# Supplementary material for: Comparative study of gut microbiota in Tibetan wild asses (Equus kiang) and domestic donkeys (Equus asinus) on the Qinghai-Tibet plateau
Source: PeerJ. 2020 Jun 4;8:e9032. doi: 10.7717/peerj.9032 (PMC7276150; doi:10.7717/peerj.9032)
Supplement: Data S2 — NPDDs= Natural pasture domestic donkeys. [file peerj-08-9032-s013.zip]

Archive with 8 entries (8 files):
- II-1.unique.fasta
- II-2.unique.fasta
- II-3.unique.fasta
- II-4.unique.fasta
- II-5.unique.fasta
- II-6.unique.fasta
- II-7.unique.fasta
- II-8.unique.fasta
