# Supplementary material for: Comparative study of gut microbiota in Tibetan wild asses (Equus kiang) and domestic donkeys (Equus asinus) on the Qinghai-Tibet plateau
Source: PeerJ. 2020 Jun 4;8:e9032. doi: 10.7717/peerj.9032 (PMC7276150; doi:10.7717/peerj.9032)
Supplement: Data S2 — NPDDs= Natural pasture domestic donkeys. [file peerj-08-9032-s013.zip › II-3.unique.fasta]

>t0000341_II-3;size=45;
CCTACGGGGGGCTGCAGGTACCAGGCGAATAAGCATCGGCTAACTCCGTGCCAGCAGCCGCGGTAATACGGAGGATGCGA
GCGTTATCCGGATTCATTGGGTTTAAAGGGTGCGCAGGCGGCCATGTAAGTCAGCGGTGAAAGCCAGGGGCCCAACCCCG
GGAGTGCCGTTGATACTGCACGGCTGGAATGCGGTCGAGGCGGGCGGAATGTGACGTGTAGCGGTGAAATGCATAGATAT
GTCACAGAACTCCGATAGCGAAGGCAGCTCGCCAGGCCTGCATTGACGCTCAGGCACGAAAGCGTGGGGATCAAACAGGA
TTAGATACCCTAGTAGTCC
>t0007667_II-3;size=42;
CCTACGGGCGGCTGCAGGTACCAGGCGAATAAGCATCGGCTAACTCCGTGCCAGCAGCCGCGGTAATACGGAGGATGCGA
GCGTTATCCGGATTCATTGGGTTTAAAGGGTGCGCAGGCGGCCATGTAAGTCAGCGGTGAAAGCCAGGGGCCCAACCCCG
GGAGTGCCGTTGATACTGCACGGCTGGAATGCGGTCGAGGCGGGCGGAATGTGACGTGTAGCGGTGAAATGCATAGATAT
GTCACAGAACTCCGATAGCGAAGGCAGCTCGCCAGGCCTGCATTGACGCTCAGGCACGAAAGCGTGGGGATCAAACAGGA
TTAGATACCCTAGTAGTCC
>t0000934_II-3;size=40;
CCTACGGGGGGCTGCAGGTACCAGGCGAATAAGCATCGGCTAACTCCGTGCCAGCAGCCGCGGTAATACGGAGGATGCGA
GCGTTATCCGGATTCATTGGGTTTAAAGGGTGCGCAGGCGGCCATGTAAGTCAGCGGTGAAAGCCAGGGGCCCAACCCCG
GGAGTGCCGTTGATACTGCACGGCTGGAATGCGGTCGAGGCGGGCGGAATGTGACGTGTAGCGGTGAAATGCATAGATAT
GTCACAGAACTCCGATAGCGAAGGCAGCTCGCCAGGCCTGCATTGACGCTCAGGCACGAAAGCGTGGGGATCAAACAGGA
TTAGATACCCCAGTAGTCC
>t0002365_II-3;size=36;
CCTACGGGGGGCTGCAGTGAGGAATATTGGTCAATGGGCGAGAGCCTGAACCAGCCATGTCGCGTGGAGGAATAAGGATC
TATGGTTCGTAAACTCCTTTTGCGGGGGGATAAAGTGCGGGACGCGTCCCGTATTGCAGGTACCCCGCGAATAAGCATCG
GCTAACTCCGTGCCAGCAGCCGCGGTAATACGGAGGATGCGAGCGTTATCCGGATTTATTGGGTTTAAAGGGTGCGTAGG
CGGCCTCTTAAGTCGGCGGTGAAATTTCCGGGCTCAACCCGGTCACTGCCGTCGAAACTGGGGGGCTTGAGTGCGTTTGG
GGTGGCTGGAATGTGCGGTGTAGCGGTGAAATGCATAGATATCGCACAGAACGCCGATCGCGGAGGCAGGTCACCAAGCC
GCAACTGACGCTGAGGCACGAAAGCGCGGGGATCGAACAGGATTAGATACCCTAGTAGTCC
>t0004391_II-3;size=32;
CCTACGGGAGGCTGCAGTGAGGAATATTGGTCAATGGGCGAGAGCCTGAACCAGCCATGTCGCGTGGAGGAATAAGGATC
TATGGTTCGTAAACTCCTTTTGCGGGGGGATAAAGTGCGGGACGCGTCCCGTATTGCAGGTACCCCGCGAATAAGCATCG
GCTAACTCCGTGCCAGCAGCCGCGGTAATACGGAGGATGCGAGCGTTATCCGGATTTATTGGGTTTAAAGGGTGCGTAGG
CGGCCTCTTAAGTCGGCGGTGAAATTTCCGGGCTCAACCCGGTCACTGCCGTCGAAACTGGGGGGCTTGAGTGCGTTTGG
GGTGGCTGGAATGTGCGGTGTAGCGGTGAAATGCATAGATATCGCACAGAACGCCGATCGCGGAGGCAGGTCACCAAGCC
GCAACTGACGCTGAGGCACGAAAGCGCGGGGATCGAACAGGATTAGATACCCTAGTAGTCC
>t0001276_II-3;size=31;
CCTACGGGGGGCTGCAGGTACCAGGCGAATAAGCATCGGCTAACTCCGTGCCAGCAGCCGCGGTAATACGGAGGATGCGA
GCGTTATCCGGATTCATTGGGTTTAAAGGGTGCGCAGGCGGCCATGTAAGTCAGCGGTGAAAGCCAGGGGCCCAACCCCG
GGAGTGCCGTTGATACTGCACGGCTGGAATGCGGTCGAGGCGGGCGGAATGTGACGTGTAGCGGTGAAATGCATAGATAT
GTCACAGAACTCCGATAGCGAAGGCAGCTCGCCAGGCCTGCATTGACGCTCAGGCACGAAAGCGTGGGGATCAAACAGGA
TTAGATACCCTGGTAGTCC
>t0008854_II-3;size=27;
CCTACGGGCGGCTGCAGGTACCAGGCGAATAAGCATCGGCTAACTCCGTGCCAGCAGCCGCGGTAATACGGAGGATGCGA
GCGTTATCCGGATTCATTGGGTTTAAAGGGTGCGCAGGCGGCCATGTAAGTCAGCGGTGAAAGCCAGGGGCCCAACCCCG
GGAGTGCCGTTGATACTGCACGGCTGGAATGCGGTCGAGGCGGGCGGAATGTGACGTGTAGCGGTGAAATGCATAGATAT
GTCACAGAACTCCGATAGCGAAGGCAGCTCGCCAGGCCTGCATTGACGCTCAGGCACGAAAGCGTGGGGATCAAACAGGA
TTAGATACCCCAGTAGTCC
>t0000784_II-3;size=27;
CCTACGGGTGGCTGCAGGTACCAGGCGAATAAGCATCGGCTAACTCCGTGCCAGCAGCCGCGGTAATACGGAGGATGCGA
GCGTTATCCGGATTCATTGGGTTTAAAGGGTGCGCAGGCGGCCATGTAAGTCAGCGGTGAAAGCCAGGGGCCCAACCCCG
GGAGTGCCGTTGATACTGCACGGCTGGAATGCGGTCGAGGCGGGCGGAATGTGACGTGTAGCGGTGAAATGCATAGATAT
GTCACAGAACTCCGATAGCGAAGGCAGCTCGCCAGGCCTGCATTGACGCTCAGGCACGAAAGCGTGGGGATCAAACAGGA
TTAGATACCCCAGTAGTCC
>t0000938_II-3;size=26;
CCTACGGGAGGCTGCAGGTACCAGGCGAATAAGCATCGGCTAACTCCGTGCCAGCAGCCGCGGTAATACGGAGGATGCGA
GCGTTATCCGGATTCATTGGGTTTAAAGGGTGCGCAGGCGGCCATGTAAGTCAGCGGTGAAAGCCAGGGGCCCAACCCCG
GGAGTGCCGTTGATACTGCACGGCTGGAATGCGGTCGAGGCGGGCGGAATGTGACGTGTAGCGGTGAAATGCATAGATAT
GTCACAGAACTCCGATAGCGAAGGCAGCTCGCCAGGCCTGCATTGACGCTCAGGCACGAAAGCGTGGGGATCAAACAGGA
TTAGATACCCCAGTAGTCC
>t0003635_II-3;size=26;
CCTACGGGCGGCTGCAGTGAGGAATATTGGTCAATGGGCGAGAGCCTGAACCAGCCATGTCGCGTGGAGGAATAAGGATC
TATGGTTCGTAAACTCCTTTTGCGGGGGGATAAAGTGCGGGACGCGTCCCGTATTGCAGGTACCCCGCGAATAAGCATCG
GCTAACTCCGTGCCAGCAGCCGCGGTAATACGGAGGATGCGAGCGTTATCCGGATTTATTGGGTTTAAAGGGTGCGTAGG
CGGCCTCTTAAGTCGGCGGTGAAATTTCCGGGCTCAACCCGGTCACTGCCGTCGAAACTGGGGGGCTTGAGTGCGTTTGG
GGTGGCTGGAATGTGCGGTGTAGCGGTGAAATGCATAGATATCGCACAGAACGCCGATCGCGGAGGCAGGTCACCAAGCC
GCAACTGACGCTGAGGCACGAAAGCGCGGGGATCGAACAGGATTAGATACCCCAGTAGTCC
>t0004514_II-3;size=25;
CCTACGGGGGGCTGCAGTGAGGAATATTGGTCAATGGGCGAGAGCCTGAACCAGCCATGTCGCGTGGAGGAATAAGGATC
TATGGTTCGTAAACTCCTTTTGCGGGGGGATAAAGTGCGGGACGCGTCCCGTATTGCAGGTACCCCGCGAATAAGCATCG
GCTAACTCCGTGCCAGCAGCCGCGGTAATACGGAGGATGCGAGCGTTATCCGGATTTATTGGGTTTAAAGGGTGCGTAGG
CGGCCTCTTAAGTCGGCGGTGAAATTTCCGGGCTCAACCCGGTCACTGCCGTCGAAACTGGGGGGCTTGAGTGCGTTTGG
GGTGGCTGGAATGTGCGGTGTAGCGGTGAAATGCATAGATATCGCACAGAACGCCGATCGCGGAGGCAGGTCACCAAGCC
GCAACTGACGCTGAGGCACGAAAGCGCGGGGATCGAACAGGATTAGATACCCCAGTAGTCC
>t0000372_II-3;size=25;
CCTACGGGAGGCTGCAGGTACCAGGCGAATAAGCATCGGCTAACTCCGTGCCAGCAGCCGCGGTAATACGGAGGATGCGA
GCGTTATCCGGATTCATTGGGTTTAAAGGGTGCGCAGGCGGCCATGTAAGTCAGCGGTGAAAGCCAGGGGCCCAACCCCG
GGAGTGCCGTTGATACTGCACGGCTGGAATGCGGTCGAGGCGGGCGGAATGTGACGTGTAGCGGTGAAATGCATAGATAT
GTCACAGAACTCCGATAGCGAAGGCAGCTCGCCAGGCCTGCATTGACGCTCAGGCACGAAAGCGTGGGGATCAAACAGGA
TTAGATACCCTAGTAGTCC
>t0002062_II-3;size=24;
CCTACGGGGGGCTGCAGGTACCAGGCGAATAAGCATCGGCTAACTCCGTGCCAGCAGCCGCGGTAATACGGAGGATGCGA
GCGTTATCCGGATTCATTGGGTTTAAAGGGTGCGCAGGCGGCCATGTAAGTCAGCGGTGAAAGCCAGGGGCCCAACCCCG
GGAGTGCCGTTGATACTGCACGGCTGGAATGCGGTCGAGGCGGGCGGAATGTGACGTGTAGCGGTGAAATGCATAGATAT
GTCACAGAACTCCGATAGCGAAGGCAGCTCGCCAGGCCTGCATTGACGCTCAGGCACGAAAGCGTGGGGATCAAACAGGA
TTAGATACCCGAGTAGTCC
>t0006768_II-3;size=24;
CCTACGGGAGGCTGCAGGTACCAGGCGAATAAGCATCGGCTAACTCCGTGCCAGCAGCCGCGGTAATACGGAGGATGCGA
GCGTTATCCGGATTCATTGGGTTTAAAGGGTGCGCAGGCGGCCATGTAAGTCAGCGGTGAAAGCCAGGGGCCCAACCCCG
GGAGTGCCGTTGATACTGCACGGCTGGAATGCGGTCGAGGCGGGCGGAATGTGACGTGTAGCGGTGAAATGCATAGATAT
GTCACAGAACTCCGATAGCGAAGGCAGCTCGCCAGGCCTGCATTGACGCTCAGGCACGAAAGCGTGGGGATCAAACAGGA
TTAGATACCCCTGTAGTCC
>t0007399_II-3;size=24;
CCTACGGGCGGCTGCAGTGAGGAATATTGGTCAATGGGCGAGAGCCTGAACCAGCCATGTCGCGTGGAGGAATAAGGATC
TATGGTTCGTAAACTCCTTTTGCGGGGGGATAAAGTGCGGGACGCGTCCCGTATTGCAGGTACCCCGCGAATAAGCATCG
GCTAACTCCGTGCCAGCAGCCGCGGTAATACGGAGGATGCGAGCGTTATCCGGATTTATTGGGTTTAAAGGGTGCGTAGG
CGGCCTCTTAAGTCGGCGGTGAAATTTCCGGGCTCAACCCGGTCACTGCCGTCGAAACTGGGGGGCTTGAGTGCGTTTGG
GGTGGCTGGAATGTGCGGTGTAGCGGTGAAATGCATAGATATCGCACAGAACGCCGATCGCGGAGGCAGGTCACCAAGCC
GCAACTGACGCTGAGGCACGAAAGCGCGGGGATCGAACAGGATTAGATACCCTAGTAGTCC
>t0003873_II-3;size=24;
CCTACGGGAGGCTGCAGGTACCAGGCGAATAAGCATCGGCTAACTCCGTGCCAGCAGCCGCGGTAATACGGAGGATGCGA
GCGTTATCCGGATTCATTGGGTTTAAAGGGTGCGCAGGCGGCCATGTAAGTCAGCGGTGAAAGCCAGGGGCCCAACCCCG
GGAGTGCCGTTGATACTGCACGGCTGGAATGCGGTCGAGGCGGGCGGAATGTGACGTGTAGCGGTGAAATGCATAGATAT
GTCACAGAACTCCGATAGCGAAGGCAGCTCGCCAGGCCTGCATTGACGCTCAGGCACGAAAGCGTGGGGATCAAACAGGA
TTAGATACCCGAGTAGTCC
>t0006924_II-3;size=22;
CCTACGGGGGGCTGCAGGTACCAGGCGAATAAGCATCGGCTAACTCCGTGCCAGCAGCCGCGGTAATACGGAGGATGCGA
GCGTTATCCGGATTCATTGGGTTTAAAGGGTGCGCAGGCGGCCATGTAAGTCAGCGGTGAAAGCCAGGGGCCCAACCCCG
GGAGTGCCGTTGATACTGCACGGCTGGAATGCGGTCGAGGCGGGCGGAATGTGACGTGTAGCGGTGAAATGCATAGATAT
GTCACAGAACTCCGATAGCGAAGGCAGCTCGCCAGGCCTGCATTGACGCTCAGGCACGAAAGCGTGGGGATCAAACAGGA
TTAGATACCCCGGTAGTCC
>t0001610_II-3;size=22;
CCTACGGGCGGCTGCAGGTACCAGGCGAATAAGCATCGGCTAACTCCGTGCCAGCAGCCGCGGTAATACGGAGGATGCGA
GCGTTATCCGGATTCATTGGGTTTAAAGGGTGCGCAGGCGGCCATGTAAGTCAGCGGTGAAAGCCAGGGGCCCAACCCCG
GGAGTGCCGTTGATACTGCACGGCTGGAATGCGGTCGAGGCGGGCGGAATGTGACGTGTAGCGGTGAAATGCATAGATAT
GTCACAGAACTCCGATAGCGAAGGCAGCTCGCCAGGCCTGCATTGACGCTCAGGCACGAAAGCGTGGGGATCAAACAGGA
TTAGATACCCTGGTAGTCC
>t0000483_II-3;size=22;
CCTACGGGAGGCTGCAGTGAGGAATATTGGTCAATGGGCGAGAGCCTGAACCAGCCATGTCGCGTGGAGGAATAAGGATC
TATGGTTCGTAAACTCCTTTTGCGGGGGGATAAAGTGCGGGACGCGTCCCGTATTGCAGGTACCCCGCGAATAAGCATCG
GCTAACTCCGTGCCAGCAGCCGCGGTAATACGGAGGATGCGAGCGTTATCCGGATTTATTGGGTTTAAAGGGTGCGTAGG
CGGCCTCTTAAGTCGGCGGTGAAATTTCCGGGCTCAACCCGGTCACTGCCGTCGAAACTGGGGGGCTTGAGTGCGTTTGG
GGTGGCTGGAATGTGCGGTGTAGCGGTGAAATGCATAGATATCGCACAGAACGCCGATCGCGGAGGCAGGTCACCAAGCC
GCAACTGACGCTGAGGCACGAAAGCGCGGGGATCGAACAGGATTAGATACCCCAGTAGTCC
>t0002949_II-3;size=21;
CCTACGGGGGGCTGCAGTGAGGAATATTGGTCAATGGACGTAAGTCTGAACCAGCCAAGTAGCGTGCAGGATGACGGCCC
TATGGGTTGTAAACTGCTTTTGTGCGTGATTAAAGTGCGGCACGCGTGCCGTATTGCAGTTAGCGCACGAATAAGGACCG
GCTAATTCCGTGCCAGCAGCCGCGGTAATACGGAAGGTCCTGGTGTTATCCGGATTTATTGGGTTTAAAGGGAGCGTAGG
CCGTCGGTTAAGCGTGTTGTGAAATCCAGGGGCTCAACCCCTGGCCTGCAGCGCGAACTGGCTGACTTGAGTACACGCAA
GGCAGGCGGAATTTGTGGTGTAGCGGTGAAATGCTTAGATATCACGAAGAACCCCGATTGCGAAGGCAGCTTGCCGGAGT
GTGACTGACGCTGAAGCTCGAAGGTGCGGGTATCGAACAGGATTAGATACCCTAGTAGTCC
>t0003418_II-3;size=21;
CCTACGGGCGGCTGCAGGTACCAGGCGAATAAGCATCGGCTAACTCCGTGCCAGCAGCCGCGGTAATACGGAGGATGCGA
GCGTTATCCGGATTCATTGGGTTTAAAGGGTGCGCAGGCGGCCATGTAAGTCAGCGGTGAAAGCCAGGGGCCCAACCCCG
GGAGTGCCGTTGATACTGCACGGCTGGAATGCGGTCGAGGCGGGCGGAATGTGACGTGTAGCGGTGAAATGCATAGATAT
GTCACAGAACTCCGATAGCGAAGGCAGCTCGCCAGGCCTGCATTGACGCTCAGGCACGAAAGCGTGGGGATCAAACAGGA
TTAGATACCCCGGTAGTCC
>t0003717_II-3;size=21;
CCTACGGGCGGCAGCAGGTACCAGGCGAATAAGCATCGGCTAACTCCGTGCCAGCAGCCGCGGTAATACGGAGGATGCGA
GCGTTATCCGGATTCATTGGGTTTAAAGGGTGCGCAGGCGGCCATGTAAGTCAGCGGTGAAAGCCAGGGGCCCAACCCCG
GGAGTGCCGTTGATACTGCACGGCTGGAATGCGGTCGAGGCGGGCGGAATGTGACGTGTAGCGGTGAAATGCATAGATAT
GTCACAGAACTCCGATAGCGAAGGCAGCTCGCCAGGCCTGCATTGACGCTCAGGCACGAAAGCGTGGGGATCAAACAGGA
TTAGATACCCTAGTAGTCC
>t0002663_II-3;size=20;
CCTACGGGGGGCTGCAGTGAGGAATATTGGTCAATGGGCGAGAGCCTGAACCAGCCAAGTAGCGTGAAGGAAGACTGCCC
TATGGGTTGTAAACTTCTTTTGTGCGGGGGTAAAGTGGTCCACGCGTGGTCCATTGCAAGTACCGTACGAATAAGCATCG
GCTAACTCCGTGCCAGCAGCCGCGGTAATACGGAGGATGCGAGCGTTATCCGGATTTATTGGGTTTAAAGGGAGCGTAGG
CGGGCGATTAAGTCAGCGGTTAAATAGTGTGGCTCAACCATGCCTTGCCGTTGATACTGGTTGTCTTGAGAGTACTAGAG
GTGGATGGAATTTAGGGTGTAGCGGTGAAATGCTTAGATATCCTAAAGAACTCCGATTGCGAAGGCAGTCCACTGGGGTA
CGTCTGACGCTGAAGCTCGAAAGTGCGGGTATCAAACAGGATTAGATACCCTAGTAGTCC
>t0000178_II-3;size=20;
CCTACGGGCGGCTGCAGGTACCAGGCGAATAAGCATCGGCTAACTCCGTGCCAGCAGCCGCGGTAATACGGAGGATGCGA
GCGTTATCCGGATTCATTGGGTTTAAAGGGTGCGCAGGCGGCCATGTAAGTCAGCGGTGAAAGCCAGGGGCCCAACCCCG
GGAGTGCCGTTGATACTGCACGGCTGGAATGCGGTCGAGGCGGGCGGAATGTGACGTGTAGCGGTGAAATGCATAGATAT
GTCACAGAACTCCGATAGCGAAGGCAGCTCGCCAGGCCTGCATTGACGCTCAGGCACGAAAGCGTGGGGATCAAACAGGA
TTAGATACCCTTGTAGTCC
>t0005118_II-3;size=20;
CCTACGGGTGGCTGCAGGTACCAGGCGAATAAGCATCGGCTAACTCCGTGCCAGCAGCCGCGGTAATACGGAGGATGCGA
GCGTTATCCGGATTCATTGGGTTTAAAGGGTGCGCAGGCGGCCATGTAAGTCAGCGGTGAAAGCCAGGGGCCCAACCCCG
GGAGTGCCGTTGATACTGCACGGCTGGAATGCGGTCGAGGCGGGCGGAATGTGACGTGTAGCGGTGAAATGCATAGATAT
GTCACAGAACTCCGATAGCGAAGGCAGCTCGCCAGGCCTGCATTGACGCTCAGGCACGAAAGCGTGGGGATCAAACAGGA
TTAGATACCCTAGTAGTCC
>t0000079_II-3;size=20;
CCTACGGGAGGCTGCAGGTACCAGGCGAATAAGCATCGGCTAACTCCGTGCCAGCAGCCGCGGTAATACGGAGGATGCGA
GCGTTATCCGGATTCATTGGGTTTAAAGGGTGCGCAGGCGGCCATGTAAGTCAGCGGTGAAAGCCAGGGGCCCAACCCCG
GGAGTGCCGTTGATACTGCACGGCTGGAATGCGGTCGAGGCGGGCGGAATGTGACGTGTAGCGGTGAAATGCATAGATAT
GTCACAGAACTCCGATAGCGAAGGCAGCTCGCCAGGCCTGCATTGACGCTCAGGCACGAAAGCGTGGGGATCAAACAGGA
TTAGATACCCTGGTAGTCC
>t0012169_II-3;size=19;
CCTACGGGGGGCTGCAGGTACCAGGCGAATAAGCATCGGCTAACTCCGTGCCAGCAGCCGCGGTAATACGGAGGATGCGA
GCGTTATCCGGATTCATTGGGTTTAAAGGGTGCGCAGGCGGCCATGTAAGTCAGCGGTGAAAGCCAGGGGCCCAACCCCG
GGAGTGCCGTTGATACTGCACGGCTGGAATGCGGTCGAGGCGGGCGGAATGTGACGTGTAGCGGTGAAATGCATAGATAT
GTCACAGAACTCCGATAGCGAAGGCAGCTCGCCAGGCCTGCATTGACGCTCAGGCACGAAAGCGTGGGGATCAAACAGGA
TTAGATACCCTTGTAGTCC
>t0000078_II-3;size=19;
CCTACGGGCGGCTGCAGTGAGGAATATTGGTCAATGGGCGAGAGCCTGAACCAGCCAAGTAGCGTGAAGGAAGACTGCCC
TATGGGTTGTAAACTTCTTTTGTGCGGGGGTAAAGTGGTCCACGCGTGGTCCATTGCAAGTACCGTACGAATAAGCATCG
GCTAACTCCGTGCCAGCAGCCGCGGTAATACGGAGGATGCGAGCGTTATCCGGATTTATTGGGTTTAAAGGGAGCGTAGG
CGGGCGATTAAGTCAGCGGTTAAATAGTGTGGCTCAACCATGCCTTGCCGTTGATACTGGTTGTCTTGAGAGTACTAGAG
GTGGATGGAATTTAGGGTGTAGCGGTGAAATGCTTAGATATCCTAAAGAACTCCGATTGCGAAGGCAGTCCACTGGGGTA
CGTCTGACGCTGAAGCTCGAAAGTGCGGGTATCAAACAGGATTAGATACCCCAGTAGTCC
>t0005245_II-3;size=19;
CCTACGGGGGGCTGCAGTAGGGAATATTGGGCAATGGAGGCAACTCTGACCCAGCCATGCCGCGTGAAGGAAGACGGCCC
TATGGGTTGTAAACTTCTTTTATCGTAGAGTAAACCTGGCCACGTGTGGCCAGTTGAGAGTATACGAGGAATAAGTATCG
GCTAACTCCGTGCCAGCAGCCGCGGTAATACGGGGGATACGAGCGTTATCCGGATTTATTGGGTTTAAAGGGTGCGCAGG
CGGATCGGTAAGTCAGGGGTGAAAAGTTGGGGCTCAACTCCAATCGTGCCTTTGATACTGCCGGACTAGAGTGCGATAGA
CGTGGCCGGAATGTGATGTGTAGCGGTGAAATGCTTAGATATGTCACAGAACACCGATCGAGAAGTCAGGTCACGAGCTC
GCAACTGACGCTCAGGCACGAAAGCGTGGGGATCAAACAGGATTAGATACCCCAGTAGTCC
>t0007353_II-3;size=19;
CCTACGGGCGGCTGCAGTAGGGAATATTGGGCAATGGAGGCAACTCTGACCCAGCCATGCCGCGTGAAGGAAGACGGCCC
TATGGGTTGTAAACTTCTTTTATCGTAGAGTAAACCTGGCCACGTGTGGCCAGTTGAGAGTATACGAGGAATAAGTATCG
GCTAACTCCGTGCCAGCAGCCGCGGTAATACGGGGGATACGAGCGTTATCCGGATTTATTGGGTTTAAAGGGTGCGCAGG
CGGATCGGTAAGTCAGGGGTGAAAAGTTGGGGCTCAACTCCAATCGTGCCTTTGATACTGCCGGACTAGAGTGCGATAGA
CGTGGCCGGAATGTGATGTGTAGCGGTGAAATGCTTAGATATGTCACAGAACACCGATCGAGAAGTCAGGTCACGAGCTC
GCAACTGACGCTCAGGCACGAAAGCGTGGGGATCAAACAGGATTAGATACCCTAGTAGTCC
>t0004408_II-3;size=19;
CCTACGGGAGGCTGCAGTAGGGAATATTGGGCAATGGAGGCAACTCTGACCCAGCCATGCCGCGTGAAGGAAGACGGCCC
TATGGGTTGTAAACTTCTTTTATCGTAGAGTAAACCTGGCCACGTGTGGCCAGTTGAGAGTATACGAGGAATAAGTATCG
GCTAACTCCGTGCCAGCAGCCGCGGTAATACGGGGGATACGAGCGTTATCCGGATTTATTGGGTTTAAAGGGTGCGCAGG
CGGATCGGTAAGTCAGGGGTGAAAAGTTGGGGCTCAACTCCAATCGTGCCTTTGATACTGCCGGACTAGAGTGCGATAGA
CGTGGCCGGAATGTGATGTGTAGCGGTGAAATGCTTAGATATGTCACAGAACACCGATCGAGAAGTCAGGTCACGAGCTC
GCAACTGACGCTCAGGCACGAAAGCGTGGGGATCAAACAGGATTAGATACCCTAGTAGTCC
>t0004328_II-3;size=18;
CCTACGGGGGGCTGCAGGTACCAGGCGAATAAGCATCGGCTAACTCCGTGCCAGCAGCCGCGGTAATACGGAGGATGCGA
GCGTTATCCGGATTCATTGGGTTTAAAGGGTGCGCAGGCGGCCATGTAAGTCAGCGGTGAAAGCCAGGGGCCCAACCCCG
GGAGTGCCGTTGATACTGCACGGCTGGAATGCGGTCGAGGCGGGCGGAATGTGACGTGTAGCGGTGAAATGCATAGATAT
GTCACAGAACTCCGATAGCGAAGGCAGCTCGCCAGGCCTGCATTGACGCTCAGGCACGAAAGCGTGGGGATCAAACAGGA
TTAGATACCCGTGTAGTCC
>t0006391_II-3;size=18;
CCTACGGGGGGCTGCAGTGAGGAATATTGGTCAATGGGCGAGAGCCTGAACCAGCCATGTCGCGTGGAGGAATAAGGATC
TATGGTTCGTAAACTCCTTTTGCGGGGGGATAAAGTGCGGGACGCGTCCCGTATTGCAGGTACCCCGCGAATAAGCATCG
GCTAACTCCGTGCCAGCAGCCGCGGTAATACGGAGGATGCGAGCGTTATCCGGATTTATTGGGTTTAAAGGGTGCGTAGG
CGGCCTCTTAAGTCGGCGGTGAAATTTCCGGGCTCAACCCGGTCACTGCCGTCGAAACTGGGGGGCTTGAGTGCGTTTGG
GGTGGCTGGAATGTGCGGTGTAGCGGTGAAATGCATAGATATCGCACAGAACGCCGATCGCGGAGGCAGGTCACCAAGCC
GCAACTGACGCTGAGGCACGAAAGCGCGGGGATCGAACAGGATTAGATACCCTTGTAGTCC
>t0006575_II-3;size=18;
CCTACGGGTGGCTGCAGGTACCAGGCGAATAAGCATCGGCTAACTCCGTGCCAGCAGCCGCGGTAATACGGAGGATGCGA
GCGTTATCCGGATTCATTGGGTTTAAAGGGTGCGCAGGCGGCCATGTAAGTCAGCGGTGAAAGCCAGGGGCCCAACCCCG
GGAGTGCCGTTGATACTGCACGGCTGGAATGCGGTCGAGGCGGGCGGAATGTGACGTGTAGCGGTGAAATGCATAGATAT
GTCACAGAACTCCGATAGCGAAGGCAGCTCGCCAGGCCTGCATTGACGCTCAGGCACGAAAGCGTGGGGATCAAACAGGA
TTAGATACCCTGGTAGTCC
>t0001733_II-3;size=18;
CCTACGGGGGGCTGCAGTGGGGAATATTGCACAATGGGCGCAAGCCTGATGCAGCGATGCCGCGTGAGGGAAGAAGGTTT
TCGGATTGTAAACCTCTGTCAAAAGGGACGATAATGACGGTACCTTAGAAGGAAGCTCCGGCTAACTACGTGCCAGCAGC
CGCGGTAATACGTAGGGAGCGAGCGTTATCCGGAATTACTGGGTGTAAAGGGAGTGTAGGCGGGACTGCAAGTCAGATGT
GAAAACTACCGGCTCAACTGGTAGACTGCATTTGAAACTGTGGTTCTTGAGTGAAGTAGAGGTAAGCGGAATTCCTAGTG
TAGCGGTGAAATGCGTAGATATTAGGAGGAACATCAGTGGCGAAGGCGGCTTACTGGGCTTTAACTGACGCTGAGGCTCG
AAAGCGTGGGGAGCAAACAGGATTAGATACCCTAGTAGTCC
>t0001905_II-3;size=18;
CCTACGGGAGGCTGCAGGTACCAGGCGAATAAGCATCGGCTAACTCCGTGCCAGCAGCCGCGGTAATACGGAGGATGCGA
GCGTTATCCGGATTCATTGGGTTTAAAGGGTGCGCAGGCGGCCATGTAAGTCAGCGGTGAAAGCCAGGGGCCCAACCCCG
GGAGTGCCGTTGATACTGCACGGCTGGAATGCGGTCGAGGCGGGCGGAATGTGACGTGTAGCGGTGAAATGCATAGATAT
GTCACAGAACTCCGATAGCGAAGGCAGCTCGCCAGGCCTGCATTGACGCTCAGGCACGAAAGCGTGGGGATCAAACAGGA
TTAGATACCCCGGTAGTCC
>t0003449_II-3;size=18;
CCTACGGGGGGCAGCAGGTACCAGGCGAATAAGCATCGGCTAACTCCGTGCCAGCAGCCGCGGTAATACGGAGGATGCGA
GCGTTATCCGGATTCATTGGGTTTAAAGGGTGCGCAGGCGGCCATGTAAGTCAGCGGTGAAAGCCAGGGGCCCAACCCCG
GGAGTGCCGTTGATACTGCACGGCTGGAATGCGGTCGAGGCGGGCGGAATGTGACGTGTAGCGGTGAAATGCATAGATAT
GTCACAGAACTCCGATAGCGAAGGCAGCTCGCCAGGCCTGCATTGACGCTCAGGCACGAAAGCGTGGGGATCAAACAGGA
TTAGATACCCCAGTAGTCC
>t0012933_II-3;size=18;
CCTACGGGCGGCTGCAGGTACCAGGCGAATAAGCATCGGCTAACTCCGTGCCAGCAGCCGCGGTAATACGGAGGATGCGA
GCGTTATCCGGATTCATTGGGTTTAAAGGGTGCGCAGGCGGCCATGTAAGTCAGCGGTGAAAGCCAGGGGCCCAACCCCG
GGAGTGCCGTTGATACTGCACGGCTGGAATGCGGTCGAGGCGGGCGGAATGTGACGTGTAGCGGTGAAATGCATAGATAT
GTCACAGAACTCCGATAGCGAAGGCAGCTCGCCAGGCCTGCATTGACGCTCAGGCACGAAAGCGTGGGGATCAAACAGGA
TTAGATACCCGGGTAGTCC
>t0006014_II-3;size=18;
CCTACGGGAGGCTGCAGGTACCAGGCGAATAAGCATCGGCTAACTCCGTGCCAGCAGCCGCGGTAATACGGAGGATGCGA
GCGTTATCCGGATTCATTGGGTTTAAAGGGTGCGCAGGCGGCCATGTAAGTCAGCGGTGAAAGCCAGGGGCCCAACCCCG
GGAGTGCCGTTGATACTGCACGGCTGGAATGCGGTCGAGGCGGGCGGAATGTGACGTGTAGCGGTGAAATGCATAGATAT
GTCACAGAACTCCGATAGCGAAGGCAGCTCGCCAGGCCTGCATTGACGCTCAGGCACGAAAGCGTGGGGATCAAACAGGA
TTAGATACCCGTGTAGTCC
>t0000343_II-3;size=18;
CCTACGGGAGGCTGCAGTAGGGAATATTGGGCAATGGAGGCAACTCTGACCCAGCCATGCCGCGTGAAGGAAGACGGCCC
TATGGGTTGTAAACTTCTTTTATCGTAGAGTAAACCTGGCCACGTGTGGCCAGTTGAGAGTATACGAGGAATAAGTATCG
GCTAACTCCGTGCCAGCAGCCGCGGTAATACGGGGGATACGAGCGTTATCCGGATTTATTGGGTTTAAAGGGTGCGCAGG
CGGATCGGTAAGTCAGGGGTGAAAAGTTGGGGCTCAACTCCAATCGTGCCTTTGATACTGCCGGACTAGAGTGCGATAGA
CGTGGCCGGAATGTGATGTGTAGCGGTGAAATGCTTAGATATGTCACAGAACACCGATCGAGAAGTCAGGTCACGAGCTC
GCAACTGACGCTCAGGCACGAAAGCGTGGGGATCAAACAGGATTAGATACCCCAGTAGTCC
>t0003210_II-3;size=17;
CCTACGGGCGGCTGCAGGTACCAGGCGAATAAGCATCGGCTAACTCCGTGCCAGCAGCCGCGGTAATACGGAGGATGCGA
GCGTTATCCGGATTCATTGGGTTTAAAGGGTGCGCAGGCGGCCATGTAAGTCAGCGGTGAAAGCCAGGGGCCCAACCCCG
GAAGTGCCGTTGATACTGCACGGCTGGAATGCGGTCGAGGCGGGCGGAATGTGACGTGTAGCGGTGAAATGCATAGATAT
GTCACAGAACTCCGATAGCGAAGGCAGCTCGCCAGGCCTGCATTGACGCTCAGGCACGAAAGCGTGGGGATCAAACAGGA
TTAGATACCCTAGTAGTCC
>t0003822_II-3;size=17;
CCTACGGGCGGCTGCAGGTACCAGGCGAATAAGCATCGGCTAACTCCGTGCCAGCAGCCGCGGTAATACGGAGGATGCGA
GCGTTATCCGGATTCATTGGGTTTAAAGGGTGCGCAGGCGGCCATGTAAGTCAGCGGTGAAAGCCAGGGGCCCAACCCCG
GGAGTGCCGTTGATACTGCACGGCTGGAATGCGGTCGAGGCGGGCGGAATGTGACGTGTAGCGGTGAAATGCATAGATAT
GTCACAGAACTCCGATAGCGAAGGCAGCTCGCCAGGCCTGCATTGACGCTCAGGCACGAAAGCGTGGGGATCAAACAGGA
TTAGATACCCGAGTAGTCC
>t0006271_II-3;size=17;
CCTACGGGGGGCTGCAGGTACCAGGCGAATAAGCATCGGCTAACTCCGTGCCAGCAGCCGCGGTAATACGGAGGATGCGA
GCGTTATCCGGATTCATTGGGTTTAAAGGGTGCGCAGGCGGCCATGTAAGTCAGCGGTGAAAGCCAGGGGCCCAACCCCG
GGAGTGCCGTTGATACTGCACGGCTGGAATGCGGTCGAGGCGGGCGGAATGTGACGTGTAGCGGTGAAATGCATAGATAT
GTCACAGAACTCCGATAGCGAAGGCAGCTCGCCAGGCCTGCATTGACGCTCAGGCACGAAAGCGTGGGGATCAAACAGGA
TTAGATACCCGGGTAGTCC
>t0006084_II-3;size=17;
CCTACGGGCGGCTGCAGTCGAGAATCTTCCGCAATGGGCGAAAGCCTGACGGAGCGATGCCGCGTGAGGGACGAAGGCCT
TCGGGTCGTAAACCTCTGTCACCCGGGACGAACGCAACGACGGTACCGGGAGAGGAAGCCACGGCTAACTACGTGCCAGC
AGCCGCGGTAACACGTAGGTGGCGAGCGTTATTCGGATTCACTGGGCGTAAAGGGTCCGCAGGGGGCCCTCCAAGCCCGC
CGTGAAACCCCGGGGCTCAACCCCGGGCTTGCGGCGGGGACTGGCGGGCTGGAGTGCGCGATGGGCAGACGGAACACCAG
GTGTAGCGGTGGAATGCGTGGATATCTGGTGGAACACCGATGGCGAAGGCGGTCTGCTGGCGCGTCACTGACCCTCATGG
ACGAAAGCGTGGGTAGCAAACAGGATTAGATACCCGAGTAGTCC
>t0000481_II-3;size=17;
CCTACGGGGGGCTGCAGTGAGGAATATTGGTCAATGGGCGAGAGCCTGAACCAGCCATGTCGCGTGGAGGAATAAGGATC
TATGGTTCGTAAACTCCTTTTGCGGGGGGATAAAGTGCGGGACGCGTCCCGTATTGCAGGTACCCCGCGAATAAGCATCG
GCTAACTCCGTGCCAGCAGCCGCGGTAATACGGAGGATGCGAGCGTTATCCGGATTTATTGGGTTTAAAGGGTGCGTAGG
CGGCCTCTTAAGTCGGCGGTGAAATTTCCGGGCTCAACCCGGTCACTGCCGTCGAAACTGGGGGGCTTGAGTGCGTTTGG
GGTGGCTGGAATGTGCGGTGTAGCGGTGAAATGCATAGATATCGCACAGAACGCCGATCGCGGAGGCAGGTCACCAAGCC
GCAACTGACGCTGAGGCACGAAAGCGCGGGGATCGAACAGGATTAGATACCCCTGTAGTCC
>t0001074_II-3;size=16;
CCTACGGGGGGCAGCAGTAGGGAATATTGGGCAATGGAGGCAACTCTGACCCAGCCATGCCGCGTGAAGGAAGACGGCCC
TATGGGTTGTAAACTTCTTTTATCGTAGAGTAAACCTGGCCACGTGTGGCCAGTTGAGAGTATACGAGGAATAAGTATCG
GCTAACTCCGTGCCAGCAGCCGCGGTAATACGGGGGATACGAGCGTTATCCGGATTTATTGGGTTTAAAGGGTGCGCAGG
CGGATCGGTAAGTCAGGGGTGAAAAGTTGGGGCTCAACTCCAATCGTGCCTTTGATACTGCCGGACTAGAGTGCGATAGA
CGTGGCCGGAATGTGATGTGTAGCGGTGAAATGCTTAGATATGTCACAGAACACCGATCGAGAAGTCAGGTCACGAGCTC
GCAACTGACGCTCAGGCACGAAAGCGTGGGGATCAAACAGGATTAGATACCCTGGTAGTCC
>t0000325_II-3;size=16;
CCTACGGGGGGCTGCAGTAGGGAATATTGGGCAATGGAGGCAACTCTGACCCAGCCATGCCGCGTGAAGGAAGACGGCCC
TATGGGTTGTAAACTTCTTTTATCGTAGAGTAAACCTGGCCACGTGTGGCCAGTTGAGAGTATACGAGGAATAAGTATCG
GCTAACTCCGTGCCAGCAGCCGCGGTAATACGGGGGATACGAGCGTTATCCGGATTTATTGGGTTTAAAGGGTGCGCAGG
CGGATCGGTAAGTCAGGGGTGAAAAGTTGGGGCTCAACTCCAATCGTGCCTTTGATACTGCCGGACTAGAGTGCGATAGA
CGTGGCCGGAATGTGATGTGTAGCGGTGAAATGCTTAGATATGTCACAGAACACCGATCGAGAAGTCAGGTCACGAGCTC
GCAACTGACGCTCAGGCACGAAAGCGTGGGGATCAAACAGGATTAGATACCCTAGTAGTCC
>t0002659_II-3;size=16;
CCTACGGGCGGCTGCAGGTACCAGGCGAATAAGCATCGGCTAACTCCGTGCCAGCAGCCGCGGTAATACGGAGGATGCGA
GCGTTATCCGGATTCATTGGGTTTAAAGGGTGCGCAGGCGGCCATGTAAGTCAGCGGTGAAAGCCAGGGGCCCAACCCCG
GGAGTGCCGTTGATACTGCACGGCTGGAATGCGGTCGAGGCGGGCGGAATGTGACGTGTAGCGGTGAAATGCATAGATAT
GTCACAGAACTCCGATAGCGAAGGCAGCTCGCCAGGCCTGCATTGACGCTCAGGCACGAAAGCGTGGGGATCAAACAGGA
TTAGATACCCCTGTAGTCC
>t0004299_II-3;size=16;
CCTACGGGGGGCAGCAGGTACCAGGCGAATAAGCATCGGCTAACTCCGTGCCAGCAGCCGCGGTAATACGGAGGATGCGA
GCGTTATCCGGATTCATTGGGTTTAAAGGGTGCGCAGGCGGCCATGTAAGTCAGCGGTGAAAGCCAGGGGCCCAACCCCG
GGAGTGCCGTTGATACTGCACGGCTGGAATGCGGTCGAGGCGGGCGGAATGTGACGTGTAGCGGTGAAATGCATAGATAT
GTCACAGAACTCCGATAGCGAAGGCAGCTCGCCAGGCCTGCATTGACGCTCAGGCACGAAAGCGTGGGGATCAAACAGGA
TTAGATACCCTAGTAGTCC
>t0001863_II-3;size=16;
CCTACGGGAGGCTGCAGTGGGGAATATTGGACAATGGGGGAAACCCTGATCCAGCGACGCCGCGTGAGTGAAGAAGTATT
TCGGTATGTAAAGCTCTATCAGCAGGGAAGATAATGACGGTACCTGACTAAGAAGCCCCGGCTAACTACGTGCCAGCAGC
CGCGGTAATACGTAGGGGGCAAGCGTTATCCGGATTTACTGGGTGTAAAGGGAGCGTAGACGGCATGGCAAGTCTGATGT
GAAAACCCGGGGCTCAACCCCGGGACTGCATTGGAAACTGTCAGGCTAGAGTGCAGGAGAGGTAAGTGGAATTCCTAGTG
TAGCGGTGAAATGCGTAGATATTAGGAGGAACACCAGTGGCGAAGGCGGCTTACTGGACTGTAACTGACGTTGAGGCTCG
AAAGCGTGGGGAGCAAACAGGATTAGATACCCTAGTAGTCC
>t0000704_II-3;size=16;
CCTACGGGCGGCAGCAGGTACCAGGCGAATAAGCATCGGCTAACTCCGTGCCAGCAGCCGCGGTAATACGGAGGATGCGA
GCGTTATCCGGATTCATTGGGTTTAAAGGGTGCGCAGGCGGCCATGTAAGTCAGCGGTGAAAGCCAGGGGCCCAACCCCG
GGAGTGCCGTTGATACTGCACGGCTGGAATGCGGTCGAGGCGGGCGGAATGTGACGTGTAGCGGTGAAATGCATAGATAT
GTCACAGAACTCCGATAGCGAAGGCAGCTCGCCAGGCCTGCATTGACGCTCAGGCACGAAAGCGTGGGGATCAAACAGGA
TTAGATACCCGAGTAGTCC
>t0000267_II-3;size=16;
CCTACGGGGGGCTGCAGTGGGGAATATTGCACAATGGGCGCAAGCCTGATGCAGCGATGCCGCGTGAGGGAAGAAGGTTT
TCGGATTGTAAACCTCTGTCAAAAGGGACGATAATGACGGTACCTTAGAAGGAAGCTCCGGCTAACTACGTGCCAGCAGC
CGCGGTAATACGTAGGGAGCGAGCGTTATCCGGAATTACTGGGTGTAAAGGGAGTGTAGGCGGGACTGCAAGTCAGATGT
GAAAACTACCGGCTCAACTGGTAGACTGCATTTGAAACTGTGGTTCTTGAGTGAAGTAGAGGTAAGCGGAATTCCTAGTG
TAGCGGTGAAATGCGTAGATATTAGGAGGAACATCAGTGGCGAAGGCGGCTTACTGGGCTTTAACTGACGCTGAGGCTCG
AAAGCGTGGGGAGCAAACAGGATTAGATACCCCAGTAGTCC
>t0009273_II-3;size=16;
CCTACGGGCGGCTGCAGTGAGGAATATTGGTCAATGGGCGAGAGCCTGAACCAGCCATGTCGCGTGGAGGAATAAGGATC
TATGGTTCGTAAACTCCTTTTGCGGGGGGATAAAGTGCGGGACGCGTCCCGTATTGCAGGTACCCCGCGAATAAGCATCG
GCTAACTCCGTGCCAGCAGCCGCGGTAATACGGAGGATGCGAGCGTTATCCGGATTTATTGGGTTTAAAGGGTGCGTAGG
CGGCCTCTTAAGTCGGCGGTGAAATTTCCGGGCTCAACCCGGTCACTGCCGTCGAAACTGGGGGGCTTGAGTGCGTTTGG
GGTGGCTGGAATGTGCGGTGTAGCGGTGAAATGCATAGATATCGCACAGAACGCCGATCGCGGAGGCAGGTCACCAAGCC
GCAACTGACGCTGAGGCACGAAAGCGCGGGGATCGAACAGGATTAGATACCCGAGTAGTCC
>t0007293_II-3;size=15;
CCTACGGGAGGCAGCAGGTACCAGGCGAATAAGCATCGGCTAACTCCGTGCCAGCAGCCGCGGTAATACGGAGGATGCGA
GCGTTATCCGGATTCATTGGGTTTAAAGGGTGCGCAGGCGGCCATGTAAGTCAGCGGTGAAAGCCAGGGGCCCAACCCCG
GGAGTGCCGTTGATACTGCACGGCTGGAATGCGGTCGAGGCGGGCGGAATGTGACGTGTAGCGGTGAAATGCATAGATAT
GTCACAGAACTCCGATAGCGAAGGCAGCTCGCCAGGCCTGCATTGACGCTCAGGCACGAAAGCGTGGGGATCAAACAGGA
TTAGATACCCCAGTAGTCC
>t0004544_II-3;size=15;
CCTACGGGAGGCAGCAGGTACCAGGCGAATAAGCATCGGCTAACTCCGTGCCAGCAGCCGCGGTAATACGGAGGATGCGA
GCGTTATCCGGATTCATTGGGTTTAAAGGGTGCGCAGGCGGCCATGTAAGTCAGCGGTGAAAGCCAGGGGCCCAACCCCG
GGAGTGCCGTTGATACTGCACGGCTGGAATGCGGTCGAGGCGGGCGGAATGTGACGTGTAGCGGTGAAATGCATAGATAT
GTCACAGAACTCCGATAGCGAAGGCAGCTCGCCAGGCCTGCATTGACGCTCAGGCACGAAAGCGTGGGGATCAAACAGGA
TTAGATACCCTAGTAGTCC
>t0004200_II-3;size=15;
CCTACGGGGGGCAGCAGGTACCAGGCGAATAAGCATCGGCTAACTCCGTGCCAGCAGCCGCGGTAATACGGAGGATGCGA
GCGTTATCCGGATTCATTGGGTTTAAAGGGTGCGCAGGCGGCCATGTAAGTCAGCGGTGAAAGCCAGGGGCCCAACCCCG
GGAGTGCCGTTGATACTGCACGGCTGGAATGCGGTCGAGGCGGGCGGAATGTGACGTGTAGCGGTGAAATGCATAGATAT
GTCACAGAACTCCGATAGCGAAGGCAGCTCGCCAGGCCTGCATTGACGCTCAGGCACGAAAGCGTGGGGATCAAACAGGA
TTAGATACCCCTGTAGTCC
>t0010076_II-3;size=15;
CCTACGGGAGGCTGCAGTGAGGAATATTGGTCAATGGGCGAGAGCCTGAACCAGCCATGTCGCGTGGAGGAATAAGGATC
TATGGTTCGTAAACTCCTTTTGCGGGGGGATAAAGTGCGGGACGCGTCCCGTATTGCAGGTACCCCGCGAATAAGCATCG
GCTAACTCCGTGCCAGCAGCCGCGGTAATACGGAGGATGCGAGCGTTATCCGGATTTATTGGGTTTAAAGGGTGCGTAGG
CGGCCTCTTAAGTCGGCGGTGAAATTTCCGGGCTCAACCCGGTCACTGCCGTCGAAACTGGGGGGCTTGAGTGCGTTTGG
GGTGGCTGGAATGTGCGGTGTAGCGGTGAAATGCATAGATATCGCACAGAACGCCGATCGCGGAGGCAGGTCACCAAGCC
GCAACTGACGCTGAGGCACGAAAGCGCGGGGATCGAACAGGATTAGATACCCGAGTAGTCC
>t0009274_II-3;size=15;
CCTACGGGCGGCTGCAGTAGGGAATATTGGGCAATGGAGGCAACTCTGACCCAGCCATGCCGCGTGAAGGAAGACGGCCC
TATGGGTTGTAAACTTCTTTTATCGTAGAGTAAACCTGGCCACGTGTGGCCAGTTGAGAGTATACGAGGAATAAGTATCG
GCTAACTCCGTGCCAGCAGCCGCGGTAATACGGGGGATACGAGCGTTATCCGGATTTATTGGGTTTAAAGGGTGCGCAGG
CGGATCGGTAAGTCAGGGGTGAAAAGTTGGGGCTCAACTCCAATCGTGCCTTTGATACTGCCGGACTAGAGTGCGATAGA
CGTGGCCGGAATGTGATGTGTAGCGGTGAAATGCTTAGATATGTCACAGAACACCGATCGAGAAGTCAGGTCACGAGCTC
GCAACTGACGCTCAGGCACGAAAGCGTGGGGATCAAACAGGATTAGATACCCCAGTAGTCC
>t0004185_II-3;size=15;
CCTACGGGGGGCAGCAGTGAGGAATATTGGTCAATGGGCGAGAGCCTGAACCAGCCATGTCGCGTGGAGGAATAAGGATC
TATGGTTCGTAAACTCCTTTTGCGGGGGGATAAAGTGCGGGACGCGTCCCGTATTGCAGGTACCCCGCGAATAAGCATCG
GCTAACTCCGTGCCAGCAGCCGCGGTAATACGGAGGATGCGAGCGTTATCCGGATTTATTGGGTTTAAAGGGTGCGTAGG
CGGCCTCTTAAGTCGGCGGTGAAATTTCCGGGCTCAACCCGGTCACTGCCGTCGAAACTGGGGGGCTTGAGTGCGTTTGG
GGTGGCTGGAATGTGCGGTGTAGCGGTGAAATGCATAGATATCGCACAGAACGCCGATCGCGGAGGCAGGTCACCAAGCC
GCAACTGACGCTGAGGCACGAAAGCGCGGGGATCGAACAGGATTAGATACCCTAGTAGTCC
>t0006737_II-3;size=15;
CCTACGGGGGGCAGCAGTAGGGAATATTGGGCAATGGAGGCAACTCTGACCCAGCCATGCCGCGTGAAGGAAGACGGCCC
TATGGGTTGTAAACTTCTTTTATCGTAGAGTAAACCTGGCCACGTGTGGCCAGTTGAGAGTATACGAGGAATAAGTATCG
GCTAACTCCGTGCCAGCAGCCGCGGTAATACGGGGGATACGAGCGTTATCCGGATTTATTGGGTTTAAAGGGTGCGCAGG
CGGATCGGTAAGTCAGGGGTGAAAAGTTGGGGCTCAACTCCAATCGTGCCTTTGATACTGCCGGACTAGAGTGCGATAGA
CGTGGCCGGAATGTGATGTGTAGCGGTGAAATGCTTAGATATGTCACAGAACACCGATCGAGAAGTCAGGTCACGAGCTC
GCAACTGACGCTCAGGCACGAAAGCGTGGGGATCAAACAGGATTAGATACCCGAGTAGTCC
>t0006421_II-3;size=15;
CCTACGGGTGGCTGCAGTGAGGAATATTGGTCAATGGGCGAGAGCCTGAACCAGCCAAGTAGCGTGAAGGAAGACTGCCC
TATGGGTTGTAAACTTCTTTTGTGCGGGGGTAAAGTGGTCCACGCGTGGTCCATTGCAAGTACCGTACGAATAAGCATCG
GCTAACTCCGTGCCAGCAGCCGCGGTAATACGGAGGATGCGAGCGTTATCCGGATTTATTGGGTTTAAAGGGAGCGTAGG
CGGGCGATTAAGTCAGCGGTTAAATAGTGTGGCTCAACCATGCCTTGCCGTTGATACTGGTTGTCTTGAGAGTACTAGAG
GTGGATGGAATTTAGGGTGTAGCGGTGAAATGCTTAGATATCCTAAAGAACTCCGATTGCGAAGGCAGTCCACTGGGGTA
CGTCTGACGCTGAAGCTCGAAAGTGCGGGTATCAAACAGGATTAGATACCCCAGTAGTCC
>t0011702_II-3;size=15;
CCTACGGGAGGCTGCAGTGAGGAATATTGGTCAATGGGCGCGAGCCTGAACCAGCCAAGTAGCGTGAGGGAAGACGGCCC
TACGGGTTGTAAACCTCTTTTGCGCGGGAATAAAGTCAGCCACGTGTGGCTGTTTGCATGTACCGCGGGAATAAGGACCG
GCTAATTCCGTGCCAGCAGCCGCGGTAATACGGAAGGTCCGGGCGTTATCCGGATTTATTGGGTTTAAAGGGAGCGCAGG
CCGCCTTTTAAGCGTGTTGTGAAATGCGGGCGCCCAACGTCCGCACTGCAGCGCGAACTGGAGGGCTTGAGTTTGCGGAA
AGAAGGCGGAATTCGTTGTGTAGCGGTGAAATGCTTAGATATGACGAAGAACTCCGATTGCGAAGGCAGCCTTCTGCAGC
ATTACTGACGCTAAAGCTCGAAAGTGCGGGTATCGAACAGGATTAGATACCCTAGTAGTCC
>t0012055_II-3;size=15;
CCTACGGGTGGCTGCAGTGAGGAATATTGGTCAATGGGCGAGAGCCTGAACCAGCCATGTCGCGTGGAGGAATAAGGATC
TATGGTTCGTAAACTCCTTTTGCGGGGGGATAAAGTGCGGGACGCGTCCCGTATTGCAGGTACCCCGCGAATAAGCATCG
GCTAACTCCGTGCCAGCAGCCGCGGTAATACGGAGGATGCGAGCGTTATCCGGATTTATTGGGTTTAAAGGGTGCGTAGG
CGGCCTCTTAAGTCGGCGGTGAAATTTCCGGGCTCAACCCGGTCACTGCCGTCGAAACTGGGGGGCTTGAGTGCGTTTGG
GGTGGCTGGAATGTGCGGTGTAGCGGTGAAATGCATAGATATCGCACAGAACGCCGATCGCGGAGGCAGGTCACCAAGCC
GCAACTGACGCTGAGGCACGAAAGCGCGGGGATCGAACAGGATTAGATACCCTAGTAGTCC
>t0002645_II-3;size=15;
CCTACGGGGGGCAGCAGTAGGGAATATTGGGCAATGGAGGCAACTCTGACCCAGCCATGCCGCGTGAAGGAAGACGGCCC
TATGGGTTGTAAACTTCTTTTATCGTAGAGTAAACCTGGCCACGTGTGGCCAGTTGAGAGTATACGAGGAATAAGTATCG
GCTAACTCCGTGCCAGCAGCCGCGGTAATACGGGGGATACGAGCGTTATCCGGATTTATTGGGTTTAAAGGGTGCGCAGG
CGGATCGGTAAGTCAGGGGTGAAAAGTTGGGGCTCAACTCCAATCGTGCCTTTGATACTGCCGGACTAGAGTGCGATAGA
CGTGGCCGGAATGTGATGTGTAGCGGTGAAATGCTTAGATATGTCACAGAACACCGATCGAGAAGTCAGGTCACGAGCTC
GCAACTGACGCTCAGGCACGAAAGCGTGGGGATCAAACAGGATTAGATACCCCGGTAGTCC
>t0010566_II-3;size=15;
CCTACGGGTGGCTGCAGTAGGGAATATTGGGCAATGGAGGCAACTCTGACCCAGCCATGCCGCGTGAAGGAAGACGGCCC
TATGGGTTGTAAACTTCTTTTATCGTAGAGTAAACCTGGCCACGTGTGGCCAGTTGAGAGTATACGAGGAATAAGTATCG
GCTAACTCCGTGCCAGCAGCCGCGGTAATACGGGGGATACGAGCGTTATCCGGATTTATTGGGTTTAAAGGGTGCGCAGG
CGGATCGGTAAGTCAGGGGTGAAAAGTTGGGGCTCAACTCCAATCGTGCCTTTGATACTGCCGGACTAGAGTGCGATAGA
CGTGGCCGGAATGTGATGTGTAGCGGTGAAATGCTTAGATATGTCACAGAACACCGATCGAGAAGTCAGGTCACGAGCTC
GCAACTGACGCTCAGGCACGAAAGCGTGGGGATCAAACAGGATTAGATACCCCAGTAGTCC
>t0012744_II-3;size=15;
CCTACGGGTGGCTGCAGGTACCAGGCGAATAAGCATCGGCTAACTCCGTGCCAGCAGCCGCGGTAATACGGAGGATGCGA
GCGTTATCCGGATTCATTGGGTTTAAAGGGTGCGCAGGCGGCCATGTAAGTCAGCGGTGAAAGCCAGGGGCCCAACCCCG
GAAGTGCCGTTGATACTGCACGGCTGGAATGCGGTCGAGGCGGGCGGAATGTGACGTGTAGCGGTGAAATGCATAGATAT
GTCACAGAACTCCGATAGCGAAGGCAGCTCGCCAGGCCTGCATTGACGCTCAGGCACGAAAGCGTGGGGATCAAACAGGA
TTAGATACCCCAGTAGTCC
>t0003609_II-3;size=15;
CCTACGGGGGGCTGCAGTGAGGAATATTGGTCAATGGGCGAGAGCCTGAACCAGCCAAGTAGCGTGAAGGAAGACTGCCC
TATGGGTTGTAAACTTCTTTTGTGCGGGGGTAAAGTGGTCCACGCGTGGTCCATTGCAAGTACCGTACGAATAAGCATCG
GCTAACTCCGTGCCAGCAGCCGCGGTAATACGGAGGATGCGAGCGTTATCCGGATTTATTGGGTTTAAAGGGAGCGTAGG
CGGGCGATTAAGTCAGCGGTTAAATAGTGTGGCTCAACCATGCCTTGCCGTTGATACTGGTTGTCTTGAGAGTACTAGAG
GTGGATGGAATTTAGGGTGTAGCGGTGAAATGCTTAGATATCCTAAAGAACTCCGATTGCGAAGGCAGTCCACTGGGGTA
CGTCTGACGCTGAAGCTCGAAAGTGCGGGTATCAAACAGGATTAGATACCCCAGTAGTCC
>t0006139_II-3;size=15;
CCTACGGGCGGCAGCAGGTACCAGGCGAATAAGCATCGGCTAACTCCGTGCCAGCAGCCGCGGTAATACGGAGGATGCGA
GCGTTATCCGGATTCATTGGGTTTAAAGGGTGCGCAGGCGGCCATGTAAGTCAGCGGTGAAAGCCAGGGGCCCAACCCCG
GGAGTGCCGTTGATACTGCACGGCTGGAATGCGGTCGAGGCGGGCGGAATGTGACGTGTAGCGGTGAAATGCATAGATAT
GTCACAGAACTCCGATAGCGAAGGCAGCTCGCCAGGCCTGCATTGACGCTCAGGCACGAAAGCGTGGGGATCAAACAGGA
TTAGATACCCTTGTAGTCC
>t0010039_II-3;size=15;
CCTACGGGGGGCTGCAGGTACCAGGCGAATAAGCATCGGCTAACTCCGTGCCAGCAGCCGCGGTAATACGGAGGATGCGA
GCGTTATCCGGATTCATTGGGTTTAAAGGGTGCGCAGGCGGCCATGTAAGTCAGCGGTGAAAGCCAGGGGCCCAACCCCG
GAAGTGCCGTTGATACTGCACGGCTGGAATGCGGTCGAGGCGGGCGGAATGTGACGTGTAGCGGTGAAATGCATAGATAT
GTCACAGAACTCCGATAGCGAAGGCAGCTCGCCAGGCCTGCATTGACGCTCAGGCACGAAAGCGTGGGGATCAAACAGGA
TTAGATACCCTGGTAGTCC
>t0000008_II-3;size=15;
CCTACGGGTGGCTGCAGTAGGGAATATTGGGCAATGGAGGCAACTCTGACCCAGCCATGCCGCGTGAAGGAAGACGGCCC
TATGGGTTGTAAACTTCTTTTATCGTAGAGTAAACCTGGCCACGTGTGGCCAGTTGAGAGTATACGAGGAATAAGTATCG
GCTAACTCCGTGCCAGCAGCCGCGGTAATACGGGGGATACGAGCGTTATCCGGATTTATTGGGTTTAAAGGGTGCGCAGG
CGGATCGGTAAGTCAGGGGTGAAAAGTTGGGGCTCAACTCCAATCGTGCCTTTGATACTGCCGGACTAGAGTGCGATAGA
CGTGGCCGGAATGTGATGTGTAGCGGTGAAATGCTTAGATATGTCACAGAACACCGATCGAGAAGTCAGGTCACGAGCTC
GCAACTGACGCTCAGGCACGAAAGCGTGGGGATCAAACAGGATTAGATACCCTGGTAGTCC
>t0003195_II-3;size=14;
CCTACGGGGGGCTGCAGTGAGGAATATTGGTCAATGGGCGAGAGCCTGAACCAGCCATGTCGCGTGGAGGAATAAGGATC
TATGGTTCGTAAACTCCTTTTGCGGGGGGATAAAGTGCGGGACGCGTCCCGTATTGCAGGTACCCCGCGAATAAGCATCG
GCTAACTCCGTGCCAGCAGCCGCGGTAATACGGAGGATGCGAGCGTTATCCGGATTTATTGGGTTTAAAGGGTGCGTAGG
CGGCCTCTTAAGTCGGCGGTGAAATTTCCGGGCTCAACCCGGTCACTGCCGTCGAAACTGGGGGGCTTGAGTGCGTTTGG
GGTGGCTGGAATGTGCGGTGTAGCGGTGAAATGCATAGATATCGCACAGAACGCCGATCGCGGAGGCAGGTCACCAAGCC
GCAACTGACGCTGAGGCACGAAAGCGCGGGGATCGAACAGGATTAGATACCCTGGTAGTCC
>t0011161_II-3;size=14;
CCTACGGGGGGCTGCAGTGGGGAATATTGGACAATGGGGGAAACCCTGATCCAGCGACGCCGCGTGAGTGAAGAAGTATT
TCGGTATGTAAAGCTCTATCAGCAGGGAAGATAATGACGGTACCTGACTAAGAAGCCCCGGCTAACTACGTGCCAGCAGC
CGCGGTAATACGTAGGGGGCAAGCGTTATCCGGATTTACTGGGTGTAAAGGGAGCGTAGACGGCATGGCAAGTCTGATGT
GAAAACCCGGGGCTCAACCCCGGGACTGCATTGGAAACTGTCAGGCTAGAGTGCAGGAGAGGTAAGTGGAATTCCTAGTG
TAGCGGTGAAATGCGTAGATATTAGGAGGAACACCAGTGGCGAAGGCGGCTTACTGGACTGTAACTGACGTTGAGGCTCG
AAAGCGTGGGGAGCAAACAGGATTAGATACCCCAGTAGTCC
>t0006395_II-3;size=14;
CCTACGGGCGGCTGCAGGTACCAGGCGAATAAGCATCGGCTAACTCCGTGCCAGCAGCCGCGGTAATACGGAGGATGCGA
GCGTTATCCGGATTCATTGGGTTTAAAGGGTGCGCAGGCGGCCATGTAAGTCAGCGGTGAAAGCCAGGGGCCCAACCCCG
GGAGTGCCGTTGATACTGCACGGCTGGAATGCGGTCGAGGCGGGCGGAATGTGACGTGTAGCGGTGAAATGCATAGATAT
GTCACAGAACTCCGATAGCGAAGGCAGCTCGCCAGGCCTGCATTGACGCTCAGGCACGAAAGCGTGGGGATCAAACAGGA
TTAGATACCCGTGTAGTCC
>t0004490_II-3;size=14;
CCTACGGGGGGCTGCAGGTACCAGGCGAATAAGCATCGGCTAACTCCGTGCCAGCAGCCGCGGTAATACGGAGGATGCGA
GCGTTATCCGGATTCATTGGGTTTAAAGGGTGCGCAGGCGGCCATGTAAGTCAGCGGTGAAAGCCAGGGGCCCAACCCCG
GAAGTGCCGTTGATACTGCACGGCTGGAATGCGGTCGAGGCGGGCGGAATGTGACGTGTAGCGGTGAAATGCATAGATAT
GTCACAGAACTCCGATAGCGAAGGCAGCTCGCCAGGCCTGCATTGACGCTCAGGCACGAAAGCGTGGGGATCAAACAGGA
TTAGATACCCCAGTAGTCC
>t0018403_II-3;size=14;
CCTACGGGCGGCTGCAGTAGGGAATATTGGGCAATGGAAGCAATTCTGACCCAGCCATGCCGCGTGCAGGAAGAAGGCCC
TAGGGTTTTAAACTGCTTTTGTCACAGAGTAACCGTCGGGACGCGTCCCGGCCTGAGAGTATGTGACGAATAAGTATCGG
CTAACTCCGTGCCAGCAGCCGCGGTAATACGGAGGATACAAGCGTTATCCGGATTTATTGGGTTTAAAGGGTGCGCAGGC
GGACCGGTAAGTCAGGGGTGAAATACTGCAGCTCAACTGCAGCCGTGCCTTTGATACTGCCGGACTAGAGTCCAAGGGAC
GTGGCTGGAATGTGGTGTGTAGCGGTGAAATGCTTAGATATGCCACAGAACGCCGATCGTGAAGACAGGCCACGAACTTG
GCACTGACGCTCAGGCACGAAAGCGTGGGTATCAAACAGGATTAGATACCCTAGTAGTCC
>t0012900_II-3;size=14;
CCTACGGGTGGCTGCAGGTACCAGGCGAATAAGCATCGGCTAACTCCGTGCCAGCAGCCGCGGTAATACGGAGGATGCGA
GCGTTATCCGGATTCATTGGGTTTAAAGGGTGCGCAGGCGGCCATGTAAGTCAGCGGTGAAAGCCAGGGGCCCAACCCCG
GGAGTGCCGTTGATACTGCACGGCTGGAATGCGGTCGAGGCGGGCGGAATGTGACGTGTAGCGGTGAAATGCATAGATAT
GTCACAGAACTCCGATAGCGAAGGCAGCTCGCCAGGCCTGCATTGACGCTCAGGCACGAAAGCGTGGGGATCAAACAGGA
TTAGATACCCCTGTAGTCC
>t0003137_II-3;size=14;
CCTACGGGTGGCTGCAGTGAGGAATATTGGTCAATGGGCGAGAGCCTGAACCAGCCATGTCGCGTGGAGGAATAAGGATC
TATGGTTCGTAAACTCCTTTTGCGGGGGGATAAAGTGCGGGACGCGTCCCGTATTGCAGGTACCCCGCGAATAAGCATCG
GCTAACTCCGTGCCAGCAGCCGCGGTAATACGGAGGATGCGAGCGTTATCCGGATTTATTGGGTTTAAAGGGTGCGTAGG
CGGCCTCTTAAGTCGGCGGTGAAATTTCCGGGCTCAACCCGGTCACTGCCGTCGAAACTGGGGGGCTTGAGTGCGTTTGG
GGTGGCTGGAATGTGCGGTGTAGCGGTGAAATGCATAGATATCGCACAGAACGCCGATCGCGGAGGCAGGTCACCAAGCC
GCAACTGACGCTGAGGCACGAAAGCGCGGGGATCGAACAGGATTAGATACCCCAGTAGTCC
>t0005096_II-3;size=14;
CCTACGGGCGGCTGCAGTAGGGAATATTGGGCAATGGAGGCAACTCTGACCCAGCCATGCCGCGTGAAGGAAGACGGCCC
TATGGGTTGTAAACTTCTTTTATCGTAGAGTAAACCTGGCCACGTGTGGCCAGTTGAGAGTATACGAGGAATAAGTATCG
GCTAACTCCGTGCCAGCAGCCGCGGTAATACGGGGGATACGAGCGTTATCCGGATTTATTGGGTTTAAAGGGTGCGCAGG
CGGATCGGTAAGTCAGGGGTGAAAAGTTGGGGCTCAACTCCAATCGTGCCTTTGATACTGCCGGACTAGAGTGCGATAGA
CGTGGCCGGAATGTGATGTGTAGCGGTGAAATGCTTAGATATGTCACAGAACACCGATCGAGAAGTCAGGTCACGAGCTC
GCAACTGACGCTCAGGCACGAAAGCGTGGGGATCAAACAGGATTAGATACCCGAGTAGTCC
>t0012326_II-3;size=14;
CCTACGGGGGGCTGCAGTGAGGAATATTGGTCAATGGGCGCGAGCCTGAACCAGCCAAGTAGCGTGAGGGAAGACGGCCC
TACGGGTTGTAAACCTCTTTTGCGCGGGAATAAAGTCAGCCACGTGTGGCTGTTTGCATGTACCGCGGGAATAAGGACCG
GCTAATTCCGTGCCAGCAGCCGCGGTAATACGGAAGGTCCGGGCGTTATCCGGATTTATTGGGTTTAAAGGGAGCGCAGG
CCGCCTTTTAAGCGTGTTGTGAAATGCGGGCGCCCAACGTCCGCACTGCAGCGCGAACTGGAGGGCTTGAGTTTGCGGAA
AGAAGGCGGAATTCGTTGTGTAGCGGTGAAATGCTTAGATATGACGAAGAACTCCGATTGCGAAGGCAGCCTTCTGCAGC
ATTACTGACGCTAAAGCTCGAAAGTGCGGGTATCGAACAGGATTAGATACCCTAGTAGTCC
>t0003122_II-3;size=14;
CCTACGGGTGGCTGCAGTGAGGAATATTGGTCAATGGGCGCGAGCCTGAACCAGCCAAGTAGCGTGAGGGAAGACGGCCC
TACGGGTTGTAAACCTCTTTTGCGCGGGAATAAAGTCAGCCACGTGTGGCTGTTTGCATGTACCGCGGGAATAAGGACCG
GCTAATTCCGTGCCAGCAGCCGCGGTAATACGGAAGGTCCGGGCGTTATCCGGATTTATTGGGTTTAAAGGGAGCGCAGG
CCGCCTTTTAAGCGTGTTGTGAAATGCGGGCGCCCAACGTCCGCACTGCAGCGCGAACTGGAGGGCTTGAGTTTGCGGAA
AGAAGGCGGAATTCGTTGTGTAGCGGTGAAATGCTTAGATATGACGAAGAACTCCGATTGCGAAGGCAGCCTTCTGCAGC
ATTACTGACGCTAAAGCTCGAAAGTGCGGGTATCGAACAGGATTAGATACCCTGGTAGTCC
>t0000223_II-3;size=14;
CCTACGGGTGGCTGCAGTAGGGAATATTGGGCAATGGAGGCAACTCTGACCCAGCCATGCCGCGTGAAGGAAGACGGCCC
TATGGGTTGTAAACTTCTTTTATCGTAGAGTAAACCTGGCCACGTGTGGCCAGTTGAGAGTATACGAGGAATAAGTATCG
GCTAACTCCGTGCCAGCAGCCGCGGTAATACGGGGGATACGAGCGTTATCCGGATTTATTGGGTTTAAAGGGTGCGCAGG
CGGATCGGTAAGTCAGGGGTGAAAAGTTGGGGCTCAACTCCAATCGTGCCTTTGATACTGCCGGACTAGAGTGCGATAGA
CGTGGCCGGAATGTGATGTGTAGCGGTGAAATGCTTAGATATGTCACAGAACACCGATCGAGAAGTCAGGTCACGAGCTC
GCAACTGACGCTCAGGCACGAAAGCGTGGGGATCAAACAGGATTAGATACCCTAGTAGTCC
>t0004682_II-3;size=14;
CCTACGGGCGGCTGCAGTGAGGAATATTGGTCAATGGACGTAAGTCTGAACCAGCCAAGTAGCGTGCAGGATGACGGCCC
TATGGGTTGTAAACTGCTTTTGTGCGTGATTAAAGTGCGGCACGCGTGCCGTATTGCAGTTAGCGCACGAATAAGGACCG
GCTAATTCCGTGCCAGCAGCCGCGGTAATACGGAAGGTCCTGGTGTTATCCGGATTTATTGGGTTTAAAGGGAGCGTAGG
CCGTCGGTTAAGCGTGTTGTGAAATCCAGGGGCTCAACCCCTGGCCTGCAGCGCGAACTGGCTGACTTGAGTACACGCAA
GGCAGGCGGAATTTGTGGTGTAGCGGTGAAATGCTTAGATATCACGAAGAACCCCGATTGCGAAGGCAGCTTGCCGGAGT
GTGACTGACGCTGAAGCTCGAAGGTGCGGGTATCGAACAGGATTAGATACCCTAGTAGTCC
>t0008954_II-3;size=14;
CCTACGGGGGGCTGCAGGTACCAGGCGAATAAGCATCGGCTAACTCCGTGCCAGCAGCCGCGGTAATACGGAGGATGCGA
GCGTTATCCGGATTCATTGGGTTTAAAGGGTGCGCAGGCGGCCATGTAAGTCAGCGGTGAAAGCCAGGGGCCCAACCCCG
GAAGTGCCGTTGATACTGCACGGCTGGAATGCGGTCGAGGCGGGCGGAATGTGACGTGTAGCGGTGAAATGCATAGATAT
GTCACAGAACTCCGATAGCGAAGGCAGCTCGCCAGGCCTGCATTGACGCTCAGGCACGAAAGCGTGGGGATCAAACAGGA
TTAGATACCCTAGTAGTCC
>t0001534_II-3;size=14;
CCTACGGGCGGCAGCAGTAGGGAATATTGGGCAATGGAGGCAACTCTGACCCAGCCATGCCGCGTGAAGGAAGACGGCCC
TATGGGTTGTAAACTTCTTTTATCGTAGAGTAAACCTGGCCACGTGTGGCCAGTTGAGAGTATACGAGGAATAAGTATCG
GCTAACTCCGTGCCAGCAGCCGCGGTAATACGGGGGATACGAGCGTTATCCGGATTTATTGGGTTTAAAGGGTGCGCAGG
CGGATCGGTAAGTCAGGGGTGAAAAGTTGGGGCTCAACTCCAATCGTGCCTTTGATACTGCCGGACTAGAGTGCGATAGA
CGTGGCCGGAATGTGATGTGTAGCGGTGAAATGCTTAGATATGTCACAGAACACCGATCGAGAAGTCAGGTCACGAGCTC
GCAACTGACGCTCAGGCACGAAAGCGTGGGGATCAAACAGGATTAGATACCCTAGTAGTCC
>t0004678_II-3;size=13;
CCTACGGGGGGCTGCAGTCGAGGATCATTCGCAATGGGCGCAAGCCTGACGATGCGACGCTGCGTGGAGGATGAAGGGCT
TCGGCTCGTAAACTCCTGTCATGAGGGAAAAAGCTCCCGCATATCAACAACATGCGGGGTCGATGGTACTTCAAGAGGAA
GCCACGGCTAACTCTGTGCCAGCAGCCGCGGTAATACAGAGGTGGCGAGCGTTGTTCGGATTTACTGGGCGTAAAGGGCG
CGTAGGACGTGCCGTGTGTCGAACGTGAAATCTCCGGGCTCAACCCGGAAAGTGCGTTCGAAACTGCGGCGCTAGAGCAG
AGGATGGGAAAGCGGAACTCAAGGTGTAGCGGTGAAATGCGTTGATATCTTGAAGAACACCGGTGGCGAAGGCGGCTTTC
TGGAATCTCGCTGACTCTGAGGCGCGAAAGTAGGGGGAGCAAACAGGATTAGATACCCCAGTAGTCC
>t0019730_II-3;size=13;
CCTACGGGGGGCTGCAGTGAGGAATATTGGTCAATGGGCGCGAGCCTGAACCAGCCAAGTAGCGTGAGGGAAGACGGCCC
TACGGGTTGTAAACCTCTTTTGCGCGGGAATAAAGTCAGCCACGTGTGGCTGTTTGCATGTACCGCGGGAATAAGGACCG
GCTAATTCCGTGCCAGCAGCCGCGGTAATACGGAAGGTCCGGGCGTTATCCGGATTTATTGGGTTTAAAGGGAGCGCAGG
CCGCCTTTTAAGCGTGTTGTGAAATGCGGGCGCCCAACGTCCGCACTGCAGCGCGAACTGGAGGGCTTGAGTTTGCGGAA
AGAAGGCGGAATTCGTTGTGTAGCGGTGAAATGCTTAGATATGACGAAGAACTCCGATTGCGAAGGCAGCCTTCTGCAGC
ATTACTGACGCTAAAGCTCGAAAGTGCGGGTATCGAACAGGATTAGATACCCCAGTAGTCC
>t0006771_II-3;size=13;
CCTACGGGAGGCTGCAGGTACCAGGCGAATAAGCATCGGCTAACTCCGTGCCAGCAGCCGCGGTAATACGGAGGATGCGA
GCGTTATCCGGATTCATTGGGTTTAAAGGGTGCGCAGGCGGCCATGTAAGTCAGCGGTGAAAGCCAGGGGCCCAACCCCG
GGAGTGCCGTTGATACTGCACGGCTGGAATGCGGTCGAGGCGGGCGGAATGTGACGTGTAGCGGTGAAATGCATAGATAT
GTCACAGAACTCCGATAGCGAAGGCAGCTCGCCAGGCCTGCATTGACGCTCAGGCACGAAAGCGTGGGGATCAAACAGGA
TTAGATACCCTTGTAGTCC
>t0001743_II-3;size=13;
CCTACGGGCGGCAGCAGGTACCAGGCGAATAAGCATCGGCTAACTCCGTGCCAGCAGCCGCGGTAATACGGAGGATGCGA
GCGTTATCCGGATTCATTGGGTTTAAAGGGTGCGCAGGCGGCCATGTAAGTCAGCGGTGAAAGCCAGGGGCCCAACCCCG
GGAGTGCCGTTGATACTGCACGGCTGGAATGCGGTCGAGGCGGGCGGAATGTGACGTGTAGCGGTGAAATGCATAGATAT
GTCACAGAACTCCGATAGCGAAGGCAGCTCGCCAGGCCTGCATTGACGCTCAGGCACGAAAGCGTGGGGATCAAACAGGA
TTAGATACCCCGGTAGTCC
>t0009484_II-3;size=13;
CCTACGGGAGGCTGCAGTGAGGAATATTGGTCAATGGGCGAGAGCCTGAACCAGCCATGTCGCGTGGAGGAATAAGGATC
TATGGTTCGTAAACTCCTTTTGCGGGGGGATAAAGTGCGGGACGCGTCCCGTATTGCAGGTACCCCGCGAATAAGCATCG
GCTAACTCCGTGCCAGCAGCCGCGGTAATACGGAGGATGCGAGCGTTATCCGGATTTATTGGGTTTAAAGGGTGCGTAGG
CGGCCTCTTAAGTCGGCGGTGAAATTTCCGGGCTCAACCCGGTCACTGCCGTCGAAACTGGGGGGCTTGAGTGCGTTTGG
GGTGGCTGGAATGTGCGGTGTAGCGGTGAAATGCATAGATATCGCACAGAACGCCGATCGCGGAGGCAGGTCACCAAGCC
GCAACTGACGCTGAGGCACGAAAGCGCGGGGATCGAACAGGATTAGATACCCTGGTAGTCC
>t0003594_II-3;size=13;
CCTACGGGGGGCTGCAGTAAGGAATATTGGGCAATGGGGGGAACCCTGACCCAGCCATGCCGCGTGAGGGAATGAGGCCC
TACGGGTCGTGAACCTCTTTTGCCTGGGGATAACCCCTCCCGCGCGACGGGGGGCTGCAGGTACCAGGCGAATAAGCATC
GGCTAACTCCGTGCCAGCAGCCGCGGTAATACGGAGGATGCGAGCGTTATCCGGATTCATTGGGTTTAAAGGGTGCGCAG
GCGGCCATGTAAGTCAGCGGTGAAAGCCAGGGGCCCAACCCCGGGAGTGCCGTTGATACTGCACGGCTGGAATGCGGTCG
AGGCGGGCGGAATGTGACGTGTAGCGGTGAAATGCATAGATATGTCACAGAACTCCGATAGCGAAGGCAGCTCGCCAGGC
CTGCATTGACGCTCAGGCACGAAAGCGTGGGGATCAAACAGGATTAGATACCCCAGTAGTCC
>t0000690_II-3;size=13;
CCTACGGGCGGCTGCAGTAAGGAATATTGGGCAATGGGGGGAACCCTGACCCAGCCATGCCGCGTGAGGGAATGAGGCCC
TACGGGTCGTGAACCTCTTTTGCCTGGGGATAACCCCTCCCGCGCGACGGGGGGCTGCAGGTACCAGGCGAATAAGCATC
GGCTAACTCCGTGCCAGCAGCCGCGGTAATACGGAGGATGCGAGCGTTATCCGGATTCATTGGGTTTAAAGGGTGCGCAG
GCGGCCATGTAAGTCAGCGGTGAAAGCCAGGGGCCCAACCCCGGGAGTGCCGTTGATACTGCACGGCTGGAATGCGGTCG
AGGCGGGCGGAATGTGACGTGTAGCGGTGAAATGCATAGATATGTCACAGAACTCCGATAGCGAAGGCAGCTCGCCAGGC
CTGCATTGACGCTCAGGCACGAAAGCGTGGGGATCAAACAGGATTAGATACCCTAGTAGTCC
>t0001609_II-3;size=13;
CCTACGGGGGGCTGCAGTAGGGAATATTGGGCAATGGAGGCAACTCTGACCCAGCCATGCCGCGTGAAGGAAGACGGCCC
TATGGGTTGTAAACTTCTTTTATCGTAGAGTAAACCTGGCCACGTGTGGCCAGTTGAGAGTATACGAGGAATAAGTATCG
GCTAACTCCGTGCCAGCAGCCGCGGTAATACGGGGGATACGAGCGTTATCCGGATTTATTGGGTTTAAAGGGTGCGCAGG
CGGATCGGTAAGTCAGGGGTGAAAAGTTGGGGCTCAACTCCAATCGTGCCTTTGATACTGCCGGACTAGAGTGCGATAGA
CGTGGCCGGAATGTGATGTGTAGCGGTGAAATGCTTAGATATGTCACAGAACACCGATCGAGAAGTCAGGTCACGAGCTC
GCAACTGACGCTCAGGCACGAAAGCGTGGGGATCAAACAGGATTAGATACCCGGGTAGTCC
>t0002379_II-3;size=13;
CCTACGGGCGGCTGCAGTAGGGAATATTGGGCAATGGAGGCAACTCTGACCCAGCCATGCCGCGTGAAGGAAGACGGCCC
TATGGGTTGTAAACTTCTTTTATCGTAGAGTAAACCTGGCCACGTGTGGCCAGTTGAGAGTATACGAGGAATAAGTATCG
GCTAACTCCGTGCCAGCAGCCGCGGTAATACGGGGGATACGAGCGTTATCCGGATTTATTGGGTTTAAAGGGTGCGCAGG
CGGATCGGTAAGTCAGGGGTGAAAAGTTGGGGCTCAACTCCAATCGTGCCTTTGATACTGCCGGACTAGAGTGCGATAGA
CGTGGCCGGAATGTGATGTGTAGCGGTGAAATGCTTAGATATGTCACAGAACACCGATCGAGAAGTCAGGTCACGAGCTC
GCAACTGACGCTCAGGCACGAAAGCGTGGGGATCAAACAGGATTAGATACCCTGGTAGTCC
>t0004165_II-3;size=13;
CCTACGGGGGGCTGCAGGTACCAGGCGAATAAGCATCGGCTAACTCCGTGCCAGCAGCCGCGGTAATACGGAGGATGCGA
GCGTTATCCGGATTCATTGGGTTTAAAGGGTGCGCAGGCGGCCATGTAAGTCAGCGGTGAAAGCCAGGGGCCCAACCCCG
GGAGTGCCGTTGATACTGCACGGCTGGAATGCGGTCGAGGCGGGCGGAATGTGACGTGTAGCGGTGAAATGCATAGATAT
GTCACAGAACTCCGATAGCGAAGGCAGCTCGCCAGGCCTGCATTGACGCTCAGGCACGAAAGCGTGGGGATCAAACAGGA
TTAGATACCCCTGTAGTCC
>t0003338_II-3;size=13;
CCTACGGGTGGCTGCAGGTACCAGGCGAATAAGCATCGGCTAACTCCGTGCCAGCAGCCGCGGTAATACGGAGGATGCGA
GCGTTATCCGGATTCATTGGGTTTAAAGGGTGCGCAGGCGGCCATGTAAGTCAGCGGTGAAAGCCAGGGGCCCAACCCCG
GGAGTGCCGTTGATACTGCACGGCTGGAATGCGGTCGAGGCGGGCGGAATGTGACGTGTAGCGGTGAAATGCATAGATAT
GTCACAGAACTCCGATAGCGAAGGCAGCTCGCCAGGCCTGCATTGACGCTCAGGCACGAAAGCGTGGGGATCAAACAGGA
TTAGATACCCGAGTAGTCC
>t0014493_II-3;size=13;
CCTACGGGGGGCTGCAGTAAGGAATATTGGGCAATGGGGGGAACCCTGACCCAGCCATGCCGCGTGAGGGAATGAGGCCC
TACGGGTCGTGAACCTCTTTTGCCTGGGGATAACCCCTCCCGCGCGACGGGGGGCTGCAGGTACCAGGCGAATAAGCATC
GGCTAACTCCGTGCCAGCAGCCGCGGTAATACGGAGGATGCGAGCGTTATCCGGATTCATTGGGTTTAAAGGGTGCGCAG
GCGGCCATGTAAGTCAGCGGTGAAAGCCAGGGGCCCAACCCCGGGAGTGCCGTTGATACTGCACGGCTGGAATGCGGTCG
AGGCGGGCGGAATGTGACGTGTAGCGGTGAAATGCATAGATATGTCACAGAACTCCGATAGCGAAGGCAGCTCGCCAGGC
CTGCATTGACGCTCAGGCACGAAAGCGTGGGGATCAAACAGGATTAGATACCCGAGTAGTCC
>t0006038_II-3;size=13;
CCTACGGGCGGCAGCAGGTACCAGGCGAATAAGCATCGGCTAACTCCGTGCCAGCAGCCGCGGTAATACGGAGGATGCGA
GCGTTATCCGGATTCATTGGGTTTAAAGGGTGCGCAGGCGGCCATGTAAGTCAGCGGTGAAAGCCAGGGGCCCAACCCCG
GGAGTGCCGTTGATACTGCACGGCTGGAATGCGGTCGAGGCGGGCGGAATGTGACGTGTAGCGGTGAAATGCATAGATAT
GTCACAGAACTCCGATAGCGAAGGCAGCTCGCCAGGCCTGCATTGACGCTCAGGCACGAAAGCGTGGGGATCAAACAGGA
TTAGATACCCCAGTAGTCC
>t0006162_II-3;size=13;
CCTACGGGGGGCTGCAGTGGGGAATATTGGACAATGGGGGAAACCCTGATCCAGCGACGCCGCGTGAGTGAAGAAGTATT
TCGGTATGTAAAGCTCTATCAGCAAGGAAGAAAATGACGGTACTTGACTAAGAAGCTCCGGCTAAATACGTGCCAGCAGC
CGCGGTAATACGTATGGAGCAAGCGTTATCCGGATTTACTGGGTGTAAAGGGAGCGTAGACGGCAAAGCAAGTCTGAAGT
GAAATGCCGGGGCTTAACCCCGGAACTGCTTTGGAAACTGTTTAGCTAGAGTGCAGGAGAGGTAAGCGGAATTCCTAGTG
TAGCGGTGAAATGCGTAGATATTAGGAGGAACACCAGTGGCGAAGGCGGCTTACTGGACTGTAACTGACGTTGAGGCTCG
AAAGCGTGGGGAGCAAACAGGATTAGATACCCCAGTAGTCC
>t0001739_II-3;size=13;
CCTACGGGGGGCTGCAGTGAGGAATATTGGTCAATGGGCGAGAGCCTGAACCAGCCATGTCGCGTGGAGGAATAAGGATC
TATGGTTCGTAAACTCCTTTTGCGGGGGGATAAAGTGCGGGACGCGTCCCGTATTGCAGGTACCCCGCGAATAAGCATCG
GCTAACTCCGTGCCAGCAGCCGCGGTAATACGGAGGATGCGAGCGTTATCCGGATTTATTGGGTTTAAAGGGTGCGTAGG
CGGCCTCTTAAGTCGGCGGTGAAATTTCCGGGCTCAACCCGGTCACTGCCGTCGAAACTGGGGGGCTTGAGTGCGTTTGG
GGTGGCTGGAATGTGCGGTGTAGCGGTGAAATGCATAGATATCGCACAGAACGCCGATCGCGGAGGCAGGTCACCAAGCC
GCAACTGACGCTGAGGCACGAAAGCGCGGGGATCGAACAGGATTAGATACCCCGGTAGTCC
>t0008783_II-3;size=12;
CCTACGGGCGGCTGCAGTGGGGAATATTGCACAATGGGCGCAAGCCTGATGCAGCGATGCCGCGTGAGGGAAGAAGGTTT
TCGGATTGTAAACCTCTGTCAAAAGGGACGATAATGACGGTACCTTAGAAGGAAGCTCCGGCTAACTACGTGCCAGCAGC
CGCGGTAATACGTAGGGAGCGAGCGTTATCCGGAATTACTGGGTGTAAAGGGAGTGTAGGCGGGACTGCAAGTCAGATGT
GAAAACTACCGGCTCAACTGGTAGACTGCATTTGAAACTGTGGTTCTTGAGTGAAGTAGAGGTAAGCGGAATTCCTAGTG
TAGCGGTGAAATGCGTAGATATTAGGAGGAACATCAGTGGCGAAGGCGGCTTACTGGGCTTTAACTGACGCTGAGGCTCG
AAAGCGTGGGGAGCAAACAGGATTAGATACCCTGGTAGTCC
>t0009904_II-3;size=12;
CCTACGGGCGGCTGCAGTGAGGAATATTGGTCAATGGACGTAAGTCTGAACCAGCCAAGTAGCGTGCAGGATGACGGCCC
TATGGGTTGTAAACTGCTTTTGTGCGTGATTAAAGTGCGGCACGCGTGCCGTATTGCAGTTAGCGCACGAATAAGGACCG
GCTAATTCCGTGCCAGCAGCCGCGGTAATACGGAAGGTCCTGGTGTTATCCGGATTTATTGGGTTTAAAGGGAGCGTAGG
CCGTCGGTTAAGCGTGTTGTGAAATCCAGGGGCTCAACCCCTGGCCTGCAGCGCGAACTGGCTGACTTGAGTACACGCAA
GGCAGGCGGAATTTGTGGTGTAGCGGTGAAATGCTTAGATATCACGAAGAACCCCGATTGCGAAGGCAGCTTGCCGGAGT
GTGACTGACGCTGAAGCTCGAAGGTGCGGGTATCGAACAGGATTAGATACCCCAGTAGTCC
>t0004784_II-3;size=12;
CCTACGGGCGGCTGCAGTAGGGAATATTGGGCAATGGAGGCAACTCTGACCCAGCCATGCCGCGTGAAGGAAGACGGCCC
TATGGGTTGTAAACTTCTTTTATCGTAGAGTAAACCTGGCCACGTGTGGCCAGTTGAGAGTATACGAGGAATAAGTATCG
GCTAACTCCGTGCCAGCAGCCGCGGTAATACGGGGGATACGAGCGTTATCCGGATTTATTGGGTTTAAAGGGTGCGCAGG
CGGATCGGTAAGTCAGGGGTGAAAAGTTGGGGCTCAACTCCAATCGTGCCTTTGATACTGCCGGACTAGAGTGCGATAGA
CGTGGCCGGAATGTGATGTGTAGCGGTGAAATGCTTAGATATGTCACAGAACACCGATCGAGAAGTCAGGTCACGAGCTC
GCAACTGACGCTCAGGCACGAAAGCGTGGGGATCAAACAGGATTAGATACCCCTGTAGTCC
>t0002145_II-3;size=12;
CCTACGGGAGGCTGCAGGTACCAGGCGAATAAGCATCGGCTAACTCCGTGCCAGCAGCCGCGGTAATACGGAGGATGCGA
GCGTTATCCGGATTCATTGGGTTTAAAGGGTGCGCAGGCGGCCATGTAAGTCAGCGGTGAAAGCCAGGGGCCCAACCCCG
GAAGTGCCGTTGATACTGCACGGCTGGAATGCGGTCGAGGCGGGCGGAATGTGACGTGTAGCGGTGAAATGCATAGATAT
GTCACAGAACTCCGATAGCGAAGGCAGCTCGCCAGGCCTGCATTGACGCTCAGGCACGAAAGCGTGGGGATCAAACAGGA
TTAGATACCCTGGTAGTCC
>t0002086_II-3;size=12;
CCTACGGGGGGCAGCAGTGAGGAATATTGGTCAATGGGCGCGAGCCTGAACCAGCCAAGTAGCGTGAGGGAAGACGGCCC
TACGGGTTGTAAACCTCTTTTGCGCGGGAATAAAGTCAGCCACGTGTGGCTGTTTGCATGTACCGCGGGAATAAGGACCG
GCTAATTCCGTGCCAGCAGCCGCGGTAATACGGAAGGTCCGGGCGTTATCCGGATTTATTGGGTTTAAAGGGAGCGCAGG
CCGCCTTTTAAGCGTGTTGTGAAATGCGGGCGCCCAACGTCCGCACTGCAGCGCGAACTGGAGGGCTTGAGTTTGCGGAA
AGAAGGCGGAATTCGTTGTGTAGCGGTGAAATGCTTAGATATGACGAAGAACTCCGATTGCGAAGGCAGCCTTCTGCAGC
ATTACTGACGCTAAAGCTCGAAAGTGCGGGTATCGAACAGGATTAGATACCCTAGTAGTCC
>t0004885_II-3;size=12;
CCTACGGGCGGCTGCAGTAAGGAATATTGGGCAATGGGGGGAACCCTGACCCAGCCATGCCGCGTGAGGGAATGAGGCCC
TACGGGTCGTGAACCTCTTTTGCCTGGGGATAACCCCTCCCGCGCGACGGGGGGCTGCAGGTACCAGGCGAATAAGCATC
GGCTAACTCCGTGCCAGCAGCCGCGGTAATACGGAGGATGCGAGCGTTATCCGGATTCATTGGGTTTAAAGGGTGCGCAG
GCGGCCATGTAAGTCAGCGGTGAAAGCCAGGGGCCCAACCCCGGGAGTGCCGTTGATACTGCACGGCTGGAATGCGGTCG
AGGCGGGCGGAATGTGACGTGTAGCGGTGAAATGCATAGATATGTCACAGAACTCCGATAGCGAAGGCAGCTCGCCAGGC
CTGCATTGACGCTCAGGCACGAAAGCGTGGGGATCAAACAGGATTAGATACCCCAGTAGTCC
>t0003223_II-3;size=12;
CCTACGGGGGGCTGCAGTAGGGAATATTGGGCAATGGAGGCAACTCTGACCCAGCCATGCCGCGTGAAGGAAGACGGCCC
TATGGGTTGTAAACTTCTTTTATCGTAGAGTAAACCTGGCCACGTGTGGCCAGTTGAGAGTATACGAGGAATAAGTATCG
GCTAACTCCGTGCCAGCAGCCGCGGTAATACGGGGGATACGAGCGTTATCCGGATTTATTGGGTTTAAAGGGTGCGCAGG
CGGATCGGTAAGTCAGGGGTGAAAAGTTGGGGCTCAACTCCAATCGTGCCTTTGATACTGCCGGACTAGAGTGCGATAGA
CGTGGCCGGAATGTGATGTGTAGCGGTGAAATGCTTAGATATGTCACAGAACACCGATCGAGAAGTCAGGTCACGAGCTC
GCAACTGACGCTCAGGCACGAAAGCGTGGGGATCAAACAGGATTAGATACCCGAGTAGTCC
>t0003636_II-3;size=12;
CCTACGGGGGGCTGCAGTGAGGAATATTGGTCAATGGACGGAAGTCTGAACCAGCCATGCCGCGTGAAGGAAGGAGGCCC
TATGGGTTGTGAACTTCTTTTGCCGCAGAGTAATAAGGGTCCTGCGGGGCCTGATGAGAGTATGCGGCGAATAAGCATCG
GCTAACTCCGTGCCAGCAGCCGCGGTAATACGGAGGATGCAAGCGTTATCCGGATTTATTGGGTTTAAAGGGTGCGTAGG
CGGACGCGTAAGTCAGCGGTGAAATATCCCGGCTCAACCGGGAGGCTGCCGTTGATACTGCGCGACTGGAGTCCAAACGG
CGCCGGCGGAATATGTAATGTAGCGGTGAAATGCATAGATATTACATAGAACACCGATCGCGAAGGCAGCTGGCGAGGAT
GGTACTGACGCTGAGGCACGAAGGCGTGGGGATCAAACAGGATTAGATACCCCAGTAGTCC
>t0000683_II-3;size=12;
CCTACGGGAGGCTGCAGTGGGGAATATTGGACAATGGGGGAAACCCTGATCCAGCGACGCCGCGTGAGTGAAGAAGTATT
TCGGTATGTAAAGCTCTATCAGCAAGGAAGAAAATGACGGTACTTGACTAAGAAGCTCCGGCTAAATACGTGCCAGCAGC
CGCGGTAATACGTATGGAGCAAGCGTTATCCGGATTTACTGGGTGTAAAGGGAGCGTAGACGGCAAAGCAAGTCTGAAGT
GAAATGCCGGGGCTTAACCCCGGAACTGCTTTGGAAACTGTTTAGCTAGAGTGCAGGAGAGGTAAGCGGAATTCCTAGTG
TAGCGGTGAAATGCGTAGATATTAGGAGGAACACCAGTGGCGAAGGCGGCTTACTGGACTGTAACTGACGTTGAGGCTCG
AAAGCGTGGGGAGCAAACAGGATTAGATACCCCAGTAGTCC
>t0000109_II-3;size=12;
CCTACGGGCGGCTGCAGTGAGGAATATTGGTCAATGGGCGAGAGCCTGAACCAGCCATGTCGCGTGGAGGAATAAGGATC
TATGGTTCGTAAACTCCTTTTGCGGGGGGATAAAGTGCGGGACGCGTCCCGTATTGCAGGTACCCCGCGAATAAGCATCG
GCTAACTCCGTGCCAGCAGCCGCGGTAATACGGAGGATGCGAGCGTTATCCGGATTTATTGGGTTTAAAGGGTGCGTAGG
CGGCCTCTTAAGTCGGCGGTGAAATTTCCGGGCTCAACCCGGTCACTGCCGTCGAAACTGGGGGGCTTGAGTGCGTTTGG
GGTGGCTGGAATGTGCGGTGTAGCGGTGAAATGCATAGATATCGCACAGAACGCCGATCGCGGAGGCAGGTCACCAAGCC
GCAACTGACGCTGAGGCACGAAAGCGCGGGGATCGAACAGGATTAGATACCCTGGTAGTCC
>t0003966_II-3;size=12;
CCTACGGGAGGCAGCAGTAGGGAATATTGGGCAATGGAGGCAACTCTGACCCAGCCATGCCGCGTGAAGGAAGACGGCCC
TATGGGTTGTAAACTTCTTTTATCGTAGAGTAAACCTGGCCACGTGTGGCCAGTTGAGAGTATACGAGGAATAAGTATCG
GCTAACTCCGTGCCAGCAGCCGCGGTAATACGGGGGATACGAGCGTTATCCGGATTTATTGGGTTTAAAGGGTGCGCAGG
CGGATCGGTAAGTCAGGGGTGAAAAGTTGGGGCTCAACTCCAATCGTGCCTTTGATACTGCCGGACTAGAGTGCGATAGA
CGTGGCCGGAATGTGATGTGTAGCGGTGAAATGCTTAGATATGTCACAGAACACCGATCGAGAAGTCAGGTCACGAGCTC
GCAACTGACGCTCAGGCACGAAAGCGTGGGGATCAAACAGGATTAGATACCCCAGTAGTCC
>t0003980_II-3;size=12;
CCTACGGGAGGCTGCAGGTACCAGGCGAATAAGCATCGGCTAACTCCGTGCCAGCAGCCGCGGTAATACGGAGGATGCGA
GCGTTATCCGGATTCATTGGGTTTAAAGGGTGCGCAGGCGGCCATGTAAGTCAGCGGTGAAAGCCAGGGGCCCAACCCCG
GAAGTGCCGTTGATACTGCACGGCTGGAATGCGGTCGAGGCGGGCGGAATGTGACGTGTAGCGGTGAAATGCATAGATAT
GTCACAGAACTCCGATAGCGAAGGCAGCTCGCCAGGCCTGCATTGACGCTCAGGCACGAAAGCGTGGGGATCAAACAGGA
TTAGATACCCCAGTAGTCC
>t0030977_II-3;size=12;
CCTACGGGCGGCTGCAGGTACCAGGCGAATAAGCATCGGCTAACTCCGTGCCAGCAGCCGCGGTAATACGGAGGATGCGA
GCGTTATCCGGATTCATTGGGTTTAAAGGGTGCGCAGGCGGCCATGTAAGTCAGCGGTGAAAGCCAGGGGCCCAACCCCG
GAAGTGCCGTTGATACTGCACGGCTGGAATGCGGTCGAGGCGGGCGGAATGTGACGTGTAGCGGTGAAATGCATAGATAT
GTCACAGAACTCCGATAGCGAAGGCAGCTCGCCAGGCCTGCATTGACGCTCAGGCACGAAAGCGTGGGGATCAAACAGGA
TTAGATACCCTGGTAGTCC
>t0006315_II-3;size=12;
CCTACGGGGGGCTGCAGTAGGGAATATTGGGCAATGGAGGCAACTCTGACCCAGCCATGCCGCGTGAAGGAAGACGGCCC
TATGGGTTGTAAACTTCTTTTATCGTAGAGTAAACCTGGCCACGTGTGGCCAGTTGAGAGTATACGAGGAATAAGTATCG
GCTAACTCCGTGCCAGCAGCCGCGGTAATACGGGGGATACGAGCGTTATCCGGATTTATTGGGTTTAAAGGGTGCGCAGG
CGGATCGGTAAGTCAGGGGTGAAAAGTTGGGGCTCAACTCCAATCGTGCCTTTGATACTGCCGGACTAGAGTGCGATAGA
CGTGGCCGGAATGTGATGTGTAGCGGTGAAATGCTTAGATATGTCACAGAACACCGATCGAGAAGTCAGGTCACGAGCTC
GCAACTGACGCTCAGGCACGAAAGCGTGGGGATCAAACAGGATTAGATACCCTGGTAGTCC
>t0014577_II-3;size=12;
CCTACGGGGGGCAGCAGGTACCAGGCGAATAAGCATCGGCTAACTCCGTGCCAGCAGCCGCGGTAATACGGAGGATGCGA
GCGTTATCCGGATTCATTGGGTTTAAAGGGTGCGCAGGCGGCCATGTAAGTCAGCGGTGAAAGCCAGGGGCCCAACCCCG
GGAGTGCCGTTGATACTGCACGGCTGGAATGCGGTCGAGGCGGGCGGAATGTGACGTGTAGCGGTGAAATGCATAGATAT
GTCACAGAACTCCGATAGCGAAGGCAGCTCGCCAGGCCTGCATTGACGCTCAGGCACGAAAGCGTGGGGATCAAACAGGA
TTAGATACCCTTGTAGTCC
>t0026750_II-3;size=12;
CCTACGGGTGGCTGCAGGTACCAGGCGAATAAGCATCGGCTAACTCCGTGCCAGCAGCCGCGGTAATACGGAGGATGCGA
GCGTTATCCGGATTCATTGGGTTTAAAGGGTGCGCAGGCGGCCATGTAAGTCAGCGGTGAAAGCCAGGGGCCCAACCCCG
GGAGTGCCGTTGATACTGCACGGCTGGAATGCGGTCGAGGCGGGCGGAATGTGACGTGTAGCGGTGAAATGCATAGATAT
GTCACAGAACTCCGATAGCGAAGGCAGCTCGCCAGGCCTGCATTGACGCTCAGGCACGAAAGCGTGGGGATCAAACAGGA
TTAGATACCCGTGTAGTCC
>t0001308_II-3;size=12;
CCTACGGGGGGCTGCAGTGAGGAATATTGGTCAATGGGCGCGAGCCTGAACCAGCCAAGTAGCGTGAGGGAAGACGGCCC
TACGGGTTGTAAACCTCTTTTGCGCGGGAATAAAGTCAGCCACGTGTGGCTGTTTGCATGTACCGCGGGAATAAGGACCG
GCTAATTCCGTGCCAGCAGCCGCGGTAATACGGAAGGTCCGGGCGTTATCCGGATTTATTGGGTTTAAAGGGAGCGCAGG
CCGCCTTTTAAGCGTGTTGTGAAATGCGGGCGCCCAACGTCCGCACTGCAGCGCGAACTGGAGGGCTTGAGTTTGCGGAA
AGAAGGCGGAATTCGTTGTGTAGCGGTGAAATGCTTAGATATGACGAAGAACTCCGATTGCGAAGGCAGCCTTCTGCAGC
ATTACTGACGCTAAAGCTCGAAAGTGCGGGTATCGAACAGGATTAGATACCCTTGTAGTCC
>t0003620_II-3;size=12;
CCTACGGGAGGCAGCAGTAGGGAATATTGGGCAATGGAGGCAACTCTGACCCAGCCATGCCGCGTGAAGGAAGACGGCCC
TATGGGTTGTAAACTTCTTTTATCGTAGAGTAAACCTGGCCACGTGTGGCCAGTTGAGAGTATACGAGGAATAAGTATCG
GCTAACTCCGTGCCAGCAGCCGCGGTAATACGGGGGATACGAGCGTTATCCGGATTTATTGGGTTTAAAGGGTGCGCAGG
CGGATCGGTAAGTCAGGGGTGAAAAGTTGGGGCTCAACTCCAATCGTGCCTTTGATACTGCCGGACTAGAGTGCGATAGA
CGTGGCCGGAATGTGATGTGTAGCGGTGAAATGCTTAGATATGTCACAGAACACCGATCGAGAAGTCAGGTCACGAGCTC
GCAACTGACGCTCAGGCACGAAAGCGTGGGGATCAAACAGGATTAGATACCCTAGTAGTCC
>t0001010_II-3;size=12;
CCTACGGGCGGCTGCAGTAGGGAATATTGGGCAATGGAGGCAACTCTGACCCAGCCATGCCGCGTGAAGGAAGACGGCCC
TATGGGTTGTAAACTTCTTTTATCGTAGAGTAAACCTGGCCACGTGTGGCCAGTTGAGAGTATACGAGGAATAAGTATCG
GCTAACTCCGTGCCAGCAGCCGCGGTAATACGGGGGATACGAGCGTTATCCGGATTTATTGGGTTTAAAGGGTGCGCAGG
CGGATCGGTAAGTCAGGGGTGAAAAGTTGGGGCTCAACTCCAATCGTGCCTTTGATACTGCCGGACTAGAGTGCGATAGA
CGTGGCCGGAATGTGATGTGTAGCGGTGAAATGCTTAGATATGTCACAGAACACCGATCGAGAAGTCAGGTCACGAGCTC
GCAACTGACGCTCAGGCACGAAAGCGTGGGGATCAAACAGGATTAGATACCCCGGTAGTCC
>t0008712_II-3;size=12;
CCTACGGGCGGCTGCAGTGAGGAATATTGGTCAATGGGCGAGAGCCTGAACCAGCCAAGTAGCGTGAAGGAAGACTGCCC
TATGGGTTGTAAACTTCTTTTGTGCGGGGGTAAAGTGGTCCACGCGTGGTCCATTGCAAGTACCGTACGAATAAGCATCG
GCTAACTCCGTGCCAGCAGCCGCGGTAATACGGAGGATGCGAGCGTTATCCGGATTTATTGGGTTTAAAGGGAGCGTAGG
CGGGCGATTAAGTCAGCGGTTAAATAGTGTGGCTCAACCATGCCTTGCCGTTGATACTGGTTGTCTTGAGAGTACTAGAG
GTGGATGGAATTTAGGGTGTAGCGGTGAAATGCTTAGATATCCTAAAGAACTCCGATTGCGAAGGCAGTCCACTGGGGTA
CGTCTGACGCTGAAGCTCGAAAGTGCGGGTATCAAACAGGATTAGATACCCTAGTAGTCC
>t0010598_II-3;size=12;
CCTACGGGAGGCTGCAGTGAGGAATATTGGTCAATGGGCGAGAGCCTGAACCAGCCAAGTAGCGTGAAGGAAGACTGCCC
TATGGGTTGTAAACTTCTTTTGTGCGGGGGTAAAGTGGTCCACGCGTGGTCCATTGCAAGTACCGTACGAATAAGCATCG
GCTAACTCCGTGCCAGCAGCCGCGGTAATACGGAGGATGCGAGCGTTATCCGGATTTATTGGGTTTAAAGGGAGCGTAGG
CGGGCGATTAAGTCAGCGGTTAAATAGTGTGGCTCAACCATGCCTTGCCGTTGATACTGGTTGTCTTGAGAGTACTAGAG
GTGGATGGAATTTAGGGTGTAGCGGTGAAATGCTTAGATATCCTAAAGAACTCCGATTGCGAAGGCAGTCCACTGGGGTA
CGTCTGACGCTGAAGCTCGAAAGTGCGGGTATCAAACAGGATTAGATACCCTAGTAGTCC
>t0002087_II-3;size=11;
CCTACGGGGGGCAGCAGTAGGGAATATTGGGCAATGGAAGCAATTCTGACCCAGCCATGCCGCGTGCAGGAAGAAGGCCC
TAGGGTTTTAAACTGCTTTTGTCACAGAGTAACCGTCGGGACGCGTCCCGGCCTGAGAGTATGTGACGAATAAGTATCGG
CTAACTCCGTGCCAGCAGCCGCGGTAATACGGAGGATACAAGCGTTATCCGGATTTATTGGGTTTAAAGGGTGCGCAGGC
GGACCGGTAAGTCAGGGGTGAAATACTGCAGCTCAACTGCAGCCGTGCCTTTGATACTGCCGGACTAGAGTCCAAGGGAC
GTGGCTGGAATGTGGTGTGTAGCGGTGAAATGCTTAGATATGCCACAGAACGCCGATCGTGAAGACAGGCCACGAACTTG
GCACTGACGCTCAGGCACGAAAGCGTGGGTATCAAACAGGATTAGATACCCTTGTAGTCC
>t0006393_II-3;size=11;
CCTACGGGCGGCTGCAGTGGGGAATATTGGACAATGGGGGAAACCCTGATCCAGCGACGCCGCGTGAGTGAAGAAGTATT
TCGGTATGTAAAGCTCTATCAGCAGGGAAGATAATGACGGTACCTGACTAAGAAGCCCCGGCTAACTACGTGCCAGCAGC
CGCGGTAATACGTAGGGGGCAAGCGTTATCCGGATTTACTGGGTGTAAAGGGAGCGTAGACGGCATGGCAAGTCTGATGT
GAAAACCCGGGGCTCAACCCCGGGACTGCATTGGAAACTGTCAGGCTAGAGTGCAGGAGAGGTAAGTGGAATTCCTAGTG
TAGCGGTGAAATGCGTAGATATTAGGAGGAACACCAGTGGCGAAGGCGGCTTACTGGACTGTAACTGACGTTGAGGCTCG
AAAGCGTGGGGAGCAAACAGGATTAGATACCCCAGTAGTCC
>t0014649_II-3;size=11;
CCTACGGGGGGCTGCAGTAGGGAATATTGGGCAATGGAGGCAACTCTGACCCAGCCATGCCGCGTGAAGGAAGACGGCCC
TATGGGTTGTAAACTTCTTTTATCGTAGAGTAAACCTGGCCACGTGTGGCCAGTTGAGAGTATACGAGGAATAAGTATCG
GCTAACTCCGTGCCAGCAGCCGCGGTAATACGGGGGATACGAGCGTTATCCGGATTTATTGGGTTTAAAGGGTGCGCAGG
CGGATCGGTAAGTCAGGGGTGAAAAGTTGGGGCTCAACTCCAATCGTGCCTTTGATACTGCCGGACTAGAGTGCGATAGA
CGTGGCCGGAATGTGATGTGTAGCGGTGAAATGCTTAGATATGTCACAGAACACCGATCGAGAAGTCAGGTCACGAGCTC
GCAACTGACGCTCAGGCACGAAAGCGTGGGGATCAAACAGGATTAGATACCCTTGTAGTCC
>t0004584_II-3;size=11;
CCTACGGGAGGCTGCAGTGAGGAATATTGGTCAATGGGCGAGAGCCTGAACCAGCCAAGTAGCGTGAAGGAAGACTGCCC
TATGGGTTGTAAACTTCTTTTGTGCGGGGGTAAAGTGGTCCACGCGTGGTCCATTGCAAGTACCGTACGAATAAGCATCG
GCTAACTCCGTGCCAGCAGCCGCGGTAATACGGAGGATGCGAGCGTTATCCGGATTTATTGGGTTTAAAGGGAGCGTAGG
CGGGCGATTAAGTCAGCGGTTAAATAGTGTGGCTCAACCATGCCTTGCCGTTGATACTGGTTGTCTTGAGAGTACTAGAG
GTGGATGGAATTTAGGGTGTAGCGGTGAAATGCTTAGATATCCTAAAGAACTCCGATTGCGAAGGCAGTCCACTGGGGTA
CGTCTGACGCTGAAGCTCGAAAGTGCGGGTATCAAACAGGATTAGATACCCGAGTAGTCC
>t0004644_II-3;size=11;
CCTACGGGAGGCTGCAGTGAGGAATATTGGTCAATGGGCGAGAGCCTGAACCAGCCAAGTAGCGTGAAGGAAGACTGCCC
TATGGGTTGTAAACTTCTTTTGTGCGGGGGTAAAGTGGTCCACGCGTGGTCCATTGCAAGTACCGTACGAATAAGCATCG
GCTAACTCCGTGCCAGCAGCCGCGGTAATACGGAGGATGCGAGCGTTATCCGGATTTATTGGGTTTAAAGGGAGCGTAGG
CGGGCGATTAAGTCAGCGGTTAAATAGTGTGGCTCAACCATGCCTTGCCGTTGATACTGGTTGTCTTGAGAGTACTAGAG
GTGGATGGAATTTAGGGTGTAGCGGTGAAATGCTTAGATATCCTAAAGAACTCCGATTGCGAAGGCAGTCCACTGGGGTA
CGTCTGACGCTGAAGCTCGAAAGTGCGGGTATCAAACAGGATTAGATACCCCAGTAGTCC
>t0014482_II-3;size=11;
CCTACGGGGGGCTGCAGTGAGGAATATTGGACAATGGAGGGAACTCTGATCCAGCCAAACCGCGTGAAGGAAAAAGGTTC
TATGAATCGTAAACTTCTTTTGATAGGGAATAAATTTAGATATGTATATTTATTTGCAGGTACCTATCGAATAAGCACCG
GCTAACTCCGTGCCAGCAGCCGCGGTAATACGGAGGGTGCAGGCGTTATCCGGATTTATTAGGTTTAAAGGGTGCGCAGG
CGGGACATTAAGTCGGTGGTGAAATACCGTAGCTCAACTACGGGGCTGCCATCGATACTGATGACCTTGAGTGCGGATGA
GGAAGGCGGAATGTGGCGTGTAGCGGTGAAATGCTTAGATATGCCACAGAACACCGATTGCGAAGGCAGCTTTCCAATGC
GTAACTGACGCTCATGCACGAAAGCGCGGGTAGCGAACAGGATTAGATACCCTTGTAGTCC
>t0000871_II-3;size=11;
CCTACGGGAGGCAGCAGTGAGGAATATTGGTCAATGGGCGAGAGCCTGAACCAGCCAAGTAGCGTGAAGGAAGACTGCCC
TATGGGTTGTAAACTTCTTTTGTGCGGGGGTAAAGTGGTCCACGCGTGGTCCATTGCAAGTACCGTACGAATAAGCATCG
GCTAACTCCGTGCCAGCAGCCGCGGTAATACGGAGGATGCGAGCGTTATCCGGATTTATTGGGTTTAAAGGGAGCGTAGG
CGGGCGATTAAGTCAGCGGTTAAATAGTGTGGCTCAACCATGCCTTGCCGTTGATACTGGTTGTCTTGAGAGTACTAGAG
GTGGATGGAATTTAGGGTGTAGCGGTGAAATGCTTAGATATCCTAAAGAACTCCGATTGCGAAGGCAGTCCACTGGGGTA
CGTCTGACGCTGAAGCTCGAAAGTGCGGGTATCAAACAGGATTAGATACCCCAGTAGTCC
>t0007000_II-3;size=11;
CCTACGGGCGGCAGCAGTAGGGAATATTGGGCAATGGAGGCAACTCTGACCCAGCCATGCCGCGTGAAGGAAGACGGCCC
TATGGGTTGTAAACTTCTTTTATCGTAGAGTAAACCTGGCCACGTGTGGCCAGTTGAGAGTATACGAGGAATAAGTATCG
GCTAACTCCGTGCCAGCAGCCGCGGTAATACGGGGGATACGAGCGTTATCCGGATTTATTGGGTTTAAAGGGTGCGCAGG
CGGATCGGTAAGTCAGGGGTGAAAAGTTGGGGCTCAACTCCAATCGTGCCTTTGATACTGCCGGACTAGAGTGCGATAGA
CGTGGCCGGAATGTGATGTGTAGCGGTGAAATGCTTAGATATGTCACAGAACACCGATCGAGAAGTCAGGTCACGAGCTC
GCAACTGACGCTCAGGCACGAAAGCGTGGGGATCAAACAGGATTAGATACCCGAGTAGTCC
>t0005853_II-3;size=11;
CCTACGGGAGGCTGCAGTGGGGAATATTGGACAATGGGGGAAACCCTGATCCAGCGACGCCGCGTGAGTGAAGAAGTATT
TCGGTATGTAAAGCTCTATCAGCAGGGAAGATAATGACGGTACCTGACTAAGAAGCCCCGGCTAACTACGTGCCAGCAGC
CGCGGTAATACGTAGGGGGCAAGCGTTATCCGGATTTACTGGGTGTAAAGGGAGCGTAGACGGCATGGCAAGTCTGATGT
GAAAACCCGGGGCTCAACCCCGGGACTGCATTGGAAACTGTCAGGCTAGAGTGCAGGAGAGGTAAGTGGAATTCCTAGTG
TAGCGGTGAAATGCGTAGATATTAGGAGGAACACCAGTGGCGAAGGCGGCTTACTGGACTGTAACTGACGTTGAGGCTCG
AAAGCGTGGGGAGCAAACAGGATTAGATACCCCGGTAGTCC
>t0002786_II-3;size=11;
CCTACGGGAGGCTGCAGTGAGGAATATTGGTCAATGGGCGAGAGCCTGAACCAGCCATGTCGCGTGGAGGAATAAGGATC
TATGGTTCGTAAACTCCTTTTGCGGGGGGATAAAGTGCGGGACGCGTCCCGTATTGCAGGTACCCCGCGAATAAGCATCG
GCTAACTCCGTGCCAGCAGCCGCGGTAATACGGAGGATGCGAGCGTTATCCGGATTTATTGGGTTTAAAGGGTGCGTAGG
CGGCCTCTTAAGTCGGCGGTGAAATTTCCGGGCTCAACCCGGTCACTGCCGTCGAAACTGGGGGGCTTGAGTGCGTTTGG
GGTGGCTGGAATGTGCGGTGTAGCGGTGAAATGCATAGATATCGCACAGAACGCCGATCGCGGAGGCAGGTCACCAAGCC
GCAACTGACGCTGAGGCACGAAAGCGCGGGGATCGAACAGGATTAGATACCCTTGTAGTCC
>t0014266_II-3;size=11;
CCTACGGGTGGCTGCAGTGGGGAATATTGGACAATGGGGGAAACCCTGATCCAGCGACGCCGCGTGAGTGAAGAAGTATT
TCGGTATGTAAAGCTCTATCAGCAGGGAAGATAATGACGGTACCTGACTAAGAAGCCCCGGCTAACTACGTGCCAGCAGC
CGCGGTAATACGTAGGGGGCAAGCGTTATCCGGATTTACTGGGTGTAAAGGGAGCGTAGACGGCATGGCAAGTCTGATGT
GAAAACCCGGGGCTCAACCCCGGGACTGCATTGGAAACTGTCAGGCTAGAGTGCAGGAGAGGTAAGTGGAATTCCTAGTG
TAGCGGTGAAATGCGTAGATATTAGGAGGAACACCAGTGGCGAAGGCGGCTTACTGGACTGTAACTGACGTTGAGGCTCG
AAAGCGTGGGGAGCAAACAGGATTAGATACCCGAGTAGTCC
>t0005048_II-3;size=11;
CCTACGGGGGGCAGCAGTGAGGAATATTGGTCAATGGGCGGAAGCCTGAACCAGCCATGCCGCGTGAGGGATGGAGGCCC
TATGGGTTGTAAACCTCTTTTGCCACAGAGTAATAAGGCTCATGCGTGGGCTGATGAGAGTATGTGGCGAATAAGCATCG
GCTAACTCCGTGCCAGCAGCCGCGGTAATACGGAGGATGCAAGCGTTATCCGGATTTATTGGGTTTAAAGGGTGCGTAGG
CGGACTGTTAAGTCAGCGGTGAAATATCCCGGCTCAACCGGGAGGCTGCCGTTGATACTGGCAGACTTGAGTACGAACGG
CGCCGGCGGAATATGTAATGTAGCGGTGAAATGCATAGATATTACATAGAACACCGATCGCGAAGGCAGCTGGCGAGGAC
GTCACTGACGCTGAGGCACGAAGGCGTGGGGATCAAACAGGATTAGATACCCTAGTAGTCC
>t0003651_II-3;size=11;
CCTACGGGAGGCTGCAGTGAGGAATATTGGTCAATGGACGTAAGTCTGAACCAGCCAAGTAGCGTGCAGGATGACGGCCC
TATGGGTTGTAAACTGCTTTTGTGCGTGATTAAAGTGCGGCACGCGTGCCGTATTGCAGTTAGCGCACGAATAAGGACCG
GCTAATTCCGTGCCAGCAGCCGCGGTAATACGGAAGGTCCTGGTGTTATCCGGATTTATTGGGTTTAAAGGGAGCGTAGG
CCGTCGGTTAAGCGTGTTGTGAAATCCAGGGGCTCAACCCCTGGCCTGCAGCGCGAACTGGCTGACTTGAGTACACGCAA
GGCAGGCGGAATTTGTGGTGTAGCGGTGAAATGCTTAGATATCACGAAGAACCCCGATTGCGAAGGCAGCTTGCCGGAGT
GTGACTGACGCTGAAGCTCGAAGGTGCGGGTATCGAACAGGATTAGATACCCTAGTAGTCC
>t0014538_II-3;size=11;
CCTACGGGGGGCTGCAGTGAGGAATATTGGTCAATGGACGTAAGTCTGAACCAGCCAAGTAGCGTGCAGGATGACGGCCC
TATGGGTTGTAAACTGCTTTTGTGCGTGATTAAAGTGCGGCACGCGTGCCGTATTGCAGTTAGCGCACGAATAAGGACCG
GCTAATTCCGTGCCAGCAGCCGCGGTAATACGGAAGGTCCTGGTGTTATCCGGATTTATTGGGTTTAAAGGGAGCGTAGG
CCGTCGGTTAAGCGTGTTGTGAAATCCAGGGGCTCAACCCCTGGCCTGCAGCGCGAACTGGCTGACTTGAGTACACGCAA
GGCAGGCGGAATTTGTGGTGTAGCGGTGAAATGCTTAGATATCACGAAGAACCCCGATTGCGAAGGCAGCTTGCCGGAGT
GTGACTGACGCTGAAGCTCGAAGGTGCGGGTATCGAACAGGATTAGATACCCCAGTAGTCC
>t0000484_II-3;size=11;
CCTACGGGAGGCTGCAGTGAGGAATATTGGTCAATGGGCGCGAGCCTGAACCAGCCAAGTAGCGTGAGGGAAGACGGCCC
TACGGGTTGTAAACCTCTTTTGCGCGGGAATAAAGTCAGCCACGTGTGGCTGTTTGCATGTACCGCGGGAATAAGGACCG
GCTAATTCCGTGCCAGCAGCCGCGGTAATACGGAAGGTCCGGGCGTTATCCGGATTTATTGGGTTTAAAGGGAGCGCAGG
CCGCCTTTTAAGCGTGTTGTGAAATGCGGGCGCCCAACGTCCGCACTGCAGCGCGAACTGGAGGGCTTGAGTTTGCGGAA
AGAAGGCGGAATTCGTTGTGTAGCGGTGAAATGCTTAGATATGACGAAGAACTCCGATTGCGAAGGCAGCCTTCTGCAGC
ATTACTGACGCTAAAGCTCGAAAGTGCGGGTATCGAACAGGATTAGATACCCCAGTAGTCC
>t0004305_II-3;size=11;
CCTACGGGCGGCTGCAGTGAGGAATATTGGTCAATGGGCGAGAGCCTGAACCAGCCATGTCGCGTGGAGGAATAAGGATC
TATGGTTCGTAAACTCCTTTTGCGGGGGGATAAAGTGCGGGACGCGTCCCGTATTGCAGGTACCCCGCGAATAAGCATCG
GCTAACTCCGTGCCAGCAGCCGCGGTAATACGGAGGATGCGAGCGTTATCCGGATTTATTGGGTTTAAAGGGTGCGTAGG
CGGCCTCTTAAGTCGGCGGTGAAATTTCCGGGCTCAACCCGGTCACTGCCGTCGAAACTGGGGGGCTTGAGTGCGTTTGG
GGTGGCTGGAATGTGCGGTGTAGCGGTGAAATGCATAGATATCGCACAGAACGCCGATCGCGGAGGCAGGTCACCAAGCC
GCAACTGACGCTGAGGCACGAAAGCGCGGGGATCGAACAGGATTAGATACCCCGGTAGTCC
>t0001821_II-3;size=11;
CCTACGGGAGGCTGCAGTGAGGAATATTGGTCAATGGGCGAGAGCCTGAACCAGCCAAGTAGCGTGAAGGAAGACTGCCC
TATGGGTTGTAAACTTCTTTTGTGCGGGGGTAAAGTGGTCCACGCGTGGTCCATTGCAAGTACCGTACGAATAAGCATCG
GCTAACTCCGTGCCAGCAGCCGCGGTAATACGGAGGATGCGAGCGTTATCCGGATTTATTGGGTTTAAAGGGAGCGTAGG
CGGGCGATTAAGTCAGCGGTTAAATAGTGTGGCTCAACCATGCCTTGCCGTTGATACTGGTTGTCTTGAGAGTACTAGAG
GTGGATGGAATTTAGGGTGTAGCGGTGAAATGCTTAGATATCCTAAAGAACTCCGATTGCGAAGGCAGTCCACTGGGGTA
CGTCTGACGCTGAAGCTCGAAAGTGCGGGTATCAAACAGGATTAGATACCCTTGTAGTCC
>t0013053_II-3;size=11;
CCTACGGGAGGCTGCAGTAAGGAATATTGGGCAATGGGGGGAACCCTGACCCAGCCATGCCGCGTGAGGGAATGAGGCCC
TACGGGTCGTGAACCTCTTTTGCCTGGGGATAACCCCTCCCGCGCGACGGGGGGCTGCAGGTACCAGGCGAATAAGCATC
GGCTAACTCCGTGCCAGCAGCCGCGGTAATACGGAGGATGCGAGCGTTATCCGGATTCATTGGGTTTAAAGGGTGCGCAG
GCGGCCATGTAAGTCAGCGGTGAAAGCCAGGGGCCCAACCCCGGGAGTGCCGTTGATACTGCACGGCTGGAATGCGGTCG
AGGCGGGCGGAATGTGACGTGTAGCGGTGAAATGCATAGATATGTCACAGAACTCCGATAGCGAAGGCAGCTCGCCAGGC
CTGCATTGACGCTCAGGCACGAAAGCGTGGGGATCAAACAGGATTAGATACCCCAGTAGTCC
>t0026153_II-3;size=11;
CCTACGGGCGGCAGCAGTAGGGAATATTGGGCAATGGAGGCAACTCTGACCCAGCCATGCCGCGTGAAGGAAGACGGCCC
TATGGGTTGTAAACTTCTTTTATCGTAGAGTAAACCTGGCCACGTGTGGCCAGTTGAGAGTATACGAGGAATAAGTATCG
GCTAACTCCGTGCCAGCAGCCGCGGTAATACGGGGGATACGAGCGTTATCCGGATTTATTGGGTTTAAAGGGTGCGCAGG
CGGATCGGTAAGTCAGGGGTGAAAAGTTGGGGCTCAACTCCAATCGTGCCTTTGATACTGCCGGACTAGAGTGCGATAGA
CGTGGCCGGAATGTGATGTGTAGCGGTGAAATGCTTAGATATGTCACAGAACACCGATCGAGAAGTCAGGTCACGAGCTC
GCAACTGACGCTCAGGCACGAAAGCGTGGGGATCAAACAGGATTAGATACCCCGGTAGTCC
>t0000764_II-3;size=11;
CCTACGGGGGGCTGCAGTAAGGAATATTGGGCAATGGGGGGAACCCTGACCCAGCCATGCCGCGTGAGGGAATGAGGCCC
TACGGGTCGTGAACCTCTTTTGCCTGGGGATAACCCCTCCCGCGCGACGGGGGGCTGCAGGTACCAGGCGAATAAGCATC
GGCTAACTCCGTGCCAGCAGCCGCGGTAATACGGAGGATGCGAGCGTTATCCGGATTCATTGGGTTTAAAGGGTGCGCAG
GCGGCCATGTAAGTCAGCGGTGAAAGCCAGGGGCCCAACCCCGGGAGTGCCGTTGATACTGCACGGCTGGAATGCGGTCG
AGGCGGGCGGAATGTGACGTGTAGCGGTGAAATGCATAGATATGTCACAGAACTCCGATAGCGAAGGCAGCTCGCCAGGC
CTGCATTGACGCTCAGGCACGAAAGCGTGGGGATCAAACAGGATTAGATACCCTAGTAGTCC
>t0003081_II-3;size=11;
CCTACGGGCGGCTGCAGTGGGGAATATTGCACAATGGGCGCAAGCCTGATGCAGCGATGCCGCGTGAGGGAAGAAGGTTT
TCGGATTGTAAACCTCTGTCAAAAGGGACGATAATGACGGTACCTTAGAAGGAAGCTCCGGCTAACTACGTGCCAGCAGC
CGCGGTAATACGTAGGGAGCGAGCGTTATCCGGAATTACTGGGTGTAAAGGGAGTGTAGGCGGGACTGCAAGTCAGATGT
GAAAACTACCGGCTCAACTGGTAGACTGCATTTGAAACTGTGGTTCTTGAGTGAAGTAGAGGTAAGCGGAATTCCTAGTG
TAGCGGTGAAATGCGTAGATATTAGGAGGAACATCAGTGGCGAAGGCGGCTTACTGGGCTTTAACTGACGCTGAGGCTCG
AAAGCGTGGGGAGCAAACAGGATTAGATACCCTAGTAGTCC
>t0001667_II-3;size=11;
CCTACGGGGGGCTGCAGTGAGGAATATTGGTCAATGGGCGGAAGCCTGAACCAGCCATGCCGCGTGAGGGATGGAGGCCC
TATGGGTTGTAAACCTCTTTTGCCACAGAGTAATAAGGCTCATGCGTGGGCTGATGAGAGTATGTGGCGAATAAGCATCG
GCTAACTCCGTGCCAGCAGCCGCGGTAATACGGAGGATGCAAGCGTTATCCGGATTTATTGGGTTTAAAGGGTGCGTAGG
CGGACTGTTAAGTCAGCGGTGAAATATCCCGGCTCAACCGGGAGGCTGCCGTTGATACTGGCAGACTTGAGTACGAACGG
CGCCGGCGGAATATGTAATGTAGCGGTGAAATGCATAGATATTACATAGAACACCGATCGCGAAGGCAGCTGGCGAGGAC
GTCACTGACGCTGAGGCACGAAGGCGTGGGGATCAAACAGGATTAGATACCCTAGTAGTCC
>t0007708_II-3;size=11;
CCTACGGGGGGCTGCAGTGAGGAATATTGGTCAATGGGCGAGAGCCTGAACCAGCCATGTCGCGTGGAGGAATAAGGATC
TATGGTTCGTAAACTCCTTTTGCGGGGGGATAAAGTGCGGGACGCGTCCCGTATTGCAGGTACCCCGCGAATAAGCATCG
GCTAACTCCGTGCCAGCAGCCGCGGTAATACGGAGGATGCGAGCGTTATCCGGATTTATTGGGTTTAAAGGGTGCGTAGG
CGGCCTCTTAAGTCGGCGGTGAAATTTCCGGGCTCAACCCGGTCACTGCCGTCGAAACTGGGGGGCTTGAGTGCGTTTGG
GGTGGCTGGAATGTGCGGTGTAGCGGTGAAATGCATAGATATCGCACAGAACGCCGATCGCGGAGGCAGGTCACCAAGCC
GCAACTGACGCTGAGGCACGAAAGCGCGGGGATCGAACAGGATTAGATACCCGGGTAGTCC
>t0000654_II-3;size=11;
CCTACGGGGGGCTGCAGTGAGGAATATTGGTCAATGGGCGAGAGCCTGAACCAGCCATGTCGCGTGGAGGAATAAGGATC
TATGGTTCGTAAACTCCTTTTGCGGGGGGATAAAGTGCGGGACGCGTCCCGTATTGCAGGTACCCCGCGAATAAGCATCG
GCTAACTCCGTGCCAGCAGCCGCGGTAATACGGAGGATGCGAGCGTTATCCGGATTTATTGGGTTTAAAGGGTGCGTAGG
CGGCCTCTTAAGTCGGCGGTGAAATTTCCGGGCTCAACCCGGTCACTGCCGTCGAAACTGGGGGGCTTGAGTGCGTTTGG
GGTGGCTGGAATGTGCGGTGTAGCGGTGAAATGCATAGATATCGCACAGAACGCCGATCGCGGAGGCAGGTCACCAAGCC
GCAACTGACGCTGAGGCACGAAAGCGCGGGGATCGAACAGGATTAGATACCCGAGTAGTCC
>t0012908_II-3;size=11;
CCTACGGGCGGCTGCAGTGGGGAATATTGGACAATGGGGGAAACCCTGATCCAGCGACGCCGCGTGAGTGAAGAAGTATT
TCGGTATGTAAAGCTCTATCAGCAAGGAAGAAAATGACGGTACTTGACTAAGAAGCTCCGGCTAAATACGTGCCAGCAGC
CGCGGTAATACGTATGGAGCAAGCGTTATCCGGATTTACTGGGTGTAAAGGGAGCGTAGACGGCAAAGCAAGTCTGAAGT
GAAATGCCGGGGCTTAACCCCGGAACTGCTTTGGAAACTGTTTAGCTAGAGTGCAGGAGAGGTAAGCGGAATTCCTAGTG
TAGCGGTGAAATGCGTAGATATTAGGAGGAACACCAGTGGCGAAGGCGGCTTACTGGACTGTAACTGACGTTGAGGCTCG
AAAGCGTGGGGAGCAAACAGGATTAGATACCCTTGTAGTCC
>t0003562_II-3;size=11;
CCTACGGGCGGCTGCAGTGAGGAATATTGGTCAATGGGCGCGAGCCTGAACCAGCCAAGTAGCGTGAGGGAAGACGGCCC
TACGGGTTGTAAACCTCTTTTGCGCGGGAATAAAGTCAGCCACGTGTGGCTGTTTGCATGTACCGCGGGAATAAGGACCG
GCTAATTCCGTGCCAGCAGCCGCGGTAATACGGAAGGTCCGGGCGTTATCCGGATTTATTGGGTTTAAAGGGAGCGCAGG
CCGCCTTTTAAGCGTGTTGTGAAATGCGGGCGCCCAACGTCCGCACTGCAGCGCGAACTGGAGGGCTTGAGTTTGCGGAA
AGAAGGCGGAATTCGTTGTGTAGCGGTGAAATGCTTAGATATGACGAAGAACTCCGATTGCGAAGGCAGCCTTCTGCAGC
ATTACTGACGCTAAAGCTCGAAAGTGCGGGTATCGAACAGGATTAGATACCCCAGTAGTCC
>t0002374_II-3;size=11;
CCTACGGGTGGCTGCAGGTACCAGGCGAATAAGCATCGGCTAACTCCGTGCCAGCAGCCGCGGTAATACGGAGGATGCGA
GCGTTATCCGGATTCATTGGGTTTAAAGGGTGCGCAGGCGGCCATGTAAGTCAGCGGTGAAAGCCAGGGGCCCAACCCCG
GAAGTGCCGTTGATACTGCACGGCTGGAATGCGGTCGAGGCGGGCGGAATGTGACGTGTAGCGGTGAAATGCATAGATAT
GTCACAGAACTCCGATAGCGAAGGCAGCTCGCCAGGCCTGCATTGACGCTCAGGCACGAAAGCGTGGGGATCAAACAGGA
TTAGATACCCTAGTAGTCC
>t0001643_II-3;size=11;
CCTACGGGGGGCAGCAGTAGGGAATATTGGGCAATGGAGGCAACTCTGACCCAGCCATGCCGCGTGAAGGAAGACGGCCC
TATGGGTTGTAAACTTCTTTTATCGTAGAGTAAACCTGGCCACGTGTGGCCAGTTGAGAGTATACGAGGAATAAGTATCG
GCTAACTCCGTGCCAGCAGCCGCGGTAATACGGGGGATACGAGCGTTATCCGGATTTATTGGGTTTAAAGGGTGCGCAGG
CGGATCGGTAAGTCAGGGGTGAAAAGTTGGGGCTCAACTCCAATCGTGCCTTTGATACTGCCGGACTAGAGTGCGATAGA
CGTGGCCGGAATGTGATGTGTAGCGGTGAAATGCTTAGATATGTCACAGAACACCGATCGAGAAGTCAGGTCACGAGCTC
GCAACTGACGCTCAGGCACGAAAGCGTGGGGATCAAACAGGATTAGATACCCCAGTAGTCC
>t0006433_II-3;size=11;
CCTACGGGAGGCAGCAGGTACCAGGCGAATAAGCATCGGCTAACTCCGTGCCAGCAGCCGCGGTAATACGGAGGATGCGA
GCGTTATCCGGATTCATTGGGTTTAAAGGGTGCGCAGGCGGCCATGTAAGTCAGCGGTGAAAGCCAGGGGCCCAACCCCG
GGAGTGCCGTTGATACTGCACGGCTGGAATGCGGTCGAGGCGGGCGGAATGTGACGTGTAGCGGTGAAATGCATAGATAT
GTCACAGAACTCCGATAGCGAAGGCAGCTCGCCAGGCCTGCATTGACGCTCAGGCACGAAAGCGTGGGGATCAAACAGGA
TTAGATACCCTTGTAGTCC
>t0002369_II-3;size=11;
CCTACGGGGGGCAGCAGTAGGGAATATTGGGCAATGGAGGCAACTCTGACCCAGCCATGCCGCGTGAAGGAAGACGGCCC
TATGGGTTGTAAACTTCTTTTATCGTAGAGTAAACCTGGCCACGTGTGGCCAGTTGAGAGTATACGAGGAATAAGTATCG
GCTAACTCCGTGCCAGCAGCCGCGGTAATACGGGGGATACGAGCGTTATCCGGATTTATTGGGTTTAAAGGGTGCGCAGG
CGGATCGGTAAGTCAGGGGTGAAAAGTTGGGGCTCAACTCCAATCGTGCCTTTGATACTGCCGGACTAGAGTGCGATAGA
CGTGGCCGGAATGTGATGTGTAGCGGTGAAATGCTTAGATATGTCACAGAACACCGATCGAGAAGTCAGGTCACGAGCTC
GCAACTGACGCTCAGGCACGAAAGCGTGGGGATCAAACAGGATTAGATACCCTAGTAGTCC
>t0011296_II-3;size=11;
CCTACGGGCGGCAGCAGTGGGGAATATTGGACAATGGGGGAAACCCTGATCCAGCGACGCCGCGTGAGTGAAGAAGTATT
TCGGTATGTAAAGCTCTATCAGCAAGGAAGAAAATGACGGTACTTGACTAAGAAGCTCCGGCTAAATACGTGCCAGCAGC
CGCGGTAATACGTATGGAGCAAGCGTTATCCGGATTTACTGGGTGTAAAGGGAGCGTAGACGGCAAAGCAAGTCTGAAGT
GAAATGCCGGGGCTTAACCCCGGAACTGCTTTGGAAACTGTTTAGCTAGAGTGCAGGAGAGGTAAGCGGAATTCCTAGTG
TAGCGGTGAAATGCGTAGATATTAGGAGGAACACCAGTGGCGAAGGCGGCTTACTGGACTGTAACTGACGTTGAGGCTCG
AAAGCGTGGGGAGCAAACAGGATTAGATACCCTAGTAGTCC
>t0000042_II-3;size=11;
CCTACGGGCGGCAGCAGTGAGGAATATTGGTCAATGGGCGAGAGCCTGAACCAGCCATGTCGCGTGGAGGAATAAGGATC
TATGGTTCGTAAACTCCTTTTGCGGGGGGATAAAGTGCGGGACGCGTCCCGTATTGCAGGTACCCCGCGAATAAGCATCG
GCTAACTCCGTGCCAGCAGCCGCGGTAATACGGAGGATGCGAGCGTTATCCGGATTTATTGGGTTTAAAGGGTGCGTAGG
CGGCCTCTTAAGTCGGCGGTGAAATTTCCGGGCTCAACCCGGTCACTGCCGTCGAAACTGGGGGGCTTGAGTGCGTTTGG
GGTGGCTGGAATGTGCGGTGTAGCGGTGAAATGCATAGATATCGCACAGAACGCCGATCGCGGAGGCAGGTCACCAAGCC
GCAACTGACGCTGAGGCACGAAAGCGCGGGGATCGAACAGGATTAGATACCCTAGTAGTCC
>t0009340_II-3;size=10;
CCTACGGGTGGCTGCAGTGGGGAATATTGCACAATGGGCGCAAGCCTGATGCAGCGATGCCGCGTGAGGGAAGAAGGTTT
TCGGATTGTAAACCTCTGTCAAAAGGGACGATAATGACGGTACCTTAGAAGGAAGCTCCGGCTAACTACGTGCCAGCAGC
CGCGGTAATACGTAGGGAGCGAGCGTTATCCGGAATTACTGGGTGTAAAGGGAGTGTAGGCGGGACTGCAAGTCAGATGT
GAAAACTACCGGCTCAACTGGTAGACTGCATTTGAAACTGTGGTTCTTGAGTGAAGTAGAGGTAAGCGGAATTCCTAGTG
TAGCGGTGAAATGCGTAGATATTAGGAGGAACATCAGTGGCGAAGGCGGCTTACTGGGCTTTAACTGACGCTGAGGCTCG
AAAGCGTGGGGAGCAAACAGGATTAGATACCCCAGTAGTCC
>t0009111_II-3;size=10;
CCTACGGGTGGCTGCAGGTACCAGGCGAATAAGCATCGGCTAACTCCGTGCCAGCAGCCGCGGTAATACGGAGGATGCGA
GCGTTATCCGGATTCATTGGGTTTAAAGGGTGCGCAGGCGGCCATGTAAGTCAGCGGTGAAAGCCAGGGGCCCAACCCCG
GGAGTGCCGTTGATACTGCACGGCTGGAATGCGGTCGAGGCGGGCGGAATGTGACGTGTAGCGGTGAAATGCATAGATAT
GTCACAGAACTCCGATAGCGAAGGCAGCTCGCCAGGCCTGCATTGACGCTCAGGCACGAAAGCGTGGGGATCAAACAGGA
TTAGATACCCCGGTAGTCC
>t0000414_II-3;size=10;
CCTACGGGCGGCTGCAGTAAGGGATATTGGGCAATGGGGGCTACCCTGACCCAGCCATGCCGCGTGAGGGAATGAGGCCC
TACGGGTCGTGAACCTCTTTTGCACGGGGATAACGGCGCCCACGCGATGGGCGCGTGCAGGTACCGTGCGAATAAGCATC
GGCTAACTCCGTGCCAGCAGCCGCGGTAATACGGAGGATGCGAGCGTTATCCGGATTCATTGGGTTTAAAGGGTGCGCAG
GCGGCGCGACAAGTCAGCGGTGAAATCCGGGGGCCCAACCCCCGAAGTGCCGTTGATACTGCCGCGCTGGAATGCGGTCG
AGGCGGGCGGAATGTGGCGTGTAGCGGTGAAATGCATAGATATGCCACAGAACCCCGATAGCGAAGGCAGCTCGCCAGTC
CTGCATTGACGCTCGGGCACGAAAGCGTGGGGATCGAACAGGATTAGATACCCCAGTAGTCC
>t0000437_II-3;size=10;
CCTACGGGGGGCTGCAGTGAGGAATATTGGTCAATGGGCGAGAGCCTGAACCAGCCAAGTAGCGTGAAGGAAGACTGCCC
TATGGGTTGTAAACTTCTTTTGTGCGGGGGTAAAGTGGTCCACGCGTGGTCCATTGCAAGTACCGTACGAATAAGCATCG
GCTAACTCCGTGCCAGCAGCCGCGGTAATACGGAGGATGCGAGCGTTATCCGGATTTATTGGGTTTAAAGGGAGCGTAGG
CGGGCGATTAAGTCAGCGGTTAAATAGTGTGGCTCAACCATGCCTTGCCGTTGATACTGGTTGTCTTGAGAGTACTAGAG
GTGGATGGAATTTAGGGTGTAGCGGTGAAATGCTTAGATATCCTAAAGAACTCCGATTGCGAAGGCAGTCCACTGGGGTA
CGTCTGACGCTGAAGCTCGAAAGTGCGGGTATCAAACAGGATTAGATACCCGAGTAGTCC
>t0006043_II-3;size=10;
CCTACGGGAGGCTGCAGTGGGGAATATTGCACAATGGGCGCAAGCCTGATGCAGCGATGCCGCGTGAGGGAAGAAGGTTT
TCGGATTGTAAACCTCTGTCAAAAGGGACGATAATGACGGTACCTTAGAAGGAAGCTCCGGCTAACTACGTGCCAGCAGC
CGCGGTAATACGTAGGGAGCGAGCGTTATCCGGAATTACTGGGTGTAAAGGGAGTGTAGGCGGGACTGCAAGTCAGATGT
GAAAACTACCGGCTCAACTGGTAGACTGCATTTGAAACTGTGGTTCTTGAGTGAAGTAGAGGTAAGCGGAATTCCTAGTG
TAGCGGTGAAATGCGTAGATATTAGGAGGAACATCAGTGGCGAAGGCGGCTTACTGGGCTTTAACTGACGCTGAGGCTCG
AAAGCGTGGGGAGCAAACAGGATTAGATACCCTAGTAGTCC
>t0000965_II-3;size=10;
CCTACGGGTGGCTGCAGTGGGGAATATTGGACAATGGGGGAAACCCTGATCCAGCGACGCCGCGTGAGTGAAGAAGTATT
TCGGTATGTAAAGCTCTATCAGCAAGGAAGAAAATGACGGTACTTGACTAAGAAGCTCCGGCTAAATACGTGCCAGCAGC
CGCGGTAATACGTATGGAGCAAGCGTTATCCGGATTTACTGGGTGTAAAGGGAGCGTAGACGGCAAAGCAAGTCTGAAGT
GAAATGCCGGGGCTTAACCCCGGAACTGCTTTGGAAACTGTTTAGCTAGAGTGCAGGAGAGGTAAGCGGAATTCCTAGTG
TAGCGGTGAAATGCGTAGATATTAGGAGGAACACCAGTGGCGAAGGCGGCTTACTGGACTGTAACTGACGTTGAGGCTCG
AAAGCGTGGGGAGCAAACAGGATTAGATACCCTAGTAGTCC
>t0003963_II-3;size=10;
CCTACGGGAGGCTGCAGGTACCAGGCGAATAAGCATCGGCTAACTCCGTGCCAGCAGCCGCGGTAATACGGAGGATGCGA
GCGTTATCCGGATTCATTGGGTTTAAAGGGTGCGCAGGCGGCCATGTAAGTCAGCGGTGAAAGCCAGGGGCCCAACCCCG
GGAGTGCCGTTGATACTGCACGGCTGGAATGCGGTCGAGGCGGGCGGAATGTGACGTGTAGCGGTGAAATGCATAGATAT
GTCACAGAACTCCGATAGCGAAGGCAGCTCGCCAGGCCTGCATTGACGCTCAGGCACGAAAGCGTGGGGATCAAACAGGA
TTAGATACCCGGGTAGTCC
>t0008312_II-3;size=10;
CCTACGGGCGGCTGCAGTGAGGAATATTGGTCAATGGGCGAGAGCCTGAACCAGCCATGTCGCGTGGAGGAATAAGGATC
TATGGTTCGTAAACTCCTTTTGCGGGGGGATAAAGTGCGGGACGCGTCCCGTATTGCAGGTACCCCGCGAATAAGCATCG
GCTAACTCCGTGCCAGCAGCCGCGGTAATACGGAGGATGCGAGCGTTATCCGGATTTATTGGGTTTAAAGGGTGCGTAGG
CGGCCTCTTAAGTCGGCGGTGAAATTTCCGGGCTCAACCCGGTCACTGCCGTCGAAACTGGGGGGCTTGAGTGCGTTTGG
GGTGGCTGGAATGTGCGGTGTAGCGGTGAAATGCATAGATATCGCACAGAACGCCGATCGCGGAGGCAGGTCACCAAGCC
GCAACTGACGCTGAGGCACGAAAGCGCGGGGATCGAACAGGATTAGATACCCGGGTAGTCC
>t0002130_II-3;size=10;
CCTACGGGGGGCTGCAGTGGGGAATATTGCACAATGGGCGCAAGCCTGATGCAGCGATGCCGCGTGAGGGAAGAAGGTTT
TCGGATTGTAAACCTCTGTCAAAAGGGACGATAATGACGGTACCTTAGAAGGAAGCTCCGGCTAACTACGTGCCAGCAGC
CGCGGTAATACGTAGGGAGCGAGCGTTATCCGGAATTACTGGGTGTAAAGGGAGTGTAGGCGGGACTGCAAGTCAGATGT
GAAAACTACCGGCTCAACTGGTAGACTGCATTTGAAACTGTGGTTCTTGAGTGAAGTAGAGGTAAGCGGAATTCCTAGTG
TAGCGGTGAAATGCGTAGATATTAGGAGGAACATCAGTGGCGAAGGCGGCTTACTGGGCTTTAACTGACGCTGAGGCTCG
AAAGCGTGGGGAGCAAACAGGATTAGATACCCTTGTAGTCC
>t0004613_II-3;size=10;
CCTACGGGAGGCTGCAGTGAGGAATATTGGTCAATGGGCGAGAGCCTGAACCAGCCATGTCGCGTGGAGGAATAAGGATC
TATGGTTCGTAAACTCCTTTTGCGGGGGGATAAAGTGCGGGACGCGTCCCGTATTGCAGGTACCCCGCGAATAAGCATCG
GCTAACTCCGTGCCAGCAGCCGCGGTAATACGGAGGATGCGAGCGTTATCCGGATTTATTGGGTTTAAAGGGTGCGTAGG
CGGCCTCTTAAGTCGGCGGTGAAATTTCCGGGCTCAACCCGGTCACTGCCGTCGAAACTGGGGGGCTTGAGTGCGTTTGG
GGTGGCTGGAATGTGCGGTGTAGCGGTGAAATGCATAGATATCGCACAGAACGCCGATCGCGGAGGCAGGTCACCAAGCC
GCAACTGACGCTGAGGCACGAAAGCGCGGGGATCGAACAGGATTAGATACCCGTGTAGTCC
>t0010737_II-3;size=10;
CCTACGGGAGGCTGCAGTGGGGAATCTTCCGCAATGGGCGAAAGCCTGACGGAGCAATGCCGCGTGAGTGATGAAGGGAT
TCGTCCCGTAAAGCTCTTTTATACATGACGAACGCGCGAGGGGCGAACAGCCCCTTGCAGTGACGGTAGTGTATGAATAA
GCCACGGCTAACTACGTGCCAGCAGCCGCGGTAATACGTAGGTGGCGAGCGTTGTCCGGAATTATTGGGCGTAAAGAGCA
TGTAGGCGGTCCCTTAAGTCTGGAGTGAAAATGCGGGGCTCAACCCCGTATGGCTTTGGATACTGGGGGACTTGAGTGCA
GGAGGGGAAAGGGGAATTCCCAGTGTAGCGGTGAAATGCGTAGATATTGGGAGGAACACCAGTGGCGAAGGCGCCTTTCT
GGACTGTGTCTGACGCTGAGATGCGAAAGCCAGGGGAGCGAACGGGATTAGATACCCCAGTAGTCC
>t0025952_II-3;size=10;
CCTACGGGCGGCAGCAGGTACCAGGCGAATAAGCATCGGCTAACTCCGTGCCAGCAGCCGCGGTAATACGGAGGATGCGA
GCGTTATCCGGATTCATTGGGTTTAAAGGGTGCGCAGGCGGCCATGTAAGTCAGCGGTGAAAGCCAGGGGCCCAACCCCG
GGAGTGCCGTTGATACTGCACGGCTGGAATGCGGTCGAGGCGGGCGGAATGTGACGTGTAGCGGTGAAATGCATAGATAT
GTCACAGAACTCCGATAGCGAAGGCAGCTCGCCAGGCCTGCATTGACGCTCAGGCACGAAAGCGTGGGGATCAAACAGGA
TTAGATACCCCTGTAGTCC
>t0000122_II-3;size=10;
CCTACGGGAGGCAGCAGTAGGGAATATTGGGCAATGGAGGCAACTCTGACCCAGCCATGCCGCGTGAAGGAAGACGGCCC
TATGGGTTGTAAACTTCTTTTATCGTAGAGTAAACCTGGCCACGTGTGGCCAGTTGAGAGTATACGAGGAATAAGTATCG
GCTAACTCCGTGCCAGCAGCCGCGGTAATACGGGGGATACGAGCGTTATCCGGATTTATTGGGTTTAAAGGGTGCGCAGG
CGGATCGGTAAGTCAGGGGTGAAAAGTTGGGGCTCAACTCCAATCGTGCCTTTGATACTGCCGGACTAGAGTGCGATAGA
CGTGGCCGGAATGTGATGTGTAGCGGTGAAATGCTTAGATATGTCACAGAACACCGATCGAGAAGTCAGGTCACGAGCTC
GCAACTGACGCTCAGGCACGAAAGCGTGGGGATCAAACAGGATTAGATACCCTGGTAGTCC
>t0005375_II-3;size=10;
CCTACGGGGGGCAGCAGTGAGGAATATTGGTCAATGGGCGAGAGCCTGAACCAGCCATGTCGCGTGGAGGAATAAGGATC
TATGGTTCGTAAACTCCTTTTGCGGGGGGATAAAGTGCGGGACGCGTCCCGTATTGCAGGTACCCCGCGAATAAGCATCG
GCTAACTCCGTGCCAGCAGCCGCGGTAATACGGAGGATGCGAGCGTTATCCGGATTTATTGGGTTTAAAGGGTGCGTAGG
CGGCCTCTTAAGTCGGCGGTGAAATTTCCGGGCTCAACCCGGTCACTGCCGTCGAAACTGGGGGGCTTGAGTGCGTTTGG
GGTGGCTGGAATGTGCGGTGTAGCGGTGAAATGCATAGATATCGCACAGAACGCCGATCGCGGAGGCAGGTCACCAAGCC
GCAACTGACGCTGAGGCACGAAAGCGCGGGGATCGAACAGGATTAGATACCCTTGTAGTCC
>t0016123_II-3;size=10;
CCTACGGGCGGCTGCAGTGGGGAATATTGGACAATGGGGGAAACCCTGATCCAGCGACGCCGCGTGAGTGAAGAAGTATT
TCGGTATGTAAAGCTCTATCAGCAGGGAAGATAATGACGGTACCTGACTAAGAAGCCCCGGCTAACTACGTGCCAGCAGC
CGCGGTAATACGTAGGGGGCAAGCGTTATCCGGATTTACTGGGTGTAAAGGGAGCGTAGACGGCATGGCAAGTCTGATGT
GAAAACCCGGGGCTCAACCCCGGGACTGCATTGGAAACTGTCAGGCTAGAGTGCAGGAGAGGTAAGTGGAATTCCTAGTG
TAGCGGTGAAATGCGTAGATATTAGGAGGAACACCAGTGGCGAAGGCGGCTTACTGGACTGTAACTGACGTTGAGGCTCG
AAAGCGTGGGGAGCAAACAGGATTAGATACCCGTGTAGTCC
>t0003111_II-3;size=10;
CCTACGGGCGGCTGCAGTGAGGAATATTGGTCAATGGGCGAGAGCCTGAACCAGCCAAGTAGCGTGAAGGAAGACTGCCC
TATGGGTTGTAAACTTCTTTTGTGCGGGGGTAAAGTGGTCCACGCGTGGTCCATTGCAAGTACCGTACGAATAAGCATCG
GCTAACTCCGTGCCAGCAGCCGCGGTAATACGGAGGATGCGAGCGTTATCCGGATTTATTGGGTTTAAAGGGAGCGTAGG
CGGGCGATTAAGTCAGCGGTTAAATAGTGTGGCTCAACCATGCCTTGCCGTTGATACTGGTTGTCTTGAGAGTACTAGAG
GTGGATGGAATTTAGGGTGTAGCGGTGAAATGCTTAGATATCCTAAAGAACTCCGATTGCGAAGGCAGTCCACTGGGGTA
CGTCTGACGCTGAAGCTCGAAAGTGCGGGTATCAAACAGGATTAGATACCCTTGTAGTCC
>t0011603_II-3;size=10;
CCTACGGGCGGCTGCAGTCGAGAATCTTCCGCAATGGGCGAAAGCCTGACGGAGCGATGCCGCGTGAGGGACGAAGGCCT
TCGGGTCGTAAACCTCTGTCACCCGGGACGAACGCAACGACGGTACCGGGAGAGGAAGCCACGGCTAACTACGTGCCAGC
AGCCGCGGTAACACGTAGGTGGCGAGCGTTATTCGGATTCACTGGGCGTAAAGGGTCCGCAGGGGGCCCTCCAAGCCCGC
CGTGAAACCCCGGGGCTCAACCCCGGGCTTGCGGCGGGGACTGGCGGGCTGGAGTGCGCGATGGGCAGACGGAACACCAG
GTGTAGCGGTGGAATGCGTGGATATCTGGTGGAACACCGATGGCGAAGGCGGTCTGCTGGCGCGTCACTGACCCTCATGG
ACGAAAGCGTGGGTAGCAAACAGGATTAGATACCCCAGTAGTCC
>t0002463_II-3;size=10;
CCTACGGGGGGCTGCAGGTACCAGGCGAATAAGCATCGGCTAACTCCGTGCCAGCAGCCGCGGTAATACGGAGGATGCGA
GCGTTATCCGGATTCATTGGGTTTAAAGGGTGCGCAGGCGGCCATGTAAGTCAGCGGTGAAAGCCAGGGGCCCAACCCCG
GAAGTGCCGTTGATACTGCACGGCTGGAATGCGGTCGAGGCGGGCGGAATGTGACGTGTAGCGGTGAAATGCATAGATAT
GTCACAGAACTCCGATAGCGAAGGCAGCTCGCCAGGCCTGCATTGACGCTCAGGCACGAAAGCGTGGGGATCAAACAGGA
TTAGATACCCTTGTAGTCC
>t0003845_II-3;size=10;
CCTACGGGGGGCTGCAGTGAGGAATATTGGTCAATGGACGGAAGTCTGAACCAGCCATGCCGCGTGAAGGAAGGAGGCCC
TATGGGTTGTGAACTTCTTTTGCCGCAGAGTAATAAGGGTCCTGCGGGGCCTGATGAGAGTATGCGGCGAATAAGCATCG
GCTAACTCCGTGCCAGCAGCCGCGGTAATACGGAGGATGCAAGCGTTATCCGGATTTATTGGGTTTAAAGGGTGCGTAGG
CGGACGCGTAAGTCAGCGGTGAAATATCCCGGCTCAACCGGGAGGCTGCCGTTGATACTGCGCGACTGGAGTCCAAACGG
CGCCGGCGGAATATGTAATGTAGCGGTGAAATGCATAGATATTACATAGAACACCGATCGCGAAGGCAGCTGGCGAGGAT
GGTACTGACGCTGAGGCACGAAGGCGTGGGGATCAAACAGGATTAGATACCCTTGTAGTCC
>t0008719_II-3;size=10;
CCTACGGGGGGCTGCAGTGGGGAATATTGGACAATGGGGGAAACCCTGATCCAGCGACGCCGCGTGAGTGAAGAAGTATT
TCGGTATGTAAAGCTCTATCAGCAGGGAAGATAATGACGGTACCTGACTAAGAAGCCCCGGCTAACTACGTGCCAGCAGC
CGCGGTAATACGTAGGGGGCAAGCGTTATCCGGATTTACTGGGTGTAAAGGGAGCGTAGACGGCATGGCAAGTCTGATGT
GAAAACCCGGGGCTCAACCCCGGGACTGCATTGGAAACTGTCAGGCTAGAGTGCAGGAGAGGTAAGTGGAATTCCTAGTG
TAGCGGTGAAATGCGTAGATATTAGGAGGAACACCAGTGGCGAAGGCGGCTTACTGGACTGTAACTGACGTTGAGGCTCG
AAAGCGTGGGGAGCAAACAGGATTAGATACCCTTGTAGTCC
>t0010043_II-3;size=10;
CCTACGGGAGGCTGCAGTAAGGAATATTGGGCAATGGGGGGAACCCTGACCCAGCCATGCCGCGTGAGGGAATGAGGCCC
TACGGGTCGTGAACCTCTTTTGCCTGGGGATAACCCCTCCCGCGCGACGGGGGGCTGCAGGTACCAGGCGAATAAGCATC
GGCTAACTCCGTGCCAGCAGCCGCGGTAATACGGAGGATGCGAGCGTTATCCGGATTCATTGGGTTTAAAGGGTGCGCAG
GCGGCCATGTAAGTCAGCGGTGAAAGCCAGGGGCCCAACCCCGGGAGTGCCGTTGATACTGCACGGCTGGAATGCGGTCG
AGGCGGGCGGAATGTGACGTGTAGCGGTGAAATGCATAGATATGTCACAGAACTCCGATAGCGAAGGCAGCTCGCCAGGC
CTGCATTGACGCTCAGGCACGAAAGCGTGGGGATCAAACAGGATTAGATACCCGAGTAGTCC
>t0000838_II-3;size=10;
CCTACGGGTGGCTGCAGTGAGGAATATTGGTCAATGGGCGAGAGCCTGAACCAGCCATGTCGCGTGGAGGAATAAGGATC
TATGGTTCGTAAACTCCTTTTGCGGGGGGATAAAGTGCGGGACGCGTCCCGTATTGCAGGTACCCCGCGAATAAGCATCG
GCTAACTCCGTGCCAGCAGCCGCGGTAATACGGAGGATGCGAGCGTTATCCGGATTTATTGGGTTTAAAGGGTGCGTAGG
CGGCCTCTTAAGTCGGCGGTGAAATTTCCGGGCTCAACCCGGTCACTGCCGTCGAAACTGGGGGGCTTGAGTGCGTTTGG
GGTGGCTGGAATGTGCGGTGTAGCGGTGAAATGCATAGATATCGCACAGAACGCCGATCGCGGAGGCAGGTCACCAAGCC
GCAACTGACGCTGAGGCACGAAAGCGCGGGGATCGAACAGGATTAGATACCCTTGTAGTCC
>t0010970_II-3;size=10;
CCTACGGGCGGCAGCAGGTACCAGGCGAATAAGCATCGGCTAACTCCGTGCCAGCAGCCGCGGTAATACGGAGGATGCGA
GCGTTATCCGGATTCATTGGGTTTAAAGGGTGCGCAGGCGGCCATGTAAGTCAGCGGTGAAAGCCAGGGGCCCAACCCCG
GAAGTGCCGTTGATACTGCACGGCTGGAATGCGGTCGAGGCGGGCGGAATGTGACGTGTAGCGGTGAAATGCATAGATAT
GTCACAGAACTCCGATAGCGAAGGCAGCTCGCCAGGCCTGCATTGACGCTCAGGCACGAAAGCGTGGGGATCAAACAGGA
TTAGATACCCTAGTAGTCC
>t0006255_II-3;size=10;
CCTACGGGCGGCTGCAGTAGGGAATATTGGGCAATGGAGGCAACTCTGACCCAGCCATGCCGCGTGAAGGAAGACGGCCC
TATGGGTTGTAAACTTCTTTTATCGTAGAGTAAACCTGGCCACGTGTGGCCAGTTGAGAGTATACGAGGAATAAGTATCG
GCTAACTCCGTGCCAGCAGCCGCGGTAATACGGGGGATACGAGCGTTATCCGGATTTATTGGGTTTAAAGGGTGCGCAGG
CGGATCGGTAAGTCAGGGGTGAAAAGTTGGGGCTCAACTCCAATCGTGCCTTTGATACTGCCGGACTAGAGTGCGATAGA
CGTGGCCGGAATGTGATGTGTAGCGGTGAAATGCTTAGATATGTCACAGAACACCGATCGAGAAGTCAGGTCACGAGCTC
GCAACTGACGCTCAGGCACGAAAGCGTGGGGATCAAACAGGATTAGATACCCTTGTAGTCC
>t0001448_II-3;size=10;
CCTACGGGAGGCTGCAGTGGGGAATATTGCACAATGGGCGCAAGCCTGATGCAGCGATGCCGCGTGAGGGAAGAAGGTTT
TCGGATTGTAAACCTCTGTCAAAAGGGACGATAATGACGGTACCTTAGAAGGAAGCTCCGGCTAACTACGTGCCAGCAGC
CGCGGTAATACGTAGGGAGCGAGCGTTATCCGGAATTACTGGGTGTAAAGGGAGTGTAGGCGGGACTGCAAGTCAGATGT
GAAAACTACCGGCTCAACTGGTAGACTGCATTTGAAACTGTGGTTCTTGAGTGAAGTAGAGGTAAGCGGAATTCCTAGTG
TAGCGGTGAAATGCGTAGATATTAGGAGGAACATCAGTGGCGAAGGCGGCTTACTGGGCTTTAACTGACGCTGAGGCTCG
AAAGCGTGGGGAGCAAACAGGATTAGATACCCGAGTAGTCC
>t0002918_II-3;size=10;
CCTACGGGGGGCTGCAGTGAGGAATATTGGTCAATGGGCGCGAGCCTGAACCAGCCAAGTAGCGTGAGGGAAGACGGCCC
TACGGGTTGTAAACCTCTTTTGCGCGGGAATAAAGTCAGCCACGTGTGGCTGTTTGCATGTACCGCGGGAATAAGGACCG
GCTAATTCCGTGCCAGCAGCCGCGGTAATACGGAAGGTCCGGGCGTTATCCGGATTTATTGGGTTTAAAGGGAGCGCAGG
CCGCCTTTTAAGCGTGTTGTGAAATGCGGGCGCCCAACGTCCGCACTGCAGCGCGAACTGGAGGGCTTGAGTTTGCGGAA
AGAAGGCGGAATTCGTTGTGTAGCGGTGAAATGCTTAGATATGACGAAGAACTCCGATTGCGAAGGCAGCCTTCTGCAGC
ATTACTGACGCTAAAGCTCGAAAGTGCGGGTATCGAACAGGATTAGATACCCGAGTAGTCC
>t0001240_II-3;size=10;
CCTACGGGCGGCAGCAGTGAGGAATATTGGTCAATGGGCGAGAGCCTGAACCAGCCATGTCGCGTGGAGGAATAAGGATC
TATGGTTCGTAAACTCCTTTTGCGGGGGGATAAAGTGCGGGACGCGTCCCGTATTGCAGGTACCCCGCGAATAAGCATCG
GCTAACTCCGTGCCAGCAGCCGCGGTAATACGGAGGATGCGAGCGTTATCCGGATTTATTGGGTTTAAAGGGTGCGTAGG
CGGCCTCTTAAGTCGGCGGTGAAATTTCCGGGCTCAACCCGGTCACTGCCGTCGAAACTGGGGGGCTTGAGTGCGTTTGG
GGTGGCTGGAATGTGCGGTGTAGCGGTGAAATGCATAGATATCGCACAGAACGCCGATCGCGGAGGCAGGTCACCAAGCC
GCAACTGACGCTGAGGCACGAAAGCGCGGGGATCGAACAGGATTAGATACCCTGGTAGTCC
>t0011045_II-3;size=10;
CCTACGGGAGGCTGCAGTCGAGAATCTTCCGCAATGGGCGAAAGCCTGACGGAGCGATGCCGCGTGAGGGACGAAGGCCT
TCGGGTCGTAAACCTCTGTCACCCGGGACGAACGCAACGACGGTACCGGGAGAGGAAGCCACGGCTAACTACGTGCCAGC
AGCCGCGGTAACACGTAGGTGGCGAGCGTTATTCGGATTCACTGGGCGTAAAGGGTCCGCAGGGGGCCCTCCAAGCCCGC
CGTGAAACCCCGGGGCTCAACCCCGGGCTTGCGGCGGGGACTGGCGGGCTGGAGTGCGCGATGGGCAGACGGAACACCAG
GTGTAGCGGTGGAATGCGTGGATATCTGGTGGAACACCGATGGCGAAGGCGGTCTGCTGGCGCGTCACTGACCCTCATGG
ACGAAAGCGTGGGTAGCAAACAGGATTAGATACCCTGGTAGTCC
>t0024046_II-3;size=9;
CCTACGGGGGGCAGCAGTAGGGAATATTGGGCAATGGAGGCAACTCTGACCCAGCCATGCCGCGTGAAGGAAGACGGCCC
TATGGGTTGTAAACTTCTTTTATCGTAGAGTAAACCTGGCCACGTGTGGCCAGTTGAGAGTATACGAGGAATAAGTATCG
GCTAACTCCGTGCCAGCAGCCGCGGTAATACGGGGGATACGAGCGTTATCCGGATTTATTGGGTTTAAAGGGTGCGCAGG
CGGATCGGTAAGTCAGGGGTGAAAAGTTGGGGCTCAACTCCAATCGTGCCTTTGATACTGCCGGACTAGAGTGCGATAGA
CGTGGCCGGAATGTGATGTGTAGCGGTGAAATGCTTAGATATGTCACAGAACACCGATCGAGAAGTCAGGTCACGAGCTC
GCAACTGACGCTCAGGCACGAAAGCGTGGGGATCAAACAGGATTAGATACCCTTGTAGTCC
>t0001333_II-3;size=9;
CCTACGGGGGGCAGCAGGTACCAGGCGAATAAGCATCGGCTAACTCCGTGCCAGCAGCCGCGGTAATACGGAGGATGCGA
GCGTTATCCGGATTCATTGGGTTTAAAGGGTGCGCAGGCGGCCATGTAAGTCAGCGGTGAAAGCCAGGGGCCCAACCCCG
GAAGTGCCGTTGATACTGCACGGCTGGAATGCGGTCGAGGCGGGCGGAATGTGACGTGTAGCGGTGAAATGCATAGATAT
GTCACAGAACTCCGATAGCGAAGGCAGCTCGCCAGGCCTGCATTGACGCTCAGGCACGAAAGCGTGGGGATCAAACAGGA
TTAGATACCCTTGTAGTCC
>t0001607_II-3;size=9;
CCTACGGGGGGCTGCAGTGAGGAATATTGGTCAATGGGCGAGAGCCTGAACCAGCCAAGTAGCGTGAAGGAAGACTGCCC
TATGGGTTGTAAACTTCTTTTGTGCGGGGGTAAAGTGGTCCACGCGTGGTCCATTGCAAGTACCGTACGAATAAGCATCG
GCTAACTCCGTGCCAGCAGCCGCGGTAATACGGAGGATGCGAGCGTTATCCGGATTTATTGGGTTTAAAGGGAGCGTAGG
CGGGCGATTAAGTCAGCGGTTAAATAGTGTGGCTCAACCATGCCTTGCCGTTGATACTGGTTGTCTTGAGAGTACTAGAG
GTGGATGGAATTTAGGGTGTAGCGGTGAAATGCTTAGATATCCTAAAGAACTCCGATTGCGAAGGCAGTCCACTGGGGTA
CGTCTGACGCTGAAGCTCGAAAGTGCGGGTATCAAACAGGATTAGATACCCTTGTAGTCC
>t0026739_II-3;size=9;
CCTACGGGGGGCTGCAGTGGGGAATATTGCACAATGGGCGCAAGCCTGATGCAGCGATGCCGCGTGAGGGAAGAAGGTTT
TCGGATTGTAAACCTCTGTCAAAAGGGACGATAATGACGGTACCTTAGAAGGAAGCTCCGGCTAACTACGTGCCAGCAGC
CGCGGTAATACGTAGGGAGCGAGCGTTATCCGGAATTACTGGGTGTAAAGGGAGTGTAGGCGGGACTGCAAGTCAGATGT
GAAAACTACCGGCTCAACTGGTAGACTGCATTTGAAACTGTGGTTCTTGAGTGAAGTAGAGGTAAGCGGAATTCCTAGTG
TAGCGGTGAAATGCGTAGATATTAGGAGGAACATCAGTGGCGAAGGCGGCTTACTGGGCTTTAACTGACGCTGAGGCTCG
AAAGCGTGGGGAGCAAACAGGATTAGATACCCTGGTAGTCC
>t0021739_II-3;size=9;
CCTACGGGGGGCAGCAGTGAGGAATATTGGTCAATGGGCGAGAGCCTGAACCAGCCATGTCGCGTGGAGGAATAAGGATC
TATGGTTCGTAAACTCCTTTTGCGGGGGGATAAAGTGCGGGACGCGTCCCGTATTGCAGGTACCCCGCGAATAAGCATCG
GCTAACTCCGTGCCAGCAGCCGCGGTAATACGGAGGATGCGAGCGTTATCCGGATTTATTGGGTTTAAAGGGTGCGTAGG
CGGCCTCTTAAGTCGGCGGTGAAATTTCCGGGCTCAACCCGGTCACTGCCGTCGAAACTGGGGGGCTTGAGTGCGTTTGG
GGTGGCTGGAATGTGCGGTGTAGCGGTGAAATGCATAGATATCGCACAGAACGCCGATCGCGGAGGCAGGTCACCAAGCC
GCAACTGACGCTGAGGCACGAAAGCGCGGGGATCGAACAGGATTAGATACCCTGGTAGTCC
>t0004843_II-3;size=9;
CCTACGGGGGGCTGCAGTGAGGAATATTGGTCAATGGGCGCGAGCCTGAACCAGCCAAGTAGCGTGAGGGAAGACGGCCC
TACGGGTTGTAAACCTCTTTTGCGCGGGAATAAAGTCAGCCACGTGTGGCTGTTTGCATGTACCGCGGGAATAAGGACCG
GCTAATTCCGTGCCAGCAGCCGCGGTAATACGGAAGGTCCGGGCGTTATCCGGATTTATTGGGTTTAAAGGGAGCGCAGG
CCGCCTTTTAAGCGTGTTGTGAAATGCGGGCGCCCAACGTCCGCACTGCAGCGCGAACTGGAGGGCTTGAGTTTGCGGAA
AGAAGGCGGAATTCGTTGTGTAGCGGTGAAATGCTTAGATATGACGAAGAACTCCGATTGCGAAGGCAGCCTTCTGCAGC
ATTACTGACGCTAAAGCTCGAAAGTGCGGGTATCGAACAGGATTAGATACCCCGGTAGTCC
>t0015134_II-3;size=9;
CCTACGGGTGGCTGCAGTGAGGAATATTGGTCAATGGGCGAGAGCCTGAACCAGCCATGTCGCGTGGAGGAATAAGGATC
TATGGTTCGTAAACTCCTTTTGCGGGGGGATAAAGTGCGGGACGCGTCCCGTATTGCAGGTACCCCGCGAATAAGCATCG
GCTAACTCCGTGCCAGCAGCCGCGGTAATACGGAGGATGCGAGCGTTATCCGGATTTATTGGGTTTAAAGGGTGCGTAGG
CGGCCTCTTAAGTCGGCGGTGAAATTTCCGGGCTCAACCCGGTCACTGCCGTCGAAACTGGGGGGCTTGAGTGCGTTTGG
GGTGGCTGGAATGTGCGGTGTAGCGGTGAAATGCATAGATATCGCACAGAACGCCGATCGCGGAGGCAGGTCACCAAGCC
GCAACTGACGCTGAGGCACGAAAGCGCGGGGATCGAACAGGATTAGATACCCGAGTAGTCC
>t0001218_II-3;size=9;
CCTACGGGGGGCTGCAGGTACCAGGCGAATAAGCATCGGCTAACTCCGTGCCAGCAGCCGCGGTAATACGGAGGATGCGA
GCGTTATCCGGATTCATTGGGTTTAAAGGGTGCGCAGGCGGCCATGTAAGTCAGCGGTGAAAGCCAGGGGCCCAACCCCG
GAAGTGCCGTTGATACTGCACGGCTGGAATGCGGTCGAGGCGGGCGGAATGTGACGTGTAGCGGTGAAATGCATAGATAT
GTCACAGAACTCCGATAGCGAAGGCAGCTCGCCAGGCCTGCATTGACGCTCAGGCACGAAAGCGTGGGGATCAAACAGGA
TTAGATACCCGTGTAGTCC
>t0006450_II-3;size=9;
CCTACGGGCGGCAGCAGTGAGGAATATTGGTCAATGGGCGAGAGCCTGAACCAGCCATGTCGCGTGGAGGAATAAGGATC
TATGGTTCGTAAACTCCTTTTGCGGGGGGATAAAGTGCGGGACGCGTCCCGTATTGCAGGTACCCCGCGAATAAGCATCG
GCTAACTCCGTGCCAGCAGCCGCGGTAATACGGAGGATGCGAGCGTTATCCGGATTTATTGGGTTTAAAGGGTGCGTAGG
CGGCCTCTTAAGTCGGCGGTGAAATTTCCGGGCTCAACCCGGTCACTGCCGTCGAAACTGGGGGGCTTGAGTGCGTTTGG
GGTGGCTGGAATGTGCGGTGTAGCGGTGAAATGCATAGATATCGCACAGAACGCCGATCGCGGAGGCAGGTCACCAAGCC
GCAACTGACGCTGAGGCACGAAAGCGCGGGGATCGAACAGGATTAGATACCCCAGTAGTCC
>t0002705_II-3;size=9;
CCTACGGGTGGCTGCAGTAGGGAATATTGGGCAATGGAGGCAACTCTGACCCAGCCATGCCGCGTGAAGGAAGACGGCCC
TATGGGTTGTAAACTTCTTTTATCGTAGAGTAAACCTGGCCACGTGTGGCCAGTTGAGAGTATACGAGGAATAAGTATCG
GCTAACTCCGTGCCAGCAGCCGCGGTAATACGGGGGATACGAGCGTTATCCGGATTTATTGGGTTTAAAGGGTGCGCAGG
CGGATCGGTAAGTCAGGGGTGAAAAGTTGGGGCTCAACTCCAATCGTGCCTTTGATACTGCCGGACTAGAGTGCGATAGA
CGTGGCCGGAATGTGATGTGTAGCGGTGAAATGCTTAGATATGTCACAGAACACCGATCGAGAAGTCAGGTCACGAGCTC
GCAACTGACGCTCAGGCACGAAAGCGTGGGGATCAAACAGGATTAGATACCCGTGTAGTCC
>t0008078_II-3;size=9;
CCTACGGGCGGCTGCAGTGAGGAATATTGGTCAATGGACGTAAGTCTGAACCAGCCAAGTAGCGTGCAGGATGACGGCCC
TATGGGTTGTAAACTGCTTTTGTGCGTGATTAAAGTGCGGCACGCGTGCCGTATTGCAGTTAGCGCACGAATAAGGACCG
GCTAATTCCGTGCCAGCAGCCGCGGTAATACGGAAGGTCCTGGTGTTATCCGGATTTATTGGGTTTAAAGGGAGCGTAGG
CCGTCGGTTAAGCGTGTTGTGAAATCCAGGGGCTCAACCCCTGGCCTGCAGCGCGAACTGGCTGACTTGAGTACACGCAA
GGCAGGCGGAATTTGTGGTGTAGCGGTGAAATGCTTAGATATCACGAAGAACCCCGATTGCGAAGGCAGCTTGCCGGAGT
GTGACTGACGCTGAAGCTCGAAGGTGCGGGTATCGAACAGGATTAGATACCCCTGTAGTCC
>t0002205_II-3;size=9;
CCTACGGGGGGCTGCAGTGAGGAATATTGGTCAATGGGCGCGAGCCTGAACCAGCCAAGTAGCGTGAGGGAAGACGGCCC
TACGGGTTGTAAACCTCTTTTGCGCGGGAATAAAGTCAGCCACGTGTGGCTGTTTGCATGTACCGCGGGAATAAGGACCG
GCTAATTCCGTGCCAGCAGCCGCGGTAATACGGAAGGTCCGGGCGTTATCCGGATTTATTGGGTTTAAAGGGAGCGCAGG
CCGCCTTTTAAGCGTGTTGTGAAATGCGGGCGCCCAACGTCCGCACTGCAGCGCGAACTGGAGGGCTTGAGTTTGCGGAA
AGAAGGCGGAATTCGTTGTGTAGCGGTGAAATGCTTAGATATGACGAAGAACTCCGATTGCGAAGGCAGCCTTCTGCAGC
ATTACTGACGCTAAAGCTCGAAAGTGCGGGTATCGAACAGGATTAGATACCCTGGTAGTCC
>t0004403_II-3;size=9;
CCTACGGGTGGCTGCAGTGAGGAATATTGGTCAATGGGCGAGAGCCTGAACCAGCCAAGTAGCGTGAAGGAAGACTGCCC
TATGGGTTGTAAACTTCTTTTGTGCGGGGGTAAAGTGGTCCACGCGTGGTCCATTGCAAGTACCGTACGAATAAGCATCG
GCTAACTCCGTGCCAGCAGCCGCGGTAATACGGAGGATGCGAGCGTTATCCGGATTTATTGGGTTTAAAGGGAGCGTAGG
CGGGCGATTAAGTCAGCGGTTAAATAGTGTGGCTCAACCATGCCTTGCCGTTGATACTGGTTGTCTTGAGAGTACTAGAG
GTGGATGGAATTTAGGGTGTAGCGGTGAAATGCTTAGATATCCTAAAGAACTCCGATTGCGAAGGCAGTCCACTGGGGTA
CGTCTGACGCTGAAGCTCGAAAGTGCGGGTATCAAACAGGATTAGATACCCCGGTAGTCC
>t0012255_II-3;size=9;
CCTACGGGAGGCTGCAGTCGAGAATCTTCCGCAATGGGCGAAAGCCTGACGGAGCGATGCCGCGTGAGGGACGAAGGCCT
TCGGGTCGTAAACCTCTGTCACCCGGGACGAACGCAACGACGGTACCGGGAGAGGAAGCCACGGCTAACTACGTGCCAGC
AGCCGCGGTAACACGTAGGTGGCGAGCGTTATTCGGATTCACTGGGCGTAAAGGGTCCGCAGGGGGCCCTCCAAGCCCGC
CGTGAAACCCCGGGGCTCAACCCCGGGCTTGCGGCGGGGACTGGCGGGCTGGAGTGCGCGATGGGCAGACGGAACACCAG
GTGTAGCGGTGGAATGCGTGGATATCTGGTGGAACACCGATGGCGAAGGCGGTCTGCTGGCGCGTCACTGACCCTCATGG
ACGAAAGCGTGGGTAGCAAACAGGATTAGATACCCCAGTAGTCC
>t0007181_II-3;size=9;
CCTACGGGCGGCAGCAGTAGGGAATATTGGGCAATGGAAGCAATTCTGACCCAGCCATGCCGCGTGCAGGAAGAAGGCCC
TAGGGTTTTAAACTGCTTTTGTCACAGAGTAACCGTCGGGACGCGTCCCGGCCTGAGAGTATGTGACGAATAAGTATCGG
CTAACTCCGTGCCAGCAGCCGCGGTAATACGGAGGATACAAGCGTTATCCGGATTTATTGGGTTTAAAGGGTGCGCAGGC
GGACCGGTAAGTCAGGGGTGAAATACTGCAGCTCAACTGCAGCCGTGCCTTTGATACTGCCGGACTAGAGTCCAAGGGAC
GTGGCTGGAATGTGGTGTGTAGCGGTGAAATGCTTAGATATGCCACAGAACGCCGATCGTGAAGACAGGCCACGAACTTG
GCACTGACGCTCAGGCACGAAAGCGTGGGTATCAAACAGGATTAGATACCCGAGTAGTCC
>t0000297_II-3;size=9;
CCTACGGGCGGCAGCAGTGGGGAATATTGGACAATGGGGGAAACCCTGATCCAGCGACGCCGCGTGAGTGAAGAAGTATT
TCGGTATGTAAAGCTCTATCAGCAGGGAAGATAATGACGGTACCTGACTAAGAAGCCCCGGCTAACTACGTGCCAGCAGC
CGCGGTAATACGTAGGGGGCAAGCGTTATCCGGATTTACTGGGTGTAAAGGGAGCGTAGACGGCATGGCAAGTCTGATGT
GAAAACCCGGGGCTCAACCCCGGGACTGCATTGGAAACTGTCAGGCTAGAGTGCAGGAGAGGTAAGTGGAATTCCTAGTG
TAGCGGTGAAATGCGTAGATATTAGGAGGAACACCAGTGGCGAAGGCGGCTTACTGGACTGTAACTGACGTTGAGGCTCG
AAAGCGTGGGGAGCAAACAGGATTAGATACCCCAGTAGTCC
>t0001090_II-3;size=9;
CCTACGGGAGGCTGCAGTCGAGGATCATTTGCAATGGGGGAAACCCTGACAATGCGACGCTGCGTGGAGGATGGAGGCCT
TCGGGTTGTAAACTCCTGTCATGAGGGAAAAGGAGAGCGGACCCAACACGTCCGTGATTTGATGGTACCTCAAGAGGAAG
CGACGGCTAACTCTGTGCCAGCAGCCGCGGTAATACAGAGGTCGCGAGCGTTGTTCGGATTTACTGGGCGTAAAGGGCGC
GTAGGCGGCATGATGTGTCGGATGTGAAATCTCCGGGCTCAACCCGGAAAGTGCGTCCGAAACTATCGTGCTCGAGTGCG
GAATGGGGAATCGGAATATAGGGTGTAGCGGTGAAATGCGTTGATATCCTATAGAACACCGGAGGCGAAGGCGGATTCCT
GGTACGCAACTGACGCTGAGGCGCGAAAGTCGGGGGAGCAAACAGGATTAGATACCCTAGTAGTCC
>t0004275_II-3;size=9;
CCTACGGGGGGCAGCAGTGAGGAATATTGGACAATGGAGGGAACTCTGATCCAGCCAAACCGCGTGAAGGAAAAAGGTTC
TATGAATCGTAAACTTCTTTTGATAGGGAATAAATTTAGATATGTATATTTATTTGCAGGTACCTATCGAATAAGCACCG
GCTAACTCCGTGCCAGCAGCCGCGGTAATACGGAGGGTGCAGGCGTTATCCGGATTTATTAGGTTTAAAGGGTGCGCAGG
CGGGACATTAAGTCGGTGGTGAAATACCGTAGCTCAACTACGGGGCTGCCATCGATACTGATGACCTTGAGTGCGGATGA
GGAAGGCGGAATGTGGCGTGTAGCGGTGAAATGCTTAGATATGCCACAGAACACCGATTGCGAAGGCAGCTTTCCAATGC
GTAACTGACGCTCATGCACGAAAGCGCGGGTAGCGAACAGGATTAGATACCCTAGTAGTCC
>t0001728_II-3;size=9;
CCTACGGGCGGCTGCAGTGAGGAATATTGGTCAATGGGCGCGAGCCTGAACCAGCCAAGTAGCGTGAGGGAAGACGGCCC
TACGGGTTGTAAACCTCTTTTGCGCGGGAATAAAGTCAGCCACGTGTGGCTGTTTGCATGTACCGCGGGAATAAGGACCG
GCTAATTCCGTGCCAGCAGCCGCGGTAATACGGAAGGTCCGGGCGTTATCCGGATTTATTGGGTTTAAAGGGAGCGCAGG
CCGCCTTTTAAGCGTGTTGTGAAATGCGGGCGCCCAACGTCCGCACTGCAGCGCGAACTGGAGGGCTTGAGTTTGCGGAA
AGAAGGCGGAATTCGTTGTGTAGCGGTGAAATGCTTAGATATGACGAAGAACTCCGATTGCGAAGGCAGCCTTCTGCAGC
ATTACTGACGCTAAAGCTCGAAAGTGCGGGTATCGAACAGGATTAGATACCCTAGTAGTCC
>t0000190_II-3;size=9;
CCTACGGGTGGCAGCAGGTACCAGGCGAATAAGCATCGGCTAACTCCGTGCCAGCAGCCGCGGTAATACGGAGGATGCGA
GCGTTATCCGGATTCATTGGGTTTAAAGGGTGCGCAGGCGGCCATGTAAGTCAGCGGTGAAAGCCAGGGGCCCAACCCCG
GGAGTGCCGTTGATACTGCACGGCTGGAATGCGGTCGAGGCGGGCGGAATGTGACGTGTAGCGGTGAAATGCATAGATAT
GTCACAGAACTCCGATAGCGAAGGCAGCTCGCCAGGCCTGCATTGACGCTCAGGCACGAAAGCGTGGGGATCAAACAGGA
TTAGATACCCTAGTAGTCC
>t0007569_II-3;size=9;
CCTACGGGGGGCTGCAGTGGGGAATATTGGACAATGGGGGAAACCCTGATCCAGCGACGCCGCGTGAGTGAAGAAGTATT
TCGGTATGTAAAGCTCTATCAGCAAGGAAGAAAATGACGGTACTTGACTAAGAAGCTCCGGCTAAATACGTGCCAGCAGC
CGCGGTAATACGTATGGAGCAAGCGTTATCCGGATTTACTGGGTGTAAAGGGAGCGTAGACGGCAAAGCAAGTCTGAAGT
GAAATCCCGGGGCTCAACCCCGGAACTGCTTTGGAAACTGTTTAGCTAGAGTGCAGGAGAGGTAAGCGGAATTCCTAGTG
TAGCGGTGAAATGCGTAGATATTAGGAGGAACACCAGTGGCGAAGGCGGCTTACTGGACTGTAACTGACGTTGAGGCTCG
AAAGCGTGGGGAGCAAACAGGATTAGATACCCTAGTAGTCC
>t0017003_II-3;size=9;
CCTACGGGTGGCAGCAGTAGGGAATATTGGGCAATGGAGGCAACTCTGACCCAGCCATGCCGCGTGAAGGAAGACGGCCC
TATGGGTTGTAAACTTCTTTTATCGTAGAGTAAACCTGGCCACGTGTGGCCAGTTGAGAGTATACGAGGAATAAGTATCG
GCTAACTCCGTGCCAGCAGCCGCGGTAATACGGGGGATACGAGCGTTATCCGGATTTATTGGGTTTAAAGGGTGCGCAGG
CGGATCGGTAAGTCAGGGGTGAAAAGTTGGGGCTCAACTCCAATCGTGCCTTTGATACTGCCGGACTAGAGTGCGATAGA
CGTGGCCGGAATGTGATGTGTAGCGGTGAAATGCTTAGATATGTCACAGAACACCGATCGAGAAGTCAGGTCACGAGCTC
GCAACTGACGCTCAGGCACGAAAGCGTGGGGATCAAACAGGATTAGATACCCTAGTAGTCC
>t0002627_II-3;size=9;
CCTACGGGAGGCTGCAGTGAGGAATATTGGTCAATGGGCGCGAGCCTGAACCAGCCAAGTAGCGTGAGGGAAGACGGCCC
TACGGGTTGTAAACCTCTTTTGCGCGGGAATAAAGTCAGCCACGTGTGGCTGTTTGCATGTACCGCGGGAATAAGGACCG
GCTAATTCCGTGCCAGCAGCCGCGGTAATACGGAAGGTCCGGGCGTTATCCGGATTTATTGGGTTTAAAGGGAGCGCAGG
CCGCCTTTTAAGCGTGTTGTGAAATGCGGGCGCCCAACGTCCGCACTGCAGCGCGAACTGGAGGGCTTGAGTTTGCGGAA
AGAAGGCGGAATTCGTTGTGTAGCGGTGAAATGCTTAGATATGACGAAGAACTCCGATTGCGAAGGCAGCCTTCTGCAGC
ATTACTGACGCTAAAGCTCGAAAGTGCGGGTATCGAACAGGATTAGATACCCGAGTAGTCC
>t0008014_II-3;size=9;
CCTACGGGGGGCAGCAGTGGGGAATATTGGACAATGGGGGAAACCCTGATCCAGCGACGCCGCGTGAGTGAAGAAGTATT
TCGGTATGTAAAGCTCTATCAGCAGGGAAGATAATGACGGTACCTGACTAAGAAGCCCCGGCTAACTACGTGCCAGCAGC
CGCGGTAATACGTAGGGGGCAAGCGTTATCCGGATTTACTGGGTGTAAAGGGAGCGTAGACGGCATGGCAAGTCTGATGT
GAAAACCCGGGGCTCAACCCCGGGACTGCATTGGAAACTGTCAGGCTAGAGTGCAGGAGAGGTAAGTGGAATTCCTAGTG
TAGCGGTGAAATGCGTAGATATTAGGAGGAACACCAGTGGCGAAGGCGGCTTACTGGACTGTAACTGACGTTGAGGCTCG
AAAGCGTGGGGAGCAAACAGGATTAGATACCCGAGTAGTCC
>t0012954_II-3;size=9;
CCTACGGGGGGCTGCAGTCGAGAATCTTCCGCAATGGGCGAAAGCCTGACGGAGCGATGCCGCGTGAGGGACGAAGGCCT
TCGGGTCGTAAACCTCTGTCACCCGGGACGAACGCAACGACGGTACCGGGAGAGGAAGCCACGGCTAACTACGTGCCAGC
AGCCGCGGTAACACGTAGGTGGCGAGCGTTATTCGGATTCACTGGGCGTAAAGGGTCCGCAGGGGGCCCTCCAAGCCCGC
CGTGAAACCCCGGGGCTCAACCCCGGGCTTGCGGCGGGGACTGGCGGGCTGGAGTGCGCGATGGGCAGACGGAACACCAG
GTGTAGCGGTGGAATGCGTGGATATCTGGTGGAACACCGATGGCGAAGGCGGTCTGCTGGCGCGTCACTGACCCTCATGG
ACGAAAGCGTGGGTAGCAAACAGGATTAGATACCCTAGTAGTCC
>t0005349_II-3;size=9;
CCTACGGGCGGCAGCAGTGGGGAATATTGGACAATGGGGGAAACCCTGATCCAGCGACGCCGCGTGAGTGAAGAAGTATT
TCGGTATGTAAAGCTCTATCAGCAGGGAAGATAATGACGGTACCTGACTAAGAAGCCCCGGCTAACTACGTGCCAGCAGC
CGCGGTAATACGTAGGGGGCAAGCGTTATCCGGATTTACTGGGTGTAAAGGGAGCGTAGACGGCATGGCAAGTCTGATGT
GAAAACCCGGGGCTCAACCCCGGGACTGCATTGGAAACTGTCAGGCTAGAGTGCAGGAGAGGTAAGTGGAATTCCTAGTG
TAGCGGTGAAATGCGTAGATATTAGGAGGAACACCAGTGGCGAAGGCGGCTTACTGGACTGTAACTGACGTTGAGGCTCG
AAAGCGTGGGGAGCAAACAGGATTAGATACCCTAGTAGTCC
>t0003797_II-3;size=9;
CCTACGGGGGGCTGCAGTGGGGAATATTGGACAATGGGGGAAACCCTGATCCAGCGACGCCGCGTGAGTGAAGAAGTATT
TCGGTATGTAAAGCTCTATCAGCAAGGAAGAAAATGACGGTACTTGACTAAGAAGCTCCGGCTAAATACGTGCCAGCAGC
CGCGGTAATACGTATGGAGCAAGCGTTATCCGGATTTACTGGGTGTAAAGGGAGCGTAGACGGCAAAGCAAGTCTGAAGT
GAAATGCCGGGGCTTAACCCCGGAACTGCTTTGGAAACTGTTTAGCTAGAGTGCAGGAGAGGTAAGCGGAATTCCTAGTG
TAGCGGTGAAATGCGTAGATATTAGGAGGAACACCAGTGGCGAAGGCGGCTTACTGGACTGTAACTGACGTTGAGGCTCG
AAAGCGTGGGGAGCAAACAGGATTAGATACCCTGGTAGTCC
>t0014415_II-3;size=9;
CCTACGGGGGGCAGCAGGTACCAGGCGAATAAGCATCGGCTAACTCCGTGCCAGCAGCCGCGGTAATACGGAGGATGCGA
GCGTTATCCGGATTCATTGGGTTTAAAGGGTGCGCAGGCGGCCATGTAAGTCAGCGGTGAAAGCCAGGGGCCCAACCCCG
GGAGTGCCGTTGATACTGCACGGCTGGAATGCGGTCGAGGCGGGCGGAATGTGACGTGTAGCGGTGAAATGCATAGATAT
GTCACAGAACTCCGATAGCGAAGGCAGCTCGCCAGGCCTGCATTGACGCTCAGGCACGAAAGCGTGGGGATCAAACAGGA
TTAGATACCCTGGTAGTCC
>t0005002_II-3;size=9;
CCTACGGGGGGCTGCAGTGGGGAATATTGGACAATGGGGGAAACCCTGATCCAGCGACGCCGCGTGAGTGAAGAAGTATT
TCGGTATGTAAAGCTCTATCAGCAAGGAAGAAAATGACGGTACTTGACTAAGAAGCTCCGGCTAAATACGTGCCAGCAGC
CGCGGTAATACGTATGGAGCAAGCGTTATCCGGATTTACTGGGTGTAAAGGGAGCGTAGACGGCAAAGCAAGTCTGAAGT
GAAATGCCGGGGCTTAACCCCGGAACTGCTTTGGAAACTGTTTAGCTAGAGTGCAGGAGAGGTAAGCGGAATTCCTAGTG
TAGCGGTGAAATGCGTAGATATTAGGAGGAACACCAGTGGCGAAGGCGGCTTACTGGACTGTAACTGACGTTGAGGCTCG
AAAGCGTGGGGAGCAAACAGGATTAGATACCCTTGTAGTCC
>t0001147_II-3;size=9;
CCTACGGGGGGCAGCAGTAGGGAATATTGGGCAATGGAAGCAATTCTGACCCAGCCATGCCGCGTGCAGGAAGAAGGCCC
TAGGGTTTTAAACTGCTTTTGTCACAGAGTAACCGTCGGGACGCGTCCCGGCCTGAGAGTATGTGACGAATAAGTATCGG
CTAACTCCGTGCCAGCAGCCGCGGTAATACGGAGGATACAAGCGTTATCCGGATTTATTGGGTTTAAAGGGTGCGCAGGC
GGACCGGTAAGTCAGGGGTGAAATACTGCAGCTCAACTGCAGCCGTGCCTTTGATACTGCCGGACTAGAGTCCAAGGGAC
GTGGCTGGAATGTGGTGTGTAGCGGTGAAATGCTTAGATATGCCACAGAACGCCGATCGTGAAGACAGGCCACGAACTTG
GCACTGACGCTCAGGCACGAAAGCGTGGGTATCAAACAGGATTAGATACCCCAGTAGTCC
>t0001125_II-3;size=9;
CCTACGGGTGGCAGCAGTAGGGAATATTGGGCAATGGAGGCAACTCTGACCCAGCCATGCCGCGTGAAGGAAGACGGCCC
TATGGGTTGTAAACTTCTTTTATCGTAGAGTAAACCTGGCCACGTGTGGCCAGTTGAGAGTATACGAGGAATAAGTATCG
GCTAACTCCGTGCCAGCAGCCGCGGTAATACGGGGGATACGAGCGTTATCCGGATTTATTGGGTTTAAAGGGTGCGCAGG
CGGATCGGTAAGTCAGGGGTGAAAAGTTGGGGCTCAACTCCAATCGTGCCTTTGATACTGCCGGACTAGAGTGCGATAGA
CGTGGCCGGAATGTGATGTGTAGCGGTGAAATGCTTAGATATGTCACAGAACACCGATCGAGAAGTCAGGTCACGAGCTC
GCAACTGACGCTCAGGCACGAAAGCGTGGGGATCAAACAGGATTAGATACCCTTGTAGTCC
>t0001430_II-3;size=9;
CCTACGGGAGGCAGCAGTGAGGAATATTGGTCAATGGGCGCGAGCCTGAACCAGCCAAGTAGCGTGAGGGAAGACGGCCC
TACGGGTTGTAAACCTCTTTTGCGCGGGAATAAAGTCAGCCACGTGTGGCTGTTTGCATGTACCGCGGGAATAAGGACCG
GCTAATTCCGTGCCAGCAGCCGCGGTAATACGGAAGGTCCGGGCGTTATCCGGATTTATTGGGTTTAAAGGGAGCGCAGG
CCGCCTTTTAAGCGTGTTGTGAAATGCGGGCGCCCAACGTCCGCACTGCAGCGCGAACTGGAGGGCTTGAGTTTGCGGAA
AGAAGGCGGAATTCGTTGTGTAGCGGTGAAATGCTTAGATATGACGAAGAACTCCGATTGCGAAGGCAGCCTTCTGCAGC
ATTACTGACGCTAAAGCTCGAAAGTGCGGGTATCGAACAGGATTAGATACCCTAGTAGTCC
>t0015096_II-3;size=9;
CCTACGGGGGGCAGCAGGTACCAGGCGAATAAGCATCGGCTAACTCCGTGCCAGCAGCCGCGGTAATACGGAGGATGCGA
GCGTTATCCGGATTCATTGGGTTTAAAGGGTGCGCAGGCGGCCATGTAAGTCAGCGGTGAAAGCCAGGGGCCCAACCCCG
GGAGTGCCGTTGATACTGCACGGCTGGAATGCGGTCGAGGCGGGCGGAATGTGACGTGTAGCGGTGAAATGCATAGATAT
GTCACAGAACTCCGATAGCGAAGGCAGCTCGCCAGGCCTGCATTGACGCTCAGGCACGAAAGCGTGGGGATCAAACAGGA
TTAGATACCCGTGTAGTCC
>t0009099_II-3;size=9;
CCTACGGGAGGCTGCAGTGGGGAATATTGGACAATGGGGGAAACCCTGATCCAGCGACGCCGCGTGAGTGAAGAAGTATT
TCGGTATGTAAAGCTCTATCAGCAGGGAAGATAATGACGGTACCTGACTAAGAAGCCCCGGCTAACTACGTGCCAGCAGC
CGCGGTAATACGTAGGGGGCAAGCGTTATCCGGATTTACTGGGTGTAAAGGGAGCGTAGACGGCATGGCAAGTCTGATGT
GAAAACCCGGGGCTCAACCCCGGGACTGCATTGGAAACTGTCAGGCTAGAGTGCAGGAGAGGTAAGTGGAATTCCTAGTG
TAGCGGTGAAATGCGTAGATATTAGGAGGAACACCAGTGGCGAAGGCGGCTTACTGGACTGTAACTGACGTTGAGGCTCG
AAAGCGTGGGGAGCAAACAGGATTAGATACCCGAGTAGTCC
>t0011251_II-3;size=9;
CCTACGGGAGGCAGCAGTGGGGAATATTGGACAATGGGGGAAACCCTGATCCAGCGACGCCGCGTGAGTGAAGAAGTATT
TCGGTATGTAAAGCTCTATCAGCAAGGAAGAAAATGACGGTACTTGACTAAGAAGCTCCGGCTAAATACGTGCCAGCAGC
CGCGGTAATACGTATGGAGCAAGCGTTATCCGGATTTACTGGGTGTAAAGGGAGCGTAGACGGCAAAGCAAGTCTGAAGT
GAAATGCCGGGGCTTAACCCCGGAACTGCTTTGGAAACTGTTTAGCTAGAGTGCAGGAGAGGTAAGCGGAATTCCTAGTG
TAGCGGTGAAATGCGTAGATATTAGGAGGAACACCAGTGGCGAAGGCGGCTTACTGGACTGTAACTGACGTTGAGGCTCG
AAAGCGTGGGGAGCAAACAGGATTAGATACCCTAGTAGTCC
>t0009082_II-3;size=9;
CCTACGGGGGGCTGCAGTGAGGAATATTGGTCAATGGACGTAAGTCTGAACCAGCCAAGTAGCGTGCAGGATGACGGCCC
TATGGGTTGTAAACTGCTTTTGTGCGTGATTAAAGTGCGGCACGCGTGCCGTATTGCAGTTAGCGCACGAATAAGGACCG
GCTAATTCCGTGCCAGCAGCCGCGGTAATACGGAAGGTCCTGGTGTTATCCGGATTTATTGGGTTTAAAGGGAGCGTAGG
CCGTCGGTTAAGCGTGTTGTGAAATCCAGGGGCTCAACCCCTGGCCTGCAGCGCGAACTGGCTGACTTGAGTACACGCAA
GGCAGGCGGAATTTGTGGTGTAGCGGTGAAATGCTTAGATATCACGAAGAACCCCGATTGCGAAGGCAGCTTGCCGGAGT
GTGACTGACGCTGAAGCTCGAAGGTGCGGGTATCGAACAGGATTAGATACCCGAGTAGTCC
>t0002513_II-3;size=9;
CCTACGGGAGGCTGCAGTGAGGAATATTGGTCAATGGGCGAGAGCCTGAACCAGCCATGTCGCGTGGAGGAATAAGGATC
TATGGTTCGTAAACTCCTTTTGCGGGGGGATAAAGTGCGGGACGCGTCCCGTATTGCAGGTACCCCGCGAATAAGCATCG
GCTAACTCCGTGCCAGCAGCCGCGGTAATACGGAGGATGCGAGCGTTATCCGGATTTATTGGGTTTAAAGGGTGCGTAGG
CGGCCTCTTAAGTCGGCGGTGAAATTTCCGGGCTCAACCCGGTCACTGCCGTCGAAACTGGGGGGCTTGAGTGCGTTTGG
GGTGGCTGGAATGTGCGGTGTAGCGGTGAAATGCATAGATATCGCACAGAACGCCGATCGCGGAGGCAGGTCACCAAGCC
GCAACTGACGCTGAGGCACGAAAGCGCGGGGATCGAACAGGATTAGATACCCCGGTAGTCC
>t0010146_II-3;size=9;
CCTACGGGAGGCTGCAGTAGGGAATATTGGGCAATGGAGGCAACTCTGACCCAGCCATGCCGCGTGAAGGAAGACGGCCC
TATGGGTTGTAAACTTCTTTTATCGTAGAGTAAACCTGGCCACGTGTGGCCAGTTGAGAGTATACGAGGAATAAGTATCG
GCTAACTCCGTGCCAGCAGCCGCGGTAATACGGGGGATACGAGCGTTATCCGGATTTATTGGGTTTAAAGGGTGCGCAGG
CGGATCGGTAAGTCAGGGGTGAAAAGTTGGGGCTCAACTCCAATCGTGCCTTTGATACTGCCGGACTAGAGTGCGATAGA
CGTGGCCGGAATGTGATGTGTAGCGGTGAAATGCTTAGATATGTCACAGAACACCGATCGAGAAGTCAGGTCACGAGCTC
GCAACTGACGCTCAGGCACGAAAGCGTGGGGATCAAACAGGATTAGATACCCTGGTAGTCC
>t0006719_II-3;size=9;
CCTACGGGCGGCTGCAGTGAGGAATATTGGTCAATGGGCGAGAGCCTGAACCAGCCATGTCGCGTGGAGGAATAAGGATC
TATGGTTCGTAAACTCCTTTTGCGGGGGGATAAAGTGCGGGACGCGTCCCGTATTGCAGGTACCCCGCGAATAAGCATCG
GCTAACTCCGTGCCAGCAGCCGCGGTAATACGGAGGATGCGAGCGTTATCCGGATTTATTGGGTTTAAAGGGTGCGTAGG
CGGCCTCTTAAGTCGGCGGTGAAATTTCCGGGCTCAACCCGGTCACTGCCGTCGAAACTGGGGGGCTTGAGTGCGTTTGG
GGTGGCTGGAATGTGCGGTGTAGCGGTGAAATGCATAGATATCGCACAGAACGCCGATCGCGGAGGCAGGTCACCAAGCC
GCAACTGACGCTGAGGCACGAAAGCGCGGGGATCGAACAGGATTAGATACCCGTGTAGTCC
>t0005577_II-3;size=9;
CCTACGGGGGGCTGCAGTAGGGAATATTGGGCAATGGAGGCAACTCTGACCCAGCCATGCCGCGTGAAGGAAGACGGCCC
TATGGGTTGTAAACTTCTTTTATCGTAGAGTAAACCTGGCCACGTGTGGCCAGTTGAGAGTATACGAGGAATAAGTATCG
GCTAACTCCGTGCCAGCAGCCGCGGTAATACGGGGGATACGAGCGTTATCCGGATTTATTGGGTTTAAAGGGTGCGCAGG
CGGATCGGTAAGTCAGGGGTGAAAAGTTGGGGCTCAACTCCAATCGTGCCTTTGATACTGCCGGACTAGAGTGCGATAGA
CGTGGCCGGAATGTGATGTGTAGCGGTGAAATGCTTAGATATGTCACAGAACACCGATCGAGAAGTCAGGTCACGAGCTC
GCAACTGACGCTCAGGCACGAAAGCGTGGGGATCAAACAGGATTAGATACCCCGGTAGTCC
>t0021404_II-3;size=9;
CCTACGGGGGGCAGCAGTGAGGAATATTGGTCAATGGGCGCGAGCCTGAACCAGCCAAGTAGCGTGAGGGAAGACGGCCC
TACGGGTTGTAAACCTCTTTTGCGCGGGAATAAAGTCAGCCACGTGTGGCTGTTTGCATGTACCGCGGGAATAAGGACCG
GCTAATTCCGTGCCAGCAGCCGCGGTAATACGGAAGGTCCGGGCGTTATCCGGATTTATTGGGTTTAAAGGGAGCGCAGG
CCGCCTTTTAAGCGTGTTGTGAAATGCGGGCGCCCAACGTCCGCACTGCAGCGCGAACTGGAGGGCTTGAGTTTGCGGAA
AGAAGGCGGAATTCGTTGTGTAGCGGTGAAATGCTTAGATATGACGAAGAACTCCGATTGCGAAGGCAGCCTTCTGCAGC
ATTACTGACGCTAAAGCTCGAAAGTGCGGGTATCGAACAGGATTAGATACCCCAGTAGTCC
>t0009834_II-3;size=9;
CCTACGGGGGGCAGCAGGTACCAGGCGAATAAGCATCGGCTAACTCCGTGCCAGCAGCCGCGGTAATACGGAGGATGCGA
GCGTTATCCGGATTCATTGGGTTTAAAGGGTGCGCAGGCGGCCATGTAAGTCAGCGGTGAAAGCCAGGGGCCCAACCCCG
GAAGTGCCGTTGATACTGCACGGCTGGAATGCGGTCGAGGCGGGCGGAATGTGACGTGTAGCGGTGAAATGCATAGATAT
GTCACAGAACTCCGATAGCGAAGGCAGCTCGCCAGGCCTGCATTGACGCTCAGGCACGAAAGCGTGGGGATCAAACAGGA
TTAGATACCCTGGTAGTCC
>t0000766_II-3;size=9;
CCTACGGGCGGCTGCAGTAGGGAATATTGGGCAATGGAGGCAACTCTGACCCAGCCATGCCGCGTGAAGGAAGACGGCCC
TATGGGTTGTAAACTTCTTTTATCGTAGAGTAAACCTGGCCACGTGTGGCCAGTTGAGAGTATACGAGGAATAAGTATCG
GCTAACTCCGTGCCAGCAGCCGCGGTAATACGGGGGATACGAGCGTTATCCGGATTTATTGGGTTTAAAGGGTGCGCAGG
CGGATCGGTAAGTCAGGGGTGAAAAGTTGGGGCTCAACTCCAATCGTGCCTTTGATACTGCCGGACTAGAGTGCGATAGA
CGTGGCCGGAATGTGATGTGTAGCGGTGAAATGCTTAGATATGTCACAGAACACCGATCGAGAAGTCAGGTCACGAGCTC
GCAACTGACGCTCAGGCACGAAAGCGTGGGGATCAAACAGGATTAGATACCCGTGTAGTCC
>t0007041_II-3;size=9;
CCTACGGGAGGCTGCAGGTACCAGGCGAATAAGCATCGGCTAACTCCGTGCCAGCAGCCGCGGTAATACGGAGGATGCGA
GCGTTATCCGGATTCATTGGGTTTAAAGGGTGCGCAGGCGGCCATGTAAGTCAGCGGTGAAAGCCAGGGGCCCAACCCCG
GAAGTGCCGTTGATACTGCACGGCTGGAATGCGGTCGAGGCGGGCGGAATGTGACGTGTAGCGGTGAAATGCATAGATAT
GTCACAGAACTCCGATAGCGAAGGCAGCTCGCCAGGCCTGCATTGACGCTCAGGCACGAAAGCGTGGGGATCAAACAGGA
TTAGATACCCGAGTAGTCC
>t0001007_II-3;size=9;
CCTACGGGCGGCAGCAGTGAGGAATATTGGTCAATGGGCGCGAGCCTGAACCAGCCAAGTAGCGTGAGGGAAGACGGCCC
TACGGGTTGTAAACCTCTTTTGCGCGGGAATAAAGTCAGCCACGTGTGGCTGTTTGCATGTACCGCGGGAATAAGGACCG
GCTAATTCCGTGCCAGCAGCCGCGGTAATACGGAAGGTCCGGGCGTTATCCGGATTTATTGGGTTTAAAGGGAGCGCAGG
CCGCCTTTTAAGCGTGTTGTGAAATGCGGGCGCCCAACGTCCGCACTGCAGCGCGAACTGGAGGGCTTGAGTTTGCGGAA
AGAAGGCGGAATTCGTTGTGTAGCGGTGAAATGCTTAGATATGACGAAGAACTCCGATTGCGAAGGCAGCCTTCTGCAGC
ATTACTGACGCTAAAGCTCGAAAGTGCGGGTATCGAACAGGATTAGATACCCTTGTAGTCC
>t0001467_II-3;size=9;
CCTACGGGAGGCTGCAGTAAGGAATATTGGGCAATGGGGGGAACCCTGACCCAGCCATGCCGCGTGAGGGAATGAGGCCC
TACGGGTCGTGAACCTCTTTTGCCTGGGGATAACCCCTCCCGCGCGACGGGGGGCTGCAGGTACCAGGCGAATAAGCATC
GGCTAACTCCGTGCCAGCAGCCGCGGTAATACGGAGGATGCGAGCGTTATCCGGATTCATTGGGTTTAAAGGGTGCGCAG
GCGGCCATGTAAGTCAGCGGTGAAAGCCAGGGGCCCAACCCCGGGAGTGCCGTTGATACTGCACGGCTGGAATGCGGTCG
AGGCGGGCGGAATGTGACGTGTAGCGGTGAAATGCATAGATATGTCACAGAACTCCGATAGCGAAGGCAGCTCGCCAGGC
CTGCATTGACGCTCAGGCACGAAAGCGTGGGGATCAAACAGGATTAGATACCCCGGTAGTCC
>t0013906_II-3;size=9;
CCTACGGGTGGCAGCAGTAGGGAATATTGGGCAATGGAGGCAACTCTGACCCAGCCATGCCGCGTGAAGGAAGACGGCCC
TATGGGTTGTAAACTTCTTTTATCGTAGAGTAAACCTGGCCACGTGTGGCCAGTTGAGAGTATACGAGGAATAAGTATCG
GCTAACTCCGTGCCAGCAGCCGCGGTAATACGGGGGATACGAGCGTTATCCGGATTTATTGGGTTTAAAGGGTGCGCAGG
CGGATCGGTAAGTCAGGGGTGAAAAGTTGGGGCTCAACTCCAATCGTGCCTTTGATACTGCCGGACTAGAGTGCGATAGA
CGTGGCCGGAATGTGATGTGTAGCGGTGAAATGCTTAGATATGTCACAGAACACCGATCGAGAAGTCAGGTCACGAGCTC
GCAACTGACGCTCAGGCACGAAAGCGTGGGGATCAAACAGGATTAGATACCCCAGTAGTCC
>t0007490_II-3;size=9;
CCTACGGGAGGCTGCAGTGGGGAATATTGGACAATGGGGGAAACCCTGATCCAGCGACGCCGCGTGAGTGAAGAAGTATT
TCGGTATGTAAAGCTCTATCAGCAAGGAAGAAAATGACGGTACTTGACTAAGAAGCTCCGGCTAAATACGTGCCAGCAGC
CGCGGTAATACGTATGGAGCAAGCGTTATCCGGATTTACTGGGTGTAAAGGGAGCGTAGACGGCAAAGCAAGTCTGAAGT
GAAATGCCGGGGCTTAACCCCGGAACTGCTTTGGAAACTGTTTAGCTAGAGTGCAGGAGAGGTAAGCGGAATTCCTAGTG
TAGCGGTGAAATGCGTAGATATTAGGAGGAACACCAGTGGCGAAGGCGGCTTACTGGACTGTAACTGACGTTGAGGCTCG
AAAGCGTGGGGAGCAAACAGGATTAGATACCCTAGTAGTCC
>t0000171_II-3;size=9;
CCTACGGGAGGCAGCAGTAGGGAATATTGGGCAATGGAAGCAATTCTGACCCAGCCATGCCGCGTGCAGGAAGAAGGCCC
TAGGGTTTTAAACTGCTTTTGTCACAGAGTAACCGTCGGGACGCGTCCCGGCCTGAGAGTATGTGACGAATAAGTATCGG
CTAACTCCGTGCCAGCAGCCGCGGTAATACGGAGGATACAAGCGTTATCCGGATTTATTGGGTTTAAAGGGTGCGCAGGC
GGACCGGTAAGTCAGGGGTGAAATACTGCAGCTCAACTGCAGCCGTGCCTTTGATACTGCCGGACTAGAGTCCAAGGGAC
GTGGCTGGAATGTGGTGTGTAGCGGTGAAATGCTTAGATATGCCACAGAACGCCGATCGTGAAGACAGGCCACGAACTTG
GCACTGACGCTCAGGCACGAAAGCGTGGGTATCAAACAGGATTAGATACCCCAGTAGTCC
>t0002764_II-3;size=9;
CCTACGGGTGGCTGCAGTCGAGAATCTTCCGCAATGGGCGAAAGCCTGACGGAGCGATGCCGCGTGAGGGACGAAGGCCT
TCGGGTCGTAAACCTCTGTCACCCGGGACGAACGCAACGACGGTACCGGGAGAGGAAGCCACGGCTAACTACGTGCCAGC
AGCCGCGGTAACACGTAGGTGGCGAGCGTTATTCGGATTCACTGGGCGTAAAGGGTCCGCAGGGGGCCCTCCAAGCCCGC
CGTGAAACCCCGGGGCTCAACCCCGGGCTTGCGGCGGGGACTGGCGGGCTGGAGTGCGCGATGGGCAGACGGAACACCAG
GTGTAGCGGTGGAATGCGTGGATATCTGGTGGAACACCGATGGCGAAGGCGGTCTGCTGGCGCGTCACTGACCCTCATGG
ACGAAAGCGTGGGTAGCAAACAGGATTAGATACCCCTGTAGTCC
>t0022320_II-3;size=9;
CCTACGGGGGGCTGCAGTGAGGAATATTGGTCAATGGACGTAAGTCTGAACCAGCCAAGTAGCGTGCAGGATGACGGCCC
TATGGGTTGTAAACTGCTTTTGTGCGTGATTAAAGTGCGGCACGCGTGCCGTATTGCAGTTAGCGCACGAATAAGGACCG
GCTAATTCCGTGCCAGCAGCCGCGGTAATACGGAAGGTCCTGGTGTTATCCGGATTTATTGGGTTTAAAGGGAGCGTAGG
CCGTCGGTTAAGCGTGTTGTGAAATCCAGGGGCTCAACCCCTGGCCTGCAGCGCGAACTGGCTGACTTGAGTACACGCAA
GGCAGGCGGAATTTGTGGTGTAGCGGTGAAATGCTTAGATATCACGAAGAACCCCGATTGCGAAGGCAGCTTGCCGGAGT
GTGACTGACGCTGAAGCTCGAAGGTGCGGGTATCGAACAGGATTAGATACCCCGGTAGTCC
>t0003883_II-3;size=9;
CCTACGGGTGGCTGCAGGTACCAGGCGAATAAGCATCGGCTAACTCCGTGCCAGCAGCCGCGGTAATACGGAGGATGCGA
GCGTTATCCGGATTCATTGGGTTTAAAGGGTGCGCAGGCGGCCATGTAAGTCAGCGGTGAAAGCCAGGGGCCCAACCCCG
GGAGTGCCGTTGATACTGCACGGCTGGAATGCGGTCGAGGCGGGCGGAATGTGACGTGTAGCGGTGAAATGCATAGATAT
GTCACAGAACTCCGATAGCGAAGGCAGCTCGCCAGGCCTGCATTGACGCTCAGGCACGAAAGCGTGGGGATCAAACAGGA
TTAGATACCCGGGTAGTCC
>t0014684_II-3;size=9;
CCTACGGGCGGCTGCAGTGAGGAATATTGGTCAATGGGCGAGAGCCTGAACCAGCCAAGTAGCGTGAAGGAAGACTGCCC
TATGGGTTGTAAACTTCTTTTGTGCGGGGGTAAAGTGGTCCACGCGTGGTCCATTGCAAGTACCGTACGAATAAGCATCG
GCTAACTCCGTGCCAGCAGCCGCGGTAATACGGAGGATGCGAGCGTTATCCGGATTTATTGGGTTTAAAGGGAGCGTAGG
CGGGCGATTAAGTCAGCGGTTAAATAGTGTGGCTCAACCATGCCTTGCCGTTGATACTGGTTGTCTTGAGAGTACTAGAG
GTGGATGGAATTTAGGGTGTAGCGGTGAAATGCTTAGATATCCTAAAGAACTCCGATTGCGAAGGCAGTCCACTGGGGTA
CGTCTGACGCTGAAGCTCGAAAGTGCGGGTATCAAACAGGATTAGATACCCGAGTAGTCC
>t0004109_II-3;size=9;
CCTACGGGAGGCTGCAGTGAGGAATATTGGTCAATGGGCGAGAGCCTGAACCAGCCATGTCGCGTGGAGGAATAAGGATC
TATGGTTCGTAAACTCCTTTTGCGGGGGGATAAAGTGCGGGACGCGTCCCGTATTGCAGGTACCCCGCGAATAAGCATCG
GCTAACTCCGTGCCAGCAGCCGCGGTAATACGGAGGATGCGAGCGTTATCCGGATTTATTGGGTTTAAAGGGTGCGTAGG
CGGCCTCTTAAGTCGGCGGTGAAATTTCCGGGCTCAACCCGGTCACTGCCGTCGAAACTGGGGGGCTTGAGTGCGTTTGG
GGTGGCTGGAATGTGCGGTGTAGCGGTGAAATGCATAGATATCGCACAGAACGCCGATCGCGGAGGCAGGTCACCAAGCC
GCAACTGACGCTGAGGCACGAAAGCGCGGGGATCGAACAGGATTAGATACCCCTGTAGTCC
>t0010199_II-3;size=9;
CCTACGGGCGGCTGCAGTGAGGAATATTGGTCAATGGGCGAGAGCCTGAACCAGCCAAGTAGCGTGAAGGAAGACTGCCC
TATGGGTTGTAAACTTCTTTTGTGCGGGGGTAAAGTGGTCCACGCGTGGTCCATTGCAAGTACCGTACGAATAAGCATCG
GCTAACTCCGTGCCAGCAGCCGCGGTAATACGGAGGATGCGAGCGTTATCCGGATTTATTGGGTTTAAAGGGAGCGTAGG
CGGGCGATTAAGTCAGCGGTTAAATAGTGTGGCTCAACCATGCCTTGCCGTTGATACTGGTTGTCTTGAGAGTACTAGAG
GTGGATGGAATTTAGGGTGTAGCGGTGAAATGCTTAGATATCCTAAAGAACTCCGATTGCGAAGGCAGTCCACTGGGGTA
CGTCTGACGCTGAAGCTCGAAAGTGCGGGTATCAAACAGGATTAGATACCCGGGTAGTCC
>t0015698_II-3;size=8;
CCTACGGGTGGCTGCAGTGGGGAATATTGGACAATGGGGGAAACCCTGATCCAGCGACGCCGCGTGAGTGAAGAAGTATT
TCGGTATGTAAAGCTCTATCAGCAAGGAAGAAAATGACGGTACTTGACTAAGAAGCTCCGGCTAAATACGTGCCAGCAGC
CGCGGTAATACGTATGGAGCAAGCGTTATCCGGATTTACTGGGTGTAAAGGGAGCGTAGACGGCAAAGCAAGTCTGAAGT
GAAATGCCGGGGCTTAACCCCGGAACTGCTTTGGAAACTGTTTAGCTAGAGTGCAGGAGAGGTAAGCGGAATTCCTAGTG
TAGCGGTGAAATGCGTAGATATTAGGAGGAACACCAGTGGCGAAGGCGGCTTACTGGACTGTAACTGACGTTGAGGCTCG
AAAGCGTGGGGAGCAAACAGGATTAGATACCCCTGTAGTCC
>t0000657_II-3;size=8;
CCTACGGGCGGCTGCAGTAGGGAATATTGGGCAATGGAAGCAATTCTGACCCAGCCATGCCGCGTGCAGGAAGAAGGCCC
TAGGGTTTTAAACTGCTTTTGTCACAGAGTAACCGTCGGGACGCGTCCCGGCCTGAGAGTATGTGACGAATAAGTATCGG
CTAACTCCGTGCCAGCAGCCGCGGTAATACGGAGGATACAAGCGTTATCCGGATTTATTGGGTTTAAAGGGTGCGCAGGC
GGACCGGTAAGTCAGGGGTGAAATACTGCAGCTCAACTGCAGCCGTGCCTTTGATACTGCCGGACTAGAGTCCAAGGGAC
GTGGCTGGAATGTGGTGTGTAGCGGTGAAATGCTTAGATATGCCACAGAACGCCGATCGTGAAGACAGGCCACGAACTTG
GCACTGACGCTCAGGCACGAAAGCGTGGGTATCAAACAGGATTAGATACCCCAGTAGTCC
>t0006132_II-3;size=8;
CCTACGGGCGGCTGCAGTAGGGAATATTGGGCAATGGAGGCAACTCTGACCCAGCCATGCCGCGTGAAGGAAGACGGCCC
TATGGGTTGTAAACTTCTTTTATCGTAGAGTAAACCTGGCCACGTGTGGCCAGTTGAGAGTATACGAGGAATAAGTATCG
GCTAACTCCGTGCCAGCAGCCGCGGTAATACGGGGGATACGAGCGTTATCCGGATTTATTGGGTTTAAAGGGTGCGCAGG
CGGATCGGTAAGTCAGGGGTGAAAAGTTGGGGCTCAACTCCAATCGTGCCTTTGATACTGCCGGACTAGAGTGCGATAGA
CGTGGCCGGAATGTGATGTGTAGCGGTGAAATGCTTAGATATGTCACAGAACACCGATCGAGAAGTCAGGTCACGAGCTC
GCAACTGACGCTCAGGCACGAAAGCGTGGGGATCAAACAGGATTAGATACCCGGGTAGTCC
>t0006118_II-3;size=8;
CCTACGGGAGGCAGCAGTGAGGAATATTGGTCAATGGGCGAGAGCCTGAACCAGCCATGTCGCGTGGAGGAATAAGGATC
TATGGTTCGTAAACTCCTTTTGCGGGGGGATAAAGTGCGGGACGCGTCCCGTATTGCAGGTACCCCGCGAATAAGCATCG
GCTAACTCCGTGCCAGCAGCCGCGGTAATACGGAGGATGCGAGCGTTATCCGGATTTATTGGGTTTAAAGGGTGCGTAGG
CGGCCTCTTAAGTCGGCGGTGAAATTTCCGGGCTCAACCCGGTCACTGCCGTCGAAACTGGGGGGCTTGAGTGCGTTTGG
GGTGGCTGGAATGTGCGGTGTAGCGGTGAAATGCATAGATATCGCACAGAACGCCGATCGCGGAGGCAGGTCACCAAGCC
GCAACTGACGCTGAGGCACGAAAGCGCGGGGATCGAACAGGATTAGATACCCTAGTAGTCC
>t0014367_II-3;size=8;
CCTACGGGAGGCTGCAGTAGGGAATATTGGGCAATGGAGGCAACTCTGACCCAGCCATGCCGCGTGAAGGAAGACGGCCC
TATGGGTTGTAAACTTCTTTTATCGTAGAGTAAACCTGGCCACGTGTGGCCAGTTGAGAGTATACGAGGAATAAGTATCG
GCTAACTCCGTGCCAGCAGCCGCGGTAATACGGGGGATACGAGCGTTATCCGGATTTATTGGGTTTAAAGGGTGCGCAGG
CGGATCGGTAAGTCAGGGGTGAAAAGTTGGGGCTCAACTCCAATCGTGCCTTTGATACTGCCGGACTAGAGTGCGATAGA
CGTGGCCGGAATGTGATGTGTAGCGGTGAAATGCTTAGATATGTCACAGAACACCGATCGAGAAGTCAGGTCACGAGCTC
GCAACTGACGCTCAGGCACGAAAGCGTGGGGATCAAACAGGATTAGATACCCCTGTAGTCC
>t0000786_II-3;size=8;
CCTACGGGCGGCTGCAGTGGGGAATATTGGACAATGGGGGAAACCCTGATCCAGCGACGCCGCGTGAGTGAAGAAGTATT
TCGGTATGTAAAGCTCTATCAGCAGGGAAGATAATGACGGTACCTGACTAAGAAGCCCCGGCTAACTACGTGCCAGCAGC
CGCGGTAATACGTAGGGGGCAAGCGTTATCCGGATTTACTGGGTGTAAAGGGAGCGTAGACGGCATGGCAAGTCTGATGT
GAAAACCCGGGGCTCAACCCCGGGACTGCATTGGAAACTGTCAGGCTAGAGTGCAGGAGAGGTAAGTGGAATTCCTAGTG
TAGCGGTGAAATGCGTAGATATTAGGAGGAACACCAGTGGCGAAGGCGGCTTACTGGACTGTAACTGACGTTGAGGCTCG
AAAGCGTGGGGAGCAAACAGGATTAGATACCCGAGTAGTCC
>t0006222_II-3;size=8;
CCTACGGGAGGCTGCAGTAGGGAATATTGGGCAATGGAGGCAACTCTGACCCAGCCATGCCGCGTGAAGGAAGACGGCCC
TATGGGTTGTAAACTTCTTTTATCGTAGAGTAAACCTGGCCACGTGTGGCCAGTTGAGAGTATACGAGGAATAAGTATCG
GCTAACTCCGTGCCAGCAGCCGCGGTAATACGGGGGATACGAGCGTTATCCGGATTTATTGGGTTTAAAGGGTGCGCAGG
CGGATCGGTAAGTCAGGGGTGAAAAGTTGGGGCTCAACTCCAATCGTGCCTTTGATACTGCCGGACTAGAGTGCGATAGA
CGTGGCCGGAATGTGATGTGTAGCGGTGAAATGCTTAGATATGTCACAGAACACCGATCGAGAAGTCAGGTCACGAGCTC
GCAACTGACGCTCAGGCACGAAAGCGTGGGGATCAAACAGGATTAGATACCCGTGTAGTCC
>t0017422_II-3;size=8;
CCTACGGGTGGCAGCAGTGAGGAATATTGGTCAATGGGCGAGAGCCTGAACCAGCCATGTCGCGTGGAGGAATAAGGATC
TATGGTTCGTAAACTCCTTTTGCGGGGGGATAAAGTGCGGGACGCGTCCCGTATTGCAGGTACCCCGCGAATAAGCATCG
GCTAACTCCGTGCCAGCAGCCGCGGTAATACGGAGGATGCGAGCGTTATCCGGATTTATTGGGTTTAAAGGGTGCGTAGG
CGGCCTCTTAAGTCGGCGGTGAAATTTCCGGGCTCAACCCGGTCACTGCCGTCGAAACTGGGGGGCTTGAGTGCGTTTGG
GGTGGCTGGAATGTGCGGTGTAGCGGTGAAATGCATAGATATCGCACAGAACGCCGATCGCGGAGGCAGGTCACCAAGCC
GCAACTGACGCTGAGGCACGAAAGCGCGGGGATCGAACAGGATTAGATACCCGAGTAGTCC
>t0017762_II-3;size=8;
CCTACGGGCGGCTGCAGTGGGGAATATTGGACAATGGGGGAAACCCTGATCCAGCGACGCCGCGTGAGTGAAGAAGTATT
TCGGTATGTAAAGCTCTATCAGCAAGGAAGAAAATGACGGTACTTGACTAAGAAGCTCCGGCTAAATACGTGCCAGCAGC
CGCGGTAATACGTATGGAGCAAGCGTTATCCGGATTTACTGGGTGTAAAGGGAGCGTAGACGGCAAAGCAAGTCTGAAGT
GAAATGCCGGGGCTTAACCCCGGAACTGCTTTGGAAACTGTTTAGCTAGAGTGCAGGAGAGGTAAGCGGAATTCCTAGTG
TAGCGGTGAAATGCGTAGATATTAGGAGGAACACCAGTGGCGAAGGCGGCTTACTGGACTGTAACTGACGTTGAGGCTCG
AAAGCGTGGGGAGCAAACAGGATTAGATACCCCAGTAGTCC
>t0003492_II-3;size=8;
CCTACGGGTGGCTGCAGTGAGGAATATTGGTCAATGGGCGAGAGCCTGAACCAGCCATGTCGCGTGGAGGAATAAGGATC
TATGGTTCGTAAACTCCTTTTGCGGGGGGATAAAGTGCGGGACGCGTCCCGTATTGCAGGTACCCCGCGAATAAGCATCG
GCTAACTCCGTGCCAGCAGCCGCGGTAATACGGAGGATGCGAGCGTTATCCGGATTTATTGGGTTTAAAGGGTGCGTAGG
CGGCCTCTTAAGTCGGCGGTGAAATTTCCGGGCTCAACCCGGTCACTGCCGTCGAAACTGGGGGGCTTGAGTGCGTTTGG
GGTGGCTGGAATGTGCGGTGTAGCGGTGAAATGCATAGATATCGCACAGAACGCCGATCGCGGAGGCAGGTCACCAAGCC
GCAACTGACGCTGAGGCACGAAAGCGCGGGGATCGAACAGGATTAGATACCCGGGTAGTCC
>t0007398_II-3;size=8;
CCTACGGGCGGCTGCAGTCGAGGATCATTTGCAATGGGCGAAAGCCTGACAATGCGACGCTGCGTGGAGGATGAAGGCCC
TCGGGTTGTAAACTCCTGTCATAAGGGAACAGGCGAGGATACCTAATACGTATCTTAGTTGAGTGTACTTTAAGAGGAAG
CGACGGCTAACTCTGTGCCAGCAGCCGCGGTAATACAGAGGTCGCAAGCGTTGTTCGGATTTACTGGGCGTAAAGGGCGC
GTAGGCGGCCGAGTGTGTCAGATGTGAAATCTCCGGGCTCAACCCGGAAAGTGCGTCTGAAACTGCTTGGCTGGAGTACG
GAAGAGGGAATCGGAATGCAGGGTGTAGCGGTGAAATGCGTTGATATCCTGCAGAACACCGGAGGCGAAGGCGGATTCCT
TGTACGTTACTGACGCTGAGGCGCGAAAGTCGGGGGAGCAAACAGGATTAGATACCCCAGTAGTCC
>t0004153_II-3;size=8;
CCTACGGGTGGCTGCAGTGGGGAATATTGGACAATGGGGGAAACCCTGATCCAGCGACGCCGCGTGAGTGAAGAAGTATT
TCGGTATGTAAAGCTCTATCAGCAAGGAAGAAAATGACGGTACTTGACTAAGAAGCTCCGGCTAAATACGTGCCAGCAGC
CGCGGTAATACGTATGGAGCAAGCGTTATCCGGATTTACTGGGTGTAAAGGGAGCGTAGACGGCAAAGCAAGTCTGAAGT
GAAATGCCGGGGCTTAACCCCGGAACTGCTTTGGAAACTGTTTAGCTAGAGTGCAGGAGAGGTAAGCGGAATTCCTAGTG
TAGCGGTGAAATGCGTAGATATTAGGAGGAACACCAGTGGCGAAGGCGGCTTACTGGACTGTAACTGACGTTGAGGCTCG
AAAGCGTGGGGAGCAAACAGGATTAGATACCCTGGTAGTCC
>t0012261_II-3;size=8;
CCTACGGGGGGCTGCAGTAGGGAATATTGGGCAATGGAGGCAACTCTGACCCAGCCATGCCGCGTGAAGGAAGACGGCCC
TATGGGTTGTAAACTTCTTTTATCGTAGAGTAAACCTGGCCACGTGTGGCCAGTTGAGAGTATACGAGGAATAAGTATCG
GCTAACTCCGTGCCAGCAGCCGCGGTAATACGGGGGATACGAGCGTTATCCGGATTTATTGGGTTTAAAGGGTGCGCAGG
CGGATCGGTAAGTCAGGGGTGAAAAGTTGGGGCTCAACTCCAATCGTGCCTTTGATACTGCCGGACTAGAGTGCGATAGA
CGTGGCCGGAATGTGATGTGTAGCGGTGAAATGCTTAGATATGTCACAGAACACCGATCGAGAAGTCAGGTCACGAGCTC
GCAACTGACGCTCAGGCACGAAAGCGTGGGGATCAAACAGGATTAGATACCCCTGTAGTCC
>t0001260_II-3;size=8;
CCTACGGGAGGCTGCAGTCGAGGATCATTTGCAATGGGCGAAAGCCTGACAATGCGACGCTGCGTGTAGGATGAAGGTCT
TCGGATTGTAAACTACTGTCATGAGGGAAAAGGACGCGGGGGCCAACAACCCCTGCCGTTTGATTGTACTTCAAGAGGAA
GAGACGGCTAACTCTGTGCCAGCAGCCGCGGTAATACAGAGGTCTCAAGCGTTGTTCGGATTTACTGGGCGTAAAGCGTG
CGCAGGCGGCAAGCCATGTTGCGTGTGAAATCCCGGGGCTCACCCCCGGAAGTGCACGCAAAACCGGCTTGCTCGAGTCC
GGGAAGGGAGTCTGGAACACATGGTGTAGCGGTGAAATGCGTTGATATCATGTGGAACACCGGTAGCGAAGGCGAGACTC
TGGAACGGCACTGACGCTCATGCACGAAAGCGTGGGGAGCAAACAGGATTAGATACCCGAGTAGTCC
>t0007815_II-3;size=8;
CCTACGGGCGGCTGCAGTGAGGAATATTGGTCAATGGGCGGAAGCCTGAACCAGCCATGCCGCGTGAGGGATGGAGGCCC
TATGGGTTGTAAACCTCTTTTGCCACAGAGTAATAAGGCTCATGCGTGGGCTGATGAGAGTATGTGGCGAATAAGCATCG
GCTAACTCCGTGCCAGCAGCCGCGGTAATACGGAGGATGCAAGCGTTATCCGGATTTATTGGGTTTAAAGGGTGCGTAGG
CGGACTGTTAAGTCAGCGGTGAAATATCCCGGCTCAACCGGGAGGCTGCCGTTGATACTGGCAGACTTGAGTACGAACGG
CGCCGGCGGAATATGTAATGTAGCGGTGAAATGCATAGATATTACATAGAACACCGATCGCGAAGGCAGCTGGCGAGGAC
GTCACTGACGCTGAGGCACGAAGGCGTGGGGATCAAACAGGATTAGATACCCTTGTAGTCC
>t0000922_II-3;size=8;
CCTACGGGGGGCAGCAGTAGGGAATATTGGGCAATGGAGGCAACTCTGACCCAGCCATGCCGCGTGAAGGAAGACGGCCC
TATGGGTTGTAAACTTCTTTTATCGTAGAGTAAACCTGGCCACGTGTGGCCAGTTGAGAGTATACGAGGAATAAGTATCG
GCTAACTCCGTGCCAGCAGCCGCGGTAATACGGGGGATACGAGCGTTATCCGGATTTATTGGGTTTAAAGGGTGCGCAGG
CGGATCGGTAAGTCAGGGGTGAAAAGTTGGGGCTCAACTCCAATCGTGCCTTTGATACTGCCGGACTAGAGTGCGATAGA
CGTGGCCGGAATGTGATGTGTAGCGGTGAAATGCTTAGATATGTCACAGAACACCGATCGAGAAGTCAGGTCACGAGCTC
GCAACTGACGCTCAGGCACGAAAGCGTGGGGATCAAACAGGATTAGATACCCCTGTAGTCC
>t0006616_II-3;size=8;
CCTACGGGGGGCAGCAGGTACCAGGCGAATAAGCATCGGCTAACTCCGTGCCAGCAGCCGCGGTAATACGGAGGATGCGA
GCGTTATCCGGATTCATTGGGTTTAAAGGGTGCGCAGGCGGCCATGTAAGTCAGCGGTGAAAGCCAGGGGCCCAACCCCG
GGAGTGCCGTTGATACTGCACGGCTGGAATGCGGTCGAGGCGGGCGGAATGTGACGTGTAGCGGTGAAATGCATAGATAT
GTCACAGAACTCCGATAGCGAAGGCAGCTCGCCAGGCCTGCATTGACGCTCAGGCACGAAAGCGTGGGGATCAAACAGGA
TTAGATACCCGGGTAGTCC
>t0002416_II-3;size=8;
CCTACGGGTGGCTGCAGTGAGGAATATTGGTCAATGGGCGCGAGCCTGAACCAGCCAAGTAGCGTGAGGGAAGACGGCCC
TACGGGTTGTAAACCTCTTTTGCGCGGGAATAAAGTCAGCCACGTGTGGCTGTTTGCATGTACCGCGGGAATAAGGACCG
GCTAATTCCGTGCCAGCAGCCGCGGTAATACGGAAGGTCCGGGCGTTATCCGGATTTATTGGGTTTAAAGGGAGCGCAGG
CCGCCTTTTAAGCGTGTTGTGAAATGCGGGCGCCCAACGTCCGCACTGCAGCGCGAACTGGAGGGCTTGAGTTTGCGGAA
AGAAGGCGGAATTCGTTGTGTAGCGGTGAAATGCTTAGATATGACGAAGAACTCCGATTGCGAAGGCAGCCTTCTGCAGC
ATTACTGACGCTAAAGCTCGAAAGTGCGGGTATCGAACAGGATTAGATACCCCGGTAGTCC
>t0016832_II-3;size=8;
CCTACGGGAGGCTGCAGTGAGGAATATTGGTCAATGGGCGGAAGCCTGAACCAGCCATGCCGCGTGAGGGATGGAGGCCC
TATGGGTTGTAAACCTCTTTTGCCACAGAGTAATAAGGCTCATGCGTGGGCTGATGAGAGTATGTGGCGAATAAGCATCG
GCTAACTCCGTGCCAGCAGCCGCGGTAATACGGAGGATGCAAGCGTTATCCGGATTTATTGGGTTTAAAGGGTGCGTAGG
CGGACTGTTAAGTCAGCGGTGAAATATCCCGGCTCAACCGGGAGGCTGCCGTTGATACTGGCAGACTTGAGTACGAACGG
CGCCGGCGGAATATGTAATGTAGCGGTGAAATGCATAGATATTACATAGAACACCGATCGCGAAGGCAGCTGGCGAGGAC
GTCACTGACGCTGAGGCACGAAGGCGTGGGGATCAAACAGGATTAGATACCCTGGTAGTCC
>t0008762_II-3;size=8;
CCTACGGGAGGCAGCAGGTACCAGGCGAATAAGCATCGGCTAACTCCGTGCCAGCAGCCGCGGTAATACGGAGGATGCGA
GCGTTATCCGGATTCATTGGGTTTAAAGGGTGCGCAGGCGGCCATGTAAGTCAGCGGTGAAAGCCAGGGGCCCAACCCCG
GGAGTGCCGTTGATACTGCACGGCTGGAATGCGGTCGAGGCGGGCGGAATGTGACGTGTAGCGGTGAAATGCATAGATAT
GTCACAGAACTCCGATAGCGAAGGCAGCTCGCCAGGCCTGCATTGACGCTCAGGCACGAAAGCGTGGGGATCAAACAGGA
TTAGATACCCGAGTAGTCC
>t0005230_II-3;size=8;
CCTACGGGTGGCTGCAGTGAGGAATATTGGTCAATGGACGTAAGTCTGAACCAGCCAAGTAGCGTGCAGGATGACGGCCC
TATGGGTTGTAAACTGCTTTTGTGCGTGATTAAAGTGCGGCACGCGTGCCGTATTGCAGTTAGCGCACGAATAAGGACCG
GCTAATTCCGTGCCAGCAGCCGCGGTAATACGGAAGGTCCTGGTGTTATCCGGATTTATTGGGTTTAAAGGGAGCGTAGG
CCGTCGGTTAAGCGTGTTGTGAAATCCAGGGGCTCAACCCCTGGCCTGCAGCGCGAACTGGCTGACTTGAGTACACGCAA
GGCAGGCGGAATTTGTGGTGTAGCGGTGAAATGCTTAGATATCACGAAGAACCCCGATTGCGAAGGCAGCTTGCCGGAGT
GTGACTGACGCTGAAGCTCGAAGGTGCGGGTATCGAACAGGATTAGATACCCGAGTAGTCC
>t0017740_II-3;size=8;
CCTACGGGAGGCAGCAGTGAGGAATATTGGTCAATGGACGTAAGTCTGAACCAGCCAAGTAGCGTGCAGGATGACGGCCC
TATGGGTTGTAAACTGCTTTTGTGCGTGATTAAAGTGCGGCACGCGTGCCGTATTGCAGTTAGCGCACGAATAAGGACCG
GCTAATTCCGTGCCAGCAGCCGCGGTAATACGGAAGGTCCTGGTGTTATCCGGATTTATTGGGTTTAAAGGGAGCGTAGG
CCGTCGGTTAAGCGTGTTGTGAAATCCAGGGGCTCAACCCCTGGCCTGCAGCGCGAACTGGCTGACTTGAGTACACGCAA
GGCAGGCGGAATTTGTGGTGTAGCGGTGAAATGCTTAGATATCACGAAGAACCCCGATTGCGAAGGCAGCTTGCCGGAGT
GTGACTGACGCTGAAGCTCGAAGGTGCGGGTATCGAACAGGATTAGATACCCTTGTAGTCC
>t0012386_II-3;size=8;
CCTACGGGGGGCTGCAGTCGAGAATCTTCCGCAATGGGCGAAAGCCTGACGGAGCGATGCCGCGTGAGGGACGAAGGCCT
TCGGGTCGTAAACCTCTGTCACCCGGGACGAACGCAACGACGGTACCGGGAGAGGAAGCCACGGCTAACTACGTGCCAGC
AGCCGCGGTAACACGTAGGTGGCGAGCGTTATTCGGATTCACTGGGCGTAAAGGGTCCGCAGGGGGCCCTCCAAGCCCGC
CGTGAAACCCCGGGGCTCAACCCCGGGCTTGCGGCGGGGACTGGCGGGCTGGAGTGCGCGATGGGCAGACGGAACACCAG
GTGTAGCGGTGGAATGCGTGGATATCTGGTGGAACACCGATGGCGAAGGCGGTCTGCTGGCGCGTCACTGACCCTCATGG
ACGAAAGCGTGGGTAGCAAACAGGATTAGATACCCCAGTAGTCC
>t0015099_II-3;size=8;
CCTACGGGGGGCTGCAGTGGGGAATATTGGACAATGGGGGAAACCCTGATCCAGCGACGCCGCGTGAGTGAAGAAGTATT
TCGGTATGTAAAGCTCTATCAGCAGGGAAGATAATGACGGTACCTGACTAAGAAGCCCCGGCTAACTACGTGCCAGCAGC
CGCGGTAATACGTAGGGGGCAAGCGTTATCCGGATTTACTGGGTGTAAAGGGAGCGTAGACGGCATGGCAAGTCTGATGT
GAAAACCCGGGGCTCAACCCCGGGACTGCATTGGAAACTGTCAGGCTAGAGTGCAGGAGAGGTAAGTGGAATTCCTAGTG
TAGCGGTGAAATGCGTAGATATTAGGAGGAACACCAGTGGCGAAGGCGGCTTACTGGACTGTAACTGACGTTGAGGCTCG
AAAGCGTGGGGAGCAAACAGGATTAGATACCCTAGTAGTCC
>t0005807_II-3;size=8;
CCTACGGGGGGCTGCAGTGGGGAATATTGCACAATGGGCGCAAGCCTGATGCAGCAACGCCGCGTGAGGGAAGACGGTTT
TCGGATTGTAAACCTCTGTCTTCGGTGACGAACAATGACGGTAGCCGAGGAGGAAGCCACGGCTAACTACGTGCCAGCAG
CCGCGGTAATACGTAGGTGGCAAGCGTTATCCGGAATTACTGGGTGTAAAGGGAGCGCAGGCGGGACAGCAAGTCAGCGG
TGAAATTTATGGGCTCAACCCATAAACTGCCGTTGAAACTGTTGTTCTTGAGTGGAGTAGAGGCAGGCGGAATTCCGAGT
GTAGCGGTGAAATGCGTAGATATTCGGAGGAACACCAGTGGCGAAGGCGGCCTGCTGGGCTCTAACTGACGCTGAGGCTC
GAAAGTGTGGGGAGCAAACAGGATTAGATACCCCAGTAGTCC
>t0007570_II-3;size=8;
CCTACGGGGGGCAGCAGTGAGGAATATTGGTCAATGGACGTAAGTCTGAACCAGCCAAGTAGCGTGCAGGATGACGGCCC
TATGGGTTGTAAACTGCTTTTGTGCGTGATTAAAGTGCGGCACGCGTGCCGTATTGCAGTTAGCGCACGAATAAGGACCG
GCTAATTCCGTGCCAGCAGCCGCGGTAATACGGAAGGTCCTGGTGTTATCCGGATTTATTGGGTTTAAAGGGAGCGTAGG
CCGTCGGTTAAGCGTGTTGTGAAATCCAGGGGCTCAACCCCTGGCCTGCAGCGCGAACTGGCTGACTTGAGTACACGCAA
GGCAGGCGGAATTTGTGGTGTAGCGGTGAAATGCTTAGATATCACGAAGAACCCCGATTGCGAAGGCAGCTTGCCGGAGT
GTGACTGACGCTGAAGCTCGAAGGTGCGGGTATCGAACAGGATTAGATACCCTTGTAGTCC
>t0009761_II-3;size=8;
CCTACGGGCGGCTGCAGTAAGGAATATTGGGCAATGGGGGGAACCCTGACCCAGCCATGCCGCGTGAGGGAATGAGGCCC
TACGGGTCGTGAACCTCTTTTGCCTGGGGATAACCCCTCCCGCGCGACGGGGGGCTGCAGGTACCAGGCGAATAAGCATC
GGCTAACTCCGTGCCAGCAGCCGCGGTAATACGGAGGATGCGAGCGTTATCCGGATTCATTGGGTTTAAAGGGTGCGCAG
GCGGCCATGTAAGTCAGCGGTGAAAGCCAGGGGCCCAACCCCGGGAGTGCCGTTGATACTGCACGGCTGGAATGCGGTCG
AGGCGGGCGGAATGTGACGTGTAGCGGTGAAATGCATAGATATGTCACAGAACTCCGATAGCGAAGGCAGCTCGCCAGGC
CTGCATTGACGCTCAGGCACGAAAGCGTGGGGATCAAACAGGATTAGATACCCTTGTAGTCC
>t0013777_II-3;size=8;
CCTACGGGAGGCAGCAGTGAGGAATATTGGTCAATGGGCGAGAGCCTGAACCAGCCAAGTAGCGTGAAGGAAGACTGCCC
TATGGGTTGTAAACTTCTTTTGTGCGGGGGTAAAGTGGTCCACGCGTGGTCCATTGCAAGTACCGTACGAATAAGCATCG
GCTAACTCCGTGCCAGCAGCCGCGGTAATACGGAGGATGCGAGCGTTATCCGGATTTATTGGGTTTAAAGGGAGCGTAGG
CGGGCGATTAAGTCAGCGGTTAAATAGTGTGGCTCAACCATGCCTTGCCGTTGATACTGGTTGTCTTGAGAGTACTAGAG
GTGGATGGAATTTAGGGTGTAGCGGTGAAATGCTTAGATATCCTAAAGAACTCCGATTGCGAAGGCAGTCCACTGGGGTA
CGTCTGACGCTGAAGCTCGAAAGTGCGGGTATCAAACAGGATTAGATACCCTTGTAGTCC
>t0011509_II-3;size=8;
CCTACGGGAGGCAGCAGGTACCAGGCGAATAAGCATCGGCTAACTCCGTGCCAGCAGCCGCGGTAATACGGAGGATGCGA
GCGTTATCCGGATTCATTGGGTTTAAAGGGTGCGCAGGCGGCCATGTAAGTCAGCGGTGAAAGCCAGGGGCCCAACCCCG
GGAGTGCCGTTGATACTGCACGGCTGGAATGCGGTCGAGGCGGGCGGAATGTGACGTGTAGCGGTGAAATGCATAGATAT
GTCACAGAACTCCGATAGCGAAGGCAGCTCGCCAGGCCTGCATTGACGCTCAGGCACGAAAGCGTGGGGATCAAACAGGA
TTAGATACCCTGGTAGTCC
>t0024723_II-3;size=8;
CCTACGGGCGGCTGCAGTGAGGAATATTGGTCAATGGGCGCGAGCCTGAACCAGCCAAGTAGCGTGAGGGAAGACGGCCC
TACGGGTTGTAAACCTCTTTTGCGCGGGAATAAAGTCAGCCACGTGTGGCTGTTTGCATGTACCGCGGGAATAAGGACCG
GCTAATTCCGTGCCAGCAGCCGCGGTAATACGGAAGGTCCGGGCGTTATCCGGATTTATTGGGTTTAAAGGGAGCGCAGG
CCGCCTTTTAAGCGTGTTGTGAAATGCGGGCGCCCAACGTCCGCACTGCAGCGCGAACTGGAGGGCTTGAGTTTGCGGAA
AGAAGGCGGAATTCGTTGTGTAGCGGTGAAATGCTTAGATATGACGAAGAACTCCGATTGCGAAGGCAGCCTTCTGCAGC
ATTACTGACGCTAAAGCTCGAAAGTGCGGGTATCGAACAGGATTAGATACCCTGGTAGTCC
>t0002729_II-3;size=8;
CCTACGGGTGGCAGCAGTAGGGAATATTGGGCAATGGAGGCAACTCTGACCCAGCCATGCCGCGTGAAGGAAGACGGCCC
TATGGGTTGTAAACTTCTTTTATCGTAGAGTAAACCTGGCCACGTGTGGCCAGTTGAGAGTATACGAGGAATAAGTATCG
GCTAACTCCGTGCCAGCAGCCGCGGTAATACGGGGGATACGAGCGTTATCCGGATTTATTGGGTTTAAAGGGTGCGCAGG
CGGATCGGTAAGTCAGGGGTGAAAAGTTGGGGCTCAACTCCAATCGTGCCTTTGATACTGCCGGACTAGAGTGCGATAGA
CGTGGCCGGAATGTGATGTGTAGCGGTGAAATGCTTAGATATGTCACAGAACACCGATCGAGAAGTCAGGTCACGAGCTC
GCAACTGACGCTCAGGCACGAAAGCGTGGGGATCAAACAGGATTAGATACCCGAGTAGTCC
>t0007307_II-3;size=8;
CCTACGGGGGGCTGCAGTAGGGAATATTGGGCAATGGAAGCAATTCTGACCCAGCCATGCCGCGTGCAGGAAGAAGGCCC
TAGGGTTTTAAACTGCTTTTGTCACAGAGTAACCGTCGGGACGCGTCCCGGCCTGAGAGTATGTGACGAATAAGTATCGG
CTAACTCCGTGCCAGCAGCCGCGGTAATACGGAGGATACAAGCGTTATCCGGATTTATTGGGTTTAAAGGGTGCGCAGGC
GGACCGGTAAGTCAGGGGTGAAATACTGCAGCTCAACTGCAGCCGTGCCTTTGATACTGCCGGACTAGAGTCCAAGGGAC
GTGGCTGGAATGTGGTGTGTAGCGGTGAAATGCTTAGATATGCCACAGAACGCCGATCGTGAAGACAGGCCACGAACTTG
GCACTGACGCTCAGGCACGAAAGCGTGGGTATCAAACAGGATTAGATACCCTTGTAGTCC
>t0000870_II-3;size=8;
CCTACGGGAGGCAGCAGTGAGGAATATTGGTCAATGGGCGAGAGCCTGAACCAGCCATGTCGCGTGGAGGAATAAGGATC
TATGGTTCGTAAACTCCTTTTGCGGGGGGATAAAGTGCGGGACGCGTCCCGTATTGCAGGTACCCCGCGAATAAGCATCG
GCTAACTCCGTGCCAGCAGCCGCGGTAATACGGAGGATGCGAGCGTTATCCGGATTTATTGGGTTTAAAGGGTGCGTAGG
CGGCCTCTTAAGTCGGCGGTGAAATTTCCGGGCTCAACCCGGTCACTGCCGTCGAAACTGGGGGGCTTGAGTGCGTTTGG
GGTGGCTGGAATGTGCGGTGTAGCGGTGAAATGCATAGATATCGCACAGAACGCCGATCGCGGAGGCAGGTCACCAAGCC
GCAACTGACGCTGAGGCACGAAAGCGCGGGGATCGAACAGGATTAGATACCCTGGTAGTCC
>t0024077_II-3;size=8;
CCTACGGGGGGCTGCAGTAAGGAATATTGGGCAATGGGGGGAACCCTGACCCAGCCATGCCGCGTGAGGGAATGAGGCCC
TACGGGTCGTGAACCTCTTTTGCCTGGGGATAACCCCTCCCGCGCGACGGGGGGCTGCAGGTACCAGGCGAATAAGCATC
GGCTAACTCCGTGCCAGCAGCCGCGGTAATACGGAGGATGCGAGCGTTATCCGGATTCATTGGGTTTAAAGGGTGCGCAG
GCGGCCATGTAAGTCAGCGGTGAAAGCCAGGGGCCCAACCCCGGGAGTGCCGTTGATACTGCACGGCTGGAATGCGGTCG
AGGCGGGCGGAATGTGACGTGTAGCGGTGAAATGCATAGATATGTCACAGAACTCCGATAGCGAAGGCAGCTCGCCAGGC
CTGCATTGACGCTCAGGCACGAAAGCGTGGGGATCAAACAGGATTAGATACCCGGGTAGTCC
>t0005932_II-3;size=8;
CCTACGGGTGGCTGCAGTGGGGAATATTGGACAATGGGGGAAACCCTGATCCAGCGACGCCGCGTGAGTGAAGAAGTATT
TCGGTATGTAAAGCTCTATCAGCAAGGAAGAAAATGACGGTACTTGACTAAGAAGCTCCGGCTAAATACGTGCCAGCAGC
CGCGGTAATACGTATGGAGCAAGCGTTATCCGGATTTACTGGGTGTAAAGGGAGCGTAGACGGCAAAGCAAGTCTGAAGT
GAAATGCCGGGGCTTAACCCCGGAACTGCTTTGGAAACTGTTTAGCTAGAGTGCAGGAGAGGTAAGCGGAATTCCTAGTG
TAGCGGTGAAATGCGTAGATATTAGGAGGAACACCAGTGGCGAAGGCGGCTTACTGGACTGTAACTGACGTTGAGGCTCG
AAAGCGTGGGGAGCAAACAGGATTAGATACCCCAGTAGTCC
>t0004726_II-3;size=8;
CCTACGGGTGGCTGCAGTGAGGAATATTGGTCAATGGGCGAGAGCCTGAACCAGCCATGTCGCGTGGAGGAATAAGGATC
TATGGTTCGTAAACTCCTTTTGCGGGGGGATAAAGTGCGGGACGCGTCCCGTATTGCAGGTACCCCGCGAATAAGCATCG
GCTAACTCCGTGCCAGCAGCCGCGGTAATACGGAGGATGCGAGCGTTATCCGGATTTATTGGGTTTAAAGGGTGCGTAGG
CGGCCTCTTAAGTCGGCGGTGAAATTTCCGGGCTCAACCCGGTCACTGCCGTCGAAACTGGGGGGCTTGAGTGCGTTTGG
GGTGGCTGGAATGTGCGGTGTAGCGGTGAAATGCATAGATATCGCACAGAACGCCGATCGCGGAGGCAGGTCACCAAGCC
GCAACTGACGCTGAGGCACGAAAGCGCGGGGATCGAACAGGATTAGATACCCTGGTAGTCC
>t0007068_II-3;size=8;
CCTACGGGAGGCTGCAGGTACCAGGCGAATAAGCATCGGCTAACTCCGTGCCAGCAGCCGCGGTAATACGGAGGATGCGA
GCGTTATCCGGATTCATTGGGTTTAAAGGGTGCGCAGGCGGCCATGTAAGTCAGCGGTGAAAGCCAGGGGCCCAACCCCG
GAAGTGCCGTTGATACTGCACGGCTGGAATGCGGTCGAGGCGGGCGGAATGTGACGTGTAGCGGTGAAATGCATAGATAT
GTCACAGAACTCCGATAGCGAAGGCAGCTCGCCAGGCCTGCATTGACGCTCAGGCACGAAAGCGTGGGGATCAAACAGGA
TTAGATACCCTTGTAGTCC
>t0000877_II-3;size=8;
CCTACGGGGGGCTGCAGTGAGGAATATTGGTCAATGGGCGAGAGCCTGAACCAGCCAAGTAGCGTGAAGGAAGACTGCCC
TATGGGTTGTAAACTTCTTTTGTGCGGGGGTAAAGTGGTCCACGCGTGGTCCATTGCAAGTACCGTACGAATAAGCATCG
GCTAACTCCGTGCCAGCAGCCGCGGTAATACGGAGGATGCGAGCGTTATCCGGATTTATTGGGTTTAAAGGGAGCGTAGG
CGGGCGATTAAGTCAGCGGTTAAATAGTGTGGCTCAACCATGCCTTGCCGTTGATACTGGTTGTCTTGAGAGTACTAGAG
GTGGATGGAATTTAGGGTGTAGCGGTGAAATGCTTAGATATCCTAAAGAACTCCGATTGCGAAGGCAGTCCACTGGGGTA
CGTCTGACGCTGAAGCTCGAAAGTGCGGGTATCAAACAGGATTAGATACCCGTGTAGTCC
>t0002588_II-3;size=8;
CCTACGGGGGGCAGCAGTGAGGAATATTGGTCAATGGGCGAGAGCCTGAACCAGCCATGTCGCGTGGAGGAATAAGGATC
TATGGTTCGTAAACTCCTTTTGCGGGGGGATAAAGTGCGGGACGCGTCCCGTATTGCAGGTACCCCGCGAATAAGCATCG
GCTAACTCCGTGCCAGCAGCCGCGGTAATACGGAGGATGCGAGCGTTATCCGGATTTATTGGGTTTAAAGGGTGCGTAGG
CGGCCTCTTAAGTCGGCGGTGAAATTTCCGGGCTCAACCCGGTCACTGCCGTCGAAACTGGGGGGCTTGAGTGCGTTTGG
GGTGGCTGGAATGTGCGGTGTAGCGGTGAAATGCATAGATATCGCACAGAACGCCGATCGCGGAGGCAGGTCACCAAGCC
GCAACTGACGCTGAGGCACGAAAGCGCGGGGATCGAACAGGATTAGATACCCGAGTAGTCC
>t0001541_II-3;size=8;
CCTACGGGAGGCTGCAGTGGGGAATATTGGACAATGGGGGAAACCCTGATCCAGCGACGCCGCGTGAGTGAAGAAGTATT
TCGGTATGTAAAGCTCTATCAGCAGGGAAGATAATGACGGTACCTGACTAAGAAGCCCCGGCTAACTACGTGCCAGCAGC
CGCGGTAATACGTAGGGGGCAAGCGTTATCCGGATTTACTGGGTGTAAAGGGAGCGTAGACGGCATGGCAAGTCTGATGT
GAAAACCCGGGGCTCAACCCCGGGACTGCATTGGAAACTGTCAGGCTAGAGTGCAGGAGAGGTAAGTGGAATTCCTAGTG
TAGCGGTGAAATGCGTAGATATTAGGAGGAACACCAGTGGCGAAGGCGGCTTACTGGACTGTAACTGACGTTGAGGCTCG
AAAGCGTGGGGAGCAAACAGGATTAGATACCCTGGTAGTCC
>t0004151_II-3;size=8;
CCTACGGGCGGCAGCAGGTACCAGGCGAATAAGCATCGGCTAACTCCGTGCCAGCAGCCGCGGTAATACGGAGGATGCGA
GCGTTATCCGGATTCATTGGGTTTAAAGGGTGCGCAGGCGGCCATGTAAGTCAGCGGTGAAAGCCAGGGGCCCAACCCCG
GGAGTGCCGTTGATACTGCACGGCTGGAATGCGGTCGAGGCGGGCGGAATGTGACGTGTAGCGGTGAAATGCATAGATAT
GTCACAGAACTCCGATAGCGAAGGCAGCTCGCCAGGCCTGCATTGACGCTCAGGCACGAAAGCGTGGGGATCAAACAGGA
TTAGATACCCGGGTAGTCC
>t0001453_II-3;size=8;
CCTACGGGCGGCAGCAGGTACCAGGCGAATAAGCATCGGCTAACTCCGTGCCAGCAGCCGCGGTAATACGGAGGATGCGA
GCGTTATCCGGATTCATTGGGTTTAAAGGGTGCGCAGGCGGCCATGTAAGTCAGCGGTGAAAGCCAGGGGCCCAACCCCG
GGAGTGCCGTTGATACTGCACGGCTGGAATGCGGTCGAGGCGGGCGGAATGTGACGTGTAGCGGTGAAATGCATAGATAT
GTCACAGAACTCCGATAGCGAAGGCAGCTCGCCAGGCCTGCATTGACGCTCAGGCACGAAAGCGTGGGGATCAAACAGGA
TTAGATACCCTGGTAGTCC
>t0000525_II-3;size=8;
CCTACGGGAGGCTGCAGTGGGGAATATTGGACAATGGGGGAAACCCTGATCCAGCGACGCCGCGTGAGTGAAGAAGTATT
TCGGTATGTAAAGCTCTATCAGCAAGGAAGAAAATGACGGTACTTGACTAAGAAGCTCCGGCTAAATACGTGCCAGCAGC
CGCGGTAATACGTATGGAGCAAGCGTTATCCGGATTTACTGGGTGTAAAGGGAGCGTAGACGGCAAAGCAAGTCTGAAGT
GAAATGCCGGGGCTTAACCCCGGAACTGCTTTGGAAACTGTTTAGCTAGAGTGCAGGAGAGGTAAGCGGAATTCCTAGTG
TAGCGGTGAAATGCGTAGATATTAGGAGGAACACCAGTGGCGAAGGCGGCTTACTGGACTGTAACTGACGTTGAGGCTCG
AAAGCGTGGGGAGCAAACAGGATTAGATACCCTGGTAGTCC
>t0003405_II-3;size=8;
CCTACGGGCGGCAGCAGTAGGGAATATTGGGCAATGGAGGCAACTCTGACCCAGCCATGCCGCGTGAAGGAAGACGGCCC
TATGGGTTGTAAACTTCTTTTATCGTAGAGTAAACCTGGCCACGTGTGGCCAGTTGAGAGTATACGAGGAATAAGTATCG
GCTAACTCCGTGCCAGCAGCCGCGGTAATACGGGGGATACGAGCGTTATCCGGATTTATTGGGTTTAAAGGGTGCGCAGG
CGGATCGGTAAGTCAGGGGTGAAAAGTTGGGGCTCAACTCCAATCGTGCCTTTGATACTGCCGGACTAGAGTGCGATAGA
CGTGGCCGGAATGTGATGTGTAGCGGTGAAATGCTTAGATATGTCACAGAACACCGATCGAGAAGTCAGGTCACGAGCTC
GCAACTGACGCTCAGGCACGAAAGCGTGGGGATCAAACAGGATTAGATACCCCAGTAGTCC
>t0006452_II-3;size=8;
CCTACGGGTGGCTGCAGTGAGGAATATTGGTCAATGGGCGCGAGCCTGAACCAGCCAAGTAGCGTGAGGGAAGACGGCCC
TACGGGTTGTAAACCTCTTTTGCGCGGGAATAAAGTCAGCCACGTGTGGCTGTTTGCATGTACCGCGGGAATAAGGACCG
GCTAATTCCGTGCCAGCAGCCGCGGTAATACGGAAGGTCCGGGCGTTATCCGGATTTATTGGGTTTAAAGGGAGCGCAGG
CCGCCTTTTAAGCGTGTTGTGAAATGCGGGCGCCCAACGTCCGCACTGCAGCGCGAACTGGAGGGCTTGAGTTTGCGGAA
AGAAGGCGGAATTCGTTGTGTAGCGGTGAAATGCTTAGATATGACGAAGAACTCCGATTGCGAAGGCAGCCTTCTGCAGC
ATTACTGACGCTAAAGCTCGAAAGTGCGGGTATCGAACAGGATTAGATACCCTAGTAGTCC
>t0008468_II-3;size=8;
CCTACGGGCGGCTGCAGTGAGGAATATTGGACAATGGAGGGAACTCTGATCCAGCCAAACCGCGTGAAGGAAAAAGGTTC
TATGAATCGTAAACTTCTTTTGATAGGGAATAAATTTAGATATGTATATTTATTTGCAGGTACCTATCGAATAAGCACCG
GCTAACTCCGTGCCAGCAGCCGCGGTAATACGGAGGGTGCAGGCGTTATCCGGATTTATTAGGTTTAAAGGGTGCGCAGG
CGGGACATTAAGTCGGTGGTGAAATACCGTAGCTCAACTACGGGGCTGCCATCGATACTGATGACCTTGAGTGCGGATGA
GGAAGGCGGAATGTGGCGTGTAGCGGTGAAATGCTTAGATATGCCACAGAACACCGATTGCGAAGGCAGCTTTCCAATGC
GTAACTGACGCTCATGCACGAAAGCGCGGGTAGCGAACAGGATTAGATACCCTAGTAGTCC
>t0004133_II-3;size=8;
CCTACGGGTGGCTGCAGTAGGGAATATTGGGCAATGGAGGCAACTCTGACCCAGCCATGCCGCGTGAAGGAAGACGGCCC
TATGGGTTGTAAACTTCTTTTATCGTAGAGTAAACCTGGCCACGTGTGGCCAGTTGAGAGTATACGAGGAATAAGTATCG
GCTAACTCCGTGCCAGCAGCCGCGGTAATACGGGGGATACGAGCGTTATCCGGATTTATTGGGTTTAAAGGGTGCGCAGG
CGGATCGGTAAGTCAGGGGTGAAAAGTTGGGGCTCAACTCCAATCGTGCCTTTGATACTGCCGGACTAGAGTGCGATAGA
CGTGGCCGGAATGTGATGTGTAGCGGTGAAATGCTTAGATATGTCACAGAACACCGATCGAGAAGTCAGGTCACGAGCTC
GCAACTGACGCTCAGGCACGAAAGCGTGGGGATCAAACAGGATTAGATACCCCTGTAGTCC
>t0000134_II-3;size=8;
CCTACGGGCGGCAGCAGTAGGGAATATTGGGCAATGGAAGCAATTCTGACCCAGCCATGCCGCGTGCAGGAAGAAGGCCC
TAGGGTTTTAAACTGCTTTTGTCACAGAGTAACCGTCGGGACGCGTCCCGGCCTGAGAGTATGTGACGAATAAGTATCGG
CTAACTCCGTGCCAGCAGCCGCGGTAATACGGAGGATACAAGCGTTATCCGGATTTATTGGGTTTAAAGGGTGCGCAGGC
GGACCGGTAAGTCAGGGGTGAAATACTGCAGCTCAACTGCAGCCGTGCCTTTGATACTGCCGGACTAGAGTCCAAGGGAC
GTGGCTGGAATGTGGTGTGTAGCGGTGAAATGCTTAGATATGCCACAGAACGCCGATCGTGAAGACAGGCCACGAACTTG
GCACTGACGCTCAGGCACGAAAGCGTGGGTATCAAACAGGATTAGATACCCCAGTAGTCC
>t0006034_II-3;size=8;
CCTACGGGAGGCTGCAGGTACCAGGCGAATAAGCATCGGCTAACTCCGTGCCAGCAGCCGCGGTAATACGGAGGATGCGA
GCGTTATCCGGATTCATTGGGTTTAAAGGGTGCGCAGGCGGCCATGTAAGTCAGCGGTGAAAGCCAGGGGCCCAACCCCG
GAAGTGCCGTTGATACTGCACGGCTGGAATGCGGTCGAGGCGGGCGGAATGTGACGTGTAGCGGTGAAATGCATAGATAT
GTCACAGAACTCCGATAGCGAAGGCAGCTCGCCAGGCCTGCATTGACGCTCAGGCACGAAAGCGTGGGGATCAAACAGGA
TTAGATACCCTAGTAGTCC
>t0003968_II-3;size=8;
CCTACGGGAGGCTGCAGTGGGGAATATTGCACAATGGGCGCAAGCCTGATGCAGCGATGCCGCGTGAGGGAAGAAGGTTT
TCGGATTGTAAACCTCTGTCAAAAGGGACGATAATGACGGTACCTTAGAAGGAAGCTCCGGCTAACTACGTGCCAGCAGC
CGCGGTAATACGTAGGGAGCGAGCGTTATCCGGAATTACTGGGTGTAAAGGGAGTGTAGGCGGGACTGCAAGTCAGATGT
GAAAACTACCGGCTCAACTGGTAGACTGCATTTGAAACTGTGGTTCTTGAGTGAAGTAGAGGTAAGCGGAATTCCTAGTG
TAGCGGTGAAATGCGTAGATATTAGGAGGAACATCAGTGGCGAAGGCGGCTTACTGGGCTTTAACTGACGCTGAGGCTCG
AAAGCGTGGGGAGCAAACAGGATTAGATACCCCTGTAGTCC
>t0010703_II-3;size=8;
CCTACGGGAGGCTGCAGTGAGGAATATTGGTCAATGGGCGAGAGCCTGAACCAGCCAAGTAGCGTGAAGGAAGACTGCCC
TATGGGTTGTAAACTTCTTTTGTGCGGGGGTAAAGTGGTCCACGCGTGGTCCATTGCAAGTACCGTACGAATAAGCATCG
GCTAACTCCGTGCCAGCAGCCGCGGTAATACGGAGGATGCGAGCGTTATCCGGATTTATTGGGTTTAAAGGGAGCGTAGG
CGGGCGATTAAGTCAGCGGTTAAATAGTGTGGCTCAACCATGCCTTGCCGTTGATACTGGTTGTCTTGAGAGTACTAGAG
GTGGATGGAATTTAGGGTGTAGCGGTGAAATGCTTAGATATCCTAAAGAACTCCGATTGCGAAGGCAGTCCACTGGGGTA
CGTCTGACGCTGAAGCTCGAAAGTGCGGGTATCAAACAGGATTAGATACCCCTGTAGTCC
>t0000128_II-3;size=8;
CCTACGGGGGGCTGCAGTGGGGAATATTGGACAATGGGGGAAACCCTGATCCAGCGACGCCGCGTGAGTGAAGAAGTATT
TCGGTATGTAAAGCTCTATCAGCAGGGAAGATAATGACGGTACCTGACTAAGAAGCCCCGGCTAACTACGTGCCAGCAGC
CGCGGTAATACGTAGGGGGCAAGCGTTATCCGGATTTACTGGGTGTAAAGGGAGCGTAGACGGCATGGCAAGTCTGATGT
GAAAACCCGGGGCTCAACCCCGGGACTGCATTGGAAACTGTCAGGCTAGAGTGCAGGAGAGGTAAGTGGAATTCCTAGTG
TAGCGGTGAAATGCGTAGATATTAGGAGGAACACCAGTGGCGAAGGCGGCTTACTGGACTGTAACTGACGTTGAGGCTCG
AAAGCGTGGGGAGCAAACAGGATTAGATACCCCTGTAGTCC
>t0000518_II-3;size=8;
CCTACGGGGGGCTGCAGTGGGGAATATTGCACAATGGGCGCAAGCCTGATGCAGCGATGCCGCGTGAGGGAAGAAGGTTT
TCGGATTGTAAACCTCTGTCAAAAGGGACGATAATGACGGTACCTTAGAAGGAAGCTCCGGCTAACTACGTGCCAGCAGC
CGCGGTAATACGTAGGGAGCGAGCGTTATCCGGAATTACTGGGTGTAAAGGGAGTGTAGGCGGGACTGCAAGTCAGATGT
GAAAACTACCGGCTCAACTGGTAGACTGCATTTGAAACTGTGGTTCTTGAGTGAAGTAGAGGTAAGCGGAATTCCTAGTG
TAGCGGTGAAATGCGTAGATATTAGGAGGAACATCAGTGGCGAAGGCGGCTTACTGGGCTTTAACTGACGCTGAGGCTCG
AAAGCGTGGGGAGCAAACAGGATTAGATACCCGAGTAGTCC
>t0015516_II-3;size=8;
CCTACGGGGGGCTGCAGTGGGGAATCTTCCGCAATGGGCGAAAGCCTGACGGAGCAATGCCGCGTGAGTGATGAAGGGAT
TCGTCCCGTAAAGCTCTTTTATACATGACGAACGCGCGAGGGGCGAACAGCCCCTTGCAGTGACGGTAGTGTATGAATAA
GCCACGGCTAACTACGTGCCAGCAGCCGCGGTAATACGTAGGTGGCGAGCGTTGTCCGGAATTATTGGGCGTAAAGAGCA
TGTAGGCGGTCCCTTAAGTCTGGAGTGAAAATGCGGGGCTCAACCCCGTATGGCTTTGGATACTGGGGGACTTGAGTGCA
GGAGGGGAAAGGGGAATTCCCAGTGTAGCGGTGAAATGCGTAGATATTGGGAGGAACACCAGTGGCGAAGGCGCCTTTCT
GGACTGTGTCTGACGCTGAGATGCGAAAGCCAGGGGAGCGAACGGGATTAGATACCCCGGTAGTCC
>t0002123_II-3;size=8;
CCTACGGGAGGCTGCAGTGGGGAATATTGGACAATGGGGGAAACCCTGATCCAGCGACGCCGCGTGAGTGAAGAAGTATT
TCGGTATGTAAAGCTCTATCAGCAGGGAAGATAATGACGGTACCTGACTAAGAAGCCCCGGCTAACTACGTGCCAGCAGC
CGCGGTAATACGTAGGGGGCAAGCGTTATCCGGATTTACTGGGTGTAAAGGGAGCGTAGACGGCATGGCAAGTCTGATGT
GAAAACCCGGGGCTCAACCCCGGGACTGCATTGGAAACTGTCAGGCTAGAGTGCAGGAGAGGTAAGTGGAATTCCTAGTG
TAGCGGTGAAATGCGTAGATATTAGGAGGAACACCAGTGGCGAAGGCGGCTTACTGGACTGTAACTGACGTTGAGGCTCG
AAAGCGTGGGGAGCAAACAGGATTAGATACCCCAGTAGTCC
>t0001005_II-3;size=8;
CCTACGGGCGGCTGCAGTGGGGAATATTGGACAATGGGGGAAACCCTGATCCAGCGACGCCGCGTGAGTGAAGAAGTATT
TCGGTATGTAAAGCTCTATCAGCAGGGAAGATAATGACGGTACCTGACTAAGAAGCCCCGGCTAACTACGTGCCAGCAGC
CGCGGTAATACGTAGGGGGCAAGCGTTATCCGGATTTACTGGGTGTAAAGGGAGCGTAGACGGCATGGCAAGTCTGATGT
GAAAACCCGGGGCTCAACCCCGGGACTGCATTGGAAACTGTCAGGCTAGAGTGCAGGAGAGGTAAGTGGAATTCCTAGTG
TAGCGGTGAAATGCGTAGATATTAGGAGGAACACCAGTGGCGAAGGCGGCTTACTGGACTGTAACTGACGTTGAGGCTCG
AAAGCGTGGGGAGCAAACAGGATTAGATACCCTAGTAGTCC
>t0007260_II-3;size=8;
CCTACGGGTGGCTGCAGTGGGGAATATTGCACAATGGGCGCAAGCCTGATGCAGCGATGCCGCGTGAGGGAAGAAGGTTT
TCGGATTGTAAACCTCTGTCAAAAGGGACGATAATGACGGTACCTTAGAAGGAAGCTCCGGCTAACTACGTGCCAGCAGC
CGCGGTAATACGTAGGGAGCGAGCGTTATCCGGAATTACTGGGTGTAAAGGGAGTGTAGGCGGGACTGCAAGTCAGATGT
GAAAACTACCGGCTCAACTGGTAGACTGCATTTGAAACTGTGGTTCTTGAGTGAAGTAGAGGTAAGCGGAATTCCTAGTG
TAGCGGTGAAATGCGTAGATATTAGGAGGAACATCAGTGGCGAAGGCGGCTTACTGGGCTTTAACTGACGCTGAGGCTCG
AAAGCGTGGGGAGCAAACAGGATTAGATACCCTTGTAGTCC
>t0006355_II-3;size=8;
CCTACGGGTGGCAGCAGTGAGGAATATTGGTCAATGGGCGAGAGCCTGAACCAGCCAAGTAGCGTGAAGGAAGACTGCCC
TATGGGTTGTAAACTTCTTTTGTGCGGGGGTAAAGTGGTCCACGCGTGGTCCATTGCAAGTACCGTACGAATAAGCATCG
GCTAACTCCGTGCCAGCAGCCGCGGTAATACGGAGGATGCGAGCGTTATCCGGATTTATTGGGTTTAAAGGGAGCGTAGG
CGGGCGATTAAGTCAGCGGTTAAATAGTGTGGCTCAACCATGCCTTGCCGTTGATACTGGTTGTCTTGAGAGTACTAGAG
GTGGATGGAATTTAGGGTGTAGCGGTGAAATGCTTAGATATCCTAAAGAACTCCGATTGCGAAGGCAGTCCACTGGGGTA
CGTCTGACGCTGAAGCTCGAAAGTGCGGGTATCAAACAGGATTAGATACCCTAGTAGTCC
>t0006449_II-3;size=8;
CCTACGGGTGGCTGCAGTGAGGAATATTGGTCAATGGGCGAGAGCCTGAACCAGCCAAGTAGCGTGAAGGAAGACTGCCC
TATGGGTTGTAAACTTCTTTTGTGCGGGGGTAAAGTGGTCCACGCGTGGTCCATTGCAAGTACCGTACGAATAAGCATCG
GCTAACTCCGTGCCAGCAGCCGCGGTAATACGGAGGATGCGAGCGTTATCCGGATTTATTGGGTTTAAAGGGAGCGTAGG
CGGGCGATTAAGTCAGCGGTTAAATAGTGTGGCTCAACCATGCCTTGCCGTTGATACTGGTTGTCTTGAGAGTACTAGAG
GTGGATGGAATTTAGGGTGTAGCGGTGAAATGCTTAGATATCCTAAAGAACTCCGATTGCGAAGGCAGTCCACTGGGGTA
CGTCTGACGCTGAAGCTCGAAAGTGCGGGTATCAAACAGGATTAGATACCCGGGTAGTCC
>t0005880_II-3;size=8;
CCTACGGGGGGCTGCAGTGGGGAATATTGGACAATGGGGGAAACCCTGATCCAGCGACGCCGCGTGAGTGAAGAAGTATT
TCGGTATGTAAAGCTCTATCAGCAAGGAAGAAAATGACGGTACTTGACTAAGAAGCTCCGGCTAAATACGTGCCAGCAGC
CGCGGTAATACGTATGGAGCAAGCGTTATCCGGATTTACTGGGTGTAAAGGGAGCGTAGACGGCAAAGCAAGTCTGAAGT
GAAATGCCGGGGCTTAACCCCGGAACTGCTTTGGAAACTGTTTAGCTAGAGTGCAGGAGAGGTAAGCGGAATTCCTAGTG
TAGCGGTGAAATGCGTAGATATTAGGAGGAACACCAGTGGCGAAGGCGGCTTACTGGACTGTAACTGACGTTGAGGCTCG
AAAGCGTGGGGAGCAAACAGGATTAGATACCCTAGTAGTCC
>t0012824_II-3;size=8;
CCTACGGGAGGCTGCAGTGAGGAATATTGGTCAATGGGCGGAAGCCTGAACCAGCCATGCCGCGTGAGGGATGGAGGCCC
TATGGGTTGTAAACCTCTTTTGCCACAGAGTAATAAGGCTCATGCGTGGGCTGATGAGAGTATGTGGCGAATAAGCATCG
GCTAACTCCGTGCCAGCAGCCGCGGTAATACGGAGGATGCAAGCGTTATCCGGATTTATTGGGTTTAAAGGGTGCGTAGG
CGGACTGTTAAGTCAGCGGTGAAATATCCCGGCTCAACCGGGAGGCTGCCGTTGATACTGGCAGACTTGAGTACGAACGG
CGCCGGCGGAATATGTAATGTAGCGGTGAAATGCATAGATATTACATAGAACACCGATCGCGAAGGCAGCTGGCGAGGAC
GTCACTGACGCTGAGGCACGAAGGCGTGGGGATCAAACAGGATTAGATACCCGAGTAGTCC
>t0000546_II-3;size=8;
CCTACGGGTGGCTGCAGTGAGGAATATTGGTCAATGGGCGAGAGCCTGAACCAGCCATGTCGCGTGGAGGAATAAGGATC
TATGGTTCGTAAACTCCTTTTGCGGGGGGATAAAGTGCGGGACGCGTCCCGTATTGCAGGTACCCCGCGAATAAGCATCG
GCTAACTCCGTGCCAGCAGCCGCGGTAATACGGAGGATGCGAGCGTTATCCGGATTTATTGGGTTTAAAGGGTGCGTAGG
CGGCCTCTTAAGTCGGCGGTGAAATTTCCGGGCTCAACCCGGTCACTGCCGTCGAAACTGGGGGGCTTGAGTGCGTTTGG
GGTGGCTGGAATGTGCGGTGTAGCGGTGAAATGCATAGATATCGCACAGAACGCCGATCGCGGAGGCAGGTCACCAAGCC
GCAACTGACGCTGAGGCACGAAAGCGCGGGGATCGAACAGGATTAGATACCCCGGTAGTCC
>t0009760_II-3;size=8;
CCTACGGGTGGCTGCAGTAGGGAATATTGGGCAATGGAGGCAACTCTGACCCAGCCATGCCGCGTGAAGGAAGACGGCCC
TATGGGTTGTAAACTTCTTTTATCGTAGAGTAAACCTGGCCACGTGTGGCCAGTTGAGAGTATACGAGGAATAAGTATCG
GCTAACTCCGTGCCAGCAGCCGCGGTAATACGGGGGATACGAGCGTTATCCGGATTTATTGGGTTTAAAGGGTGCGCAGG
CGGATCGGTAAGTCAGGGGTGAAAAGTTGGGGCTCAACTCCAATCGTGCCTTTGATACTGCCGGACTAGAGTGCGATAGA
CGTGGCCGGAATGTGATGTGTAGCGGTGAAATGCTTAGATATGTCACAGAACACCGATCGAGAAGTCAGGTCACGAGCTC
GCAACTGACGCTCAGGCACGAAAGCGTGGGGATCAAACAGGATTAGATACCCGAGTAGTCC
>t0012075_II-3;size=8;
CCTACGGGGGGCTGCAGTGAGGAATATTGGACAATGGAGGGAACTCTGATCCAGCCAAACCGCGTGAAGGAAAAAGGTTC
TATGAATCGTAAACTTCTTTTGATAGGGAATAAATTTAGATATGTATATTTATTTGCAGGTACCTATCGAATAAGCACCG
GCTAACTCCGTGCCAGCAGCCGCGGTAATACGGAGGGTGCAGGCGTTATCCGGATTTATTAGGTTTAAAGGGTGCGCAGG
CGGGACATTAAGTCGGTGGTGAAATACCGTAGCTCAACTACGGGGCTGCCATCGATACTGATGACCTTGAGTGCGGATGA
GGAAGGCGGAATGTGGCGTGTAGCGGTGAAATGCTTAGATATGCCACAGAACACCGATTGCGAAGGCAGCTTTCCAATGC
GTAACTGACGCTCATGCACGAAAGCGCGGGTAGCGAACAGGATTAGATACCCGTGTAGTCC
>t0000835_II-3;size=8;
CCTACGGGCGGCAGCAGTGAGGAATATTGGTCAATGGGCGAGAGCCTGAACCAGCCAAGTAGCGTGAAGGAAGACTGCCC
TATGGGTTGTAAACTTCTTTTGTGCGGGGGTAAAGTGGTCCACGCGTGGTCCATTGCAAGTACCGTACGAATAAGCATCG
GCTAACTCCGTGCCAGCAGCCGCGGTAATACGGAGGATGCGAGCGTTATCCGGATTTATTGGGTTTAAAGGGAGCGTAGG
CGGGCGATTAAGTCAGCGGTTAAATAGTGTGGCTCAACCATGCCTTGCCGTTGATACTGGTTGTCTTGAGAGTACTAGAG
GTGGATGGAATTTAGGGTGTAGCGGTGAAATGCTTAGATATCCTAAAGAACTCCGATTGCGAAGGCAGTCCACTGGGGTA
CGTCTGACGCTGAAGCTCGAAAGTGCGGGTATCAAACAGGATTAGATACCCTAGTAGTCC
>t0011772_II-3;size=8;
CCTACGGGAGGCTGCAGTGAGGAATATTGGTCAATGGACGTAAGTCTGAACCAGCCAAGTAGCGTGCAGGATGACGGCCC
TATGGGTTGTAAACTGCTTTTGTGCGTGATTAAAGTGCGGCACGCGTGCCGTATTGCAGTTAGCGCACGAATAAGGACCG
GCTAATTCCGTGCCAGCAGCCGCGGTAATACGGAAGGTCCTGGTGTTATCCGGATTTATTGGGTTTAAAGGGAGCGTAGG
CCGTCGGTTAAGCGTGTTGTGAAATCCAGGGGCTCAACCCCTGGCCTGCAGCGCGAACTGGCTGACTTGAGTACACGCAA
GGCAGGCGGAATTTGTGGTGTAGCGGTGAAATGCTTAGATATCACGAAGAACCCCGATTGCGAAGGCAGCTTGCCGGAGT
GTGACTGACGCTGAAGCTCGAAGGTGCGGGTATCGAACAGGATTAGATACCCTTGTAGTCC
>t0024273_II-3;size=8;
CCTACGGGAGGCTGCAGTGGGGAATATTGCACAATGGGCGCAAGCCTGATGCAGCGATGCCGCGTGAGGGAAGAAGGTTT
TCGGATTGTAAACCTCTGTCAAAAGGGACGATAATGACGGTACCTTAGAAGGAAGCTCCGGCTAACTACGTGCCAGCAGC
CGCGGTAATACGTAGGGAGCGAGCGTTATCCGGAATTACTGGGTGTAAAGGGAGTGTAGGCGGGACTGCAAGTCAGATGT
GAAAACTACCGGCTCAACTGGTAGACTGCATTTGAAACTGTGGTTCTTGAGTGAAGTAGAGGTAAGCGGAATTCCTAGTG
TAGCGGTGAAATGCGTAGATATTAGGAGGAACATCAGTGGCGAAGGCGGCTTACTGGGCTTTAACTGACGCTGAGGCTCG
AAAGCGTGGGGAGCAAACAGGATTAGATACCCTGGTAGTCC
>t0002927_II-3;size=8;
CCTACGGGCGGCAGCAGTCGAGAATCTTCCGCAATGGGCGAAAGCCTGACGGAGCGATGCCGCGTGAGGGACGAAGGCCT
TCGGGTCGTAAACCTCTGTCACCCGGGACGAACGCAACGACGGTACCGGGAGAGGAAGCCACGGCTAACTACGTGCCAGC
AGCCGCGGTAACACGTAGGTGGCGAGCGTTATTCGGATTCACTGGGCGTAAAGGGTCCGCAGGGGGCCCTCCAAGCCCGC
CGTGAAACCCCGGGGCTCAACCCCGGGCTTGCGGCGGGGACTGGCGGGCTGGAGTGCGCGATGGGCAGACGGAACACCAG
GTGTAGCGGTGGAATGCGTGGATATCTGGTGGAACACCGATGGCGAAGGCGGTCTGCTGGCGCGTCACTGACCCTCATGG
ACGAAAGCGTGGGTAGCAAACAGGATTAGATACCCTAGTAGTCC
>t0002856_II-3;size=8;
CCTACGGGAGGCAGCAGTGAGGAATATTGGTCAATGGGCGAGAGCCTGAACCAGCCATGTCGCGTGGAGGAATAAGGATC
TATGGTTCGTAAACTCCTTTTGCGGGGGGATAAAGTGCGGGACGCGTCCCGTATTGCAGGTACCCCGCGAATAAGCATCG
GCTAACTCCGTGCCAGCAGCCGCGGTAATACGGAGGATGCGAGCGTTATCCGGATTTATTGGGTTTAAAGGGTGCGTAGG
CGGCCTCTTAAGTCGGCGGTGAAATTTCCGGGCTCAACCCGGTCACTGCCGTCGAAACTGGGGGGCTTGAGTGCGTTTGG
GGTGGCTGGAATGTGCGGTGTAGCGGTGAAATGCATAGATATCGCACAGAACGCCGATCGCGGAGGCAGGTCACCAAGCC
GCAACTGACGCTGAGGCACGAAAGCGCGGGGATCGAACAGGATTAGATACCCCAGTAGTCC
>t0007804_II-3;size=8;
CCTACGGGCGGCAGCAGTGAGGAATATTGGACAATGGAGGGAACTCTGATCCAGCCAAACCGCGTGAAGGAAAAAGGTTC
TATGAATCGTAAACTTCTTTTGATAGGGAATAAATTTAGATATGTATATTTATTTGCAGGTACCTATCGAATAAGCACCG
GCTAACTCCGTGCCAGCAGCCGCGGTAATACGGAGGGTGCAGGCGTTATCCGGATTTATTAGGTTTAAAGGGTGCGCAGG
CGGGACATTAAGTCGGTGGTGAAATACCGTAGCTCAACTACGGGGCTGCCATCGATACTGATGACCTTGAGTGCGGATGA
GGAAGGCGGAATGTGGCGTGTAGCGGTGAAATGCTTAGATATGCCACAGAACACCGATTGCGAAGGCAGCTTTCCAATGC
GTAACTGACGCTCATGCACGAAAGCGCGGGTAGCGAACAGGATTAGATACCCTAGTAGTCC
>t0005737_II-3;size=8;
CCTACGGGGGGCTGCAGTGAGGAATATTGGTCAATGGACGTAAGTCTGAACCAGCCAAGTAGCGTGCAGGATGACGGCCC
TATGGGTTGTAAACTGCTTTTGTGCGTGATTAAAGTGCGGCACGCGTGCCGTATTGCAGTTAGCGCACGAATAAGGACCG
GCTAATTCCGTGCCAGCAGCCGCGGTAATACGGAAGGTCCTGGTGTTATCCGGATTTATTGGGTTTAAAGGGAGCGTAGG
CCGTCGGTTAAGCGTGTTGTGAAATCCAGGGGCTCAACCCCTGGCCTGCAGCGCGAACTGGCTGACTTGAGTACACGCAA
GGCAGGCGGAATTTGTGGTGTAGCGGTGAAATGCTTAGATATCACGAAGAACCCCGATTGCGAAGGCAGCTTGCCGGAGT
GTGACTGACGCTGAAGCTCGAAGGTGCGGGTATCGAACAGGATTAGATACCCTTGTAGTCC
>t0004825_II-3;size=8;
CCTACGGGGGGCAGCAGTGGGGAATATTGGACAATGGGGGAAACCCTGATCCAGCGACGCCGCGTGAGTGAAGAAGTATT
TCGGTATGTAAAGCTCTATCAGCAGGGAAGATAATGACGGTACCTGACTAAGAAGCCCCGGCTAACTACGTGCCAGCAGC
CGCGGTAATACGTAGGGGGCAAGCGTTATCCGGATTTACTGGGTGTAAAGGGAGCGTAGACGGCATGGCAAGTCTGATGT
GAAAACCCGGGGCTCAACCCCGGGACTGCATTGGAAACTGTCAGGCTAGAGTGCAGGAGAGGTAAGTGGAATTCCTAGTG
TAGCGGTGAAATGCGTAGATATTAGGAGGAACACCAGTGGCGAAGGCGGCTTACTGGACTGTAACTGACGTTGAGGCTCG
AAAGCGTGGGGAGCAAACAGGATTAGATACCCTGGTAGTCC
>t0000045_II-3;size=8;
CCTACGGGGGGCAGCAGTGAGGAATATTGGTCAATGGGCGAGAGCCTGAACCAGCCATGTCGCGTGGAGGAATAAGGATC
TATGGTTCGTAAACTCCTTTTGCGGGGGGATAAAGTGCGGGACGCGTCCCGTATTGCAGGTACCCCGCGAATAAGCATCG
GCTAACTCCGTGCCAGCAGCCGCGGTAATACGGAGGATGCGAGCGTTATCCGGATTTATTGGGTTTAAAGGGTGCGTAGG
CGGCCTCTTAAGTCGGCGGTGAAATTTCCGGGCTCAACCCGGTCACTGCCGTCGAAACTGGGGGGCTTGAGTGCGTTTGG
GGTGGCTGGAATGTGCGGTGTAGCGGTGAAATGCATAGATATCGCACAGAACGCCGATCGCGGAGGCAGGTCACCAAGCC
GCAACTGACGCTGAGGCACGAAAGCGCGGGGATCGAACAGGATTAGATACCCCAGTAGTCC
>t0001355_II-3;size=8;
CCTACGGGCGGCTGCAGGTACCAGGCGAATAAGCATCGGCTAACTCCGTGCCAGCAGCCGCGGTAATACGGAGGATGCGA
GCGTTATCCGGATTCATTGGGTTTAAAGGGTGCGCAGGCGGCCATGTAAGTCAGCGGTGAAAGCCAGGGGCCCAACCCCG
GAAGTGCCGTTGATACTGCACGGCTGGAATGCGGTCGAGGCGGGCGGAATGTGACGTGTAGCGGTGAAATGCATAGATAT
GTCACAGAACTCCGATAGCGAAGGCAGCTCGCCAGGCCTGCATTGACGCTCAGGCACGAAAGCGTGGGGATCAAACAGGA
TTAGATACCCTTGTAGTCC
>t0012318_II-3;size=8;
CCTACGGGGGGCTGCAGTAGGGAATATTGGGCAATGGAAGCAATTCTGACCCAGCCATGCCGCGTGCAGGAAGAAGGCCC
TAGGGTTTTAAACTGCTTTTGTCACAGAGTAACCGTCGGGACGCGTCCCGGCCTGAGAGTATGTGACGAATAAGTATCGG
CTAACTCCGTGCCAGCAGCCGCGGTAATACGGAGGATACAAGCGTTATCCGGATTTATTGGGTTTAAAGGGTGCGCAGGC
GGACCGGTAAGTCAGGGGTGAAATACTGCAGCTCAACTGCAGCCGTGCCTTTGATACTGCCGGACTAGAGTCCAAGGGAC
GTGGCTGGAATGTGGTGTGTAGCGGTGAAATGCTTAGATATGCCACAGAACGCCGATCGTGAAGACAGGCCACGAACTTG
GCACTGACGCTCAGGCACGAAAGCGTGGGTATCAAACAGGATTAGATACCCTGGTAGTCC
>t0005474_II-3;size=8;
CCTACGGGAGGCTGCAGTGGGGAATATTGCACAATGGGCGCAAGCCTGATGCAGCGATGCCGCGTGAGGGAAGAAGGTTT
TCGGATTGTAAACCTCTGTCAAAAGGGACGATAATGACGGTACCTTAGAAGGAAGCTCCGGCTAACTACGTGCCAGCAGC
CGCGGTAATACGTAGGGAGCGAGCGTTATCCGGAATTACTGGGTGTAAAGGGAGTGTAGGCGGGACTGCAAGTCAGATGT
GAAAACTACCGGCTCAACTGGTAGACTGCATTTGAAACTGTGGTTCTTGAGTGAAGTAGAGGTAAGCGGAATTCCTAGTG
TAGCGGTGAAATGCGTAGATATTAGGAGGAACATCAGTGGCGAAGGCGGCTTACTGGGCTTTAACTGACGCTGAGGCTCG
AAAGCGTGGGGAGCAAACAGGATTAGATACCCTTGTAGTCC
>t0009562_II-3;size=7;
CCTACGGGTGGCTGCAGTGAGGAATATTGGTCAATGGGCGAGAGCCTGAACCAGCCAAGTAGCGTGGAGGACGACGGCCC
TATGGGTTGTAAACTCCTTTTGCCTGAGGGTAAAGTGACCTACGTGTAGGTTATTGCAAGTATCAGGTGAATAAGCATCG
GCTAACTCCGTGCCAGCAGCCGCGGTAATACGGAGGATGCGAGCGTTATCCGGATTTATTGGGTTTAAAGGGAGCGTAGG
CGGCCCGTTAAGTCAGCGGTCAAATCAGGTGGCTCAACCATCTGTCGCCGTTGAAACTGTCGGGCTTGAGTGCACAAGAG
GTGGATGGAATTCATGGTGTAGCGGTGAAATGCTTAGATATCATGAAGAACTCCGATTGCGAAGGCAGTCCACTGGGGTG
TTACTGACGCTGATGCTCGAAAGTGCGGGTATCAAACAGGATTAGATACCCTAGTAGTCC
>t0008256_II-3;size=7;
CCTACGGGCGGCTGCAGTGAGGAATATTGGTCAATGGACGTAAGTCTGAACCAGCCAAGTAGCGTGCAGGATGACGGCCC
TATGGGTTGTAAACTGCTTTTGTGCGTGATTAAAGTGCGGCACGCGTGCCGTATTGCAGTTAGCGCACGAATAAGGACCG
GCTAATTCCGTGCCAGCAGCCGCGGTAATACGGAAGGTCCTGGTGTTATCCGGATTTATTGGGTTTAAAGGGAGCGTAGG
CCGTCGGTTAAGCGTGTTGTGAAATCCAGGGGCTCAACCCCTGGCCTGCAGCGCGAACTGGCTGACTTGAGTACACGCAA
GGCAGGCGGAATTTGTGGTGTAGCGGTGAAATGCTTAGATATCACGAAGAACCCCGATTGCGAAGGCAGCTTGCCGGAGT
GTGACTGACGCTGAAGCTCGAAGGTGCGGGTATCGAACAGGATTAGATACCCGGGTAGTCC
>t0003444_II-3;size=7;
CCTACGGGTGGCTGCAGTCGAGGATCATTTGCAATGGGGGAAACCCTGACAATGCGACGCTGCGTGGAGGATGGAGGCCT
TCGGGTTGTAAACTCCTGTCATGAGGGAAAAGGAGAGCGGACCCAACACGTCCGTGATTTGATGGTACCTCAAGAGGAAG
CGACGGCTAACTCTGTGCCAGCAGCCGCGGTAATACAGAGGTCGCGAGCGTTGTTCGGATTTACTGGGCGTAAAGGGCGC
GTAGGCGGCATGATGTGTCGGATGTGAAATCTCCGGGCTCAACCCGGAAAGTGCGTCCGAAACTATCGTGCTCGAGTGCG
GAATGGGGAATCGGAATATAGGGTGTAGCGGTGAAATGCGTTGATATCCTATAGAACACCGGAGGCGAAGGCGGATTCCT
GGTACGCAACTGACGCTGAGGCGCGAAAGTCGGGGGAGCAAACAGGATTAGATACCCCAGTAGTCC
>t0001494_II-3;size=7;
CCTACGGGCGGCTGCAGTCGAGAATCTTCCGCAATGGGCGAAAGCCTGACGGAGCGATGCCGCGTGAGGGACGAAGGCCT
TCGGGTCGTAAACCTCTGTCACCCGGGACGAACGCAACGACGGTACCGGGAGAGGAAGCCACGGCTAACTACGTGCCAGC
AGCCGCGGTAACACGTAGGTGGCGAGCGTTATTCGGATTCACTGGGCGTAAAGGGTCCGCAGGGGGCCCTCCAAGCCCGC
CGTGAAACCCCGGGGCTCAACCCCGGGCTTGCGGCGGGGACTGGCGGGCTGGAGTGCGCGATGGGCAGACGGAACACCAG
GTGTAGCGGTGGAATGCGTGGATATCTGGTGGAACACCGATGGCGAAGGCGGTCTGCTGGCGCGTCACTGACCCTCATGG
ACGAAAGCGTGGGTAGCAAACAGGATTAGATACCCTAGTAGTCC
>t0047409_II-3;size=7;
CCTACGGGGGGCTGCAGTGGGGAATATTGGGCAATGGGCGGAAGCCTGACCCAGCAACGCCGCGTGAGGGAAGAAGGTTT
TCGGATTGTAAACCTCTGTCCTTGGTGACGAAGGAAGTGACGGTAGCCAAGGAGGAAGCCCCGGCTAACTACGTGCCAGC
AGCCGCGGTAATACGTAGGGGGCGAGCGTTGTCCGGAATGACTGGGCGTAAAGGGCGTGTAGGCGGCGCTGTAAGTCCGG
AGTGAAAGTCCTGCTTTCAAGGTGGGAATTGCTTTGGAGACTGCAGAGCTTGAGTACGGAAGAGGTAAGTGGAATTCCCG
GTGTAGCGGTGAAATGCGTAGAGATCGGGAGGAACACCAGTGGCGAAGGCGACTTACTGGGCCGTAACTGACGCTGAGGC
GCGAAAGCGTGGGGAGCGAACAGGATTAGATACCCCAGTAGTCC
>t0002879_II-3;size=7;
CCTACGGGCGGCAGCAGTGAGGAATATTGGTCAATGGGCGCGAGCCTGAACCAGCCAAGTAGCGTGAGGGAAGACGGCCC
TACGGGTTGTAAACCTCTTTTGCGCGGGAATAAAGTCAGCCACGTGTGGCTGTTTGCATGTACCGCGGGAATAAGGACCG
GCTAATTCCGTGCCAGCAGCCGCGGTAATACGGAAGGTCCGGGCGTTATCCGGATTTATTGGGTTTAAAGGGAGCGCAGG
CCGCCTTTTAAGCGTGTTGTGAAATGCGGGCGCCCAACGTCCGCACTGCAGCGCGAACTGGAGGGCTTGAGTTTGCGGAA
AGAAGGCGGAATTCGTTGTGTAGCGGTGAAATGCTTAGATATGACGAAGAACTCCGATTGCGAAGGCAGCCTTCTGCAGC
ATTACTGACGCTAAAGCTCGAAAGTGCGGGTATCGAACAGGATTAGATACCCCAGTAGTCC
>t0006922_II-3;size=7;
CCTACGGGAGGCTGCAGTGAGGAATATTGGACAATGGAGGGAACTCTGATCCAGCCAAACCGCGTGAAGGAAAAAGGTTC
TATGAATCGTAAACTTCTTTTGATAGGGAATAAATTTAGATATGTATATTTATTTGCAGGTACCTATCGAATAAGCACCG
GCTAACTCCGTGCCAGCAGCCGCGGTAATACGGAGGGTGCAGGCGTTATCCGGATTTATTAGGTTTAAAGGGTGCGCAGG
CGGGACATTAAGTCGGTGGTGAAATACCGTAGCTCAACTACGGGGCTGCCATCGATACTGATGACCTTGAGTGCGGATGA
GGAAGGCGGAATGTGGCGTGTAGCGGTGAAATGCTTAGATATGCCACAGAACACCGATTGCGAAGGCAGCTTTCCAATGC
GTAACTGACGCTCATGCACGAAAGCGCGGGTAGCGAACAGGATTAGATACCCTAGTAGTCC
>t0007078_II-3;size=7;
CCTACGGGGGGCTGCAGTGAGGAATATTGGTCAATGGGCGGAAGCCTGAACCAGCCATGCCGCGTGAGGGATGGAGGCCC
TATGGGTTGTAAACCTCTTTTGCCACAGAGTAATAAGGCTCATGCGTGGGCTGATGAGAGTATGTGGCGAATAAGCATCG
GCTAACTCCGTGCCAGCAGCCGCGGTAATACGGAGGATGCAAGCGTTATCCGGATTTATTGGGTTTAAAGGGTGCGTAGG
CGGACTGTTAAGTCAGCGGTGAAATATCCCGGCTCAACCGGGAGGCTGCCGTTGATACTGGCAGACTTGAGTACGAACGG
CGCCGGCGGAATATGTAATGTAGCGGTGAAATGCATAGATATTACATAGAACACCGATCGCGAAGGCAGCTGGCGAGGAC
GTCACTGACGCTGAGGCACGAAGGCGTGGGGATCAAACAGGATTAGATACCCGAGTAGTCC
>t0010024_II-3;size=7;
CCTACGGGTGGCTGCAGTCGAGAATCTTCCGCAATGGGCGAAAGCCTGACGGAGCGATGCCGCGTGAGGGACGAAGGCCT
TCGGGTCGTAAACCTCTGTCACCCGGGACGAACGCAACGACGGTACCGGGAGAGGAAGCCACGGCTAACTACGTGCCAGC
AGCCGCGGTAACACGTAGGTGGCGAGCGTTATTCGGATTCACTGGGCGTAAAGGGTCCGCAGGGGGCCCTCCAAGCCCGC
CGTGAAACCCCGGGGCTCAACCCCGGGCTTGCGGCGGGGACTGGCGGGCTGGAGTGCGCGATGGGCAGACGGAACACCAG
GTGTAGCGGTGGAATGCGTGGATATCTGGTGGAACACCGATGGCGAAGGCGGTCTGCTGGCGCGTCACTGACCCTCATGG
ACGAAAGCGTGGGTAGCAAACAGGATTAGATACCCCAGTAGTCC
>t0001554_II-3;size=7;
CCTACGGGCGGCAGCAGTGAGGAATATTGGTCAATGGGCGCGAGCCTGAACCAGCCAAGTAGCGTGAGGGAAGACGGCCC
TACGGGTTGTAAACCTCTTTTGCGCGGGAATAAAGTCAGCCACGTGTGGCTGTTTGCATGTACCGCGGGAATAAGGACCG
GCTAATTCCGTGCCAGCAGCCGCGGTAATACGGAAGGTCCGGGCGTTATCCGGATTTATTGGGTTTAAAGGGAGCGCAGG
CCGCCTTTTAAGCGTGTTGTGAAATGCGGGCGCCCAACGTCCGCACTGCAGCGCGAACTGGAGGGCTTGAGTTTGCGGAA
AGAAGGCGGAATTCGTTGTGTAGCGGTGAAATGCTTAGATATGACGAAGAACTCCGATTGCGAAGGCAGCCTTCTGCAGC
ATTACTGACGCTAAAGCTCGAAAGTGCGGGTATCGAACAGGATTAGATACCCGAGTAGTCC
>t0013131_II-3;size=7;
CCTACGGGTGGCTGCAGTAGGGAATATTGGGCAATGGAGGCAACTCTGACCCAGCCATGCCGCGTGAAGGAAGACGGCCC
TATGGGTTGTAAACTTCTTTTATCGTAGAGTAAACCTGGCCACGTGTGGCCAGTTGAGAGTATACGAGGAATAAGTATCG
GCTAACTCCGTGCCAGCAGCCGCGGTAATACGGGGGATACGAGCGTTATCCGGATTTATTGGGTTTAAAGGGTGCGCAGG
CGGATCGGTAAGTCAGGGGTGAAAAGTTGGGGCTCAACTCCAATCGTGCCTTTGATACTGCCGGACTAGAGTGCGATAGA
CGTGGCCGGAATGTGATGTGTAGCGGTGAAATGCTTAGATATGTCACAGAACACCGATCGAGAAGTCAGGTCACGAGCTC
GCAACTGACGCTCAGGCACGAAAGCGTGGGGATCAAACAGGATTAGATACCCTTGTAGTCC
>t0002578_II-3;size=7;
CCTACGGGCGGCTGCAGTGGGGAATATTGCACAATGGGCGCAAGCCTGATGCAGCGATGCCGCGTGAGGGAAGAAGGTTT
TCGGATTGTAAACCTCTGTCAAAAGGGACGATAATGACGGTACCTTAGAAGGAAGCTCCGGCTAACTACGTGCCAGCAGC
CGCGGTAATACGTAGGGAGCGAGCGTTATCCGGAATTACTGGGTGTAAAGGGAGTGTAGGCGGGACTGCAAGTCAGATGT
GAAAACTACCGGCTCAACTGGTAGACTGCATTTGAAACTGTGGTTCTTGAGTGAAGTAGAGGTAAGCGGAATTCCTAGTG
TAGCGGTGAAATGCGTAGATATTAGGAGGAACATCAGTGGCGAAGGCGGCTTACTGGGCTTTAACTGACGCTGAGGCTCG
AAAGCGTGGGGAGCAAACAGGATTAGATACCCCAGTAGTCC
>t0018385_II-3;size=7;
CCTACGGGGGGCTGCAGCTAAGAATATTCCGCAATGGACGAAAGTCTGACGGAGCGACGCCGCGTGGATGATGAAGGCCG
GAAGGTTGTAAAATCCTTTTATAACTGAGGAATAAGTATTATCAGAGAAAGGTAGTATGGTGACTGTAGGTTATGAATAA
GCAACGGCTAATTACGTGCCAGCAGCCGCGGTAACACGTAAGTTGCGAGCGTTGTTCGGAATTATTGGGCGTAAAGGGCA
TGTAGGCGGTTTTGCAAGCTTGGTGTGAAATCCCGGAGCTCAACTCCGGAATTGCGTTGAGAACTGCATAACTAGAGTCA
CTGAGGGGCAATCAGAATTCCAGGTGTAGGGGTGAAATCTGTAGATATCTGGAAGAATACCAATGGCGAAGGCAGGTTAC
CAGCAGATGACTGACGCTGAGGTGCGAAGGTGCGGGGAGCAAACAGGATTAGATACCCCGGTAGTCC
>t0003585_II-3;size=7;
CCTACGGGCGGCTGCAGGTACCAGGCGAATAAGCATCGGCTAACTCCGTGCCAGCAGCCGCGGTAATACGGAGGATGCGA
GCGTTATCCGGATTCATTGGGTTTAAAGGGTGCGCAGGCGGCCATGTAAGTCAGCGGTGAAAGCCAGGGGCCCAACCCCG
GAAGTGCCGTTGATACTGCACGGCTGGAATGCGGTCGAGGCGGGCGGAATGTGACGTGTAGCGGTGAAATGCATAGATAT
GTCACAGAACTCCGATAGCGAAGGCAGCTCGCCAGGCCTGCATTGACGCTCAGGCACGAAAGCGTGGGGATCAAACAGGA
TTAGATACCCCTGTAGTCC
>t0018112_II-3;size=7;
CCTACGGGCGGCTGCAGTGAGGAATATTGGTCAATGGGCGAGAGCCTGAACCAGCCAAGTAGCGTGAAGGAAGACTGCCC
TATGGGTTGTAAACTTCTTTTGTGCGGGGGTAAAGTGGTCCACGCGTGGTCCATTGCAAGTACCGTACGAATAAGCATCG
GCTAACTCCGTGCCAGCAGCCGCGGTAATACGGAGGATGCGAGCGTTATCCGGATTTATTGGGTTTAAAGGGAGCGTAGG
CGGGCGATTAAGTCAGCGGTTAAATAGTGTGGCTCAACCATGCCTTGCCGTTGATACTGGTTGTCTTGAGAGTACTAGAG
GTGGATGGAATTTAGGGTGTAGCGGTGAAATGCTTAGATATCCTAAAGAACTCCGATTGCGAAGGCAGTCCACTGGGGTA
CGTCTGACGCTGAAGCTCGAAAGTGCGGGTATCAAACAGGATTAGATACCCCGGTAGTCC
>t0016719_II-3;size=7;
CCTACGGGCGGCTGCAGTGAGGAATATTGGTCAATGGGCGCGAGCCTGAACCAGCCAAGTAGCGTGAGGGAAGACGGCCC
TACGGGTTGTAAACCTCTTTTGCGCGGGAATAAAGTCAGCCACGTGTGGCTGTTTGCATGTACCGCGGGAATAAGGACCG
GCTAATTCCGTGCCAGCAGCCGCGGTAATACGGAAGGTCCGGGCGTTATCCGGATTTATTGGGTTTAAAGGGAGCGCAGG
CCGCCTTTTAAGCGTGTTGTGAAATGCGGGCGCCCAACGTCCGCACTGCAGCGCGAACTGGAGGGCTTGAGTTTGCGGAA
AGAAGGCGGAATTCGTTGTGTAGCGGTGAAATGCTTAGATATGACGAAGAACTCCGATTGCGAAGGCAGCCTTCTGCAGC
ATTACTGACGCTAAAGCTCGAAAGTGCGGGTATCGAACAGGATTAGATACCCCGGTAGTCC
>t0000480_II-3;size=7;
CCTACGGGAGGCTGCAGTGAGGAATATTGGTCAATGGGCGCGAGCCTGAACCAGCCAAGTAGCGTGAGGGAAGACGGCCC
TACGGGTTGTAAACCTCTTTTGCGCGGGAATAAAGTCAGCCACGTGTGGCTGTTTGCATGTACCGCGGGAATAAGGACCG
GCTAATTCCGTGCCAGCAGCCGCGGTAATACGGAAGGTCCGGGCGTTATCCGGATTTATTGGGTTTAAAGGGAGCGCAGG
CCGCCTTTTAAGCGTGTTGTGAAATGCGGGCGCCCAACGTCCGCACTGCAGCGCGAACTGGAGGGCTTGAGTTTGCGGAA
AGAAGGCGGAATTCGTTGTGTAGCGGTGAAATGCTTAGATATGACGAAGAACTCCGATTGCGAAGGCAGCCTTCTGCAGC
ATTACTGACGCTAAAGCTCGAAAGTGCGGGTATCGAACAGGATTAGATACCCGGGTAGTCC
>t0017532_II-3;size=7;
CCTACGGGTGGCTGCAGTGGGGAATATTGGACAATGGGGGAAACCCTGATCCAGCGACGCCGCGTGAGTGAAGAAGTATT
TCGGTATGTAAAGCTCTATCAGCAAGGAAGAAAATGACGGTACTTGACTAAGAAGCTCCGGCTAAATACGTGCCAGCAGC
CGCGGTAATACGTATGGAGCAAGCGTTATCCGGATTTACTGGGTGTAAAGGGAGCGTAGACGGCAAAGCAAGTCTGAAGT
GAAATGCCGGGGCTTAACCCCGGAACTGCTTTGGAAACTGTTTAGCTAGAGTGCAGGAGAGGTAAGCGGAATTCCTAGTG
TAGCGGTGAAATGCGTAGATATTAGGAGGAACACCAGTGGCGAAGGCGGCTTACTGGACTGTAACTGACGTTGAGGCTCG
AAAGCGTGGGGAGCAAACAGGATTAGATACCCGAGTAGTCC
>t0007851_II-3;size=7;
CCTACGGGAGGCAGCAGTAGGGAATATTGGGCAATGGAGGCAACTCTGACCCAGCCATGCCGCGTGAAGGAAGACGGCCC
TATGGGTTGTAAACTTCTTTTATCGTAGAGTAAACCTGGCCACGTGTGGCCAGTTGAGAGTATACGAGGAATAAGTATCG
GCTAACTCCGTGCCAGCAGCCGCGGTAATACGGGGGATACGAGCGTTATCCGGATTTATTGGGTTTAAAGGGTGCGCAGG
CGGATCGGTAAGTCAGGGGTGAAAAGTTGGGGCTCAACTCCAATCGTGCCTTTGATACTGCCGGACTAGAGTGCGATAGA
CGTGGCCGGAATGTGATGTGTAGCGGTGAAATGCTTAGATATGTCACAGAACACCGATCGAGAAGTCAGGTCACGAGCTC
GCAACTGACGCTCAGGCACGAAAGCGTGGGGATCAAACAGGATTAGATACCCTTGTAGTCC
>t0050047_II-3;size=7;
CCTACGGGTGGCTGCAGGTACCAGGCGAATAAGCATCGGCTAACTCCGTGCCAGCAGCCGCGGTAATACGGAGGATGCGA
GCGTTATCCGGATTCATTGGGTTTAAAGGGTGCGCAGGCGGCCATGTAAGTCAGCGGTGAAAGCCAGGGGCCCAACCCCG
GAAGTGCCGTTGATACTGCACGGCTGGAATGCGGTCGAGGCGGGCGGAATGTGACGTGTAGCGGTGAAATGCATAGATAT
GTCACAGAACTCCGATAGCGAAGGCAGCTCGCCAGGCCTGCATTGACGCTCAGGCACGAAAGCGTGGGGATCAAACAGGA
TTAGATACCCTTGTAGTCC
>t0017113_II-3;size=7;
CCTACGGGGGGCTGCAGTGAGGAATATTGGACAATGGAGGGAACTCTGATCCAGCCAAACCGCGTGAAGGAAAAAGGTTC
TATGAATCGTAAACTTCTTTTGATAGGGAATAAATTTAGATATGTATATTTATTTGCAGGTACCTATCGAATAAGCACCG
GCTAACTCCGTGCCAGCAGCCGCGGTAATACGGAGGGTGCAGGCGTTATCCGGATTTATTAGGTTTAAAGGGTGCGCAGG
CGGGACATTAAGTCGGTGGTGAAATACCGTAGCTCAACTACGGGGCTGCCATCGATACTGATGACCTTGAGTGCGGATGA
GGAAGGCGGAATGTGGCGTGTAGCGGTGAAATGCTTAGATATGCCACAGAACACCGATTGCGAAGGCAGCTTTCCAATGC
GTAACTGACGCTCATGCACGAAAGCGCGGGTAGCGAACAGGATTAGATACCCCGGTAGTCC
>t0019909_II-3;size=7;
CCTACGGGGGGCTGCAGTGAGGAATATTGGTCAATGGGCGAGAGCCTGAACCAGCCAAGTAGCGTGGAGGACGACGGCCC
TATGGGTTGTAAACTCCTTTTGCCTGAGGGTAAAGTGGCCTACGTGTAGGTTATTGCAAGTATCAGGTGAATAAGCATCG
GCTAACTCCGTGCCAGCAGCCGCGGTAATACGGAGGATGCGAGCGTTATCCGGATTTATTGGGTTTAAAGGGAGCGTAGG
CGGCCCGTTAAGTCAGCGGTCAAATCAGGTGGCTCAACCATCTGTCGCCGTTGAAACTGTCGGGCTTGAGTGCACAAGAG
GTGGATGGAATTCATGGTGTAGCGGTGAAATGCTTAGATATCATGAAGAACTCCGATTGCGAAGGCAGTCCACTGGGGTG
TTACTGACGCTGATGCTCGAAAGTGCGGGTATCAAACAGGATTAGATACCCTGGTAGTCC
>t0001478_II-3;size=7;
CCTACGGGCGGCAGCAGTGAGGAATATTGGTCAATGGGCGAGAGCCTGAACCAGCCATGTCGCGTGGAGGAATAAGGATC
TATGGTTCGTAAACTCCTTTTGCGGGGGGATAAAGTGCGGGACGCGTCCCGTATTGCAGGTACCCCGCGAATAAGCATCG
GCTAACTCCGTGCCAGCAGCCGCGGTAATACGGAGGATGCGAGCGTTATCCGGATTTATTGGGTTTAAAGGGTGCGTAGG
CGGCCTCTTAAGTCGGCGGTGAAATTTCCGGGCTCAACCCGGTCACTGCCGTCGAAACTGGGGGGCTTGAGTGCGTTTGG
GGTGGCTGGAATGTGCGGTGTAGCGGTGAAATGCATAGATATCGCACAGAACGCCGATCGCGGAGGCAGGTCACCAAGCC
GCAACTGACGCTGAGGCACGAAAGCGCGGGGATCGAACAGGATTAGATACCCCTGTAGTCC
>t0003473_II-3;size=7;
CCTACGGGGGGCTGCAGTAGGGAATATTGGGCAATGGAAGCAATTCTGACCCAGCCATGCCGCGTGCAGGAAGAAGGCCC
TAGGGTTTTAAACTGCTTTTGTCACAGAGTAACCGTCGGGACGCGTCCCGGCCTGAGAGTATGTGACGAATAAGTATCGG
CTAACTCCGTGCCAGCAGCCGCGGTAATACGGAGGATACAAGCGTTATCCGGATTTATTGGGTTTAAAGGGTGCGCAGGC
GGACCGGTAAGTCAGGGGTGAAATACTGCAGCTCAACTGCAGCCGTGCCTTTGATACTGCCGGACTAGAGTCCAAGGGAC
GTGGCTGGAATGTGGTGTGTAGCGGTGAAATGCTTAGATATGCCACAGAACGCCGATCGTGAAGACAGGCCACGAACTTG
GCACTGACGCTCAGGCACGAAAGCGTGGGTATCAAACAGGATTAGATACCCGTGTAGTCC
>t0002971_II-3;size=7;
CCTACGGGGGGCTGCAGTAAGGAATATTGGGCAATGGGGGGAACCCTGACCCAGCCATGCCGCGTGAGGGAATGAGGCCC
TACGGGTCGTGAACCTCTTTTGCCTGGGGATAACCCCTCCCGCGCGACGGGGGGCTGCAGGTACCAGGCGAATAAGCATC
GGCTAACTCCGTGCCAGCAGCCGCGGTAATACGGAGGATGCGAGCGTTATCCGGATTCATTGGGTTTAAAGGGTGCGCAG
GCGGCCATGTAAGTCAGCGGTGAAAGCCAGGGGCCCAACCCCGGGAGTGCCGTTGATACTGCACGGCTGGAATGCGGTCG
AGGCGGGCGGAATGTGACGTGTAGCGGTGAAATGCATAGATATGTCACAGAACTCCGATAGCGAAGGCAGCTCGCCAGGC
CTGCATTGACGCTCAGGCACGAAAGCGTGGGGATCAAACAGGATTAGATACCCTTGTAGTCC
>t0037721_II-3;size=7;
CCTACGGGCGGCAGCAGTGAGGAATATTGGTCAATGGGCGAGAGCCTGAACCAGCCAAGTAGCGTGAAGGAAGACTGCCC
TATGGGTTGTAAACTTCTTTTGTGCGGGGGTAAAGTGGTCCACGCGTGGTCCATTGCAAGTACCGTACGAATAAGCATCG
GCTAACTCCGTGCCAGCAGCCGCGGTAATACGGAGGATGCGAGCGTTATCCGGATTTATTGGGTTTAAAGGGAGCGTAGG
CGGGCGATTAAGTCAGCGGTTAAATAGTGTGGCTCAACCATGCCTTGCCGTTGATACTGGTTGTCTTGAGAGTACTAGAG
GTGGATGGAATTTAGGGTGTAGCGGTGAAATGCTTAGATATCCTAAAGAACTCCGATTGCGAAGGCAGTCCACTGGGGTA
CGTCTGACGCTGAAGCTCGAAAGTGCGGGTATCAAACAGGATTAGATACCCGTGTAGTCC
>t0012354_II-3;size=7;
CCTACGGGAGGCAGCAGTGGGGAATATTGGACAATGGGGGAAACCCTGATCCAGCGACGCCGCGTGAGTGAAGAAGTATT
TCGGTATGTAAAGCTCTATCAGCAAGGAAGAAAATGACGGTACTTGACTAAGAAGCTCCGGCTAAATACGTGCCAGCAGC
CGCGGTAATACGTATGGAGCAAGCGTTATCCGGATTTACTGGGTGTAAAGGGAGCGTAGACGGCAAAGCAAGTCTGAAGT
GAAATGCCGGGGCTTAACCCCGGAACTGCTTTGGAAACTGTTTAGCTAGAGTGCAGGAGAGGTAAGCGGAATTCCTAGTG
TAGCGGTGAAATGCGTAGATATTAGGAGGAACACCAGTGGCGAAGGCGGCTTACTGGACTGTAACTGACGTTGAGGCTCG
AAAGCGTGGGGAGCAAACAGGATTAGATACCCCAGTAGTCC
>t0001215_II-3;size=7;
CCTACGGGCGGCAGCAGGTACCAGGCGAATAAGCATCGGCTAACTCCGTGCCAGCAGCCGCGGTAATACGGAGGATGCGA
GCGTTATCCGGATTCATTGGGTTTAAAGGGTGCGCAGGCGGCCATGTAAGTCAGCGGTGAAAGCCAGGGGCCCAACCCCG
GGAGTGCCGTTGATACTGCACGGCTGGAATGCGGTCGAGGCGGGCGGAATGTGACGTGTAGCGGTGAAATGCATAGATAT
GTCACAGAACTCCGATAGCGAAGGCAGCTCGCCAGGCCTGCATTGACGCTCAGGCACGAAAGCGTGGGGATCAAACAGGA
TTAGATACCCGTGTAGTCC
>t0000242_II-3;size=7;
CCTACGGGCGGCTGCAGTCGAGGATCATTTGCAATGGGGGAAACCCTGACAATGCGACGCTGCGTGGAGGATGGAGGCCT
TCGGGTTGTAAACTCCTGTCATGAGGGAAAAGGAGAGCGGACCCAACACGTCCGTGATTTGATGGTACCTCAAGAGGAAG
CGACGGCTAACTCTGTGCCAGCAGCCGCGGTAATACAGAGGTCGCGAGCGTTGTTCGGATTTACTGGGCGTAAAGGGCGC
GTAGGCGGCATGATGTGTCGGATGTGAAATCTCCGGGCTCAACCCGGAAAGTGCGTCCGAAACTATCGTGCTCGAGTGCG
GAATGGGGAATCGGAATATAGGGTGTAGCGGTGAAATGCGTTGATATCCTATAGAACACCGGAGGCGAAGGCGGATTCCT
GGTACGCAACTGACGCTGAGGCGCGAAAGTCGGGGGAGCAAACAGGATTAGATACCCTAGTAGTCC
>t0013230_II-3;size=7;
CCTACGGGGGGCTGCAGTGAGGAATATTGGTCAATGGGCGAGAGCCTGAACCAGCCAAGTAGCGTGGAGGACGACGGCCC
TATGGGTTGTAAACTCCTTTTGCCTGAGGGTAAAGTGGCCTACGTGTAGGTTATTGCAAGTATCAGGTGAATAAGCATCG
GCTAACTCCGTGCCAGCAGCCGCGGTAATACGGAGGATGCGAGCGTTATCCGGATTTATTGGGTTTAAAGGGAGCGTAGG
CGGCCCGTTAAGTCAGCGGTCAAATCAGGTGGCTCAACCATCTGTCGCCGTTGAAACTGTCGGGCTTGAGTGCACAAGAG
GTGGATGGAATTCATGGTGTAGCGGTGAAATGCTTAGATATCATGAAGAACTCCGATTGCGAAGGCAGTCCACTGGGGTG
TTACTGACGCTGATGCTCGAAAGTGCGGGTATCAAACAGGATTAGATACCCTAGTAGTCC
>t0006063_II-3;size=7;
CCTACGGGCGGCAGCAGTAAGGAATATTGGGCAATGGGGGGAACCCTGACCCAGCCATGCCGCGTGAGGGAATGAGGCCC
TACGGGTCGTGAACCTCTTTTGCCTGGGGATAACCCCTCCCGCGCGACGGGGGGCTGCAGGTACCAGGCGAATAAGCATC
GGCTAACTCCGTGCCAGCAGCCGCGGTAATACGGAGGATGCGAGCGTTATCCGGATTCATTGGGTTTAAAGGGTGCGCAG
GCGGCCATGTAAGTCAGCGGTGAAAGCCAGGGGCCCAACCCCGGGAGTGCCGTTGATACTGCACGGCTGGAATGCGGTCG
AGGCGGGCGGAATGTGACGTGTAGCGGTGAAATGCATAGATATGTCACAGAACTCCGATAGCGAAGGCAGCTCGCCAGGC
CTGCATTGACGCTCAGGCACGAAAGCGTGGGGATCAAACAGGATTAGATACCCTAGTAGTCC
>t0017096_II-3;size=7;
CCTACGGGAGGCTGCAGTGGGGAATCTTCCGCAATGGGCGAAAGCCTGACGGAGCAATGCCGCGTGAGTGATGAAGGGAT
TCGTCCCGTAAAGCTCTTTTATACATGACGAACGCGCGAGGGGCGAACAGCCCCTTGCAGTGACGGTAGTGTATGAATAA
GCCACGGCTAACTACGTGCCAGCAGCCGCGGTAATACGTAGGTGGCGAGCGTTGTCCGGAATTATTGGGCGTAAAGAGCA
TGTAGGCGGTCCCTTAAGTCTGGAGTGAAAATGCGGGGCTCAACCCCGTATGGCTTTGGATACTGGGGGACTTGAGTGCA
GGAGGGGAAAGGGGAATTCCCAGTGTAGCGGTGAAATGCGTAGATATTGGGAGGAACACCAGTGGCGAAGGCGCCTTTCT
GGACTGTGTCTGACGCTGAGATGCGAAAGCCAGGGGAGCGAACGGGATTAGATACCCTGGTAGTCC
>t0002738_II-3;size=7;
CCTACGGGTGGCTGCAGTGAGGAATATTGGTCAATGGGCGAGAGCCTGAACCAGCCAAGTAGCGTGAAGGAAGACTGCCC
TATGGGTTGTAAACTTCTTTTGTGCGGGGGTAAAGTGGTCCACGCGTGGTCCATTGCAAGTACCGTACGAATAAGCATCG
GCTAACTCCGTGCCAGCAGCCGCGGTAATACGGAGGATGCGAGCGTTATCCGGATTTATTGGGTTTAAAGGGAGCGTAGG
CGGGCGATTAAGTCAGCGGTTAAATAGTGTGGCTCAACCATGCCTTGCCGTTGATACTGGTTGTCTTGAGAGTACTAGAG
GTGGATGGAATTTAGGGTGTAGCGGTGAAATGCTTAGATATCCTAAAGAACTCCGATTGCGAAGGCAGTCCACTGGGGTA
CGTCTGACGCTGAAGCTCGAAAGTGCGGGTATCAAACAGGATTAGATACCCTAGTAGTCC
>t0002030_II-3;size=7;
CCTACGGGCGGCTGCAGTGAGGAATATTGGTCAATGGACGCAAGTCTGAACCAGCCATGCCGCGTGAAGGATTGAGGCCC
TATGGGTCGTAAACTTCTTTTGTGGTGGAGCAATAAGCCGTACGTGTACGGCGATGAGAGTACATCACGAATAAGCATCG
GCTAACTCCGTGCCAGCAGCCGCGGTAATACGGAGGATGCAAGCGTTATCCGGATTTATTGGGTTTAAAGGGTGCGTAGG
CTGTGGTCCAAGTCAGGGGTGAAAGCCCGGAGCTCAACTCCGGAACTGCCTTTGATACTGGTCCGCTGGAATACGGATGC
CGTGGGAGGAATGAGTAGTGTAGCGGTGAAATGCATAGATATTACTCAGAACACCGATTGCGAAGGCATCTCACGAATCC
GTCATTGACGCTGAGGCACGAAAGCGTGGGGATCAAACAGGATTAGATACCCTGGTAGTCC
>t0013214_II-3;size=7;
CCTACGGGCGGCAGCAGTGGGGAATATTGCACAATGGGCGCAAGCCTGATGCAGCGATGCCGCGTGAGGGAAGAAGGTTT
TCGGATTGTAAACCTCTGTCAAAAGGGACGATAATGACGGTACCTTAGAAGGAAGCTCCGGCTAACTACGTGCCAGCAGC
CGCGGTAATACGTAGGGAGCGAGCGTTATCCGGAATTACTGGGTGTAAAGGGAGTGTAGGCGGGACTGCAAGTCAGATGT
GAAAACTACCGGCTCAACTGGTAGACTGCATTTGAAACTGTGGTTCTTGAGTGAAGTAGAGGTAAGCGGAATTCCTAGTG
TAGCGGTGAAATGCGTAGATATTAGGAGGAACATCAGTGGCGAAGGCGGCTTACTGGGCTTTAACTGACGCTGAGGCTCG
AAAGCGTGGGGAGCAAACAGGATTAGATACCCCAGTAGTCC
>t0012742_II-3;size=7;
CCTACGGGCGGCTGCAGTGGGGAATATTGGACAATGGGGGAAACCCTGATCCAGCGACGCCGCGTGAGTGAAGAAGTATT
TCGGTATGTAAAGCTCTATCAGCAAGGAAGAAAATGACGGTACTTGACTAAGAAGCTCCGGCTAAATACGTGCCAGCAGC
CGCGGTAATACGTATGGAGCAAGCGTTATCCGGATTTACTGGGTGTAAAGGGAGCGTAGACGGCAAAGCAAGTCTGAAGT
GAAATGCCGGGGCTTAACCCCGGAACTGCTTTGGAAACTGTTTAGCTAGAGTGCAGGAGAGGTAAGCGGAATTCCTAGTG
TAGCGGTGAAATGCGTAGATATTAGGAGGAACACCAGTGGCGAAGGCGGCTTACTGGACTGTAACTGACGTTGAGGCTCG
AAAGCGTGGGGAGCAAACAGGATTAGATACCCTAGTAGTCC
>t0010788_II-3;size=7;
CCTACGGGGGGCTGCAGTAGGGAATATTGGGCAATGGAAGCAATTCTGACCCAGCCATGCCGCGTGCAGGAAGAAGGCCC
TAGGGTTTTAAACTGCTTTTGTCACAGAGTAACCGTCGGGACGCGTCCCGGCCTGAGAGTATGTGACGAATAAGTATCGG
CTAACTCCGTGCCAGCAGCCGCGGTAATACGGAGGATACAAGCGTTATCCGGATTTATTGGGTTTAAAGGGTGCGCAGGC
GGACCGGTAAGTCAGGGGTGAAATACTGCAGCTCAACTGCAGCCGTGCCTTTGATACTGCCGGACTAGAGTCCAAGGGAC
GTGGCTGGAATGTGGTGTGTAGCGGTGAAATGCTTAGATATGCCACAGAACGCCGATCGTGAAGACAGGCCACGAACTTG
GCACTGACGCTCAGGCACGAAAGCGTGGGTATCAAACAGGATTAGATACCCGAGTAGTCC
>t0001864_II-3;size=7;
CCTACGGGGGGCTGCAGTCGAGGATCATTTGCAATGGGCGAAAGCCTGACAATGCGACGCTGCGTGTAGGATGAAGGTCT
TCGGATTGTAAACTACTGTCATGAGGGAAAAGGACGCGGGGGCCAACAACCCCTGCCGTTTGATTGTACTTCAAGAGGAA
GAGACGGCTAACTCTGTGCCAGCAGCCGCGGTAATACAGAGGTCTCAAGCGTTGTTCGGATTTACTGGGCGTAAAGCGTG
CGCAGGCGGCAAGCCATGTTGCGTGTGAAATCCCGGGGCTCACCCCCGGAAGTGCACGCAAAACCGGCTTGCTCGAGTCC
GGGAAGGGAGTCTGGAACACATGGTGTAGCGGTGAAATGCGTTGATATCATGTGGAACACCGGTAGCGAAGGCGAGACTC
TGGAACGGCACTGACGCTCATGCACGAAAGCGTGGGGAGCAAACAGGATTAGATACCCTTGTAGTCC
>t0015692_II-3;size=7;
CCTACGGGGGGCTGCAGTGGGGAATATTGCACAATGGGGGAAACCCTGATGCAGCAACGCCGCGTGAAGGAAGACGGTCT
TCGGATTGTAAACTTTTGTTCTTAGTGAAGATAATGACGGTAGCTAAGGAGCAAGCCACGGCTAACTACGTGCCAGCAGC
CGCGGTAATACGTAGGTGGCAAGCGTTGTCCGGAATTACTGGGTGTAAAGGGAGCGCAGGCGGGAAATCAAGTTGGATGT
GAAATGTCGGGGCTTAACCCCGGAACTGCATCCAAAACTGATTTTCTTGAGTGAAGTAGAGGTAGGCGGAATTCCGAGTG
TAGCGGTGAAATGCGTAGATATTCGGAGGAACACCAGTGGCGAAGGCGGCCTACTGGGCTTTAACTGACGCTGAGGCTCG
AAAGTGTGGGGAGCAAACAGGATTAGATACCCTAGTAGTCC
>t0002302_II-3;size=7;
CCTACGGGTGGCTGCAGTGAGGAATATTGGTCAATGGGCGGAAGCCTGAACCAGCCATGCCGCGTGAGGGATGGAGGCCC
TATGGGTTGTAAACCTCTTTTGCCACAGAGTAATAAGGCTCATGCGTGGGCTGATGAGAGTATGTGGCGAATAAGCATCG
GCTAACTCCGTGCCAGCAGCCGCGGTAATACGGAGGATGCAAGCGTTATCCGGATTTATTGGGTTTAAAGGGTGCGTAGG
CGGACTGTTAAGTCAGCGGTGAAATATCCCGGCTCAACCGGGAGGCTGCCGTTGATACTGGCAGACTTGAGTACGAACGG
CGCCGGCGGAATATGTAATGTAGCGGTGAAATGCATAGATATTACATAGAACACCGATCGCGAAGGCAGCTGGCGAGGAC
GTCACTGACGCTGAGGCACGAAGGCGTGGGGATCAAACAGGATTAGATACCCTAGTAGTCC
>t0014700_II-3;size=7;
CCTACGGGCGGCTGCAGTGGGGAATATTGCACAATGGGCGCAAGCCTGATGCAGCGATGCCGCGTGAGGGAAGAAGGTTT
TCGGATTGTAAACCTCTGTCAAAAGGGACGATAATGACGGTACCTTAGAAGGAAGCTCCGGCTAACTACGTGCCAGCAGC
CGCGGTAATACGTAGGGAGCGAGCGTTATCCGGAATTACTGGGTGTAAAGGGAGTGTAGGCGGGACTGCAAGTCAGATGT
GAAAACTACCGGCTCAACTGGTAGACTGCATTTGAAACTGTGGTTCTTGAGTGAAGTAGAGGTAAGCGGAATTCCTAGTG
TAGCGGTGAAATGCGTAGATATTAGGAGGAACATCAGTGGCGAAGGCGGCTTACTGGGCTTTAACTGACGCTGAGGCTCG
AAAGCGTGGGGAGCAAACAGGATTAGATACCCTTGTAGTCC
>t0023419_II-3;size=7;
CCTACGGGCGGCTGCAGTAAGGAATATTGGGCAATGGGGGGAACCCTGACCCAGCCATGCCGCGTGAGGGAATGAGGCCC
TACGGGTCGTGAACCTCTTTTGCCTGGGGATAACCCCTCCCGCGCGACGGGGGGCTGCAGGTACCAGGCGAATAAGCATC
GGCTAACTCCGTGCCAGCAGCCGCGGTAATACGGAGGATGCGAGCGTTATCCGGATTCATTGGGTTTAAAGGGTGCGCAG
GCGGCCATGTAAGTCAGCGGTGAAAGCCAGGGGCCCAACCCCGGGAGTGCCGTTGATACTGCACGGCTGGAATGCGGTCG
AGGCGGGCGGAATGTGACGTGTAGCGGTGAAATGCATAGATATGTCACAGAACTCCGATAGCGAAGGCAGCTCGCCAGGC
CTGCATTGACGCTCAGGCACGAAAGCGTGGGGATCAAACAGGATTAGATACCCCGGTAGTCC
>t0010390_II-3;size=7;
CCTACGGGAGGCTGCAGTGAGGAATATTGGTCAATGGGCGAGAGCCTGAACCAGCCAAGTAGCGTGAAGGAAGACTGCCC
TATGGGTTGTAAACTTCTTTTGTGCGGGGGTAAAGTGGTCCACGCGTGGTCCATTGCAAGTACCGTACGAATAAGCATCG
GCTAACTCCGTGCCAGCAGCCGCGGTAATACGGAGGATGCGAGCGTTATCCGGATTTATTGGGTTTAAAGGGAGCGTAGG
CGGGCGATTAAGTCAGCGGTTAAATAGTGTGGCTCAACCATGCCTTGCCGTTGATACTGGTTGTCTTGAGAGTACTAGAG
GTGGATGGAATTTAGGGTGTAGCGGTGAAATGCTTAGATATCCTAAAGAACTCCGATTGCGAAGGCAGTCCACTGGGGTA
CGTCTGACGCTGAAGCTCGAAAGTGCGGGTATCAAACAGGATTAGATACCCTGGTAGTCC
>t0005937_II-3;size=7;
CCTACGGGGGGCTGCAGTGAGGAATATTGGTCAATGGGCGAGAGCCTGAACCAGCCAAGTAGCGTGCAGGATGACGGCCC
TATGGGTTGTAAACTGCTTTTTCAGGGGAATATAGTCACCCACGCGTGGGTGTTGGCATGTACCCTGCGAATAAGCATCG
GCTAATTCCGTGCCAGCAGCCGCGGTAATACGGAAGATGCGAGCGTTATCCGGATTTATTGGGTTTAAAGGGAGCGTAGG
CGGGCTGTTAAGTCAGCGGTCAAATGTCATGGCCCAACCTTGGCATGCCGTTGAAACTGGCGGCCTTGAATGTGCGCAAG
GAAGGTGGAATTCGTCGTGTAGCGGTGAAATGCTTAGATATGACGAAGAACCCCGATTGCGAAGGCAGCCTTCTGGAGCA
TGATTGACGCTGAGGCTCGAAAGTGCGGGTATCGAACAGGATTAGATACCCCGGTAGTCC
>t0005549_II-3;size=7;
CCTACGGGAGGCAGCAGTAAGGAATATTGGGCAATGGGGGGAACCCTGACCCAGCCATGCCGCGTGAGGGAATGAGGCCC
TACGGGTCGTGAACCTCTTTTGCCTGGGGATAACCCCTCCCGCGCGACGGGGGGCTGCAGGTACCAGGCGAATAAGCATC
GGCTAACTCCGTGCCAGCAGCCGCGGTAATACGGAGGATGCGAGCGTTATCCGGATTCATTGGGTTTAAAGGGTGCGCAG
GCGGCCATGTAAGTCAGCGGTGAAAGCCAGGGGCCCAACCCCGGGAGTGCCGTTGATACTGCACGGCTGGAATGCGGTCG
AGGCGGGCGGAATGTGACGTGTAGCGGTGAAATGCATAGATATGTCACAGAACTCCGATAGCGAAGGCAGCTCGCCAGGC
CTGCATTGACGCTCAGGCACGAAAGCGTGGGGATCAAACAGGATTAGATACCCCAGTAGTCC
>t0001143_II-3;size=7;
CCTACGGGGGGCAGCAGTGAGGAATATTGGTCAATGGGCGAGAGCCTGAACCAGCCAAGTAGCGTGAAGGAAGACTGCCC
TATGGGTTGTAAACTTCTTTTGTGCGGGGGTAAAGTGGTCCACGCGTGGTCCATTGCAAGTACCGTACGAATAAGCATCG
GCTAACTCCGTGCCAGCAGCCGCGGTAATACGGAGGATGCGAGCGTTATCCGGATTTATTGGGTTTAAAGGGAGCGTAGG
CGGGCGATTAAGTCAGCGGTTAAATAGTGTGGCTCAACCATGCCTTGCCGTTGATACTGGTTGTCTTGAGAGTACTAGAG
GTGGATGGAATTTAGGGTGTAGCGGTGAAATGCTTAGATATCCTAAAGAACTCCGATTGCGAAGGCAGTCCACTGGGGTA
CGTCTGACGCTGAAGCTCGAAAGTGCGGGTATCAAACAGGATTAGATACCCCAGTAGTCC
>t0000656_II-3;size=7;
CCTACGGGGGGCAGCAGTGGGGAATATTGCACAATGGGCGCAAGCCTGATGCAGCGATGCCGCGTGAGGGAAGAAGGTTT
TCGGATTGTAAACCTCTGTCAAAAGGGACGATAATGACGGTACCTTAGAAGGAAGCTCCGGCTAACTACGTGCCAGCAGC
CGCGGTAATACGTAGGGAGCGAGCGTTATCCGGAATTACTGGGTGTAAAGGGAGTGTAGGCGGGACTGCAAGTCAGATGT
GAAAACTACCGGCTCAACTGGTAGACTGCATTTGAAACTGTGGTTCTTGAGTGAAGTAGAGGTAAGCGGAATTCCTAGTG
TAGCGGTGAAATGCGTAGATATTAGGAGGAACATCAGTGGCGAAGGCGGCTTACTGGGCTTTAACTGACGCTGAGGCTCG
AAAGCGTGGGGAGCAAACAGGATTAGATACCCCAGTAGTCC
>t0000315_II-3;size=7;
CCTACGGGGGGCTGCAGTGGGGAATATTGGGCAATGGGCGGAAGCCTGACCCAGCAACGCCGCGTGAGGGAAGAAGGTTT
TCGGATTGTAAACCTCTGTCCTTGGTGACGAAGGAAGTGACGGTAGCCAAGGAGGAAGCCCCGGCTAACTACGTGCCAGC
AGCCGCGGTAATACGTAGGGGGCGAGCGTTGTCCGGAATGACTGGGCGTAAAGGGCGTGTAGGCGGCGCTGTAAGTCCGG
AGTGAAAGTCCTGCTTTCAAGGTGGGAATTGCTTTGGAGACTGCAGAGCTTGAGTACGGAAGAGGTAAGTGGAATTCCCG
GTGTAGCGGTGAAATGCGTAGAGATCGGGAGGAACACCAGTGGCGAAGGCGACTTACTGGGCCGTAACTGACGCTGAGGC
GCGAAAGCGTGGGGAGCGAACAGGATTAGATACCCGAGTAGTCC
>t0002334_II-3;size=7;
CCTACGGGTGGCAGCAGTGAGGAATATTGGTCAATGGGCGAGAGCCTGAACCAGCCATGTCGCGTGGAGGAATAAGGATC
TATGGTTCGTAAACTCCTTTTGCGGGGGGATAAAGTGCGGGACGCGTCCCGTATTGCAGGTACCCCGCGAATAAGCATCG
GCTAACTCCGTGCCAGCAGCCGCGGTAATACGGAGGATGCGAGCGTTATCCGGATTTATTGGGTTTAAAGGGTGCGTAGG
CGGCCTCTTAAGTCGGCGGTGAAATTTCCGGGCTCAACCCGGTCACTGCCGTCGAAACTGGGGGGCTTGAGTGCGTTTGG
GGTGGCTGGAATGTGCGGTGTAGCGGTGAAATGCATAGATATCGCACAGAACGCCGATCGCGGAGGCAGGTCACCAAGCC
GCAACTGACGCTGAGGCACGAAAGCGCGGGGATCGAACAGGATTAGATACCCTAGTAGTCC
>t0030209_II-3;size=7;
CCTACGGGGGGCTGCAGTGGGGAATATTGGACAATGGGGGAAACCCTGATCCAGCGACGCCGCGTGAGTGAAGAAGTATT
TCGGTATGTAAAGCTCTATCAGCAGGGAAGATAATGACGGTACCTGACTAAGAAGCCCCGGCTAACTACGTGCCAGCAGC
CGCGGTAATACGTAGGGGGCAAGCGTTATCCGGATTTACTGGGTGTAAAGGGAGCGTAGACGGCATGGCAAGTCTGATGT
GAAAACCCGGGGCTCAACCCCGGGACTGCATTGGAAACTGTCAGGCTAGAGTGCAGGAGAGGTAAGTGGAATTCCTAGTG
TAGCGGTGAAATGCGTAGATATTAGGAGGAACACCAGTGGCGAAGGCGGCTTACTGGACTGTAACTGACGTTGAGGCTCG
AAAGCGTGGGGAGCAAACAGGATTAGATACCCTGGTAGTCC
>t0010182_II-3;size=7;
CCTACGGGGGGCTGCAGTCGAGAATCTTCCGCAATGGGCGAAAGCCTGACGGAGCGATGCCGCGTGAGGGACGAAGGCCT
TCGGGTCGTAAACCTCTGTCACCCGGGACGAACGCAACGACGGTACCGGGAGAGGAAGCCACGGCTAACTACGTGCCAGC
AGCCGCGGTAATACGTAGGTGGCGAGCGTTATTCGGATTCACTGGGCGTAAAGGGTCCGCAGGGGGCCCTCCAAGCCCGC
CGTGAAATCCCGGGGCTCAACCCCGGGCGTGCGGCGGGGACTGGCGGGCTGGAGTGCGCGATGGGCAGACGGAACACCAG
GTGTAGCGGTGGAATGCGTAGATATCTGGTGGAACACCGATGGCGAAGGCGGTCTGCTGGCGCGTCACTGACCCTCAGGG
ACGAAAGCGTGGGTAGCAAACAGGATTAGATACCCTAGTAGTCC
>t0002189_II-3;size=7;
CCTACGGGCGGCTGCAGTGGGGAATATTGGACAATGGGGGAAACCCTGATCCAGCGACGCCGCGTGAGTGAAGAAGTATT
TCGGTATGTAAAGCTCTATCAGCAAGGAAGAAAATGACGGTACTTGACTAAGAAGCTCCGGCTAAATACGTGCCAGCAGC
CGCGGTAATACGTATGGAGCAAGCGTTATCCGGATTTACTGGGTGTAAAGGGAGCGTAGACGGCAAAGCAAGTCTGAAGT
GAAATGCCGGGGCTTAACCCCGGAACTGCTTTGGAAACTGTTTAGCTAGAGTGCAGGAGAGGTAAGCGGAATTCCTAGTG
TAGCGGTGAAATGCGTAGATATTAGGAGGAACACCAGTGGCGAAGGCGGCTTACTGGACTGTAACTGACGTTGAGGCTCG
AAAGCGTGGGGAGCAAACAGGATTAGATACCCGAGTAGTCC
>t0014715_II-3;size=7;
CCTACGGGGGGCAGCAGTGGGGAATATTGCACAATGGGCGCAAGCCTGATGCAGCGATGCCGCGTGAGGGAAGAAGGTTT
TCGGATTGTAAACCTCTGTCAAAAGGGACGATAATGACGGTACCTTAGAAGGAAGCTCCGGCTAACTACGTGCCAGCAGC
CGCGGTAATACGTAGGGAGCGAGCGTTATCCGGAATTACTGGGTGTAAAGGGAGTGTAGGCGGGACTGCAAGTCAGATGT
GAAAACTACCGGCTCAACTGGTAGACTGCATTTGAAACTGTGGTTCTTGAGTGAAGTAGAGGTAAGCGGAATTCCTAGTG
TAGCGGTGAAATGCGTAGATATTAGGAGGAACATCAGTGGCGAAGGCGGCTTACTGGGCTTTAACTGACGCTGAGGCTCG
AAAGCGTGGGGAGCAAACAGGATTAGATACCCTAGTAGTCC
>t0017387_II-3;size=7;
CCTACGGGGGGCAGCAGTGAGGAATATTGGTCAATGGACGTAAGTCTGAACCAGCCAAGTAGCGTGCAGGATGACGGCCC
TATGGGTTGTAAACTGCTTTTGTGCGTGATTAAAGTGCGGCACGCGTGCCGTATTGCAGTTAGCGCACGAATAAGGACCG
GCTAATTCCGTGCCAGCAGCCGCGGTAATACGGAAGGTCCTGGTGTTATCCGGATTTATTGGGTTTAAAGGGAGCGTAGG
CCGTCGGTTAAGCGTGTTGTGAAATCCAGGGGCTCAACCCCTGGCCTGCAGCGCGAACTGGCTGACTTGAGTACACGCAA
GGCAGGCGGAATTTGTGGTGTAGCGGTGAAATGCTTAGATATCACGAAGAACCCCGATTGCGAAGGCAGCTTGCCGGAGT
GTGACTGACGCTGAAGCTCGAAGGTGCGGGTATCGAACAGGATTAGATACCCTGGTAGTCC
>t0005131_II-3;size=7;
CCTACGGGCGGCTGCAGTGAGGAATATTGGTCAATGGGCGGAAGCCTGAACCAGCCAAGTCGCGTGAAGGATGAAGGTAT
TATGTATTGTAAACTTCTTTAGCAGTGGAGTAATAAGGGGATCGAGATCCCTGATGCAAGTACACTGAGAATAAGGATCG
GCTAACTCCGTGCCAGCAGCCGCGGTAATACGGAGGATCCGAGCGTTATCCGGATTTATTGGGTTTAAAGGGTGCGCAGG
CGGCTTTTTAAGTCAGTGGTTAAATCGTGACGCTCAACGTCATCACGCCATTGATACTGGAGAGCTTGATTGCGGTCGAG
GTTTGCGGAATTCGTTGTGTAGCGGTGAAATGCATAGATATGACGAAGAACACCGATTGCGTAGGCAGCAGACCAGGCCG
TAAATGACGCTCATGCACGAAAGTGCGGGGATCGAACAGGATTAGATACCCCAGTAGTCC
>t0006236_II-3;size=7;
CCTACGGGTGGCAGCAGTGAGGAATATTGGTCAATGGGCGAGAGCCTGAACCAGCCATGTCGCGTGGAGGAATAAGGATC
TATGGTTCGTAAACTCCTTTTGCGGGGGGATAAAGTGCGGGACGCGTCCCGTATTGCAGGTACCCCGCGAATAAGCATCG
GCTAACTCCGTGCCAGCAGCCGCGGTAATACGGAGGATGCGAGCGTTATCCGGATTTATTGGGTTTAAAGGGTGCGTAGG
CGGCCTCTTAAGTCGGCGGTGAAATTTCCGGGCTCAACCCGGTCACTGCCGTCGAAACTGGGGGGCTTGAGTGCGTTTGG
GGTGGCTGGAATGTGCGGTGTAGCGGTGAAATGCATAGATATCGCACAGAACGCCGATCGCGGAGGCAGGTCACCAAGCC
GCAACTGACGCTGAGGCACGAAAGCGCGGGGATCGAACAGGATTAGATACCCGTGTAGTCC
>t0016362_II-3;size=7;
CCTACGGGAGGCTGCAGTAAGGAATATTGGGCAATGGGGGGAACCCTGACCCAGCCATGCCGCGTGAGGGAATGAGGCCC
TACGGGTCGTGAACCTCTTTTGCCTGGGGATAACCCCTCCCGCGCGACGGGGGGCTGCAGGTACCAGGCGAATAAGCATC
GGCTAACTCCGTGCCAGCAGCCGCGGTAATACGGAGGATGCGAGCGTTATCCGGATTCATTGGGTTTAAAGGGTGCGCAG
GCGGCCATGTAAGTCAGCGGTGAAAGCCAGGGGCCCAACCCCGGGAGTGCCGTTGATACTGCACGGCTGGAATGCGGTCG
AGGCGGGCGGAATGTGACGTGTAGCGGTGAAATGCATAGATATGTCACAGAACTCCGATAGCGAAGGCAGCTCGCCAGGC
CTGCATTGACGCTCAGGCACGAAAGCGTGGGGATCAAACAGGATTAGATACCCTTGTAGTCC
>t0010665_II-3;size=7;
CCTACGGGCGGCTGCAGTGAGGAATATTGGTCAATGGACGCAAGTCTGAACCAGCCATGCCGCGTGAAGGATTGAGGCCC
TATGGGTCGTAAACTTCTTTTGTGGTGGAGCAATAAGCCGTACGTGTACGGCGATGAGAGTACATCACGAATAAGCATCG
GCTAACTCCGTGCCAGCAGCCGCGGTAATACGGAGGATGCAAGCGTTATCCGGATTTATTGGGTTTAAAGGGTGCGTAGG
CTGTGGTCCAAGTCAGGGGTGAAAGCCCGGAGCTCAACTCCGGAACTGCCTTTGATACTGGTCCGCTGGAATACGGATGC
CGTGGGAGGAATGAGTAGTGTAGCGGTGAAATGCATAGATATTACTCAGAACACCGATTGCGAAGGCATCTCACGAATCC
GTCATTGACGCTGAGGCACGAAAGCGTGGGGATCAAACAGGATTAGATACCCTTGTAGTCC
>t0004642_II-3;size=7;
CCTACGGGCGGCTGCAGTGAGGAATATTGGTCAATGGGCGGAAGCCTGAACCAGCCATGCCGCGTGAGGGATGGAGGCCC
TATGGGTTGTAAACCTCTTTTGCCACAGAGTAATAAGGCTCATGCGTGGGCTGATGAGAGTATGTGGCGAATAAGCATCG
GCTAACTCCGTGCCAGCAGCCGCGGTAATACGGAGGATGCAAGCGTTATCCGGATTTATTGGGTTTAAAGGGTGCGTAGG
CGGACTGTTAAGTCAGCGGTGAAATATCCCGGCTCAACCGGGAGGCTGCCGTTGATACTGGCAGACTTGAGTACGAACGG
CGCCGGCGGAATATGTAATGTAGCGGTGAAATGCATAGATATTACATAGAACACCGATCGCGAAGGCAGCTGGCGAGGAC
GTCACTGACGCTGAGGCACGAAGGCGTGGGGATCAAACAGGATTAGATACCCCAGTAGTCC
>t0005407_II-3;size=7;
CCTACGGGGGGCTGCAGTCGAGAATCTTCCGCAATGGGCGAAAGCCTGACGGAGCGATGCCGCGTGAGGGACGAAGGCCT
TCGGGTCGTAAACCTCTGTCACCCGGGACGAACGCAACGACGGTACCGGGAGAGGAAGCCACGGCTAACTACGTGCCAGC
AGCCGCGGTAACACGTAGGTGGCGAGCGTTATTCGGATTCACTGGGCGTAAAGGGTCCGCAGGGGGCCCTCCAAGCCCGC
CGTGAAACCCCGGGGCTCAACCCCGGGCTTGCGGCGGGGACTGGCGGGCTGGAGTGCGCGATGGGCAGACGGAACACCAG
GTGTAGCGGTGGAATGCGTGGATATCTGGTGGAACACCGATGGCGAAGGCGGTCTGCTGGCGCGTCACTGACCCTCATGG
ACGAAAGCGTGGGTAGCAAACAGGATTAGATACCCTGGTAGTCC
>t0001417_II-3;size=7;
CCTACGGGGGGCAGCAGTGAGGAATATTGGTCAATGGGCGCGAGCCTGAACCAGCCAAGTAGCGTGAGGGAAGACGGCCC
TACGGGTTGTAAACCTCTTTTGCGCGGGAATAAAGTCAGCCACGTGTGGCTGTTTGCATGTACCGCGGGAATAAGGACCG
GCTAATTCCGTGCCAGCAGCCGCGGTAATACGGAAGGTCCGGGCGTTATCCGGATTTATTGGGTTTAAAGGGAGCGCAGG
CCGCCTTTTAAGCGTGTTGTGAAATGCGGGCGCCCAACGTCCGCACTGCAGCGCGAACTGGAGGGCTTGAGTTTGCGGAA
AGAAGGCGGAATTCGTTGTGTAGCGGTGAAATGCTTAGATATGACGAAGAACTCCGATTGCGAAGGCAGCCTTCTGCAGC
ATTACTGACGCTAAAGCTCGAAAGTGCGGGTATCGAACAGGATTAGATACCCTTGTAGTCC
>t0003849_II-3;size=7;
CCTACGGGGGGCTGCAGTGGGGAATATTGCACAATGGGGGAAACCCTGATGCAGCAACGCCGCGTGCGGGAAGACGGTCT
TCGGATTGTAAACCGCTTTTCTTAGTGAAGAAACAAATGACGGTAGCTAAGGAATAAGCATCGGCTAACTACGTGCCAGC
AGCCGCGGTAATACGTAGGATGCAAGCGTTGTCCGGATTTACTGGGTGTAAAGGGAGCGCAGGCGGGACTTCAAGTTGGA
TGTGAAATGTCGAGGCTTAACCTCGTCACTGCATCCAAAACTGTAGTTCTTGAGTGGAGTAGAGGCAAGCGGAATTCCGA
GTGTAGCGGTGAAATGCGTAGATATTCGGAGGAACACCAGTGGCGAAGGCGGCTTGCTGGGCTCTAACTGACGCTGAGGC
TCGAAAGTGTGGGGAGCAAACAGGATTAGATACCCTGGTAGTCC
>t0000994_II-3;size=7;
CCTACGGGCGGCAGCAGTGAGGAATATTGGTCAATGGGCGAGAGCCTGAACCAGCCATGTCGCGTGGAGGAATAAGGATC
TATGGTTCGTAAACTCCTTTTGCGGGGGGATAAAGTGCGGGACGCGTCCCGTATTGCAGGTACCCCGCGAATAAGCATCG
GCTAACTCCGTGCCAGCAGCCGCGGTAATACGGAGGATGCGAGCGTTATCCGGATTTATTGGGTTTAAAGGGTGCGTAGG
CGGCCTCTTAAGTCGGCGGTGAAATTTCCGGGCTCAACCCGGTCACTGCCGTCGAAACTGGGGGGCTTGAGTGCGTTTGG
GGTGGCTGGAATGTGCGGTGTAGCGGTGAAATGCATAGATATCGCACAGAACGCCGATCGCGGAGGCAGGTCACCAAGCC
GCAACTGACGCTGAGGCACGAAAGCGCGGGGATCGAACAGGATTAGATACCCCGGTAGTCC
>t0010919_II-3;size=7;
CCTACGGGAGGCTGCAGTAGGGAATATTGGGCAATGGAGGCAACTCTGACCCAGCCATGCCGCGTGAAGGAAGACGGCCC
TATGGGTTGTAAACTTCTTTTATCGTAGAGTAAACCTGGCCACGTGTGGCCAGTTGAGAGTATACGAGGAATAAGTATCG
GCTAACTCCGTGCCAGCAGCCGCGGTAATACGGGGGATACGAGCGTTATCCGGATTTATTGGGTTTAAAGGGTGCGCAGG
CGGATCGGTAAGTCAGGGGTGAAAAGTTGGGGCTCAACTCCAATCGTGCCTTTGATACTGCCGGACTAGAGTGCGATAGA
CGTGGCCGGAATGTGATGTGTAGCGGTGAAATGCTTAGATATGTCACAGAACACCGATCGAGAAGTCAGGTCACGAGCTC
GCAACTGACGCTCAGGCACGAAAGCGTGGGGATCAAACAGGATTAGATACCCGAGTAGTCC
>t0003379_II-3;size=7;
CCTACGGGGGGCAGCAGTGAGGAATATTGGTCAATGGGCGAGAGCCTGAACCAGCCATGTCGCGTGGAGGAATAAGGATC
TATGGTTCGTAAACTCCTTTTGCGGGGGGATAAAGTGCGGGACGCGTCCCGTATTGCAGGTACCCCGCGAATAAGCATCG
GCTAACTCCGTGCCAGCAGCCGCGGTAATACGGAGGATGCGAGCGTTATCCGGATTTATTGGGTTTAAAGGGTGCGTAGG
CGGCCTCTTAAGTCGGCGGTGAAATTTCCGGGCTCAACCCGGTCACTGCCGTCGAAACTGGGGGGCTTGAGTGCGTTTGG
GGTGGCTGGAATGTGCGGTGTAGCGGTGAAATGCATAGATATCGCACAGAACGCCGATCGCGGAGGCAGGTCACCAAGCC
GCAACTGACGCTGAGGCACGAAAGCGCGGGGATCGAACAGGATTAGATACCCCTGTAGTCC
>t0012715_II-3;size=7;
CCTACGGGCGGCAGCAGGTACCAGGCGAATAAGCATCGGCTAACTCCGTGCCAGCAGCCGCGGTAATACGGAGGATGCGA
GCGTTATCCGGATTCATTGGGTTTAAAGGGTGCGCAGGCGGCCATGTAAGTCAGCGGTGAAAGCCAGGGGCCCAACCCCG
GAAGTGCCGTTGATACTGCACGGCTGGAATGCGGTCGAGGCGGGCGGAATGTGACGTGTAGCGGTGAAATGCATAGATAT
GTCACAGAACTCCGATAGCGAAGGCAGCTCGCCAGGCCTGCATTGACGCTCAGGCACGAAAGCGTGGGGATCAAACAGGA
TTAGATACCCTTGTAGTCC
>t0003634_II-3;size=7;
CCTACGGGAGGCTGCAGTGAGGAATATTGGTCAATGGACGTAAGTCTGAACCAGCCAAGTAGCGTGCAGGATGACGGCCC
TATGGGTTGTAAACTGCTTTTGTGCGTGATTAAAGTGCGGCACGCGTGCCGTATTGCAGTTAGCGCACGAATAAGGACCG
GCTAATTCCGTGCCAGCAGCCGCGGTAATACGGAAGGTCCTGGTGTTATCCGGATTTATTGGGTTTAAAGGGAGCGTAGG
CCGTCGGTTAAGCGTGTTGTGAAATCCAGGGGCTCAACCCCTGGCCTGCAGCGCGAACTGGCTGACTTGAGTACACGCAA
GGCAGGCGGAATTTGTGGTGTAGCGGTGAAATGCTTAGATATCACGAAGAACCCCGATTGCGAAGGCAGCTTGCCGGAGT
GTGACTGACGCTGAAGCTCGAAGGTGCGGGTATCGAACAGGATTAGATACCCCGGTAGTCC
>t0012725_II-3;size=7;
CCTACGGGGGGCTGCAGTGAGGAATATTGGTCAATGGGCGAGAGCCTGAACCAGCCAAGTAGCGTGGAGGACGACGGCCC
TATGGGTTGTAAACTCCTTTTGCCTGAGGGTAAAGTGGCCTACGTGTAGGTTATTGCAAGTATCAGGTGAATAAGCATCG
GCTAACTCCGTGCCAGCAGCCGCGGTAATACGGAGGATGCGAGCGTTATCCGGATTTATTGGGTTTAAAGGGAGCGTAGG
CGGCCCGTTAAGTCAGCGGTCAAATCAGGTGGCTCAACCATCTGTCGCCGTTGAAACTGTCGGGCTTGAGTGCACAAGAG
GTGGATGGAATTCATGGTGTAGCGGTGAAATGCTTAGATATCATGAAGAACTCCGATTGCGAAGGCAGTCCACTGGGGTG
TTACTGACGCTGATGCTCGAAAGTGCGGGTATCAAACAGGATTAGATACCCGTGTAGTCC
>t0002018_II-3;size=7;
CCTACGGGGGGCAGCAGGTACCAGGCGAATAAGCATCGGCTAACTCCGTGCCAGCAGCCGCGGTAATACGGAGGATGCGA
GCGTTATCCGGATTCATTGGGTTTAAAGGGTGCGCAGGCGGCCATGTAAGTCAGCGGTGAAAGCCAGGGGCCCAACCCCG
GAAGTGCCGTTGATACTGCACGGCTGGAATGCGGTCGAGGCGGGCGGAATGTGACGTGTAGCGGTGAAATGCATAGATAT
GTCACAGAACTCCGATAGCGAAGGCAGCTCGCCAGGCCTGCATTGACGCTCAGGCACGAAAGCGTGGGGATCAAACAGGA
TTAGATACCCTAGTAGTCC
>t0006144_II-3;size=7;
CCTACGGGTGGCTGCAGTGAGGAATATTGGTCAATGGGCGAGAGCCTGAACCAGCCAAGTAGCGTGAAGGAAGACTGCCC
TATGGGTTGTAAACTTCTTTTGTGCGGGGGTAAAGTGGTCCACGCGTGGTCCATTGCAAGTACCGTACGAATAAGCATCG
GCTAACTCCGTGCCAGCAGCCGCGGTAATACGGAGGATGCGAGCGTTATCCGGATTTATTGGGTTTAAAGGGAGCGTAGG
CGGGCGATTAAGTCAGCGGTTAAATAGTGTGGCTCAACCATGCCTTGCCGTTGATACTGGTTGTCTTGAGAGTACTAGAG
GTGGATGGAATTTAGGGTGTAGCGGTGAAATGCTTAGATATCCTAAAGAACTCCGATTGCGAAGGCAGTCCACTGGGGTA
CGTCTGACGCTGAAGCTCGAAAGTGCGGGTATCAAACAGGATTAGATACCCGTGTAGTCC
>t0000727_II-3;size=7;
CCTACGGGGGGCTGCAGTGAGGAATATTGGTCAATGGGCGAGAGCCTGAACCAGCCAAGTAGCGTGAAGGAAGACTGCCC
TATGGGTTGTAAACTTCTTTTGTGCGGGGGTAAAGTGGTCCACGCGTGGTCCATTGCAAGTACCGTACGAATAAGCATCG
GCTAACTCCGTGCCAGCAGCCGCGGTAATACGGAGGATGCGAGCGTTATCCGGATTTATTGGGTTTAAAGGGAGCGTAGG
CGGGCGATTAAGTCAGCGGTTAAATAGTGTGGCTCAACCATGCCTTGCCGTTGATACTGGTTGTCTTGAGAGTACTAGAG
GTGGATGGAATTTAGGGTGTAGCGGTGAAATGCTTAGATATCCTAAAGAACTCCGATTGCGAAGGCAGTCCACTGGGGTA
CGTCTGACGCTGAAGCTCGAAAGTGCGGGTATCAAACAGGATTAGATACCCCGGTAGTCC
>t0021210_II-3;size=7;
CCTACGGGAGGCTGCAGTGGGGAATATTGGACAATGGGGGAAACCCTGATCCAGCGACGCCGCGTGAGTGAAGAAGTATT
TCGGTATGTAAAGCTCTATCAGCAAGGAAGAAAATGACGGTACTTGACTAAGAAGCTCCGGCTAAATACGTGCCAGCAGC
CGCGGTAATACGTATGGAGCAAGCGTTATCCGGATTTACTGGGTGTAAAGGGAGCGTAGACGGCAAAGCAAGTCTGAAGT
GAAATGCCGGGGCTTAACCCCGGAACTGCTTTGGAAACTGTTTAGCTAGAGTGCAGGAGAGGTAAGCGGAATTCCTAGTG
TAGCGGTGAAATGCGTAGATATTAGGAGGAACACCAGTGGCGAAGGCGGCTTACTGGACTGTAACTGACGTTGAGGCTCG
AAAGCGTGGGGAGCAAACAGGATTAGATACCCGAGTAGTCC
>t0000435_II-3;size=7;
CCTACGGGGGGCAGCAGTGAGGAATATTGGTCAATGGGCGAGAGCCTGAACCAGCCAAGTAGCGTGAAGGAAGACTGCCC
TATGGGTTGTAAACTTCTTTTGTGCGGGGGTAAAGTGGTCCACGCGTGGTCCATTGCAAGTACCGTACGAATAAGCATCG
GCTAACTCCGTGCCAGCAGCCGCGGTAATACGGAGGATGCGAGCGTTATCCGGATTTATTGGGTTTAAAGGGAGCGTAGG
CGGGCGATTAAGTCAGCGGTTAAATAGTGTGGCTCAACCATGCCTTGCCGTTGATACTGGTTGTCTTGAGAGTACTAGAG
GTGGATGGAATTTAGGGTGTAGCGGTGAAATGCTTAGATATCCTAAAGAACTCCGATTGCGAAGGCAGTCCACTGGGGTA
CGTCTGACGCTGAAGCTCGAAAGTGCGGGTATCAAACAGGATTAGATACCCTAGTAGTCC
>t0012675_II-3;size=7;
CCTACGGGAGGCAGCAGTGAGGAATATTGGACAATGGAGGGAACTCTGATCCAGCCAAACCGCGTGAAGGAAAAAGGTTC
TATGAATCGTAAACTTCTTTTGATAGGGAATAAATTTAGATATGTATATTTATTTGCAGGTACCTATCGAATAAGCACCG
GCTAACTCCGTGCCAGCAGCCGCGGTAATACGGAGGGTGCAGGCGTTATCCGGATTTATTAGGTTTAAAGGGTGCGCAGG
CGGGACATTAAGTCGGTGGTGAAATACCGTAGCTCAACTACGGGGCTGCCATCGATACTGATGACCTTGAGTGCGGATGA
GGAAGGCGGAATGTGGCGTGTAGCGGTGAAATGCTTAGATATGCCACAGAACACCGATTGCGAAGGCAGCTTTCCAATGC
GTAACTGACGCTCATGCACGAAAGCGCGGGTAGCGAACAGGATTAGATACCCGTGTAGTCC
>t0008022_II-3;size=7;
CCTACGGGGGGCTGCAGTGGGGAATATTGCACAATGGGCGCAAGCCTGATGCAGCGATGCCGCGTGAGGGAAGAAGGTTT
TCGGATTGTAAACCTCTGTCAAAAGGGACGATAATGACGGTACCTTAGAAGGAAGCTCCGGCTAACTACGTGCCAGCAGC
CGCGGTAATACGTAGGGAGCGAGCGTTATCCGGAATTACTGGGTGTAAAGGGAGTGTAGGCGGGACTGCAAGTCAGATGT
GAAAACTACCGGCTCAACTGGTAGACTGCATTTGAAACTGTGGTTCTTGAGTGAAGTAGAGGTAAGCGGAATTCCTAGTG
TAGCGGTGAAATGCGTAGATATTAGGAGGAACATCAGTGGCGAAGGCGGCTTACTGGGCTTTAACTGACGCTGAGGCTCG
AAAGCGTGGGGAGCAAACAGGATTAGATACCCCTGTAGTCC
>t0024605_II-3;size=7;
CCTACGGGCGGCTGCAGTGGGGGATATTGCACAATGGGGGAAACCCTGATGCAGCGACGCCGCGTGAGTGAAGAAGTATT
TCGGTATGTAAAGCTCTATCAGCAGGGAAGAAAATGACGGTACCTGACTAAGAAGCACCGGCTAAATACGTGCCAGCAGC
CGCGGTAATACGTATGGTGCAAGCGTTATCCGGATTTACTGGGTGTAAAGGGAGCGTAGACGGATGGCTAAGTCTGATGT
GAAAGGTGAGGGCTCAACCCTTAAACTGCATTGGAAACTGGTCATCTAGAGTGTCGGAGAGGTAAGTGGAATTCCTAGTG
TAGCGGTGAAATGCGTAGATATTAGGAGGAACACCAGTGGCGAAGGCGGCTTACTGGACGATAACTGACGTTGAGGCTCG
AAAGCGTGGGGAGCAAACAGGATTAGATACCCGTGTAGTCC
>t0004062_II-3;size=7;
CCTACGGGGGGCTGCAGTGAGGAATATTGGTCAATGGACGTAAGTCTGAACCAGCCAAGTAGCGTGCAGGATGACGGCCC
TATGGGTTGTAAACTGCTTTTGTGCGTGATTAAAGTGCGGCACGCGTGCCGTATTGCAGTTAGCGCACGAATAAGGACCG
GCTAATTCCGTGCCAGCAGCCGCGGTAATACGGAAGGTCCTGGTGTTATCCGGATTTATTGGGTTTAAAGGGAGCGTAGG
CCGTCGGTTAAGCGTGTTGTGAAATCCAGGGGCTCAACCCCTGGCCTGCAGCGCGAACTGGCTGACTTGAGTACACGCAA
GGCAGGCGGAATTTGTGGTGTAGCGGTGAAATGCTTAGATATCACGAAGAACCCCGATTGCGAAGGCAGCTTGCCGGAGT
GTGACTGACGCTGAAGCTCGAAGGTGCGGGTATCGAACAGGATTAGATACCCGGGTAGTCC
>t0003343_II-3;size=7;
CCTACGGGTGGCTGCAGTGGGGAATATTGGACAATGGGGGAAACCCTGATCCAGCGACGCCGCGTGAGTGAAGAAGTATT
TCGGTATGTAAAGCTCTATCAGCAGGGAAGATAATGACGGTACCTGACTAAGAAGCCCCGGCTAACTACGTGCCAGCAGC
CGCGGTAATACGTAGGGGGCAAGCGTTATCCGGATTTACTGGGTGTAAAGGGAGCGTAGACGGCATGGCAAGTCTGATGT
GAAAACCCGGGGCTCAACCCCGGGACTGCATTGGAAACTGTCAGGCTAGAGTGCAGGAGAGGTAAGTGGAATTCCTAGTG
TAGCGGTGAAATGCGTAGATATTAGGAGGAACACCAGTGGCGAAGGCGGCTTACTGGACTGTAACTGACGTTGAGGCTCG
AAAGCGTGGGGAGCAAACAGGATTAGATACCCCAGTAGTCC
>t0003076_II-3;size=7;
CCTACGGGTGGCAGCAGTGAGGAATATTGGTCAATGGACGTAAGTCTGAACCAGCCAAGTAGCGTGCAGGATGACGGCCC
TATGGGTTGTAAACTGCTTTTGTGCGTGATTAAAGTGCGGCACGCGTGCCGTATTGCAGTTAGCGCACGAATAAGGACCG
GCTAATTCCGTGCCAGCAGCCGCGGTAATACGGAAGGTCCTGGTGTTATCCGGATTTATTGGGTTTAAAGGGAGCGTAGG
CCGTCGGTTAAGCGTGTTGTGAAATCCAGGGGCTCAACCCCTGGCCTGCAGCGCGAACTGGCTGACTTGAGTACACGCAA
GGCAGGCGGAATTTGTGGTGTAGCGGTGAAATGCTTAGATATCACGAAGAACCCCGATTGCGAAGGCAGCTTGCCGGAGT
GTGACTGACGCTGAAGCTCGAAGGTGCGGGTATCGAACAGGATTAGATACCCTGGTAGTCC
>t0004445_II-3;size=7;
CCTACGGGCGGCTGCAGTGAGGAATATTGGACAATGGAGGGAACTCTGATCCAGCCAAACCGCGTGAAGGAAAAAGGTTC
TATGAATCGTAAACTTCTTTTGATAGGGAATAAATTTAGATATGTATATTTATTTGCAGGTACCTATCGAATAAGCACCG
GCTAACTCCGTGCCAGCAGCCGCGGTAATACGGAGGGTGCAGGCGTTATCCGGATTTATTAGGTTTAAAGGGTGCGCAGG
CGGGACATTAAGTCGGTGGTGAAATACCGTAGCTCAACTACGGGGCTGCCATCGATACTGATGACCTTGAGTGCGGATGA
GGAAGGCGGAATGTGGCGTGTAGCGGTGAAATGCTTAGATATGCCACAGAACACCGATTGCGAAGGCAGCTTTCCAATGC
GTAACTGACGCTCATGCACGAAAGCGCGGGTAGCGAACAGGATTAGATACCCCAGTAGTCC
>t0002759_II-3;size=7;
CCTACGGGGGGCTGCAGTGAGGAATATTGGTCAATGGGCGGAAGCCTGAACCAGCCATGCCGCGTGAGGGATGGAGGCCC
TATGGGTTGTAAACCTCTTTTGCCACAGAGTAATAAGGCTCATGCGTGGGCTGATGAGAGTATGTGGCGAATAAGCATCG
GCTAACTCCGTGCCAGCAGCCGCGGTAATACGGAGGATGCAAGCGTTATCCGGATTTATTGGGTTTAAAGGGTGCGTAGG
CGGACTGTTAAGTCAGCGGTGAAATATCCCGGCTCAACCGGGAGGCTGCCGTTGATACTGGCAGACTTGAGTACGAACGG
CGCCGGCGGAATATGTAATGTAGCGGTGAAATGCATAGATATTACATAGAACACCGATCGCGAAGGCAGCTGGCGAGGAC
GTCACTGACGCTGAGGCACGAAGGCGTGGGGATCAAACAGGATTAGATACCCCAGTAGTCC
>t0008962_II-3;size=7;
CCTACGGGTGGCTGCAGTCGAGAATCTTCCGCAATGGGCGAAAGCCTGACGGAGCGATGCCGCGTGAGGGACGAAGGCCT
TCGGGTCGTAAACCTCTGTCACCCGGGACGAACGCAACGACGGTACCGGGAGAGGAAGCCACGGCTAACTACGTGCCAGC
AGCCGCGGTAACACGTAGGTGGCGAGCGTTATTCGGATTCACTGGGCGTAAAGGGTCCGCAGGGGGCCCTCCAAGCCCGC
CGTGAAACCCCGGGGCTCAACCCCGGGCTTGCGGCGGGGACTGGCGGGCTGGAGTGCGCGATGGGCAGACGGAACACCAG
GTGTAGCGGTGGAATGCGTGGATATCTGGTGGAACACCGATGGCGAAGGCGGTCTGCTGGCGCGTCACTGACCCTCATGG
ACGAAAGCGTGGGTAGCAAACAGGATTAGATACCCGTGTAGTCC
>t0003058_II-3;size=7;
CCTACGGGAGGCAGCAGTGAGGAATATTGGTCAATGGGCGAGAGCCTGAACCAGCCATGTCGCGTGGAGGAATAAGGATC
TATGGTTCGTAAACTCCTTTTGCGGGGGGATAAAGTGCGGGACGCGTCCCGTATTGCAGGTACCCCGCGAATAAGCATCG
GCTAACTCCGTGCCAGCAGCCGCGGTAATACGGAGGATGCGAGCGTTATCCGGATTTATTGGGTTTAAAGGGTGCGTAGG
CGGCCTCTTAAGTCGGCGGTGAAATTTCCGGGCTCAACCCGGTCACTGCCGTCGAAACTGGGGGGCTTGAGTGCGTTTGG
GGTGGCTGGAATGTGCGGTGTAGCGGTGAAATGCATAGATATCGCACAGAACGCCGATCGCGGAGGCAGGTCACCAAGCC
GCAACTGACGCTGAGGCACGAAAGCGCGGGGATCGAACAGGATTAGATACCCGAGTAGTCC
>t0001521_II-3;size=7;
CCTACGGGTGGCTGCAGGTACCAGGCGAATAAGCATCGGCTAACTCCGTGCCAGCAGCCGCGGTAATACGGAGGATGCGA
GCGTTATCCGGATTCATTGGGTTTAAAGGGTGCGCAGGCGGCCATGTAAGTCAGCGGTGAAAGCCAGGGGCCCAACCCCG
GGAGTGCCGTTGATACTGCACGGCTGGAATGCGGTCGAGGCGGGCGGAATGTGACGTGTAGCGGTGAAATGCATAGATAT
GTCACAGAACTCCGATAGCGAAGGCAGCTCGCCAGGCCTGCATTGACGCTCAGGCACGAAAGCGTGGGGATCAAACAGGA
TTAGATACCCTTGTAGTCC
>t0000416_II-3;size=7;
CCTACGGGAGGCAGCAGTAGGGAATATTGGGCAATGGAGGCAACTCTGACCCAGCCATGCCGCGTGAAGGAAGACGGCCC
TATGGGTTGTAAACTTCTTTTATCGTAGAGTAAACCTGGCCACGTGTGGCCAGTTGAGAGTATACGAGGAATAAGTATCG
GCTAACTCCGTGCCAGCAGCCGCGGTAATACGGGGGATACGAGCGTTATCCGGATTTATTGGGTTTAAAGGGTGCGCAGG
CGGATCGGTAAGTCAGGGGTGAAAAGTTGGGGCTCAACTCCAATCGTGCCTTTGATACTGCCGGACTAGAGTGCGATAGA
CGTGGCCGGAATGTGATGTGTAGCGGTGAAATGCTTAGATATGTCACAGAACACCGATCGAGAAGTCAGGTCACGAGCTC
GCAACTGACGCTCAGGCACGAAAGCGTGGGGATCAAACAGGATTAGATACCCGAGTAGTCC
>t0004757_II-3;size=7;
CCTACGGGCGGCTGCAGTGAGGAATATTGGTCAATGGGCGAGAGCCTGAACCAGCCAAGTAGCGTGAAGGAAGACTGCCC
TATGGGTTGTAAACTTCTTTTGTGCGGGGGTAAAGTGGTCCACGCGTGGTCCATTGCAAGTACCGTACGAATAAGCATCG
GCTAACTCCGTGCCAGCAGCCGCGGTAATACGGAGGATGCGAGCGTTATCCGGATTTATTGGGTTTAAAGGGAGCGTAGG
CGGGCGATTAAGTCAGCGGTTAAATAGTGTGGCTCAACCATGCCTTGCCGTTGATACTGGTTGTCTTGAGAGTACTAGAG
GTGGATGGAATTTAGGGTGTAGCGGTGAAATGCTTAGATATCCTAAAGAACTCCGATTGCGAAGGCAGTCCACTGGGGTA
CGTCTGACGCTGAAGCTCGAAAGTGCGGGTATCAAACAGGATTAGATACCCCTGTAGTCC
>t0000405_II-3;size=7;
CCTACGGGGGGCTGCAGTGAGGAATATTGGTCAATGGGCGAGAGCCTGAACCAGCCAAGTAGCGTGAAGGAAGACTGCCC
TATGGGTTGTAAACTTCTTTTGTGCGGGGGTAAAGTGGTCCACGCGTGGTCCATTGCAAGTACCGTACGAATAAGCATCG
GCTAACTCCGTGCCAGCAGCCGCGGTAATACGGAGGATGCGAGCGTTATCCGGATTTATTGGGTTTAAAGGGAGCGTAGG
CGGGCGATTAAGTCAGCGGTTAAATAGTGTGGCTCAACCATGCCTTGCCGTTGATACTGGTTGTCTTGAGAGTACTAGAG
GTGGATGGAATTTAGGGTGTAGCGGTGAAATGCTTAGATATCCTAAAGAACTCCGATTGCGAAGGCAGTCCACTGGGGTA
CGTCTGACGCTGAAGCTCGAAAGTGCGGGTATCAAACAGGATTAGATACCCTGGTAGTCC
>t0001348_II-3;size=7;
CCTACGGGCGGCTGCAGTGAGGAATATTGGACAATGGAGGGAACTCTGATCCAGCCAAACCGCGTGAAGGAAAAAGGTTC
TATGAATCGTAAACTTCTTTTGATAGGGAATAAATTTAGATATGTATATTTATTTGCAGGTACCTATCGAATAAGCACCG
GCTAACTCCGTGCCAGCAGCCGCGGTAATACGGAGGGTGCAGGCGTTATCCGGATTTATTAGGTTTAAAGGGTGCGCAGG
CGGGACATTAAGTCGGTGGTGAAATACCGTAGCTCAACTACGGGGCTGCCATCGATACTGATGACCTTGAGTGCGGATGA
GGAAGGCGGAATGTGGCGTGTAGCGGTGAAATGCTTAGATATGCCACAGAACACCGATTGCGAAGGCAGCTTTCCAATGC
GTAACTGACGCTCATGCACGAAAGCGCGGGTAGCGAACAGGATTAGATACCCTTGTAGTCC
>t0001713_II-3;size=7;
CCTACGGGCGGCAGCAGGTACCAGGCGAATAAGCATCGGCTAACTCCGTGCCAGCAGCCGCGGTAATACGGAGGATGCGA
GCGTTATCCGGATTCATTGGGTTTAAAGGGTGCGCAGGCGGCCATGTAAGTCAGCGGTGAAAGCCAGGGGCCCAACCCCG
GAAGTGCCGTTGATACTGCACGGCTGGAATGCGGTCGAGGCGGGCGGAATGTGACGTGTAGCGGTGAAATGCATAGATAT
GTCACAGAACTCCGATAGCGAAGGCAGCTCGCCAGGCCTGCATTGACGCTCAGGCACGAAAGCGTGGGGATCAAACAGGA
TTAGATACCCCAGTAGTCC
>t0001800_II-3;size=7;
CCTACGGGGGGCTGCAGTAAGGGATATTGGGCAATGGGGGCTACCCTGACCCAGCCATGCCGCGTGAGGGAATGAGGCCC
TACGGGTCGTGAACCTCTTTTGCACGGGGATAACGGCGCCCACGCGATGGGCGCGTGCAGGTACCGTGCGAATAAGCATC
GGCTAACTCCGTGCCAGCAGCCGCGGTAATACGGAGGATGCGAGCGTTATCCGGATTCATTGGGTTTAAAGGGTGCGCAG
GCGGCGCGACAAGTCAGCGGTGAAATCCGGGGGCCCAACCCCCGAAGTGCCGTTGATACTGCCGCGCTGGAATGCGGTCG
AGGCGGGCGGAATGTGGCGTGTAGCGGTGAAATGCATAGATATGCCACAGAACCCCGATAGCGAAGGCAGCTCGCCAGTC
CTGCATTGACGCTCGGGCACGAAAGCGTGGGGATCGAACAGGATTAGATACCCGAGTAGTCC
>t0004369_II-3;size=7;
CCTACGGGGGGCTGCAGTAGGGAATATTGGGCAATGGAAGCAATTCTGACCCAGCCATGCCGCGTGCAGGAAGAAGGCCC
TAGGGTTTTAAACTGCTTTTGTCACAGAGTAACCGTCGGGACGCGTCCCGGCCTGAGAGTATGTGACGAATAAGTATCGG
CTAACTCCGTGCCAGCAGCCGCGGTAATACGGAGGATACAAGCGTTATCCGGATTTATTGGGTTTAAAGGGTGCGCAGGC
GGACCGGTAAGTCAGGGGTGAAATACTGCAGCTCAACTGCAGCCGTGCCTTTGATACTGCCGGACTAGAGTCCAAGGGAC
GTGGCTGGAATGTGGTGTGTAGCGGTGAAATGCTTAGATATGCCACAGAACGCCGATCGTGAAGACAGGCCACGAACTTG
GCACTGACGCTCAGGCACGAAAGCGTGGGTATCAAACAGGATTAGATACCCCAGTAGTCC
>t0001785_II-3;size=7;
CCTACGGGGGGCTGCAGTGAGGAATATTGGTCAATGGGCGGAAGCCTGAACCAGCCATGCCGCGTGAGGGATGGAGGCCC
TATGGGTTGTAAACCTCTTTTGCCACAGAGTAATAAGGCTCATGCGTGGGCTGATGAGAGTATGTGGCGAATAAGCATCG
GCTAACTCCGTGCCAGCAGCCGCGGTAATACGGAGGATGCAAGCGTTATCCGGATTTATTGGGTTTAAAGGGTGCGTAGG
CGGACTGTTAAGTCAGCGGTGAAATATCCCGGCTCAACCGGGAGGCTGCCGTTGATACTGGCAGACTTGAGTACGAACGG
CGCCGGCGGAATATGTAATGTAGCGGTGAAATGCATAGATATTACATAGAACACCGATCGCGAAGGCAGCTGGCGAGGAC
GTCACTGACGCTGAGGCACGAAGGCGTGGGGATCAAACAGGATTAGATACCCGGGTAGTCC
>t0002934_II-3;size=7;
CCTACGGGAGGCTGCAGTGAGGAATATTGGTCAATGGACGCAAGTCTGAACCAGCCATGCCGCGTGAAGGATTGAGGCCC
TATGGGTCGTAAACTTCTTTTGTGGTGGAGCAATAAGCCGTACGTGTACGGCGATGAGAGTACATCACGAATAAGCATCG
GCTAACTCCGTGCCAGCAGCCGCGGTAATACGGAGGATGCAAGCGTTATCCGGATTTATTGGGTTTAAAGGGTGCGTAGG
CTGTGGTCCAAGTCAGGGGTGAAAGCCCGGAGCTCAACTCCGGAACTGCCTTTGATACTGGTCCGCTGGAATACGGATGC
CGTGGGAGGAATGAGTAGTGTAGCGGTGAAATGCATAGATATTACTCAGAACACCGATTGCGAAGGCATCTCACGAATCC
GTCATTGACGCTGAGGCACGAAAGCGTGGGGATCAAACAGGATTAGATACCCTAGTAGTCC
>t0010974_II-3;size=7;
CCTACGGGGGGCTGCAGTAGGGAATATTGGGCAATGGAGGCAACTCTGACCCAGCCATGCCGCGTGAAGGAAGACGGCCC
TATGGGTTGTAAACTTCTTTTATCGTAGAGTAAACCTGGCCACGTGTGGCCAGTTGAGAGTATACGAGGAATAAGTATCG
GCTAACTCCGTGCCAGCAGCCGCGGTAATACGGGGGATACGAGCGTTATCCGGATTTATTGGGTTTAAAGGGTGCGCAGG
CGGATCGGTAAGTCAGGGGTGAAAAGTTGGGGCTCAACTCCAATCGTGCCTTTGATACTGCCGGACTAGAGTGCGATAGA
CGTGGCCGGAATGTGATGTGTAGCGGTGAAATGCTTAGATATGTCACAGAACACCGATCGAGAAGTCAGGTCACGAGCTC
GCAACTGACGCTCAGGCACGAAAGCGTGGGGATCAAACAGGATTAGATACCCGTGTAGTCC
>t0014324_II-3;size=7;
CCTACGGGCGGCTGCAGTGGGGAATATTGGGCAATGGGCGGAAGCCTGACCCAGCAACGCCGCGTGAGGGAAGAAGGTTT
TCGGATTGTAAACCTCTGTCCTTGGTGACGAAGGAAGTGACGGTAGCCAAGGAGGAAGCCCCGGCTAACTACGTGCCAGC
AGCCGCGGTAATACGTAGGGGGCGAGCGTTGTCCGGAATGACTGGGCGTAAAGGGCGTGTAGGCGGCGCTGTAAGTCCGG
AGTGAAAGTCCTGCTTTCAAGGTGGGAATTGCTTTGGAGACTGCAGAGCTTGAGTACGGAAGAGGTAAGTGGAATTCCCG
GTGTAGCGGTGAAATGCGTAGAGATCGGGAGGAACACCAGTGGCGAAGGCGACTTACTGGGCCGTAACTGACGCTGAGGC
GCGAAAGCGTGGGGAGCGAACAGGATTAGATACCCTTGTAGTCC
>t0025160_II-3;size=7;
CCTACGGGCGGCAGCAGTGAGGAATATTGGTCAATGGACGTAAGTCTGAACCAGCCAAGTAGCGTGCAGGATGACGGCCC
TATGGGTTGTAAACTGCTTTTGTGCGTGATTAAAGTGCGGCACGCGTGCCGTATTGCAGTTAGCGCACGAATAAGGACCG
GCTAATTCCGTGCCAGCAGCCGCGGTAATACGGAAGGTCCTGGTGTTATCCGGATTTATTGGGTTTAAAGGGAGCGTAGG
CCGTCGGTTAAGCGTGTTGTGAAATCCAGGGGCTCAACCCCTGGCCTGCAGCGCGAACTGGCTGACTTGAGTACACGCAA
GGCAGGCGGAATTTGTGGTGTAGCGGTGAAATGCTTAGATATCACGAAGAACCCCGATTGCGAAGGCAGCTTGCCGGAGT
GTGACTGACGCTGAAGCTCGAAGGTGCGGGTATCGAACAGGATTAGATACCCTAGTAGTCC
>t0006040_II-3;size=7;
CCTACGGGGGGCTGCAGTAAGGGATATTGGGCAATGGGGGCTACCCTGACCCAGCCATGCCGCGTGAGGGAATGAGGCCC
TACGGGTCGTGAACCTCTTTTGCACGGGGATAACGGCGCCCACGCGATGGGCGCGTGCAGGTACCGTGCGAATAAGCATC
GGCTAACTCCGTGCCAGCAGCCGCGGTAATACGGAGGATGCGAGCGTTATCCGGATTCATTGGGTTTAAAGGGTGCGCAG
GCGGCGCGACAAGTCAGCGGTGAAATCCGGGGGCCCAACCCCCGAAGTGCCGTTGATACTGCCGCGCTGGAATGCGGTCG
AGGCGGGCGGAATGTGGCGTGTAGCGGTGAAATGCATAGATATGCCACAGAACCCCGATAGCGAAGGCAGCTCGCCAGTC
CTGCATTGACGCTCGGGCACGAAAGCGTGGGGATCGAACAGGATTAGATACCCTAGTAGTCC
>t0006685_II-3;size=7;
CCTACGGGAGGCTGCAGTGAGGAATATTGGTCAATGGGGGGAACCCTGAACCAGCCATGCCGCGTGAAGGAAGACGGCCC
TATGGGTTGTAAACTTCTTTTGTACGGGAATAACGTTGGCCACGCGTGGCCATGAGAAGGTACCGTATGAATAAGCATCG
GCTAACTCCGTGCCAGCAGCCGCGGTAATACGGAGGATGCAGGCGTTATCCGGATTTATTAGGTTTAAAGGGTGCGTAGG
CGGCCAGGTAAGTCAGCGTTGAAAGTCTGCGGCTCAACCGTAGAATTGGCATTGATACTGTTTGGCTAGGATGTGGCGGA
AGTAGGCGGAATGTGCAGTGTAGCGGTGAAATGCTTAGATATTGTACAGAACACCAATTGCGAAGGCAGCTTACTATACC
ATGATTGACGCTGAGGCACGAAAGCGTGGGGATCGAACAGGATTAGATACCCCAGTAGTCC
>t0002530_II-3;size=7;
CCTACGGGTGGCTGCAGTGAGGAATATTGGTCAATGGGCGCGAGCCTGAACCAGCCAAGTAGCGTGAGGGAAGACGGCCC
TACGGGTTGTAAACCTCTTTTGCGCGGGAATAAAGTCAGCCACGTGTGGCTGTTTGCATGTACCGCGGGAATAAGGACCG
GCTAATTCCGTGCCAGCAGCCGCGGTAATACGGAAGGTCCGGGCGTTATCCGGATTTATTGGGTTTAAAGGGAGCGCAGG
CCGCCTTTTAAGCGTGTTGTGAAATGCGGGCGCCCAACGTCCGCACTGCAGCGCGAACTGGAGGGCTTGAGTTTGCGGAA
AGAAGGCGGAATTCGTTGTGTAGCGGTGAAATGCTTAGATATGACGAAGAACTCCGATTGCGAAGGCAGCCTTCTGCAGC
ATTACTGACGCTAAAGCTCGAAAGTGCGGGTATCGAACAGGATTAGATACCCCAGTAGTCC
>t0004269_II-3;size=7;
CCTACGGGCGGCAGCAGTGAGGAATATTGGTCAATGGGCGAGAGCCTGAACCAGCCATGTCGCGTGGAGGAATAAGGATC
TATGGTTCGTAAACTCCTTTTGCGGGGGGATAAAGTGCGGGACGCGTCCCGTATTGCAGGTACCCCGCGAATAAGCATCG
GCTAACTCCGTGCCAGCAGCCGCGGTAATACGGAGGATGCGAGCGTTATCCGGATTTATTGGGTTTAAAGGGTGCGTAGG
CGGCCTCTTAAGTCGGCGGTGAAATTTCCGGGCTCAACCCGGTCACTGCCGTCGAAACTGGGGGGCTTGAGTGCGTTTGG
GGTGGCTGGAATGTGCGGTGTAGCGGTGAAATGCATAGATATCGCACAGAACGCCGATCGCGGAGGCAGGTCACCAAGCC
GCAACTGACGCTGAGGCACGAAAGCGCGGGGATCGAACAGGATTAGATACCCGAGTAGTCC
>t0006319_II-3;size=7;
CCTACGGGCGGCTGCAGTGAGGAATATTGGTCAATGGACGGAAGTCTGAACCAGCCATGCCGCGTGAAGGAAGGCGGCCC
TATGGGTTGTAAACTTCTTTTGCCGCAGAGTAATAAGCGGGATGCGTCCCGTGATGAGAGTATGCGGCGAATAAGCATCG
GCTAACTCCGTGCCAGCAGCCGCGGTAATACGGAGGATGCAAGCGTTATCCGGATTTATTGGGTTTAAAGGGTGCGTAGG
CGGAGCATTAAGTCAGCGGTGAAATATCCCGGCTCAACCGGGAGGCTGCCGTTGATACTGATGGTCTCGAGTCCGAACGG
CGCCGGCGGAATATGTAATGTAGCGGTGAAATGCATAGATATTACATAGAACACCGATCGCGAAGGCAGCTGGCGAGGAC
GGCACTGACGCTGAGGCACGAAGGTGCGGGGATCAAACAGGATTAGATACCCTAGTAGTCC
>t0027466_II-3;size=7;
CCTACGGGTGGCTGCAGTGAGGAATATTGGTCAATGGGCGAGAGCCTGAACCAGCCATGTCGCGTGGAGGAATAAGGATC
TATGGTTCGTAAACTCCTTTTGCGGGGGGATAAAGTGCGGGACGCGTCCCGTATTGCAGGTACCCCGCGAATAAGCATCG
GCTAACTCCGTGCCAGCAGCCGCGGTAATACGGAGGATGCGAGCGTTATCCGGATTTATTGGGTTTAAAGGGTGCGTAGG
CGGCCTCTTAAGTCGGCGGTGAAATTTCCGGGCTCAACCCGGTCACTGCCGTCGAAACTGGGGGGCTTGAGTGCGTTTGG
GGTGGCTGGAATGTGCGGTGTAGCGGTGAAATGCATAGATATCGCACAGAACGCCGATCGCGGAGGCAGGTCACCAAGCC
GCAACTGACGCTGAGGCACGAAAGCGCGGGGATCGAACAGGATTAGATACCCCTGTAGTCC
>t0004548_II-3;size=7;
CCTACGGGCGGCTGCAGTGAGGAATATTGGTCAATGGGCGAGAGCCTGAACCAGCCAAGTAGCGTGGAGGACGACGGCCC
TATGGGTTGTAAACTCCTTTTGCCTGAGGGTAAAGTGGCCTACGTGTAGGTTATTGCAAGTATCAGGTGAATAAGCATCG
GCTAACTCCGTGCCAGCAGCCGCGGTAATACGGAGGATGCGAGCGTTATCCGGATTTATTGGGTTTAAAGGGAGCGTAGG
CGGCCCGTTAAGTCAGCGGTCAAATCAGGTGGCTCAACCATCTGTCGCCGTTGAAACTGTCGGGCTTGAGTGCACAAGAG
GTGGATGGAATTCATGGTGTAGCGGTGAAATGCTTAGATATCATGAAGAACTCCGATTGCGAAGGCAGTCCACTGGGGTG
TTACTGACGCTGATGCTCGAAAGTGCGGGTATCAAACAGGATTAGATACCCTGGTAGTCC
>t0006845_II-3;size=7;
CCTACGGGAGGCTGCAGTAAGGAATATTGGGCAATGGGGGGAACCCTGACCCAGCCATGCCGCGTGAGGGAATGAGGCCC
TACGGGTCGTGAACCTCTTTTGCCTGGGGATAACCCCTCCCGCGCGACGGGGGGCTGCAGGTACCAGGCGAATAAGCATC
GGCTAACTCCGTGCCAGCAGCCGCGGTAATACGGAGGATGCGAGCGTTATCCGGATTCATTGGGTTTAAAGGGTGCGCAG
GCGGCCATGTAAGTCAGCGGTGAAAGCCAGGGGCCCAACCCCGGGAGTGCCGTTGATACTGCACGGCTGGAATGCGGTCG
AGGCGGGCGGAATGTGACGTGTAGCGGTGAAATGCATAGATATGTCACAGAACTCCGATAGCGAAGGCAGCTCGCCAGGC
CTGCATTGACGCTCAGGCACGAAAGCGTGGGGATCAAACAGGATTAGATACCCTAGTAGTCC
>t0002886_II-3;size=7;
CCTACGGGGGGCTGCAGTCGAGGATCATTTGCAATGGGCGAAAGCCTGACAATGCGACGCTGCGTGTAGGATGAAGGTCT
TCGGATTGTAAACTACTGTCATGAGGGAAAAGGACGCGGGGGCCAACAACCCCTGCCGTTTGATTGTACTTCAAGAGGAA
GAGACGGCTAACTCTGTGCCAGCAGCCGCGGTAATACAGAGGTCTCAAGCGTTGTTCGGATTTACTGGGCGTAAAGCGTG
CGCAGGCGGCAAGCCATGTTGCGTGTGAAATCCCGGGGCTCACCCCCGGAAGTGCACGCAAAACCGGCTTGCTCGAGTCC
GGGAAGGGAGTCTGGAACACATGGTGTAGCGGTGAAATGCGTTGATATCATGTGGAACACCGGTAGCGAAGGCGAGACTC
TGGAACGGCACTGACGCTCATGCACGAAAGCGTGGGGAGCAAACAGGATTAGATACCCGAGTAGTCC
>t0003024_II-3;size=7;
CCTACGGGCGGCAGCAGTGGGGAATATTGGACAATGGGGGAAACCCTGATCCAGCGACGCCGCGTGAGTGAAGAAGTATT
TCGGTATGTAAAGCTCTATCAGCAAGGAAGAAAATGACGGTACTTGACTAAGAAGCTCCGGCTAAATACGTGCCAGCAGC
CGCGGTAATACGTATGGAGCAAGCGTTATCCGGATTTACTGGGTGTAAAGGGAGCGTAGACGGCAAAGCAAGTCTGAAGT
GAAATGCCGGGGCTTAACCCCGGAACTGCTTTGGAAACTGTTTAGCTAGAGTGCAGGAGAGGTAAGCGGAATTCCTAGTG
TAGCGGTGAAATGCGTAGATATTAGGAGGAACACCAGTGGCGAAGGCGGCTTACTGGACTGTAACTGACGTTGAGGCTCG
AAAGCGTGGGGAGCAAACAGGATTAGATACCCCAGTAGTCC
>t0003686_II-3;size=7;
CCTACGGGCGGCAGCAGTGAGGAATATTGGTCAATGGGCGAGAGCCTGAACCAGCCATGTCGCGTGGAGGAATAAGGATC
TATGGTTCGTAAACTCCTTTTGCGGGGGGATAAAGTGCGGGACGCGTCCCGTATTGCAGGTACCCCGCGAATAAGCATCG
GCTAACTCCGTGCCAGCAGCCGCGGTAATACGGAGGATGCGAGCGTTATCCGGATTTATTGGGTTTAAAGGGTGCGTAGG
CGGCCTCTTAAGTCGGCGGTGAAATTTCCGGGCTCAACCCGGTCACTGCCGTCGAAACTGGGGGGCTTGAGTGCGTTTGG
GGTGGCTGGAATGTGCGGTGTAGCGGTGAAATGCATAGATATCGCACAGAACGCCGATCGCGGAGGCAGGTCACCAAGCC
GCAACTGACGCTGAGGCACGAAAGCGCGGGGATCGAACAGGATTAGATACCCGGGTAGTCC
>t0013133_II-3;size=7;
CCTACGGGGGGCAGCAGTAAGGAATATTGGGCAATGGGGGGAACCCTGACCCAGCCATGCCGCGTGAGGGAATGAGGCCC
TACGGGTCGTGAACCTCTTTTGCCTGGGGATAACCCCTCCCGCGCGACGGGGGGCTGCAGGTACCAGGCGAATAAGCATC
GGCTAACTCCGTGCCAGCAGCCGCGGTAATACGGAGGATGCGAGCGTTATCCGGATTCATTGGGTTTAAAGGGTGCGCAG
GCGGCCATGTAAGTCAGCGGTGAAAGCCAGGGGCCCAACCCCGGGAGTGCCGTTGATACTGCACGGCTGGAATGCGGTCG
AGGCGGGCGGAATGTGACGTGTAGCGGTGAAATGCATAGATATGTCACAGAACTCCGATAGCGAAGGCAGCTCGCCAGGC
CTGCATTGACGCTCAGGCACGAAAGCGTGGGGATCAAACAGGATTAGATACCCTAGTAGTCC
>t0006968_II-3;size=7;
CCTACGGGGGGCAGCAGTAGGGAATATTGGGCAATGGAGGCAACTCTGACCCAGCCATGCCGCGTGAAGGAAGACGGCCC
TATGGGTTGTAAACTTCTTTTATCGTAGAGTAAACCTGGCCACGTGTGGCCAGTTGAGAGTATACGAGGAATAAGTATCG
GCTAACTCCGTGCCAGCAGCCGCGGTAATACGGGGGATACGAGCGTTATCCGGATTTATTGGGTTTAAAGGGTGCGCAGG
CGGATCGGTAAGTCAGGGGTGAAAAGTTGGGGCTCAACTCCAATCGTGCCTTTGATACTGCCGGACTAGAGTGCGATAGA
CGTGGCCGGAATGTGATGTGTAGCGGTGAAATGCTTAGATATGTCACAGAACACCGATCGAGAAGTCAGGTCACGAGCTC
GCAACTGACGCTCAGGCACGAAAGCGTGGGGATCAAACAGGATTAGATACCCGGGTAGTCC
>t0008129_II-3;size=7;
CCTACGGGTGGCTGCAGTGAGGAATATTGGTCAATGGACGTAAGTCTGAACCAGCCAAGTAGCGTGCAGGATGACGGCCC
TATGGGTTGTAAACTGCTTTTGTGCGTGATTAAAGTGCGGCACGCGTGCCGTATTGCAGTTAGCGCACGAATAAGGACCG
GCTAATTCCGTGCCAGCAGCCGCGGTAATACGGAAGGTCCTGGTGTTATCCGGATTTATTGGGTTTAAAGGGAGCGTAGG
CCGTCGGTTAAGCGTGTTGTGAAATCCAGGGGCTCAACCCCTGGCCTGCAGCGCGAACTGGCTGACTTGAGTACACGCAA
GGCAGGCGGAATTTGTGGTGTAGCGGTGAAATGCTTAGATATCACGAAGAACCCCGATTGCGAAGGCAGCTTGCCGGAGT
GTGACTGACGCTGAAGCTCGAAGGTGCGGGTATCGAACAGGATTAGATACCCTAGTAGTCC
>t0023613_II-3;size=7;
CCTACGGGGGGCAGCAGTGAGGAATATTGGTCAATGGACGTAAGTCTGAACCAGCCAAGTAGCGTGCAGGATGACGGCCC
TATGGGTTGTAAACTGCTTTTGTGCGTGATTAAAGTGCGGCACGCGTGCCGTATTGCAGTTAGCGCACGAATAAGGACCG
GCTAATTCCGTGCCAGCAGCCGCGGTAATACGGAAGGTCCTGGTGTTATCCGGATTTATTGGGTTTAAAGGGAGCGTAGG
CCGTCGGTTAAGCGTGTTGTGAAATCCAGGGGCTCAACCCCTGGCCTGCAGCGCGAACTGGCTGACTTGAGTACACGCAA
GGCAGGCGGAATTTGTGGTGTAGCGGTGAAATGCTTAGATATCACGAAGAACCCCGATTGCGAAGGCAGCTTGCCGGAGT
GTGACTGACGCTGAAGCTCGAAGGTGCGGGTATCGAACAGGATTAGATACCCTAGTAGTCC
>t0002399_II-3;size=7;
CCTACGGGAGGCTGCAGCTAAGAATATTCCGCAATGGACGAAAGTCTGACGGAGCGACGCCGCGTGGATGATGAAGGCCG
GAAGGTTGTAAAATCCTTTTATAACTGAGGAATAAGTATTATCAGAGAAAGGTAGTATGGTGACTGTAGGTTATGAATAA
GCAACGGCTAATTACGTGCCAGCAGCCGCGGTAACACGTAAGTTGCGAGCGTTGTTCGGAATTATTGGGCGTAAAGGGCA
TGTAGGCGGTTTTGCAAGCTTGGTGTGAAATCCCGGAGCTCAACTCCGGAATTGCGTTGAGAACTGCATAACTAGAGTCA
CTGAGGGGCAATCAGAATTCCAGGTGTAGGGGTGAAATCTGTAGATATCTGGAAGAATACCAATGGCGAAGGCAGGTTAC
CAGCAGATGACTGACGCTGAGGTGCGAAGGTGCGGGGAGCAAACAGGATTAGATACCCCAGTAGTCC
>t0006532_II-3;size=6;
CCTACGGGTGGCTGCAGTGAGGAATATTGGTCAATGGGCGAGAGCCTGAACCAGCCAAGTAGCGTGAAGGAAGACTGCCC
TATGGGTTGTAAACTTCTTTTGTGCGGGGGTAAAGTGGTCCACGCGTGGTCCATTGCAAGTACCGTACGAATAAGCATCG
GCTAACTCCGTGCCAGCAGCCGCGGTAATACGGAGGATGCGAGCGTTATCCGGATTTATTGGGTTTAAAGGGAGCGTAGG
CGGGCGATTAAGTCAGCGGTTAAATAGTGTGGCTCAACCATGCCTTGCCGTTGATACTGGTTGTCTTGAGAGTACTAGAG
GTGGATGGAATTTAGGGTGTAGCGGTGAAATGCTTAGATATCCTAAAGAACTCCGATTGCGAAGGCAGTCCACTGGGGTA
CGTCTGACGCTGAAGCTCGAAAGTGCGGGTATCAAACAGGATTAGATACCCTGGTAGTCC
>t0016927_II-3;size=6;
CCTACGGGAGGCTGCAGTGAGGAATATTGGTCAATGGGCGAGAGCCTGAACCAGCCAAGTAGCGTGGAGGACGACGGCCC
TATGGGTTGTAAACTCCTTTTGCCTGAGGGTAAAGTGGCCTACGTGTAGGTTATTGCAAGTATCAGGTGAATAAGCATCG
GCTAACTCCGTGCCAGCAGCCGCGGTAATACGGAGGATGCGAGCGTTATCCGGATTTATTGGGTTTAAAGGGAGCGTAGG
CGGCCCGTTAAGTCAGCGGTCAAATCAGGTGGCTCAACCATCTGTCGCCGTTGAAACTGTCGGGCTTGAGTGCACAAGAG
GTGGATGGAATTCATGGTGTAGCGGTGAAATGCTTAGATATCATGAAGAACTCCGATTGCGAAGGCAGTCCACTGGGGTG
TTACTGACGCTGATGCTCGAAAGTGCGGGTATCAAACAGGATTAGATACCCGAGTAGTCC
>t0017830_II-3;size=6;
CCTACGGGGGGCTGCAGTGGGGAATCTTCCGCAATGGGCGAAAGCCTGACGGAGCAATGCCGCGTGAGTGATGAAGGGAT
TCGTCCCGTAAAGCTCTTTTATACATGACGAACGCGCGAGGGGCGAACAGCCCCTTGCAGTGACGGTAGTGTATGAATAA
GCCACGGCTAACTACGTGCCAGCAGCCGCGGTAATACGTAGGTGGCGAGCGTTGTCCGGAATTATTGGGCGTAAAGAGCA
TGTAGGCGGTCCCTTAAGTCTGGAGTGAAAATGCGGGGCTCAACCCCGTATGGCTTTGGATACTGGGGGACTTGAGTGCA
GGAGGGGAAAGGGGAATTCCCAGTGTAGCGGTGAAATGCGTAGATATTGGGAGGAACACCAGTGGCGAAGGCGCCTTTCT
GGACTGTGTCTGACGCTGAGATGCGAAAGCCAGGGGAGCGAACGGGATTAGATACCCTGGTAGTCC
>t0006397_II-3;size=6;
CCTACGGGAGGCTGCAGTGAGGAATATTGGTCAATGGGCGAGAGCCTGAACCAGCCAAGTAGCGTGGAGGACGACGGCCC
TATGGGTTGTAAACTCCTTTTGCCTGAGGGTAAAGTGGCCTACGTGTAGGTTATTGCAAGTATCAGGTGAATAAGCATCG
GCTAACTCCGTGCCAGCAGCCGCGGTAATACGGAGGATGCGAGCGTTATCCGGATTTATTGGGTTTAAAGGGAGCGTAGG
CGGCCCGTTAAGTCAGCGGTCAAATCAGGTGGCTCAACCATCTGTCGCCGTTGAAACTGTCGGGCTTGAGTGCACAAGAG
GTGGATGGAATTCATGGTGTAGCGGTGAAATGCTTAGATATCATGAAGAACTCCGATTGCGAAGGCAGTCCACTGGGGTG
TTACTGACGCTGATGCTCGAAAGTGCGGGTATCAAACAGGATTAGATACCCTGGTAGTCC
>t0004332_II-3;size=6;
CCTACGGGAGGCTGCAGTGAGGAATATTGGTCAATGGACGCAAGTCTGAACCAGCCATGCCGCGTGAAGGATTGAGGCCC
TATGGGTCGTAAACTTCTTTTGTGGTGGAGCAATAAGCCGTACGTGTACGGCGATGAGAGTACATCACGAATAAGCATCG
GCTAACTCCGTGCCAGCAGCCGCGGTAATACGGAGGATGCAAGCGTTATCCGGATTTATTGGGTTTAAAGGGTGCGTAGG
CTGTGGTCCAAGTCAGGGGTGAAAGCCCGGAGCTCAACTCCGGAACTGCCTTTGATACTGGTCCGCTGGAATACGGATGC
CGTGGGAGGAATGAGTAGTGTAGCGGTGAAATGCATAGATATTACTCAGAACACCGATTGCGAAGGCATCTCACGAATCC
GTCATTGACGCTGAGGCACGAAAGCGTGGGGATCAAACAGGATTAGATACCCCAGTAGTCC
>t0017502_II-3;size=6;
CCTACGGGCGGCTGCAGTGAGGAATATTGGTCAATGGGCGAGAGCCTGAACCAGCCAAGTAGCGTGAAGGAAGACTGCCC
TATGGGTTGTAAACTTCTTTTGTGCGGGGGTAAAGTGGTCCACGCGTGGTCCATTGCAAGTACCGTACGAATAAGCATCG
GCTAACTCCGTGCCAGCAGCCGCGGTAATACGGAGGATGCGAGCGTTATCCGGATTTATTGGGTTTAAAGGGAGCGTAGG
CGGGCGATTAAGTCAGCGGTTAAATAGTGTGGCTCAACCATGCCTTGCCGTTGATACTGGTTGTCTTGAGAGTACTAGAG
GTGGATGGAATTTAGGGTGTAGCGGTGAAATGCTTAGATATCCTAAAGAACTCCGATTGCGAAGGCAGTCCACTGGGGTA
CGTCTGACGCTGAAGCTCGAAAGTGCGGGTATCAAACAGGATTAGATACCCGTGTAGTCC
>t0039176_II-3;size=6;
CCTACGGGGGGCTGCAGTGGGGAATATTGGACAATGGGGGAAACCCTGATCCAGCGACGCCGCGTGAGTGAAGAAGTATT
TCGGTATGTAAAGCTCTATCAGCAAGGAAGAAAATGACGGTACTTGACTAAGAAGCTCCGGCTAAATACGTGCCAGCAGC
CGCGGTAATACGTATGGAGCAAGCGTTATCCGGATTTACTGGGTGTAAAGGGAGCGTAGACGGCAAAGCAAGTCTGAAGT
GAAATGCCGGGGCTTAACCCCGGAACTGCTTTGGAAACTGTTTAGCTAGAGTGCAGGAGAGGTAAGCGGAATTCCTAGTG
TAGCGGTGAAATGCGTAGATATTAGGAGGAACACCAGTGGCGAAGGCGGCTTACTGGACTGTAACTGACGTTGAGGCTCG
AAAGCGTGGGGAGCAAACAGGATTAGATACCCCTGTAGTCC
>t0027446_II-3;size=6;
CCTACGGGCGGCAGCAGTGAGGAATATTGGTCAATGGACGGAAGTCTGAACCAGCCATGCCGCGTGAAGGAAGGAGGCCC
TATGGGTTGTGAACTTCTTTTGCCGCAGAGTAATAAGGGTCCTGCGGGGCCTGATGAGAGTATGCGGCGAATAAGCATCG
GCTAACTCCGTGCCAGCAGCCGCGGTAATACGGAGGATGCAAGCGTTATCCGGATTTATTGGGTTTAAAGGGTGCGTAGG
CGGACGCGTAAGTCAGCGGTGAAATATCCCGGCTCAACCGGGAGGCTGCCGTTGATACTGCGCGACTGGAGTCCAAACGG
CGCCGGCGGAATATGTAATGTAGCGGTGAAATGCATAGATATTACATAGAACACCGATCGCGAAGGCAGCTGGCGAGGAT
GGTACTGACGCTGAGGCACGAAGGCGTGGGGATCAAACAGGATTAGATACCCTAGTAGTCC
>t0013395_II-3;size=6;
CCTACGGGGGGCAGCAGTCGAGGATCATTTGCAATGGGGGAAACCCTGACAATGCGACGCTGCGTGGAGGATGGAGGCCT
TCGGGTTGTAAACTCCTGTCATGAGGGAAAAGGAGAGCGGACCCAACACGTCCGTGATTTGATGGTACCTCAAGAGGAAG
CGACGGCTAACTCTGTGCCAGCAGCCGCGGTAATACAGAGGTCGCGAGCGTTGTTCGGATTTACTGGGCGTAAAGGGCGC
GTAGGCGGCATGATGTGTCGGATGTGAAATCTCCGGGCTCAACCCGGAAAGTGCGTCCGAAACTATCGTGCTCGAGTGCG
GAATGGGGAATCGGAATATAGGGTGTAGCGGTGAAATGCGTTGATATCCTATAGAACACCGGAGGCGAAGGCGGATTCCT
GGTACGCAACTGACGCTGAGGCGCGAAAGTCGGGGGAGCAAACAGGATTAGATACCCGTGTAGTCC
>t0003912_II-3;size=6;
CCTACGGGCGGCTGCAGTGGGGAATATTGGACAATGGGGGAAACCCTGATCCAGCGACGCCGCGTGAGTGAAGAAGTATT
TCGGTATGTAAAGCTCTATCAGCAGGGAAGATAATGACGGTACCTGACTAAGAAGCCCCGGCTAACTACGTGCCAGCAGC
CGCGGTAATACGTAGGGGGCAAGCGTTATCCGGATTTACTGGGTGTAAAGGGAGCGTAGACGGCATGGCAAGTCTGATGT
GAAAACCCGGGGCTCAACCCCGGGACTGCATTGGAAACTGTCAGGCTAGAGTGCAGGAGAGGTAAGTGGAATTCCTAGTG
TAGCGGTGAAATGCGTAGATATTAGGAGGAACACCAGTGGCGAAGGCGGCTTACTGGACTGTAACTGACGTTGAGGCTCG
AAAGCGTGGGGAGCAAACAGGATTAGATACCCCTGTAGTCC
>t0019792_II-3;size=6;
CCTACGGGGGGCTGCAGTGAGGAATATTGGTCAATGGGCGCGAGCCTGAACCAGCCAAGTAGCGTGAGGGAAGACGGCCC
TACGGGTTGTAAACCTCTTTTGCGCGGGAATAAAGTCAGCCACGTGTGGCTGTTTGCATGTACCGCGGGAATAAGGACCG
GCTAATTCCGTGCCAGCAGCCGCGGTAATACGGAAGGTCCGGGCGTTATCCGGATTTATTGGGTTTAAAGGGAGCGCAGG
CCGCCTTTTAAGCGTGTTGTGAAATGCGGGCGCCCAACGTCCGCACTGCAGCGCGAACTGGAGGGCTTGAGTTTGCGGAA
AGAAGGCGGAATTCGTTGTGTAGCGGTGAAATGCTTAGATATGACGAAGAACTCCGATTGCGAAGGCAGCCTTCTGCAGC
ATTACTGACGCTAAAGCTCGAAAGTGCGGGTATCGAACAGGATTAGATACCCGTGTAGTCC
>t0015530_II-3;size=6;
CCTACGGGTGGCTGCAGGTACCAGGCGAATAAGCATCGGCTAACTCCGTGCCAGCAGCCGCGGTAATACGGAGGATGCGA
GCGTTATCCGGATTCATTGGGTTTAAAGGGTGCGCAGGCGGCCATGTAAGTCAGCGGTGAAAGCCAGGGGCCCAACCCCG
GAAGTGCCGTTGATACTGCACGGCTGGAATGCGGTCGAGGCGGGCGGAATGTGACGTGTAGCGGTGAAATGCATAGATAT
GTCACAGAACTCCGATAGCGAAGGCAGCTCGCCAGGCCTGCATTGACGCTCAGGCACGAAAGCGTGGGGATCAAACAGGA
TTAGATACCCCGGTAGTCC
>t0031382_II-3;size=6;
CCTACGGGGGGCTGCAGTCGAGAATCTTCGGCAATGGACGAAAGTCTGACCGAGCGACGCCGCGTGTATGATGAAGGTCT
TCGGATTGTAAAGTACTGTCGATAGGGCGGAAATTTACGGTGGCAATCCATCGTATTTGACCTATCTTTTGAGGAAGGAC
GGGCTAAGTTCGTGCCAGCAGCCGCGGTAAGACGAACTGTTCTAACGTTATTCGGAATCACTGGGCTTAAAGGGCGCGTA
GGCGGTTTTTTAAGCAGGGTCTGAAATCCCTCGGCTCAACCGAGGAACTGGGCTTTGAACTGGAAAACTAGAGTGAAGTA
GGGGTAAGCGGAACTTGCGGTGGAGCGGTGAAATGCTTTGATATCGCAAGGAACACCGGCGGCGAAGGCGGCTTACTGGA
CTTCAACTGACGCTCAAGCGCGAAAGCTAGGGTAGCGAACGGGATTAGATACCCCAGTAGTCC
>t0018019_II-3;size=6;
CCTACGGGTGGCTGCAGTCGAGAATCTTCCGCAATGGGCGAAAGCCTGACGGAGCGATGCCGCGTGAGGGACGAAGGCCT
TCGGGTCGTAAACCTCTGTCACCCGGGACGAACGCAACGACGGTACCGGGAGAGGAAGCCACGGCTAACTACGTGCCAGC
AGCCGCGGTAATACGTAGGTGGCGAGCGTTATTCGGATTCACTGGGCGTAAAGGGTCCGCAGGGGGCCCTCCAAGCCCGC
CGTGAAATCCCGGGGCTCAACCCCGGGCGTGCGGCGGGGACTGGCGGGCTGGAGTGCGCGATGGGCAGACGGAACACCAG
GTGTAGCGGTGGAATGCGTAGATATCTGGTGGAACACCGATGGCGAAGGCGGTCTGCTGGCGCGTCACTGACCCTCAGGG
ACGAAAGCGTGGGTAGCAAACAGGATTAGATACCCTGGTAGTCC
>t0017188_II-3;size=6;
CCTACGGGCGGCAGCAGTGAGGAATATTGGTCAATGGGCGAGAGCCTGAACCAGCCAAGTAGCGTGAAGGAAGACTGCCC
TATGGGTTGTAAACTTCTTTTGTGCGGGGGTAAAGTGGTCCACGCGTGGTCCATTGCAAGTACCGTACGAATAAGCATCG
GCTAACTCCGTGCCAGCAGCCGCGGTAATACGGAGGATGCGAGCGTTATCCGGATTTATTGGGTTTAAAGGGAGCGTAGG
CGGGCGATTAAGTCAGCGGTTAAATAGTGTGGCTCAACCATGCCTTGCCGTTGATACTGGTTGTCTTGAGAGTACTAGAG
GTGGATGGAATTTAGGGTGTAGCGGTGAAATGCTTAGATATCCTAAAGAACTCCGATTGCGAAGGCAGTCCACTGGGGTA
CGTCTGACGCTGAAGCTCGAAAGTGCGGGTATCAAACAGGATTAGATACCCTTGTAGTCC
>t0022972_II-3;size=6;
CCTACGGGTGGCAGCAGGTACCAGGCGAATAAGCATCGGCTAACTCCGTGCCAGCAGCCGCGGTAATACGGAGGATGCGA
GCGTTATCCGGATTCATTGGGTTTAAAGGGTGCGCAGGCGGCCATGTAAGTCAGCGGTGAAAGCCAGGGGCCCAACCCCG
GGAGTGCCGTTGATACTGCACGGCTGGAATGCGGTCGAGGCGGGCGGAATGTGACGTGTAGCGGTGAAATGCATAGATAT
GTCACAGAACTCCGATAGCGAAGGCAGCTCGCCAGGCCTGCATTGACGCTCAGGCACGAAAGCGTGGGGATCAAACAGGA
TTAGATACCCGAGTAGTCC
>t0023197_II-3;size=6;
CCTACGGGCGGCTGCAGGTACCAGGCGAATAAGCATCGGCTAACTCCGTGCCAGCAGCCGCGGTAATACGGAGGATGCGA
GCGTTATCCGGATTCATTGGGTTTAAAGGGTGCGCAGGCGGCCATGTAAGTCAGCGGTGAAAGCCAGGGGCCCAACCCCG
GAAGTGCCGTTGATACTGCACGGCTGGAATGCGGTCGAGGCGGGCGGAATGTGACGTGTAGCGGTGAAATGCATAGATAT
GTCACAGAACTCCGATAGCGAAGGCAGCTCGCCAGGCCTGCATTGACGCTCAGGCACGAAAGCGTGGGGATCAAACAGGA
TTAGATACCCCGGTAGTCC
>t0019455_II-3;size=6;
CCTACGGGAGGCTGCAGTGAGGAATATTGGTCAATGGGCGTAAGCCTGAACCAGCCAAGTAGCGTGCAGGATGACGGCCC
TATGGGTTGTAAACTGCTTTTAACCGGGAATAACGGTCTCCACGTGTGGTGATGTGCATGTACCGGTTGAATAAGGATCG
GCTAACTCCGTGCCAGCAGCCGCGGTAATACGGAGGATCCGAGCGTTATCCGGATTTATTGGGTTTAAAGGGAGCGTAGG
CGGAAGGTCAAGTCAGCTGTGAAATGTAGTCGCTCAACGTCTGCACTGCAGTTGAAACTGGCCTCCTTGAGTGCGTAAGA
GGCAGGCGGAATTCGTCGTGTAGCGGTGAAATGCTTAGATATGACGAAGAACTCCTATTGCGAAGGCAGCTTGCTGGGCC
GCAACTGACGCTGAAGCTCGAAGGTGCGGGTATCGAACAGGATTAGATACCCCAGTAGTCC
>t0005624_II-3;size=6;
CCTACGGGTGGCTGCAGGTACCAGGCGAATAAGCATCGGCTAACTCCGTGCCAGCAGCCGCGGTAATACGGAGGATGCGA
GCGTTATCCGGATTCATTGGGTTTAAAGGGTGCGCAGGCGGCCATGTAAGTCAGCGGTGAAAGCCAGGGGCCCAACCCCG
GAAGTGCCGTTGATACTGCACGGCTGGAATGCGGTCGAGGCGGGCGGAATGTGACGTGTAGCGGTGAAATGCATAGATAT
GTCACAGAACTCCGATAGCGAAGGCAGCTCGCCAGGCCTGCATTGACGCTCAGGCACGAAAGCGTGGGGATCAAACAGGA
TTAGATACCCTGGTAGTCC
>t0019233_II-3;size=6;
CCTACGGGGGGCTGCAGTGAGGAATATTGGTCAATGGGCGGAAGCCTGAACCAGCCAAGTCGCGTGAAGGATGAAGGTAT
TATGTATTGTAAACTTCTTTAGACGCAGAGAAATAAGGAGGTCGAGACCTCTGATGCTAGTATGCGTAGAATAAGGATCG
GCTAACTCCGTGCCAGCAGCCGCGGTAATACGGAGGATCCGAGCGTTATCCGGATTTATTGGGTTTAAAGGGTGCGCAGG
CGGCCCTGTAAGTCAGCGGTTAAATCGTGGAGCTCAACTCCATCCCGCCGTTGATACTGCAGGGCTTGATTGCGGTCGAG
GTTGGCGGAATTCGCCGTGTAGCGGTGAAATGCATAGATATGGCGAAGAACTCCGATTGCGTAGGCAGCTGACCAGGCCG
TAAATGACGCTCATGCACGAAAGTGCGGGGATCGAACAGGATTAGATACCCTAGTAGTCC
>t0005010_II-3;size=6;
CCTACGGGCGGCTGCAGTGAGGAATATTGGACAATGGAGGGAACTCTGATCCAGCCAAACCGCGTGAAGGAAAAAGGTTC
TATGAATCGTAAACTTCTTTTGATAGGGAATAAATTTAGATATGTATATTTATTTGCAGGTACCTATCGAATAAGCACCG
GCTAACTCCGTGCCAGCAGCCGCGGTAATACGGAGGGTGCAGGCGTTATCCGGATTTATTAGGTTTAAAGGGTGCGCAGG
CGGGACATTAAGTCGGTGGTGAAATACCGTAGCTCAACTACGGGGCTGCCATCGATACTGATGACCTTGAGTGCGGATGA
GGAAGGCGGAATGTGGCGTGTAGCGGTGAAATGCTTAGATATGCCACAGAACACCGATTGCGAAGGCAGCTTTCCAATGC
GTAACTGACGCTCATGCACGAAAGCGCGGGTAGCGAACAGGATTAGATACCCCGGTAGTCC
>t0024841_II-3;size=6;
CCTACGGGGGGCAGCAGTGAGGAATATTGGTCAATGGGCGAGAGCCTGAACCAGCCAAGTAGCGTGAAGGAAGACTGCCC
TATGGGTTGTAAACTTCTTTTGTGCGGGGGTAAAGTGGTCCACGCGTGGTCCATTGCAAGTACCGTACGAATAAGCATCG
GCTAACTCCGTGCCAGCAGCCGCGGTAATACGGAGGATGCGAGCGTTATCCGGATTTATTGGGTTTAAAGGGAGCGTAGG
CGGGCGATTAAGTCAGCGGTTAAATAGTGTGGCTCAACCATGCCTTGCCGTTGATACTGGTTGTCTTGAGAGTACTAGAG
GTGGATGGAATTTAGGGTGTAGCGGTGAAATGCTTAGATATCCTAAAGAACTCCGATTGCGAAGGCAGTCCACTGGGGTA
CGTCTGACGCTGAAGCTCGAAAGTGCGGGTATCAAACAGGATTAGATACCCCTGTAGTCC
>t0006207_II-3;size=6;
CCTACGGGTGGCTGCAGTGGGGAATATTGGACAATGGGGGAAACCCTGATCCAGCGACGCCGCGTGAGTGAAGAAGTATT
TCGGTATGTAAAGCTCTATCAGCAAGGAAGAAAATGACGGTACTTGACTAAGAAGCTCCGGCTAAATACGTGCCAGCAGC
CGCGGTAATACGTATGGAGCAAGCGTTATCCGGATTTACTGGGTGTAAAGGGAGCGTAGACGGCAAAGCAAGTCTGAAGT
GAAATCCCGGGGCTCAACCCCGGAACTGCTTTGGAAACTGTTTAGCTAGAGTGCAGGAGAGGTAAGCGGAATTCCTAGTG
TAGCGGTGAAATGCGTAGATATTAGGAGGAACACCAGTGGCGAAGGCGGCTTACTGGACTGTAACTGACGTTGAGGCTCG
AAAGCGTGGGGAGCAAACAGGATTAGATACCCTAGTAGTCC
>t0012796_II-3;size=6;
CCTACGGGTGGCAGCAGTAAGGAATATTGGGCAATGGGGGGAACCCTGACCCAGCCATGCCGCGTGAGGGAATGAGGCCC
TACGGGTCGTGAACCTCTTTTGCCTGGGGATAACCCCTCCCGCGCGACGGGGGGCTGCAGGTACCAGGCGAATAAGCATC
GGCTAACTCCGTGCCAGCAGCCGCGGTAATACGGAGGATGCGAGCGTTATCCGGATTCATTGGGTTTAAAGGGTGCGCAG
GCGGCCATGTAAGTCAGCGGTGAAAGCCAGGGGCCCAACCCCGGGAGTGCCGTTGATACTGCACGGCTGGAATGCGGTCG
AGGCGGGCGGAATGTGACGTGTAGCGGTGAAATGCATAGATATGTCACAGAACTCCGATAGCGAAGGCAGCTCGCCAGGC
CTGCATTGACGCTCAGGCACGAAAGCGTGGGGATCAAACAGGATTAGATACCCTAGTAGTCC
>t0006083_II-3;size=6;
CCTACGGGCGGCTGCAGTGAGGAATATTGGTCAATGGGCGGAAGCCTGAACCAGCCATGCCGCGTGAGGGATGGAGGCCC
TATGGGTTGTAAACCTCTTTTGCCACAGAGTAATAAGGCTCATGCGTGGGCTGATGAGAGTATGTGGCGAATAAGCATCG
GCTAACTCCGTGCCAGCAGCCGCGGTAATACGGAGGATGCAAGCGTTATCCGGATTTATTGGGTTTAAAGGGTGCGTAGG
CGGACTGTTAAGTCAGCGGTGAAATATCCCGGCTCAACCGGGAGGCTGCCGTTGATACTGGCAGACTTGAGTACGAACGG
CGCCGGCGGAATATGTAATGTAGCGGTGAAATGCATAGATATTACATAGAACACCGATCGCGAAGGCAGCTGGCGAGGAC
GTCACTGACGCTGAGGCACGAAGGCGTGGGGATCAAACAGGATTAGATACCCCGGTAGTCC
>t0005507_II-3;size=6;
CCTACGGGGGGCTGCAGTGAGGAATATTGGTCAATGGGCGAGAGCCTGAACCAGCCAAGTAGCGTGAAGGAAGACTGCCC
TATGGGTTGTAAACTTCTTTTGTGCGGGGGTAAAGTGGTCCACGCGTGGTCCATTGCAAGTACCGTACGAATAAGCATCG
GCTAACTCCGTGCCAGCAGCCGCGGTAATACGGAGGATGCGAGCGTTATCCGGATTTATTGGGTTTAAAGGGAGCGTAGG
CGGGCGATTAAGTCAGCGGTTAAATAGTGTGGCTCAACCATGCCTTGCCGTTGATACTGGTTGTCTTGAGAGTACTAGAG
GTGGATGGAATTTAGGGTGTAGCGGTGAAATGCTTAGATATCCTAAAGAACTCCGATTGCGAAGGCAGTCCACTGGGGTA
CGTCTGACGCTGAAGCTCGAAAGTGCGGGTATCAAACAGGATTAGATACCCCTGTAGTCC
>t0001321_II-3;size=6;
CCTACGGGCGGCTGCAGTGAGGAATATTGGTCAATGGGCGAGAGCCTGAACCAGCCAAGTAGCGTGAAGGAAGACTGCCC
TATGGGTTGTAAACTTCTTTTGTGCGGGGGTAAAGTGGTCCACGCGTGGTCCATTGCAAGTACCGTACGAATAAGCATCG
GCTAACTCCGTGCCAGCAGCCGCGGTAATACGGAGGATGCGAGCGTTATCCGGATTTATTGGGTTTAAAGGGAGCGTAGG
CGGGCGATTAAGTCAGCGGTTAAATAGTGTGGCTCAACCATGCCTTGCCGTTGATACTGGTTGTCTTGAGAGTACTAGAG
GTGGATGGAATTTAGGGTGTAGCGGTGAAATGCTTAGATATCCTAAAGAACTCCGATTGCGAAGGCAGTCCACTGGGGTA
CGTCTGACGCTGAAGCTCGAAAGTGCGGGTATCAAACAGGATTAGATACCCTGGTAGTCC
>t0019645_II-3;size=6;
CCTACGGGCGGCTGCAGTGAGGAATATTGGTCAATGGGCGCGAGCCTGAACCAGCCAAGTAGCGTGAGGGAAGACGGCCC
TACGGGTTGTAAACCTCTTTTGCGCGGGAATAAAGTCAGCCACGTGTGGCTGTTTGCATGTACCGCGGGAATAAGGACCG
GCTAATTCCGTGCCAGCAGCCGCGGTAATACGGAAGGTCCGGGCGTTATCCGGATTTATTGGGTTTAAAGGGAGCGCAGG
CCGCCTTTTAAGCGTGTTGTGAAATGCGGGCGCCCAACGTCCGCACTGCAGCGCGAACTGGAGGGCTTGAGTTTGCGGAA
AGAAGGCGGAATTCGTTGTGTAGCGGTGAAATGCTTAGATATGACGAAGAACTCCGATTGCGAAGGCAGCCTTCTGCAGC
ATTACTGACGCTAAAGCTCGAAAGTGCGGGTATCGAACAGGATTAGATACCCCTGTAGTCC
>t0005574_II-3;size=6;
CCTACGGGTGGCTGCAGTAAGGAATATTGGGCAATGGGGGGAACCCTGACCCAGCCATGCCGCGTGAGGGAATGAGGCCC
TACGGGTCGTGAACCTCTTTTGCCTGGGGATAACCCCTCCCGCGCGACGGGGGGCTGCAGGTACCAGGCGAATAAGCATC
GGCTAACTCCGTGCCAGCAGCCGCGGTAATACGGAGGATGCGAGCGTTATCCGGATTCATTGGGTTTAAAGGGTGCGCAG
GCGGCCATGTAAGTCAGCGGTGAAAGCCAGGGGCCCAACCCCGGGAGTGCCGTTGATACTGCACGGCTGGAATGCGGTCG
AGGCGGGCGGAATGTGACGTGTAGCGGTGAAATGCATAGATATGTCACAGAACTCCGATAGCGAAGGCAGCTCGCCAGGC
CTGCATTGACGCTCAGGCACGAAAGCGTGGGGATCAAACAGGATTAGATACCCTGGTAGTCC
>t0031620_II-3;size=6;
CCTACGGGAGGCAGCAGGTACCAGGCGAATAAGCATCGGCTAACTCCGTGCCAGCAGCCGCGGTAATACGGAGGATGCGA
GCGTTATCCGGATTCATTGGGTTTAAAGGGTGCGCAGGCGGCCATGTAAGTCAGCGGTGAAAGCCAGGGGCCCAACCCCG
GAAGTGCCGTTGATACTGCACGGCTGGAATGCGGTCGAGGCGGGCGGAATGTGACGTGTAGCGGTGAAATGCATAGATAT
GTCACAGAACTCCGATAGCGAAGGCAGCTCGCCAGGCCTGCATTGACGCTCAGGCACGAAAGCGTGGGGATCAAACAGGA
TTAGATACCCCGGTAGTCC
>t0015397_II-3;size=6;
CCTACGGGTGGCTGCAGTAAGGAATATTGGGCAATGGGGGGAACCCTGACCCAGCCATGCCGCGTGAGGGAATGAGGCCC
TACGGGTCGTGAACCTCTTTTGCCTGGGGATAACCCCTCCCGCGCGACGGGGGGCTGCAGGTACCAGGCGAATAAGCATC
GGCTAACTCCGTGCCAGCAGCCGCGGTAATACGGAGGATGCGAGCGTTATCCGGATTCATTGGGTTTAAAGGGTGCGCAG
GCGGCCATGTAAGTCAGCGGTGAAAGCCAGGGGCCCAACCCCGGGAGTGCCGTTGATACTGCACGGCTGGAATGCGGTCG
AGGCGGGCGGAATGTGACGTGTAGCGGTGAAATGCATAGATATGTCACAGAACTCCGATAGCGAAGGCAGCTCGCCAGGC
CTGCATTGACGCTCAGGCACGAAAGCGTGGGGATCAAACAGGATTAGATACCCTAGTAGTCC
>t0018067_II-3;size=6;
CCTACGGGAGGCTGCAGTCGAGAATCTTCGGCAATGGACGAAAGTCTGACCGAGCGACGCCGCGTGTATGATGAAGGTCT
TCGGATTGTAAAGTACTGTCGATAGGGCGGAAATTTACGGTGGCAATCCATCGTATTTGACCTATCTTTTGAGGAAGGAC
GGGCTAAGTTCGTGCCAGCAGCCGCGGTAAGACGAACTGTTCTAACGTTATTCGGAATCACTGGGCTTAAAGGGCGCGTA
GGCGGTTTTTTAAGCAGGGTCTGAAATCCCTCGGCTCAACCGAGGAACTGGGCTTTGAACTGGAAAACTAGAGTGAAGTA
GGGGTAAGCGGAACTTGCGGTGGAGCGGTGAAATGCTTTGATATCGCAAGGAACACCGGCGGCGAAGGCGGCTTACTGGA
CTTCAACTGACGCTCAAGCGCGAAAGCTAGGGTAGCGAACGGGATTAGATACCCTGGTAGTCC
>t0023457_II-3;size=6;
CCTACGGGAGGCTGCAGTGGGGAATATTGGGCAATGGGCGGAAGCCTGACCCAGCAACGCCGCGTGAGGGAAGAAGGTTT
TCGGATTGTAAACCTCTGTCCTTGGTGACGAAGGAAGTGACGGTAGCCAAGGAGGAAGCCCCGGCTAACTACGTGCCAGC
AGCCGCGGTAATACGTAGGGGGCGAGCGTTGTCCGGAATGACTGGGCGTAAAGGGCGTGTAGGCGGCGCTGTAAGTCCGG
AGTGAAAGTCCTGCTTTCAAGGTGGGAATTGCTTTGGAGACTGCAGAGCTTGAGTACGGAAGAGGTAAGTGGAATTCCCG
GTGTAGCGGTGAAATGCGTAGAGATCGGGAGGAACACCAGTGGCGAAGGCGACTTACTGGGCCGTAACTGACGCTGAGGC
GCGAAAGCGTGGGGAGCGAACAGGATTAGATACCCTGGTAGTCC
>t0011754_II-3;size=6;
CCTACGGGGGGCTGCAGTGAGGAATATTGGTCAATGGGCGAGAGCCTGAACCAGCCATGTCGCGTGGAGGAATAAGGATC
TATGGTTCGTAAACTCCTTTTGCGGGGGGATAAAGTGCGGGACGCGTCCCGTATTGCAGGTACCCCGCGAATAAGCATCG
GCTAACTCCGTGCCAGCAGCCGCGGTAATACGGAGGATGCGAGCGTTATCCGGATTTATTGGGTTTAAAGGGTGCGTAGG
CGGCCTCTTAAGTCGGCGGTGAAATTTCCGGGCTCAACCCGGTCACTGCCGTCGAAACTGGGGGGCTTGAGTGCGTTTGG
GGTGGCTGGAATGTGCGGTGTAGCGGTGAAATGCATAGATATCGCACAGAACGCCGATCGCGGAGGCAGGTCACCAAGCC
GCAACTGACGCTGAGGCACGAAAGCGCGGGGATCGAACAGGATTAGATACCCGTGTAGTCC
>t0022246_II-3;size=6;
CCTACGGGTGGCTGCAGTCGAGAATTTTGGGCAATGGACGAAAGTCTGACCCAGCAATGCCGCGTGCGGGACGAAGGTCT
TCGGATTGTAAACCGCTGTCAAGAGGGACGAAACATGACGGTACCTCTGGAGGAAGCCACGGCTAACTACGTGCCAGCAG
CCGCGGTAATACGTAGGTGGCGAGCGTTGTTCGGATTTATTGGGCGTAAAGGGTCCGCAGGTGGTTGGATAAGTTTGACG
TGAAATCCCGGAGCTCAACTCCGGAACTGCGTTGAACACTGTCTGACTGGAGTATCGGAGAGGAGATTGGAATTCCAGGA
GTAGCGGTGGAATGCTTAGATATCTGGAAGAACACCGAAAGCGAAGGCAGATCTCTGGACGATTACTGACACTCAGGGAC
GAAAGTATGGGGAGCAAACAGGATTAGATACCCTGGTAGTCC
>t0024428_II-3;size=6;
CCTACGGGCGGCTGCAGTGAGGAATATTGGTCAATGGGCGGAAGCCTGAACCAGCCATGCCGCGTGAGGGATGGAGGCCC
TATGGGTTGTAAACCTCTTTTGCCACAGAGTAATAAGGCTCATGCGTGGGCTGATGAGAGTATGTGGCGAATAAGCATCG
GCTAACTCCGTGCCAGCAGCCGCGGTAATACGGAGGATGCAAGCGTTATCCGGATTTATTGGGTTTAAAGGGTGCGTAGG
CGGACTGTTAAGTCAGCGGTGAAATATCCCGGCTCAACCGGGAGGCTGCCGTTGATACTGGCAGACTTGAGTACGAACGG
CGCCGGCGGAATATGTAATGTAGCGGTGAAATGCATAGATATTACATAGAACACCGATCGCGAAGGCAGCTGGCGAGGAC
GTCACTGACGCTGAGGCACGAAGGCGTGGGGATCAAACAGGATTAGATACCCTAGTAGTCC
>t0015494_II-3;size=6;
CCTACGGGGGGCTGCAGTGAGGAATATTGGTCAATGGACGGAAGTCTGAACCAGCCATGCCGCGTGAAGGAAGGAGGCCC
TATGGGTTGTGAACTTCTTTTGCCGCAGAGTAATAAGGGTCCTGCGGGGCCTGATGAGAGTATGCGGCGAATAAGCATCG
GCTAACTCCGTGCCAGCAGCCGCGGTAATACGGAGGATGCAAGCGTTATCCGGATTTATTGGGTTTAAAGGGTGCGTAGG
CGGACGCGTAAGTCAGCGGTGAAATATCCCGGCTCAACCGGGAGGCTGCCGTTGATACTGCGCGACTGGAGTCCAAACGG
CGCCGGCGGAATATGTAATGTAGCGGTGAAATGCATAGATATTACATAGAACACCGATCGCGAAGGCAGCTGGCGAGGAT
GGTACTGACGCTGAGGCACGAAGGCGTGGGGATCAAACAGGATTAGATACCCCGGTAGTCC
>t0029996_II-3;size=6;
CCTACGGGGGGCAGCAGTGGGGAATATTGGGCAATGGGCGGAAGCCTGACCCAGCAACGCCGCGTGAGGGAAGAAGGTTT
TCGGATTGTAAACCTCTGTCCTTGGTGACGAAGGAAGTGACGGTAGCCAAGGAGGAAGCCCCGGCTAACTACGTGCCAGC
AGCCGCGGTAATACGTAGGGGGCGAGCGTTGTCCGGAATGACTGGGCGTAAAGGGCGTGTAGGCGGCGCTGTAAGTCCGG
AGTGAAAGTCCTGCTTTCAAGGTGGGAATTGCTTTGGAGACTGCAGAGCTTGAGTACGGAAGAGGTAAGTGGAATTCCCG
GTGTAGCGGTGAAATGCGTAGAGATCGGGAGGAACACCAGTGGCGAAGGCGACTTACTGGGCCGTAACTGACGCTGAGGC
GCGAAAGCGTGGGGAGCGAACAGGATTAGATACCCTTGTAGTCC
>t0003396_II-3;size=6;
CCTACGGGGGGCTGCAGTGAGGAATATTGGTCAATGGACGCAAGTCTGAACCAGCCATGCCGCGTGCAGGATTGAGGCCC
TATGGGTCGTAAACTGCTTTTGCTGGGGAGCAATAAGGCGCACGTGTGCGTTGATGAGAGTACCCGGCGAATAAGCATCG
GCTAACTCCGTGCCAGCAGCCGCGGTAATACGGAGGATGCGAGCGTTATCCGGATTTATTGGGTTTAAAGGGTGCGTAGG
CTGTCCATCAAGTCAGCGGTGAAATGCCGGGGCTCAACCCCGGAGCTGCCGTTGATACTGTTGGGCTTGAATACTGTTGC
CGTGGGAGGAATGAGTAGTGTAGCGGTGAAATGCATAGATATTACTCAGAACACCGATTGCGAAGGCATCTCACGAAGCA
GCGATTGACGCTGAGGCACGAAAGCGTGGGGATCAAACAGGATTAGATACCCTAGTAGTCC
>t0010886_II-3;size=6;
CCTACGGGGGGCTGCAGTGAGGAATATTGGACAATGGAGGGAACTCTGATCCAGCCAAACCGCGTGAAGGAAAAAGGTTC
TATGAATCGTAAACTTCTTTTGATAGGGAATAAATTTAGATATGTATATTTATTTGCAGGTACCTATCGAATAAGCACCG
GCTAACTCCGTGCCAGCAGCCGCGGTAATACGGAGGGTGCAGGCGTTATCCGGATTTATTAGGTTTAAAGGGTGCGCAGG
CGGGACATTAAGTCGGTGGTGAAATACCGTAGCTCAACTACGGGGCTGCCATCGATACTGATGACCTTGAGTGCGGATGA
GGAAGGCGGAATGTGGCGTGTAGCGGTGAAATGCTTAGATATGCCACAGAACACCGATTGCGAAGGCAGCTTTCCAATGC
GTAACTGACGCTCATGCACGAAAGCGCGGGTAGCGAACAGGATTAGATACCCTAGTAGTCC
>t0013361_II-3;size=6;
CCTACGGGGGGCAGCAGGTACCAGGCGAATAAGCATCGGCTAACTCCGTGCCAGCAGCCGCGGTAATACGGAGGATGCGA
GCGTTATCCGGATTCATTGGGTTTAAAGGGTGCGCAGGCGGCCATGTAAGTCAGCGGTGAAAGCCAGGGGCCCAACCCCG
GGAGTGCCGTTGATACTGCACGGCTGGAATGCGGTCGAGGCGGGCGGAATGTGACGTGTAGCGGTGAAATGCATAGATAT
GTCACAGAACTCCGATAGCGAAGGCAGCTCGCCAGGCCTGCATTGACGCTCAGGCACGAAAGCGTGGGGATCAAACAGGA
TTAGATACCCCGGTAGTCC
>t0006571_II-3;size=6;
CCTACGGGTGGCAGCAGTGAGGAATATTGGTCAATGGGCGAGAGCCTGAACCAGCCAAGTAGCGTGAAGGAAGACTGCCC
TATGGGTTGTAAACTTCTTTTGTGCGGGGGTAAAGTGGTCCACGCGTGGTCCATTGCAAGTACCGTACGAATAAGCATCG
GCTAACTCCGTGCCAGCAGCCGCGGTAATACGGAGGATGCGAGCGTTATCCGGATTTATTGGGTTTAAAGGGAGCGTAGG
CGGGCGATTAAGTCAGCGGTTAAATAGTGTGGCTCAACCATGCCTTGCCGTTGATACTGGTTGTCTTGAGAGTACTAGAG
GTGGATGGAATTTAGGGTGTAGCGGTGAAATGCTTAGATATCCTAAAGAACTCCGATTGCGAAGGCAGTCCACTGGGGTA
CGTCTGACGCTGAAGCTCGAAAGTGCGGGTATCAAACAGGATTAGATACCCCAGTAGTCC
>t0003712_II-3;size=6;
CCTACGGGGGGCAGCAGTGAGGAATATTGGTCAATGGACGTAAGTCTGAACCAGCCAAGTAGCGTGCAGGATGACGGCCC
TATGGGTTGTAAACTGCTTTTGTGCGTGATTAAAGTGCGGCACGCGTGCCGTATTGCAGTTAGCGCACGAATAAGGACCG
GCTAATTCCGTGCCAGCAGCCGCGGTAATACGGAAGGTCCTGGTGTTATCCGGATTTATTGGGTTTAAAGGGAGCGTAGG
CCGTCGGTTAAGCGTGTTGTGAAATCCAGGGGCTCAACCCCTGGCCTGCAGCGCGAACTGGCTGACTTGAGTACACGCAA
GGCAGGCGGAATTTGTGGTGTAGCGGTGAAATGCTTAGATATCACGAAGAACCCCGATTGCGAAGGCAGCTTGCCGGAGT
GTGACTGACGCTGAAGCTCGAAGGTGCGGGTATCGAACAGGATTAGATACCCGAGTAGTCC
>t0006702_II-3;size=6;
CCTACGGGAGGCTGCAGGTACCAGGCGAATAAGCATCGGCTAACTCCGTGCCAGCAGCCGCGGTAATACGGAGGATGCGA
GCGTTATCCGGATTCATTGGGTTTAAAGGGTGCGCAGGCGGCCATGTAAGTCAGCGGTGAAAGCCAGGGGCCCAACCCCG
GAAGTGCCGTTGATACTGCACGGCTGGAATGCGGTCGAGGCGGGCGGAATGTGACGTGTAGCGGTGAAATGCATAGATAT
GTCACAGAACTCCGATAGCGAAGGCAGCTCGCCAGGCCTGCATTGACGCTCAGGCACGAAAGCGTGGGGATCAAACAGGA
TTAGATACCCCTGTAGTCC
>t0013158_II-3;size=6;
CCTACGGGAGGCTGCAGTGAGGAATATTGGTCAATGGACGTAAGTCTGAACCAGCCAAGTAGCGTGCAGGATGACGGCCC
TATGGGTTGTAAACTGCTTTTGTGCGTGATTAAAGTGCGGCACGCGTGCCGTATTGCAGTTAGCGCACGAATAAGGACCG
GCTAATTCCGTGCCAGCAGCCGCGGTAATACGGAAGGTCCTGGTGTTATCCGGATTTATTGGGTTTAAAGGGAGCGTAGG
CCGTCGGTTAAGCGTGTTGTGAAATCCAGGGGCTCAACCCCTGGCCTGCAGCGCGAACTGGCTGACTTGAGTACACGCAA
GGCAGGCGGAATTTGTGGTGTAGCGGTGAAATGCTTAGATATCACGAAGAACCCCGATTGCGAAGGCAGCTTGCCGGAGT
GTGACTGACGCTGAAGCTCGAAGGTGCGGGTATCGAACAGGATTAGATACCCTGGTAGTCC
>t0006007_II-3;size=6;
CCTACGGGGGGCTGCAGCTAAGAATATTCCGCAATGGACGAAAGTCTGACGGAGCGACGCCGCGTGGATGATGAAGGCCG
GAAGGTTGTAAAATCCTTTTATAACTGAGGAATAAGTATTATCAGAGAAAGGTAGTATGGTGACTGTAGGTTATGAATAA
GCAACGGCTAATTACGTGCCAGCAGCCGCGGTAACACGTAAGTTGCGAGCGTTGTTCGGAATTATTGGGCGTAAAGGGCA
TGTAGGCGGTTTTGCAAGCTTGGTGTGAAATCCCGGAGCTCAACTCCGGAATTGCGTTGAGAACTGCATAACTAGAGTCA
CTGAGGGGCAATCAGAATTCCAGGTGTAGGGGTGAAATCTGTAGATATCTGGAAGAATACCAATGGCGAAGGCAGGTTAC
CAGCAGATGACTGACGCTGAGGTGCGAAGGTGCGGGGAGCAAACAGGATTAGATACCCTAGTAGTCC
>t0012621_II-3;size=6;
CCTACGGGGGGCAGCAGTGGGGAATATTGGACAATGGGGGAAACCCTGATCCAGCGACGCCGCGTGAGTGAAGAAGTATT
TCGGTATGTAAAGCTCTATCAGCAAGGAAGAAAATGACGGTACTTGACTAAGAAGCTCCGGCTAAATACGTGCCAGCAGC
CGCGGTAATACGTATGGAGCAAGCGTTATCCGGATTTACTGGGTGTAAAGGGAGCGTAGACGGCAAAGCAAGTCTGAAGT
GAAATGCCGGGGCTTAACCCCGGAACTGCTTTGGAAACTGTTTAGCTAGAGTGCAGGAGAGGTAAGCGGAATTCCTAGTG
TAGCGGTGAAATGCGTAGATATTAGGAGGAACACCAGTGGCGAAGGCGGCTTACTGGACTGTAACTGACGTTGAGGCTCG
AAAGCGTGGGGAGCAAACAGGATTAGATACCCCGGTAGTCC
>t0006239_II-3;size=6;
CCTACGGGAGGCTGCAGTGAGGAATATTGGTCAATGGGCGAGAGCCTGAACCAGCCATGTCGCGTGGAGGAATAAGGATC
TATGGTTCGTAAACTCCTTTTGCGGGGGGATAAAGTGCGGGACGCGTCCCGTATTGCAGGTACCCCGCGAATAAGCATCG
GCTAACTCCGTGCCAGCAGCCGCGGTAATACGGAGGATGCGAGCGTTATCCGGATTTATTGGGTTTAAAGGGTGCGTAGG
CGGCCTCTTAAGTCGGCGGTGAAATTTCCGGGCTCAACCCGGTCACTGCCGTCGAAACTGGGGGGCTTGAGTGCGTTTGG
GGTGGCTGGAATGTGCGGTGTAGCGGTGAAATGCATAGATATCGCACAGAACGCCGATCGCGGAGGCAGGTCACCAAGCC
GCAACTGACGCTGAGGCACGAAAGCGCGGGGATCGAACAGGATTAGATACCCGGGTAGTCC
>t0023832_II-3;size=6;
CCTACGGGTGGCTGCAGTGGGGAATCTTCCGCAATGGGCGAAAGCCTGACGGAGCAATGCCGCGTGAGTGATGAAGGGAT
TCGTCCCGTAAAGCTCTTTTATACATGACGAACGCGCGAGGGGCGAACAGCCCCTTGCAGTGACGGTAGTGTATGAATAA
GCCACGGCTAACTACGTGCCAGCAGCCGCGGTAATACGTAGGTGGCGAGCGTTGTCCGGAATTATTGGGCGTAAAGAGCA
TGTAGGCGGTCCCTTAAGTCTGGAGTGAAAATGCGGGGCTCAACCCCGTATGGCTTTGGATACTGGGGGACTTGAGTGCA
GGAGGGGAAAGGGGAATTCCCAGTGTAGCGGTGAAATGCGTAGATATTGGGAGGAACACCAGTGGCGAAGGCGCCTTTCT
GGACTGTGTCTGACGCTGAGATGCGAAAGCCAGGGGAGCGAACGGGATTAGATACCCTAGTAGTCC
>t0015688_II-3;size=6;
CCTACGGGCGGCAGCAGTGAGGAATATTGGTCAATGGACGCAAGTCTGAACCAGCCATGCCGCGTGAAGGATTGAGGCCC
TATGGGTCGTAAACTTCTTTTGTGGTGGAGCAATAAGCCGTACGTGTACGGCGATGAGAGTACATCACGAATAAGCATCG
GCTAACTCCGTGCCAGCAGCCGCGGTAATACGGAGGATGCAAGCGTTATCCGGATTTATTGGGTTTAAAGGGTGCGTAGG
CTGTGGTCCAAGTCAGGGGTGAAAGCCCGGAGCTCAACTCCGGAACTGCCTTTGATACTGGTCCGCTGGAATACGGATGC
CGTGGGAGGAATGAGTAGTGTAGCGGTGAAATGCATAGATATTACTCAGAACACCGATTGCGAAGGCATCTCACGAATCC
GTCATTGACGCTGAGGCACGAAAGCGTGGGGATCAAACAGGATTAGATACCCTAGTAGTCC
>t0019044_II-3;size=6;
CCTACGGGGGGCTGCAGTAAGGAATATTGGGCAATGGGGGGAACCCTGACCCAGCCATGCCGCGTGAGGGAATGAGGCCC
TACGGGTCGTGAACCTCTTTTGCCTGGGGATAACCCCTCCCGCGCGACGGGGGGCTGCAGGTACCAGGCGAATAAGCATC
GGCTAACTCCGTGCCAGCAGCCGCGGTAATACGGAGGATGCGAGCGTTATCCGGATTCATTGGGTTTAAAGGGTGCGCAG
GCGGCCATGTAAGTCAGCGGTGAAAGCCAGGGGCCCAACCCCGGGAGTGCCGTTGATACTGCACGGCTGGAATGCGGTCG
AGGCGGGCGGAATGTGACGTGTAGCGGTGAAATGCATAGATATGTCACAGAACTCCGATAGCGAAGGCAGCTCGCCAGGC
CTGCATTGACGCTCAGGCACGAAAGCGTGGGGATCAAACAGGATTAGATACCCTGGTAGTCC
>t0008724_II-3;size=6;
CCTACGGGTGGCTGCAGTCGAGGATCATTTGCAATGGGCGAAAGCCTGACAATGCGACGCTGCGTGGAGGATGAAGGCCT
TCGGGTTGTAAACTCCTGTCATAAGGGAAAAGGAAAGGCGACCCAATACGTCGCCGATTTGATGGTACCTTAAGAGGAAG
GGACGGCTAACTCTGTGCCAGCAGCCGCGGTAATACAGAGGTCCCGAGCGTTGTTCGGATTTACTGGGCGTAAAGGGTGC
GTAGGCGGCTCCGCGTGTCGGATGTGAAATCTCCGGGCTCAACCCGGAAAGTGCGTCCGAAACTGCGGAGCTAGAGTGTG
GGATGGGAGATCGGAATGCAGGGTGTAGCGGTGAAATGCGTTGATATCCTGCAGAACACCGGTGGCGAAGGCGGATCTCT
GGAACACAACTGACGCTCAGGCACGAAAGTCGGGGGAGCAAACAGGATTAGATACCCTAGTAGTCC
>t0009183_II-3;size=6;
CCTACGGGGGGCTGCAGTCGAGAATCTTCCGCAATGGGCGAAAGCCTGACGGAGCGATGCCGCGTGAGGGACGAAGGCCT
TCGGGTCGTAAACCTCTGTCACCCGGGACGAACGCAACGACGGTACCGGGAGAGGAAGCCACGGCTAACTACGTGCCAGC
AGCCGCGGTAACACGTAGGTGGCGAGCGTTATTCGGATTCACTGGGCGTAAAGGGTCCGCAGGGGGCCCTCCAAGCCCGC
CGTGAAACCCCGGGGCTCAACCCCGGGCTTGCGGCGGGGACTGGCGGGCTGGAGTGCGCGATGGGCAGACGGAACACCAG
GTGTAGCGGTGGAATGCGTGGATATCTGGTGGAACACCGATGGCGAAGGCGGTCTGCTGGCGCGTCACTGACCCTCATGG
ACGAAAGCGTGGGTAGCAAACAGGATTAGATACCCTTGTAGTCC
>t0019352_II-3;size=6;
CCTACGGGGGGCTGCAGTCGAGAATCTTCCGCAATGGGCGAAAGCCTGACGGAGCGATGCCGCGTGAGGGACGAAGGCCT
TCGGGTCGTAAACCTCTGTCACCCGGGACGAACGCAACGACGGTACCGGGAGAGGAAGCCACGGCTAACTACGTGCCAGC
AGCCGCGGTAACACGTAGGTGGCGAGCGTTATTCGGATTCACTGGGCGTAAAGGGTCCGCAGGGGGCCCTCCAAGCCCGC
CGTGAAACCCCGGGGCTCAACCCCGGGCTTGCGGCGGGGACTGGCGGGCTGGAGTGCGCGATGGGCAGACGGAACACCAG
GTGTAGCGGTGGAATGCGTGGATATCTGGTGGAACACCGATGGCGAAGGCGGTCTGCTGGCGCGTCACTGACCCTCATGG
ACGAAAGCGTGGGTAGCAAACAGGATTAGATACCCCGGTAGTCC
>t0003593_II-3;size=6;
CCTACGGGCGGCTGCAGTAGGGAATATTGGGCAATGGAAGCAATTCTGACCCAGCCATGCCGCGTGCAGGAAGAAGGCCC
TAGGGTTTTAAACTGCTTTTGTCACAGAGTAACCGTCGGGACGCGTCCCGGCCTGAGAGTATGTGACGAATAAGTATCGG
CTAACTCCGTGCCAGCAGCCGCGGTAATACGGAGGATACAAGCGTTATCCGGATTTATTGGGTTTAAAGGGTGCGCAGGC
GGACCGGTAAGTCAGGGGTGAAATACTGCAGCTCAACTGCAGCCGTGCCTTTGATACTGCCGGACTAGAGTCCAAGGGAC
GTGGCTGGAATGTGGTGTGTAGCGGTGAAATGCTTAGATATGCCACAGAACGCCGATCGTGAAGACAGGCCACGAACTTG
GCACTGACGCTCAGGCACGAAAGCGTGGGTATCAAACAGGATTAGATACCCTGGTAGTCC
>t0016035_II-3;size=6;
CCTACGGGCGGCTGCAGTCGAGGATCATTTGCAATGGGCGAAAGCCTGACAATGCGACGCTGCGTGTAGGATGAAGGTCT
TCGGATTGTAAACTACTGTCATGAGGGAAAAGGACGCGGGGGCCAACAACCCCTGCCGTTTGATTGTACTTCAAGAGGAA
GAGACGGCTAACTCTGTGCCAGCAGCCGCGGTAATACAGAGGTCTCAAGCGTTGTTCGGATTTACTGGGCGTAAAGCGTG
CGCAGGCGGCAAGCCATGTTGCGTGTGAAATCCCGGGGCTCACCCCCGGAAGTGCACGCAAAACCGGCTTGCTCGAGTCC
GGGAAGGGAGTCTGGAACACATGGTGTAGCGGTGAAATGCGTTGATATCATGTGGAACACCGGTAGCGAAGGCGAGACTC
TGGAACGGCACTGACGCTCATGCACGAAAGCGTGGGGAGCAAACAGGATTAGATACCCCTGTAGTCC
>t0007306_II-3;size=6;
CCTACGGGAGGCTGCAGGTACCAGGCGAATAAGCATCGGCTAACTCCGTGCCAGCAGCCGCGGTAATACGGAGGATGCGA
GCGTTATCCGGATTCATTGGGTTTAAAGGGTGCGCAGGCGGCCATGTAAGTCAGCGGTGAAAGCCAGGGGCCCAACCCCG
GAAGTGCCGTTGATACTGCACGGCTGGAATGCGGTCGAGGCGGGCGGAATGTGACGTGTAGCGGTGAAATGCATAGATAT
GTCACAGAACTCCGATAGCGAAGGCAGCTCGCCAGGCCTGCATTGACGCTCAGGCACGAAAGCGTGGGGATCAAACAGGA
TTAGATACCCCGGTAGTCC
>t0008551_II-3;size=6;
CCTACGGGGGGCTGCAGTGGGGAATATTGGACAATGGGGGAAACCCTGATCCAGCGACGCCGCGTGAGTGAAGAAGTATT
TCGGTATGTAAAGCTCTATCAGCAAGGAAGAAAATGACGGTACTTGACTAAGAAGCTCCGGCTAAATACGTGCCAGCAGC
CGCGGTAATACGTATGGAGCAAGCGTTATCCGGATTTACTGGGTGTAAAGGGAGCGTAGACGGCAAAGCAAGTCTGAAGT
GAAATGCCGGGGCTTAACCCCGGAACTGCTTTGGAAACTGTTTAGCTAGAGTGCAGGAGAGGTAAGCGGAATTCCTAGTG
TAGCGGTGAAATGCGTAGATATTAGGAGGAACACCAGTGGCGAAGGCGGCTTACTGGACTGTAACTGACGTTGAGGCTCG
AAAGCGTGGGGAGCAAACAGGATTAGATACCCCGGTAGTCC
>t0016407_II-3;size=6;
CCTACGGGGGGCTGCAGTCGAGAATCTTCCGCAATGGGCGAAAGCCTGACGGAGCGATGCCGCGTGAGGGACGAAGGCCT
TCGGGTCGTAAACCTCTGTCACCCGGGACGAACGCAACGACGGTACCGGGAGAGGAAGCCACGGCTAACTACGTGCCAGC
AGCCGCGGTAACACGTAGGTGGCGAGCGTTATTCGGATTCACTGGGCGTAAAGGGTCCGCAGGGGGCCCTCCAAGCCCGC
CGTGAAACCCCGGGGCTCAACCCCGGGCTTGCGGCGGGGACTGGCGGGCTGGAGTGCGCGATGGGCAGACGGAACACCAG
GTGTAGCGGTGGAATGCGTGGATATCTGGTGGAACACCGATGGCGAAGGCGGTCTGCTGGCGCGTCACTGACCCTCATGG
ACGAAAGCGTGGGTAGCAAACAGGATTAGATACCCGAGTAGTCC
>t0001374_II-3;size=6;
CCTACGGGAGGCTGCAGTGAGGAATATTGGTCAATGGACGTAAGTCTGAACCAGCCAAGTAGCGTGCAGGATGACGGCCC
TATGGGTTGTAAACTGCTTTTGTGCGTGATTAAAGTGCGGCACGCGTGCCGTATTGCAGTTAGCGCACGAATAAGGACCG
GCTAATTCCGTGCCAGCAGCCGCGGTAATACGGAAGGTCCTGGTGTTATCCGGATTTATTGGGTTTAAAGGGAGCGTAGG
CCGTCGGTTAAGCGTGTTGTGAAATCCAGGGGCTCAACCCCTGGCCTGCAGCGCGAACTGGCTGACTTGAGTACACGCAA
GGCAGGCGGAATTTGTGGTGTAGCGGTGAAATGCTTAGATATCACGAAGAACCCCGATTGCGAAGGCAGCTTGCCGGAGT
GTGACTGACGCTGAAGCTCGAAGGTGCGGGTATCGAACAGGATTAGATACCCCAGTAGTCC
>t0001552_II-3;size=6;
CCTACGGGCGGCTGCAGTGGGGAATATTGGACAATGGGGGAAACCCTGATCCAGCGACGCCGCGTGAGTGAAGAAGTATT
TCGGTATGTAAAGCTCTATCAGCAGGGAAGATGATGACGGTACCTGACTAAGAAGCCCCGGCTAACTACGTGCCAGCAGC
CGCGGTAATACGTAGGGGGCAAGCGTTATCCGGATTTACTGGGTGTAAAGGGAGCGTAGGCGGCCAGACAAGTCAGGTGT
GAAAACCCGGGGCTCAACTCCGGGACTGCACTTGAAACTGCCAGGCTGGAGTGCAGGAGAGGCAAGTGGAATTCCTAGTG
TAGCGGTGAAATGCGTAGATATTAGGAAGAACACCGGTGGCGAAGGCGACTTGCTGGACTGAGACTGACGCTGAGGCTCG
AAAGCGTGGGGAGCAAACAGGATTAGATACCCCAGTAGTCC
>t0001555_II-3;size=6;
CCTACGGGAGGCTGCAGTGAGGAATATTGGTCAATGGGCGGAAGCCTGAACCAGCCAAGTCGCGTGAAGGATGAAGGTAT
TATGTATTGTAAACTTCTTTAGCAGTGGAGTAATAAGGGGATCGAGATCCCTGATGCAAGTACACTGAGAATAAGGATCG
GCTAACTCCGTGCCAGCAGCCGCGGTAATACGGAGGATCCGAGCGTTATCCGGATTTATTGGGTTTAAAGGGTGCGCAGG
CGGCTTTTTAAGTCAGTGGTTAAATCGTGACGCTCAACGTCATCACGCCATTGATACTGGAGAGCTTGATTGCGGTCGAG
GTTTGCGGAATTCGTTGTGTAGCGGTGAAATGCATAGATATGACGAAGAACACCGATTGCGTAGGCAGCAGACCAGGCCG
TAAATGACGCTCATGCACGAAAGTGCGGGGATCGAACAGGATTAGATACCCCAGTAGTCC
>t0006855_II-3;size=6;
CCTACGGGGGGCTGCAGTGAGGAATATTGGTCAATGGACGCAAGTCTGAACCAGCCATGCCGCGTGCAGGATTGAGGCCC
TATGGGTCGTAAACTGCTTTTGCTGGGGAGCAATAAGGCGCACGTGTGCGTTGATGAGAGTACCCGGCGAATAAGCATCG
GCTAACTCCGTGCCAGCAGCCGCGGTAATACGGAGGATGCGAGCGTTATCCGGATTTATTGGGTTTAAAGGGTGCGTAGG
CTGTCCATCAAGTCAGCGGTGAAATGCCGGGGCTCAACCCCGGAGCTGCCGTTGATACTGTTGGGCTTGAATACTGTTGC
CGTGGGAGGAATGAGTAGTGTAGCGGTGAAATGCATAGATATTACTCAGAACACCGATTGCGAAGGCATCTCACGAAGCA
GCGATTGACGCTGAGGCACGAAAGCGTGGGGATCAAACAGGATTAGATACCCTGGTAGTCC
>t0001241_II-3;size=6;
CCTACGGGAGGCAGCAGTGAGGAATATTGGTCAATGGGCGCGAGCCTGAACCAGCCAAGTAGCGTGAGGGAAGACGGCCC
TACGGGTTGTAAACCTCTTTTGCGCGGGAATAAAGTCAGCCACGTGTGGCTGTTTGCATGTACCGCGGGAATAAGGACCG
GCTAATTCCGTGCCAGCAGCCGCGGTAATACGGAAGGTCCGGGCGTTATCCGGATTTATTGGGTTTAAAGGGAGCGCAGG
CCGCCTTTTAAGCGTGTTGTGAAATGCGGGCGCCCAACGTCCGCACTGCAGCGCGAACTGGAGGGCTTGAGTTTGCGGAA
AGAAGGCGGAATTCGTTGTGTAGCGGTGAAATGCTTAGATATGACGAAGAACTCCGATTGCGAAGGCAGCCTTCTGCAGC
ATTACTGACGCTAAAGCTCGAAAGTGCGGGTATCGAACAGGATTAGATACCCCAGTAGTCC
>t0008512_II-3;size=6;
CCTACGGGAGGCAGCAGGTACCAGGCGAATAAGCATCGGCTAACTCCGTGCCAGCAGCCGCGGTAATACGGAGGATGCGA
GCGTTATCCGGATTCATTGGGTTTAAAGGGTGCGCAGGCGGCCATGTAAGTCAGCGGTGAAAGCCAGGGGCCCAACCCCG
GAAGTGCCGTTGATACTGCACGGCTGGAATGCGGTCGAGGCGGGCGGAATGTGACGTGTAGCGGTGAAATGCATAGATAT
GTCACAGAACTCCGATAGCGAAGGCAGCTCGCCAGGCCTGCATTGACGCTCAGGCACGAAAGCGTGGGGATCAAACAGGA
TTAGATACCCCAGTAGTCC
>t0008654_II-3;size=6;
CCTACGGGCGGCTGCAGTGGGGAATATTGCACAATGGGCGCAAGCCTGATGCAGCGATGCCGCGTGAGGGAAGAAGGTTT
TCGGATTGTAAACCTCTGTCAAAAGGGACGATAATGACGGTACCTTAGAAGGAAGCTCCGGCTAACTACGTGCCAGCAGC
CGCGGTAATACGTAGGGAGCGAGCGTTATCCGGAATTACTGGGTGTAAAGGGAGTGTAGGCGGGACTGCAAGTCAGATGT
GAAAACTACCGGCTCAACTGGTAGACTGCATTTGAAACTGTGGTTCTTGAGTGAAGTAGAGGTAAGCGGAATTCCTAGTG
TAGCGGTGAAATGCGTAGATATTAGGAGGAACATCAGTGGCGAAGGCGGCTTACTGGGCTTTAACTGACGCTGAGGCTCG
AAAGCGTGGGGAGCAAACAGGATTAGATACCCCTGTAGTCC
>t0007356_II-3;size=6;
CCTACGGGTGGCAGCAGTGAGGAATATTGGTCAATGGGCGAGAGCCTGAACCAGCCAAGTAGCGTGAAGGAAGACTGCCC
TATGGGTTGTAAACTTCTTTTGTGCGGGGGTAAAGTGGTCCACGCGTGGTCCATTGCAAGTACCGTACGAATAAGCATCG
GCTAACTCCGTGCCAGCAGCCGCGGTAATACGGAGGATGCGAGCGTTATCCGGATTTATTGGGTTTAAAGGGAGCGTAGG
CGGGCGATTAAGTCAGCGGTTAAATAGTGTGGCTCAACCATGCCTTGCCGTTGATACTGGTTGTCTTGAGAGTACTAGAG
GTGGATGGAATTTAGGGTGTAGCGGTGAAATGCTTAGATATCCTAAAGAACTCCGATTGCGAAGGCAGTCCACTGGGGTA
CGTCTGACGCTGAAGCTCGAAAGTGCGGGTATCAAACAGGATTAGATACCCTTGTAGTCC
>t0008167_II-3;size=6;
CCTACGGGGGGCAGCAGTAGGGAATATTGGGCAATGGAAGCAATTCTGACCCAGCCATGCCGCGTGCAGGAAGAAGGCCC
TAGGGTTTTAAACTGCTTTTGTCACAGAGTAACCGTCGGGACGCGTCCCGGCCTGAGAGTATGTGACGAATAAGTATCGG
CTAACTCCGTGCCAGCAGCCGCGGTAATACGGAGGATACAAGCGTTATCCGGATTTATTGGGTTTAAAGGGTGCGCAGGC
GGACCGGTAAGTCAGGGGTGAAATACTGCAGCTCAACTGCAGCCGTGCCTTTGATACTGCCGGACTAGAGTCCAAGGGAC
GTGGCTGGAATGTGGTGTGTAGCGGTGAAATGCTTAGATATGCCACAGAACGCCGATCGTGAAGACAGGCCACGAACTTG
GCACTGACGCTCAGGCACGAAAGCGTGGGTATCAAACAGGATTAGATACCCGAGTAGTCC
>t0000040_II-3;size=6;
CCTACGGGAGGCTGCAGTGGGGAATATTGGACAATGGGGGAAACCCTGATCCAGCGACGCCGCGTGAGTGAAGAAGTATT
TCGGTATGTAAAGCTCTATCAGCAAGGAAGAAAATGACGGTACTTGACTAAGAAGCTCCGGCTAAATACGTGCCAGCAGC
CGCGGTAATACGTATGGAGCAAGCGTTATCCGGATTTACTGGGTGTAAAGGGAGCGTAGACGGCAAAGCAAGTCTGAAGT
GAAATGCCGGGGCTTAACCCCGGAACTGCTTTGGAAACTGTTTAGCTAGAGTGCAGGAGAGGTAAGCGGAATTCCTAGTG
TAGCGGTGAAATGCGTAGATATTAGGAGGAACACCAGTGGCGAAGGCGGCTTACTGGACTGTAACTGACGTTGAGGCTCG
AAAGCGTGGGGAGCAAACAGGATTAGATACCCCGGTAGTCC
>t0012305_II-3;size=6;
CCTACGGGGGGCAGCAGGTACCAGGCGAATAAGCATCGGCTAACTCCGTGCCAGCAGCCGCGGTAATACGGAGGATGCGA
GCGTTATCCGGATTCATTGGGTTTAAAGGGTGCGCAGGCGGCCATGTAAGTCAGCGGTGAAAGCCAGGGGCCCAACCCCG
GGAGTGCCGTTGATACTGCACGGCTGGAATGCGGTCGAGGCGGGCGGAATGTGACGTGTAGCGGTGAAATGCATAGATAT
GTCACAGAACTCCGATAGCGAAGGCAGCTCGCCAGGCCTGCATTGACGCTCAGGCACGAAAGCGTGGGGATCAAACAGGA
TTAGATACCCGAGTAGTCC
>t0005280_II-3;size=6;
CCTACGGGGGGCTGCAGTGGGGAATCTTCCGCAATGGGCGAAAGCCTGACGGAGCAATGCCGCGTGAGTGATGAAGGGAT
TCGTCCCGTAAAGCTCTTTTATACATGACGAACGCGCGAGGGGCGAACAGCCCCTTGCAGTGACGGTAGTGTATGAATAA
GCCACGGCTAACTACGTGCCAGCAGCCGCGGTAATACGTAGGTGGCGAGCGTTGTCCGGAATTATTGGGCGTAAAGAGCA
TGTAGGCGGTCCCTTAAGTCTGGAGTGAAAATGCGGGGCTCAACCCCGTATGGCTTTGGATACTGGGGGACTTGAGTGCA
GGAGGGGAAAGGGGAATTCCCAGTGTAGCGGTGAAATGCGTAGATATTGGGAGGAACACCAGTGGCGAAGGCGCCTTTCT
GGACTGTGTCTGACGCTGAGATGCGAAAGCCAGGGGAGCGAACGGGATTAGATACCCCAGTAGTCC
>t0012493_II-3;size=6;
CCTACGGGCGGCAGCAGTAAGGAATATTGGGCAATGGGGGGAACCCTGACCCAGCCATGCCGCGTGAGGGAATGAGGCCC
TACGGGTCGTGAACCTCTTTTGCCTGGGGATAACCCCTCCCGCGCGACGGGGGGCTGCAGGTACCAGGCGAATAAGCATC
GGCTAACTCCGTGCCAGCAGCCGCGGTAATACGGAGGATGCGAGCGTTATCCGGATTCATTGGGTTTAAAGGGTGCGCAG
GCGGCCATGTAAGTCAGCGGTGAAAGCCAGGGGCCCAACCCCGGGAGTGCCGTTGATACTGCACGGCTGGAATGCGGTCG
AGGCGGGCGGAATGTGACGTGTAGCGGTGAAATGCATAGATATGTCACAGAACTCCGATAGCGAAGGCAGCTCGCCAGGC
CTGCATTGACGCTCAGGCACGAAAGCGTGGGGATCAAACAGGATTAGATACCCCAGTAGTCC
>t0005756_II-3;size=6;
CCTACGGGCGGCAGCAGTCGAGAATCTTCCGCAATGGGCGAAAGCCTGACGGAGCGATGCCGCGTGAGGGACGAAGGCCT
TCGGGTCGTAAACCTCTGTCACCCGGGACGAACGCAACGACGGTACCGGGAGAGGAAGCCACGGCTAACTACGTGCCAGC
AGCCGCGGTAACACGTAGGTGGCGAGCGTTATTCGGATTCACTGGGCGTAAAGGGTCCGCAGGGGGCCCTCCAAGCCCGC
CGTGAAACCCCGGGGCTCAACCCCGGGCTTGCGGCGGGGACTGGCGGGCTGGAGTGCGCGATGGGCAGACGGAACACCAG
GTGTAGCGGTGGAATGCGTGGATATCTGGTGGAACACCGATGGCGAAGGCGGTCTGCTGGCGCGTCACTGACCCTCATGG
ACGAAAGCGTGGGTAGCAAACAGGATTAGATACCCCGGTAGTCC
>t0023561_II-3;size=6;
CCTACGGGGGGCTGCAGTGAGGAATATTGGACAATGGCCGGAAGGCTGATCCAGCCATGCCGCGTGAAGGCAGACGGTCC
TATGGATTGTAAACTTCTTTTGTACGGGAGCAATAAGGTGGACGTGTCCATCGATGAGAGTACCGTACGAATAAGCATCG
GCTAACTCCGTGCCAGCAGCCGCGGTAATACGGAGGATGCGAGCGTTATCCGGATTTATTGGGTTTAAAGGGTGCGTAGG
CGGGCTGGTAAGTCAGCGGTGAAACGCAGGTGCTCAACACCTGACCTGCCGTTGATACTGCCGGTCTTGAATGCGGATGC
TGTGGGAGGAATGTGTGGTGTAGCGGTGAAATGCATAGATATCACACAGAACACCGATTGCGAAGGCATCTCACAAATCC
GCTATTGACGCTGAGGCACGAAAGTGCGGGGATCGAACAGGATTAGATACCCTAGTAGTCC
>t0023875_II-3;size=6;
CCTACGGGCGGCTGCAGTGGGGAATATTGGGCAATGGGCGGAAGCCTGACCCAGCAACGCCGCGTGAGGGAAGAAGGTTT
TCGGATTGTAAACCTCTGTCCTTGGTGACGAAGGAAGTGACGGTAGCCAAGGAGGAAGCCCCGGCTAACTACGTGCCAGC
AGCCGCGGTAATACGTAGGGGGCGAGCGTTGTCCGGAATGACTGGGCGTAAAGGGCGTGTAGGCGGCGCTGTAAGTCCGG
AGTGAAAGTCCTGCTTTCAAGGTGGGAATTGCTTTGGAGACTGCAGAGCTTGAGTACGGAAGAGGTAAGTGGAATTCCCG
GTGTAGCGGTGAAATGCGTAGAGATCGGGAGGAACACCAGTGGCGAAGGCGACTTACTGGGCCGTAACTGACGCTGAGGC
GCGAAAGCGTGGGGAGCGAACAGGATTAGATACCCGAGTAGTCC
>t0000033_II-3;size=6;
CCTACGGGTGGCTGCAGTCGAGAATCTTCCGCAATGGGCGAAAGCCTGACGGAGCGATGCCGCGTGAGGGACGAAGGCCT
TCGGGTCGTAAACCTCTGTCACCCGGGACGAACGCAACGACGGTACCGGGAGAGGAAGCCACGGCTAACTACGTGCCAGC
AGCCGCGGTAACACGTAGGTGGCGAGCGTTATTCGGATTCACTGGGCGTAAAGGGTCCGCAGGGGGCCCTCCAAGCCCGC
CGTGAAACCCCGGGGCTCAACCCCGGGCTTGCGGCGGGGACTGGCGGGCTGGAGTGCGCGATGGGCAGACGGAACACCAG
GTGTAGCGGTGGAATGCGTGGATATCTGGTGGAACACCGATGGCGAAGGCGGTCTGCTGGCGCGTCACTGACCCTCATGG
ACGAAAGCGTGGGTAGCAAACAGGATTAGATACCCTTGTAGTCC
>t0011708_II-3;size=6;
CCTACGGGTGGCTGCAGTGAGGAATATTGGACAATGGAGGGAACTCTGATCCAGCCAAACCGCGTGAAGGAAAAAGGTTC
TATGAATCGTAAACTTCTTTTGATAGGGAATAAATTTAGATATGTATATTTATTTGCAGGTACCTATCGAATAAGCACCG
GCTAACTCCGTGCCAGCAGCCGCGGTAATACGGAGGGTGCAGGCGTTATCCGGATTTATTAGGTTTAAAGGGTGCGCAGG
CGGGACATTAAGTCGGTGGTGAAATACCGTAGCTCAACTACGGGGCTGCCATCGATACTGATGACCTTGAGTGCGGATGA
GGAAGGCGGAATGTGGCGTGTAGCGGTGAAATGCTTAGATATGCCACAGAACACCGATTGCGAAGGCAGCTTTCCAATGC
GTAACTGACGCTCATGCACGAAAGCGCGGGTAGCGAACAGGATTAGATACCCCAGTAGTCC
>t0011512_II-3;size=6;
CCTACGGGGGGCAGCAGTGAGGAATATTGGTCAATGGGCGCGAGCCTGAACCAGCCAAGTAGCGTGAGGGAAGACGGCCC
TACGGGTTGTAAACCTCTTTTGCGCGGGAATAAAGTCAGCCACGTGTGGCTGTTTGCATGTACCGCGGGAATAAGGACCG
GCTAATTCCGTGCCAGCAGCCGCGGTAATACGGAAGGTCCGGGCGTTATCCGGATTTATTGGGTTTAAAGGGAGCGCAGG
CCGCCTTTTAAGCGTGTTGTGAAATGCGGGCGCCCAACGTCCGCACTGCAGCGCGAACTGGAGGGCTTGAGTTTGCGGAA
AGAAGGCGGAATTCGTTGTGTAGCGGTGAAATGCTTAGATATGACGAAGAACTCCGATTGCGAAGGCAGCCTTCTGCAGC
ATTACTGACGCTAAAGCTCGAAAGTGCGGGTATCGAACAGGATTAGATACCCCTGTAGTCC
>t0020471_II-3;size=6;
CCTACGGGGGGCTGCAGTGAGGAATATTGGTCAATGGACGTAAGTCTGAACCAGCCAAGTAGCGTGCAGGATGACGGCCC
TATGGGTTGTAAACTGCTTTTGTGCGTGATTAAAGTGCGGCACGCGTGCCGTATTGCAGTTAGCGCACGAATAAGGACCG
GCTAATTCCGTGCCAGCAGCCGCGGTAATACGGAAGGTCCTGGTGTTATCCGGATTTATTGGGTTTAAAGGGAGCGTAGG
CCGTCGGTTAAGCGTGTTGTGAAATCCAGGGGCTCAACCCCTGGCCTGCAGCGCGAACTGGCTGACTTGAGTACACGCAA
GGCAGGCGGAATTTGTGGTGTAGCGGTGAAATGCTTAGATATCACGAAGAACCCCGATTGCGAAGGCAGCTTGCCGGAGT
GTGACTGACGCTGAAGCTCGAAGGTGCGGGTATCGAACAGGATTAGATACCCCTGTAGTCC
>t0011502_II-3;size=6;
CCTACGGGTGGCTGCAGTGAGGAATATTGGTCAATGGGCGAGAGCCTGAACCAGCCATGTCGCGTGGAGGAATAAGGATC
TATGGTTCGTAAACTCCTTTTGCGGGGGGATAAAGTGCGGGACGCGTCCCGTATTGCAGGTACCCCGCGAATAAGCATCG
GCTAACTCCGTGCCAGCAGCCGCGGTAATACGGAGGATGCGAGCGTTATCCGGATTTATTGGGTTTAAAGGGTGCGTAGG
CGGCCTCTTAAGTCGGCGGTGAAATTTCCGGGCTCAACCCGGTCACTGCCGTCGAAACTGGGGGGCTTGAGTGCGTTTGG
GGTGGCTGGAATGTGCGGTGTAGCGGTGAAATGCATAGATATCGCACAGAACGCCGATCGCGGAGGCAGGTCACCAAGCC
GCAACTGACGCTGAGGCACGAAAGCGCGGGGATCGAACAGGATTAGATACCCGTGTAGTCC
>t0003551_II-3;size=6;
CCTACGGGTGGCTGCAGTAGGGAATATTGGGCAATGGAGGCAACTCTGACCCAGCCATGCCGCGTGAAGGAAGACGGCCC
TATGGGTTGTAAACTTCTTTTATCGTAGAGTAAACCTGGCCACGTGTGGCCAGTTGAGAGTATACGAGGAATAAGTATCG
GCTAACTCCGTGCCAGCAGCCGCGGTAATACGGGGGATACGAGCGTTATCCGGATTTATTGGGTTTAAAGGGTGCGCAGG
CGGATCGGTAAGTCAGGGGTGAAAAGTTGGGGCTCAACTCCAATCGTGCCTTTGATACTGCCGGACTAGAGTGCGATAGA
CGTGGCCGGAATGTGATGTGTAGCGGTGAAATGCTTAGATATGTCACAGAACACCGATCGAGAAGTCAGGTCACGAGCTC
GCAACTGACGCTCAGGCACGAAAGCGTGGGGATCAAACAGGATTAGATACCCCGGTAGTCC
>t0015719_II-3;size=6;
CCTACGGGCGGCTGCAGTGAGGAATATTGGTCAATGGGCGAGAGCCTGAACCAGCCAAGTAGCGTGGAGGACGACGGCCC
TATGGGTTGTAAACTCCTTTTGCCTGAGGGTAAAGTGGCCTACGTGTAGGTTATTGCAAGTATCAGGTGAATAAGCATCG
GCTAACTCCGTGCCAGCAGCCGCGGTAATACGGAGGATGCGAGCGTTATCCGGATTTATTGGGTTTAAAGGGAGCGTAGG
CGGCCCGTTAAGTCAGCGGTCAAATCAGGTGGCTCAACCATCTGTCGCCGTTGAAACTGTCGGGCTTGAGTGCACAAGAG
GTGGATGGAATTCATGGTGTAGCGGTGAAATGCTTAGATATCATGAAGAACTCCGATTGCGAAGGCAGTCCACTGGGGTG
TTACTGACGCTGATGCTCGAAAGTGCGGGTATCAAACAGGATTAGATACCCCAGTAGTCC
>t0005961_II-3;size=6;
CCTACGGGCGGCTGCAGTGGGGAATATTGGGCAATGGGCGAAAGCCTGACCCAGCGACGCCGCGTGAGGGAAGAAGGTCT
TCGGATTGTAAACCTCTTTCAGCAGGGAAGAAGTATGACGGTACCTGCAGAAGAAGTCACGGCTAACTACGTGCCAGCAG
CCGCGGTAATACGTAGGTGGCGAGCGTTATCCGGAATTACTGGGTGTAAAGGGTGTGTAGGCGGAGAAGCAAGTCAGGCG
TGAAATTCAGAGGCTCAACCTCTGGACTGCGCTTGAAACTGTTTCCCTTGAGAGTGGGAGAGGTAAACGGAATTCCTGGT
GTAGTAGTGAAATGCGTAGATATCAGGAGGAACACCGGTGGCGAAGGCGGTTTACTGGACCACAACTGACGCTGAGACAC
GAAAGCGTGGGGAGCAAACAGGATTAGATACCCTAGTAGTCC
>t0013951_II-3;size=6;
CCTACGGGAGGCTGCAGTGAGGAATATTGGACAATGGAGGGAACTCTGATCCAGCCAAACCGCGTGAAGGAAAAAGGTTC
TATGAATCGTAAACTTCTTTTGATAGGGAATAAATTTAGATATGTATATTTATTTGCAGGTACCTATCGAATAAGCACCG
GCTAACTCCGTGCCAGCAGCCGCGGTAATACGGAGGGTGCAGGCGTTATCCGGATTTATTAGGTTTAAAGGGTGCGCAGG
CGGGACATTAAGTCGGTGGTGAAATACCGTAGCTCAACTACGGGGCTGCCATCGATACTGATGACCTTGAGTGCGGATGA
GGAAGGCGGAATGTGGCGTGTAGCGGTGAAATGCTTAGATATGCCACAGAACACCGATTGCGAAGGCAGCTTTCCAATGC
GTAACTGACGCTCATGCACGAAAGCGCGGGTAGCGAACAGGATTAGATACCCGAGTAGTCC
>t0001749_II-3;size=6;
CCTACGGGAGGCTGCAGTAAGGGATATTGGGCAATGGGGGCTACCCTGACCCAGCCATGCCGCGTGAGGGAATGAGGCCC
TACGGGTCGTGAACCTCTTTTGCACGGGGATAACGGCGCCCACGCGATGGGCGCGTGCAGGTACCGTGCGAATAAGCATC
GGCTAACTCCGTGCCAGCAGCCGCGGTAATACGGAGGATGCGAGCGTTATCCGGATTCATTGGGTTTAAAGGGTGCGCAG
GCGGCGCGACAAGTCAGCGGTGAAATCCGGGGGCCCAACCCCCGAAGTGCCGTTGATACTGCCGCGCTGGAATGCGGTCG
AGGCGGGCGGAATGTGGCGTGTAGCGGTGAAATGCATAGATATGCCACAGAACCCCGATAGCGAAGGCAGCTCGCCAGTC
CTGCATTGACGCTCGGGCACGAAAGCGTGGGGATCGAACAGGATTAGATACCCCAGTAGTCC
>t0008335_II-3;size=6;
CCTACGGGAGGCAGCAGTAGGGAATATTGGGCAATGGAGGCAACTCTGACCCAGCCATGCCGCGTGAAGGAAGACGGCCC
TATGGGTTGTAAACTTCTTTTATCGTAGAGTAAACCTGGCCACGTGTGGCCAGTTGAGAGTATACGAGGAATAAGTATCG
GCTAACTCCGTGCCAGCAGCCGCGGTAATACGGGGGATACGAGCGTTATCCGGATTTATTGGGTTTAAAGGGTGCGCAGG
CGGATCGGTAAGTCAGGGGTGAAAAGTTGGGGCTCAACTCCAATCGTGCCTTTGATACTGCCGGACTAGAGTGCGATAGA
CGTGGCCGGAATGTGATGTGTAGCGGTGAAATGCTTAGATATGTCACAGAACACCGATCGAGAAGTCAGGTCACGAGCTC
GCAACTGACGCTCAGGCACGAAAGCGTGGGGATCAAACAGGATTAGATACCCGTGTAGTCC
>t0007776_II-3;size=6;
CCTACGGGAGGCAGCAGTGGGGAATATTGCACAATGGGCGCAAGCCTGATGCAGCGATGCCGCGTGAGGGAAGAAGGTTT
TCGGATTGTAAACCTCTGTCAAAAGGGACGATAATGACGGTACCTTAGAAGGAAGCTCCGGCTAACTACGTGCCAGCAGC
CGCGGTAATACGTAGGGAGCGAGCGTTATCCGGAATTACTGGGTGTAAAGGGAGTGTAGGCGGGACTGCAAGTCAGATGT
GAAAACTACCGGCTCAACTGGTAGACTGCATTTGAAACTGTGGTTCTTGAGTGAAGTAGAGGTAAGCGGAATTCCTAGTG
TAGCGGTGAAATGCGTAGATATTAGGAGGAACATCAGTGGCGAAGGCGGCTTACTGGGCTTTAACTGACGCTGAGGCTCG
AAAGCGTGGGGAGCAAACAGGATTAGATACCCCGGTAGTCC
>t0030007_II-3;size=6;
CCTACGGGAGGCTGCAGTGAGGAATATTGGTCAATGGACGTAAGTCTGAACCAGCCAAGTAGCGTGCAGGATGACGGCCC
TATGGGTTGTAAACTGCTTTTGTGCGTGATTAAAGTGCGGCACGCGTGCCGTATTGCAGTTAGCGCACGAATAAGGACCG
GCTAATTCCGTGCCAGCAGCCGCGGTAATACGGAAGGTCCTGGTGTTATCCGGATTTATTGGGTTTAAAGGGAGCGTAGG
CCGTCGGTTAAGCGTGTTGTGAAATCCAGGGGCTCAACCCCTGGCCTGCAGCGCGAACTGGCTGACTTGAGTACACGCAA
GGCAGGCGGAATTTGTGGTGTAGCGGTGAAATGCTTAGATATCACGAAGAACCCCGATTGCGAAGGCAGCTTGCCGGAGT
GTGACTGACGCTGAAGCTCGAAGGTGCGGGTATCGAACAGGATTAGATACCCGTGTAGTCC
>t0036540_II-3;size=6;
CCTACGGGGGGCTGCAGTCGAGAATCTTCGGCAATGGACGAAAGTCTGACCGAGCGACGCCGCGTGTATGATGAAGGTCT
TCGGATTGTAAAGTACTGTCGATAGGGCGGAAATTTACGGTGGCAATCCATCGTATTTGACCTATCTTTTGAGGAAGGAC
GGGCTAAGTTCGTGCCAGCAGCCGCGGTAAGACGAACTGTTCTAACGTTATTCGGAATCACTGGGCTTAAAGGGCGCGTA
GGCGGTTTTTTAAGCGGGGTCTGAAATCCCTCGGCTCAACCGAGGAACTGGGCTTCGAACTGGAAAACTAGAGTGAAGTA
GGGGTAAGCGGAACTTGCGGTGGAGCGGTGAAATGCTTTGATATCGCAAGGAACACCGGTGGCGAAGGCGGCTTACTGGG
CTTCAACTGACGCTCAAGCGCGAAAGCTAGGGTAGCGAACGGGATTAGATACCCCAGTAGTCC
>t0004251_II-3;size=6;
CCTACGGGTGGCAGCAGTAGGGAATATTGGGCAATGGAGGCAACTCTGACCCAGCCATGCCGCGTGAAGGAAGACGGCCC
TATGGGTTGTAAACTTCTTTTATCGTAGAGTAAACCTGGCCACGTGTGGCCAGTTGAGAGTATACGAGGAATAAGTATCG
GCTAACTCCGTGCCAGCAGCCGCGGTAATACGGGGGATACGAGCGTTATCCGGATTTATTGGGTTTAAAGGGTGCGCAGG
CGGATCGGTAAGTCAGGGGTGAAAAGTTGGGGCTCAACTCCAATCGTGCCTTTGATACTGCCGGACTAGAGTGCGATAGA
CGTGGCCGGAATGTGATGTGTAGCGGTGAAATGCTTAGATATGTCACAGAACACCGATCGAGAAGTCAGGTCACGAGCTC
GCAACTGACGCTCAGGCACGAAAGCGTGGGGATCAAACAGGATTAGATACCCGTGTAGTCC
>t0041489_II-3;size=6;
CCTACGGGAGGCTGCAGTCGAGAATCTTCCGCAATGGGCGAAAGCCTGACGGAGCGATGCCGCGTGAGGGACGAAGGCCT
TCGGGTCGTAAACCTCTGTCACCCGGGACGAACGCAACGACGGTACCGGGAGAGGAAGCCACGGCTAACTACGTGCCAGC
AGCCGCGGTAACACGTAGGTGGCGAGCGTTATTCGGATTCACTGGGCGTAAAGGGTCCGCAGGGGGCCCTCCAAGCCCGC
CGTGAAACCCCGGGGCTCAACCCCGGGCTTGCGGCGGGGACTGGCGGGCTGGAGTGCGCGATGGGCAGACGGAACACCAG
GTGTAGCGGTGGAATGCGTGGATATCTGGTGGAACACCGATGGCGAAGGCGGTCTGCTGGCGCGTCACTGACCCTCATGG
ACGAAAGCGTGGGTAGCAAACAGGATTAGATACCCCGGTAGTCC
>t0012987_II-3;size=6;
CCTACGGGGGGCAGCAGTGGGGAATATTGCACAATGGGCGCAAGCCTGATGCAGCGATGCCGCGTGAGGGAAGAAGGTTT
TCGGATTGTAAACCTCTGTCAAAAGGGACGATAATGACGGTACCTTAGAAGGAAGCTCCGGCTAACTACGTGCCAGCAGC
CGCGGTAATACGTAGGGAGCGAGCGTTATCCGGAATTACTGGGTGTAAAGGGAGTGTAGGCGGGACTGCAAGTCAGATGT
GAAAACTACCGGCTCAACTGGTAGACTGCATTTGAAACTGTGGTTCTTGAGTGAAGTAGAGGTAAGCGGAATTCCTAGTG
TAGCGGTGAAATGCGTAGATATTAGGAGGAACATCAGTGGCGAAGGCGGCTTACTGGGCTTTAACTGACGCTGAGGCTCG
AAAGCGTGGGGAGCAAACAGGATTAGATACCCTGGTAGTCC
>t0010735_II-3;size=6;
CCTACGGGCGGCTGCAGTGAGGAATATTGGTCAATGGACGTAAGTCTGAACCAGCCAAGTAGCGTGCAGGATGACGGCCC
TATGGGTTGTAAACTGCTTTTGTGCGTGATTAAAGTGCGGCACGCGTGCCGTATTGCAGTTAGCGCACGAATAAGGACCG
GCTAATTCCGTGCCAGCAGCCGCGGTAATACGGAAGGTCCTGGTGTTATCCGGATTTATTGGGTTTAAAGGGAGCGTAGG
CCGTCGGTTAAGCGTGTTGTGAAATCCAGGGGCTCAACCCCTGGCCTGCAGCGCGAACTGGCTGACTTGAGTACACGCAA
GGCAGGCGGAATTTGTGGTGTAGCGGTGAAATGCTTAGATATCACGAAGAACCCCGATTGCGAAGGCAGCTTGCCGGAGT
GTGACTGACGCTGAAGCTCGAAGGTGCGGGTATCGAACAGGATTAGATACCCTGGTAGTCC
>t0000031_II-3;size=6;
CCTACGGGCGGCTGCAGTCGAGAATCTTCCGCAATGGGCGAAAGCCTGACGGAGCGATGCCGCGTGAGGGACGAAGGCCT
TCGGGTCGTAAACCTCTGTCACCCGGGACGAACGCAACGACGGTACCGGGAGAGGAAGCCACGGCTAACTACGTGCCAGC
AGCCGCGGTAACACGTAGGTGGCGAGCGTTATTCGGATTCACTGGGCGTAAAGGGTCCGCAGGGGGCCCTCCAAGCCCGC
CGTGAAACCCCGGGGCTCAACCCCGGGCTTGCGGCGGGGACTGGCGGGCTGGAGTGCGCGATGGGCAGACGGAACACCAG
GTGTAGCGGTGGAATGCGTGGATATCTGGTGGAACACCGATGGCGAAGGCGGTCTGCTGGCGCGTCACTGACCCTCATGG
ACGAAAGCGTGGGTAGCAAACAGGATTAGATACCCTTGTAGTCC
>t0009910_II-3;size=6;
CCTACGGGTGGCTGCAGTAGGGAATATTGGGCAATGGAAGCAATTCTGACCCAGCCATGCCGCGTGCAGGAAGAAGGCCC
TAGGGTTTTAAACTGCTTTTGTCACAGAGTAACCGTCGGGACGCGTCCCGGCCTGAGAGTATGTGACGAATAAGTATCGG
CTAACTCCGTGCCAGCAGCCGCGGTAATACGGAGGATACAAGCGTTATCCGGATTTATTGGGTTTAAAGGGTGCGCAGGC
GGACCGGTAAGTCAGGGGTGAAATACTGCAGCTCAACTGCAGCCGTGCCTTTGATACTGCCGGACTAGAGTCCAAGGGAC
GTGGCTGGAATGTGGTGTGTAGCGGTGAAATGCTTAGATATGCCACAGAACGCCGATCGTGAAGACAGGCCACGAACTTG
GCACTGACGCTCAGGCACGAAAGCGTGGGTATCAAACAGGATTAGATACCCTTGTAGTCC
>t0000390_II-3;size=6;
CCTACGGGCGGCTGCAGTGGGGAATATTGCACAATGGGCGCAAGCCTGATGCAGCGATGCCGCGTGAGGGAAGAAGGTTT
TCGGATTGTAAACCTCTGTCAAAAGGGACGATAATGACGGTACCTTAGAAGGAAGCTCCGGCTAACTACGTGCCAGCAGC
CGCGGTAATACGTAGGGAGCGAGCGTTATCCGGAATTACTGGGTGTAAAGGGAGTGTAGGCGGGACTGCAAGTCAGATGT
GAAAACTACCGGCTCAACTGGTAGACTGCATTTGAAACTGTGGTTCTTGAGTGAAGTAGAGGTAAGCGGAATTCCTAGTG
TAGCGGTGAAATGCGTAGATATTAGGAGGAACATCAGTGGCGAAGGCGGCTTACTGGGCTTTAACTGACGCTGAGGCTCG
AAAGCGTGGGGAGCAAACAGGATTAGATACCCGTGTAGTCC
>t0017974_II-3;size=6;
CCTACGGGCGGCTGCAGTAGGGAATATTGGGCAATGGAAGCAATTCTGACCCAGCCATGCCGCGTGCAGGAAGAAGGCCC
TAGGGTTTTAAACTGCTTTTGTCACAGAGTAACCGTCGGGACGCGTCCCGGCCTGAGAGTATGTGACGAATAAGTATCGG
CTAACTCCGTGCCAGCAGCCGCGGTAATACGGAGGATACAAGCGTTATCCGGATTTATTGGGTTTAAAGGGTGCGCAGGC
GGACCGGTAAGTCAGGGGTGAAATACTGCAGCTCAACTGCAGCCGTGCCTTTGATACTGCCGGACTAGAGTCCAAGGGAC
GTGGCTGGAATGTGGTGTGTAGCGGTGAAATGCTTAGATATGCCACAGAACGCCGATCGTGAAGACAGGCCACGAACTTG
GCACTGACGCTCAGGCACGAAAGCGTGGGTATCAAACAGGATTAGATACCCGAGTAGTCC
>t0001709_II-3;size=6;
CCTACGGGCGGCAGCAGTGAGGAATATTGGTCAATGGACGTAAGTCTGAACCAGCCAAGTAGCGTGCAGGATGACGGCCC
TATGGGTTGTAAACTGCTTTTGTGCGTGATTAAAGTGCGGCACGCGTGCCGTATTGCAGTTAGCGCACGAATAAGGACCG
GCTAATTCCGTGCCAGCAGCCGCGGTAATACGGAAGGTCCTGGTGTTATCCGGATTTATTGGGTTTAAAGGGAGCGTAGG
CCGTCGGTTAAGCGTGTTGTGAAATCCAGGGGCTCAACCCCTGGCCTGCAGCGCGAACTGGCTGACTTGAGTACACGCAA
GGCAGGCGGAATTTGTGGTGTAGCGGTGAAATGCTTAGATATCACGAAGAACCCCGATTGCGAAGGCAGCTTGCCGGAGT
GTGACTGACGCTGAAGCTCGAAGGTGCGGGTATCGAACAGGATTAGATACCCTGGTAGTCC
>t0003272_II-3;size=6;
CCTACGGGGGGCTGCAGTCGAGGATCATTTGCAATGGGGGAAACCCTGACAATGCGACGCTGCGTGGAGGATGGAGGCCT
TCGGGTTGTAAACTCCTGTCATGAGGGAAAAGGAGAGCGGACCCAACACGTCCGTGATTTGATGGTACCTCAAGAGGAAG
CGACGGCTAACTCTGTGCCAGCAGCCGCGGTAATACAGAGGTCGCGAGCGTTGTTCGGATTTACTGGGCGTAAAGGGCGC
GTAGGCGGCATGATGTGTCGGATGTGAAATCTCCGGGCTCAACCCGGAAAGTGCGTCCGAAACTATCGTGCTCGAGTGCG
GAATGGGGAATCGGAATATAGGGTGTAGCGGTGAAATGCGTTGATATCCTATAGAACACCGGAGGCGAAGGCGGATTCCT
GGTACGCAACTGACGCTGAGGCGCGAAAGTCGGGGGAGCAAACAGGATTAGATACCCTAGTAGTCC
>t0009468_II-3;size=6;
CCTACGGGTGGCTGCAGTGGGGAATATTGCACAATGGGCGCAAGCCTGATGCAGCGATGCCGCGTGAGGGAAGAAGGTTT
TCGGATTGTAAACCTCTGTCAAAAGGGACGATAATGACGGTACCTTAGAAGGAAGCTCCGGCTAACTACGTGCCAGCAGC
CGCGGTAATACGTAGGGAGCGAGCGTTATCCGGAATTACTGGGTGTAAAGGGAGTGTAGGCGGGACTGCAAGTCAGATGT
GAAAACTACCGGCTCAACTGGTAGACTGCATTTGAAACTGTGGTTCTTGAGTGAAGTAGAGGTAAGCGGAATTCCTAGTG
TAGCGGTGAAATGCGTAGATATTAGGAGGAACATCAGTGGCGAAGGCGGCTTACTGGGCTTTAACTGACGCTGAGGCTCG
AAAGCGTGGGGAGCAAACAGGATTAGATACCCTAGTAGTCC
>t0021973_II-3;size=6;
CCTACGGGCGGCAGCAGTGAGGAATATTGGTCAATGGGCGAGAGCCTGAACCAGCCATGTCGCGTGGAGGAATAAGGATC
TATGGTTCGTAAACTCCTTTTGCGGGGGGATAAAGTGCGGGACGCGTCCCGTATTGCAGGTACCCCGCGAATAAGCATCG
GCTAACTCCGTGCCAGCAGCCGCGGTAATACGGAGGATGCGAGCGTTATCCGGATTTATTGGGTTTAAAGGGTGCGTAGG
CGGCCTCTTAAGTCGGCGGTGAAATTTCCGGGCTCAACCCGGTCACTGCCGTCGAAACTGGGGGGCTTGAGTGCGTTTGG
GGTGGCTGGAATGTGCGGTGTAGCGGTGAAATGCATAGATATCGCACAGAACGCCGATCGCGGAGGCAGGTCACCAAGCC
GCAACTGACGCTGAGGCACGAAAGCGCGGGGATCGAACAGGATTAGATACCCTTGTAGTCC
>t0029124_II-3;size=6;
CCTACGGGAGGCTGCAGTAGGGAATATTGGGCAATGGAGGCAACTCTGACCCAGCCATGCCGCGTGAAGGAAGACGGCCC
TATGGGTTGTAAACTTCTTTTATCGTAGAGTAAACCTGGCCACGTGTGGCCAGTTGAGAGTATACGAGGAATAAGTATCG
GCTAACTCCGTGCCAGCAGCCGCGGTAATACGGGGGATACGAGCGTTATCCGGATTTATTGGGTTTAAAGGGTGCGCAGG
CGGATCGGTAAGTCAGGGGTGAAAAGTTGGGGCTCAACTCCAATCGTGCCTTTGATACTGCCGGACTAGAGTGCGATAGA
CGTGGCCGGAATGTGATGTGTAGCGGTGAAATGCTTAGATATGTCACAGAACACCGATCGAGAAGTCAGGTCACGAGCTC
GCAACTGACGCTCAGGCACGAAAGCGTGGGGATCAAACAGGATTAGATACCCGGGTAGTCC
>t0008893_II-3;size=6;
CCTACGGGTGGCTGCAGTCGAGAATCTTCCGCAATGGGCGAAAGCCTGACGGAGCGATGCCGCGTGAGGGACGAAGGCCT
TCGGGTCGTAAACCTCTGTCACCCGGGACGAACGCAACGACGGTACCGGGAGAGGAAGCCACGGCTAACTACGTGCCAGC
AGCCGCGGTAACACGTAGGTGGCGAGCGTTATTCGGATTCACTGGGCGTAAAGGGTCCGCAGGGGGCCCTCCAAGCCCGC
CGTGAAACCCCGGGGCTCAACCCCGGGCTTGCGGCGGGGACTGGCGGGCTGGAGTGCGCGATGGGCAGACGGAACACCAG
GTGTAGCGGTGGAATGCGTAGATATCTGGTGGAACACCGATGGCGAAGGCGGTCTGCTGGCGCGTCACTGACCCTCATGG
ACGAAAGCGTGGGTAGCAAACAGGATTAGATACCCTAGTAGTCC
>t0020959_II-3;size=6;
CCTACGGGAGGCTGCAGTGAGGAATATTGGTCAATGGGCGCGAGCCTGAACCAGCCAAGTAGCGTGAGGGAAGACGGCCC
TACGGGTTGTAAACCTCTTTTGCGCGGGAATAAAGTCAGCCACGTGTGGCTGTTTGCATGTACCGCGGGAATAAGGACCG
GCTAATTCCGTGCCAGCAGCCGCGGTAATACGGAAGGTCCGGGCGTTATCCGGATTTATTGGGTTTAAAGGGAGCGCAGG
CCGCCTTTTAAGCGTGTTGTGAAATGCGGGCGCCCAACGTCCGCACTGCAGCGCGAACTGGAGGGCTTGAGTTTGCGGAA
AGAAGGCGGAATTCGTTGTGTAGCGGTGAAATGCTTAGATATGACGAAGAACTCCGATTGCGAAGGCAGCCTTCTGCAGC
ATTACTGACGCTAAAGCTCGAAAGTGCGGGTATCGAACAGGATTAGATACCCTTGTAGTCC
>t0009376_II-3;size=6;
CCTACGGGGGGCTGCAGTGAGGAATATTGGTCAATGGGCGAGAGCCTGAACCAGCCAAGTAGCGTGCAGGATGACGGCCC
TATGGGTTGTAAACTGCTTTTAACCGGGAATAACGTTACCTTCGTGAAGGTAAGTGCATGTACCGGTTGAATAAGGATCG
GCTAACTCCGTGCCAGCAGCCGCGGTAATACGGAGGATTCGAGCGTTATCCGGATTTATTGGGTTTAAAGGGAGCGTAGG
CGGGAAGTCAAGTCAGCTGTGAAATGTAGACGCTCAACGTCTGCACTGCAGTTGAAACTGGTTTTCTTGAGTGCGTAAGA
GGCAGGCGGAATTCGTCGTGTAGCGGTGAAATGCTTAGATATGACGAAGAACTCCTATTGCGAAGGCAGCTTGCTGGGCC
GCAACTGACGCTGAAGCTCGAAGGTGCGGGTATCGAACAGGATTAGATACCCTAGTAGTCC
>t0009403_II-3;size=6;
CCTACGGGGGGCAGCAGTAGGGAATATTGGGCAATGGAAGCAATTCTGACCCAGCCATGCCGCGTGCAGGAAGAAGGCCC
TAGGGTTTTAAACTGCTTTTGTCACAGAGTAACCGTCGGGACGCGTCCCGGCCTGAGAGTATGTGACGAATAAGTATCGG
CTAACTCCGTGCCAGCAGCCGCGGTAATACGGAGGATACAAGCGTTATCCGGATTTATTGGGTTTAAAGGGTGCGCAGGC
GGACCGGTAAGTCAGGGGTGAAATACTGCAGCTCAACTGCAGCCGTGCCTTTGATACTGCCGGACTAGAGTCCAAGGGAC
GTGGCTGGAATGTGGTGTGTAGCGGTGAAATGCTTAGATATGCCACAGAACGCCGATCGTGAAGACAGGCCACGAACTTG
GCACTGACGCTCAGGCACGAAAGCGTGGGTATCAAACAGGATTAGATACCCTAGTAGTCC
>t0008966_II-3;size=6;
CCTACGGGGGGCTGCAGTGGGGAATATTGGACAATGGGGGAAACCCTGATCCAGCGACGCCGCGTGAGTGAAGAAGTATT
TCGGTATGTAAAGCTCTATCAGCAGGGAAGATAATGACGGTACCTGACTAAGAAGCCCCGGCTAACTACGTGCCAGCAGC
CGCGGTAATACGTAGGGGGCAAGCGTTATCCGGATTTACTGGGTGTAAAGGGAGCGTAGACGGCATGGCAAGTCTGATGT
GAAAACCCGGGGCTCAACCCCGGGACTGCATTGGAAACTGTCAGGCTAGAGTGCAGGAGAGGTAAGTGGAATTCCTAGTG
TAGCGGTGAAATGCGTAGATATTAGGAGGAACACCAGTGGCGAAGGCGGCTTACTGGACTGTAACTGACGTTGAGGCTCG
AAAGCGTGGGGAGCAAACAGGATTAGATACCCGTGTAGTCC
>t0025594_II-3;size=6;
CCTACGGGGGGCTGCAGTGAGGAATATTGGTCAATGGGCGAGAGCCTGAACCAGCCAAGTAGCGTGCAGGATGACGGCCC
TATGGGTTGTAAACTGCTTTTTCAGGGGAATATAGTCACCCACGCGTGGGTGTTGGCATGTACCCTGCGAATAAGCATCG
GCTAATTCCGTGCCAGCAGCCGCGGTAATACGGAAGATGCGAGCGTTATCCGGATTTATTGGGTTTAAAGGGAGCGTAGG
CGGGCTGTTAAGTCAGCGGTCAAATGTCATGGCCCAACCTTGGCATGCCGTTGAAACTGGCGGCCTTGAATGTGCGCAAG
GAAGGTGGAATTCGTCGTGTAGCGGTGAAATGCTTAGATATGACGAAGAACCCCGATTGCGAAGGCAGCCTTCTGGAGCA
TGATTGACGCTGAGGCTCGAAAGTGCGGGTATCGAACAGGATTAGATACCCTTGTAGTCC
>t0017640_II-3;size=6;
CCTACGGGGGGCTGCAGGTACCAGGCGAATAAGCATCGGCTAACTCCGTGCCAGCAGCCGCGGTAATACGGAGGATGCGA
GCGTTATCCGGATTCATTGGGTTTAAAGGGTGCGCAGGCGGCCATGTAAGTCAGCGGTGAAAGCCAGGGGCCCAACCCCG
GAAGTGCCGTTGATACTGCACGGCTGGAATGCGGTCGAGGCGGGCGGAATGTGACGTGTAGCGGTGAAATGCATAGATAT
GTCACAGAACTCCGATAGCGAAGGCAGCTCGCCAGGCCTGCATTGACGCTCAGGCACGAAAGCGTGGGGATCAAACAGGA
TTAGATACCCCTGTAGTCC
>t0003229_II-3;size=6;
CCTACGGGCGGCTGCAGTCGAGGATCATTTGCAATGGGGGAAACCCTGACAATGCGACGCTGCGTGGAGGATGGAGGCCT
TCGGGTTGTAAACTCCTGTCATGAGGGAAAAGGAGAGCGGACCCAACACGTCCGTGATTTGATGGTACCTCAAGAGGAAG
CGACGGCTAACTCTGTGCCAGCAGCCGCGGTAATACAGAGGTCGCGAGCGTTGTTCGGATTTACTGGGCGTAAAGGGCGC
GTAGGCGGCATGATGTGTCGGATGTGAAATCTCCGGGCTCAACCCGGAAAGTGCGTCCGAAACTATCGTGCTCGAGTGCG
GAATGGGGAATCGGAATATAGGGTGTAGCGGTGAAATGCGTTGATATCCTATAGAACACCGGAGGCGAAGGCGGATTCCT
GGTACGCAACTGACGCTGAGGCGCGAAAGTCGGGGGAGCAAACAGGATTAGATACCCCAGTAGTCC
>t0001934_II-3;size=6;
CCTACGGGGGGCTGCAGTCGAGGATCATTTGCAATGGGCGAAAGCCTGACAATGCGACGCTGCGTGTAGGATGAAGGTCT
TCGGATTGTAAACTACTGTCATGAGGGAAAAGGACGCGGGGGCCAACAACCCCTGCCGTTTGATTGTACTTCAAGAGGAA
GAGACGGCTAACTCTGTGCCAGCAGCCGCGGTAATACAGAGGTCTCAAGCGTTGTTCGGATTTACTGGGCGTAAAGCGTG
CGCAGGCGGCAAGCCATGTTGCGTGTGAAATCCCGGGGCTCACCCCCGGAAGTGCACGCAAAACCGGCTTGCTCGAGTCC
GGGAAGGGAGTCTGGAACACATGGTGTAGCGGTGAAATGCGTTGATATCATGTGGAACACCGGTAGCGAAGGCGAGACTC
TGGAACGGCACTGACGCTCATGCACGAAAGCGTGGGGAGCAAACAGGATTAGATACCCTGGTAGTCC
>t0007905_II-3;size=6;
CCTACGGGAGGCTGCAGTCGAGAATCTTCCGCAATGGGCGAAAGCCTGACGGAGCGATGCCGCGTGAGGGACGAAGGCCT
TCGGGTCGTAAACCTCTGTCACCCGGGACGAACGCAACGACGGTACCGGGAGAGGAAGCCACGGCTAACTACGTGCCAGC
AGCCGCGGTAACACGTAGGTGGCGAGCGTTATTCGGATTCACTGGGCGTAAAGGGTCCGCAGGGGGCCCTCCAAGCCCGC
CGTGAAACCCCGGGGCTCAACCCCGGGCTTGCGGCGGGGACTGGCGGGCTGGAGTGCGCGATGGGCAGACGGAACACCAG
GTGTAGCGGTGGAATGCGTGGATATCTGGTGGAACACCGATGGCGAAGGCGGTCTGCTGGCGCGTCACTGACCCTCATGG
ACGAAAGCGTGGGTAGCAAACAGGATTAGATACCCTTGTAGTCC
>t0008385_II-3;size=6;
CCTACGGGTGGCTGCAGTCGAGAATTTTGGGCAATGGACGAAAGTCTGACCCAGCAATGCCGCGTGCGGGACGAAGGTCT
TCGGATTGTAAACCGCTGTCAAGAGGGACGAAACATGACGGTACCTCTGGAGGAAGCCACGGCTAACTACGTGCCAGCAG
CCGCGGTAATACGTAGGTGGCGAGCGTTGTTCGGATTTATTGGGCGTAAAGGGTCCGCAGGTGGTTGGATAAGTTTGACG
TGAAATCCCGGAGCTCAACTCCGGAACTGCGTTGAACACTGTCTGACTGGAGTATCGGAGAGGAGATTGGAATTCCAGGA
GTAGCGGTGGAATGCTTAGATATCTGGAAGAACACCGAAAGCGAAGGCAGATCTCTGGACGATTACTGACACTCAGGGAC
GAAAGTATGGGGAGCAAACAGGATTAGATACCCCTGTAGTCC
>t0003120_II-3;size=6;
CCTACGGGGGGCAGCAGTGGGGAATCTTCCGCAATGGGCGAAAGCCTGACGGAGCAATGCCGCGTGAGTGATGAAGGGAT
TCGTCCCGTAAAGCTCTTTTATACATGACGAACGCGCGAGGGGCGAACAGCCCCTTGCAGTGACGGTAGTGTATGAATAA
GCCACGGCTAACTACGTGCCAGCAGCCGCGGTAATACGTAGGTGGCGAGCGTTGTCCGGAATTATTGGGCGTAAAGAGCA
TGTAGGCGGTCCCTTAAGTCTGGAGTGAAAATGCGGGGCTCAACCCCGTATGGCTTTGGATACTGGGGGACTTGAGTGCA
GGAGGGGAAAGGGGAATTCCCAGTGTAGCGGTGAAATGCGTAGATATTGGGAGGAACACCAGTGGCGAAGGCGCCTTTCT
GGACTGTGTCTGACGCTGAGATGCGAAAGCCAGGGGAGCGAACGGGATTAGATACCCTAGTAGTCC
>t0009830_II-3;size=6;
CCTACGGGTGGCTGCAGTGAGGAATATTGGTCAATGGGCGGAAGCCTGAACCAGCCATGCCGCGTGAGGGATGGAGGCCC
TATGGGTTGTAAACCTCTTTTGCCACAGAGTAATAAGGCTCATGCGTGGGCTGATGAGAGTATGTGGCGAATAAGCATCG
GCTAACTCCGTGCCAGCAGCCGCGGTAATACGGAGGATGCAAGCGTTATCCGGATTTATTGGGTTTAAAGGGTGCGTAGG
CGGACTGTTAAGTCAGCGGTGAAATATCCCGGCTCAACCGGGAGGCTGCCGTTGATACTGGCAGACTTGAGTACGAACGG
CGCCGGCGGAATATGTAATGTAGCGGTGAAATGCATAGATATTACATAGAACACCGATCGCGAAGGCAGCTGGCGAGGAC
GTCACTGACGCTGAGGCACGAAGGCGTGGGGATCAAACAGGATTAGATACCCGAGTAGTCC
>t0010157_II-3;size=6;
CCTACGGGGGGCTGCAGGTACCAGGCGAATAAGCATCGGCTAACTCCGTGCCAGCAGCCGCGGTAATACGGAGGATGCGA
GCGTTATCCGGATTCATTGGGTTTAAAGGGTGCGCAGGCGGCCATGTAAGTCAGCGGTGAAAGCCAGGGGCCCAACCCCG
GAAGTGCCGTTGATACTGCACGGCTGGAATGCGGTCGAGGCGGGCGGAATGTGACGTGTAGCGGTGAAATGCATAGATAT
GTCACAGAACTCCGATAGCGAAGGCAGCTCGCCAGGCCTGCATTGACGCTCAGGCACGAAAGCGTGGGGATCAAACAGGA
TTAGATACCCCGGTAGTCC
>t0008671_II-3;size=6;
CCTACGGGAGGCAGCAGTGAGGAATATTGGTCAATGGACGTAAGTCTGAACCAGCCAAGTAGCGTGCAGGATGACGGCCC
TATGGGTTGTAAACTGCTTTTGTGCGTGATTAAAGTGCGGCACGCGTGCCGTATTGCAGTTAGCGCACGAATAAGGACCG
GCTAATTCCGTGCCAGCAGCCGCGGTAATACGGAAGGTCCTGGTGTTATCCGGATTTATTGGGTTTAAAGGGAGCGTAGG
CCGTCGGTTAAGCGTGTTGTGAAATCCAGGGGCTCAACCCCTGGCCTGCAGCGCGAACTGGCTGACTTGAGTACACGCAA
GGCAGGCGGAATTTGTGGTGTAGCGGTGAAATGCTTAGATATCACGAAGAACCCCGATTGCGAAGGCAGCTTGCCGGAGT
GTGACTGACGCTGAAGCTCGAAGGTGCGGGTATCGAACAGGATTAGATACCCGAGTAGTCC
>t0009013_II-3;size=6;
CCTACGGGAGGCTGCAGTGGGGAATATTGCACAATGGGCGCAAGCCTGATGCAGCGATGCCGCGTGAGGGAAGAAGGTTT
TCGGATTGTAAACCTCTGTCAAAAGGGACGATAATGACGGTACCTTAGAAGGAAGCTCCGGCTAACTACGTGCCAGCAGC
CGCGGTAATACGTAGGGAGCGAGCGTTATCCGGAATTACTGGGTGTAAAGGGAGTGTAGGCGGGACTGCAAGTCAGATGT
GAAAACTACCGGCTCAACTGGTAGACTGCATTTGAAACTGTGGTTCTTGAGTGAAGTAGAGGTAAGCGGAATTCCTAGTG
TAGCGGTGAAATGCGTAGATATTAGGAGGAACATCAGTGGCGAAGGCGGCTTACTGGGCTTTAACTGACGCTGAGGCTCG
AAAGCGTGGGGAGCAAACAGGATTAGATACCCCAGTAGTCC
>t0005926_II-3;size=6;
CCTACGGGGGGCAGCAGTAGGGAATATTGGGCAATGGAAGCAATTCTGACCCAGCCATGCCGCGTGCAGGAAGAAGGCCC
TAGGGTTTTAAACTGCTTTTGTCACAGAGTAACCGTCGGGACGCGTCCCGGCCTGAGAGTATGTGACGAATAAGTATCGG
CTAACTCCGTGCCAGCAGCCGCGGTAATACGGAGGATACAAGCGTTATCCGGATTTATTGGGTTTAAAGGGTGCGCAGGC
GGACCGGTAAGTCAGGGGTGAAATACTGCAGCTCAACTGCAGCCGTGCCTTTGATACTGCCGGACTAGAGTCCAAGGGAC
GTGGCTGGAATGTGGTGTGTAGCGGTGAAATGCTTAGATATGCCACAGAACGCCGATCGTGAAGACAGGCCACGAACTTG
GCACTGACGCTCAGGCACGAAAGCGTGGGTATCAAACAGGATTAGATACCCCTGTAGTCC
>t0000551_II-3;size=6;
CCTACGGGAGGCAGCAGTGGGGAATATTGCACAATGGGCGCAAGCCTGATGCAGCGATGCCGCGTGAGGGAAGAAGGTTT
TCGGATTGTAAACCTCTGTCAAAAGGGACGATAATGACGGTACCTTAGAAGGAAGCTCCGGCTAACTACGTGCCAGCAGC
CGCGGTAATACGTAGGGAGCGAGCGTTATCCGGAATTACTGGGTGTAAAGGGAGTGTAGGCGGGACTGCAAGTCAGATGT
GAAAACTACCGGCTCAACTGGTAGACTGCATTTGAAACTGTGGTTCTTGAGTGAAGTAGAGGTAAGCGGAATTCCTAGTG
TAGCGGTGAAATGCGTAGATATTAGGAGGAACATCAGTGGCGAAGGCGGCTTACTGGGCTTTAACTGACGCTGAGGCTCG
AAAGCGTGGGGAGCAAACAGGATTAGATACCCTAGTAGTCC
>t0015635_II-3;size=6;
CCTACGGGGGGCTGCAGTGAGGAATATTGGTCAATGGGCGCGAGCCTGAACCAGCCAAGTAGCGTGCAGGATGACGGCCC
TCCGGGTTGTAAACTGCTTTTAGTTGGGAATAAAAAGGAGCACGTGTGCTTCATATTGTATGTACCATCAGAAAAAGGAC
CGGCTAATTCCGTGCCAGCAGCCGCGGTAATACGGAAGGTCCGGGCGTTATCCGGATTTATTGGGTTTAAAGGGAGCGTA
GGCGGACGTTTAAGTCAGCTGTGAAAGTCTGCGGCTCAACCGTAGAATTGCAGTTGAAACTGGATGTCTTGAGTGCACGC
AGGGATGCCGGAATTCGTTGTGTAGCGGTGAAATGCTTAGATATGACGAAGAACTCCGATCGCGAAGGCAAGTGTCCGGA
GTGCAACTGACGCTGAGGCTCGAAAGTGTGGGTATCAAACAGGATTAGATACCCCAGTAGTCC
>t0014784_II-3;size=6;
CCTACGGGGGGCTGCAGTGAGGAATATTGGTCAATGGGCGAGAGCCTGAACCAGCCAAGTAGCGTGCAGGATGACGGCCC
TATGGGTTTTAAACTGCTTTTGATTGGGAATAACGTGCCCCACTCGTGGGGCAGTGCATGTACCTTTCGAATAAGCATCG
GCTAATTCCGTGCCAGCAGCCGCGGTAATACGGAAGATGCGAGCGTTATCCGGATTTATTGGGTTTAAAGGGAGCGTAGG
CGGGCTGTTGAGTCAGCGGTTAAATGTCAGTGCCCAACATTGGCATGCCGTTGATACTGGCGGCCTTGAATGCACACAAG
GAAGGTGGAATTCGTCGTGTAGCGGTGAAATGCTTAGATATGACGAAGAACTCCGATTGCGAAGGCAGCCTTCTGGGGTG
CCATTGACGCTGAGGCTCGAAAGTGCGGGAATCAAACAGGATTAGATACCCCGGTAGTCC
>t0002214_II-3;size=6;
CCTACGGGGGGCTGCAGTGGGGAATATTGCACAATGGGGGAAACCCTGATGCAGCAACGCCGCGTGAAGGAAGACGGTCT
TCGGATTGTAAACTTTTGTTCTTAGTGAAGATAATGACGGTAGCTAAGGAGCAAGCCACGGCTAACTACGTGCCAGCAGC
CGCGGTAATACGTAGGTGGCAAGCGTTGTCCGGAATTACTGGGTGTAAAGGGAGCGCAGGCGGGAAATCAAGTTGGATGT
GAAATGTCGGGGCTTAACCCCGGAACTGCATCCAAAACTGATTTTCTTGAGTGAAGTAGAGGTAGGCGGAATTCCGAGTG
TAGCGGTGAAATGCGTAGATATTCGGAGGAACACCAGTGGCGAAGGCGGCCTACTGGGCTTTAACTGACGCTGAGGCTCG
AAAGTGTGGGGAGCAAACAGGATTAGATACCCCAGTAGTCC
>t0015633_II-3;size=6;
CCTACGGGGGGCAGCAGTAAGGAATATTGGGCAATGGGGGGAACCCTGACCCAGCCATGCCGCGTGAGGGAATGAGGCCC
TACGGGTCGTGAACCTCTTTTGCCTGGGGATAACCCCTCCCGCGCGACGGGGGGCTGCAGGTACCAGGCGAATAAGCATC
GGCTAACTCCGTGCCAGCAGCCGCGGTAATACGGAGGATGCGAGCGTTATCCGGATTCATTGGGTTTAAAGGGTGCGCAG
GCGGCCATGTAAGTCAGCGGTGAAAGCCAGGGGCCCAACCCCGGGAGTGCCGTTGATACTGCACGGCTGGAATGCGGTCG
AGGCGGGCGGAATGTGACGTGTAGCGGTGAAATGCATAGATATGTCACAGAACTCCGATAGCGAAGGCAGCTCGCCAGGC
CTGCATTGACGCTCAGGCACGAAAGCGTGGGGATCAAACAGGATTAGATACCCTGGTAGTCC
>t0029269_II-3;size=6;
CCTACGGGGGGCTGCAGTGAGGAATATTGGTCAATGGGCGGAAGCCTGAACCAGCCATGCCGCGTGAGGGATGGAGGCCC
TATGGGTTGTAAACCTCTTTTGCCACAGAGTAATAAGGCTCATGCGTGGGCTGATGAGAGTATGTGGCGAATAAGCATCG
GCTAACTCCGTGCCAGCAGCCGCGGTAATACGGAGGATGCAAGCGTTATCCGGATTTATTGGGTTTAAAGGGTGCGTAGG
CGGACTGTTAAGTCAGCGGTGAAATATCCCGGCTCAACCGGGAGGCTGCCGTTGATACTGGCAGACTTGAGTACGAACGG
CGCCGGCGGAATATGTAATGTAGCGGTGAAATGCATAGATATTACATAGAACACCGATCGCGAAGGCAGCTGGCGAGGAC
GTCACTGACGCTGAGGCACGAAGGCGTGGGGATCAAACAGGATTAGATACCCGTGTAGTCC
>t0021584_II-3;size=6;
CCTACGGGGGGCTGCAGTCGAGGATCATTCGCAATGGGCGCAAGCCTGACGATGCGACGCTGCGTGGAGGATGAAGGGCT
TCGGCTCGTAAACTCCTGTCATGAGGGAAAAAGCTCCCGCATATCAACAACATGCGGGGTCGATGGTACTTCAAGAGGAA
GCCACGGCTAACTCTGTGCCAGCAGCCGCGGTAATACAGAGGTGGCGAGCGTTGTTCGGATTTACTGGGCGTAAAGGGCG
CGTAGGACGTGCCGTGTGTCGAACGTGAAATCTCCGGGCTCAACCCGGAAAGTGCGTTCGAAACTGCGGCGCTAGAGCAG
AGGATGGGAAAGCGGAACTCAAGGTGTAGCGGTGAAATGCGTTGATATCTTGAAGAACACCGGTGGCGAAGGCGGCTTTC
TGGAATCTCGCTGACTCTGAGGCGCGAAAGTAGGGGGAGCAAACAGGATTAGATACCCTAGTAGTCC
>t0006988_II-3;size=6;
CCTACGGGCGGCTGCAGTGGGGAATATTGGACAATGGGGGAAACCCTGATCCAGCGACGCCGCGTGAGTGAAGAAGTATT
TCGGTATGTAAAGCTCTATCAGCAGGGAAGATGATGACGGTACCTGACTAAGAAGCCCCGGCTAACTACGTGCCAGCAGC
CGCGGTAATACGTAGGGGGCAAGCGTTATCCGGATTTACTGGGTGTAAAGGGAGCGTAGGCGGCCAGACAAGTCAGGTGT
GAAAACCCGGGGCTCAACTCCGGGACTGCACTTGAAACTGCCAGGCTGGAGTGCAGGAGAGGCAAGTGGAATTCCTAGTG
TAGCGGTGAAATGCGTAGATATTAGGAAGAACACCGGTGGCGAAGGCGACTTGCTGGACTGAGACTGACGCTGAGGCTCG
AAAGCGTGGGGAGCAAACAGGATTAGATACCCTAGTAGTCC
>t0026341_II-3;size=6;
CCTACGGGCGGCTGCAGTGAGGAATATTGGTCAATGGACGTAAGTCTGAACCAGCCAAGTAGCGTGCAGGATGACGGCCC
TATGGGTTGTAAACTGCTTTTGTGCGTGATTAAAGTGCGGCACGCGTGCCGTATTGCAGTTAGCGCACGAATAAGGACCG
GCTAATTCCGTGCCAGCAGCCGCGGTAATACGGAAGGTCCTGGTGTTATCCGGATTTATTGGGTTTAAAGGGAGCGTAGG
CCGTCGGTTAAGCGTGTTGTGAAATCCAGGGGCTCAACCCCTGGCCTGCAGCGCGAACTGGCTGACTTGAGTACACGCAA
GGCAGGCGGAATTTGTGGTGTAGCGGTGAAATGCTTAGATATCACGAAGAACCCCGATTGCGAAGGCAGCTTGCCGGAGT
GTGACTGACGCTGAAGCTCGAAGGTGCGGGTATCGAACAGGATTAGATACCCTTGTAGTCC
>t0020862_II-3;size=6;
CCTACGGGCGGCAGCAGTGAGGAATATTGGTCAATGGGCGAGAGCCTGAACCAGCCAAGTAGCGTGAAGGAAGACTGCCC
TATGGGTTGTAAACTTCTTTTGTGCGGGGGTAAAGTGGTCCACGCGTGGTCCATTGCAAGTACCGTACGAATAAGCATCG
GCTAACTCCGTGCCAGCAGCCGCGGTAATACGGAGGATGCGAGCGTTATCCGGATTTATTGGGTTTAAAGGGAGCGTAGG
CGGGCGATTAAGTCAGCGGTTAAATAGTGTGGCTCAACCATGCCTTGCCGTTGATACTGGTTGTCTTGAGAGTACTAGAG
GTGGATGGAATTTAGGGTGTAGCGGTGAAATGCTTAGATATCCTAAAGAACTCCGATTGCGAAGGCAGTCCACTGGGGTA
CGTCTGACGCTGAAGCTCGAAAGTGCGGGTATCAAACAGGATTAGATACCCGGGTAGTCC
>t0001484_II-3;size=6;
CCTACGGGAGGCAGCAGGTACCAGGCGAATAAGCATCGGCTAACTCCGTGCCAGCAGCCGCGGTAATACGGAGGATGCGA
GCGTTATCCGGATTCATTGGGTTTAAAGGGTGCGCAGGCGGCCATGTAAGTCAGCGGTGAAAGCCAGGGGCCCAACCCCG
GGAGTGCCGTTGATACTGCACGGCTGGAATGCGGTCGAGGCGGGCGGAATGTGACGTGTAGCGGTGAAATGCATAGATAT
GTCACAGAACTCCGATAGCGAAGGCAGCTCGCCAGGCCTGCATTGACGCTCAGGCACGAAAGCGTGGGGATCAAACAGGA
TTAGATACCCGTGTAGTCC
>t0011086_II-3;size=6;
CCTACGGGCGGCAGCAGTCGAGAATCTTCCGCAATGGGCGAAAGCCTGACGGAGCGATGCCGCGTGAGGGACGAAGGCCT
TCGGGTCGTAAACCTCTGTCACCCGGGACGAACGCAACGACGGTACCGGGAGAGGAAGCCACGGCTAACTACGTGCCAGC
AGCCGCGGTAACACGTAGGTGGCGAGCGTTATTCGGATTCACTGGGCGTAAAGGGTCCGCAGGGGGCCCTCCAAGCCCGC
CGTGAAACCCCGGGGCTCAACCCCGGGCTTGCGGCGGGGACTGGCGGGCTGGAGTGCGCGATGGGCAGACGGAACACCAG
GTGTAGCGGTGGAATGCGTGGATATCTGGTGGAACACCGATGGCGAAGGCGGTCTGCTGGCGCGTCACTGACCCTCATGG
ACGAAAGCGTGGGTAGCAAACAGGATTAGATACCCGAGTAGTCC
>t0001389_II-3;size=6;
CCTACGGGCGGCTGCAGTGAGGAATATTGGACAATGGAGGGAACTCTGATCCAGCCAAACCGCGTGAAGGAAAAAGGTTC
TATGAATCGTAAACTTCTTTTGATAGGGAATAAATTTAGATATGTATATTTATTTGCAGGTACCTATCGAATAAGCACCG
GCTAACTCCGTGCCAGCAGCCGCGGTAATACGGAGGGTGCAGGCGTTATCCGGATTTATTAGGTTTAAAGGGTGCGCAGG
CGGGACATTAAGTCGGTGGTGAAATACCGTAGCTCAACTACGGGGCTGCCATCGATACTGATGACCTTGAGTGCGGATGA
GGAAGGCGGAATGTGGCGTGTAGCGGTGAAATGCTTAGATATGCCACAGAACACCGATTGCGAAGGCAGCTTTCCAATGC
GTAACTGACGCTCATGCACGAAAGCGCGGGTAGCGAACAGGATTAGATACCCTGGTAGTCC
>t0001504_II-3;size=6;
CCTACGGGCGGCAGCAGTGAGGAATATTGGTCAATGGGCGAGAGCCTGAACCAGCCAAGTAGCGTGAAGGAAGACTGCCC
TATGGGTTGTAAACTTCTTTTGTGCGGGGGTAAAGTGGTCCACGCGTGGTCCATTGCAAGTACCGTACGAATAAGCATCG
GCTAACTCCGTGCCAGCAGCCGCGGTAATACGGAGGATGCGAGCGTTATCCGGATTTATTGGGTTTAAAGGGAGCGTAGG
CGGGCGATTAAGTCAGCGGTTAAATAGTGTGGCTCAACCATGCCTTGCCGTTGATACTGGTTGTCTTGAGAGTACTAGAG
GTGGATGGAATTTAGGGTGTAGCGGTGAAATGCTTAGATATCCTAAAGAACTCCGATTGCGAAGGCAGTCCACTGGGGTA
CGTCTGACGCTGAAGCTCGAAAGTGCGGGTATCAAACAGGATTAGATACCCCAGTAGTCC
>t0021265_II-3;size=6;
CCTACGGGAGGCTGCAGCTAAGAATATTCCGCAATGGACGAAAGTCTGACGGAGCGACGCCGCGTGGATGATGAAGGCCG
GAAGGTTGTAAAATCCTTTTATAACTGAGGAATAAGTATTATCAGAGAAAGGTAGTATGGTGACTGTAGGTTATGAATAA
GCAACGGCTAATTACGTGCCAGCAGCCGCGGTAACACGTAAGTTGCGAGCGTTGTTCGGAATTATTGGGCGTAAAGGGCA
TGTAGGCGGTTTTGCAAGCTTGGTGTGAAATCCCGGAGCTCAACTCCGGAATTGCGTTGAGAACTGCATAACTAGAGTCA
CTGAGGGGCAATCAGAATTCCAGGTGTAGGGGTGAAATCTGTAGATATCTGGAAGAATACCAATGGCGAAGGCAGGTTAC
CAGCAGATGACTGACGCTGAGGTGCGAAGGTGCGGGGAGCAAACAGGATTAGATACCCTAGTAGTCC
>t0001893_II-3;size=6;
CCTACGGGCGGCTGCAGTGAGGAATATTGGTCAATGGACGCAAGTCTGAACCAGCCATGCCGCGTGAAGGATTGAGGCCC
TATGGGTCGTAAACTTCTTTTGTGGTGGAGCAATAAGCCGTACGTGTACGGCGATGAGAGTACATCACGAATAAGCATCG
GCTAACTCCGTGCCAGCAGCCGCGGTAATACGGAGGATGCAAGCGTTATCCGGATTTATTGGGTTTAAAGGGTGCGTAGG
CTGTGGTCCAAGTCAGGGGTGAAAGCCCGGAGCTCAACTCCGGAACTGCCTTTGATACTGGTCCGCTGGAATACGGATGC
CGTGGGAGGAATGAGTAGTGTAGCGGTGAAATGCATAGATATTACTCAGAACACCGATTGCGAAGGCATCTCACGAATCC
GTCATTGACGCTGAGGCACGAAAGCGTGGGGATCAAACAGGATTAGATACCCTAGTAGTCC
>t0003057_II-3;size=6;
CCTACGGGGGGCAGCAGTGAGGAATATTGGTCAATGGGCGCGAGCCTGAACCAGCCAAGTAGCGTGAGGGAAGACGGCCC
TACGGGTTGTAAACCTCTTTTGCGCGGGAATAAAGTCAGCCACGTGTGGCTGTTTGCATGTACCGCGGGAATAAGGACCG
GCTAATTCCGTGCCAGCAGCCGCGGTAATACGGAAGGTCCGGGCGTTATCCGGATTTATTGGGTTTAAAGGGAGCGCAGG
CCGCCTTTTAAGCGTGTTGTGAAATGCGGGCGCCCAACGTCCGCACTGCAGCGCGAACTGGAGGGCTTGAGTTTGCGGAA
AGAAGGCGGAATTCGTTGTGTAGCGGTGAAATGCTTAGATATGACGAAGAACTCCGATTGCGAAGGCAGCCTTCTGCAGC
ATTACTGACGCTAAAGCTCGAAAGTGCGGGTATCGAACAGGATTAGATACCCGAGTAGTCC
>t0020621_II-3;size=6;
CCTACGGGGGGCTGCAGTGGGGAATATTGCACAATGGGCGCAAGCCTGATGCAGCGATGCCGCGTGAGGGAAGAAGGTTT
TCGGATTGTAAACCTCTGTCAAAAGGGACGATAATGACGGTACCTTAGAAGGAAGCTCCGGCTAACTACGTGCCAGCAGC
CGCGGTAATACGTAGGGAGCGAGCGTTATCCGGAATTACTGGGTGTAAAGGGAGTGTAGGCGGGACTGCAAGTCAGATGT
GAAAACTACCGGCTCAACTGGTAGACTGCATTTGAAACTGTGGTTCTTGAGTGAAGTAGAGGTAAGCGGAATTCCTAGTG
TAGCGGTGAAATGCGTAGATATTAGGAGGAACATCAGTGGCGAAGGCGGCTTACTGGGCTTTAACTGACGCTGAGGCTCG
AAAGCGTGGGGAGCAAACAGGATTAGATACCCCGGTAGTCC
>t0037557_II-3;size=6;
CCTACGGGAGGCTGCAGTCGAGGATCATTTGCAATGGGGGAAACCCTGACAATGCGACGCTGCGTGGAGGATGGAGGCCT
TCGGGTTGTAAACTCCTGTCATGAGGGAAAAGGAGAGCGGACCCAACACGTCCGTGATTTGATGGTACCTCAAGAGGAAG
CGACGGCTAACTCTGTGCCAGCAGCCGCGGTAATACAGAGGTCGCGAGCGTTGTTCGGATTTACTGGGCGTAAAGGGCGC
GTAGGCGGCATGATGTGTCGGATGTGAAATCTCCGGGCTCAACCCGGAAAGTGCGTCCGAAACTATCGTGCTCGAGTGCG
GAATGGGGAATCGGAATATAGGGTGTAGCGGTGAAATGCGTTGATATCCTATAGAACACCGGAGGCGAAGGCGGATTCCT
GGTACGCAACTGACGCTGAGGCGCGAAAGTCGGGGGAGCAAACAGGATTAGATACCCCAGTAGTCC
>t0003906_II-3;size=6;
CCTACGGGAGGCAGCAGTGAGGAATATTGGTCAATGGACGTAAGTCTGAACCAGCCAAGTAGCGTGCAGGATGACGGCCC
TATGGGTTGTAAACTGCTTTTGTGCGTGATTAAAGTGCGGCACGCGTGCCGTATTGCAGTTAGCGCACGAATAAGGACCG
GCTAATTCCGTGCCAGCAGCCGCGGTAATACGGAAGGTCCTGGTGTTATCCGGATTTATTGGGTTTAAAGGGAGCGTAGG
CCGTCGGTTAAGCGTGTTGTGAAATCCAGGGGCTCAACCCCTGGCCTGCAGCGCGAACTGGCTGACTTGAGTACACGCAA
GGCAGGCGGAATTTGTGGTGTAGCGGTGAAATGCTTAGATATCACGAAGAACCCCGATTGCGAAGGCAGCTTGCCGGAGT
GTGACTGACGCTGAAGCTCGAAGGTGCGGGTATCGAACAGGATTAGATACCCCTGTAGTCC
>t0005112_II-3;size=6;
CCTACGGGCGGCAGCAGTGAGGAATATTGGTCAATGGGCGCGAGCCTGAACCAGCCAAGTAGCGTGAGGGAAGACGGCCC
TACGGGTTGTAAACCTCTTTTGCGCGGGAATAAAGTCAGCCACGTGTGGCTGTTTGCATGTACCGCGGGAATAAGGACCG
GCTAATTCCGTGCCAGCAGCCGCGGTAATACGGAAGGTCCGGGCGTTATCCGGATTTATTGGGTTTAAAGGGAGCGCAGG
CCGCCTTTTAAGCGTGTTGTGAAATGCGGGCGCCCAACGTCCGCACTGCAGCGCGAACTGGAGGGCTTGAGTTTGCGGAA
AGAAGGCGGAATTCGTTGTGTAGCGGTGAAATGCTTAGATATGACGAAGAACTCCGATTGCGAAGGCAGCCTTCTGCAGC
ATTACTGACGCTAAAGCTCGAAAGTGCGGGTATCGAACAGGATTAGATACCCGGGTAGTCC
>t0034748_II-3;size=6;
CCTACGGGGGGCTGCAGTAGGGAATATTGGGCAATGGAAGCAATTCTGACCCAGCCATGCCGCGTGCAGGAAGAAGGCCC
TAGGGTTTTAAACTGCTTTTGTCACAGAGTAACCGTCGGGACGCGTCCCGGCCTGAGAGTATGTGACGAATAAGTATCGG
CTAACTCCGTGCCAGCAGCCGCGGTAATACGGAGGATACAAGCGTTATCCGGATTTATTGGGTTTAAAGGGTGCGCAGGC
GGACCGGTAAGTCAGGGGTGAAATACTGCAGCTCAACTGCAGCCGTGCCTTTGATACTGCCGGACTAGAGTCCAAGGGAC
GTGGCTGGAATGTGGTGTGTAGCGGTGAAATGCTTAGATATGCCACAGAACGCCGATCGTGAAGACAGGCCACGAACTTG
GCACTGACGCTCAGGCACGAAAGCGTGGGTATCAAACAGGATTAGATACCCTAGTAGTCC
>t0003156_II-3;size=6;
CCTACGGGAGGCTGCAGTGAGGAATATTGGTCAATGGACGGAAGTCTGAACCAGCCATGCCGCGTGAAGGAAGGAGGCCC
TATGGGTTGTGAACTTCTTTTGCCGCAGAGTAATAAGGGTCCTGCGGGGCCTGATGAGAGTATGCGGCGAATAAGCATCG
GCTAACTCCGTGCCAGCAGCCGCGGTAATACGGAGGATGCAAGCGTTATCCGGATTTATTGGGTTTAAAGGGTGCGTAGG
CGGACGCGTAAGTCAGCGGTGAAATATCCCGGCTCAACCGGGAGGCTGCCGTTGATACTGCGCGACTGGAGTCCAAACGG
CGCCGGCGGAATATGTAATGTAGCGGTGAAATGCATAGATATTACATAGAACACCGATCGCGAAGGCAGCTGGCGAGGAT
GGTACTGACGCTGAGGCACGAAGGCGTGGGGATCAAACAGGATTAGATACCCTAGTAGTCC
>t0001475_II-3;size=6;
CCTACGGGAGGCAGCAGTGAGGAATATTGGTCAATGGGCGGAAGCCTGAACCAGCCATGCCGCGTGAGGGATGGAGGCCC
TATGGGTTGTAAACCTCTTTTGCCACAGAGTAATAAGGCTCATGCGTGGGCTGATGAGAGTATGTGGCGAATAAGCATCG
GCTAACTCCGTGCCAGCAGCCGCGGTAATACGGAGGATGCAAGCGTTATCCGGATTTATTGGGTTTAAAGGGTGCGTAGG
CGGACTGTTAAGTCAGCGGTGAAATATCCCGGCTCAACCGGGAGGCTGCCGTTGATACTGGCAGACTTGAGTACGAACGG
CGCCGGCGGAATATGTAATGTAGCGGTGAAATGCATAGATATTACATAGAACACCGATCGCGAAGGCAGCTGGCGAGGAC
GTCACTGACGCTGAGGCACGAAGGCGTGGGGATCAAACAGGATTAGATACCCTAGTAGTCC
>t0020640_II-3;size=6;
CCTACGGGGGGCTGCAGTGAGGAATATTGGTCAATGGACGGAAGTCTGAACCAGCCATGCCGCGTGAAGGAAGGAGGCCC
TATGGGTTGTGAACTTCTTTTGCCGCAGAGTAATAAGGGTCCTGCGGGGCCTGATGAGAGTATGCGGCGAATAAGCATCG
GCTAACTCCGTGCCAGCAGCCGCGGTAATACGGAGGATGCAAGCGTTATCCGGATTTATTGGGTTTAAAGGGTGCGTAGG
CGGACGCGTAAGTCAGCGGTGAAATATCCCGGCTCAACCGGGAGGCTGCCGTTGATACTGCGCGACTGGAGTCCAAACGG
CGCCGGCGGAATATGTAATGTAGCGGTGAAATGCATAGATATTACATAGAACACCGATCGCGAAGGCAGCTGGCGAGGAT
GGTACTGACGCTGAGGCACGAAGGCGTGGGGATCAAACAGGATTAGATACCCTGGTAGTCC
>t0013729_II-3;size=6;
CCTACGGGGGGCAGCAGTGAGGAATATTGGTCAATGGGCGAGAGCCTGAACCAGCCAAGTAGCGTGAAGGAAGACTGCCC
TATGGGTTGTAAACTTCTTTTGTGCGGGGGTAAAGTGGTCCACGCGTGGTCCATTGCAAGTACCGTACGAATAAGCATCG
GCTAACTCCGTGCCAGCAGCCGCGGTAATACGGAGGATGCGAGCGTTATCCGGATTTATTGGGTTTAAAGGGAGCGTAGG
CGGGCGATTAAGTCAGCGGTTAAATAGTGTGGCTCAACCATGCCTTGCCGTTGATACTGGTTGTCTTGAGAGTACTAGAG
GTGGATGGAATTTAGGGTGTAGCGGTGAAATGCTTAGATATCCTAAAGAACTCCGATTGCGAAGGCAGTCCACTGGGGTA
CGTCTGACGCTGAAGCTCGAAAGTGCGGGTATCAAACAGGATTAGATACCCGGGTAGTCC
>t0002381_II-3;size=6;
CCTACGGGCGGCTGCAGTCGAGGATCATTTGCAATGGGCGAAAGCCTGACAATGCGACGCTGCGTGTAGGATGAAGGTCT
TCGGATTGTAAACTACTGTCATGAGGGAAAAGGACGCGGGGGCCAACAACCCCTGCCGTTTGATTGTACTTCAAGAGGAA
GAGACGGCTAACTCTGTGCCAGCAGCCGCGGTAATACAGAGGTCTCAAGCGTTGTTCGGATTTACTGGGCGTAAAGCGTG
CGCAGGCGGCAAGCCATGTTGCGTGTGAAATCCCGGGGCTCACCCCCGGAAGTGCACGCAAAACCGGCTTGCTCGAGTCC
GGGAAGGGAGTCTGGAACACATGGTGTAGCGGTGAAATGCGTTGATATCATGTGGAACACCGGTAGCGAAGGCGAGACTC
TGGAACGGCACTGACGCTCATGCACGAAAGCGTGGGGAGCAAACAGGATTAGATACCCGAGTAGTCC
>t0007799_II-3;size=6;
CCTACGGGCGGCTGCAGTCGAGGATCATTTGCAATGGGCGAAAGCCTGACAATGCGACGCTGCGTGTAGGATGAAGGTCT
TCGGATTGTAAACTACTGTCATGAGGGAAAAGGACGCGGGGGCCAACAACCCCTGCCGTTTGATTGTACTTCAAGAGGAA
GAGACGGCTAACTCTGTGCCAGCAGCCGCGGTAATACAGAGGTCTCAAGCGTTGTTCGGATTTACTGGGCGTAAAGCGTG
CGCAGGCGGCAAGCCATGTTGCGTGTGAAATCCCGGGGCTCACCCCCGGAAGTGCACGCAAAACCGGCTTGCTCGAGTCC
GGGAAGGGAGTCTGGAACACATGGTGTAGCGGTGAAATGCGTTGATATCATGTGGAACACCGGTAGCGAAGGCGAGACTC
TGGAACGGCACTGACGCTCATGCACGAAAGCGTGGGGAGCAAACAGGATTAGATACCCTTGTAGTCC
>t0009704_II-3;size=6;
CCTACGGGTGGCTGCAGTGAGGAATATTGGTCAATGGACGTAAGTCTGAACCAGCCAAGTAGCGTGCAGGATGACGGCCC
TATGGGTTGTAAACTGCTTTTGTGCGTGATTAAAGTGCGGCACGCGTGCCGTATTGCAGTTAGCGCACGAATAAGGACCG
GCTAATTCCGTGCCAGCAGCCGCGGTAATACGGAAGGTCCTGGTGTTATCCGGATTTATTGGGTTTAAAGGGAGCGTAGG
CCGTCGGTTAAGCGTGTTGTGAAATCCAGGGGCTCAACCCCTGGCCTGCAGCGCGAACTGGCTGACTTGAGTACACGCAA
GGCAGGCGGAATTTGTGGTGTAGCGGTGAAATGCTTAGATATCACGAAGAACCCCGATTGCGAAGGCAGCTTGCCGGAGT
GTGACTGACGCTGAAGCTCGAAGGTGCGGGTATCGAACAGGATTAGATACCCTGGTAGTCC
>t0013781_II-3;size=6;
CCTACGGGAGGCTGCAGTGAGGAATATTGGTCAATGGGCGCGAGCCTGAACCAGCCAAGTAGCGTGAGGGAAGACGGCCC
TACGGGTTGTAAACCTCTTTTGCGCGGGAATAAAGTCAGCCACGTGTGGCTGTTTGCATGTACCGCGGGAATAAGGACCG
GCTAATTCCGTGCCAGCAGCCGCGGTAATACGGAAGGTCCGGGCGTTATCCGGATTTATTGGGTTTAAAGGGAGCGCAGG
CCGCCTTTTAAGCGTGTTGTGAAATGCGGGCGCCCAACGTCCGCACTGCAGCGCGAACTGGAGGGCTTGAGTTTGCGGAA
AGAAGGCGGAATTCGTTGTGTAGCGGTGAAATGCTTAGATATGACGAAGAACTCCGATTGCGAAGGCAGCCTTCTGCAGC
ATTACTGACGCTAAAGCTCGAAAGTGCGGGTATCGAACAGGATTAGATACCCCTGTAGTCC
>t0000386_II-3;size=6;
CCTACGGGTGGCTGCAGTGAGGAATATTGGACAATGGAGGGAACTCTGATCCAGCCAAACCGCGTGAAGGAAAAAGGTTC
TATGAATCGTAAACTTCTTTTGATAGGGAATAAATTTAGATATGTATATTTATTTGCAGGTACCTATCGAATAAGCACCG
GCTAACTCCGTGCCAGCAGCCGCGGTAATACGGAGGGTGCAGGCGTTATCCGGATTTATTAGGTTTAAAGGGTGCGCAGG
CGGGACATTAAGTCGGTGGTGAAATACCGTAGCTCAACTACGGGGCTGCCATCGATACTGATGACCTTGAGTGCGGATGA
GGAAGGCGGAATGTGGCGTGTAGCGGTGAAATGCTTAGATATGCCACAGAACACCGATTGCGAAGGCAGCTTTCCAATGC
GTAACTGACGCTCATGCACGAAAGCGCGGGTAGCGAACAGGATTAGATACCCTAGTAGTCC
>t0046917_II-3;size=5;
CCTACGGGTGGCTGCAGTGGGGAATATTGGGCAATGGGGGCAACCCTGACCCAGCAACGCCGCGTGAAGGAAGAAGGCTT
TCGGGTTGTAAACTTCTTTGACGAGGGACGATAATGACGGTACCTCGAAAACAAGCCACGGCTAACTACGTGCCAGCAGC
CGCGGTAATACGTAGGTGGCAAGCGTTGTCCGGATTTACTGGGTGTAAAGGGCGCGTAGGCGGGATTGCAAGTCAGATGT
GAAATCTCCGGGCTCAACCCGGAAATTGCATTTGAAACTGTAGTTCTTGAGTATCGGAGAGGCAAGCGGAATTCCGTGTG
TAGCGGTGAAATGCGTAGATATACGGAGGAACACCAGTGGCGAAGGCGGCTTGCTGGACGACAACTGACGCTGAGGCGCG
AAAGCGTGGGGAGCAAACAGGATTAGATACCCTAGTAGTCC
>t0006317_II-3;size=5;
CCTACGGGCGGCTGCAGTGGGGAATATTGCACAATGGGCGCAAGCCTGATGCAGCGATGCCGCGTGAGGGAAGAAGGTTT
TCGGATTGTAAACCTCTGTCAAAAGGGACGATAATGACGGTACCTTAGAAGGAAGCTCCGGCTAACTACGTGCCAGCAGC
CGCGGTAATACGTAGGGAGCGAGCGTTATCCGGAATTACTGGGTGTAAAGGGAGTGTAGGCGGGACTGCAAGTCAGATGT
GAAAACTACCGGCTCAACTGGTAGACTGCATTTGAAACTGTGGTTCTTGAGTGAAGTAGAGGTAAGCGGAATTCCTAGTG
TAGCGGTGAAATGCGTAGATATTAGGAGGAACATCAGTGGCGAAGGCGGCTTACTGGGCTTTAACTGACGCTGAGGCTCG
AAAGCGTGGGGAGCAAACAGGATTAGATACCCGAGTAGTCC
>t0010799_II-3;size=5;
CCTACGGGAGGCAGCAGTGGGGAATATTGGACAATGGGGGAAACCCTGATCCAGCGACGCCGCGTGAGTGAAGAAGTATT
TCGGTATGTAAAGCTCTATCAGCAGGGAAGATAATGACGGTACCTGACTAAGAAGCCCCGGCTAACTACGTGCCAGCAGC
CGCGGTAATACGTAGGGGGCAAGCGTTATCCGGATTTACTGGGTGTAAAGGGAGCGTAGACGGCATGGCAAGTCTGATGT
GAAAACCCGGGGCTCAACCCCGGGACTGCATTGGAAACTGTCAGGCTAGAGTGCAGGAGAGGTAAGTGGAATTCCTAGTG
TAGCGGTGAAATGCGTAGATATTAGGAGGAACACCAGTGGCGAAGGCGGCTTACTGGACTGTAACTGACGTTGAGGCTCG
AAAGCGTGGGGAGCAAACAGGATTAGATACCCTGGTAGTCC
>t0020158_II-3;size=5;
CCTACGGGCGGCTGCAGGTACCAGGCGAATAAGCATCGGCTAACTCCGTGCCAGCAGCCGCGGTAATACGGAGGATGCGA
GCGTTATCCGGATTCATTGGGTTTAAAGGGTGCGCAGGCGGCCATGTAAGTCAGCGGTGAAAGCCAGGGGCCCAACCCCG
GAAGTGCCGTTGATACTGCACGGCTGGAATGCGGTCGAGGCGGGCGGAATGTGACGTGTAGCGGTGAAATGCATAGATAT
GTCACAGAACTCCGATAGCGAAGGCAGCTCGCCAGGCCTGCATTGACGCTCAGGCACGAAAGCGTGGGGATCAAACAGGA
TTAGATACCCGAGTAGTCC
>t0023815_II-3;size=5;
CCTACGGGTGGCTGCAGTGGGGAATATTGGACAATGGGGGAAACCCTGATCCAGCGACGCCGCGTGAGTGAAGAAGTATT
TCGGTATGTAAAGCTCTATCAGCAGGGAAGATAATGACGGTACCTGACTAAGAAGCCCCGGCTAACTACGTGCCAGCAGC
CGCGGTAATACGTAGGGGGCAAGCGTTATCCGGATTTACTGGGTGTAAAGGGAGCGTAGACGGCATGGCAAGTCTGATGT
GAAAACCCGGGGCTCAACCCCGGGACTGCATTGGAAACTGTCAGGCTAGAGTGCAGGAGAGGTAAGTGGAATTCCTAGTG
TAGCGGTGAAATGCGTAGATATTAGGAGGAACACCAGTGGCGAAGGCGGCTTACTGGACTGTAACTGACGTTGAGGCTCG
AAAGCGTGGGGAGCAAACAGGATTAGATACCCGTGTAGTCC
>t0006895_II-3;size=5;
CCTACGGGCGGCAGCAGTGAGGAATATTGGTCAATGGGCGGAAGCCTGAACCAGCCATGCCGCGTGAGGGATGGAGGCCC
TATGGGTTGTAAACCTCTTTTGCCACAGAGTAATAAGGCTCATGCGTGGGCTGATGAGAGTATGTGGCGAATAAGCATCG
GCTAACTCCGTGCCAGCAGCCGCGGTAATACGGAGGATGCAAGCGTTATCCGGATTTATTGGGTTTAAAGGGTGCGTAGG
CGGACTGTTAAGTCAGCGGTGAAATATCCCGGCTCAACCGGGAGGCTGCCGTTGATACTGGCAGACTTGAGTACGAACGG
CGCCGGCGGAATATGTAATGTAGCGGTGAAATGCATAGATATTACATAGAACACCGATCGCGAAGGCAGCTGGCGAGGAC
GTCACTGACGCTGAGGCACGAAGGCGTGGGGATCAAACAGGATTAGATACCCTAGTAGTCC
>t0002762_II-3;size=5;
CCTACGGGTGGCTGCAGTGAGGAATATTGGTCAATGGGCGAGAGCCTGAACCAGCCAAGTAGCGTGAAGGAAGACTGCCC
TATGGGTTGTAAACTTCTTTTGTGCGGGGGTAAAGTGGTCCACGCGTGGTCCATTGCAAGTACCGTACGAATAAGCATCG
GCTAACTCCGTGCCAGCAGCCGCGGTAATACGGAGGATGCGAGCGTTATCCGGATTTATTGGGTTTAAAGGGAGCGTAGG
CGGGCGATTAAGTCAGCGGTTAAATAGTGTGGCTCAACCATGCCTTGCCGTTGATACTGGTTGTCTTGAGAGTACTAGAG
GTGGATGGAATTTAGGGTGTAGCGGTGAAATGCTTAGATATCCTAAAGAACTCCGATTGCGAAGGCAGTCCACTGGGGTA
CGTCTGACGCTGAAGCTCGAAAGTGCGGGTATCAAACAGGATTAGATACCCTTGTAGTCC
>t0012892_II-3;size=5;
CCTACGGGTGGCTGCAGTCGAGGATCATTCGCAATGGGCGCAAGCCTGACGATGCGACGCTGCGTGGAGGATGAAGGGCT
TCGGCTCGTAAACTCCTGTCATGAGGGAAAAAGCTCCCGCATATCAACAACATGCGGGGTCGATGGTACTTCAAGAGGAA
GCCACGGCTAACTCTGTGCCAGCAGCCGCGGTAATACAGAGGTGGCGAGCGTTGTTCGGATTTACTGGGCGTAAAGGGCG
CGTAGGACGTGCCGTGTGTCGAACGTGAAATCTCCGGGCTCAACCCGGAAAGTGCGTTCGAAACTGCGGCGCTAGAGCAG
AGGATGGGAAAGCGGAACTCAAGGTGTAGCGGTGAAATGCGTTGATATCTTGAAGAACACCGGTGGCGAAGGCGGCTTTC
TGGAATCTCGCTGACTCTGAGGCGCGAAAGTAGGGGGAGCAAACAGGATTAGATACCCTTGTAGTCC
>t0012851_II-3;size=5;
CCTACGGGCGGCTGCAGTGAGGAATATTGGTCAATGGACGGAAGTCTGAACCAGCCATGCCGCGTGAAGGAAGGAGGCCC
TATGGGTTGTGAACTTCTTTTGCCGCAGAGTAATAAGGGTCCTGCGGGGCCTGATGAGAGTATGCGGCGAATAAGCATCG
GCTAACTCCGTGCCAGCAGCCGCGGTAATACGGAGGATGCAAGCGTTATCCGGATTTATTGGGTTTAAAGGGTGCGTAGG
CGGACGCGTAAGTCAGCGGTGAAATATCCCGGCTCAACCGGGAGGCTGCCGTTGATACTGCGCGACTGGAGTCCAAACGG
CGCCGGCGGAATATGTAATGTAGCGGTGAAATGCATAGATATTACATAGAACACCGATCGCGAAGGCAGCTGGCGAGGAT
GGTACTGACGCTGAGGCACGAAGGCGTGGGGATCAAACAGGATTAGATACCCTTGTAGTCC
>t0000830_II-3;size=5;
CCTACGGGTGGCTGCAGTGGGGAATATTGCACAATGGGGGAAACCCTGATGCAGCAACGCCGCGTGCGGGAAGACGGTCT
TCGGATTGTAAACCGCTTTTCTTAGTGAAGAAACAAATGACGGTAGCTAAGGAATAAGCATCGGCTAACTACGTGCCAGC
AGCCGCGGTAATACGTAGGATGCAAGCGTTGTCCGGATTTACTGGGTGTAAAGGGAGCGCAGGCGGGACTTCAAGTTGGA
TGTGAAATGTCGAGGCTTAACCTCGTCACTGCATCCAAAACTGTAGTTCTTGAGTGGAGTAGAGGCAAGCGGAATTCCGA
GTGTAGCGGTGAAATGCGTAGATATTCGGAGGAACACCAGTGGCGAAGGCGGCTTGCTGGGCTCTAACTGACGCTGAGGC
TCGAAAGTGTGGGGAGCAAACAGGATTAGATACCCTAGTAGTCC
>t0006584_II-3;size=5;
CCTACGGGTGGCTGCAGTGAGGAATATTGGTCAATGGGCGAGAGCCTGAACCAGCCAAGTAGCGTGGAGGACGACGGCCC
TATGGGTTGTAAACTCCTTTTGCCTGAGGGTAAAGTGGCCTACGTGTAGGTTATTGCAAGTATCAGGTGAATAAGCATCG
GCTAACTCCGTGCCAGCAGCCGCGGTAATACGGAGGATGCGAGCGTTATCCGGATTTATTGGGTTTAAAGGGAGCGTAGG
CGGCCCGTTAAGTCAGCGGTCAAATCAGGTGGCTCAACCATCTGTCGCCGTTGAAACTGTCGGGCTTGAGTGCACAAGAG
GTGGATGGAATTCATGGTGTAGCGGTGAAATGCTTAGATATCATGAAGAACTCCGATTGCGAAGGCAGTCCACTGGGGTG
TTACTGACGCTGATGCTCGAAAGTGCGGGTATCAAACAGGATTAGATACCCCAGTAGTCC
>t0002768_II-3;size=5;
CCTACGGGTGGCTGCAGTGAGGAATATTGGTCAATGGACGCAAGTCTGAACCAGCCATGCCGCGTGAAGGATTGAGGCCC
TATGGGTCGTAAACTTCTTTTGTGGTGGAGCAATAAGCCGTACGTGTACGGCGATGAGAGTACATCACGAATAAGCATCG
GCTAACTCCGTGCCAGCAGCCGCGGTAATACGGAGGATGCAAGCGTTATCCGGATTTATTGGGTTTAAAGGGTGCGTAGG
CTGTGGTCCAAGTCAGGGGTGAAAGCCCGGAGCTCAACTCCGGAACTGCCTTTGATACTGGTCCGCTGGAATACGGATGC
CGTGGGAGGAATGAGTAGTGTAGCGGTGAAATGCATAGATATTACTCAGAACACCGATTGCGAAGGCATCTCACGAATCC
GTCATTGACGCTGAGGCACGAAAGCGTGGGGATCAAACAGGATTAGATACCCCAGTAGTCC
>t0018118_II-3;size=5;
CCTACGGGCGGCTGCAGGTACCAGGCGAATAAGCATCGGCTAACTCCGTGCCAGCAGCCGCGGTAATACGGAGGATGCGA
GCGTTATCCGGATTCATTGGGTTTAAAGGGTGCGCAGGCGGCCATGTAAGTCAGCGGTGAAAGCCAGGGGCCCAACCCCG
GAAGTGCCGTTGATACTGCACGGCTGGAATGCGGTCGAGGCGGGCGGAATGTGACGTGTAGCGGTGAAATGCATAGATAT
GTCACAGAACTCCGATAGCGAAGGCAGCTCGCCAGGCCTGCATTGACGCTCAGGCACGAAAGCGTGGGGATCAAACAGGA
TTAGATACCCCAGTAGTCC
>t0006921_II-3;size=5;
CCTACGGGAGGCAGCAGTGAGGAATATTGGTCAATGGGCGGAAGCCTGAACCAGCCATGCCGCGTGAGGGATGGAGGCCC
TATGGGTTGTAAACCTCTTTTGCCACAGAGTAATAAGGCTCATGCGTGGGCTGATGAGAGTATGTGGCGAATAAGCATCG
GCTAACTCCGTGCCAGCAGCCGCGGTAATACGGAGGATGCAAGCGTTATCCGGATTTATTGGGTTTAAAGGGTGCGTAGG
CGGACTGTTAAGTCAGCGGTGAAATATCCCGGCTCAACCGGGAGGCTGCCGTTGATACTGGCAGACTTGAGTACGAACGG
CGCCGGCGGAATATGTAATGTAGCGGTGAAATGCATAGATATTACATAGAACACCGATCGCGAAGGCAGCTGGCGAGGAC
GTCACTGACGCTGAGGCACGAAGGCGTGGGGATCAAACAGGATTAGATACCCCAGTAGTCC
>t0016757_II-3;size=5;
CCTACGGGCGGCTGCAGTGAGGAATATTGGTCAATGGGCGTAAGCCTGAACCAGCCAAGTAGCGTGCAGGATGACGGCCC
TATGGGTTGTAAACTGCTTTTAACCGGGAATAACGGTCTCCACGTGTGGTGATGTGCATGTACCGGTTGAATAAGGATCG
GCTAACTCCGTGCCAGCAGCCGCGGTAATACGGAGGATCCGAGCGTTATCCGGATTTATTGGGTTTAAAGGGAGCGTAGG
CGGAAGGTCAAGTCAGCTGTGAAATGTAGTCGCTCAACGTCTGCACTGCAGTTGAAACTGGCCTCCTTGAGTGCGTAAGA
GGCAGGCGGAATTCGTCGTGTAGCGGTGAAATGCTTAGATATGACGAAGAACTCCTATTGCGAAGGCAGCTTGCTGGGCC
GCAACTGACGCTGAAGCTCGAAGGTGCGGGTATCGAACAGGATTAGATACCCTGGTAGTCC
>t0034953_II-3;size=5;
CCTACGGGTGGCTGCAGTGGGGAATATTGGACAATGGGGGAAACCCTGATCCAGCGACGCCGCGTGAGTGAAGAAGTATT
TCGGTATGTAAAGCTCTATCAGCAAGGAAGAAAATGACGGTACTTGACTAAGAAGCTCCGGCTAAATACGTGCCAGCAGC
CGCGGTAATACGTATGGAGCAAGCGTTATCCGGATTTACTGGGTGTAAAGGGAGCGTAGACGGCAAAGCAAGTCTGAAGT
GAAATGCCGGGGCTTAACCCCGGAACTGCTTTGGAAACTGTTTAGCTAGAGTGCAGGAGAGGTAAGCGGAATTCCTAGTG
TAGCGGTGAAATGCGTAGATATTAGGAGGAACACCAGTGGCGAAGGCGGCTTACTGGACTGTAACTGACGTTGAGGCTCG
AAAGCGTGGGGAGCAAACAGGATTAGATACCCGGGTAGTCC
>t0012289_II-3;size=5;
CCTACGGGGGGCAGCAGTGAGGAATATTGGTCAATGGACGGAAGTCTGAACCAGCCATGCCGCGTGAAGGAAGGAGGCCC
TATGGGTTGTGAACTTCTTTTGCCGCAGAGTAATAAGGGTCCTGCGGGGCCTGATGAGAGTATGCGGCGAATAAGCATCG
GCTAACTCCGTGCCAGCAGCCGCGGTAATACGGAGGATGCAAGCGTTATCCGGATTTATTGGGTTTAAAGGGTGCGTAGG
CGGACGCGTAAGTCAGCGGTGAAATATCCCGGCTCAACCGGGAGGCTGCCGTTGATACTGCGCGACTGGAGTCCAAACGG
CGCCGGCGGAATATGTAATGTAGCGGTGAAATGCATAGATATTACATAGAACACCGATCGCGAAGGCAGCTGGCGAGGAT
GGTACTGACGCTGAGGCACGAAGGCGTGGGGATCAAACAGGATTAGATACCCTGGTAGTCC
>t0004795_II-3;size=5;
CCTACGGGCGGCTGCAGTGAGGAATATTGGTCAATGGGCGAGAGCCTGAACCAGCCAAGTAGCGTGGAGGACGACGGCCC
TATGGGTTGTAAACTCCTTTTGCCTGAGGGTAAAGTGGCCTACGTGTAGGTTATTGCAAGTATCAGGTGAATAAGCATCG
GCTAACTCCGTGCCAGCAGCCGCGGTAATACGGAGGATGCGAGCGTTATCCGGATTTATTGGGTTTAAAGGGAGCGTAGG
CGGCCCGTTAAGTCAGCGGTCAAATCAGGTGGCTCAACCATCTGTCGCCGTTGAAACTGTCGGGCTTGAGTGCACAAGAG
GTGGATGGAATTCATGGTGTAGCGGTGAAATGCTTAGATATCATGAAGAACTCCGATTGCGAAGGCAGTCCACTGGGGTG
TTACTGACGCTGATGCTCGAAAGTGCGGGTATCAAACAGGATTAGATACCCTAGTAGTCC
>t0006878_II-3;size=5;
CCTACGGGTGGCTGCAGTGGGGAATATTGGACAATGGGGGAAACCCTGATCCAGCGACGCCGCGTGAGTGAAGAAGTATT
TCGGTATGTAAAGCTCTATCAGCAAGGAAGAAAATGACGGTACTTGACTAAGAAGCTCCGGCTAAATACGTGCCAGCAGC
CGCGGTAATACGTATGGAGCAAGCGTTATCCGGATTTACTGGGTGTAAAGGGAGCGTAGACGGCAAAGCAAGTCTGAAGT
GAAATCCCGGGGCTCAACCCCGGAACTGCTTTGGAAACTGTTTAGCTAGAGTGCAGGAGAGGTAAGCGGAATTCCTAGTG
TAGCGGTGAAATGCGTAGATATTAGGAGGAACACCAGTGGCGAAGGCGGCTTACTGGACTGTAACTGACGTTGAGGCTCG
AAAGCGTGGGGAGCAAACAGGATTAGATACCCCAGTAGTCC
>t0035581_II-3;size=5;
CCTACGGGGGGCTGCAGTCGAGAATCTTCCGCAATGGGCGAAAGCCTGACGGAGCGATGCCGCGTGAGGGACGAAGGCCT
TCGGGTCGTAAACCTCTGTCACCCGGGACGAACGCAACGACGGTACCGGGAGAGGAAGCCACGGCTAACTACGTGCCAGC
AGCCGCGGTAATACGTAGGTGGCGAGCGTTATTCGGATTCACTGGGCGTAAAGGGTCCGCAGGGGGCCCTCCAAGCCCGC
CGTGAAATCCCGGGGCTCAACCCCGGGCGTGCGGCGGGGACTGGCGGGCTGGAGTGCGCGATGGGCAGACGGAACACCAG
GTGTAGCGGTGGAATGCGTAGATATCTGGTGGAACACCGATGGCGAAGGCGGTCTGCTGGCGCGTCACTGACCCTCAGGG
ACGAAAGCGTGGGTAGCAAACAGGATTAGATACCCCAGTAGTCC
>t0021271_II-3;size=5;
CCTACGGGAGGCTGCAGTGAGGAATATTGGACAATGGAGGGAACTCTGATCCAGCCAAACCGCGTGAAGGAAAAAGGTTC
TATGAATCGTAAACTTCTTTTGATAGGGAATAAATTTAGATATGTATATTTATTTGCAGGTACCTATCGAATAAGCACCG
GCTAACTCCGTGCCAGCAGCCGCGGTAATACGGAGGGTGCAGGCGTTATCCGGATTTATTAGGTTTAAAGGGTGCGCAGG
CGGGACATTAAGTCGGTGGTGAAATACCGTAGCTCAACTACGGGGCTGCCATCGATACTGATGACCTTGAGTGCGGATGA
GGAAGGCGGAATGTGGCGTGTAGCGGTGAAATGCTTAGATATGCCACAGAACACCGATTGCGAAGGCAGCTTTCCAATGC
GTAACTGACGCTCATGCACGAAAGCGCGGGTAGCGAACAGGATTAGATACCCGGGTAGTCC
>t0015619_II-3;size=5;
CCTACGGGCGGCTGCAGTCGAGGATCATTTGCAATGGGCGAAAGCCTGACAATGCGACGCTGCGTGGAGGATGAAGGCCC
TCGGGTCGTAAACTCCTGTCATAGGGGAACAGGCGACCGGACCCAACACGTCCGGGAGTTGAGTGTACTCTAAGAGGAAG
CGACGGCTAACTCTGTGCCAGCAGCCGCGGTAATACAGAGGTCGCGAGCGTTGTTCGGATTTACTGGGCGTAAAGGGCGC
GTAGGCTGCCGTGCGTGTCGGATGTGAAATCTCCGGGCCCAACCCGGAAAGTGCGTCCGAAACTGCATGGCTGGAGGACG
GAATGGGGGATCGGAATGCAGGGTGTAGCGGTGAAATGCGTTGATATCCTGCAGAACACCGGAGGCGAAGGCGGATCCCT
GGTACGTATCTGACGCTGAGGCGCGAAAGTCGGGGGAGCAAACAGGATTAGATACCCTGGTAGTCC
>t0005196_II-3;size=5;
CCTACGGGGGGCTGCAGTGAGGAATATTGGTCAATGGGCGAGAGCCTGAACCAGCCAAGTAGCGTGCAGGATGACGGCCC
TATGGGTTTTAAACTGCTTTTGATTGGGAATAACGTGCCCCACTCGTGGGGCAGTGCATGTACCTTTCGAATAAGCATCG
GCTAATTCCGTGCCAGCAGCCGCGGTAATACGGAAGATGCGAGCGTTATCCGGATTTATTGGGTTTAAAGGGAGCGTAGG
CGGGCTGTTGAGTCAGCGGTTAAATGTCAGTGCCCAACATTGGCATGCCGTTGATACTGGCGGCCTTGAATGCACACAAG
GAAGGTGGAATTCGTCGTGTAGCGGTGAAATGCTTAGATATGACGAAGAACTCCGATTGCGAAGGCAGCCTTCTGGGGTG
CCATTGACGCTGAGGCTCGAAAGTGCGGGAATCAAACAGGATTAGATACCCTAGTAGTCC
>t0036808_II-3;size=5;
CCTACGGGGGGCTGCAGTCGAGGATCATTTGCAATGGGCGAAAGCCTGACAATGCGACGCTGCGTGTAGGATGAAGGTCT
TCGGATTGTAAACTACTGTCATGAGGGAAAAGGACGCGGGGGCCAACAACCCCTGCCGTTTGATTGTACTTCAAGAGGAA
GAGACGGCTAACTCTGTGCCAGCAGCCGCGGTAATACAGAGGTCTCAAGCGTTGTTCGGATTTACTGGGCGTAAAGCGTG
CGCAGGCGGCAAGCCATGTTGCGTGTGAAATCCCGGGGCTCACCCCCGGAAGTGCACGCAAAACCGGCTTGCTCGAGTCC
GGGAAGGGAGTCTGGAACACATGGTGTAGCGGTGAAATGCGTTGATATCATGTGGAACACCGGTAGCGAAGGCGAGACTC
TGGAACGGCACTGACGCTCATGCACGAAAGCGTGGGGAGCAAACAGGATTAGATACCCTAGTAGTCC
>t0016092_II-3;size=5;
CCTACGGGAGGCTGCAGTGAGGAATATTGGTCAATGGGCGGAAGCCTGAACCAGCCAAGTCGCGTGAAGGATGAAGGTAT
TATGTATTGTAAACTTCTTTAGCAGTGGAGTAATAAGGTGGTCGTGACCACTGATGCAAGTACACTGAGAATAAGGATCG
GCTAACTCCGTGCCAGCAGCCGCGGTAATACGGAGGATCCGAGCGTTATCCGGATTTATTGGGTTTAAAGGGTGCGCAGG
CGGCTTTTTAAGTCAGTGGTTAAATCGTGACGCTCAACGTCATCACGCCATTGATACTGGAGAGCTTGATTGCGGTCGAG
GTTTGCGGAATTCGTTGTGTAGCGGTGAAATGCATAGATATGACGAAGAACACCGATTGCGTAGGCAGCAGACCAGGCCG
TAAATGACGCTCATGCACGAAAGTGCGGGGATCGAACAGGATTAGATACCCTAGTAGTCC
>t0006850_II-3;size=5;
CCTACGGGAGGCTGCAGTCGAGGATCATTTGCAATGGGGGAAACCCTGACAATGCGACGCTGCGTGGAGGATGGAGGCCT
TCGGGTTGTAAACTCCTGTCATGAGGGAAAAGGAGAGCGGACCCAACACGTCCGTGATTTGATGGTACCTCAAGAGGAAG
CGACGGCTAACTCTGTGCCAGCAGCCGCGGTAATACAGAGGTCGCGAGCGTTGTTCGGATTTACTGGGCGTAAAGGGCGC
GTAGGCGGCATGATGTGTCGGATGTGAAATCTCCGGGCTCAACCCGGAAAGTGCGTCCGAAACTATCGTGCTCGAGTGCG
GAATGGGGAATCGGAATATAGGGTGTAGCGGTGAAATGCGTTGATATCCTATAGAACACCGGAGGCGAAGGCGGATTCCT
GGTACGCAACTGACGCTGAGGCGCGAAAGTCGGGGGAGCAAACAGGATTAGATACCCCTGTAGTCC
>t0017869_II-3;size=5;
CCTACGGGTGGCAGCAGGTACCAGGCGAATAAGCATCGGCTAACTCCGTGCCAGCAGCCGCGGTAATACGGAGGATGCGA
GCGTTATCCGGATTCATTGGGTTTAAAGGGTGCGCAGGCGGCCATGTAAGTCAGCGGTGAAAGCCAGGGGCCCAACCCCG
GGAGTGCCGTTGATACTGCACGGCTGGAATGCGGTCGAGGCGGGCGGAATGTGACGTGTAGCGGTGAAATGCATAGATAT
GTCACAGAACTCCGATAGCGAAGGCAGCTCGCCAGGCCTGCATTGACGCTCAGGCACGAAAGCGTGGGGATCAAACAGGA
TTAGATACCCCAGTAGTCC
>t0006101_II-3;size=5;
CCTACGGGGGGCAGCAGTGAGGAATATTGGTCAATGGACGTAAGTCTGAACCAGCCAAGTAGCGTGCAGGATGACGGCCC
TATGGGTTGTAAACTGCTTTTGTGCGTGATTAAAGTGCGGCACGCGTGCCGTATTGCAGTTAGCGCACGAATAAGGACCG
GCTAATTCCGTGCCAGCAGCCGCGGTAATACGGAAGGTCCTGGTGTTATCCGGATTTATTGGGTTTAAAGGGAGCGTAGG
CCGTCGGTTAAGCGTGTTGTGAAATCCAGGGGCTCAACCCCTGGCCTGCAGCGCGAACTGGCTGACTTGAGTACACGCAA
GGCAGGCGGAATTTGTGGTGTAGCGGTGAAATGCTTAGATATCACGAAGAACCCCGATTGCGAAGGCAGCTTGCCGGAGT
GTGACTGACGCTGAAGCTCGAAGGTGCGGGTATCGAACAGGATTAGATACCCCAGTAGTCC
>t0022732_II-3;size=5;
CCTACGGGGGGCAGCAGTGAGGAATATTGGTCAATGGGCGAGAGCCTGAACCAGCCATGTCGCGTGGAGGAATAAGGATC
TATGGTTCGTAAACTCCTTTTGCGGGGGGATAAAGTGCGGGACGCGTCCCGTATTGCAGGTACCCCGCGAATAAGCATCG
GCTAACTCCGTGCCAGCAGCCGCGGTAATACGGAGGATGCGAGCGTTATCCGGATTTATTGGGTTTAAAGGGTGCGTAGG
CGGCCTCTTAAGTCGGCGGTGAAATTTCCGGGCTCAACCCGGTCACTGCCGTCGAAACTGGGGGGCTTGAGTGCGTTTGG
GGTGGCTGGAATGTGCGGTGTAGCGGTGAAATGCATAGATATCGCACAGAACGCCGATCGCGGAGGCAGGTCACCAAGCC
GCAACTGACGCTGAGGCACGAAAGCGCGGGGATCGAACAGGATTAGATACCCCGGTAGTCC
>t0010956_II-3;size=5;
CCTACGGGTGGCTGCAGTCGAGAATCTTCCGCAATGGGCGAAAGCCTGACGGAGCGATGCCGCGTGAGGGACGAAGGCCT
TCGGGTCGTAAACCTCTGTCACCCGGGACGAACGCAACGACGGTACCGGGAGAGGAAGCCACGGCTAACTACGTGCCAGC
AGCCGCGGTAACACGTAGGTGGCGAGCGTTATTCGGATTCACTGGGCGTAAAGGGTCCGCAGGGGGCCCTCCAAGCCCGC
CGTGAAACCCCGGGGCTCAACCCCGGGCTTGCGGCGGGGACTGGCGGGCTGGAGTGCGCGATGGGCAGACGGAACACCAG
GTGTAGCGGTGGAATGCGTGGATATCTGGTGGAACACCGATGGCGAAGGCGGTCTGCTGGCGCGTCACTGACCCTCATGG
ACGAAAGCGTGGGTAGCAAACAGGATTAGATACCCGAGTAGTCC
>t0006849_II-3;size=5;
CCTACGGGTGGCTGCAGTAAGGAATATTGGGCAATGGGGGGAACCCTGACCCAGCCATGCCGCGTGAGGGAATGAGGCCC
TACGGGTCGTGAACCTCTTTTGCCTGGGGATAACCCCTCCCGCGCGACGGGGGGCTGCAGGTACCAGGCGAATAAGCATC
GGCTAACTCCGTGCCAGCAGCCGCGGTAATACGGAGGATGCGAGCGTTATCCGGATTCATTGGGTTTAAAGGGTGCGCAG
GCGGCCATGTAAGTCAGCGGTGAAAGCCAGGGGCCCAACCCCGGGAGTGCCGTTGATACTGCACGGCTGGAATGCGGTCG
AGGCGGGCGGAATGTGACGTGTAGCGGTGAAATGCATAGATATGTCACAGAACTCCGATAGCGAAGGCAGCTCGCCAGGC
CTGCATTGACGCTCAGGCACGAAAGCGTGGGGATCAAACAGGATTAGATACCCTTGTAGTCC
>t0001587_II-3;size=5;
CCTACGGGCGGCAGCAGTGAGGAATATTGGTCAATGGGCGGAAGCCTGAACCAGCCAAGTCGCGTGAAGGATGAAGGTAT
TATGTATTGTAAACTTCTTTAGCAGTGGAGTAATAAGGGGATCGAGATCCCTGATGCAAGTACACTGAGAATAAGGATCG
GCTAACTCCGTGCCAGCAGCCGCGGTAATACGGAGGATCCGAGCGTTATCCGGATTTATTGGGTTTAAAGGGTGCGCAGG
CGGCTTTTTAAGTCAGTGGTTAAATCGTGACGCTCAACGTCATCACGCCATTGATACTGGAGAGCTTGATTGCGGTCGAG
GTTTGCGGAATTCGTTGTGTAGCGGTGAAATGCATAGATATGACGAAGAACACCGATTGCGTAGGCAGCAGACCAGGCCG
TAAATGACGCTCATGCACGAAAGTGCGGGGATCGAACAGGATTAGATACCCTGGTAGTCC
>t0017406_II-3;size=5;
CCTACGGGTGGCTGCAGTGAGGAATATTGGTCAATGGGCGGAAGCCTGAACCAGCCATGCCGCGTGAGGGATGGAGGCCC
TATGGGTTGTAAACCTCTTTTGCCACAGAGTAATAAGGCTCATGCGTGGGCTGATGAGAGTATGTGGCGAATAAGCATCG
GCTAACTCCGTGCCAGCAGCCGCGGTAATACGGAGGATGCAAGCGTTATCCGGATTTATTGGGTTTAAAGGGTGCGTAGG
CGGACTGTTAAGTCAGCGGTGAAATATCCCGGCTCAACCGGGAGGCTGCCGTTGATACTGGCAGACTTGAGTACGAACGG
CGCCGGCGGAATATGTAATGTAGCGGTGAAATGCATAGATATTACATAGAACACCGATCGCGAAGGCAGCTGGCGAGGAC
GTCACTGACGCTGAGGCACGAAGGCGTGGGGATCAAACAGGATTAGATACCCTTGTAGTCC
>t0037197_II-3;size=5;
CCTACGGGGGGCTGCAGTAAGGAATATTGGGCAATGGGGGGAACCCTGACCCAGCCATGCCGCGTGAGGGAATGAGGCCC
TACGGGTCGTGAACCTCTTTTGCCTGGGGATAACCCCTCCCGCGCGACGGGGGGCTGCAGGTACCAGGCGAATAAGCATC
GGCTAACTCCGTGCCAGCAGCCGCGGTAATACGGAGGATGCGAGCGTTATCCGGATTCATTGGGTTTAAAGGGTGCGCAG
GCGGCCATGTAAGTCAGCGGTGAAAGCCAGGGGCCCAACCCCGGGAGTGCCGTTGATACTGCACGGCTGGAATGCGGTCG
AGGCGGGCGGAATGTGACGTGTAGCGGTGAAATGCATAGATATGTCACAGAACTCCGATAGCGAAGGCAGCTCGCCAGGC
CTGCATTGACGCTCAGGCACGAAAGCGTGGGGATCAAACAGGATTAGATACCCGTGTAGTCC
>t0001577_II-3;size=5;
CCTACGGGTGGCTGCAGTGAGGAATATTGGTCAATGGGCGCGAGCCTGAACCAGCCAAGTAGCGTGCAGGATGACGGCCC
TCCGGGTTGTAAACTGCTTTTAGTTGGGAATAAAAAGGAGCACGTGTGCTTCATATTGTATGTACCATCAGAAAAAGGAC
CGGCTAATTCCGTGCCAGCAGCCGCGGTAATACGGAAGGTCCGGGCGTTATCCGGATTTATTGGGTTTAAAGGGAGCGTA
GGCGGACGTTTAAGTCAGCTGTGAAAGTCTGCGGCTCAACCGTAGAATTGCAGTTGAAACTGGATGTCTTGAGTGCACGC
AGGGATGCCGGAATTCGTTGTGTAGCGGTGAAATGCTTAGATATGACGAAGAACTCCGATCGCGAAGGCAAGTGTCCGGA
GTGCAACTGACGCTGAGGCTCGAAAGTGTGGGTATCAAACAGGATTAGATACCCTAGTAGTCC
>t0035778_II-3;size=5;
CCTACGGGCGGCAGCAGTGAGGAATATTGGTCAATGGGCGCGAGCCTGAACCAGCCAAGTAGCGTGAGGGAAGACGGCCC
TACGGGTTGTAAACCTCTTTTGCGCGGGAATAAAGTCAGCCACGTGTGGCTGTTTGCATGTACCGCGGGAATAAGGACCG
GCTAATTCCGTGCCAGCAGCCGCGGTAATACGGAAGGTCCGGGCGTTATCCGGATTTATTGGGTTTAAAGGGAGCGCAGG
CCGCCTTTTAAGCGTGTTGTGAAATGCGGGCGCCCAACGTCCGCACTGCAGCGCGAACTGGAGGGCTTGAGTTTGCGGAA
AGAAGGCGGAATTCGTTGTGTAGCGGTGAAATGCTTAGATATGACGAAGAACTCCGATTGCGAAGGCAGCCTTCTGCAGC
ATTACTGACGCTAAAGCTCGAAAGTGCGGGTATCGAACAGGATTAGATACCCTGGTAGTCC
>t0006982_II-3;size=5;
CCTACGGGGGGCAGCAGTGAGGAATATTGGTCAATGGGCGAGAGCCTGAACCAGCCAAGTAGCGTGAAGGAAGACTGCCC
TATGGGTTGTAAACTTCTTTTGTGCGGGGGTAAAGTGGTCCACGCGTGGTCCATTGCAAGTACCGTACGAATAAGCATCG
GCTAACTCCGTGCCAGCAGCCGCGGTAATACGGAGGATGCGAGCGTTATCCGGATTTATTGGGTTTAAAGGGAGCGTAGG
CGGGCGATTAAGTCAGCGGTTAAATAGTGTGGCTCAACCATGCCTTGCCGTTGATACTGGTTGTCTTGAGAGTACTAGAG
GTGGATGGAATTTAGGGTGTAGCGGTGAAATGCTTAGATATCCTAAAGAACTCCGATTGCGAAGGCAGTCCACTGGGGTA
CGTCTGACGCTGAAGCTCGAAAGTGCGGGTATCAAACAGGATTAGATACCCGTGTAGTCC
>t0022360_II-3;size=5;
CCTACGGGGGGCAGCAGTGGGGAATATTGCACAATGGGGGAAACCCTGATGCAGCAACGCCGCGTGCGGGAAGACGGTCT
TCGGATTGTAAACCGCTTTTCTTAGTGAAGAAACAAATGACGGTAGCTAAGGAATAAGCATCGGCTAACTACGTGCCAGC
AGCCGCGGTAATACGTAGGATGCAAGCGTTGTCCGGATTTACTGGGTGTAAAGGGAGCGCAGGCGGGACTTCAAGTTGGA
TGTGAAATGTCGAGGCTTAACCTCGTCACTGCATCCAAAACTGTAGTTCTTGAGTGGAGTAGAGGCAAGCGGAATTCCGA
GTGTAGCGGTGAAATGCGTAGATATTCGGAGGAACACCAGTGGCGAAGGCGGCTTGCTGGGCTCTAACTGACGCTGAGGC
TCGAAAGTGTGGGGAGCAAACAGGATTAGATACCCTGGTAGTCC
>t0001089_II-3;size=5;
CCTACGGGGGGCAGCAGTGAGGAATATTGGTCAATGGGCGAGAGCCTGAACCAGCCAAGTAGCGTGAAGGAAGACTGCCC
TATGGGTTGTAAACTTCTTTTGTGCGGGGGTAAAGTGGTCCACGCGTGGTCCATTGCAAGTACCGTACGAATAAGCATCG
GCTAACTCCGTGCCAGCAGCCGCGGTAATACGGAGGATGCGAGCGTTATCCGGATTTATTGGGTTTAAAGGGAGCGTAGG
CGGGCGATTAAGTCAGCGGTTAAATAGTGTGGCTCAACCATGCCTTGCCGTTGATACTGGTTGTCTTGAGAGTACTAGAG
GTGGATGGAATTTAGGGTGTAGCGGTGAAATGCTTAGATATCCTAAAGAACTCCGATTGCGAAGGCAGTCCACTGGGGTA
CGTCTGACGCTGAAGCTCGAAAGTGCGGGTATCAAACAGGATTAGATACCCTGGTAGTCC
>t0034568_II-3;size=5;
CCTACGGGTGGCTGCAGTGGGGAATATTGGACAATGGGGGAAACCCTGATCCAGCGACGCCGCGTGAGTGAAGAAGTATT
TCGGTATGTAAAGCTCTATCAGCAGGGAAGATAATGACGGTACCTGACTAAGAAGCCCCGGCTAACTACGTGCCAGCAGC
CGCGGTAATACGTAGGGGGCAAGCGTTATCCGGATTTACTGGGTGTAAAGGGAGCGTAGACGGCATGGCAAGTCTGATGT
GAAAACCCGGGGCTCAACCCCGGGACTGCATTGGAAACTGTCAGGCTAGAGTGCAGGAGAGGTAAGTGGAATTCCTAGTG
TAGCGGTGAAATGCGTAGATATTAGGAGGAACACCAGTGGCGAAGGCGGCTTACTGGACTGTAACTGACGTTGAGGCTCG
AAAGCGTGGGGAGCAAACAGGATTAGATACCCTAGTAGTCC
>t0007188_II-3;size=5;
CCTACGGGTGGCTGCAGTGAGGAATATTGGACAATGGAGGGAACTCTGATCCAGCCAAACCGCGTGAAGGAAAAAGGTTC
TATGAATCGTAAACTTCTTTTGATAGGGAATAAATTTAGATATGTATATTTATTTGCAGGTACCTATCGAATAAGCACCG
GCTAACTCCGTGCCAGCAGCCGCGGTAATACGGAGGGTGCAGGCGTTATCCGGATTTATTAGGTTTAAAGGGTGCGCAGG
CGGGACATTAAGTCGGTGGTGAAATACCGTAGCTCAACTACGGGGCTGCCATCGATACTGATGACCTTGAGTGCGGATGA
GGAAGGCGGAATGTGGCGTGTAGCGGTGAAATGCTTAGATATGCCACAGAACACCGATTGCGAAGGCAGCTTTCCAATGC
GTAACTGACGCTCATGCACGAAAGCGCGGGTAGCGAACAGGATTAGATACCCTGGTAGTCC
>t0009049_II-3;size=5;
CCTACGGGGGGCTGCAGTGAGGAATATTGGTCAATGGACGAAGGTCTGAACCAGCCAAGTAGCGTGAAGGATGACTGCCC
TATGGGTTGTAAACTTCTTTTGTGCGGGAATAACGTGCTCCACGTGTGGGGTATTGCATGTACCGTACGAATAAGGATCG
GCTAACTCCGTGCCAGCAGCCGCGGTAATACGGAGGATCCGAGCGTTATCCGGATTTATTGGGTTTAAAGGGAGCGTAGG
CGGTGGATCAAGTCAGCTGTGAAATGTAGATGCTCAACGTCTGCACTGCAGTTGAAACTGGTTCACTTGAGTGCGTAAGA
GGTAGGCGGAATTTATGGTGTAGCGGTGAAATGCTTAGATATCATAAAGAACTCCGATTGCGAAGGCAGCTTACTGGGCC
GCAACTGACGCTGAAGCTCGAAGGTGCGGGTATCGAACAGGATTAGATACCCCAGTAGTCC
>t0009016_II-3;size=5;
CCTACGGGTGGCTGCAGTAGGGAATATTGGGCAATGGAAGCAATTCTGACCCAGCCATGCCGCGTGCAGGAAGAAGGCCC
TAGGGTTTTAAACTGCTTTTGTCACAGAGTAACCGTCGGGACGCGTCCCGGCCTGAGAGTATGTGACGAATAAGTATCGG
CTAACTCCGTGCCAGCAGCCGCGGTAATACGGAGGATACAAGCGTTATCCGGATTTATTGGGTTTAAAGGGTGCGCAGGC
GGACCGGTAAGTCAGGGGTGAAATACTGCAGCTCAACTGCAGCCGTGCCTTTGATACTGCCGGACTAGAGTCCAAGGGAC
GTGGCTGGAATGTGGTGTGTAGCGGTGAAATGCTTAGATATGCCACAGAACGCCGATCGTGAAGACAGGCCACGAACTTG
GCACTGACGCTCAGGCACGAAAGCGTGGGTATCAAACAGGATTAGATACCCGAGTAGTCC
>t0024616_II-3;size=5;
CCTACGGGAGGCTGCAGTGAGGAATATTGGACAATGGAGGGAACTCTGATCCAGCCAAACCGCGTGAAGGAAAAAGGTTC
TATGAATCGTAAACTTCTTTTGATAGGGAATAAATTTAGATATGTATATTTATTTGCAGGTACCTATCGAATAAGCACCG
GCTAACTCCGTGCCAGCAGCCGCGGTAATACGGAGGGTGCAGGCGTTATCCGGATTTATTAGGTTTAAAGGGTGCGCAGG
CGGGACATTAAGTCGGTGGTGAAATACCGTAGCTCAACTACGGGGCTGCCATCGATACTGATGACCTTGAGTGCGGATGA
GGAAGGCGGAATGTGGCGTGTAGCGGTGAAATGCTTAGATATGCCACAGAACACCGATTGCGAAGGCAGCTTTCCAATGC
GTAACTGACGCTCATGCACGAAAGCGCGGGTAGCGAACAGGATTAGATACCCCAGTAGTCC
>t0001172_II-3;size=5;
CCTACGGGAGGCAGCAGTGGGGAATATTGGACAATGGGGGAAACCCTGATCCAGCGACGCCGCGTGAGTGAAGAAGTATT
TCGGTATGTAAAGCTCTATCAGCAGGGAAGATAATGACGGTACCTGACTAAGAAGCCCCGGCTAACTACGTGCCAGCAGC
CGCGGTAATACGTAGGGGGCAAGCGTTATCCGGATTTACTGGGTGTAAAGGGAGCGTAGACGGCATGGCAAGTCTGATGT
GAAAACCCGGGGCTCAACCCCGGGACTGCATTGGAAACTGTCAGGCTAGAGTGCAGGAGAGGTAAGTGGAATTCCTAGTG
TAGCGGTGAAATGCGTAGATATTAGGAGGAACACCAGTGGCGAAGGCGGCTTACTGGACTGTAACTGACGTTGAGGCTCG
AAAGCGTGGGGAGCAAACAGGATTAGATACCCCAGTAGTCC
>t0001416_II-3;size=5;
CCTACGGGGGGCAGCAGTAGGGAATATTGGACAATGGGGGAAACCCTGATCCAGCGACGCCGCGTGAGTGAAGAAATATT
TCGGTATGTAAAGCTCTATCAGCAGGGAAGAAAATGACGGTACCTGACTAAGAAGCACCGGCTAAATACGTGCCAGCAGC
CGCGGTAATACGTATGGTGCAAGCGTTATTCGGATTTACTGGGTGTAAAGGGAGCGTAGACGGCATGGCAAGTCTGAAGT
GAAATGCGGGGGCTCAACCCCTGAACTGCTTTGGAAACTGTCAAGCTAGAGTGTCGGAGAGGTAAGTGGAATTCCTAGTG
TAGCGGTGAAATGCGTAGATATTAGGAGGAACACCAGTGGCGAAGGCGGCTTACTGGACGATAACTGACGTTGAGGCTCG
AAAGCGTGGGGAGCAAACAGGATTAGATACCCTTGTAGTCC
>t0014348_II-3;size=5;
CCTACGGGCGGCTGCAGTGAGGAATATTGGTCAATGGACGGAAGTCTGAACCAGCCATGCCGCGTGAAGGAAGGAGGCCC
TATGGGTTGTGAACTTCTTTTGCCGCAGAGTAATAAGGGTCCTGCGGGGCCTGATGAGAGTATGCGGCGAATAAGCATCG
GCTAACTCCGTGCCAGCAGCCGCGGTAATACGGAGGATGCAAGCGTTATCCGGATTTATTGGGTTTAAAGGGTGCGTAGG
CGGACGCGTAAGTCAGCGGTGAAATATCCCGGCTCAACCGGGAGGCTGCCGTTGATACTGCGCGACTGGAGTCCAAACGG
CGCCGGCGGAATATGTAATGTAGCGGTGAAATGCATAGATATTACATAGAACACCGATCGCGAAGGCAGCTGGCGAGGAT
GGTACTGACGCTGAGGCACGAAGGCGTGGGGATCAAACAGGATTAGATACCCTGGTAGTCC
>t0005581_II-3;size=5;
CCTACGGGCGGCAGCAGGTACCAGGCGAATAAGCATCGGCTAACTCCGTGCCAGCAGCCGCGGTAATACGGAGGATGCGA
GCGTTATCCGGATTCATTGGGTTTAAAGGGTGCGCAGGCGGCCATGTAAGTCAGCGGTGAAAGCCAGGGGCCCAACCCCG
GAAGTGCCGTTGATACTGCACGGCTGGAATGCGGTCGAGGCGGGCGGAATGTGACGTGTAGCGGTGAAATGCATAGATAT
GTCACAGAACTCCGATAGCGAAGGCAGCTCGCCAGGCCTGCATTGACGCTCAGGCACGAAAGCGTGGGGATCAAACAGGA
TTAGATACCCGAGTAGTCC
>t0020699_II-3;size=5;
CCTACGGGTGGCTGCAGTGGGGAATATTGGACAATGGGGGAAACCCTGATCCAGCGACGCCGCGTGAGTGAAGAAGTATT
TCGGTATGTAAAGCTCTATCAGCAAGGAAGAAAATGACGGTACTTGACTAAGAAGCTCCGGCTAAATACGTGCCAGCAGC
CGCGGTAATACGTATGGAGCAAGCGTTATCCGGATTTACTGGGTGTAAAGGGAGCGTAGACGGCAAAGCAAGTCTGAAGT
GAAATGCCGGGGCTTAACCCCGGAACTGCTTTGGAAACTGTTTAGCTAGAGTGCAGGAGAGGTAAGCGGAATTCCTAGTG
TAGCGGTGAAATGCGTAGATATTAGGAGGAACACCAGTGGCGAAGGCGGCTTACTGGACTGTAACTGACGTTGAGGCTCG
AAAGCGTGGGGAGCAAACAGGATTAGATACCCTTGTAGTCC
>t0008725_II-3;size=5;
CCTACGGGAGGCAGCAGTCGAGAATCTTCCGCAATGGGCGAAAGCCTGACGGAGCGATGCCGCGTGAGGGACGAAGGCCT
TCGGGTCGTAAACCTCTGTCACCCGGGACGAACGCAACGACGGTACCGGGAGAGGAAGCCACGGCTAACTACGTGCCAGC
AGCCGCGGTAACACGTAGGTGGCGAGCGTTATTCGGATTCACTGGGCGTAAAGGGTCCGCAGGGGGCCCTCCAAGCCCGC
CGTGAAACCCCGGGGCTCAACCCCGGGCTTGCGGCGGGGACTGGCGGGCTGGAGTGCGCGATGGGCAGACGGAACACCAG
GTGTAGCGGTGGAATGCGTGGATATCTGGTGGAACACCGATGGCGAAGGCGGTCTGCTGGCGCGTCACTGACCCTCATGG
ACGAAAGCGTGGGTAGCAAACAGGATTAGATACCCTAGTAGTCC
>t0024519_II-3;size=5;
CCTACGGGAGGCAGCAGGTACCAGGCGAATAAGCATCGGCTAACTCCGTGCCAGCAGCCGCGGTAATACGGAGGATGCGA
GCGTTATCCGGATTCATTGGGTTTAAAGGGTGCGCAGGCGGCCATGTAAGTCAGCGGTGAAAGCCAGGGGCCCAACCCCG
GAAGTGCCGTTGATACTGCACGGCTGGAATGCGGTCGAGGCGGGCGGAATGTGACGTGTAGCGGTGAAATGCATAGATAT
GTCACAGAACTCCGATAGCGAAGGCAGCTCGCCAGGCCTGCATTGACGCTCAGGCACGAAAGCGTGGGGATCAAACAGGA
TTAGATACCCTAGTAGTCC
>t0005246_II-3;size=5;
CCTACGGGTGGCTGCAGTGAGGAATATTGGTCAATGGGCGGAAGCCTGAACCAGCCAAGTCGCGTGAAGGATGAAGGTAT
TATGTATTGTAAACTTCTTTAGCAGTGGAGTAATAAGGGGATCGAGATCCCTGATGCAAGTACACTGAGAATAAGGATCG
GCTAACTCCGTGCCAGCAGCCGCGGTAATACGGAGGATCCGAGCGTTATCCGGATTTATTGGGTTTAAAGGGTGCGCAGG
CGGCTTTTTAAGTCAGTGGTTAAATCGTGACGCTCAACGTCATCACGCCATTGATACTGGAGAGCTTGATTGCGGTCGAG
GTTTGCGGAATTCGTTGTGTAGCGGTGAAATGCATAGATATGACGAAGAACACCGATTGCGTAGGCAGCAGACCAGGCCG
TAAATGACGCTCATGCACGAAAGTGCGGGGATCGAACAGGATTAGATACCCCAGTAGTCC
>t0027345_II-3;size=5;
CCTACGGGGGGCTGCAGTGGGGAATCTTCCGCAATGGGCGAAAGCCTGACGGAGCAATGCCGCGTGAGTGATGAAGGGAT
TCGTCCCGTAAAGCTCTTTTATACATGACGAACGCGCGAGGGGCGAACAGCCCCTTGCAGTGACGGTAGTGTATGAATAA
GCCACGGCTAACTACGTGCCAGCAGCCGCGGTAATACGTAGGTGGCGAGCGTTGTCCGGAATTATTGGGCGTAAAGAGCA
TGTAGGCGGTCCCTTAAGTCTGGAGTGAAAATGCGGGGCTCAACCCCGTATGGCTTTGGATACTGGGGGACTTGAGTGCA
GGAGGGGAAAGGGGAATTCCCAGTGTAGCGGTGAAATGCGTAGATATTGGGAGGAACACCAGTGGCGAAGGCGCCTTTCT
GGACTGTGTCTGACGCTGAGATGCGAAAGCCAGGGGAGCGAACGGGATTAGATACCCTAGTAGTCC
>t0009856_II-3;size=5;
CCTACGGGGGGCTGCAGTGAGGAATATTGGTCAATGGACGCAAGTCTGAACCAGCCATGCCGCGTGAAGGATTGAGGCCC
TATGGGTCGTAAACTTCTTTTGTGGTGGAGCAATAAGCCGTACGTGTACGGCGATGAGAGTACATCACGAATAAGCATCG
GCTAACTCCGTGCCAGCAGCCGCGGTAATACGGAGGATGCAAGCGTTATCCGGATTTATTGGGTTTAAAGGGTGCGTAGG
CTGTGGTCCAAGTCAGGGGTGAAAGCCCGGAGCTCAACTCCGGAACTGCCTTTGATACTGGTCCGCTGGAATACGGATGC
CGTGGGAGGAATGAGTAGTGTAGCGGTGAAATGCATAGATATTACTCAGAACACCGATTGCGAAGGCATCTCACGAATCC
GTCATTGACGCTGAGGCACGAAAGCGTGGGGATCAAACAGGATTAGATACCCTAGTAGTCC
>t0009624_II-3;size=5;
CCTACGGGGGGCAGCAGTGGGGAATATTGGACAATGGGGGAAACCCTGATCCAGCGACGCCGCGTGAGTGAAGAAGTATT
TCGGTATGTAAAGCTCTATCAGCAGGGAAGATAATGACGGTACCTGACTAAGAAGCCCCGGCTAACTACGTGCCAGCAGC
CGCGGTAATACGTAGGGGGCAAGCGTTATCCGGATTTACTGGGTGTAAAGGGAGCGTAGACGGCATGGCAAGTCTGATGT
GAAAACCCGGGGCTCAACCCCGGGACTGCATTGGAAACTGTCAGGCTAGAGTGCAGGAGAGGTAAGTGGAATTCCTAGTG
TAGCGGTGAAATGCGTAGATATTAGGAGGAACACCAGTGGCGAAGGCGGCTTACTGGACTGTAACTGACGTTGAGGCTCG
AAAGCGTGGGGAGCAAACAGGATTAGATACCCCGGTAGTCC
>t0004873_II-3;size=5;
CCTACGGGCGGCTGCAGTCGAGGATCATTTGCAATGGGCGAAAGCCTGACAATGCGACGCTGCGTGTAGGATGAAGGTCT
TCGGATTGTAAACTACTGTCATGAGGGAAAAGGACGCGGGGGCCAACAACCCCTGCCGTTTGATTGTACTTCAAGAGGAA
GAGACGGCTAACTCTGTGCCAGCAGCCGCGGTAATACAGAGGTCTCAAGCGTTGTTCGGATTTACTGGGCGTAAAGCGTG
CGCAGGCGGCAAGCCATGTTGCGTGTGAAATCCCGGGGCTCACCCCCGGAAGTGCACGCAAAACCGGCTTGCTCGAGTCC
GGGAAGGGAGTCTGGAACACATGGTGTAGCGGTGAAATGCGTTGATATCATGTGGAACACCGGTAGCGAAGGCGAGACTC
TGGAACGGCACTGACGCTCATGCACGAAAGCGTGGGGAGCAAACAGGATTAGATACCCTAGTAGTCC
>t0004880_II-3;size=5;
CCTACGGGAGGCTGCAGTGAGGAATATTGGTCAATGGGCGAGAGCCTGAACCAGCCAAGTAGCGTGAAGGAAGACTGCCC
TATGGGTTGTAAACTTCTTTTGTGCGGGGGTAAAGTGGTCCACGCGTGGTCCATTGCAAGTACCGTACGAATAAGCATCG
GCTAACTCCGTGCCAGCAGCCGCGGTAATACGGAGGATGCGAGCGTTATCCGGATTTATTGGGTTTAAAGGGAGCGTAGG
CGGGCGATTAAGTCAGCGGTTAAATAGTGTGGCTCAACCATGCCTTGCCGTTGATACTGGTTGTCTTGAGAGTACTAGAG
GTGGATGGAATTTAGGGTGTAGCGGTGAAATGCTTAGATATCCTAAAGAACTCCGATTGCGAAGGCAGTCCACTGGGGTA
CGTCTGACGCTGAAGCTCGAAAGTGCGGGTATCAAACAGGATTAGATACCCGGGTAGTCC
>t0000296_II-3;size=5;
CCTACGGGGGGCTGCAGTGAGGAATATTGGTCAATGGGCGAGAGCCTGAACCAGCCAAGTAGCGTGGAGGAAGACGGCCC
TATGGGTTGTAAACTCCTTTTGCCTGAGGGTAAAGTGACCTACGTGTAGGTTATTGCAAGTATCAGGTGAATAAGCATCG
GCTAACTCCGTGCCAGCAGCCGCGGTAATACGGAGGATGCGAGCGTTATCCGGATTTATTGGGTTTAAAGGGAGCGTAGG
CGGCCCGTTAAGTCAGCGGTCAAATCAGGTGGCTCAACCATCTGTCGCCGTTGAAACTGTCGGGCTTGAGTGCACAAGAG
GTGGATGGAATTCATGGTGTAGCGGTGAAATGCTTAGATATCATGAAGAACTCCGATTGCGAAGGCAGTCCACTGGGGTG
TTACTGACGCTGATGCTCGAAAGTGCGGGTATCAAACAGGATTAGATACCCCTGTAGTCC
>t0017439_II-3;size=5;
CCTACGGGGGGCTGCAGTGAGGAATATTGGTCAATGGGCGAGAGCCTGAACCAGCCAAGTAGCGTGGAGGACGACGGCCC
TATGGGTTGTAAACTCCTTTTGCCTGAGGGTAAAGTGGCCTACGTGTAGGTTATTGCAAGTATCAGGTGAATAAGCATCG
GCTAACTCCGTGCCAGCAGCCGCGGTAATACGGAGGATGCGAGCGTTATCCGGATTTATTGGGTTTAAAGGGAGCGTAGG
CGGCCCGTTAAGTCAGCGGTCAAATCAGGTGGCTCAACCATCTGTCGCCGTTGAAACTGTCGGGCTTGAGTGCACAAGAG
GTGGATGGAATTCATGGTGTAGCGGTGAAATGCTTAGATATCATGAAGAACTCCGATTGCGAAGGCAGTCCACTGGGGTG
TTACTGACGCTGATGCTCGAAAGTGCGGGTATCAAACAGGATTAGATACCCCAGTAGTCC
>t0005126_II-3;size=5;
CCTACGGGCGGCTGCAGTCGAGGATCATTCGCAATGGGCGCAAGCCTGACGATGCGACGCTGCGTGGAGGATGAAGGGCT
TCGGCTCGTAAACTCCTGTCATGAGGGAAAAAGCTCCCGCATATCAACAACATGCGGGGTCGATGGTACTTCAAGAGGAA
GCCACGGCTAACTCTGTGCCAGCAGCCGCGGTAATACAGAGGTGGCGAGCGTTGTTCGGATTTACTGGGCGTAAAGGGCG
CGTAGGACGTGCCGTGTGTCGAACGTGAAATCTCCGGGCTCAACCCGGAAAGTGCGTTCGAAACTGCGGCGCTAGAGCAG
AGGATGGGAAAGCGGAACTCAAGGTGTAGCGGTGAAATGCGTTGATATCTTGAAGAACACCGGTGGCGAAGGCGGCTTTC
TGGAATCTCGCTGACTCTGAGGCGCGAAAGTAGGGGGAGCAAACAGGATTAGATACCCCAGTAGTCC
>t0009211_II-3;size=5;
CCTACGGGGGGCAGCAGTGGGGAATATTGCACAATGGGCGCAAGCCTGATGCAGCGATGCCGCGTGAGGGAAGAAGGTTT
TCGGATTGTAAACCTCTGTCAAAAGGGACGATAATGACGGTACCTTAGAAGGAAGCTCCGGCTAACTACGTGCCAGCAGC
CGCGGTAATACGTAGGGAGCGAGCGTTATCCGGAATTACTGGGTGTAAAGGGAGTGTAGGCGGGACTGCAAGTCAGATGT
GAAAACTACCGGCTCAACTGGTAGACTGCATTTGAAACTGTGGTTCTTGAGTGAAGTAGAGGTAAGCGGAATTCCTAGTG
TAGCGGTGAAATGCGTAGATATTAGGAGGAACATCAGTGGCGAAGGCGGCTTACTGGGCTTTAACTGACGCTGAGGCTCG
AAAGCGTGGGGAGCAAACAGGATTAGATACCCGAGTAGTCC
>t0000698_II-3;size=5;
CCTACGGGTGGCTGCAGTGAGGAATATTGGTCAATGGGCGAGAGCCTGAACCAGCCAAGTAGCGTGGAGGACGACGGCCC
TATGGGTTGTAAACTCCTTTTGCCTGAGGGTAAAGTGGCCTACGTGTAGGTTATTGCAAGTATCAGGTGAATAAGCATCG
GCTAACTCCGTGCCAGCAGCCGCGGTAATACGGAGGATGCGAGCGTTATCCGGATTTATTGGGTTTAAAGGGAGCGTAGG
CGGCCCGTTAAGTCAGCGGTCAAATCAGGTGGCTCAACCATCTGTCGCCGTTGAAACTGTCGGGCTTGAGTGCACAAGAG
GTGGATGGAATTCATGGTGTAGCGGTGAAATGCTTAGATATCATGAAGAACTCCGATTGCGAAGGCAGTCCACTGGGGTG
TTACTGACGCTGATGCTCGAAAGTGCGGGTATCAAACAGGATTAGATACCCTAGTAGTCC
>t0032752_II-3;size=5;
CCTACGGGGGGCTGCAGTAAGGAATATTGGGCAATGGGGGGAACCCTGACCCAGCCATGCCGCGTGAGGGAATGAGGCCC
TACGGGTCGTGAACCTCTTTTGCCTGGGGATAACCCCTCCCGCGCGACGGGGGGCTGCAGGTACCAGGCGAATAAGCATC
GGCTAACTCCGTGCCAGCAGCCGCGGTAATACGGAGGATGCGAGCGTTATCCGGATTCATTGGGTTTAAAGGGTGCGCAG
GCGGCCATGTAAGTCAGCGGTGAAAGCCAGGGGCCCAACCCCGGGAGTGCCGTTGATACTGCACGGCTGGAATGCGGTCG
AGGCGGGCGGAATGTGACGTGTAGCGGTGAAATGCATAGATATGTCACAGAACTCCGATAGCGAAGGCAGCTCGCCAGGC
CTGCATTGACGCTCAGGCACGAAAGCGTGGGGATCAAACAGGATTAGATACCCCGGTAGTCC
>t0000517_II-3;size=5;
CCTACGGGAGGCTGCAGTAGGGAATATTGGGCAATGGAAGCAATTCTGACCCAGCCATGCCGCGTGCAGGAAGAAGGCCC
TAGGGTTTTAAACTGCTTTTGTCACAGAGTAACCGTCGGGACGCGTCCCGGCCTGAGAGTATGTGACGAATAAGTATCGG
CTAACTCCGTGCCAGCAGCCGCGGTAATACGGAGGATACAAGCGTTATCCGGATTTATTGGGTTTAAAGGGTGCGCAGGC
GGACCGGTAAGTCAGGGGTGAAATACTGCAGCTCAACTGCAGCCGTGCCTTTGATACTGCCGGACTAGAGTCCAAGGGAC
GTGGCTGGAATGTGGTGTGTAGCGGTGAAATGCTTAGATATGCCACAGAACGCCGATCGTGAAGACAGGCCACGAACTTG
GCACTGACGCTCAGGCACGAAAGCGTGGGTATCAAACAGGATTAGATACCCTGGTAGTCC
>t0003957_II-3;size=5;
CCTACGGGGGGCTGCAGTGAGGAATATTGGTCAATGGGGGGAACCCTGAACCAGCCATGCCGCGTGAAGGAAGACGGCCC
TATGGGTTGTAAACTTCTTTTGTACGGGAATAACGTTGGCCACGCGTGGCCATGAGAAGGTACCGTATGAATAAGCATCG
GCTAACTCCGTGCCAGCAGCCGCGGTAATACGGAGGATGCAGGCGTTATCCGGATTTATTAGGTTTAAAGGGTGCGTAGG
CGGCCAGGTAAGTCAGCGTTGAAAGTCTGCGGCTCAACCGTAGAATTGGCATTGATACTGTTTGGCTAGGATGTGGCGGA
AGTAGGCGGAATGTGCAGTGTAGCGGTGAAATGCTTAGATATTGTACAGAACACCAATTGCGAAGGCAGCTTACTATACC
ATGATTGACGCTGAGGCACGAAAGCGTGGGGATCGAACAGGATTAGATACCCTTGTAGTCC
>t0005608_II-3;size=5;
CCTACGGGCGGCTGCAGTCGAGAATCTTCGGCAATGGACGAAAGTCTGACCGAGCGACGCCGCGTGTATGATGAAGGTCT
TCGGATTGTAAAGTACTGTCGATAGGGCGGAAATTTACGGTGGCAATCCATCGTATTTGACCTATCTTTTGAGGAAGGAC
GGGCTAAGTTCGTGCCAGCAGCCGCGGTAAGACGAACTGTTCTAACGTTATTCGGAATCACTGGGCTTAAAGGGCGCGTA
GGCGGTTTTTTAAGCAGGGTCTGAAATCCCTCGGCTCAACCGAGGAACTGGGCTTTGAACTGGAAAACTAGAGTGAAGTA
GGGGTAAGCGGAACTTGCGGTGGAGCGGTGAAATGCTTTGATATCGCAAGGAACACCGGCGGCGAAGGCGGCTTACTGGA
CTTCAACTGACGCTCAAGCGCGAAAGCTAGGGTAGCGAACGGGATTAGATACCCCGGTAGTCC
>t0002872_II-3;size=5;
CCTACGGGGGGCAGCAGGTACCAGGCGAATAAGCATCGGCTAACTCCGTGCCAGCAGCCGCGGTAATACGGAGGATGCGA
GCGTTATCCGGATTCATTGGGTTTAAAGGGTGCGCAGGCGGCCATGTAAGTCAGCGGTGAAAGCCAGGGGCCCAACCCCG
GAAGTGCCGTTGATACTGCACGGCTGGAATGCGGTCGAGGCGGGCGGAATGTGACGTGTAGCGGTGAAATGCATAGATAT
GTCACAGAACTCCGATAGCGAAGGCAGCTCGCCAGGCCTGCATTGACGCTCAGGCACGAAAGCGTGGGGATCAAACAGGA
TTAGATACCCCAGTAGTCC
>t0002884_II-3;size=5;
CCTACGGGGGGCAGCAGTGGGGAATATTGGACAATGGGGGAAACCCTGATCCAGCGACGCCGCGTGAGTGAAGAAGTATT
TCGGTATGTAAAGCTCTATCAGCAAGGAAGAAAATGACGGTACTTGACTAAGAAGCTCCGGCTAAATACGTGCCAGCAGC
CGCGGTAATACGTATGGAGCAAGCGTTATCCGGATTTACTGGGTGTAAAGGGAGCGTAGACGGCAAAGCAAGTCTGAAGT
GAAATGCCGGGGCTTAACCCCGGAACTGCTTTGGAAACTGTTTAGCTAGAGTGCAGGAGAGGTAAGCGGAATTCCTAGTG
TAGCGGTGAAATGCGTAGATATTAGGAGGAACACCAGTGGCGAAGGCGGCTTACTGGACTGTAACTGACGTTGAGGCTCG
AAAGCGTGGGGAGCAAACAGGATTAGATACCCTTGTAGTCC
>t0013902_II-3;size=5;
CCTACGGGAGGCTGCAGTGAGGAATATTGGTCAATGGGCGGAAGCCTGAACCAGCCATGCCGCGTGAAGGAATAAGGTCC
TATGGATTGTAAACTTCTTTTGAGCGGGAGCAATAAGGCGTACGTGTACGCCGATGAGAGTACCGTTCGAATAAGCATCG
GCTAACTCCGTGCCAGCAGCCGCGGTAATACGGAGGATGCAAGCGTTATCCGGATTTATTGGGTTTAAAGGGTGCGTAGG
CTGTGCGTCAAGTCAGGGGTGAAAGCCCGGGGCTCAACTCCGGAACTGCCTTTGATACTGGCGTGCTTGAATTCGGATGC
CGTGGGAGGAATGAGTAGTGTAGCGGTGAAATGCATAGATATTACTCAGAACACCGATTGCGAAGGCATCTCACGAATCC
GACATTGACGCTGAGGCACGAAAGCGTGGGGATCAAACAGGATTAGATACCCTGGTAGTCC
>t0041156_II-3;size=5;
CCTACGGGAGGCTGCAGTGAGGAATATTGGTCAATGGGCGGAAGCCTGAACCAGCCATGCCGCGTGAGGGATGGAGGCCC
TATGGGTTGTAAACCTCTTTTGCCACAGAGTAATAAGGCTCATGCGTGGGCTGATGAGAGTATGTGGCGAATAAGCATCG
GCTAACTCCGTGCCAGCAGCCGCGGTAATACGGAGGATGCAAGCGTTATCCGGATTTATTGGGTTTAAAGGGTGCGTAGG
CGGACTGTTAAGTCAGCGGTGAAATATCCCGGCTCAACCGGGAGGCTGCCGTTGATACTGGCAGACTTGAGTACGAACGG
CGCCGGCGGAATATGTAATGTAGCGGTGAAATGCATAGATATTACATAGAACACCGATCGCGAAGGCAGCTGGCGAGGAC
GTCACTGACGCTGAGGCACGAAGGCGTGGGGATCAAACAGGATTAGATACCCCTGTAGTCC
>t0002865_II-3;size=5;
CCTACGGGCGGCAGCAGTGGGGGATATTGCACAATGGGGGAAACCCTGATGCAGCGACGCCGCGTGAGTGAAGAAGTATT
TCGGTATGTAAAGCTCTATCAGCAGGGAAGAAAATGACGGTACCTGACTAAGAAGCACCGGCTAAATACGTGCCAGCAGC
CGCGGTAATACGTATGGTGCAAGCGTTATCCGGATTTACTGGGTGTAAAGGGAGCGTAGACGGATGGCTAAGTCTGATGT
GAAAGGTGAGGGCTCAACCCTTAAACTGCATTGGAAACTGGTCATCTAGAGTGTCGGAGAGGTAAGTGGAATTCCTAGTG
TAGCGGTGAAATGCGTAGATATTAGGAGGAACACCAGTGGCGAAGGCGGCTTACTGGACGATAACTGACGTTGAGGCTCG
AAAGCGTGGGGAGCAAACAGGATTAGATACCCCGGTAGTCC
>t0000618_II-3;size=5;
CCTACGGGGGGCTGCAGTGAGGAATATTGGTCAATGGACGTAAGTCTGAACCAGCCAAGTAGCGTGCAGGATGACGGCCC
TATGGGTTGTAAACTGCTTTTGTGCGTGATTAAAGTGCGGCACGCGTGCCGTATTGCAGTTAGCGCACGAATAAGGACCG
GCTAATTCCGTGCCAGCAGCCGCGGTAATACGGAAGGTCCTGGTGTTATCCGGATTTATTGGGTTTAAAGGGAGCGTAGG
CCGTCGGTTAAGCGTGTTGTGAAATCCAGGGGCTCAACCCCTGGCCTGCAGCGCGAACTGGCTGACTTGAGTACACGCAA
GGCAGGCGGAATTTGTGGTGTAGCGGTGAAATGCTTAGATATCACGAAGAACCCCGATTGCGAAGGCAGCTTGCCGGAGT
GTGACTGACGCTGAAGCTCGAAGGTGCGGGTATCGAACAGGATTAGATACCCTGGTAGTCC
>t0007297_II-3;size=5;
CCTACGGGAGGCTGCAGTAGGGAATATTGGGCAATGGAAGCAATTCTGACCCAGCCATGCCGCGTGCAGGAAGAAGGCCC
TAGGGTTTTAAACTGCTTTTGTCACAGAGTAACCGTCGGGACGCGTCCCGGCCTGAGAGTATGTGACGAATAAGTATCGG
CTAACTCCGTGCCAGCAGCCGCGGTAATACGGAGGATACAAGCGTTATCCGGATTTATTGGGTTTAAAGGGTGCGCAGGC
GGACCGGTAAGTCAGGGGTGAAATACTGCAGCTCAACTGCAGCCGTGCCTTTGATACTGCCGGACTAGAGTCCAAGGGAC
GTGGCTGGAATGTGGTGTGTAGCGGTGAAATGCTTAGATATGCCACAGAACGCCGATCGTGAAGACAGGCCACGAACTTG
GCACTGACGCTCAGGCACGAAAGCGTGGGTATCAAACAGGATTAGATACCCTAGTAGTCC
>t0028071_II-3;size=5;
CCTACGGGAGGCAGCAGTGAGGAATATTGGTCAATGGGCGAGAGCCTGAACCAGCCAAGTAGCGTGAAGGAAGACTGCCC
TATGGGTTGTAAACTTCTTTTGTGCGGGGGTAAAGTGGTCCACGCGTGGTCCATTGCAAGTACCGTACGAATAAGCATCG
GCTAACTCCGTGCCAGCAGCCGCGGTAATACGGAGGATGCGAGCGTTATCCGGATTTATTGGGTTTAAAGGGAGCGTAGG
CGGGCGATTAAGTCAGCGGTTAAATAGTGTGGCTCAACCATGCCTTGCCGTTGATACTGGTTGTCTTGAGAGTACTAGAG
GTGGATGGAATTTAGGGTGTAGCGGTGAAATGCTTAGATATCCTAAAGAACTCCGATTGCGAAGGCAGTCCACTGGGGTA
CGTCTGACGCTGAAGCTCGAAAGTGCGGGTATCAAACAGGATTAGATACCCCGGTAGTCC
>t0020462_II-3;size=5;
CCTACGGGTGGCTGCAGTCGAGGATCATTTGCAATGGGCGAAAGCCTGACAATGCGACGCTGCGTGTAGGATGAAGGTCT
TCGGATTGTAAACTACTGTCATGAGGGAAAAGGACGCGGGGGCCAACAACCCCTGCCGTTTGATTGTACTTCAAGAGGAA
GAGACGGCTAACTCTGTGCCAGCAGCCGCGGTAATACAGAGGTCTCAAGCGTTGTTCGGATTTACTGGGCGTAAAGCGTG
CGCAGGCGGCAAGCCATGTTGCGTGTGAAATCCCGGGGCTCACCCCCGGAAGTGCACGCAAAACCGGCTTGCTCGAGTCC
GGGAAGGGAGTCTGGAACACATGGTGTAGCGGTGAAATGCGTTGATATCATGTGGAACACCGGTAGCGAAGGCGAGACTC
TGGAACGGCACTGACGCTCATGCACGAAAGCGTGGGGAGCAAACAGGATTAGATACCCGTGTAGTCC
>t0010570_II-3;size=5;
CCTACGGGGGGCTGCAGTGAGGAATATTGGTCAATGGACGGAAGTCTGAACCAGCCATGCCGCGTGCAGGAATAAGGCCC
TATGGGTCGTAAACTGCTTTTGTGGTGGAGCAATAAGACGTACGCGTACGTCGATGAGAGTACATCACGAATAAGCATCG
GCTAACTCCGTGCCAGCAGCCGCGGTAATACGGAGGATGCAAGCGTTATCCGGATTTATTGGGTTTAAAGGGTGCGTAGG
CTGTGCGACAAGTCAGGGGTGAAAGCCCGCCGCCCAACGGCGGAACTGCCTTTGATACTGTCGCGCTGGAATACGGATGC
CGTGGGAGGAATGAGTAGTGTAGCGGTGAAATGCATAGATATTACTCAGAACACCGATTGCGAAGGCATCTCACGAATCC
GTCATTGACGCTGAGGCACGAAAGCGTGGGGATCAAACAGGATTAGATACCCCAGTAGTCC
>t0046882_II-3;size=5;
CCTACGGGCGGCAGCAGTCGAGGATCATTTGCAATGGGCGAAAGCCTGACAATGCGACGCTGCGTGTAGGATGAAGGTCT
TCGGATTGTAAACTACTGTCATGAGGGAAAAGGACGCGGGGGCCAACAACCCCTGCCGTTTGATTGTACTTCAAGAGGAA
GAGACGGCTAACTCTGTGCCAGCAGCCGCGGTAATACAGAGGTCTCAAGCGTTGTTCGGATTTACTGGGCGTAAAGCGTG
CGCAGGCGGCAAGCCATGTTGCGTGTGAAATCCCGGGGCTCACCCCCGGAAGTGCACGCAAAACCGGCTTGCTCGAGTCC
GGGAAGGGAGTCTGGAACACATGGTGTAGCGGTGAAATGCGTTGATATCATGTGGAACACCGGTAGCGAAGGCGAGACTC
TGGAACGGCACTGACGCTCATGCACGAAAGCGTGGGGAGCAAACAGGATTAGATACCCTAGTAGTCC
>t0046486_II-3;size=5;
CCTACGGGGGGCAGCAGTGGGGAATCTTCCGCAATGGGCGAAAGCCTGACGGAGCAATGCCGCGTGAGTGATGAAGGGAT
TCGTCCCGTAAAGCTCTTTTATACATGACGAACGCGCGAGGGGCGAACAGCCCCTTGCAGTGACGGTAGTGTATGAATAA
GCCACGGCTAACTACGTGCCAGCAGCCGCGGTAATACGTAGGTGGCGAGCGTTGTCCGGAATTATTGGGCGTAAAGAGCA
TGTAGGCGGTCCCTTAAGTCTGGAGTGAAAATGCGGGGCTCAACCCCGTATGGCTTTGGATACTGGGGGACTTGAGTGCA
GGAGGGGAAAGGGGAATTCCCAGTGTAGCGGTGAAATGCGTAGATATTGGGAGGAACACCAGTGGCGAAGGCGCCTTTCT
GGACTGTGTCTGACGCTGAGATGCGAAAGCCAGGGGAGCGAACGGGATTAGATACCCTGGTAGTCC
>t0003134_II-3;size=5;
CCTACGGGAGGCTGCAGTGAGGAATATTGGTCAATGGGCGGAAGCCTGAACCAGCCAAGTCGCGTGAAGGATGAAGGTAT
TATGTATTGTAAACTTCTTTAGCAGTGGAGTAATAAGGGGATCGAGATCCCTGATGCAAGTACACTGAGAATAAGGATCG
GCTAACTCCGTGCCAGCAGCCGCGGTAATACGGAGGATCCGAGCGTTATCCGGATTTATTGGGTTTAAAGGGTGCGCAGG
CGGCTTTTTAAGTCAGTGGTTAAATCGTGACGCTCAACGTCATCACGCCATTGATACTGGAGAGCTTGATTGCGGTCGAG
GTTTGCGGAATTCGTTGTGTAGCGGTGAAATGCATAGATATGACGAAGAACACCGATTGCGTAGGCAGCAGACCAGGCCG
TAAATGACGCTCATGCACGAAAGTGCGGGGATCGAACAGGATTAGATACCCTGGTAGTCC
>t0001092_II-3;size=5;
CCTACGGGTGGCTGCAGTCGAGGATCATTTGCAATGGGGGAAACCCTGACAATGCGACGCTGCGTGGAGGATGGAGGCCT
TCGGGTTGTAAACTCCTGTCATGAGGGAAAAGGAGAGCGGACCCAACACGTCCGTGATTTGATGGTACCTCAAGAGGAAG
CGACGGCTAACTCTGTGCCAGCAGCCGCGGTAATACAGAGGTCGCGAGCGTTGTTCGGATTTACTGGGCGTAAAGGGCGC
GTAGGCGGCATGATGTGTCGGATGTGAAATCTCCGGGCTCAACCCGGAAAGTGCGTCCGAAACTATCGTGCTCGAGTGCG
GAATGGGGAATCGGAATATAGGGTGTAGCGGTGAAATGCGTTGATATCCTATAGAACACCGGAGGCGAAGGCGGATTCCT
GGTACGCAACTGACGCTGAGGCGCGAAAGTCGGGGGAGCAAACAGGATTAGATACCCTAGTAGTCC
>t0002055_II-3;size=5;
CCTACGGGGGGCTGCAGTGAGGAATATTGGTCAATGGACGGAAGTCTGAACCAGCCATGCCGCGTGCAGGAATAAGGCCC
TATGGGTCGTAAACTGCTTTTGTGGTGGAGCAATAAGGCGTACGCGTACGTCGATGAGAGTACATCACGAATAAGCATCG
GCTAACTCCGTGCCAGCAGCCGCGGTAATACGGAGGATGCAAGCGTTATCCGGATTTATTGGGTTTAAAGGGTGCGTAGG
CTGTGCGACAAGTCAGGGGTGAAAGCCCGCCGCCCAACGGCGGAACTGCCTTTGATACTGTCGCGCTGGAATACGGATGC
CGTGGGAGGAATGAGTAGTGTAGCGGTGAAATGCATAGATATTACTCAGAACACCGATTGCGAAGGCATCTCACGAATCC
GTCATTGACGCTGAGGCACGAAAGCGTGGGGATCAAACAGGATTAGATACCCTAGTAGTCC
>t0002075_II-3;size=5;
CCTACGGGTGGCAGCAGTGAGGAATATTGGTCAATGGGCGAGAGCCTGAACCAGCCATGTCGCGTGGAGGAATAAGGATC
TATGGTTCGTAAACTCCTTTTGCGGGGGGATAAAGTGCGGGACGCGTCCCGTATTGCAGGTACCCCGCGAATAAGCATCG
GCTAACTCCGTGCCAGCAGCCGCGGTAATACGGAGGATGCGAGCGTTATCCGGATTTATTGGGTTTAAAGGGTGCGTAGG
CGGCCTCTTAAGTCGGCGGTGAAATTTCCGGGCTCAACCCGGTCACTGCCGTCGAAACTGGGGGGCTTGAGTGCGTTTGG
GGTGGCTGGAATGTGCGGTGTAGCGGTGAAATGCATAGATATCGCACAGAACGCCGATCGCGGAGGCAGGTCACCAAGCC
GCAACTGACGCTGAGGCACGAAAGCGCGGGGATCGAACAGGATTAGATACCCTGGTAGTCC
>t0000026_II-3;size=5;
CCTACGGGAGGCTGCAGTCGAGAATCTTCCGCAATGGGCGAAAGCCTGACGGAGCGATGCCGCGTGAGGGACGAAGGCCT
TCGGGTCGTAAACCTCTGTCACCCGGGACGAACGCAACGACGGTACCGGGAGAGGAAGCCACGGCTAACTACGTGCCAGC
AGCCGCGGTAACACGTAGGTGGCGAGCGTTATTCGGATTCACTGGGCGTAAAGGGTCCGCAGGGGGCCCTCCAAGCCCGC
CGTGAAACCCCGGGGCTCAACCCCGGGCTTGCGGCGGGGACTGGCGGGCTGGAGTGCGCGATGGGCAGACGGAACACCAG
GTGTAGCGGTGGAATGCGTGGATATCTGGTGGAACACCGATGGCGAAGGCGGTCTGCTGGCGCGTCACTGACCCTCATGG
ACGAAAGCGTGGGTAGCAAACAGGATTAGATACCCTAGTAGTCC
>t0024045_II-3;size=5;
CCTACGGGGGGCTGCAGTGAGGAATATTGGTCAATGGGCGCGAGCCTGAACCAGCCAAGTAGCGTGAAGGATGACGGCCC
TACGGGTTGTAAACTTCTTTTGTCGGGGAATAAACCGCTCCACGCGTGGAGCGTTGCAGGTACCCGGTGAATAAGGACCG
GCTAATTCCGTGCCAGCAGCCGCGGTAATACGGAAGGTCCGAGCGTTATCCGGATTTATTGGGTTTAAAGGGAGCGTAGG
CGGGCCGGTAAGTCAGCCGTTAAATCGCGGGGCTCAACCCCGCTCAGCGGTTGAAACTGCCGTTCTTGAGTGCGCAAGAG
GAAGGTGGAATTCGTGGTGTAGCGGTGAAATGCTTAGATATCACGAAGAACTCCGATTGCGAAGGCAGCCTTCTGGGGCG
CAACTGACGCTGATGCTCGAAGGTGCGGGAATCAAACAGGATTAGATACCCTAGTAGTCC
>t0024430_II-3;size=5;
CCTACGGGCGGCTGCAGTCGAGAATCTTCCGCAATGGGCGAAAGCCTGACGGAGCGATGCCGCGTGAGGGACGAAGGCCT
TCGGGTCGTAAACCTCTGTCACCCGGGACGAACGCAACGACGGTACCGGGAGAGGAAGCCACGGCTAACTACGTGCCAGC
AGCCGCGGTAACACGTAGGTGGCGAGCGTTATTCGGATTCACTGGGCGTAAAGGGTCCGCAGGGGGCCCTCCAAGCCCGC
CGTGAAACCCCGGGGCTCAACCCCGGGCTTGCGGCGGGGACTGGCGGGCTGGAGTGCGCGATGGGCAGACGGAACACCAG
GTGTAGCGGTGGAATGCGTAGATATCTGGTGGAACACCGATGGCGAAGGCGGTCTGCTGGCGCGTCACTGACCCTCATGG
ACGAAAGCGTGGGTAGCAAACAGGATTAGATACCCTAGTAGTCC
>t0003487_II-3;size=5;
CCTACGGGCGGCTGCAGTCGAGGATCATTTGCAATGGGCGAAAGCCTGACAATGCGACGCTGCGTGTAGGATGAAGGTCT
TCGGATTGTAAACTACTGTCATGAGGGAAAAGGACGCGGGGGCCAACAACCCCTGCCGTTTGATTGTACTTCAAGAGGAA
GAGACGGCTAACTCTGTGCCAGCAGCCGCGGTAATACAGAGGTCTCAAGCGTTGTTCGGATTTACTGGGCGTAAAGCGTG
CGCAGGCGGCAAGCCATGTTGCGTGTGAAATCCCGGGGCTCACCCCCGGAAGTGCACGCAAAACCGGCTTGCTCGAGTCC
GGGAAGGGAGTCTGGAACACATGGTGTAGCGGTGAAATGCGTTGATATCATGTGGAACACCGGTAGCGAAGGCGAGACTC
TGGAACGGCACTGACGCTCATGCACGAAAGCGTGGGGAGCAAACAGGATTAGATACCCCGGTAGTCC
>t0002305_II-3;size=5;
CCTACGGGAGGCTGCAGTGAGGAATATTGGTCAATGGGCGTAAGCCTGAACCAGCCAAGTAGCGTGCAGGATGACGGCCC
TATGGGTTGTAAACTGCTTTTAACCGGGAATAACGGTCTCCACGTGTGGTGATGTGCATGTACCGGTTGAATAAGGATCG
GCTAACTCCGTGCCAGCAGCCGCGGTAATACGGAGGATCCGAGCGTTATCCGGATTTATTGGGTTTAAAGGGAGCGTAGG
CGGAAGGTCAAGTCAGCTGTGAAATGTAGTCGCTCAACGTCTGCACTGCAGTTGAAACTGGCCTCCTTGAGTGCGTAAGA
GGCAGGCGGAATTCGTCGTGTAGCGGTGAAATGCTTAGATATGACGAAGAACTCCTATTGCGAAGGCAGCTTGCTGGGCC
GCAACTGACGCTGAAGCTCGAAGGTGCGGGTATCGAACAGGATTAGATACCCTAGTAGTCC
>t0005911_II-3;size=5;
CCTACGGGTGGCTGCAGTGAGGAATATTGGTCAATGGGCGTAAGCCTGAACCAGCCAAGTAGCGTGCAGGATGACGGCCC
TATGGGTTGTAAACTGCTTTTAACCGGGAATAACGGTCTCCACGTGTGGTGATGTGCATGTACCGGTTGAATAAGGATCG
GCTAACTCCGTGCCAGCAGCCGCGGTAATACGGAGGATCCGAGCGTTATCCGGATTTATTGGGTTTAAAGGGAGCGTAGG
CGGAAGGTCAAGTCAGCTGTGAAATGTAGTCGCTCAACGTCTGCACTGCAGTTGAAACTGGCCTCCTTGAGTGCGTAAGA
GGCAGGCGGAATTCGTCGTGTAGCGGTGAAATGCTTAGATATGACGAAGAACTCCTATTGCGAAGGCAGCTTGCTGGGCC
GCAACTGACGCTGAAGCTCGAAGGTGCGGGTATCGAACAGGATTAGATACCCTAGTAGTCC
>t0014034_II-3;size=5;
CCTACGGGCGGCTGCAGTGAGGAATATTGGTCAATGGGCGCGAGCCTGAACCAGCCAAGTAGCGTGAGGGAAGACGGCCC
TACGGGTTGTAAACCTCTTTTGCGCGGGAATAAAGTCAGCCACGTGTGGCTGTTTGCATGTACCGCGGGAATAAGGACCG
GCTAATTCCGTGCCAGCAGCCGCGGTAATACGGAAGGTCCGGGCGTTATCCGGATTTATTGGGTTTAAAGGGAGCGCAGG
CCGCCTTTTAAGCGTGTTGTGAAATGCGGGCGCCCAACGTCCGCACTGCAGCGCGAACTGGAGGGCTTGAGTTTGCGGAA
AGAAGGCGGAATTCGTTGTGTAGCGGTGAAATGCTTAGATATGACGAAGAACTCCGATTGCGAAGGCAGCCTTCTGCAGC
ATTACTGACGCTAAAGCTCGAAAGTGCGGGTATCGAACAGGATTAGATACCCTTGTAGTCC
>t0002353_II-3;size=5;
CCTACGGGTGGCTGCAGTGAGGAATATTGGTCAATGGGCGGAAGCCTGAACCAGCCAAGTCGCGTGAAGGAAGAAGGTAT
TATGTATTGTAAACTTCTTTAGACGCAGAGAAATAAGGAGGTCGAGACCTCTGATGCTAGTATGCGTAGAATAAGGATCG
GCTAACTCCGTGCCAGCAGCCGCGGTAATACGGAGGATCCGAGCGTTATCCGGATTTATTGGGTTTAAAGGGTGCGCAGG
CGGCCCTGTAAGTCAGCGGTTAAATCGTGGAGCTCAACTCCATCCCGCCGTTGATACTGCAGGGCTTGATTGCGGTCGAG
GTTGGCGGAATTCGCCGTGTAGCGGTGAAATGCATAGATATGGCGAAGAACTCCGATTGCGTAGGCAGCTGACCAGGCCG
TAAATGACGCTCATGCACGAAAGTGCGGGGATCGAACAGGATTAGATACCCTAGTAGTCC
>t0002125_II-3;size=5;
CCTACGGGCGGCTGCAGTCGAGAATCTTCCGCAATGGGCGAAAGCCTGACGGAGCGATGCCGCGTGAGGGACGAAGGCCT
TCGGGTCGTAAACCTCTGTCACCCGGGACGAACGCAACGACGGTACCGGGAGAGGAAGCCACGGCTAACTACGTGCCAGC
AGCCGCGGTAACACGTAGGTGGCGAGCGTTATTCGGATTCACTGGGCGTAAAGGGTCCGCAGGGGGCCCTCCAAGCCCGC
CGTGAAACCCCGGGGCTCAACCCCGGGCTTGCGGCGGGGACTGGCGGGCTGGAGTGCGCGATGGGCAGACGGAACACCAG
GTGTAGCGGTGGAATGCGTAGATATCTGGTGGAACACCGATGGCGAAGGCGGTCTGCTGGCGCGTCACTGACCCTCATGG
ACGAAAGCGTGGGTAGCAAACAGGATTAGATACCCCAGTAGTCC
>t0000567_II-3;size=5;
CCTACGGGAGGCTGCAGTGGGGAATATTGGACAATGGGGGAAACCCTGATCCAGCGACGCCGCGTGAGTGAAGAAGTATT
TCGGTATGTAAAGCTCTATCAGCAAGGAAGAAAATGACGGTACTTGACTAAGAAGCTCCGGCTAAATACGTGCCAGCAGC
CGCGGTAATACGTATGGAGCAAGCGTTATCCGGATTTACTGGGTGTAAAGGGAGCGTAGACGGCAAAGCAAGTCTGAAGT
GAAATCCCGGGGCTCAACCCCGGAACTGCTTTGGAAACTGTTTAGCTAGAGTGCAGGAGAGGTAAGCGGAATTCCTAGTG
TAGCGGTGAAATGCGTAGATATTAGGAGGAACACCAGTGGCGAAGGCGGCTTACTGGACTGTAACTGACGTTGAGGCTCG
AAAGCGTGGGGAGCAAACAGGATTAGATACCCTTGTAGTCC
>t0022981_II-3;size=5;
CCTACGGGGGGCTGCAGTCGAGGATCATTTGCAATGGGCGAAAGCCTGACAATGCGACGCTGCGTGGAGGATGAAGGCCC
TCGGGTCGTAAACTCCTGTCATAGGGGAACAGGCGACCGGACCCAACACGTCCGGGAGTTGAGTGTACTCTAAGAGGAAG
CGACGGCTAACTCTGTGCCAGCAGCCGCGGTAATACAGAGGTCGCGAGCGTTGTTCGGATTTACTGGGCGTAAAGGGCGC
GTAGGCTGCCGTGCGTGTCGGATGTGAAATCTCCGGGCCCAACCCGGAAAGTGCGTCCGAAACTGCATGGCTGGAGGACG
GAATGGGGGATCGGAATGCAGGGTGTAGCGGTGAAATGCGTTGATATCCTGCAGAACACCGGAGGCGAAGGCGGATCCCT
GGTACGTATCTGACGCTGAGGCGCGAAAGTCGGGGGAGCAAACAGGATTAGATACCCCTGTAGTCC
>t0003219_II-3;size=5;
CCTACGGGAGGCTGCAGTGGGGAATCTTCCGCAATGGGCGAAAGCCTGACGGAGCAATGCCGCGTGAGTGATGAAGGGAT
TCGTCCCGTAAAGCTCTTTTATACATGACGAACGCGCGAGGGGCGAACAGCCCCTTGCAGTGACGGTAGTGTATGAATAA
GCCACGGCTAACTACGTGCCAGCAGCCGCGGTAATACGTAGGTGGCGAGCGTTGTCCGGAATTATTGGGCGTAAAGAGCA
TGTAGGCGGTCCCTTAAGTCTGGAGTGAAAATGCGGGGCTCAACCCCGTATGGCTTTGGATACTGGGGGACTTGAGTGCA
GGAGGGGAAAGGGGAATTCCCAGTGTAGCGGTGAAATGCGTAGATATTGGGAGGAACACCAGTGGCGAAGGCGCCTTTCT
GGACTGTGTCTGACGCTGAGATGCGAAAGCCAGGGGAGCGAACGGGATTAGATACCCTAGTAGTCC
>t0001642_II-3;size=5;
CCTACGGGTGGCTGCAGTGAGGAATATTGGTCAATGGGCGGAAGCCTGAACCAGCCATGCCGCGTGAGGGATGGAGGCCC
TATGGGTTGTAAACCTCTTTTGCCACAGAGTAATAAGGCTCATGCGTGGGCTGATGAGAGTATGTGGCGAATAAGCATCG
GCTAACTCCGTGCCAGCAGCCGCGGTAATACGGAGGATGCAAGCGTTATCCGGATTTATTGGGTTTAAAGGGTGCGTAGG
CGGACTGTTAAGTCAGCGGTGAAATATCCCGGCTCAACCGGGAGGCTGCCGTTGATACTGGCAGACTTGAGTACGAACGG
CGCCGGCGGAATATGTAATGTAGCGGTGAAATGCATAGATATTACATAGAACACCGATCGCGAAGGCAGCTGGCGAGGAC
GTCACTGACGCTGAGGCACGAAGGCGTGGGGATCAAACAGGATTAGATACCCTGGTAGTCC
>t0004689_II-3;size=5;
CCTACGGGCGGCTGCAGTGGGGAATCTTCCGCAATGGGCGAAAGCCTGACGGAGCAATGCCGCGTGAGTGATGAAGGGAT
TCGTCCCGTAAAGCTCTTTTATACATGACGAACGCGCGAGGGGCGAACAGCCCCTTGCAGTGACGGTAGTGTATGAATAA
GCCACGGCTAACTACGTGCCAGCAGCCGCGGTAATACGTAGGTGGCGAGCGTTGTCCGGAATTATTGGGCGTAAAGAGCA
TGTAGGCGGTCCCTTAAGTCTGGAGTGAAAATGCGGGGCTCAACCCCGTATGGCTTTGGATACTGGGGGACTTGAGTGCA
GGAGGGGAAAGGGGAATTCCCAGTGTAGCGGTGAAATGCGTAGATATTGGGAGGAACACCAGTGGCGAAGGCGCCTTTCT
GGACTGTGTCTGACGCTGAGATGCGAAAGCCAGGGGAGCGAACGGGATTAGATACCCTGGTAGTCC
>t0017258_II-3;size=5;
CCTACGGGCGGCAGCAGTGAGGAATATTGGTCAATGGGCGCGAGCCTGAACCAGCCAAGTAGCGTGAGGGAAGACGGCCC
TACGGGTTGTAAACCTCTTTTGCGCGGGAATAAAGTCAGCCACGTGTGGCTGTTTGCATGTACCGCGGGAATAAGGACCG
GCTAATTCCGTGCCAGCAGCCGCGGTAATACGGAAGGTCCGGGCGTTATCCGGATTTATTGGGTTTAAAGGGAGCGCAGG
CCGCCTTTTAAGCGTGTTGTGAAATGCGGGCGCCCAACGTCCGCACTGCAGCGCGAACTGGAGGGCTTGAGTTTGCGGAA
AGAAGGCGGAATTCGTTGTGTAGCGGTGAAATGCTTAGATATGACGAAGAACTCCGATTGCGAAGGCAGCCTTCTGCAGC
ATTACTGACGCTAAAGCTCGAAAGTGCGGGTATCGAACAGGATTAGATACCCTAGTAGTCC
>t0007453_II-3;size=5;
CCTACGGGGGGCAGCAGTGGGGAATATTGGACAATGGGGGAAACCCTGATCCAGCGACGCCGCGTGAGTGAAGAAGTATT
TCGGTATGTAAAGCTCTATCAGCAAGGAAGAAAATGACGGTACTTGACTAAGAAGCTCCGGCTAAATACGTGCCAGCAGC
CGCGGTAATACGTATGGAGCAAGCGTTATCCGGATTTACTGGGTGTAAAGGGAGCGTAGACGGCAAAGCAAGTCTGAAGT
GAAATGCCGGGGCTTAACCCCGGAACTGCTTTGGAAACTGTTTAGCTAGAGTGCAGGAGAGGTAAGCGGAATTCCTAGTG
TAGCGGTGAAATGCGTAGATATTAGGAGGAACACCAGTGGCGAAGGCGGCTTACTGGACTGTAACTGACGTTGAGGCTCG
AAAGCGTGGGGAGCAAACAGGATTAGATACCCTAGTAGTCC
>t0007250_II-3;size=5;
CCTACGGGAGGCTGCAGTCGAGAATCTTCGGCAATGGACGAAAGTCTGACCGAGCGACGCCGCGTGTATGATGAAGGTCT
TCGGATTGTAAAGTACTGTCGATAGGGCGGAAATTTACGGTGGCAATCCATCGTATTTGACCTATCTTTTGAGGAAGGAC
GGGCTAAGTTCGTGCCAGCAGCCGCGGTAAGACGAACTGTTCTAACGTTATTCGGAATCACTGGGCTTAAAGGGCGCGTA
GGCGGTTTTTTAAGCAGGGTCTGAAATCCCTCGGCTCAACCGAGGAACTGGGCTTTGAACTGGAAAACTAGAGTGAAGTA
GGGGTAAGCGGAACTTGCGGTGGAGCGGTGAAATGCTTTGATATCGCAAGGAACACCGGCGGCGAAGGCGGCTTACTGGA
CTTCAACTGACGCTCAAGCGCGAAAGCTAGGGTAGCGAACGGGATTAGATACCCTAGTAGTCC
>t0014758_II-3;size=5;
CCTACGGGAGGCTGCAGTGAGGAATATTGGTCAATGGGCGGAAGCCTGAACCAGCCAAGTCGCGTGAAGGATGAAGGTAT
TATGTATTGTAAACTTCTTTAGCAGTGGAGTAATAAGGTGGTCGTGACCACTGATGCAAGTACACTGAGAATAAGGATCG
GCTAACTCCGTGCCAGCAGCCGCGGTAATACGGAGGATCCGAGCGTTATCCGGATTTATTGGGTTTAAAGGGTGCGCAGG
CGGCTTTTTAAGTCAGTGGTTAAATCGTGACGCTCAACGTCATCACGCCATTGATACTGGAGAGCTTGATTGCGGTCGAG
GTTTGCGGAATTCGTTGTGTAGCGGTGAAATGCATAGATATGACGAAGAACACCGATTGCGTAGGCAGCAGACCAGGCCG
TAAATGACGCTCATGCACGAAAGTGCGGGGATCGAACAGGATTAGATACCCCAGTAGTCC
>t0006712_II-3;size=5;
CCTACGGGAGGCTGCAGTGAGGAATATTGGTCAATGGGCGGGAGCCTGAACCAGCCAAGTAGCGTGGAGGAAGACGGCCC
TACGGGTTGTAAACTCCTTTTGCCGGGGGATAAAAAACGGGACGTGTCCCGTCTTGCAGGTACCCGCGCGAATAAGGACC
GGCTAATTCCGTGCCAGCAGCCGCGGTAATACGGAAGGTCCGAGCGTTATCCGGATTTATTGGGTTTAAAGGGAGCGCAG
GCGGAGAGGCAAGCCAGCCGTAAAATCGTTGAGCTCAACTCAATCTCGCGGTTGGAACTGCTTCCCTTGAGTGCACGAGA
GGATGGTGGAATTCGTGGTGTAGCGGTGAAATGCATAGATATCACGAAGAACTCCGATTGCGAAGGCAGCCATCTGGCGT
GTTACTGACGCTCATGCTCGAAGGCGCGGGTATCAAACAGGATTAGATACCCGTGTAGTCC
>t0022290_II-3;size=5;
CCTACGGGAGGCTGCAGTGGGGAATATTGGACAATGGGGGAAACCCTGATCCAGCGACGCCGCGTGAGTGAAGAAGTATT
TCGGTATGTAAAGCTCTATCAGCAAGGAAGAAAATGACGGTACTTGACTAAGAAGCTCCGGCTAAATACGTGCCAGCAGC
CGCGGTAATACGTATGGAGCAAGCGTTATCCGGATTTACTGGGTGTAAAGGGAGCGTAGACGGCAAAGCAAGTCTGAAGT
GAAATGCCGGGGCTTAACCCCGGAACTGCTTTGGAAACTGTTTAGCTAGAGTGCAGGAGAGGTAAGCGGAATTCCTAGTG
TAGCGGTGAAATGCGTAGATATTAGGAGGAACACCAGTGGCGAAGGCGGCTTACTGGACTGTAACTGACGTTGAGGCTCG
AAAGCGTGGGGAGCAAACAGGATTAGATACCCTTGTAGTCC
>t0013798_II-3;size=5;
CCTACGGGAGGCTGCAGTGGGGAATATTGGACAATGGGGGAAACCCTGATCCAGCGACGCCGCGTGAGTGAAGAAGTATT
TCGGTATGTAAAGCTCTATCAGCAAGGAAGAAAATGACGGTACTTGACTAAGAAGCTCCGGCTAAATACGTGCCAGCAGC
CGCGGTAATACGTATGGAGCAAGCGTTATCCGGATTTACTGGGTGTAAAGGGAGCGTAGACGGCAAAGCAAGTCTGAAGT
GAAATGCCGGGGCTTAACCCCGGAACTGCTTTGGAAACTGTTTAGCTAGAGTGCAGGAGAGGTAAGCGGAATTCCTAGTG
TAGCGGTGAAATGCGTAGATATTAGGAGGAACACCAGTGGCGAAGGCGGCTTACTGGACTGTAACTGACGTTGAGGCTCG
AAAGCGTGGGGAGCAAACAGGATTAGATACCCCTGTAGTCC
>t0010176_II-3;size=5;
CCTACGGGCGGCTGCAGTGGGGAATCTTCCGCAATGGGCGAAAGCCTGACGGAGCAATGCCGCGTGAGTGATGAAGGGAT
TCGTCCCGTAAAGCTCTTTTATACATGACGAACGCGCGAGGGGCGAACAGCCCCTTGCAGTGACGGTAGTGTATGAATAA
GCCACGGCTAACTACGTGCCAGCAGCCGCGGTAATACGTAGGTGGCGAGCGTTGTCCGGAATTATTGGGCGTAAAGAGCA
TGTAGGCGGTCCCTTAAGTCTGGAGTGAAAATGCGGGGCTCAACCCCGTATGGCTTTGGATACTGGGGGACTTGAGTGCA
GGAGGGGAAAGGGGAATTCCCAGTGTAGCGGTGAAATGCGTAGATATTGGGAGGAACACCAGTGGCGAAGGCGCCTTTCT
GGACTGTGTCTGACGCTGAGATGCGAAAGCCAGGGGAGCGAACGGGATTAGATACCCCAGTAGTCC
>t0010191_II-3;size=5;
CCTACGGGTGGCAGCAGTAAGGAATATTGGGCAATGGGGGGAACCCTGACCCAGCCATGCCGCGTGAGGGAATGAGGCCC
TACGGGTCGTGAACCTCTTTTGCCTGGGGATAACCCCTCCCGCGCGACGGGGGGCTGCAGGTACCAGGCGAATAAGCATC
GGCTAACTCCGTGCCAGCAGCCGCGGTAATACGGAGGATGCGAGCGTTATCCGGATTCATTGGGTTTAAAGGGTGCGCAG
GCGGCCATGTAAGTCAGCGGTGAAAGCCAGGGGCCCAACCCCGGGAGTGCCGTTGATACTGCACGGCTGGAATGCGGTCG
AGGCGGGCGGAATGTGACGTGTAGCGGTGAAATGCATAGATATGTCACAGAACTCCGATAGCGAAGGCAGCTCGCCAGGC
CTGCATTGACGCTCAGGCACGAAAGCGTGGGGATCAAACAGGATTAGATACCCTGGTAGTCC
>t0004723_II-3;size=5;
CCTACGGGGGGCTGCAGTGAGGAATATTGGTCAATGGGCGAGAGCCTGAACCAGCCAAGTAGCGTGGAGGACGACGGCCC
TATGGGTTGTAAACTCCTTTTGCCTGAGGGTAAAGTGGCCTACGTGTAGGTTATTGCAAGTATCAGGTGAATAAGCATCG
GCTAACTCCGTGCCAGCAGCCGCGGTAATACGGAGGATGCGAGCGTTATCCGGATTTATTGGGTTTAAAGGGAGCGTAGG
CGGCCCGTTAAGTCAGCGGTCAAATCAGGTGGCTCAACCATCTGTCGCCGTTGAAACTGTCGGGCTTGAGTGCACAAGAG
GTGGATGGAATTCATGGTGTAGCGGTGAAATGCTTAGATATCATGAAGAACTCCGATTGCGAAGGCAGTCCACTGGGGTG
TTACTGACGCTGATGCTCGAAAGTGCGGGTATCAAACAGGATTAGATACCCTTGTAGTCC
>t0001899_II-3;size=5;
CCTACGGGTGGCTGCAGTGAGGAATATTGGTCAATGGGCGCGAGCCTGAACCAGCCAAGTAGCGTGAGGGAAGACGGCCC
TACGGGTTGTAAACCTCTTTTGCGCGGGAATAAAGTCAGCCACGTGTGGCTGTTTGCATGTACCGCGGGAATAAGGACCG
GCTAATTCCGTGCCAGCAGCCGCGGTAATACGGAAGGTCCGGGCGTTATCCGGATTTATTGGGTTTAAAGGGAGCGCAGG
CCGCCTTTTAAGCGTGTTGTGAAATGCGGGCGCCCAACGTCCGCACTGCAGCGCGAACTGGAGGGCTTGAGTTTGCGGAA
AGAAGGCGGAATTCGTTGTGTAGCGGTGAAATGCTTAGATATGACGAAGAACTCCGATTGCGAAGGCAGCCTTCTGCAGC
ATTACTGACGCTAAAGCTCGAAAGTGCGGGTATCGAACAGGATTAGATACCCGTGTAGTCC
>t0009023_II-3;size=5;
CCTACGGGTGGCTGCAGTCGAGAATCTTCCGCAATGGGCGAAAGCCTGACGGAGCGATGCCGCGTGAGGGACGAAGGCCT
TCGGGTCGTAAACCTCTGTCACCCGGGACGAACGCAACGACGGTACCGGGAGAGGAAGCCACGGCTAACTACGTGCCAGC
AGCCGCGGTAACACGTAGGTGGCGAGCGTTATTCGGATTCACTGGGCGTAAAGGGTCCGCAGGGGGCCCTCCAAGCCCGC
CGTGAAACCCCGGGGCTCAACCCCGGGCTTGCGGCGGGGACTGGCGGGCTGGAGTGCGCGATGGGCAGACGGAACACCAG
GTGTAGCGGTGGAATGCGTGGATATCTGGTGGAACACCGATGGCGAAGGCGGTCTGCTGGCGCGTCACTGACCCTCATGG
ACGAAAGCGTGGGTAGCAAACAGGATTAGATACCCCGGTAGTCC
>t0019643_II-3;size=5;
CCTACGGGCGGCTGCAGTAAGGGATATTGGGCAATGGGGGCTACCCTGACCCAGCCATGCCGCGTGAGGGAATGAGGCCC
TACGGGTCGTGAACCTCTTTTGCACGGGGATAACGGCGCCCACGCGATGGGCGCGTGCAGGTACCGTGCGAATAAGCATC
GGCTAACTCCGTGCCAGCAGCCGCGGTAATACGGAGGATGCGAGCGTTATCCGGATTCATTGGGTTTAAAGGGTGCGCAG
GCGGCGCGACAAGTCAGCGGTGAAATCCGGGGGCCCAACCCCCGAAGTGCCGTTGATACTGCCGCGCTGGAATGCGGTCG
AGGCGGGCGGAATGTGGCGTGTAGCGGTGAAATGCATAGATATGCCACAGAACCCCGATAGCGAAGGCAGCTCGCCAGTC
CTGCATTGACGCTCGGGCACGAAAGCGTGGGGATCGAACAGGATTAGATACCCTTGTAGTCC
>t0030018_II-3;size=5;
CCTACGGGCGGCAGCAGTAGGGAATATTGGGCAATGGAAGCAATTCTGACCCAGCCATGCCGCGTGCAGGAAGAAGGCCC
TAGGGTTTTAAACTGCTTTTGTCACAGAGTAACCGTCGGGACGCGTCCCGGCCTGAGAGTATGTGACGAATAAGTATCGG
CTAACTCCGTGCCAGCAGCCGCGGTAATACGGAGGATACAAGCGTTATCCGGATTTATTGGGTTTAAAGGGTGCGCAGGC
GGACCGGTAAGTCAGGGGTGAAATACTGCAGCTCAACTGCAGCCGTGCCTTTGATACTGCCGGACTAGAGTCCAAGGGAC
GTGGCTGGAATGTGGTGTGTAGCGGTGAAATGCTTAGATATGCCACAGAACGCCGATCGTGAAGACAGGCCACGAACTTG
GCACTGACGCTCAGGCACGAAAGCGTGGGTATCAAACAGGATTAGATACCCCTGTAGTCC
>t0028374_II-3;size=5;
CCTACGGGAGGCTGCAGTGAGGAATATTGGACAATGGAGGCAACTCTGATCCAGCCATGCCGCGTGAAGGACTAAGGCCC
TACGGGTCGTAAACTTCTTTTGACGCAGGGCAATAAGGCGTACGTGTACGCCGATGAGAGTATGCGTCGAATAAGCATCG
GCTAACTCCGTGCCAGCAGCCGCGGTAATACGGAGGATGCAAGCGTTATCCGGATTTATTGGGTTTAAAGGGTGCGTAGG
CGGATGATTAAGTCAGTGGTGAAAGGTCCCGGCTCAACCGGGGAGCTGCCATTGATACTGGTCGTCTTGAATGCGGATGC
CGTGGGAGGAATGTGTGGTGTAGCGGTGAAATGCATAGATATCACACAGAACACCGATTGCGAAGGCATCTCACGAATCC
GTTATTGACGCTGAGGCACGAAAGCGTGGGGATCAAACAGGATTAGATACCCTAGTAGTCC
>t0002885_II-3;size=5;
CCTACGGGCGGCAGCAGTGGGGAATATTGGACAATGGGGGAAACCCTGATCCAGCGACGCCGCGTGAGTGAAGAAGTATT
TCGGTATGTAAAGCTCTATCAGCAAGGAAGAAAATGACGGTACTTGACTAAGAAGCTCCGGCTAAATACGTGCCAGCAGC
CGCGGTAATACGTATGGAGCAAGCGTTATCCGGATTTACTGGGTGTAAAGGGAGCGTAGACGGCAAAGCAAGTCTGAAGT
GAAATCCCGGGGCTCAACCCCGGAACTGCTTTGGAAACTGTTTAGCTAGAGTGCAGGAGAGGTAAGCGGAATTCCTAGTG
TAGCGGTGAAATGCGTAGATATTAGGAGGAACACCAGTGGCGAAGGCGGCTTACTGGACTGTAACTGACGTTGAGGCTCG
AAAGCGTGGGGAGCAAACAGGATTAGATACCCCAGTAGTCC
>t0004591_II-3;size=5;
CCTACGGGAGGCAGCAGTGGGGAATATTGGACAATGGGGGAAACCCTGATCCAGCGACGCCGCGTGAGTGAAGAAGTATT
TCGGTATGTAAAGCTCTATCAGCAAGGAAGAAAATGACGGTACTTGACTAAGAAGCTCCGGCTAAATACGTGCCAGCAGC
CGCGGTAATACGTATGGAGCAAGCGTTATCCGGATTTACTGGGTGTAAAGGGAGCGTAGACGGCAAAGCAAGTCTGAAGT
GAAATGCCGGGGCTTAACCCCGGAACTGCTTTGGAAACTGTTTAGCTAGAGTGCAGGAGAGGTAAGCGGAATTCCTAGTG
TAGCGGTGAAATGCGTAGATATTAGGAGGAACACCAGTGGCGAAGGCGGCTTACTGGACTGTAACTGACGTTGAGGCTCG
AAAGCGTGGGGAGCAAACAGGATTAGATACCCCTGTAGTCC
>t0000708_II-3;size=5;
CCTACGGGTGGCTGCAGTAAGGGATATTGGGCAATGGGGGCTACCCTGACCCAGCCATGCCGCGTGAGGGAATGAGGCCC
TACGGGTCGTGAACCTCTTTTGCACGGGGATAACGGCGCCCACGCGATGGGCGCGTGCAGGTACCGTGCGAATAAGCATC
GGCTAACTCCGTGCCAGCAGCCGCGGTAATACGGAGGATGCGAGCGTTATCCGGATTCATTGGGTTTAAAGGGTGCGCAG
GCGGCGCGACAAGTCAGCGGTGAAATCCGGGGGCCCAACCCCCGAAGTGCCGTTGATACTGCCGCGCTGGAATGCGGTCG
AGGCGGGCGGAATGTGGCGTGTAGCGGTGAAATGCATAGATATGCCACAGAACCCCGATAGCGAAGGCAGCTCGCCAGTC
CTGCATTGACGCTCGGGCACGAAAGCGTGGGGATCGAACAGGATTAGATACCCCAGTAGTCC
>t0009519_II-3;size=5;
CCTACGGGCGGCAGCAGTGAGGAATATTGGTCAATGGACGTAAGTCTGAACCAGCCAAGTAGCGTGCAGGATGACGGCCC
TATGGGTTGTAAACTGCTTTTGTGCGTGATTAAAGTGCGGCACGCGTGCCGTATTGCAGTTAGCGCACGAATAAGGACCG
GCTAATTCCGTGCCAGCAGCCGCGGTAATACGGAAGGTCCTGGTGTTATCCGGATTTATTGGGTTTAAAGGGAGCGTAGG
CCGTCGGTTAAGCGTGTTGTGAAATCCAGGGGCTCAACCCCTGGCCTGCAGCGCGAACTGGCTGACTTGAGTACACGCAA
GGCAGGCGGAATTTGTGGTGTAGCGGTGAAATGCTTAGATATCACGAAGAACCCCGATTGCGAAGGCAGCTTGCCGGAGT
GTGACTGACGCTGAAGCTCGAAGGTGCGGGTATCGAACAGGATTAGATACCCTTGTAGTCC
>t0031886_II-3;size=5;
CCTACGGGCGGCAGCAGTGAGGAATATTGGTCAATGGGCGGAAGCCTGAACCAGCCAAGTCGCGTGAAGGATGAAGGTAT
TATGTATTGTAAACTTCTTTAGCAGTGGAGTAATAAGGTGGTCGTGACCACTGATGCAAGTACACTGAGAATAAGGATCG
GCTAACTCCGTGCCAGCAGCCGCGGTAATACGGAGGATCCGAGCGTTATCCGGATTTATTGGGTTTAAAGGGTGCGCAGG
CGGCTTTTTAAGTCAGTGGTTAAATCGTGACGCTCAACGTCATCACGCCATTGATACTGGAGAGCTTGATTGCGGTCGAG
GTTTGCGGAATTCGTTGTGTAGCGGTGAAATGCATAGATATGACGAAGAACACCGATTGCGTAGGCAGCAGACCAGGCCG
TAAATGACGCTCATGCACGAAAGTGCGGGGATCGAACAGGATTAGATACCCTTGTAGTCC
>t0017622_II-3;size=5;
CCTACGGGCGGCTGCAGTGAGGAATATTGGTCAATGGGCGGAAGCCTGAACCAGCCATGCCGCGTGAGGGATGGAGGCCC
TATGGGTTGTAAACCTCTTTTGCCACAGAGTAATAAGGCTCATGCGTGGGCTGATGAGAGTATGTGGCGAATAAGCATCG
GCTAACTCCGTGCCAGCAGCCGCGGTAATACGGAGGATGCAAGCGTTATCCGGATTTATTGGGTTTAAAGGGTGCGTAGG
CGGACTGTTAAGTCAGCGGTGAAATATCCCGGCTCAACCGGGAGGCTGCCGTTGATACTGGCAGACTTGAGTACGAACGG
CGCCGGCGGAATATGTAATGTAGCGGTGAAATGCATAGATATTACATAGAACACCGATCGCGAAGGCAGCTGGCGAGGAC
GTCACTGACGCTGAGGCACGAAGGCGTGGGGATCAAACAGGATTAGATACCCGAGTAGTCC
>t0031900_II-3;size=5;
CCTACGGGGGGCTGCAGTGAGGAATATTGGTCAATGGACGAGAGTCTGAACCAGCCAAGTAGCGTGCAGGATGACGGCCC
TATGGGTTGTAAACTGCTTTTGTCAGGGAATAAAGTTACCCACGTGTGGGTATTTGTATGTACCTGAAGAATAAGGACCG
GCTAATTCCGTGCCAGCAGCCGCGGTAATACGGAAGGTCCGGGCGTTATCCGGATTTATTGGGTTTAAAGGGAGCGTAGG
CCGTAGGTTAAGCGTGTTGTGAAATGTAGTCGCTCAACGTCTGCACTGCAGCGCGAACTGGCTTACTTGAGTGCGCGGGA
AGTTGGCGGAATTCGACGTGTAGCGGTGAAATGCTTAGATATGTCGAAGAACTCCGATTGCGAAGGCAGCTGACTGTAGC
GTAACTGACGCTGAAGCTCGAAAGTGTGGGTATCGAACAGGATTAGATACCCTGGTAGTCC
>t0026611_II-3;size=5;
CCTACGGGAGGCTGCAGTCGAGGATCATTCGCAATGGGCGCAAGCCTGACGATGCGACGCTGCGTGGAGGATGAAGGGCT
TCGGCTCGTAAACTCCTGTCATGAGGGAAAAAGCTCCCGCATATCAACAACATGCGGGGTCGATGGTACTTCAAGAGGAA
GCCACGGCTAACTCTGTGCCAGCAGCCGCGGTAATACAGAGGTGGCGAGCGTTGTTCGGATTTACTGGGCGTAAAGGGCG
CGTAGGACGTGCCGTGTGTCGAACGTGAAATCTCCGGGCTCAACCCGGAAAGTGCGTTCGAAACTGCGGCGCTAGAGCAG
AGGATGGGAAAGCGGAACTCAAGGTGTAGCGGTGAAATGCGTTGATATCTTGAAGAACACCGGTGGCGAAGGCGGCTTTC
TGGAATCTCGCTGACTCTGAGGCGCGAAAGTAGGGGGAGCAAACAGGATTAGATACCCTTGTAGTCC
>t0000640_II-3;size=5;
CCTACGGGCGGCAGCAGCTAAGAATATTCCGCAATGGACGAAAGTCTGACGGAGCGACGCCGCGTGGATGATGAAGGCCG
GAAGGTTGTAAAATCCTTTTATAACTGAGGAATAAGTATTATCAGAGAAAGGTAGTATGGTGACTGTAGGTTATGAATAA
GCAACGGCTAATTACGTGCCAGCAGCCGCGGTAACACGTAAGTTGCGAGCGTTGTTCGGAATTATTGGGCGTAAAGGGCA
TGTAGGCGGTTTTGCAAGCTTGGTGTGAAATCCCGGAGCTCAACTCCGGAATTGCGTTGAGAACTGCATAACTAGAGTCA
CTGAGGGGCAATCAGAATTCCAGGTGTAGGGGTGAAATCTGTAGATATCTGGAAGAATACCAATGGCGAAGGCAGGTTAC
CAGCAGATGACTGACGCTGAGGTGCGAAGGTGCGGGGAGCAAACAGGATTAGATACCCTAGTAGTCC
>t0008328_II-3;size=5;
CCTACGGGAGGCAGCAGTGAGGAATATTGGTCAATGGACGTAAGTCTGAACCAGCCAAGTAGCGTGCAGGATGACGGCCC
TATGGGTTGTAAACTGCTTTTGTGCGTGATTAAAGTGCGGCACGCGTGCCGTATTGCAGTTAGCGCACGAATAAGGACCG
GCTAATTCCGTGCCAGCAGCCGCGGTAATACGGAAGGTCCTGGTGTTATCCGGATTTATTGGGTTTAAAGGGAGCGTAGG
CCGTCGGTTAAGCGTGTTGTGAAATCCAGGGGCTCAACCCCTGGCCTGCAGCGCGAACTGGCTGACTTGAGTACACGCAA
GGCAGGCGGAATTTGTGGTGTAGCGGTGAAATGCTTAGATATCACGAAGAACCCCGATTGCGAAGGCAGCTTGCCGGAGT
GTGACTGACGCTGAAGCTCGAAGGTGCGGGTATCGAACAGGATTAGATACCCTGGTAGTCC
>t0010751_II-3;size=5;
CCTACGGGGGGCTGCAGTGGGGAATCTTCCGCAATGGGCGAAAGCCTGACGGAGCAATGCCGCGTGAGTGATGAAGGGAT
TCGTCCCGTAAAGCTCTTTTATACATGACGAACGCGCGAGGGGCGAACAGCCCCTTGCAGTGACGGTAGTGTATGAATAA
GCCACGGCTAACTACGTGCCAGCAGCCGCGGTAATACGTAGGTGGCGAGCGTTGTCCGGAATTATTGGGCGTAAAGAGCA
TGTAGGCGGTCCCTTAAGTCTGGAGTGAAAATGCGGGGCTCAACCCCGTATGGCTTTGGATACTGGGGGACTTGAGTGCA
GGAGGGGAAAGGGGAATTCCCAGTGTAGCGGTGAAATGCGTAGATATTGGGAGGAACACCAGTGGCGAAGGCGCCTTTCT
GGACTGTGTCTGACGCTGAGATGCGAAAGCCAGGGGAGCGAACGGGATTAGATACCCTTGTAGTCC
>t0003730_II-3;size=5;
CCTACGGGGGGCAGCAGTGAGGAATATTGGTCAATGGGCGGAAGCCTGAACCAGCCATGCCGCGTGAAGGATTGAGGCCC
TATGGGTCGTAAACTTCTTTTGTGGTGGAGCAATAAGTCCTACGTGTAGGGCGATGAGAGTACATCACGAATAAGCATCG
GCTAACTCCGTGCCAGCAGCCGCGGTAATACGGAGGATGCAAGCGTTATCCGGATTTATTGGGTTTAAAGGGTGCGTAGG
CTGTGCAGCAAGTCAGAGGTGAAAGCCCGGGGCCTAACTCCGGAACTGCCTTTGATACTGTTGCGCTGGAATACGGATGC
CGTGGGAGGAATGAGTAGTGTAGCGGTGAAATGCATAGATATTACTCAGAACACCGATTGCGAAGGCATCTCACGAATCC
GTCATTGACGCTGAGGCACGAAAGCGTGGGGATCAAACAGGATTAGATACCCCAGTAGTCC
>t0000903_II-3;size=5;
CCTACGGGGGGCTGCAGTGGGGAATATTGGGCAATGGGCGCAAGCCTGACCCAGCAACGCCGCGTGAAGGAAGAAGGCTT
TCGGGTTGTAAACTTCTTTTATCAGGGACGAAGAAAGTGACGGTACCTGATGAATAAGCCACGGCTAACTACGTGCCAGC
AGCCGCGGTAATACGTAGGTGGCAAGCGTTGTCCGGATTTACTGGGTGTAAAGGGCGCGTAGGCGGGATAGCAAGTCAGG
TGTGAAATCCATGGGCTCAACCCATGAACTGCACTTGAAACTGTTATTCTTGAGTGTCGGAGAGGTAGATGGAATTCCTA
GTGTAGCGGTGAAATGCGTAGATATTAGGAGGAACACCAGTGGCGAAGGCGATCTACTGGACGATAACTGACGCTGAGGC
GCGAAAGCGTGGGGAGCAAACAGGATTAGATACCCCGGTAGTCC
>t0010279_II-3;size=5;
CCTACGGGCGGCTGCAGTGGGGAATCTTCCGCAATGGGCGAAAGCCTGACGGAGCAATGCCGCGTGAGTGATGAAGGGAT
TCGTCCCGTAAAGCTCTTTTATACATGACGAACGCGCGAGGGGCGAACAGCCCCTTGCAGTGACGGTAGTGTATGAATAA
GCCACGGCTAACTACGTGCCAGCAGCCGCGGTAATACGTAGGTGGCGAGCGTTGTCCGGAATTATTGGGCGTAAAGAGCA
TGTA
>t0012200_II-3;size=5;
CCTACGGGCGGCAGCAGTGGGGAATATTGCACAATGGGCGCAAGCCTGATGCAGCGATGCCGCGTGAGGGAAGAAGGTTT
TCGGATTGTAAACCTCTGTCAAAAGGGACGATAATGACGGTACCTTAGAAGGAAGCTCCGGCTAACTACGTGCCAGCAGC
CGCGGTAATACGTAGGGAGCGAGCGTTATCCGGAATTACTGGGTGTAAAGGGAGTGTAGGCGGGACTGCAAGTCAGATGT
GAAAACTACCGGCTCAACTGGTAGACTGCATTTGAAACTGTGGTTCTTGAGTGAAGTAGAGGTAAGCGGAATTCCTAGTG
TAGCGGTGAAATGCGTAGATATTAGGAGGAACATCAGTGGCGAAGGCGGCTTACTGGGCTTTAACTGACGCTGAGGCTCG
AAAGCGTGGGGAGCAAACAGGATTAGATACCCTTGTAGTCC
>t0000058_II-3;size=5;
CCTACGGGCGGCTGCAGTCGAGAATCTTCCGCAATGGGCGAAAGCCTGACGGAGCGATGCCGCGTGAGGGACGAAGGCCT
TCGGGTCGTAAACCTCTGTCACCCGGGACGAACGCAACGACGGTACCGGGAGAGGAAGCCACGGCTAACTACGTGCCAGC
AGCCGCGGTAACACGTAGGTGGCGAGCGTTATTCGGATTCACTGGGCGTAAAGGGTCCGCAGGGGGCCCTCCAAGCCCGC
CGTGAAACCCCGGGGCTCAACCCCGGGCTTGCGGCGGGGACTGGCGGGCTGGAGTGCGCGATGGGCAGACGGAACACCAG
GTGTAGCGGTGGAATGCGTAGATATCTGGTGGAACACCGATGGCGAAGGCGGTCTGCTGGCGCGTCACTGACCCTCATGG
ACGAAAGCGTGGGTAGCAAACAGGATTAGATACCCTGGTAGTCC
>t0010453_II-3;size=5;
CCTACGGGCGGCTGCAGTGAGGAATATTGGTCAATGGACGTAAGTCTGAACCAGCCAAGTAGCGTGCAGGATGACGGCCC
TATGGGTTGTAAACTGCTTTTGTGCGTGATTAAAGTGCGGCACGCGTGCCGTATTGCAGTTAGCGCACGAATAAGGACCG
GCTAATTCCGTGCCAGCAGCCGCGGTAATACGGAAGGTCCTGGTGTTATCCGGATTTATTGGGTTTAAAGGGAGCGTAGG
CCGTCGGTTAAGCGTGTTGTGAAATCCAGGGGCTCAACCCCTGGCCTGCAGCGCGAACTGGCTGACTTGAGTACACGCAA
GGCAGGCGGAATTTGTGGTGTAGCGGTGAAATGCTTAGATATCACGAAGAACCCCGATTGCGAAGGCAGCTTGCCGGAGT
GTGACTGACGCTGAAGCTCGAAGGTGCGGGTATCGAACAGGATTAGATACCCGTGTAGTCC
>t0010609_II-3;size=5;
CCTACGGGGGGCTGCAGTCGAGAATCTTCCGCAATGGGCGAAAGCCTGACGGAGCGATGCCGCGTGAGGGACGAAGGCCT
TCGGGTCGTAAACCTCTGTCACCCGGGACGAACGCAACGACGGTACCGGGAGAGGAAGCCACGGCTAACTACGTGCCAGC
AGCCGCGGTAACACGTAGGTGGCGAGCGTTATTCGGATTCACTGGGCGTAAAGGGTCCGCAGGGGGCCCTCCAAGCCCGC
CGTGAAACCCCGGGGCTCAACCCCGGGCTTGCGGCGGGGACTGGCGGGCTGGAGTGCGCGATGGGCAGACGGAACACCAG
GTGTAGCGGTGGAATGCGTAGATATCTGGTGGAACACCGATGGCGAAGGCGGTCTGCTGGCGCGTCACTGACCCTCATGG
ACGAAAGCGTGGGTAGCAAACAGGATTAGATACCCCGGTAGTCC
>t0011210_II-3;size=5;
CCTACGGGAGGCTGCAGTGAGGAATATTGGTCAATGGGCGGAAGCCTGAACCAGCCATGCCGCGTGAGGGATGGAGGCCC
TATGGGTTGTAAACCTCTTTTGCCACAGAGTAATAAGGCTCATGCGTGGGCTGATGAGAGTATGTGGCGAATAAGCATCG
GCTAACTCCGTGCCAGCAGCCGCGGTAATACGGAGGATGCAAGCGTTATCCGGATTTATTGGGTTTAAAGGGTGCGTAGG
CGGACTGTTAAGTCAGCGGTGAAATATCCCGGCTCAACCGGGAGGCTGCCGTTGATACTGGCAGACTTGAGTACGAACGG
CGCCGGCGGAATATGTAATGTAGCGGTGAAATGCATAGATATTACATAGAACACCGATCGCGAAGGCAGCTGGCGAGGAC
GTCACTGACGCTGAGGCACGAAGGCGTGGGGATCAAACAGGATTAGATACCCCGGTAGTCC
>t0000719_II-3;size=5;
CCTACGGGCGGCAGCAGTGGGGGATATTGCACAATGGGGGAAACCCTGATGCAGCGACGCCGCGTGAGTGAAGAAGTATT
TCGGTATGTAAAGCTCTATCAGCAGGGAAGAAAATGACGGTACCTGACTAAGAAGCACCGGCTAAATACGTGCCAGCAGC
CGCGGTAATACGTATGGTGCAAGCGTTATCCGGATTTACTGGGTGTAAAGGGAGCGTAGACGGATGGCTAAGTCTGATGT
GAAAGGTGAGGGCTCAACCCTTAAACTGCATTGGAAACTGGTCATCTAGAGTGTCGGAGAGGTAAGTGGAATTCCTAGTG
TAGCGGTGAAATGCGTAGATATTAGGAGGAACACCAGTGGCGAAGGCGGCTTACTGGACGATAACTGACGTTGAGGCTCG
AAAGCGTGGGGAGCAAACAGGATTAGATACCCTTGTAGTCC
>t0011699_II-3;size=5;
CCTACGGGAGGCAGCAGTGAGGAATATTGGTCAATGGGCGAGAGCCTGAACCAGCCATGTCGCGTGGAGGAATAAGGATC
TATGGTTCGTAAACTCCTTTTGCGGGGGGATAAAGTGCGGGACGCGTCCCGTATTGCAGGTACCCCGCGAATAAGCATCG
GCTAACTCCGTGCCAGCAGCCGCGGTAATACGGAGGATGCGAGCGTTATCCGGATTTATTGGGTTTAAAGGGTGCGTAGG
CGGCCTCTTAAGTCGGCGGTGAAATTTCCGGGCTCAACCCGGTCACTGCCGTCGAAACTGGGGGGCTTGAGTGCGTTTGG
GGTGGCTGGAATGTGCGGTGTAGCGGTGAAATGCATAGATATCGCACAGAACGCCGATCGCGGAGGCAGGTCACCAAGCC
GCAACTGACGCTGAGGCACGAAAGCGCGGGGATCGAACAGGATTAGATACCCTTGTAGTCC
>t0003992_II-3;size=5;
CCTACGGGCGGCTGCAGTCGAGAATTTTGGGCAATGGACGAAAGTCTGACCCAGCAATGCCGCGTGCGGGACGAAGGTCT
TCGGATTGTAAACCGCTGTCAAGAGGGACGAAACATGACGGTACCTCTGGAGGAAGCCACGGCTAACTACGTGCCAGCAG
CCGCGGTAATACGTAGGTGGCGAGCGTTGTTCGGATTTATTGGGCGTAAAGGGTCCGCAGGTGGTTGGATAAGTTTGACG
TGAAATCCCGGAGCTCAACTCCGGAACTGCGTTGAACACTGTCTGACTGGAGTATCGGAGAGGAGATTGGAATTCCAGGA
GTAGCGGTGGAATGCTTAGATATCTGGAAGAACACCGAAAGCGAAGGCAGATCTCTGGACGATTACTGACACTCAGGGAC
GAAAGTATGGGGAGCAAACAGGATTAGATACCCTAGTAGTCC
>t0000506_II-3;size=5;
CCTACGGGGGGCTGCAGTCGAGGATCATTTGCAATGGGCGAAAGCCTGACAATGCGACGCTGCGTGGAGGATGAAGGCCT
TCGGGTTGTAAACTCCTGTCATAGGGGAACAGGCGATCGGACCTAATACGTCCGTGAGTTGAGTGTACCCTAAGAGGAAT
TGGCGGCTAACTCTGTGCCAGCAGCCGCGGTAATACAGAGGCCAAGAGCGTTGTTCGGATTTACTGGGCGTAAAGGGCGC
GTAGGCGGTCTTGCGTGTCAAGTGTGAAATCTCCGGGCCCAACCCGGAAAGTGCGCTTGAAACTACAGGACTCGAGTCTG
GGAGAGGGAATCGGAATGCAGGGTGTAGCGGTGAAATGCGTTGATATCCTGCAGAACACCGGAGGCGAAGGCGGATTCCT
TGAACAGCACTGACGCTGAGGCGCGAAAGTCGGGGGAGCAAACAGGATTAGATACCCTAGTAGTCC
>t0004936_II-3;size=5;
CCTACGGGTGGCTGCAGTCGAGGATCATTTGCAATGGGCGAAAGCCTGACAATGCGACGCTGCGTGGAGGATGAAGGCCC
TCGGGTTGTAAACTCCTGTCATAAGGGAACAGGCGAGGATACCTAATACGTATCTTAGTTGAGTGTACTTTAAGAGGAAG
CGACGGCTAACTCTGTGCCAGCAGCCGCGGTAATACAGAGGTCGCAAGCGTTGTTCGGATTTACTGGGCGTAAAGGGCGC
GTAGGCGGCCGAGTGTGTCAGATGTGAAATCTCCGGGCTCAACCCGGAAAGTGCGTCTGAAACTGCTTGGCTGGAGTACG
GAAGAGGGAATCGGAATATAGGGTGTAGCGGTGAAATGCGTTGATATCCTATAGAACACCGGAGGCGAAGGCGGATTCCT
TGTACGTTACTGACGCTGAGGCGCGAAAGTCGGGGGAGCAAACAGGATTAGATACCCCAGTAGTCC
>t0049518_II-3;size=5;
CCTACGGGGGGCTGCAGTGAGGAATATTGGACAATGGAGGGAACTCTGATCCAGCCAAACCGCGTGAAGGAAAAAGGTTC
TATGAATCGTAAACTTCTTTTGATAGGGAATAAATTTAGATATGTATATTTATTTGCAGGTACCTATCGAATAAGCACCG
GCTAACTCCGTGCCAGCAGCCGCGGTAATACGGAGGGTGCAGGCGTTATCCGGATTTATTAGGTTTAAAGGGTGCGCAGG
CGGGACATTAAGTCGGTGGTGAAATACCGTAGCTCAACTACGGGGCTGCCATCGATACTGATGACCTTGAGTGCGGATGA
GGAAGGCGGAATGTGGCGTGTAGCGGTGAAATGCTTAGATATGCCACAGAACACCGATTGCGAAGGCAGCTTTCCAATGC
GTAACTGACGCTCATGCACGAAAGCGCGGGTAGCGAACAGGATTAGATACCCCAGTAGTCC
>t0003421_II-3;size=5;
CCTACGGGGGGCTGCAGTCGAGAATCTTCGGCAATGGACGAAAGTCTGACCGAGCGACGCCGCGTGTATGATGAAGGTCT
TCGGATTGTAAAGTACTGTCGATAGGGCGGAAATTTACGGTGGCAATCCATCGTATTTGACCTATCTTTTGAGGAAGGAC
GGGCTAAGTTCGTGCCAGCAGCCGCGGTAAGACGAACTGTTCTAACGTTATTCGGAATCACTGGGCTTAAAGGGCGCGTA
GGCGGTTTTTTAAGCAGGGTCTGAAATCCCTCGGCTCAACCGAGGAACTGGGCTTTGAACTGGAAAACTAGAGTGAAGTA
GGGGTAAGCGGAACTTGCGGTGGAGCGGTGAAATGCTTTGATATCGCAAGGAACACCGGCGGCGAAGGCGGCTTACTGGA
CTTCAACTGACGCTCAAGCGCGAAAGCTAGGGTAGCGAACGGGATTAGATACCCTAGTAGTCC
>t0040962_II-3;size=5;
CCTACGGGAGGCAGCAGTGAGGAATATTGGTCAATGGGCGAGAGCCTGAACCAGCCAAGTAGCGTGAAGGAAGACTGCCC
TATGGGTTGTAAACTTCTTTTGTGCGGGGGTAAAGTGGTCCACGCGTGGTCCATTGCAAGTACCGTACGAATAAGCATCG
GCTAACTCCGTGCCAGCAGCCGCGGTAATACGGAGGATGCGAGCGTTATCCGGATTTATTGGGTTTAAAGGGAGCGTAGG
CGGGCGATTAAGTCAGCGGTTAAATAGTGTGGCTCAACCATGCCTTGCCGTTGATACTGGTTGTCTTGAGAGTACTAGAG
GTGGATGGAATTTAGGGTGTAGCGGTGAAATGCTTAGATATCCTAAAGAACTCCGATTGCGAAGGCAGTCCACTGGGGTA
CGTCTGACGCTGAAGCTCGAAAGTGCGGGTATCAAACAGGATTAGATACCCTAGTAGTCC
>t0006415_II-3;size=5;
CCTACGGGTGGCTGCAGTCGAGGATCATTCGCAATGGGCGCAAGCCTGACGATGCGACGCTGCGTGGAGGATGAAGGGCT
TCGGCTCGTAAACTCCTGTCATGAGGGAAAAAGCTCCCGCATATCAACAACATGCGGGGTCGATGGTACTTCAAGAGGAA
GCCACGGCTAACTCTGTGCCAGCAGCCGCGGTAATACAGAGGTGGCGAGCGTTGTTCGGATTTACTGGGCGTAAAGGGCG
CGTAGGACGTGCCGTGTGTCGAACGTGAAATCTCCGGGCTCAACCCGGAAAGTGCGTTCGAAACTGCGGCGCTAGAGCAG
AGGATGGGAAAGCGGAACTCAAGGTGTAGCGGTGAAATGCGTTGATATCTTGAAGAACACCGGTGGCGAAGGCGGCTTTC
TGGAATCTCGCTGACTCTGAGGCGCGAAAGTAGGGGGAGCAAACAGGATTAGATACCCCAGTAGTCC
>t0006374_II-3;size=5;
CCTACGGGGGGCAGCAGTGGGGAATATTGCACAATGGGGGAAACCCTGATGCAGCAACGCCGCGTGCGGGAAGACGGTCT
TCGGATTGTAAACCGCTTTTCTTAGTGAAGAAACAAATGACGGTAGCTAAGGAATAAGCATCGGCTAACTACGTGCCAGC
AGCCGCGGTAATACGTAGGATGCAAGCGTTGTCCGGATTTACTGGGTGTAAAGGGAGCGCAGGCGGGACTTCAAGTTGGA
TGTGAAATGTCGAGGCTTAACCTCGTCACTGCATCCAAAACTGTAGTTCTTGAGTGGAGTAGAGGCAAGCGGAATTCCGA
GTGTAGCGGTGAAATGCGTAGATATTCGGAGGAACACCAGTGGCGAAGGCGGCTTGCTGGGCTCTAACTGACGCTGAGGC
TCGAAAGTGTGGGGAGCAAACAGGATTAGATACCCCAGTAGTCC
>t0006343_II-3;size=5;
CCTACGGGGGGCTGCAGTCGAGGATCATTTGCAATGGGCGAAAGCCTGACAATGCGACGCTGCGTGGAGGATGAAGGCCT
TCGGGTTGTAAACTCCTGTCATAGGGGAACAGGCGATCTTACCTAATACGTAAGTGAGTTGAGTGTACCCTAAGAGGAAT
TGGCGGCTAACTCTGTGCCAGCAGCCGCGGTAATACAGAGGCCAAGAGCGTTGTTCGGATTTACTGGGCGTAAAGGGCGC
GTAGGCGGTCTTGCGTGTCAAGTGTGAAATCTCCGGGCCCAACCCGGAAAGTGCGCTTGAAACTACAGGACTCGAGTCTG
GGAGAGGGAATCGGAATATAGGGTGTAGCGGTGAAATGCGTTGATATCCTATAGAACACCGGAGGCGAAGGCGGATTCCT
TGAACAGCACTGACGCTGAGGCGCGAAAGTCGGGGGAGCAAACAGGATTAGATACCCCAGTAGTCC
>t0026804_II-3;size=5;
CCTACGGGCGGCAGCAGTAAGGAATATTGGGCAATGGGGGGAACCCTGACCCAGCCATGCCGCGTGAGGGAATGAGGCCC
TACGGGTCGTGAACCTCTTTTGCCTGGGGATAACCCCTCCCGCGCGACGGGGGGCTGCAGGTACCAGGCGAATAAGCATC
GGCTAACTCCGTGCCAGCAGCCGCGGTAATACGGAGGATGCGAGCGTTATCCGGATTCATTGGGTTTAAAGGGTGCGCAG
GCGGCCATGTAAGTCAGCGGTGAAAGCCAGGGGCCCAACCCCGGGAGTGCCGTTGATACTGCACGGCTGGAATGCGGTCG
AGGCGGGCGGAATGTGACGTGTAGCGGTGAAATGCATAGATATGTCACAGAACTCCGATAGCGAAGGCAGCTCGCCAGGC
CTGCATTGACGCTCAGGCACGAAAGCGTGGGGATCAAACAGGATTAGATACCCTTGTAGTCC
>t0022514_II-3;size=5;
CCTACGGGCGGCTGCAGTGAGGAATATTGGTCAATGGACGCAAGTCTGAACCAGCCATGCCGCGTGCAGGATTGAGGCCC
TATGGGTCGTAAACTGCTTTTGCTGGGGAGCAATAAGGCGCACGTGTGCGTTGATGAGAGTACCCGGCGAATAAGCATCG
GCTAACTCCGTGCCAGCAGCCGCGGTAATACGGAGGATGCGAGCGTTATCCGGATTTATTGGGTTTAAAGGGTGCGTAGG
CTGTCCATCAAGTCAGCGGTGAAATGCCGGGGCTCAACCCCGGAGCTGCCGTTGATACTGTTGGGCTTGAATACTGTTGC
CGTGGGAGGAATGAGTAGTGTAGCGGTGAAATGCATAGATATTACTCAGAACACCGATTGCGAAGGCATCTCACGAAGCA
GCGATTGACGCTGAGGCACGAAAGCGTGGGGATCAAACAGGATTAGATACCCCAGTAGTCC
>t0001098_II-3;size=5;
CCTACGGGGGGCTGCAGTAGGGAATATTGGACAATGGGGGAAACCCTGATCCAGCGACGCCGCGTGAGTGAAGAAATATT
TCGGTATGTAAAGCTCTATCAGCAGGGAAGAAAATGACGGTACCTGACTAAGAAGCACCGGCTAAATACGTGCCAGCAGC
CGCGGTAATACGTATGGTGCAAGCGTTATTCGGATTTACTGGGTGTAAAGGGAGCGTAGACGGCATGGCAAGTCTGAAGT
GAAATGCGGGGGCTCAACCCCTGAACTGCTTTGGAAACTGTCAAGCTAGAGTGTCGGAGAGGTAAGTGGAATTCCTAGTG
TAGCGGTGAAATGCGTAGATATTAGGAGGAACACCAGTGGCGAAGGCGGCTTACTGGACGATAACTGACGTTGAGGCTCG
AAAGCGTGGGGAGCAAACAGGATTAGATACCCTAGTAGTCC
>t0007889_II-3;size=5;
CCTACGGGAGGCTGCAGTCGAGGATCATTTGCAATGGGCGAAAGCCTGACAATGCGACGCTGCGTGTAGGATGAAGGTCT
TCGGATTGTAAACTACTGTCATGAGGGAAAAGGACGCGGGGGCCAACAACCCCTGCCGTTTGATTGTACTTCAAGAGGAA
GAGACGGCTAACTCTGTGCCAGCAGCCGCGGTAATACAGAGGTCTCAAGCGTTGTTCGGATTTACTGGGCGTAAAGCGTG
CGCAGGCGGCAAGCCATGTTGCGTGTGAAATCCCGGGGCTCACCCCCGGAAGTGCACGCAAAACCGGCTTGCTCGAGTCC
GGGAAGGGAGTCTGGAACACATGGTGTAGCGGTGAAATGCGTTGATATCATGTGGAACACCGGTAGCGAAGGCGAGACTC
TGGAACGGCACTGACGCTCATGCACGAAAGCGTGGGGAGCAAACAGGATTAGATACCCTTGTAGTCC
>t0004782_II-3;size=5;
CCTACGGGAGGCTGCAGTCGAGAATCTTCCGCAATGGGCGAAAGCCTGACGGAGCGATGCCGCGTGAGGGACGAAGGCCT
TCGGGTCGTAAACCTCTGTCACCCGGGACGAACGCAACGACGGTACCGGGAGAGGAAGCCACGGCTAACTACGTGCCAGC
AGCCGCGGTAATACGTAGGTGGCGAGCGTTATTCGGATTCACTGGGCGTAAAGGGTCCGCAGGGGGCCCTCCAAGCCCGC
CGTGAAATCCCGGGGCTCAACCCCGGGCGTGCGGCGGGGACTGGCGGGCTGGAGTGCGCGATGGGCAGACGGAACACCAG
GTGTAGCGGTGGAATGCGTAGATATCTGGTGGAACACCGATGGCGAAGGCGGTCTGCTGGCGCGTCACTGACCCTCAGGG
ACGAAAGCGTGGGTAGCAAACAGGATTAGATACCCTAGTAGTCC
>t0004184_II-3;size=5;
CCTACGGGGGGCTGCAGTGGGGAATATTGGGCAATGGGCGAAAGCCTGACCCAGCAACGCCGCGTGAAGGAAGAAGGTCT
TCGGATTGTAAACTTCTTTTATCAGGGACGAAGGAAGTGACGGTACCTGATGAATAAGCCACGGCTAACTACGTGCCAGC
AGCCGCGGTAATACGTAGGTGGCAAGCGTTATCCGGATTTACTGGGTGTAAAGGGCGCGTAGGCGGGGATGCAAGTCAGA
TGTGAAATCTATGGGCTTAACTCATAAACTGCATTTGAAACTGCATCTCTTGAGTGTCGGAGAGGTAGATGGAATTCCTA
GTGTAGCGGTGAAATGCGTAGATATTAGGAGGAACACCAGTGGCGAAGGCGATCTACTGGACGATAACTGACGCTGAGGC
GCGAAAGCGTGGGGAGCAAACAGGATTAGATACCCTGGTAGTCC
>t0010766_II-3;size=5;
CCTACGGGAGGCAGCAGTGAGGAATATTGGTCAATGGGCGGAAGCCTGAACCAGCCATGCCGCGTGAGGGATGGAGGCCC
TATGGGTTGTAAACCTCTTTTGCCACAGAGTAATAAGGCTCATGCGTGGGCTGATGAGAGTATGTGGCGAATAAGCATCG
GCTAACTCCGTGCCAGCAGCCGCGGTAATACGGAGGATGCAAGCGTTATCCGGATTTATTGGGTTTAAAGGGTGCGTAGG
CGGACTGTTAAGTCAGCGGTGAAATATCCCGGCTCAACCGGGAGGCTGCCGTTGATACTGGCAGACTTGAGTACGAACGG
CGCCGGCGGAATATGTAATGTAGCGGTGAAATGCATAGATATTACATAGAACACCGATCGCGAAGGCAGCTGGCGAGGAC
GTCACTGACGCTGAGGCACGAAGGCGTGGGGATCAAACAGGATTAGATACCCTGGTAGTCC
>t0002825_II-3;size=5;
CCTACGGGCGGCAGCAGTGAGGAATATTGGTCAATGGGCGAGAGCCTGAACCAGCCATGTCGCGTGGAGGAATAAGGATC
TATGGTTCGTAAACTCCTTTTGCGGGGGGATAAAGTGCGGGACGCGTCCCGTATTGCAGGTACCCCGCGAATAAGCATCG
GCTAACTCCGTGCCAGCAGCCGCGGTAATACGGAGGATGCGAGCGTTATCCGGATTTATTGGGTTTAAAGGGTGCGTAGG
CGGCCTCTTAAGTCGGCGGTGAAATTTCCGGGCTCAACCCGGTCACTGCCGTCGAAACTGGGGGGCTTGAGTGCGTTTGG
GGTGGCTGGAATGTGCGGTGTAGCGGTGAAATGCATAGATATCGCACAGAACGCCGATCGCGGAGGCAGGTCACCAAGCC
GCAACTGACGCTGAGGCACGAAAGCGCGGGGATCGAACAGGATTAGATACCCGTGTAGTCC
>t0028753_II-3;size=5;
CCTACGGGGGGCAGCAGTAAGGGATATTGGGCAATGGGGGCTACCCTGACCCAGCCATGCCGCGTGAGGGAATGAGGCCC
TACGGGTCGTGAACCTCTTTTGCACGGGGATAACGGCGCCCACGCGATGGGCGCGTGCAGGTACCGTGCGAATAAGCATC
GGCTAACTCCGTGCCAGCAGCCGCGGTAATACGGAGGATGCGAGCGTTATCCGGATTCATTGGGTTTAAAGGGTGCGCAG
GCGGCGCGACAAGTCAGCGGTGAAATCCGGGGGCCCAACCCCCGAAGTGCCGTTGATACTGCCGCGCTGGAATGCGGTCG
AGGCGGGCGGAATGTGGCGTGTAGCGGTGAAATGCATAGATATGCCACAGAACCCCGATAGCGAAGGCAGCTCGCCAGTC
CTGCATTGACGCTCGGGCACGAAAGCGTGGGGATCGAACAGGATTAGATACCCGTGTAGTCC
>t0010955_II-3;size=5;
CCTACGGGAGGCTGCAGTGGGGAATATTGCACAATGGGGGAAACCCTGATGCAGCAACGCCGCGTGCGGGAAGACGGTCT
TCGGATTGTAAACCGCTTTTCTTAGCGAAGAAACAAATGACGGTAGCTAAGGAATAAGCATCGGCTAACTACGTGCCAGC
AGCCGCGGTAATACGTAGGATGCAAGCGTTGTCCGGATTTACTGGGTGTAAAGGGAGCGCAGGCGGGACTTCAAGTTGGA
TGTGAAATGTCGAGGCTTAACCTCGTCACTGCATCCAAAACTGTAGTTCTTGAGTGGAGTAGAGGCAAGCGGAATTCCGA
GTGTAGCGGTGAAATGCGTAGATATTCGGAGGAACACCAGTGGCGAAGGCGGCTTGCTGGGCTCTAACTGACGCTGAGGC
TCGAAAGTGTGGGGAGCAAACAGGATTAGATACCCCAGTAGTCC
>t0014250_II-3;size=5;
CCTACGGGGGGCTGCAGTGAGGAATATTGGTCAATGGGCGTAAGCCTGAACCAGCCAAGTAGCGTGCAGGATGACGGCCC
TATGGGTTGTAAACTGCTTTTAACCGGGAATAACGGTCTCCACGTGTGGTGATGTGCATGTACCGGTTGAATAAGGATCG
GCTAACTCCGTGCCAGCAGCCGCGGTAATACGGAGGATCCGAGCGTTATCCGGATTTATTGGGTTTAAAGGGAGCGTAGG
CGGAAGGTCAAGTCAGCTGTGAAATGTAGTCGCTCAACGTCTGCACTGCAGTTGAAACTGGCCTCCTTGAGTGCGTAAGA
GGCAGGCGGAATTCGTCGTGTAGCGGTGAAATGCTTAGATATGACGAAGAACTCCTATTGCGAAGGCAGCTTGCTGGGCC
GCAACTGACGCTGAAGCTCGAAGGTGCGGGTATCGAACAGGATTAGATACCCTAGTAGTCC
>t0002154_II-3;size=5;
CCTACGGGAGGCTGCAGTCGAGGATCATTTGCAATGGGGGAAACCCTGACAATGCGACGCTGCGTGGAGGATGGAGGCCT
TCGGGTTGTAAACTCCTGTCATGAGGGAAAAGGAGAGCGGACCCAACACGTCCGTGATTTGATGGTACCTCAAGAGGAAG
CGACGGCTAACTCTGTGCCAGCAGCCGCGGTAATACAGAGGTCGCGAGCGTTGTTCGGATTTACTGGGCGTAAAGGGCGC
GTAGGCGGCATGATGTGTCGGATGTGAAATCTCCGGGCTCAACCCGGAAAGTGCGTCCGAAACTATCGTGCTCGAGTGCG
GAATGGGGAATCGGAATATAGGGTGTAGCGGTGAAATGCGTTGATATCCTATAGAACACCGGAGGCGAAGGCGGATTCCT
GGTACGCAACTGACGCTGAGGCGCGAAAGTCGGGGGAGCAAACAGGATTAGATACCCGAGTAGTCC
>t0007763_II-3;size=5;
CCTACGGGGGGCTGCAGTGGGGAATATTGGGCAATGGGCGAAAGCCTGACCCAGCGACGCCGCGTGAGGGAAGAAGGTCT
TCGGATTGTAAACCTCTTTCAGCAGGGAAGAAGCAAGTGACGGTACCTGCAGAAGAAGCCACGGCTAACTACGTGCCAGC
AGCCGCGGTAATACGTAGGTGGCAAGCGTTATCCGGAATTACTGGGTGTAAAGGGTGTGTAGGCGGTTCTGCAAGTCAGG
CGTGAAAATCACGGGCTCAACCCGTGACCTGCGCTTGAAACTGTGGATCTTGAGAGTGGGAGAGGTTAATGGAATTCCCG
GTGTAGCGGTGAAATGCGTAGATATCGGGAGGAACACCAGTGGCGAAGGCGATTAACTGGACCACCACTGACGCTGAGAC
ACGAAAGCGTGGGGAGCAAACAGGATTAGATACCCTAGTAGTCC
>t0004469_II-3;size=5;
CCTACGGGGGGCTGCAGTGAGGAATATTGGTCAATGGGCGGAAGCCTGAACCAGCCATGCCGCGTGAAGGAATAAGGTCC
TATGGATTGTAAACTTCTTTTGAGCGGGAGCAATAAGGCGTACGTGTACGCCGATGAGAGTACCGTTCGAATAAGCATCG
GCTAACTCCGTGCCAGCAGCCGCGGTAATACGGAGGATGCAAGCGTTATCCGGATTTATTGGGTTTAAAGGGTGCGTAGG
CTGTGCGTCAAGTCAGGGGTGAAAGCCCGGGGCTCAACTCCGGAACTGCCTTTGATACTGGCGTGCTTGAATTCGGATGC
CGTGGGAGGAATGAGTAGTGTAGCGGTGAAATGCATAGATATTACTCAGAACACCGATTGCGAAGGCATCTCACGAATCC
GACATTGACGCTGAGGCACGAAAGCGTGGGGATCAAACAGGATTAGATACCCCAGTAGTCC
>t0007868_II-3;size=5;
CCTACGGGCGGCAGCAGTGAGGAATATTGGTCAATGGACGTAAGTCTGAACCAGCCAAGTAGCGTGCAGGATGACGGCCC
TATGGGTTGTAAACTGCTTTTGTGCGTGATTAAAGTGCGGCACGCGTGCCGTATTGCAGTTAGCGCACGAATAAGGACCG
GCTAATTCCGTGCCAGCAGCCGCGGTAATACGGAAGGTCCTGGTGTTATCCGGATTTATTGGGTTTAAAGGGAGCGTAGG
CCGTCGGTTAAGCGTGTTGTGAAATCCAGGGGCTCAACCCCTGGCCTGCAGCGCGAACTGGCTGACTTGAGTACACGCAA
GGCAGGCGGAATTTGTGGTGTAGCGGTGAAATGCTTAGATATCACGAAGAACCCCGATTGCGAAGGCAGCTTGCCGGAGT
GTGACTGACGCTGAAGCTCGAAGGTGCGGGTATCGAACAGGATTAGATACCCCGGTAGTCC
>t0013232_II-3;size=5;
CCTACGGGTGGCTGCAGTGAGGAATATTGGTCAATGGGCGGAAGCCTGAACCAGCCAAGTCGCGTGAAGGATGAAGGTAT
TATGTATTGTAAACTTCTTTAGCAGTGGAGTAATAAGGGGATCGAGATCCCTGATGCAAGTACACTGAGAATAAGGATCG
GCTAACTCCGTGCCAGCAGCCGCGGTAATACGGAGGATCCGAGCGTTATCCGGATTTATTGGGTTTAAAGGGTGCGCAGG
CGGCTTTTTAAGTCAGTGGTTAAATCGTGACGCTCAACGTCATCACGCCATTGATACTGGAGAGCTTGATTGCGGTCGAG
GTTTGCGGAATTCGTTGTGTAGCGGTGAAATGCATAGATATGACGAAGAACACCGATTGCGTAGGCAGCAGACCAGGCCG
TAAATGACGCTCATGCACGAAAGTGCGGGGATCGAACAGGATTAGATACCCTAGTAGTCC
>t0012870_II-3;size=5;
CCTACGGGAGGCTGCAGTCGAGGATCATTTGCAATGGGCGAAAGCCTGACAATGCGACGCTGCGTGGAGGATGAAGGCCT
TCGGGTTGTAAACTCCTGTCATAGGGGAACAGGCGATCTTACCTAATACGTAAGTGAGTTGAGTGTACCCTAAGAGGAAT
TGGCGGCTAACTCTGTGCCAGCAGCCGCGGTAATACAGAGGCCAAGAGCGTTGTTCGGATTTACTGGGCGTAAAGGGCGC
GTAGGCGGTCTTGCGTGTCAAGTGTGAAATCTCCGGGCTCAACCCGGAAAGTGCGCTTGAAACTACAGGACTCGAGTCTG
GGAGAGGGAATCGGAATGCAGGGTGTAGCGGTGAAATGCGTTGATATCCTGCAGAACACCGGAGGCGAAGGCGGATTCCT
TGAACAGCACTGACGCTGAGGCGCGAAAGTCGGGGGAGCAAACAGGATTAGATACCCCTGTAGTCC
>t0038783_II-3;size=5;
CCTACGGGGGGCTGCAGTGAGGAATATTGGTCAATGGGCGAGAGCCTGAACCAGCCAAGTAGCGTGCAGGATGACGGCCC
TATGGGTTGTAAACTGCTTTTTCAGGGGAATATAGTCACCCACGCGTGGGTGTTGGCATGTACCCTGCGAATAAGCATCG
GCTAATTCCGTGCCAGCAGCCGCGGTAATACGGAAGATGCGAGCGTTATCCGGATTTATTGGGTTTAAAGGGAGCGTAGG
CGGGCTGTTAAGTCAGCGGTCAAATGTCATGGCCCAACCTTGGCATGCCGTTGAAACTGGCGGCCTTGAATGTGCGCAAG
GAAGGTGGAATTCGTCGTGTAGCGGTGAAATGCTTAGATATGACGAAGAACCCCGATTGCGAAGGCAGCCTTCTGGAGCA
TGATTGACGCTGAGGCTCGAAAGTGCGGGTATCGAACAGGATTAGATACCCTAGTAGTCC
>t0006663_II-3;size=5;
CCTACGGGTGGCTGCAGTGAGGAATATTGGTCAATGGGCGGAAGCCTGAACCAGCCATGCCGCGTGAAGGAATAAGGTCC
TATGGATTGTAAACTTCTTTTGAGCGGGAGCAATAAGGCGTACGTGTACGCCGATGAGAGTACCGTTCGAATAAGCATCG
GCTAACTCCGTGCCAGCAGCCGCGGTAATACGGAGGATGCAAGCGTTATCCGGATTTATTGGGTTTAAAGGGTGCGTAGG
CTGTGCGTCAAGTCAGGGGTGAAAGCCCGGGGCTCAACTCCGGAACTGCCTTTGATACTGGCGTGCTTGAATTCGGATGC
CGTGGGAGGAATGAGTAGTGTAGCGGTGAAATGCATAGATATTACTCAGAACACCGATTGCGAAGGCATCTCACGAATCC
GACATTGACGCTGAGGCACGAAAGCGTGGGGATCAAACAGGATTAGATACCCTAGTAGTCC
>t0026232_II-3;size=5;
CCTACGGGAGGCAGCAGTGAGGAATATTGGTCAATGGACGTAAGTCTGAACCAGCCAAGTAGCGTGCAGGATGACGGCCC
TATGGGTTGTAAACTGCTTTTGTGCGTGATTAAAGTGCGGCACGCGTGCCGTATTGCAGTTAGCGCACGAATAAGGACCG
GCTAATTCCGTGCCAGCAGCCGCGGTAATACGGAAGGTCCTGGTGTTATCCGGATTTATTGGGTTTAAAGGGAGCGTAGG
CCGTCGGTTAAGCGTGTTGTGAAATCCAGGGGCTCAACCCCTGGCCTGCAGCGCGAACTGGCTGACTTGAGTACACGCAA
GGCAGGCGGAATTTGTGGTGTAGCGGTGAAATGCTTAGATATCACGAAGAACCCCGATTGCGAAGGCAGCTTGCCGGAGT
GTGACTGACGCTGAAGCTCGAAGGTGCGGGTATCGAACAGGATTAGATACCCCAGTAGTCC
>t0006739_II-3;size=5;
CCTACGGGGGGCAGCAGTGAGGAATATTGGTCAATGGACGGAAGTCTGAACCAGCCATGCCGCGTGAAGGAAGGAGGCCC
TATGGGTTGTGAACTTCTTTTGCCGCAGAGTAATAAGGGTCCTGCGGGGCCTGATGAGAGTATGCGGCGAATAAGCATCG
GCTAACTCCGTGCCAGCAGCCGCGGTAATACGGAGGATGCAAGCGTTATCCGGATTTATTGGGTTTAAAGGGTGCGTAGG
CGGACGCGTAAGTCAGCGGTGAAATATCCCGGCTCAACCGGGAGGCTGCCGTTGATACTGCGCGACTGGAGTCCAAACGG
CGCCGGCGGAATATGTAATGTAGCGGTGAAATGCATAGATATTACATAGAACACCGATCGCGAAGGCAGCTGGCGAGGAT
GGTACTGACGCTGAGGCACGAAGGCGTGGGGATCAAACAGGATTAGATACCCCGGTAGTCC
>t0003669_II-3;size=5;
CCTACGGGGGGCTGCAGTGAGGAATATTGGTCAATGGGCGTAAGCCTGAACCAGCCAAGTAGCGTGCAGGATGACGGCCC
TATGGGTTGTAAACTGCTTTTAACCGGGAATAACGGTCTCCACGTGTGGTGATGTGCATGTACCGGTTGAATAAGGATCG
GCTAACTCCGTGCCAGCAGCCGCGGTAATACGGAGGATCCGAGCGTTATCCGGATTTATTGGGTTTAAAGGGAGCGTAGG
CGGAAGGTCAAGTCAGCTGTGAAATGTAGTCGCTCAACGTCTGCACTGCAGTTGAAACTGGCCTCCTTGAGTGCGTAAGA
GGCAGGCGGAATTCGTCGTGTAGCGGTGAAATGCTTAGATATGACGAAGAACTCCTATTGCGAAGGCAGCTTGCTGGGCC
GCAACTGACGCTGAAGCTCGAAGGTGCGGGTATCGAACAGGATTAGATACCCTGGTAGTCC
>t0012680_II-3;size=5;
CCTACGGGTGGCTGCAGTGGGGAATCTTCCGCAATGGGCGAAAGCCTGACGGAGCAATGCCGCGTGAGTGATGAAGGGAT
TCGTCCCGTAAAGCTCTTTTATACATGACGAACGCGCGAGGGGCGAACAGCCCCTTGCAGTGACGGTAGTGTATGAATAA
GCCACGGCTAACTACGTGCCAGCAGCCGCGGTAATACGTAGGTGGCGAGCGTTGTCCGGAATTATTGGGCGTAAAGAGCA
TGTAGGCGGTCCCTTAAGTCTGGAGTGAAAATGCGGGGCTCAACCCCGTATGGCTTTGGATACTGGGGGACTTGAGTGCA
GGAGGGGAAAGGGGAATTCCCAGTGTAGCGGTGAAATGCGTAGATATTGGGAGGAACACCAGTGGCGAAGGCGCCTTTCT
GGACTGTGTCTGACGCTGAGATGCGAAAGCCAGGGGAGCGAACGGGATTAGATACCCTGGTAGTCC
>t0033922_II-3;size=5;
CCTACGGGGGGCAGCAGTAAGGAATATTGGGCAATGGGGGGAACCCTGACCCAGCCATGCCGCGTGAGGGAATGAGGCCC
TACGGGTCGTGAACCTCTTTTGCCTGGGGATAACCCCTCCCGCGCGACGGGGGGCTGCAGGTACCAGGCGAATAAGCATC
GGCTAACTCCGTGCCAGCAGCCGCGGTAATACGGAGGATGCGAGCGTTATCCGGATTCATTGGGTTTAAAGGGTGCGCAG
GCGGCCATGTAAGTCAGCGGTGAAAGCCAGGGGCCCAACCCCGGGAGTGCCGTTGATACTGCACGGCTGGAATGCGGTCG
AGGCGGGCGGAATGTGACGTGTAGCGGTGAAATGCATAGATATGTCACAGAACTCCGATAGCGAAGGCAGCTCGCCAGGC
CTGCATTGACGCTCAGGCACGAAAGCGTGGGGATCAAACAGGATTAGATACCCGAGTAGTCC
>t0003416_II-3;size=5;
CCTACGGGTGGCTGCAGTGAGGAATATTGGTCAATGGGCGCGAGCCTGAACCAGCCAAGTAGCGTGAGGGAAGACGGCCC
TACGGGTTGTAAACCTCTTTTGCGCGGGAATAAAGTCAGCCACGTGTGGCTGTTTGCATGTACCGCGGGAATAAGGACCG
GCTAATTCCGTGCCAGCAGCCGCGGTAATACGGAAGGTCCGGGCGTTATCCGGATTTATTGGGTTTAAAGGGAGCGCAGG
CCGCCTTTTAAGCGTGTTGTGAAATGCGGGCGCCCAACGTCCGCACTGCAGCGCGAACTGGAGGGCTTGAGTTTGCGGAA
AGAAGGCGGAATTCGTTGTGTAGCGGTGAAATGCTTAGATATGACGAAGAACTCCGATTGCGAAGGCAGCCTTCTGCAGC
ATTACTGACGCTAAAGCTCGAAAGTGCGGGTATCGAACAGGATTAGATACCCTTGTAGTCC
>t0001059_II-3;size=5;
CCTACGGGAGGCTGCAGTGGGGAATATTGCACAATGGGCGCAAGCCTGATGCAGCGATGCCGCGTGAGGGAAGAAGGTTT
TCGGATTGTAAACCTCTGTCAAAAGGGACGATAATGACGGTACCTTAGAAGGAAGCTCCGGCTAACTACGTGCCAGCAGC
CGCGGTAATACGTAGGGAGCGAGCGTTATCCGGAATTACTGGGTGTAAAGGGAGTGTAGGCGGGACTGCAAGTCAGATGT
GAAAACTACCGGCTCAACTGGTAGACTGCATTTGAAACTGTGGTTCTTGAGTGAAGTAGAGGTAAGCGGAATTCCTAGTG
TAGCGGTGAAATGCGTAGATATTAGGAGGAACATCAGTGGCGAAGGCGGCTTACTGGGCTTTAACTGACGCTGAGGCTCG
AAAGCGTGGGGAGCAAACAGGATTAGATACCCGTGTAGTCC
>t0011730_II-3;size=5;
CCTACGGGAGGCTGCAGTGGGGAATATTGGACAATGGGGGAAACCCTGATCCAGCGACGCCGCGTGAGTGAAGAAGTATT
TCGGTATGTAAAGCTCTATCAGCAGGGAAGATGATGACGGTACCTGACTAAGAAGCCCCGGCTAACTACGTGCCAGCAGC
CGCGGTAATACGTAGGGGGCAAGCGTTATCCGGATTTACTGGGTGTAAAGGGAGCGTAGGCGGCCAGACAAGTCAGGTGT
GAAAACCCGGGGCTCAACTCCGGGACTGCACTTGAAACTGCCAGGCTGGAGTGCAGGAGAGGCAAGTGGAATTCCTAGTG
TAGCGGTGAAATGCGTAGATATTAGGAAGAACACCGGTGGCGAAGGCGACTTGCTGGACTGAGACTGACGCTGAGGCTCG
AAAGCGTGGGGAGCAAACAGGATTAGATACCCGTGTAGTCC
>t0005669_II-3;size=5;
CCTACGGGAGGCAGCAGTAGGGAATATTGGGCAATGGAGGCAACTCTGACCCAGCCATGCCGCGTGAAGGAAGACGGCCC
TATGGGTTGTAAACTTCTTTTATCGTAGAGTAAACCTGGCCACGTGTGGCCAGTTGAGAGTATACGAGGAATAAGTATCG
GCTAACTCCGTGCCAGCAGCCGCGGTAATACGGGGGATACGAGCGTTATCCGGATTTATTGGGTTTAAAGGGTGCGCAGG
CGGATCGGTAAGTCAGGGGTGAAAAGTTGGGGCTCAACTCCAATCGTGCCTTTGATACTGCCGGACTAGAGTGCGATAGA
CGTGGCCGGAATGTGATGTGTAGCGGTGAAATGCTTAGATATGTCACAGAACACCGATCGAGAAGTCAGGTCACGAGCTC
GCAACTGACGCTCAGGCACGAAAGCGTGGGGATCAAACAGGATTAGATACCCGGGTAGTCC
>t0001112_II-3;size=5;
CCTACGGGGGGCTGCAGTGAGGAATATTGGTCAATGGGCGCGAGCCTGAACCAGCCAAGTAGCGTGCAGGATGACGGCCC
TCCGGGTTGTAAACTGCTTTTAGTTGGGAATAAAAAGGAGCACGTGTGCTTCATATTGTATGTACCATCAGAAAAAGGAC
CGGCTAATTCCGTGCCAGCAGCCGCGGTAATACGGAAGGTCCGGGCGTTATCCGGATTTATTGGGTTTAAAGGGAGCGTA
GGCGGACGTTTAAGTCAGCTGTGAAAGTCTGCGGCTCAACCGTAGAATTGCAGTTGAAACTGGATGTCTTGAGTGCACGC
AGGGATGCCGGAATTCGTTGTGTAGCGGTGAAATGCTTAGATATGACGAAGAACTCCGATCGCGAAGGCAAGTGTCCGGA
GTGCAACTGACGCTGAGGCTCGAAAGTGTGGGTATCAAACAGGATTAGATACCCTGGTAGTCC
>t0033244_II-3;size=5;
CCTACGGGAGGCAGCAGTAGGGAATATTGGGCAATGGAAGCAATTCTGACCCAGCCATGCCGCGTGCAGGAAGAAGGCCC
TAGGGTTTTAAACTGCTTTTGTCACAGAGTAACCGTCGGGACGCGTCCCGGCCTGAGAGTATGTGACGAATAAGTATCGG
CTAACTCCGTGCCAGCAGCCGCGGTAATACGGAGGATACAAGCGTTATCCGGATTTATTGGGTTTAAAGGGTGCGCAGGC
GGACCGGTAAGTCAGGGGTGAAATACTGCAGCTCAACTGCAGCCGTGCCTTTGATACTGCCGGACTAGAGTCCAAGGGAC
GTGGCTGGAATGTGGTGTGTAGCGGTGAAATGCTTAGATATGCCACAGAACGCCGATCGTGAAGACAGGCCACGAACTTG
GCACTGACGCTCAGGCACGAAAGCGTGGGTATCAAACAGGATTAGATACCCGAGTAGTCC
>t0029023_II-3;size=5;
CCTACGGGCGGCAGCAGTGAGGAATATTGGTCAATGGGCGGAAGCCTGAACCAGCCATGCCGCGTGAGGGATGGAGGCCC
TATGGGTTGTAAACCTCTTTTGCCACAGAGTAATAAGGCTCATGCGTGGGCTGATGAGAGTATGTGGCGAATAAGCATCG
GCTAACTCCGTGCCAGCAGCCGCGGTAATACGGAGGATGCAAGCGTTATCCGGATTTATTGGGTTTAAAGGGTGCGTAGG
CGGACTGTTAAGTCAGCGGTGAAATATCCCGGCTCAACCGGGAGGCTGCCGTTGATACTGGCAGACTTGAGTACGAACGG
CGCCGGCGGAATATGTAATGTAGCGGTGAAATGCATAGATATTACATAGAACACCGATCGCGAAGGCAGCTGGCGAGGAC
GTCACTGACGCTGAGGCACGAAGGCGTGGGGATCAAACAGGATTAGATACCCTTGTAGTCC
>t0003658_II-3;size=5;
CCTACGGGGGGCTGCAGTGAGGAATATTGGTCAATGGACGAGAGTCTGAACCAGCCAAGTAGCGTGCAGGATGACGGCCC
TATGGGTTGTAAACTGCTTTTGTACGGGAATAAAGTGACCTACGTGTAGGTTTTTGCATGTACCGTAAGAATAAGGACCG
GCTAATTCCGTGCCAGCAGCCGCGGTAATACGGAAGGTCCGGGCGTTATCCGGATTTATTGGGTTTAAAGGGAGCGTAGG
CCGTGCTTTAAGCGTGTTGTGAAATGTAGGCGCCCAACGTCTGCACTGCAGCGCGAACTGGAGCACTTGAGTACGCAGGA
AGTAGGCGGAATTCGTCGTGTAGCGGTGAAATGCTTAGATATGACGAAGAACTCCGATTGGGAAGCCAGCTTACTGTAGC
GCCACTGACGCTGATGCTCGAAAGCGTGGGTATCGAACAGGATTAGATACCCGTGTAGTCC
>t0001896_II-3;size=5;
CCTACGGGGGGCTGCAGTGAGGAATATTGGTCAATGGGCGGAAGCCTGAACCAGCCATGCCGCGTGCAGGAATAAGGTCC
TATGGATTGTAAACTGCTTTTGTGCGGGAGCAATAAGGCCCACGTGTGGACCGATGAGAGTACCGTACGAATAAGCATCG
GCTAACTCCGTGCCAGCAGCCGCGGTAATACGGAGGATGCAAGCGTTATCCGGATTTATTGGGTTTAAAGGGTGCGTAGG
CTGTGCGGTAAGTCAGAGGTGAAATCCCCTCGCCCAACGAGGGAACTGCCTTTGATACTGCCGTGCTTGAATCCTGTTGC
CGTGGGAGGAATGAGTAGTGTAGCGGTGAAATGCATAGATATTACTCAGAACACCGATTGCGAAGGCATCTCACGAAGCA
GGTATTGACGCTGAGGCACGAAAGCGTGGGGATCAAACAGGATTAGATACCCCAGTAGTCC
>t0033075_II-3;size=5;
CCTACGGGGGGCTGCAGTCGAGAATCATTCACAATGGGGGCAACCCTGATGGTGCGACGCCGCGTGGGGGAGGAAGGTCT
TCGGATTGTAAACCCCTGTCATGCGGGAGCAAGGCGCAAGCTTGATAGTACCGCAAGAGGAAGAGACGGCAAACTCTGTG
CCAGCAGCCGCGGTAATACAGAGGTCTCAAGCGTTGTTCGGAATCACTGGGCGTAAAGGGTACGTAGGCTGCCGCATAAG
TCGCGCGTGAAAGGCAGGGGCTCAACCCCTGGAGTGCGCGTGATACTGTGCGGCTGGAGTGATGGAGGGGGAACCGGAAT
TCTTGGTGTAGCAGTGAAATGCGTAGATATCAAGAAGAAGACTCGTGGCGAAGGCGGGTTCCTGGACATTCACTGACGCT
GAGGTACGAAGGCCGGGGTAGCGAAAGGGATTAGATACCCGAGTAGTCC
>t0004850_II-3;size=5;
CCTACGGGCGGCTGCAGTGGGGAATATTGGGCAATGGGCGAAAGCCTGACCCAGCGACGCCGCGTGAGGGAAGAAGGTCT
TCGGATTGTAAACCTCTTTCAGCAGGGAAGAAGCAAGTGACGGTACCTGCAGAAGAAGCCACGGCTAACTACGTGCCAGC
AGCCGCGGTAATACGTAGGTGGCAAGCGTTATCCGGAATTACTGGGTGTAAAGGGTGTGTAGGCGGTTCTGCAAGTCAGG
CGTGAAAATCACGGGCTCAACCCGTGACCTGCGCTTGAAACTGTGGATCTTGAGAGTGGGAGAGGTTAATGGAATTCCCG
GTGTAGCGGTGAAATGCGTAGATATCGGGAGGAACACCAGTGGCGAAGGCGATTAACTGGACCACCACTGACGCTGAGAC
ACGAAAGCGTGGGGAGCAAACAGGATTAGATACCCTGGTAGTCC
>t0031297_II-3;size=5;
CCTACGGGTGGCTGCAGTGAGGAATATTGGTCAATGGGCGAGAGCCTGAACCAGCCAAGTAGCGTGAAGGAAGACTGCCC
TATGGGTTGTAAACTTCTTTTGTGCGGGGGTAAAGTGGTCCACGCGTGGTCCATTGCAAGTACCGTACGAATAAGCATCG
GCTAACTCCGTGCCAGCAGCCGCGGTAATACGGAGGATGCGAGCGTTATCCGGATTTATTGGGTTTAAAGGGAGCGTAGG
CGGGCGATTAAGTCAGCGGTTAAATAGTGTGGCTCAACCATGCCTTGCCGTTGATACTGGTTGTCTTGAGAGTACTAGAG
GTGGATGGAATTTAGGGTGTAGCGGTGAAATGCTTAGATATCCTAAAGAACTCCGATTGCGAAGGCAGTCCACTGGGGTA
CGTCTGACGCTGAAGCTCGAAAGTGCGGGTATCAAACAGGATTAGATACCCCTGTAGTCC
>t0003079_II-3;size=5;
CCTACGGGCGGCTGCAGTGAGGAATATTGGTCAATGGGCGCGAGCCTGAACCAGCCAAGTAGCGTGAGGGAAGACGGCCC
TACGGGTTGTAAACCTCTTTTGCGCGGGAATAAAGTCAGCCACGTGTGGCTGTTTGCATGTACCGCGGGAATAAGGACCG
GCTAATTCCGTGCCAGCAGCCGCGGTAATACGGAAGGTCCGGGCGTTATCCGGATTTATTGGGTTTAAAGGGAGCGCAGG
CCGCCTTTTAAGCGTGTTGTGAAATGCGGGCGCCCAACGTCCGCACTGCAGCGCGAACTGGAGGGCTTGAGTTTGCGGAA
AGAAGGCGGAATTCGTTGTGTAGCGGTGAAATGCTTAGATATGACGAAGAACTCCGATTGCGAAGGCAGCCTTCTGCAGC
ATTACTGACGCTAAAGCTCGAAAGTGCGGGTATCGAACAGGATTAGATACCCGGGTAGTCC
>t0008337_II-3;size=5;
CCTACGGGCGGCTGCAGCTAAGAATATTCCGCAATGGACGAAAGTCTGACGGAGCGACGCCGCGTGGATGATGAAGGCCG
GAAGGTTGTAAAATCCTTTTATAACTGAGGAATAAGTATTATCAGAGAAAGGTAGTATGGTGACTGTAGGTTATGAATAA
GCAACGGCTAATTACGTGCCAGCAGCCGCGGTAACACGTAAGTTGCGAGCGTTGTTCGGAATTATTGGGCGTAAAGGGCA
TGTAGGCGGTTTTGCAAGCTTGGTGTGAAATCCCGGAGCTCAACTCCGGAATTGCGTTGAGAACTGCATAACTAGAGTCA
CTGAGGGGCAATCAGAATTCCAGGTGTAGGGGTGAAATCTGTAGATATCTGGAAGAATACCAATGGCGAAGGCAGGTTAC
CAGCAGATGACTGACGCTGAGGTGCGAAGGTGCGGGGAGCAAACAGGATTAGATACCCTAGTAGTCC
>t0008365_II-3;size=5;
CCTACGGGTGGCTGCAGTAAGGAATATTGGGCAATGGGGGGAACCCTGACCCAGCCATGCCGCGTGAGGGAATGAGGCCC
TACGGGTCGTGAACCTCTTTTGCCTGGGGATAACCCCTCCCGCGCGACGGGGGGCTGCAGGTACCAGGCGAATAAGCATC
GGCTAACTCCGTGCCAGCAGCCGCGGTAATACGGAGGATGCGAGCGTTATCCGGATTCATTGGGTTTAAAGGGTGCGCAG
GCGGCCATGTAAGTCAGCGGTGAAAGCCAGGGGCCCAACCCCGGGAGTGCCGTTGATACTGCACGGCTGGAATGCGGTCG
AGGCGGGCGGAATGTGACGTGTAGCGGTGAAATGCATAGATATGTCACAGAACTCCGATAGCGAAGGCAGCTCGCCAGGC
CTGCATTGACGCTCAGGCACGAAAGCGTGGGGATCAAACAGGATTAGATACCCCAGTAGTCC
>t0003217_II-3;size=5;
CCTACGGGGGGCTGCAGTGAGGAATATTGGTCAATGGGCGGAAGCCTGAACCAGCCAAGTCGCGTGAAGGATGAAGGTAT
TATGTATTGTAAACTTCTTTAGCAGTGGAGTAATAAGGTGGTCGTGACCACTGATGCAAGTACACTGAGAATAAGGATCG
GCTAACTCCGTGCCAGCAGCCGCGGTAATACGGAGGATCCGAGCGTTATCCGGATTTATTGGGTTTAAAGGGTGCGCAGG
CGGCTTTTTAAGTCAGTGGTTAAATCGTGACGCTCAACGTCATCACGCCATTGATACTGGAGAGCTTGATTGCGGTCGAG
GTTTGCGGAATTCGTTGTGTAGCGGTGAAATGCATAGATATGACGAAGAACACCGATTGCGTAGGCAGCAGACCAGGCCG
TAAATGACGCTCATGCACGAAAGTGCGGGGATCGAACAGGATTAGATACCCCGGTAGTCC
>t0023223_II-3;size=5;
CCTACGGGCGGCTGCAGTGGGGAATATTGGACAATGGGGGAAACCCTGATCCAGCGACGCCGCGTGAGTGAAGAAGTATT
TCGGTATGTAAAGCTCTATCAGCAAGGAAGAAAATGACGGTACTTGACTAAGAAGCTCCGGCTAAATACGTGCCAGCAGC
CGCGGTAATACGTATGGAGCAAGCGTTATCCGGATTTACTGGGTGTAAAGGGAGCGTAGACGGCAAAGCAAGTCTGAAGT
GAAATCCCGGGGCTCAACCCCGGAACTGCTTTGGAAACTGTTTAGCTAGAGTGCAGGAGAGGTAAGCGGAATTCCTAGTG
TAGCGGTGAAATGCGTAGATATTAGGAGGAACACCAGTGGCGAAGGCGGCTTACTGGACTGTAACTGACGTTGAGGCTCG
AAAGCGTGGGGAGCAAACAGGATTAGATACCCGAGTAGTCC
>t0002644_II-3;size=5;
CCTACGGGTGGCTGCAGGTACCAGGCGAATAAGCATCGGCTAACTCCGTGCCAGCAGCCGCGGTAATACGGAGGATGCGA
GCGTTATCCGGATTCATTGGGTTTAAAGGGTGCGCAGGCGGCCATGTAAGTCAGCGGTGAAAGCCAGGGGCCCAACCCCG
GAAGTGCCGTTGATACTGCACGGCTGGAATGCGGTCGAGGCGGGCGGAATGTGACGTGTAGCGGTGAAATGCATAGATAT
GTCACAGAACTCCGATAGCGAAGGCAGCTCGCCAGGCCTGCATTGACGCTCAGGCACGAAAGCGTGGGGATCAAACAGGA
TTAGATACCCGTGTAGTCC
>t0000912_II-3;size=5;
CCTACGGGGGGCTGCAGTAAGGGATATTGGGCAATGGGGGCTACCCTGACCCAGCCATGCCGCGTGAGGGAATGAGGCCC
TACGGGTCGTGAACCTCTTTTGCACGGGGATAACGGCGCCCACGCGATGGGCGCGTGCAGGTACCGTGCGAATAAGCATC
GGCTAACTCCGTGCCAGCAGCCGCGGTAATACGGAGGATGCGAGCGTTATCCGGATTCATTGGGTTTAAAGGGTGCGCAG
GCGGCGCGACAAGTCAGCGGTGAAATCCGGGGGCCCAACCCCCGAAGTGCCGTTGATACTGCCGCGCTGGAATGCGGTCG
AGGCGGGCGGAATGTGGCGTGTAGCGGTGAAATGCATAGATATGCCACAGAACCCCGATAGCGAAGGCAGCTCGCCAGTC
CTGCATTGACGCTCGGGCACGAAAGCGTGGGGATCGAACAGGATTAGATACCCCTGTAGTCC
>t0009773_II-3;size=5;
CCTACGGGCGGCTGCAGTGAGGAATATTGGTCAATGGGCGGGAGCCTGAACCAGCCAAGTAGCGTGGAGGAAGACGGCCC
TACGGGTTGTAAACTCCTTTTGCCGGGGGATAAAAAACGGGACGTGTCCCGTCTTGCAGGTACCCGCGCGAATAAGGACC
GGCTAATTCCGTGCCAGCAGCCGCGGTAATACGGAAGGTCCGAGCGTTATCCGGATTTATTGGGTTTAAAGGGAGCGCAG
GCGGAGAGGCAAGCCAGCCGTAAAATCGTTGAGCTCAACTCAATCTCGCGGTTGGAACTGCTTCCCTTGAGTGCACGAGA
GGATGGTGGAATTCGTGGTGTAGCGGTGAAATGCATAGATATCACGAAGAACTCCGATTGCGAAGGCAGCCATCTGGCGT
GTTACTGACGCTCATGCTCGAAGGCGCGGGTATCAAACAGGATTAGATACCCTAGTAGTCC
>t0039497_II-3;size=5;
CCTACGGGAGGCAGCAGTAGGGAATATTGGGCAATGGAGGCAACTCTGACCCAGCCATGCCGCGTGAAGGAAGACGGCCC
TATGGGTTGTAAACTTCTTTTATCGTAGAGTAAACCTGGCCACGTGTGGCCAGTTGAGAGTATACGAGGAATAAGTATCG
GCTAACTCCGTGCCAGCAGCCGCGGTAATACGGGGGATACGAGCGTTATCCGGATTTATTGGGTTTAAAGGGTGCGCAGG
CGGATCGGTAAGTCAGGGGTGAAAAGTTGGGGCTCAACTCCAATCGTGCCTTTGATACTGCCGGACTAGAGTGCGATAGA
CGTGGCCGGAATGTGATGTGTAGCGGTGAAATGCTTAGATATGTCACAGAACACCGATCGAGAAGTCAGGTCACGAGCTC
GCAACTGACGCTCAGGCACGAAAGCGTGGGGATCAAACAGGATTAGATACCCCTGTAGTCC
>t0009015_II-3;size=5;
CCTACGGGCGGCTGCAGTGAGGAATATTGGTCAATGGACGGAAGTCTGAACCAGCCATGCCGCGTGCAGGAATGAGGCCC
TATGGGTCGTAAACTGCTTTTGCTGCGGAGCAATAAGGTCTACGTGTAGGCCGATGAGAGTACGCAGCGAATAAGCATCG
GCTAACTCCGTGCCAGCAGCCGCGGTAATACGGAGGATGCAAGCGTTATCCGGATTTATTGGGTTTAAAGGGTGCGTAGG
CTGTTGCTCAAGTCAGAGGTGAAAGCCCGGGGCTCAACTCCGGAACTGCCTTTGATACTGGGTGGCTTGAATCCTGCTGC
CGTGGGAGGAATGAGTAGTGTAGCGGTGAAATGCATAGATATTACTCAGAACACCGATTGCGAAGGCATCTCACGAAACA
GGCATTGACGCTGAGGCACGAAAGCGTGGGGATCAAACAGGATTAGATACCCCGGTAGTCC
>t0009434_II-3;size=5;
CCTACGGGGGGCTGCAGTCGAGAATCTTCCGCAATGGGCGAAAGCCTGACGGAGCGATGCCGCGTGAGGGACGAAGGCCT
TCGGGTCGTAAACCTCTGTCACCCGGGACGAACGCAACGACGGTACCGGGAGAGGAAGCCACGGCTAACTACGTGCCAGC
AGCCGCGGTAACACGTAGGTGGCGAGCGTTATTCGGATTCACTGGGCGTAAAGGGTCCGCAGGGGGCCCTCCAAGCCCGC
CGTGAAACCCCGGGGCTCAACCCCGGGCTTGCGGCGGGGACTGGCGGGCTGGAGTGCGCGATGGGCAGACGGAACACCAG
GTGTAGCGGTGGAATGCGTGGATATCTGGTGGAACACCGATGGCGAAGGCGGTCTGCTGGCGCGTCACTGACCCTCATGG
ACGAAAGCGTGGGTAGCAAACAGGATTAGATACCCCTGTAGTCC
>t0000887_II-3;size=5;
CCTACGGGGGGCTGCAGTCGAGAATTTTGGGCAATGGACGAAAGTCTGACCCAGCAATGCCGCGTGCGGGACGAAGGTCT
TCGGATTGTAAACCGCTGTCAAGAGGGACGAAACATGACGGTACCTCTGGAGGAAGCCACGGCTAACTACGTGCCAGCAG
CCGCGGTAATACGTAGGTGGCGAGCGTTGTTCGGATTTATTGGGCGTAAAGGGTCCGCAGGTGGTTGGATAAGTTTGACG
TGAAATCCCGGAGCTCAACTCCGGAACTGCGTTGAACACTGTCTGACTGGAGTATCGGAGAGGAGATTGGAATTCCAGGA
GTAGCGGTGGAATGCTTAGATATCTGGAAGAACACCGAAAGCGAAGGCAGATCTCTGGACGATTACTGACACTCAGGGAC
GAAAGTATGGGGAGCAAACAGGATTAGATACCCTAGTAGTCC
>t0022157_II-3;size=5;
CCTACGGGAGGCTGCAGTGAGGAATATTGGTCAATGGGCGAGAGCCTGAACCAGCCAAGTAGCGTGGAGGACGACGGCCC
TATGGGTTGTAAACTCCTTTTGCCTGAGGGTAAAGTGGCCTACGTGTAGGTTATTGCAAGTATCAGGTGAATAAGCATCG
GCTAACTCCGTGCCAGCAGCCGCGGTAATACGGAGGATGCGAGCGTTATCCGGATTTATTGGGTTTAAAGGGAGCGTAGG
CGGCCCGTTAAGTCAGCGGTCAAATCAGGTGGCTCAACCATCTGTCGCCGTTGAAACTGTCGGGCTTGAGTGCACAAGAG
GTGGATGGAATTCATGGTGTAGCGGTGAAATGCTTAGATATCATGAAGAACTCCGATTGCGAAGGCAGTCCACTGGGGTG
TTACTGACGCTGATGCTCGAAAGTGCGGGTATCAAACAGGATTAGATACCCTAGTAGTCC
>t0010434_II-3;size=5;
CCTACGGGAGGCTGCAGTGGGGAATATTGCACAATGGGGGAAACCCTGATGCAGCAACGCCGCGTGAAGGAAGACGGTCT
TCGGATTGTAAACTTTTGTTCTTAGTGAAGATAATGACGGTAGCTAAGGAGCAAGCCACGGCTAACTACGTGCCAGCAGC
CGCGGTAATACGTAGGTGGCAAGCGTTGTCCGGAATTACTGGGTGTAAAGGGAGCGCAGGCGGGAAATCAAGTTGGATGT
GAAATGTCGGGGCTTAACCCCGGAACTGCATCCAAAACTGATTTTCTTGAGTGAAGTAGAGGTAGGCGGAATTCCGAGTG
TAGCGGTGAAATGCGTAGATATTCGGAGGAACACCAGTGGCGAAGGCGGCCTACTGGGCTTTAACTGACGCTGAGGCTCG
AAAGTGTGGGGAGCAAACAGGATTAGATACCCTAGTAGTCC
>t0003931_II-3;size=5;
CCTACGGGAGGCAGCAGTGGGGAATATTGGACAATGGGGGAAACCCTGATCCAGCGACGCCGCGTGAGTGAAGAAGTATT
TCGGTATGTAAAGCTCTATCAGCAAGGAAGAAAATGACGGTACTTGACTAAGAAGCTCCGGCTAAATACGTGCCAGCAGC
CGCGGTAATACGTATGGAGCAAGCGTTATCCGGATTTACTGGGTGTAAAGGGAGCGTAGACGGCAAAGCAAGTCTGAAGT
GAAATGCCGGGGCTTAACCCCGGAACTGCTTTGGAAACTGTTTAGCTAGAGTGCAGGAGAGGTAAGCGGAATTCCTAGTG
TAGCGGTGAAATGCGTAGATATTAGGAGGAACACCAGTGGCGAAGGCGGCTTACTGGACTGTAACTGACGTTGAGGCTCG
AAAGCGTGGGGAGCAAACAGGATTAGATACCCTGGTAGTCC
>t0011499_II-3;size=5;
CCTACGGGTGGCTGCAGTGAGGAATATTGGTCAATGGACGTAAGTCTGAACCAGCCAAGTAGCGTGCAGGATGACGGCCC
TATGGGTTGTAAACTGCTTTTGTGCGTGATTAAAGTGCGGCACGCGTGCCGTATTGCAGTTAGCGCACGAATAAGGACCG
GCTAATTCCGTGCCAGCAGCCGCGGTAATACGGAAGGTCCTGGTGTTATCCGGATTTATTGGGTTTAAAGGGAGCGTAGG
CCGTCGGTTAAGCGTGTTGTGAAATCCAGGGGCTCAACCCCTGGCCTGCAGCGCGAACTGGCTGACTTGAGTACACGCAA
GGCAGGCGGAATTTGTGGTGTAGCGGTGAAATGCTTAGATATCACGAAGAACCCCGATTGCGAAGGCAGCTTGCCGGAGT
GTGACTGACGCTGAAGCTCGAAGGTGCGGGTATCGAACAGGATTAGATACCCCTGTAGTCC
>t0002420_II-3;size=5;
CCTACGGGCGGCTGCAGGTACCAGGCGAATAAGCATCGGCTAACTCCGTGCCAGCAGCCGCGGTAATACGGAGGATGCGA
GCGTTATCCGGATTCATTGGGTTTAAAGGGTGCGCAGGCGGCCATGTAAGTCAGCGGTGAAAGCCAGGGGCCCAACCCCG
GAAGTGCCGTTGATACTGCACGGCTGGAATGCGGTCGAGGCGGGCGGAATGTGACGTGTAGCGGTGAAATGCATAGATAT
GTCACAGAACTCCGATAGCGAAGGCAGCTCGCCAGGCCTGCATTGACGCTCAGGCACGAAAGCGTGGGGATCAAACAGGA
TTAGATACCCGGGTAGTCC
>t0028094_II-3;size=5;
CCTACGGGTGGCTGCAGTGAGGAATATTGGTCAATGGACGGAAGTCTGAACCAGCCATGCCGCGTGAAGGAAGGAGGCCC
TATGGGTTGTGAACTTCTTTTGCCGCAGAGTAATAAGGGTCCTGCGGGGCCTGATGAGAGTATGCGGCGAATAAGCATCG
GCTAACTCCGTGCCAGCAGCCGCGGTAATACGGAGGATGCAAGCGTTATCCGGATTTATTGGGTTTAAAGGGTGCGTAGG
CGGACGCGTAAGTCAGCGGTGAAATATCCCGGCTCAACCGGGAGGCTGCCGTTGATACTGCGCGACTGGAGTCCAAACGG
CGCCGGCGGAATATGTAATGTAGCGGTGAAATGCATAGATATTACATAGAACACCGATCGCGAAGGCAGCTGGCGAGGAT
GGTACTGACGCTGAGGCACGAAGGCGTGGGGATCAAACAGGATTAGATACCCGAGTAGTCC
>t0012053_II-3;size=5;
CCTACGGGCGGCTGCAGTGAGGAATATTGGTCAATGGGCGCGAGCCTGAACCAGCCAAGTAGCGTGAGGGAAGACGGCCC
TACGGGTTGTAAACCTCTTTTGCGCGGGAATAAAGTCAGCCACGTGTGGCTGTTTGCATGTACCGCGGGAATAAGGACCG
GCTAATTCCGTGCCAGCAGCCGCGGTAATACGGAAGGTCCGGGCGTTATCCGGATTTATTGGGTTTAAAGGGAGCGCAGG
CCGCCTTTTAAGCGTGTTGTGAAATGCGGGCGCCCAACGTCCGCACTGCAGCGCGAACTGGAGGGCTTGAGTTTGCGGAA
AGAAGGCGGAATTCGTTGTGTAGCGGTGAAATGCTTAGATATGACGAAGAACTCCGATTGCGAAGGCAGCCTTCTGCAGC
ATTACTGACGCTAAAGCTCGAAAGTGCGGGTATCGAACAGGATTAGATACCCGTGTAGTCC
>t0021755_II-3;size=5;
CCTACGGGCGGCTGCAGTGGGGAATATTGGGCAATGGGCGAAAGCCTGACCCAGCAACGCCGCGTGAAGGAAGAAGGTCT
TCGGATTGTAAACTTCTTTTATGAGGGACGAAGGACGTGACGGTACCTCATGAATAAGCCACGGCTAACTACGTGCCAGC
AGCCGCGGTAATACGTAGGTGGCAAGCGTTATCCGGATTTACTGGGTGTAAAGGGCGCGTAGGCGGGGTGGCAAGTCAGA
TGTGAAATCTATGGGCTTAACTCATAAACTGCATTTGAAACTGTCACTCTTGAGTGCTGGAGAGGTAGACGGAATTCCTT
GTGTAGCGGTGAAATGCGTAGATATAAGGAAGAACACCAGTGGCGAAGGCGGTCTACTGGACAGTAACTGACGCTGAGGC
GCGAAAGCGTGGGGAGCAAACAGGATTAGATACCCTTGTAGTCC
>t0016992_II-3;size=5;
CCTACGGGCGGCTGCAGTCGAGGATCATTCGCAATGGGCGCAAGCCTGACGATGCGACGCTGCGTGGAGGATGAAGGGCT
TCGGCTCGTAAACTCCTGTCATGAGGGAAAAAGCTCCCGCATATCAACAACGTGCGGGGTCGATGGTACTTCAAGAGGAA
GCCACGGCTAACTCTGTGCCAGCAGCCGCGGTAATACAGAGGTGGCGAGCGTTGTTCGGATTTACTGGGCGTAAAGGGCG
CGTAGGAGGTCCCGTGTGTCGATCGTGAAATCTCCGGGCTCAACCCGGAAAGTGCGGTCGAAACTGCGGGACTGGAGCAG
AGGATGGGAAAGCGGAACTCAAGGTGTAGCGGTGAAATGCGTTGATATCTTGAAGAACACCGGTGGCGAAGGCGGCTTTC
TGGAATCTCGCTGACTCTGAGGCGCGAAAGTAGGGGGAGCAAACAGGATTAGATACCCCAGTAGTCC
>t0010790_II-3;size=5;
CCTACGGGGGGCAGCAGTAGGGAATATTGGGCAATGGAAGCAATTCTGACCCAGCCATGCCGCGTGCAGGAAGAAGGCCC
TAGGGTTTTAAACTGCTTTTGTCACAGAGTAACCGTCGGGACGCGTCCCGGCCTGAGAGTATGTGACGAATAAGTATCGG
CTAACTCCGTGCCAGCAGCCGCGGTAATACGGAGGATACAAGCGTTATCCGGATTTATTGGGTTTAAAGGGTGCGCAGGC
GGACCGGTAAGTCAGGGGTGAAATACTGCAGCTCAACTGCAGCCGTGCCTTTGATACTGCCGGACTAGAGTCCAAGGGAC
GTGGCTGGAATGTGGTGTGTAGCGGTGAAATGCTTAGATATGCCACAGAACGCCGATCGTGAAGACAGGCCACGAACTTG
GCACTGACGCTCAGGCACGAAAGCGTGGGTATCAAACAGGATTAGATACCCTGGTAGTCC
>t0008009_II-3;size=5;
CCTACGGGTGGCAGCAGTGGGGAATATTGCACAATGGGCGCAAGCCTGATGCAGCGATGCCGCGTGAGGGAAGAAGGTTT
TCGGATTGTAAACCTCTGTCAAAAGGGACGATAATGACGGTACCTTAGAAGGAAGCTCCGGCTAACTACGTGCCAGCAGC
CGCGGTAATACGTAGGGAGCGAGCGTTATCCGGAATTACTGGGTGTAAAGGGAGTGTAGGCGGGACTGCAAGTCAGATGT
GAAAACTACCGGCTCAACTGGTAGACTGCATTTGAAACTGTGGTTCTTGAGTGAAGTAGAGGTAAGCGGAATTCCTAGTG
TAGCGGTGAAATGCGTAGATATTAGGAGGAACATCAGTGGCGAAGGCGGCTTACTGGGCTTTAACTGACGCTGAGGCTCG
AAAGCGTGGGGAGCAAACAGGATTAGATACCCTGGTAGTCC
>t0038377_II-3;size=5;
CCTACGGGAGGCTGCAGTGAGGAATATTGGTCAATGGGCGGAAGCCTGAACCAGCCATGCCGCGTGAGGGATGGAGGCCC
TATGGGTTGTAAACCTCTTTTGCCACAGAGTAATAAGGCTCATGCGTGGGCTGATGAGAGTATGTGGCGAATAAGCATCG
GCTAACTCCGTGCCAGCAGCCGCGGTAATACGGAGGATGCAAGCGTTATCCGGATTTATTGGGTTTAAAGGGTGCGTAGG
CGGACTGTTAAGTCAGCGGTGAAATATCCCGGCTCAACCGGGAGGCTGCCGTTGATACTGGCAGACTTGAGTACGAACGG
CGCCGGCGGAATATGTAATGTAGCGGTGAAATGCATAGATATTACATAGAACACCGATCGCGAAGGCAGCTGGCGAGGAC
GTCACTGACGCTGAGGCACGAAGGCGTGGGGATCAAACAGGATTAGATACCCTAGTAGTCC
>t0005044_II-3;size=5;
CCTACGGGAGGCTGCAGTGAGGAATATTGGTCAATGGGCGAGAGCCTGAACCAGCCAAGTAGCGTGAAGGAAGACTGCCC
TATGGGTTGTAAACTTCTTTTGTGCGGGGGTAAAGTGGTCCACGCGTGGTCCATTGCAAGTACCGTACGAATAAGCATCG
GCTAACTCCGTGCCAGCAGCCGCGGTAATACGGAGGATGCGAGCGTTATCCGGATTTATTGGGTTTAAAGGGAGCGTAGG
CGGGCGATTAAGTCAGCGGTTAAATAGTGTGGCTCAACCATGCCTTGCCGTTGATACTGGTTGTCTTGAGAGTACTAGAG
GTGGATGGAATTTAGGGTGTAGCGGTGAAATGCTTAGATATCCTAAAGAACTCCGATTGCGAAGGCAGTCCACTGGGGTA
CGTCTGACGCTGAAGCTCGAAAGTGCGGGTATCAAACAGGATTAGATACCCGTGTAGTCC
>t0003451_II-3;size=5;
CCTACGGGTGGCTGCAGTCGAGAATCTTCCGCAATGGGCGAAAGCCTGACGGAGCGATGCCGCGTGAGGGACGAAGGCCT
TCGGGTCGTAAACCTCTGTCACCCGGGACGAACGCAACGACGGTACCGGGAGAGGAAGCCACGGCTAACTACGTGCCAGC
AGCCGCGGTAATACGTAGGTGGCGAGCGTTATTCGGATTCACTGGGCGTAAAGGGTCCGCAGGGGGCCCTCCAAGCCCGC
CGTGAAATCCCGGGGCTCAACCCCGGGCGTGCGGCGGGGACTGGCGGGCTGGAGTGCGCGATGGGCAGACGGAACACCAG
GTGTAGCGGTGGAATGCGTAGATATCTGGTGGAACACCGATGGCGAAGGCGGTCTGCTGGCGCGTCACTGACCCTCAGGG
ACGAAAGCGTGGGTAGCAAACAGGATTAGATACCCTAGTAGTCC
>t0007977_II-3;size=5;
CCTACGGGCGGCAGCAGTAGGGAATATTGGGCAATGGAGGCAACTCTGACCCAGCCATGCCGCGTGAAGGAAGACGGCCC
TATGGGTTGTAAACTTCTTTTATCGTAGAGTAAACCTGGCCACGTGTGGCCAGTTGAGAGTATACGAGGAATAAGTATCG
GCTAACTCCGTGCCAGCAGCCGCGGTAATACGGGGGATACGAGCGTTATCCGGATTTATTGGGTTTAAAGGGTGCGCAGG
CGGATCGGTAAGTCAGGGGTGAAAAGTTGGGGCTCAACTCCAATCGTGCCTTTGATACTGCCGGACTAGAGTGCGATAGA
CGTGGCCGGAATGTGATGTGTAGCGGTGAAATGCTTAGATATGTCACAGAACACCGATCGAGAAGTCAGGTCACGAGCTC
GCAACTGACGCTCAGGCACGAAAGCGTGGGGATCAAACAGGATTAGATACCCGTGTAGTCC
>t0026466_II-3;size=5;
CCTACGGGAGGCTGCAGTGAGGAATATTGGACAATGGAGGGAACTCTGATCCAGCCAAACCGCGTGAAGGAAAAAGGTTC
TATGAATCGTAAACTTCTTTTGATAGGGAATAAATTTAGATATGTATATTTATTTGCAGGTACCTATCGAATAAGCACCG
GCTAACTCCGTGCCAGCAGCCGCGGTAATACGGAGGGTGCAGGCGTTATCCGGATTTATTAGGTTTAAAGGGTGCGCAGG
CGGGACATTAAGTCGGTGGTGAAATACCGTAGCTCAACTACGGGGCTGCCATCGATACTGATGACCTTGAGTGCGGATGA
GGAAGGCGGAATGTGGCGTGTAGCGGTGAAATGCTTAGATATGCCACAGAACACCGATTGCGAAGGCAGCTTTCCAATGC
GTAACTGACGCTCATGCACGAAAGCGCGGGTAGCGAACAGGATTAGATACCCTTGTAGTCC
>t0015159_II-3;size=5;
CCTACGGGCGGCAGCAGTGAGGAATATTGGTCAATGGACGGAAGTCTGAACCAGCCATGCCGCGTGAAGGAAGGAGGCCC
TATGGGTTGTGAACTTCTTTTGCCGCAGAGTAATAAGGGTCCTGCGGGGCCTGATGAGAGTATGCGGCGAATAAGCATCG
GCTAACTCCGTGCCAGCAGCCGCGGTAATACGGAGGATGCAAGCGTTATCCGGATTTATTGGGTTTAAAGGGTGCGTAGG
CGGACGCGTAAGTCAGCGGTGAAATATCCCGGCTCAACCGGGAGGCTGCCGTTGATACTGCGCGACTGGAGTCCAAACGG
CGCCGGCGGAATATGTAATGTAGCGGTGAAATGCATAGATATTACATAGAACACCGATCGCGAAGGCAGCTGGCGAGGAT
GGTACTGACGCTGAGGCACGAAGGCGTGGGGATCAAACAGGATTAGATACCCGAGTAGTCC
>t0024753_II-3;size=5;
CCTACGGGGGGCTGCAGTCGAGGATCATTTGCAATGGGCGAAAGCCTGACAATGCGACGCTGCGTGGAGGATGAAGGCCT
TCGGGTTGTAAACTCCTGTCATAGGGGAACAGGCGATCTTACCTAATACGTAAGTGAGTTGAGTGTACCCTAAGAGGAAT
TGGCGGCTAACTCTGTGCCAGCAGCCGCGGTAATACAGAGGCCAAGAGCGTTGTTCGGATTTACTGGGCGTAAAGGGCGC
GTAGGCGGTCTTGCGTGTCAAGTGTGAAATCTCCGGGCCCAACCCGGAAAGTGCGCTTGAAACTACAGGACTCGAGTCTG
GGAGAGGGAATCGGAATGCAGGGTGTAGCGGTGAAATGCGTTGATATCCTGCAGAACACCGGAGGCGAAGGCGGATTCCT
TGAACAGCACTGACGCTGAGGCGCGAAAGTCGGGGGAGCAAACAGGATTAGATACCCTAGTAGTCC
>t0014232_II-3;size=5;
CCTACGGGAGGCAGCAGTAGGGAATATTGGGCAATGGAAGCAATTCTGACCCAGCCATGCCGCGTGCAGGAAGAAGGCCC
TAGGGTTTTAAACTGCTTTTGTCACAGAGTAACCGTCGGGACGCGTCCCGGCCTGAGAGTATGTGACGAATAAGTATCGG
CTAACTCCGTGCCAGCAGCCGCGGTAATACGGAGGATACAAGCGTTATCCGGATTTATTGGGTTTAAAGGGTGCGCAGGC
GGACCGGTAAGTCAGGGGTGAAATACTGCAGCTCAACTGCAGCCGTGCCTTTGATACTGCCGGACTAGAGTCCAAGGGAC
GTGGCTGGAATGTGGTGTGTAGCGGTGAAATGCTTAGATATGCCACAGAACGCCGATCGTGAAGACAGGCCACGAACTTG
GCACTGACGCTCAGGCACGAAAGCGTGGGTATCAAACAGGATTAGATACCCTTGTAGTCC
>t0009105_II-3;size=5;
CCTACGGGAGGCAGCAGGTACCAGGCGAATAAGCATCGGCTAACTCCGTGCCAGCAGCCGCGGTAATACGGAGGATGCGA
GCGTTATCCGGATTCATTGGGTTTAAAGGGTGCGCAGGCGGCCATGTAAGTCAGCGGTGAAAGCCAGGGGCCCAACCCCG
GAAGTGCCGTTGATACTGCACGGCTGGAATGCGGTCGAGGCGGGCGGAATGTGACGTGTAGCGGTGAAATGCATAGATAT
GTCACAGAACTCCGATAGCGAAGGCAGCTCGCCAGGCCTGCATTGACGCTCAGGCACGAAAGCGTGGGGATCAAACAGGA
TTAGATACCCTGGTAGTCC
>t0033901_II-3;size=5;
CCTACGGGGGGCTGCAGTGAGGAATATTGGTCAATGGGCGGAAGCCTGAACCAGCCATGCCGCGTGAAGGAATAAGGTCC
TATGGATTGTAAACTTCTTTTGAGCGGGAGCAATAAGGCGTACGTGTACGCCGATGAGAGTACCGTTCGAATAAGCATCG
GCTAACTCCGTGCCAGCAGCCGCGGTAATACGGAGGATGCAAGCGTTATCCGGATTTATTGGGTTTAAAGGGTGCGTAGG
CTGTGCGTCAAGTCAGGGGTGAAAGCCCGGGGCTCAACTCCGGAACTGCCTTTGATACTGGCGTGCTTGAATTCGGATGC
CGTGGGAGGAATGAGTAGTGTAGCGGTGAAATGCATAGATATTACTCAGAACACCGATTGCGAAGGCATCTCACGAATCC
GACATTGACGCTGAGGCACGAAAGCGTGGGGATCAAACAGGATTAGATACCCTGGTAGTCC
>t0019162_II-3;size=5;
CCTACGGGGGGCTGCAGTCGAGGATCATTTGCAATGGGGGAAACCCTGACAATGCGACGCTGCGTGGAGGATGGAGGCCT
TCGGGTTGTAAACTCCTGTCATGAGGGAAAAGGAGAGCGGACCCAACACGTCCGTGATTTGATGGTACCTCAAGAGGAAG
CGACGGCTAACTCTGTGCCAGCAGCCGCGGTAATACAGAGGTCGCGAGCGTTGTTCGGATTTACTGGGCGTAAAGGGCGC
GTAGGCGGCATGATGTGTCGGATGTGAAATCTCCGGGCTCAACCCGGAAAGTGCGTCCGAAACTATCGTGCTCGAGTGCG
GAATGGGGAATCGGAATATAGGGTGTAGCGGTGAAATGCGTTGATATCCTATAGAACACCGGAGGCGAAGGCGGATTCCT
GGTACGCAACTGACGCTGAGGCGCGAAAGTCGGGGGAGCAAACAGGATTAGATACCCCAGTAGTCC
>t0026557_II-3;size=5;
CCTACGGGGGGCTGCAGTGGGGAATATTGCACAATGGGGGAAACCCTGATGCAGCAACGCCGCGTGCGGGAAGACGGTCT
TCGGATTGTAAACCGCTTTTCTTAGTGAAGAAACAAATGACGGTAGCTAAGGAATAAGCATCGGCTAACTACGTGCCAGC
AGCCGCGGTAATACGTAGGATGCAAGCGTTGTCCGGATTTACTGGGTGTAAAGGGAGCGCAGGCGGGACTTCAAGTTGGA
TGTGAAATGTCGAGGCTTAACCTCGTCACTGCATCCAAAACTGTAGTTCTTGAGTGGAGTAGAGGCAAGCGGAATTCCGA
GTGTAGCGGTGAAATGCGTAGATATTCGGAGGAACACCAGTGGCGAAGGCGGCTTGCTGGGCTCTAACTGACGCTGAGGC
TCGAAAGTGTGGGGAGCAAACAGGATTAGATACCCTAGTAGTCC
>t0019790_II-3;size=5;
CCTACGGGCGGCTGCAGTCGAGAATCTTCCGCAATGGGCGAAAGCCTGACGGAGCGATGCCGCGTGAGGGACGAAGGCCT
TCGGGTCGTAAACCTCTGTCACCCGGGACGAACGCAACGACGGTACCGGGAGAGGAAGCCACGGCTAACTACGTGCCAGC
AGCCGCGGTAATACGTAGGTGGCGAGCGTTATTCGGATTCACTGGGCGTAAAGGGTCCGCAGGGGGCCCTCCAAGCCCGC
CGTGAAATCCCGGGGCTCAACCCCGGGCGTGCGGCGGGGACTGGCGGGCTGGAGTGCGCGATGGGCAGACGGAACACCAG
GTGTAGCGGTGGAATGCGTAGATATCTGGTGGAACACCGATGGCGAAGGCGGTCTGCTGGCGCGTCACTGACCCTCAGGG
ACGAAAGCGTGGGTAGCAAACAGGATTAGATACCCCGGTAGTCC
>t0015285_II-3;size=5;
CCTACGGGCGGCTGCAGTAAGGAATATTGGGCAATGGGGGGAACCCTGACCCAGCCATGCCGCGTGAGGGAATGAGGCCC
TACGGGTCGTGAACCTCTTTTGCCTGGGGATAACCCCTCCCGCGCGACGGGGGGCTGCAGGTACCAGGCGAATAAGCATC
GGCTAACTCCGTGCCAGCAGCCGCGGTAATACGGAGGATGCGAGCGTTATCCGGATTCATTGGGTTTAAAGGGTGCGCAG
GCGGCCATGTAAGTCAGCGGTGAAAGCCAGGGGCCCAACCCCGGGAGTGCCGTTGATACTGCACGGCTGGAATGCGGTCG
AGGCGGGCGGAATGTGACGTGTAGCGGTGAAATGCATAGATATGTCACAGAACTCCGATAGCGAAGGCAGCTCGCCAGGC
CTGCATTGACGCTCAGGCACGAAAGCGTGGGGATCAAACAGGATTAGATACCCTGGTAGTCC
>t0010155_II-3;size=5;
CCTACGGGAGGCTGCAGGTACCAGGCGAATAAGCATCGGCTAACTCCGTGCCAGCAGCCGCGGTAATACGGAGGATGCGA
GCGTTATCCGGATTCATTGGGTTTAAAGGGTGCGCAGGCGGCCATGTAAGTCAGCGGTGAAAGCCAGGGGCCCAACCCCG
GAAGTGCCGTTGATACTGCACGGCTGGAATGCGGTCGAGGCGGGCGGAATGTGACGTGTAGCGGTGAAATGCATAGATAT
GTCACAGAACTCCGATAGCGAAGGCAGCTCGCCAGGCCTGCATTGACGCTCAGGCACGAAAGCGTGGGGATCAAACAGGA
TTAGATACCCGTGTAGTCC
>t0016184_II-3;size=5;
CCTACGGGAGGCAGCAGTGAGGAATATTGGTCAATGGGCGGAAGCCTGAACCAGCCAAGTCGCGTGAAGGATGAAGGTAT
TATGTATTGTAAACTTCTTTAGCAGTGGAGTAATAAGGGGATCGAGATCCCTGATGCAAGTACACTGAGAATAAGGATCG
GCTAACTCCGTGCCAGCAGCCGCGGTAATACGGAGGATCCGAGCGTTATCCGGATTTATTGGGTTTAAAGGGTGCGCAGG
CGGCTTTTTAAGTCAGTGGTTAAATCGTGACGCTCAACGTCATCACGCCATTGATACTGGAGAGCTTGATTGCGGTCGAG
GTTTGCGGAATTCGTTGTGTAGCGGTGAAATGCATAGATATGACGAAGAACACCGATTGCGTAGGCAGCAGACCAGGCCG
TAAATGACGCTCATGCACGAAAGTGCGGGGATCGAACAGGATTAGATACCCCAGTAGTCC
>t0024660_II-3;size=5;
CCTACGGGGGGCTGCAGTCGAGAATCTTCCGCAATGGGCGAAAGCCTGACGGAGCGATGCCGCGTGAGGGACGAAGGCCT
TCGGGTCGTAAACCTCTGTCACCCGGGACGAACGCAACGACGGTACCGGGAGAGGAAGCCACGGCTAACTACGTGCCAGC
AGCCGCGGTAATACGTAGGTGGCGAGCGTTATTCGGATTCACTGGGCGTAAAGGGTCCGCAGGGGGCCCTCCAAGCCCGC
CGTGAAATCCCGGGGCTCAACCCCGGGCGTGCGGCGGGGACTGGCGGGCTGGAGTGCGCGATGGGCAGACGGAACACCAG
GTGTAGCGGTGGAATGCGTAGATATCTGGTGGAACACCGATGGCGAAGGCGGTCTGCTGGCGCGTCACTGACCCTCAGGG
ACGAAAGCGTGGGTAGCAAACAGGATTAGATACCCTTGTAGTCC
>t0012711_II-3;size=5;
CCTACGGGTGGCTGCAGTCGAGAATCTTCCGCAATGGGCGAAAGCCTGACGGAGCGATGCCGCGTGAGGGACGAAGGCCT
TCGGGTCGTAAACCTCTGTCACCCGGGACGAACGCAACGACGGTACCGGGAGAGGAAGCCACGGCTAACTACGTGCCAGC
AGCCGCGGTAACACGTAGGTGGCGAGCGTTATTCGGATTCACTGGGCGTAAAGGGTCCGCAGGGGGCCCTCCAAGCCCGC
CGTGAAACCCCGGGGCTCAACCCCGGGCTTGCGGCGGGGACTGGCGGGCTGGAGTGCGCGATGGGCAGACGGAACACCAG
GTGTAGCGGTGGAATGCGTGGATATCTGGTGGAACACCGATGGCGAAGGCGGTCTGCTGGCGCGTCACTGACCCTCATGG
ACGAAAGCGTGGGTAGCAAACAGGATTAGATACCCTGGTAGTCC
>t0003493_II-3;size=5;
CCTACGGGAGGCTGCAGTAGGGAATATTGGGCAATGGAGGCAACTCTGACCCAGCCATGCCGCGTGAAGGAAGACGGCCC
TATGGGTTGTAAACTTCTTTTATCGTAGAGTAAACCTGGCCACGTGTGGCCAGTTGAGAGTATACGAGGAATAAGTATCG
GCTAACTCCGTGCCAGCAGCCGCGGTAATACGGGGGATACGAGCGTTATCCGGATTTATTGGGTTTAAAGGGTGCGCAGG
CGGATCGGTAAGTCAGGGGTGAAAAGTTGGGGCTCAACTCCAATCGTGCCTTTGATACTGCCGGACTAGAGTGCGATAGA
CGTGGCCGGAATGTGATGTGTAGCGGTGAAATGCTTAGATATGTCACAGAACACCGATCGAGAAGTCAGGTCACGAGCTC
GCAACTGACGCTCAGGCACGAAAGCGTGGGGATCAAACAGGATTAGATACCCCGGTAGTCC
>t0018380_II-3;size=5;
CCTACGGGCGGCTGCAGTGAGGAATATTGGTCAATGGGCGGAAGCCTGAACCAGCCATGCCGCGTGAAGGATTGAGGCCC
TATGGGTCGTAAACTTCTTTTGTGGTGGAGCAATAAGTCCTACGTGTAGGGCGATGAGAGTACATCACGAATAAGCATCG
GCTAACTCCGTGCCAGCAGCCGCGGTAATACGGAGGATGCAAGCGTTATCCGGATTTATTGGGTTTAAAGGGTGCGTAGG
CTGTGCAGCAAGTCAGAGGTGAAAGCCCGGGGCCTAACTCCGGAACTGCCTTTGATACTGTTGCGCTGGAATACGGATGC
CGTGGGAGGAATGAGTAGTGTAGCGGTGAAATGCATAGATATTACTCAGAACACCGATTGCGAAGGCATCTCACGAATCC
GTCATTGACGCTGAGGCACGAAAGCGTGGGGATCAAACAGGATTAGATACCCTAGTAGTCC
>t0016108_II-3;size=5;
CCTACGGGTGGCAGCAGTGGGGAATATTGCACAATGGGCGCAAGCCTGATGCAGCGATGCCGCGTGAGGGAAGAAGGTTT
TCGGATTGTAAACCTCTGTCAAAAGGGACGATAATGACGGTACCTTAGAAGGAAGCTCCGGCTAACTACGTGCCAGCAGC
CGCGGTAATACGTAGGGAGCGAGCGTTATCCGGAATTACTGGGTGTAAAGGGAGTGTAGGCGGGACTGCAAGTCAGATGT
GAAAACTACCGGCTCAACTGGTAGACTGCATTTGAAACTGTGGTTCTTGAGTGAAGTAGAGGTAAGCGGAATTCCTAGTG
TAGCGGTGAAATGCGTAGATATTAGGAGGAACATCAGTGGCGAAGGCGGCTTACTGGGCTTTAACTGACGCTGAGGCTCG
AAAGCGTGGGGAGCAAACAGGATTAGATACCCTAGTAGTCC
>t0008190_II-3;size=5;
CCTACGGGGGGCTGCAGCTAAGAATATTCCGCAATGGACGAAAGTCTGACGGAGCGACGCCGCGTGGATGATGAAGGCCG
GAAGGTTGTAAAATCCTTTTATAACTGAGGAATAAGTATTATCAGAGAAAGGTAGTATGGTGACTGTAGGTTATGAATAA
GCAACGGCTAATTACGTGCCAGCAGCCGCGGTAACACGTAAGTTGCGAGCGTTGTTCGGAATTATTGGGCGTAAAGGGCA
TGTAGGCGGTTTTGCAAGCTTGGTGTGAAATCCCGGAGCTCAACTCCGGAATTGCGTTGAGAACTGCATAACTAGAGTCA
CTGAGGGGCAATCAGAATTCCAGGTGTAGGGGTGAAATCTGTAGATATCTGGAAGAATACCAATGGCGAAGGCAGGTTAC
CAGCAGATGACTGACGCTGAGGTGCGAAGGTGCGGGGAGCAAACAGGATTAGATACCCGGGTAGTCC
>t0014520_II-3;size=5;
CCTACGGGAGGCTGCAGTGGGGAATATTGGACAATGGGGGAAACCCTGATCCAGCGACGCCGCGTGAGTGAAGAAGTATT
TCGGTATGTAAAGCTCTATCAGCAGGGAAGATAATGACGGTACCTGACTAAGAAGCCCCGGCTAACTACGTGCCAGCAGC
CGCGGTAATACGTAGGGGGCAAGCGTTATCCGGATTTACTGGGTGTAAAGGGAGCGTAGACGGCATGGCAAGTCTGATGT
GAAAACCCGGGGCTCAACCCCGGGACTGCATTGGAAACTGTCAGGCTAGAGTGCAGGAGAGGTAAGTGGAATTCCTAGTG
TAGCGGTGAAATGCGTAGATATTAGGAGGAACACCAGTGGCGAAGGCGGCTTACTGGACTGTAACTGACGTTGAGGCTCG
AAAGCGTGGGGAGCAAACAGGATTAGATACCCGTGTAGTCC
>t0000216_II-3;size=5;
CCTACGGGGGGCTGCAGTGAGGAATATTGGTCAATGGACGGAAGTCTGAACCAGCCATGCCGCGTGCAGGAATAAGGCCC
TATGGGTCGTAAACTGCTTTTGTGGTGGAGCAATAAGACGTACGCGTACGTCGATGAGAGTACATCACGAATAAGCATCG
GCTAACTCCGTGCCAGCAGCCGCGGTAATACGGAGGATGCAAGCGTTATCCGGATTTATTGGGTTTAAAGGGTGCGTAGG
CTGTGCGACAAGTCAGGGGTGAAAGCCCGCCGCCCAACGGCGGAACTGCCTTTGATACTGTCGCGCTGGAATACGGATGC
CGTGGGAGGAATGAGTAGTGTAGCGGTGAAATGCATAGATATTACTCAGAACACCGATTGCGAAGGCATCTCACGAATCC
GTCATTGACGCTGAGGCACGAAAGCGTGGGGATCAAACAGGATTAGATACCCCGGTAGTCC
>t0019237_II-3;size=5;
CCTACGGGTGGCTGCAGTCGAGAATCTTCCGCAATGGGCGAAAGCCTGACGGAGCGATGCCGCGTGAGGGACGAAGGCCT
TCGGGTCGTAAACCTCTGTCACCCGGGACGAACGCAACGACGGTACCGGGAGAGGAAGCCACGGCTAACTACGTGCCAGC
AGCCGCGGTAACACGTAGGTGGCGAGCGTTATTCGGATTCACTGGGCGTAAAGGGTCCGCAGGGGGCCCTCCAAGCCCGC
CGTGAAACCCCGGGGCTCAACCCCGGGCTTGCGGCGGGGACTGGCGGGCTGGAGTGCGCGATGGGCAGACGGAACACCAG
GTGTAGCGGTGGAATGCGTGGATATCTGGTGGAACACCGATGGCGAAGGCGGTCTGCTGGCGCGTCACTGACCCTCATGG
ACGAAAGCGTGGGTAGCAAACAGGATTAGATACCCTAGTAGTCC
>t0004612_II-3;size=5;
CCTACGGGAGGCTGCAGTCGAGAATCTTCCGCAATGGGCGAAAGCCTGACGGAGCGATGCCGCGTGAGGGACGAAGGCCT
TCGGGTCGTAAACCTCTGTCACCCGGGACGAACGCAACGACGGTACCGGGAGAGGAAGCCACGGCTAACTACGTGCCAGC
AGCCGCGGTAACACGTAGGTGGCGAGCGTTATTCGGATTCACTGGGCGTAAAGGGTCCGCAGGGGGCCCTCCAAGCCCGC
CGTGAAACCCCGGGGCTCAACCCCGGGCTTGCGGCGGGGACTGGCGGGCTGGAGTGCGCGATGGGCAGACGGAACACCAG
GTGTAGCGGTGGAATGCGTGGATATCTGGTGGAACACCGATGGCGAAGGCGGTCTGCTGGCGCGTCACTGACCCTCATGG
ACGAAAGCGTGGGTAGCAAACAGGATTAGATACCCGAGTAGTCC
>t0003861_II-3;size=5;
CCTACGGGAGGCAGCAGTGAGGAATATTGGTCAATGGGCGAGAGCCTGAACCAGCCATGTCGCGTGGAGGAATAAGGATC
TATGGTTCGTAAACTCCTTTTGCGGGGGGATAAAGTGCGGGACGCGTCCCGTATTGCAGGTACCCCGCGAATAAGCATCG
GCTAACTCCGTGCCAGCAGCCGCGGTAATACGGAGGATGCGAGCGTTATCCGGATTTATTGGGTTTAAAGGGTGCGTAGG
CGGCCTCTTAAGTCGGCGGTGAAATTTCCGGGCTCAACCCGGTCACTGCCGTCGAAACTGGGGGGCTTGAGTGCGTTTGG
GGTGGCTGGAATGTGCGGTGTAGCGGTGAAATGCATAGATATCGCACAGAACGCCGATCGCGGAGGCAGGTCACCAAGCC
GCAACTGACGCTGAGGCACGAAAGCGCGGGGATCGAACAGGATTAGATACCCCGGTAGTCC
>t0008007_II-3;size=5;
CCTACGGGTGGCAGCAGTAGGGAATATTGGGCAATGGAGGCAACTCTGACCCAGCCATGCCGCGTGAAGGAAGACGGCCC
TATGGGTTGTAAACTTCTTTTATCGTAGAGTAAACCTGGCCACGTGTGGCCAGTTGAGAGTATACGAGGAATAAGTATCG
GCTAACTCCGTGCCAGCAGCCGCGGTAATACGGGGGATACGAGCGTTATCCGGATTTATTGGGTTTAAAGGGTGCGCAGG
CGGATCGGTAAGTCAGGGGTGAAAAGTTGGGGCTCAACTCCAATCGTGCCTTTGATACTGCCGGACTAGAGTGCGATAGA
CGTGGCCGGAATGTGATGTGTAGCGGTGAAATGCTTAGATATGTCACAGAACACCGATCGAGAAGTCAGGTCACGAGCTC
GCAACTGACGCTCAGGCACGAAAGCGTGGGGATCAAACAGGATTAGATACCCCTGTAGTCC
>t0016159_II-3;size=5;
CCTACGGGCGGCAGCAGTGAGGAATATTGGTCAATGGACGGAAGTCTGAACCAGCCATGCCGCGTGAAGGAAGGAGGCCC
TATGGGTTGTGAACTTCTTTTGCCGCAGAGTAATAAGGGTCCTGCGGGGCCTGATGAGAGTATGCGGCGAATAAGCATCG
GCTAACTCCGTGCCAGCAGCCGCGGTAATACGGAGGATGCAAGCGTTATCCGGATTTATTGGGTTTAAAGGGTGCGTAGG
CGGACGCGTAAGTCAGCGGTGAAATATCCCGGCTCAACCGGGAGGCTGCCGTTGATACTGCGCGACTGGAGTCCAAACGG
CGCCGGCGGAATATGTAATGTAGCGGTGAAATGCATAGATATTACATAGAACACCGATCGCGAAGGCAGCTGGCGAGGAT
GGTACTGACGCTGAGGCACGAAGGCGTGGGGATCAAACAGGATTAGATACCCCAGTAGTCC
>t0013115_II-3;size=5;
CCTACGGGGGGCTGCAGTGAGGAATATTGGTCAATGGGCGGAAGCCTGAACCAGCCATGCCGCGTGAAGGAATAAGGTCC
TATGGATTGTAAACTTCTTTTGAGCGGGAGCAATAAGGCGTACGTGTACGCCGATGAGAGTACCGTTCGAATAAGCATCG
GCTAACTCCGTGCCAGCAGCCGCGGTAATACGGAGGATGCAAGCGTTATCCGGATTTATTGGGTTTAAAGGGTGCGTAGG
CTGTGCGTCAAGTCAGGGGTGAAAGCCCGGGGCTCAACTCCGGAACTGCCTTTGATACTGGCGTGCTTGAATTCGGATGC
CGTGGGAGGAATGAGTAGTGTAGCGGTGAAATGCATAGATATTACTCAGAACACCGATTGCGAAGGCATCTCACGAATCC
GACATTGACGCTGAGGCACGAAAGCGTGGGGATCAAACAGGATTAGATACCCGAGTAGTCC
>t0014776_II-3;size=5;
CCTACGGGAGGCAGCAGTGGGGAATATTGCACAATGGGCGCAAGCCTGATGCAGCGATGCCGCGTGAGGGAAGAAGGTTT
TCGGATTGTAAACCTCTGTCAAAAGGGACGATAATGACGGTACCTTAGAAGGAAGCTCCGGCTAACTACGTGCCAGCAGC
CGCGGTAATACGTAGGGAGCGAGCGTTATCCGGAATTACTGGGTGTAAAGGGAGTGTAGGCGGGACTGCAAGTCAGATGT
GAAAACTACCGGCTCAACTGGTAGACTGCATTTGAAACTGTGGTTCTTGAGTGAAGTAGAGGTAAGCGGAATTCCTAGTG
TAGCGGTGAAATGCGTAGATATTAGGAGGAACATCAGTGGCGAAGGCGGCTTACTGGGCTTTAACTGACGCTGAGGCTCG
AAAGCGTGGGGAGCAAACAGGATTAGATACCCGAGTAGTCC
>t0005236_II-3;size=5;
CCTACGGGGGGCAGCAGTGGGGAATATTGGGCAATGGGCGGAAGCCTGACCCAGCAACGCCGCGTGAGGGAAGAAGGTTT
TCGGATTGTAAACCTCTGTCCTTGGTGACGAAGGAAGTGACGGTAGCCAAGGAGGAAGCCCCGGCTAACTACGTGCCAGC
AGCCGCGGTAATACGTAGGGGGCGAGCGTTGTCCGGAATGACTGGGCGTAAAGGGCGTGTAGGCGGCGCTGTAAGTCCGG
AGTGAAAGTCCTGCTTTCAAGGTGGGAATTGCTTTGGAGACTGCAGAGCTTGAGTACGGAAGAGGTAAGTGGAATTCCCG
GTGTAGCGGTGAAATGCGTAGAGATCGGGAGGAACACCAGTGGCGAAGGCGACTTACTGGGCCGTAACTGACGCTGAGGC
GCGAAAGCGTGGGGAGCGAACAGGATTAGATACCCGAGTAGTCC
>t0004516_II-3;size=5;
CCTACGGGGGGCTGCAGTGGGGAATATTGCGCAATGGGGGAAACCCTGACGCAGCGACGCCGCGTGAGTGATGAAGTATT
TCGGTATGTAAAGCTCTTTAAGCAGGGAAGATAATGACGGTACCTGCAGAATAAGCACCGGCTGAATACGTGCCAGCAGC
CGCGGTAATACGTATGGTGCAAGCGTTATCCGGATTTACTGGGTGTAAAGGGAGCGTAGGTGGTCTGGCAAGCCAGAAGT
GAAAACCCGGGGCTCAACTCCGTGGATTGCTTTTGGAACTGTTGGACTGGAGTGCAGGAGGGGTAAGCGGAATTCCCAGT
GTAGCGGTGAAATGCGTAGATATTGGGAGGAACACCAGCGGCGAAGGCGGCTTACTGGACTGTAACTGACACTGAGGCTC
GAAAGCGTGGGGAGCAAACAGGATTAGATACCCTAGTAGTCC
>t0030607_II-3;size=5;
CCTACGGGAGGCTGCAGTGGGGAATATTGGACAATGGGGGAAACCCTGATCCAGCGACGCCGCGTGAGTGAAGAAGTATT
TCGGTATGTAAAGCTCTATCAGCAGGGAAGATAATGACGGTACCTGACTAAGAAGCCCCGGCTAACTACGTGCCAGCAGC
CGCGGTAATACGTAGGGGGCAAGCGTTATCCGGATTTACTGGGTGTAAAGGGAGCGTAGACGGCATGGCAAGTCTGATGT
GAAAACCCGGGGCTCAACCCCGGGACTGCATTGGAAACTGTCAGGCTAGAGTGCAGGAGAGGTAAGTGGAATTCCTAGTG
TAGCGGTGAAATGCGTAGATATTAGGAGGAACACCAGTGGCGAAGGCGGCTTACTGGACTGTAACTGACGTTGAGGCTCG
AAAGCGTGGGGAGCAAACAGGATTAGATACCCTTGTAGTCC
>t0016845_II-3;size=5;
CCTACGGGTGGCTGCAGTAAGGAATATTGGGCAATGGGGGGAACCCTGACCCAGCCATGCCGCGTGAGGGAATGAGGCCC
TACGGGTCGTGAACCTCTTTTGCCTGGGGATAACCCCTCCCGCGCGACGGGGGGCTGCAGGTACCAGGCGAATAAGCATC
GGCTAACTCCGTGCCAGCAGCCGCGGTAATACGGAGGATGCGAGCGTTATCCGGATTCATTGGGTTTAAAGGGTGCGCAG
GCGGCCATGTAAGTCAGCGGTGAAAGCCAGGGGCCCAACCCCGGAAGTGCCGTTGATACTGCACGGCTGGAATGCGGTCG
AGGCGGGCGGAATGTGACGTGTAGCGGTGAAATGCATAGATATGTCACAGAACTCCGATAGCGAAGGCAGCTCGCCAGGC
CTGCATTGACGCTCAGGCACGAAAGCGTGGGGATCAAACAGGATTAGATACCCCAGTAGTCC
>t0004106_II-3;size=5;
CCTACGGGAGGCTGCAGTGGGGAATATTGCACAATGGGCGCAAGCCTGATGCAGCAACGCCGCGTGAGGGAAGACGGTTT
TCGGATTGTAAACCTCTGTCTTCGGTGACGAACAATGACGGTAGCCGAGGAGGAAGCCACGGCTAACTACGTGCCAGCAG
CCGCGGTAATACGTAGGTGGCAAGCGTTATCCGGAATTACTGGGTGTAAAGGGAGCGCAGGCGGGACAGCAAGTCAGCGG
TGAAATTTATGGGCTCAACCCATAAACTGCCGTTGAAACTGTTGTTCTTGAGTGGAGTAGAGGCAGGCGGAATTCCGAGT
GTAGCGGTGAAATGCGTAGATATTCGGAGGAACACCAGTGGCGAAGGCGGCCTGCTGGGCTCTAACTGACGCTGAGGCTC
GAAAGTGTGGGGAGCAAACAGGATTAGATACCCTGGTAGTCC
>t0026690_II-3;size=5;
CCTACGGGGGGCTGCAGTAAGGAATATTGGGCAATGGGGGGAACCCTGACCCAGCCATGCCGCGTGAGGGAATGAGGCCC
TACGGGTCGTGAACCTCTTTTGCCTGGGGATAACCCCTCCCGCGCGACGGGGGGCTGCAGGTACCAGGCGAATAAGCATC
GGCTAACTCCGTGCCAGCAGCCGCGGTAATACGGAGGATGCGAGCGTTATCCGGATTCATTGGGTTTAAAGGGTGCGCAG
GCGGCCATGTAAGTCAGCGGTGAAAGCCAGGGGCCCAACCCCGGAAGTGCCGTTGATACTGCACGGCTGGAATGCGGTCG
AGGCGGGCGGAATGTGACGTGTAGCGGTGAAATGCATAGATATGTCACAGAACTCCGATAGCGAAGGCAGCTCGCCAGGC
CTGCATTGACGCTCAGGCACGAAAGCGTGGGGATCAAACAGGATTAGATACCCCGGTAGTCC
>t0029560_II-3;size=5;
CCTACGGGGGGCAGCAGTGGGGAATATTGCACAATGGGCGCAAGCCTGATGCAGCGATGCCGCGTGAGGGAAGAAGGTTT
TCGGATTGTAAACCTCTGTCAAAAGGGACGATAATGACGGTACCTTAGAAGGAAGCTCCGGCTAACTACGTGCCAGCAGC
CGCGGTAATACGTAGGGAGCGAGCGTTATCCGGAATTACTGGGTGTAAAGGGAGTGTAGGCGGGACTGCAAGTCAGATGT
GAAAACTACCGGCTCAACTGGTAGACTGCATTTGAAACTGTGGTTCTTGAGTGAAGTAGAGGTAAGCGGAATTCCTAGTG
TAGCGGTGAAATGCGTAGATATTAGGAGGAACATCAGTGGCGAAGGCGGCTTACTGGGCTTTAACTGACGCTGAGGCTCG
AAAGCGTGGGGAGCAAACAGGATTAGATACCCCTGTAGTCC
>t0000370_II-3;size=5;
CCTACGGGAGGCTGCAGTAGGGAATATTGGGCAATGGAAGCAATTCTGACCCAGCCATGCCGCGTGCAGGAAGAAGGCCC
TAGGGTTTTAAACTGCTTTTGTCACAGAGTAACCGTCGGGACGCGTCCCGGCCTGAGAGTATGTGACGAATAAGTATCGG
CTAACTCCGTGCCAGCAGCCGCGGTAATACGGAGGATACAAGCGTTATCCGGATTTATTGGGTTTAAAGGGTGCGCAGGC
GGACCGGTAAGTCAGGGGTGAAATACTGCAGCTCAACTGCAGCCGTGCCTTTGATACTGCCGGACTAGAGTCCAAGGGAC
GTGGCTGGAATGTGGTGTGTAGCGGTGAAATGCTTAGATATGCCACAGAACGCCGATCGTGAAGACAGGCCACGAACTTG
GCACTGACGCTCAGGCACGAAAGCGTGGGTATCAAACAGGATTAGATACCCTTGTAGTCC
>t0003986_II-3;size=5;
CCTACGGGCGGCTGCAGTGAGGAATATTGGTCAATGGGCGAGAGCCTGAACCAGCCATGTCGCGTGGAGGAATAAGGATC
TATGGTTCGTAAACTCCTTTTGCGGGGGGATAAAGTGCGGGACGCGTCCCGTATTGCAGGTACCCCGCGAATAAGCATCG
GCTAACTCCGTGCCAGCAGCCGCGGTAATACGGAGGATGCGAGCGTTATCCGGATTTATTGGGTTTAAAGGGTGCGTAGG
CGGCCTCTTAAGTCGGCGGTGAAATTTCCGGGCTCAACCCGGTCACTGCCGTCGAAACTGGGGGGCTTGAGTGCGTTTGG
GGTGGCTGGAATGTGCGGTGTAGCGGTGAAATGCATAGATATCGCACAGAACGCCGATCGCGGAGGCAGGTCACCAAGCC
GCAACTGACGCTGAGGCACGAAAGCGCGGGGATCGAACAGGATTAGATACCCCTGTAGTCC
>t0020301_II-3;size=5;
CCTACGGGTGGCTGCAGTGAGGAATATTGGTCAATGGGCGGAAGCCTGAACCAGCCATGCCGCGTGAGGGATGGAGGCCC
TATGGGTTGTAAACCTCTTTTGCCACAGAGTAATAAGGCTCATGCGTGGGCTGATGAGAGTATGTGGCGAATAAGCATCG
GCTAACTCCGTGCCAGCAGCCGCGGTAATACGGAGGATGCAAGCGTTATCCGGATTTATTGGGTTTAAAGGGTGCGTAGG
CGGACTGTTAAGTCAGCGGTGAAATATCCCGGCTCAACCGGGAGGCTGCCGTTGATACTGGCAGACTTGAGTACGAACGG
CGCCGGCGGAATATGTAATGTAGCGGTGAAATGCATAGATATTACATAGAACACCGATCGCGAAGGCAGCTGGCGAGGAC
GTCACTGACGCTGAGGCACGAAGGCGTGGGGATCAAACAGGATTAGATACCCCAGTAGTCC
>t0001482_II-3;size=5;
CCTACGGGGGGCAGCAGTGAGGAATATTGGTCAATGGGCGAGAGCCTGAACCAGCCAAGTAGCGTGAAGGAAGACTGCCC
TATGGGTTGTAAACTTCTTTTGTGCGGGGGTAAAGTGGTCCACGCGTGGTCCATTGCAAGTACCGTACGAATAAGCATCG
GCTAACTCCGTGCCAGCAGCCGCGGTAATACGGAGGATGCGAGCGTTATCCGGATTTATTGGGTTTAAAGGGAGCGTAGG
CGGGCGATTAAGTCAGCGGTTAAATAGTGTGGCTCAACCATGCCTTGCCGTTGATACTGGTTGTCTTGAGAGTACTAGAG
GTGGATGGAATTTAGGGTGTAGCGGTGAAATGCTTAGATATCCTAAAGAACTCCGATTGCGAAGGCAGTCCACTGGGGTA
CGTCTGACGCTGAAGCTCGAAAGTGCGGGTATCAAACAGGATTAGATACCCGAGTAGTCC
>t0000169_II-3;size=5;
CCTACGGGAGGCTGCAGTGAGGAATATTGGTCAATGGACGAGAGTCTGAACCAGCCAAGTAGCGTGCAGGATGACGGCCC
TATGGGTTGTAAACTGCTTTTGTACGGGAATAAAGTGACCTACGTGTAGGTTTTTGCATGTACCGTAAGAATAAGGACCG
GCTAATTCCGTGCCAGCAGCCGCGGTAATACGGAAGGTCCGGGCGTTATCCGGATTTATTGGGTTTAAAGGGAGCGTAGG
CCGTGCTTTAAGCGTGTTGTGAAATGTAGGCGCCCAACGTCTGCACTGCAGCGCGAACTGGAGCACTTGAGTACGCAGGA
AGTAGGCGGAATTCGTCGTGTAGCGGTGAAATGCTTAGATATGACGAAGAACTCCGATTGGGAAGCCAGCTTACTGTAGC
GCCACTGACGCTGATGCTCGAAAGCGTGGGTATCGAACAGGATTAGATACCCCAGTAGTCC
>t0003676_II-3;size=5;
CCTACGGGTGGCTGCAGTAAGGGATATTGGGCAATGGGGGCTACCCTGACCCAGCCATGCCGCGTGAGGGAATGAGGCCC
TACGGGTCGTGAACCTCTTTTGCACGGGGATAACGGCGCCCACGCGATGGGCGCGTGCAGGTACCGTGCGAATAAGCATC
GGCTAACTCCGTGCCAGCAGCCGCGGTAATACGGAGGATGCGAGCGTTATCCGGATTCATTGGGTTTAAAGGGTGCGCAG
GCGGCGCGACAAGTCAGCGGTGAAATCCGGGGGCCCAACCCCCGAAGTGCCGTTGATACTGCCGCGCTGGAATGCGGTCG
AGGCGGGCGGAATGTGGCGTGTAGCGGTGAAATGCATAGATATGCCACAGAACCCCGATAGCGAAGGCAGCTCGCCAGTC
CTGCATTGACGCTCGGGCACGAAAGCGTGGGGATCGAACAGGATTAGATACCCTAGTAGTCC
>t0044605_II-3;size=5;
CCTACGGGGGGCAGCAGTCGAGGATCATTCGCAATGGGCGCAAGCCTGACGATGCGACGCTGCGTGGAGGATGAAGGGCT
TCGGCTCGTAAACTCCTGTCATGAGGGAAAAAGCTCCCGCATATCAACAACATGCGGGGTCGATGGTACTTCAAGAGGAA
GCCACGGCTAACTCTGTGCCAGCAGCCGCGGTAATACAGAGGTGGCGAGCGTTGTTCGGATTTACTGGGCGTAAAGGGCG
CGTAGGACGTGCCGTGTGTCGAACGTGAAATCTCCGGGCTCAACCCGGAAAGTGCGTTCGAAACTGCGGCGCTAGAGCAG
AGGATGGGAAAGCGGAACTCAAGGTGTAGCGGTGAAATGCGTTGATATCTTGAAGAACACCGGTGGCGAAGGCGGCTTTC
TGGAATCTCGCTGACTCTGAGGCGCGAAAGTAGGGGGAGCAAACAGGATTAGATACCCTAGTAGTCC
>t0019128_II-3;size=5;
CCTACGGGCGGCTGCAGTGAGGAATATTGGTCAATGGGGGGAACCCTGAACCAGCCATGCCGCGTGAAGGAAGACGGCCC
TATGGGTTGTAAACTTCTTTTGTACGGGAATAACGTTGGCCACGCGTGGCCATGAGAAGGTACCGTATGAATAAGCATCG
GCTAACTCCGTGCCAGCAGCCGCGGTAATACGGAGGATGCAGGCGTTATCCGGATTTATTAGGTTTAAAGGGTGCGTAGG
CGGCCAGGTAAGTCAGCGTTGAAAGTCTGCGGCTCAACCGTAGAATTGGCATTGATACTGTTTGGCTAGGATGTGGCGGA
AGTAGGCGGAATGTGCAGTGTAGCGGTGAAATGCTTAGATATTGTACAGAACACCAATTGCGAAGGCAGCTTACTATACC
ATGATTGACGCTGAGGCACGAAAGCGTGGGGATCGAACAGGATTAGATACCCTAGTAGTCC
>t0018847_II-3;size=5;
CCTACGGGCGGCTGCAGTGAGGAATATTGGTCAATGGGCGAGAGCCTGAACCAGCCAAGTAGCGTGGAGGACGACGGCCC
TATGGGTTGTAAACTCCTTTTGCCTGAGGGTAAAGTGACCTACGTGTAGGTTATTGCAAGTATCAGGTGAATAAGCATCG
GCTAACTCCGTGCCAGCAGCCGCGGTAATACGGAGGATGCGAGCGTTATCCGGATTTATTGGGTTTAAAGGGAGCGTAGG
CGGCCCGTTAAGTCAGCGGTCAAATCAGGTGGCTCAACCATCTGTCGCCGTTGAAACTGTCGGGCTTGAGTGCACAAGAG
GTGGATGGAATTCATGGTGTAGCGGTGAAATGCTTAGATATCATGAAGAACTCCGATTGCGAAGGCAGTCCACTGGGGTG
TTACTGACGCTGATGCTCGAAAGTGCGGGTATCAAACAGGATTAGATACCCCGGTAGTCC
>t0033945_II-3;size=5;
CCTACGGGGGGCTGCAGTGGGGAATATTGCACAATGGGCGCAAGCCTGATGCAGCAACGCCGCGTGAGGGAAGACGGTTT
TCGGATTGTAAACCTCTGTCTTCGGTGACGAACAATGACGGTAGCCGAGGAGGAAGCCACGGCTAACTACGTGCCAGCAG
CCGCGGTAATACGTAGGTGGCAAGCGTTATCCGGAATTACTGGGTGTAAAGGGAGCGCAGGCGGGACAGCAAGTCAGCGG
TGAAATTTATGGGCTCAACCCATAAACTGCCGTTGAAACTGTTGTTCTTGAGTGGAGTAGAGGCAGGCGGAATTCCGAGT
GTAGCGGTGAAATGCGTAGATATTCGGAGGAACACCAGTGGCGAAGGCGGCCTGCTGGGCTCTAACTGACGCTGAGGCTC
GAAAGTGTGGGGAGCAAACAGGATTAGATACCCGAGTAGTCC
>t0001676_II-3;size=5;
CCTACGGGAGGCTGCAGTGAGGAATATTGGTCAATGGGCGGAAGCCTGAACCAGCCAAGTCGCGTGAAGGATGAAGGTAT
TATGTATTGTAAACTTCTTTAGCAGTGGAGTAATAAGGGGATCGAGATCCCTGATGCAAGTACACTGAGAATAAGGATCG
GCTAACTCCGTGCCAGCAGCCGCGGTAATACGGAGGATCCGAGCGTTATCCGGATTTATTGGGTTTAAAGGGTGCGCAGG
CGGCTTTTTAAGTCAGTGGTTAAATCGTGACGCTCAACGTCATCACGCCATTGATACTGGAGAGCTTGATTGCGGTCGAG
GTTTGCGGAATTCGTTGTGTAGCGGTGAAATGCATAGATATGACGAAGAACACCGATTGCGTAGGCAGCAGACCAGGCCG
TAAATGACGCTCATGCACGAAAGTGCGGGGATCGAACAGGATTAGATACCCTTGTAGTCC
>t0015931_II-3;size=5;
CCTACGGGTGGCTGCAGTAGGGAATATTGGGCAATGGAAGCAATTCTGACCCAGCCATGCCGCGTGCAGGAAGAAGGCCC
TAGGGTTTTAAACTGCTTTTGTCACAGAGTAACCGTCGGGACGCGTCCCGGCCTGAGAGTATGTGACGAATAAGTATCGG
CTAACTCCGTGCCAGCAGCCGCGGTAATACGGAGGATACAAGCGTTATCCGGATTTATTGGGTTTAAAGGGTGCGCAGGC
GGACCGGTAAGTCAGGGGTGAAATACTGCAGCTCAACTGCAGCCGTGCCTTTGATACTGCCGGACTAGAGTCCAAGGGAC
GTGGCTGGAATGTGGTGTGTAGCGGTGAAATGCTTAGATATGCCACAGAACGCCGATCGTGAAGACAGGCCACGAACTTG
GCACTGACGCTCAGGCACGAAAGCGTGGGTATCAAACAGGATTAGATACCCCAGTAGTCC
>t0048077_II-3;size=5;
CCTACGGGCGGCTGCAGTGAGGAATATTGGTCAATGGGCGAGAGCCTGAACCAGCCAAGTAGCGTGCAGGATGACGGCCC
TATGGGTTTTAAACTGCTTTTGATTGGGAATAACGTGCCCCACTCGTGGGGCAGTGCATGTACCTTTCGAATAAGCATCG
GCTAATTCCGTGCCAGCAGCCGCGGTAATACGGAAGATGCGAGCGTTATCCGGATTTATTGGGTTTAAAGGGAGCGTAGG
CGGGCTGTTGAGTCAGCGGTTAAATGTCAGTGCCCAACATTGGCATGCCGTTGATACTGGCGGCCTTGAATGCACACAAG
GAAGGTGGAATTCGTCGTGTAGCGGTGAAATGCTTAGATATGACGAAGAACTCCGATTGCGAAGGCAGCCTTCTGGGGTG
CCATTGACGCTGAGGCTCGAAAGTGCGGGAATCAAACAGGATTAGATACCCTAGTAGTCC
>t0019004_II-3;size=5;
CCTACGGGGGGCTGCAGTCGAGAATCTTCCGCAATGGGCGAAAGCCTGACGGAGCGATGCCGCGTGAGGGACGAAGGCCT
TCGGGTCGTAAACCTCTGTCACCCGGGACGAACGCAACGACGGTACCGGGAGAGGAAGCCACGGCTAACTACGTGCCAGC
AGCCGCGGTAATACGTAGGTGGCGAGCGTTATTCGGATTCACTGGGCGTAAAGGGTCCGCAGGGGGCCCTCCAAGCCCGC
CGTGAAATCCCGGGGCTCAACCCCGGGCGTGCGGCGGGGACTGGCGGGCTGGAGTGCGCGATGGGCAGACGGAACACCAG
GTGTAGCGGTGGAATGCGTAGATATCTGGTGGAACACCGATGGCGAAGGCGGTCTGCTGGCGCGTCACTGACCCTCAGGG
ACGAAAGCGTGGGTAGCAAACAGGATTAGATACCCGTGTAGTCC
>t0033642_II-3;size=5;
CCTACGGGTGGCAGCAGGTACCAGGCGAATAAGCATCGGCTAACTCCGTGCCAGCAGCCGCGGTAATACGGAGGATGCGA
GCGTTATCCGGATTCATTGGGTTTAAAGGGTGCGCAGGCGGCCATGTAAGTCAGCGGTGAAAGCCAGGGGCCCAACCCCG
GGAGTGCCGTTGATACTGCACGGCTGGAATGCGGTCGAGGCGGGCGGAATGTGACGTGTAGCGGTGAAATGCATAGATAT
GTCACAGAACTCCGATAGCGAAGGCAGCTCGCCAGGCCTGCATTGACGCTCAGGCACGAAAGCGTGGGGATCAAACAGGA
TTAGATACCCTTGTAGTCC
>t0004076_II-3;size=5;
CCTACGGGTGGCAGCAGTAGGGAATATTGGGCAATGGAGGCAACTCTGACCCAGCCATGCCGCGTGAAGGAAGACGGCCC
TATGGGTTGTAAACTTCTTTTATCGTAGAGTAAACCTGGCCACGTGTGGCCAGTTGAGAGTATACGAGGAATAAGTATCG
GCTAACTCCGTGCCAGCAGCCGCGGTAATACGGGGGATACGAGCGTTATCCGGATTTATTGGGTTTAAAGGGTGCGCAGG
CGGATCGGTAAGTCAGGGGTGAAAAGTTGGGGCTCAACTCCAATCGTGCCTTTGATACTGCCGGACTAGAGTGCGATAGA
CGTGGCCGGAATGTGATGTGTAGCGGTGAAATGCTTAGATATGTCACAGAACACCGATCGAGAAGTCAGGTCACGAGCTC
GCAACTGACGCTCAGGCACGAAAGCGTGGGGATCAAACAGGATTAGATACCCTGGTAGTCC
>t0029093_II-3;size=5;
CCTACGGGAGGCTGCAGTAGGGAATATTGGGCAATGGAAGCAATTCTGACCCAGCCATGCCGCGTGCAGGAAGAAGGCCC
TAGGGTTTTAAACTGCTTTTGTCACAGAGTAACCGTCGGGACGCGTCCCGGCCTGAGAGTATGTGACGAATAAGTATCGG
CTAACTCCGTGCCAGCAGCCGCGGTAATACGGAGGATACAAGCGTTATCCGGATTTATTGGGTTTAAAGGGTGCGCAGGC
GGACCGGTAAGTCAGGGGTGAAATACTGCAGCTCAACTGCAGCCGTGCCTTTGATACTGCCGGACTAGAGTCCAAGGGAC
GTGGCTGGAATGTGGTGTGTAGCGGTGAAATGCTTAGATATGCCACAGAACGCCGATCGTGAAGACAGGCCACGAACTTG
GCACTGACGCTCAGGCACGAAAGCGTGGGTATCAAACAGGATTAGATACCCGAGTAGTCC
>t0019843_II-3;size=5;
CCTACGGGGGGCAGCAGTGGGGAATATTGGACAATGGGGGAAACCCTGATCCAGCGACGCCGCGTGAGTGAAGAAGTATT
TCGGTATGTAAAGCTCTATCAGCAAGGAAGAAAATGACGGTACTTGACTAAGAAGCTCCGGCTAAATACGTGCCAGCAGC
CGCGGTAATACGTATGGAGCAAGCGTTATCCGGATTTACTGGGTGTAAAGGGAGCGTAGACGGCAAAGCAAGTCTGAAGT
GAAATGCCGGGGCTTAACCCCGGAACTGCTTTGGAAACTGTTTAGCTAGAGTGCAGGAGAGGTAAGCGGAATTCCTAGTG
TAGCGGTGAAATGCGTAGATATTAGGAGGAACACCAGTGGCGAAGGCGGCTTACTGGACTGTAACTGACGTTGAGGCTCG
AAAGCGTGGGGAGCAAACAGGATTAGATACCCGAGTAGTCC
>t0018095_II-3;size=4;
CCTACGGGCGGCAGCAGTGGGGAATCTTCCGCAATGGGCGAAAGCCTGACGGAGCAATGCCGCGTGAGTGATGAAGGGAT
TCGTCCCGTAAAGCTCTTTTATACATGACGAACGCGCGAGGGGCGAACAGCCCCTTGCAGTGACGGTAGTGTATGAATAA
GCCACGGCTAACTACGTGCCAGCAGCCGCGGTAATACGTAGGTGGCGAGCGTTGTCCGGAATTATTGGGCGTAAAGAGCA
TGTAGGCGGTCCCTTAAGTCTGGAGTGAAAATGCGGGGCTCAACCCCGTATGGCTTTGGATACTGGGGGACTTGAGTGCA
GGAGGGGAAAGGGGAATTCCCAGTGTAGCGGTGAAATGCGTAGATATTGGGAGGAACACCAGTGGCGAAGGCGCCTTTCT
GGACTGTGTCTGACGCTGAGATGCGAAAGCCAGGGGAGCGAACGGGATTAGATACCCTAGTAGTCC
>t0003215_II-3;size=4;
CCTACGGGGGGCTGCAGTGAGGAATATTGGTCAATGGGCGAGAGCCTGAACCAGCCAAGTAGCGTGAAGGATGACTGCCC
TATGGGTTGTAAACTTCTTTTGTGCGGGGGTAAAGTGGCCCACGTGTGGGTCATTGCAAGTACCGCACGAATAAGCATCG
GCTAACTCCGTGCCAGCAGCCGCGGTAATACGGAGGATGCGAGCGTTATCCGGATTTATTGGGTTTAAAGGGAGCGTAGG
CCGGTCGATAAGTCAGTTGTGAAATCCTGCCGCTCAACGGCAGCATTGCAGTTGAAACTGTCGACCTTGAGTGGGGCAGA
GGCAGGCGGAATTCATGGTGTAGCGGTGAAATGCTTAGATATCATGAAGAACTCCGATTGCGAAGGCAGCTTGCTGGACC
CTAACTGACGCTGAAGCTCGAAAGTGCGGGTATCAAACAGGATTAGATACCCTAGTAGTCC
>t0012717_II-3;size=4;
CCTACGGGCGGCTGCAGTGAGGAATATTGGACAATGGAGGGAACTCTGATCCAGCCAAACCGCGTGAAGGAAAAAGGTTC
TATGAATCGTAAACTTCTTTTGATAGGGAATAAATTTAGATATGTATATTTATTTGCAGGTACCTATCGAATAAGCACCG
GCTAACTCCGTGCCAGCAGCCGCGGTAATACGGAGGGTGCAGGCGTTATCCGGATTTATTAGGTTTAAAGGGTGCGCAGG
CGGGACATTAAGTCGGTGGTGAAATACCGTAGCTCAACTACGGGGCTGCCATCGATACTGATGACCTTGAGTGCGGATGA
GGAAGGCGGAATGTGGCGTGTAGCGGTGAAATGCTTAGATATGCCACAGAACACCGATTGCGAAGGCAGCTTTCCAATGC
GTAACTGACGCTCATGCACGAAAGCGCGGGTAGCGAACAGGATTAGATACCCGTGTAGTCC
>t0000964_II-3;size=4;
CCTACGGGGGGCAGCAGTGGGGAATATTGGACAATGGGGGAAACCCTGATCCAGCGACGCCGCGTGAGTGAAGAAGTATT
TCGGTATGTAAAGCTCTATCAGCAAGGAAGAAAATGACGGTACTTGACTAAGAAGCTCCGGCTAAATACGTGCCAGCAGC
CGCGGTAATACGTATGGAGCAAGCGTTATCCGGATTTACTGGGTGTAAAGGGAGCGTAGACGGCAAAGCAAGTCTGAAGT
GAAATGCCGGGGCTTAACCCCGGAACTGCTTTGGAAACTGTTTAGCTAGAGTGCAGGAGAGGTAAGCGGAATTCCTAGTG
TAGCGGTGAAATGCGTAGATATTAGGAGGAACACCAGTGGCGAAGGCGGCTTACTGGACTGTAACTGACGTTGAGGCTCG
AAAGCGTGGGGAGCAAACAGGATTAGATACCCCAGTAGTCC
>t0002963_II-3;size=4;
CCTACGGGGGGCTGCAGTGAGGAATATTGGTCAATGGGCGAGAGCCTGAACCAGCCAAGTAGCGTGCAGGATGACGGCCC
TATGGGTTTTAAACTGCTTTTGATTGGGAATAACGTGCCCCACTCGTGGGGCAGTGCATGTACCTTTCGAATAAGCATCG
GCTAATTCCGTGCCAGCAGCCGCGGTAATACGGAAGATGCGAGCGTTATCCGGATTTATTGGGTTTAAAGGGAGCGTAGG
CGGGCTGTTGAGTCAGCGGTTAAATGTCAGTGCCCAACATTGGCATGCCGTTGATACTGGCGGCCTTGAATGCACACAAG
GAAGGTGGAATTCGTCGTGTAGCGGTGAAATGCTTAGATATGACGAAGAACTCCGATTGCGAAGGCAGCCTTCTGGGGTG
CCATTGACGCTGAGGCTCGAAAGTGCGGGAATCAAACAGGATTAGATACCCTTGTAGTCC
>t0019515_II-3;size=4;
CCTACGGGTGGCTGCAGTGGGGGATATTGCACAATGGGGGAAACCCTGATGCAGCGACGCCGCGTGAGTGAAGAAGTATT
TCGGTATGTAAAGCTCTATCAGCAGGGAAGAAAATGACGGTACCTGACTAAGAAGCACCGGCTAAATACGTGCCAGCAGC
CGCGGTAATACGTATGGTGCAAGCGTTATCCGGATTTACTGGGTGTAAAGGGAGCGTAGACGGATGGCTAAGTCTGATGT
GAAAGGTGAGGGCTCAACCCTTAAACTGCATTGGAAACTGGTCATCTAGAGTGTCGGAGAGGTAAGTGGAATTCCTAGTG
TAGCGGTGAAATGCGTAGATATTAGGAGGAACACCAGTGGCGAAGGCGGCTTACTGGACGATAACTGACGTTGAGGCTCG
AAAGCGTGGGGAGCAAACAGGATTAGATACCCTAGTAGTCC
>t0002014_II-3;size=4;
CCTACGGGAGGCTGCAGTCGAGAATTTTGGGCAATGGACGAAAGTCTGACCCAGCAATGCCGCGTGCGGGACGAAGGTCT
TCGGATTGTAAACCGCTGTCAAGAGGGACGAAACATGACGGTACCTCTGGAGGAAGCCACGGCTAACTACGTGCCAGCAG
CCGCGGTAATACGTAGGTGGCGAGCGTTGTTCGGATTTATTGGGCGTAAAGGGTCCGCAGGTGGTTGGATAAGTTTGACG
TGAAATCCCGGAGCTCAACTCCGGAACTGCGTTGAACACTGTCTGACTGGAGTATCGGAGAGGAGATTGGAATTCCAGGA
GTAGCGGTGGAATGCTTAGATATCTGGAAGAACACCGAAAGCGAAGGCAGATCTCTGGACGATTACTGACACTCAGGGAC
GAAAGTATGGGGAGCAAACAGGATTAGATACCCTGGTAGTCC
>t0002010_II-3;size=4;
CCTACGGGAGGCTGCAGTGAGGAATATTGGTCAATGGGCGGAAGCCTGAACCAGCCAAGTCGCGTGAAGGATGAAGGTAT
TATGTATTGTAAACTTCTTTAGCAGTGGAGTAATAAGGGGATCGAGATCCCTGATGCAAGTACACTGAGAATAAGGATCG
GCTAACTCCGTGCCAGCAGCCGCGGTAATACGGAGGATCCGAGCGTTATCCGGATTTATTGGGTTTAAAGGGTGCGCAGG
CGGCTTTTTAAGTCAGTGGTTAAATCGTGACGCTCAACGTCATCACGCCATTGATACTGGAGAGCTTGATTGCGGTCGAG
GTTTGCGGAATTCGTTGTGTAGCGGTGAAATGCATAGATATGACGAAGAACACCGATTGCGTAGGCAGCAGACCAGGCCG
TAAATGACGCTCATGCACGAAAGTGCGGGGATCGAACAGGATTAGATACCCTAGTAGTCC
>t0000752_II-3;size=4;
CCTACGGGCGGCTGCAGTGAGGAATATTGGTCAATGGACGGAAGTCTGAACCAGCCATGCCGCGTGCAGGAATAAGGCCC
TATGGGTCGTAAACTGCTTTTGTGGTGGAGCAATAAGACGTACGCGTACGTCGATGAGAGTACATCACGAATAAGCATCG
GCTAACTCCGTGCCAGCAGCCGCGGTAATACGGAGGATGCAAGCGTTATCCGGATTTATTGGGTTTAAAGGGTGCGTAGG
CTGTGCGACAAGTCAGGGGTGAAAGCCCGCCGCCCAACGGCGGAACTGCCTTTGATACTGTCGCGCTGGAATACGGATGC
CGTGGGAGGAATGAGTAGTGTAGCGGTGAAATGCATAGATATTACTCAGAACACCGATTGCGAAGGCATCTCACGAATCC
GTCATTGACGCTGAGGCACGAAAGCGTGGGGATCAAACAGGATTAGATACCCGGGTAGTCC
>t0033541_II-3;size=4;
CCTACGGGTGGCTGCAGTGGGGAATATTGCACAATGGGGGAAACCCTGATGCAGCAACGCCGCGTGCGGGAAGACGGTCT
TCGGATTGTAAACCGCTTTTCTTAGTGAAGAAACAAATGACGGTAGCTAAGGAATAAGCATCGGCTAACTACGTGCCAGC
AGCCGCGGTAATACGTAGGATGCAAGCGTTGTCCGGATTTACTGGGTGTAAAGGGAGCGCAGGCGGGACTTCAAGTTGGA
TGTGAAATGTCGAGGCTTAACCTCGTCACTGCATCCAAAACTGTAGTTCTTGAGTGGAGTAGAGGCAAGCGGAATTCCGA
GTGTAGCGGTGAAATGCGTAGATATTCGGAGGAACACCAGTGGCGAAGGCGGCTTGCTGGGCTCTAACTGACGCTGAGGC
TCGAAAGTGTGGGGAGCAAACAGGATTAGATACCCGTGTAGTCC
>t0012677_II-3;size=4;
CCTACGGGGGGCAGCAGTGGGGAATATTGGACAATGGGGGAAACCCTGATCCAGCGACGCCGCGTGAGTGAAGAAGTATT
TCGGTATGTAAAGCTCTATCAGCAGGGAAGATAATGACGGTACCTGACTAAGAAGCCCCGGCTAACTACGTGCCAGCAGC
CGCGGTAATACGTAGGGGGCAAGCGTTATCCGGATTTACTGGGTGTAAAGGGAGCGTAGACGGCATGGCAAGTCTGATGT
GAAAACCCGGGGCTCAACCCCGGGACTGCATTGGAAACTGTCAGGCTAGAGTGCAGGAGAGGTAAGTGGAATTCCTAGTG
TAGCGGTGAAATGCGTAGATATTAGGAGGAACACCAGTGGCGAAGGCGGCTTACTGGACTGTAACTGACGTTGAGGCTCG
AAAGCGTGGGGAGCAAACAGGATTAGATACCCTTGTAGTCC
>t0003174_II-3;size=4;
CCTACGGGCGGCAGCAGTAAGGGATATTGGGCAATGGGGGCTACCCTGACCCAGCCATGCCGCGTGAGGGAATGAGGCCC
TACGGGTCGTGAACCTCTTTTGCACGGGGATAACGGCGCCCACGCGATGGGCGCGTGCAGGTACCGTGCGAATAAGCATC
GGCTAACTCCGTGCCAGCAGCCGCGGTAATACGGAGGATGCGAGCGTTATCCGGATTCATTGGGTTTAAAGGGTGCGCAG
GCGGCGCGACAAGTCAGCGGTGAAATCCGGGGGCCCAACCCCCGAAGTGCCGTTGATACTGCCGCGCTGGAATGCGGTCG
AGGCGGGCGGAATGTGGCGTGTAGCGGTGAAATGCATAGATATGCCACAGAACCCCGATAGCGAAGGCAGCTCGCCAGTC
CTGCATTGACGCTCGGGCACGAAAGCGTGGGGATCGAACAGGATTAGATACCCCGGTAGTCC
>t0003019_II-3;size=4;
CCTACGGGAGGCTGCAGTGGGGAATATTGGGCAATGGGCGAAAGCCTGACCCAGCGACGCCGCGTGAGGGAAGAAGGTCT
TCGGATTGTAAACCTCTTTCAGCAGGGAAGAAGCAAGTGACGGTACCTGCAGAAGAAGCCACGGCTAACTACGTGCCAGC
AGCCGCGGTAATACGTAGGTGGCAAGCGTTATCCGGAATTACTGGGTGTAAAGGGTGTGTAGGCGGTTCTGCAAGTCAGG
CGTGAAAATCACGGGCTCAACCCGTGACCTGCGCTTGAAACTGTGGATCTTGAGAGTGGGAGAGGTTAATGGAATTCCCG
GTGTAGCGGTGAAATGCGTAGATATCGGGAGGAACACCAGTGGCGAAGGCGATTAACTGGACCACCACTGACGCTGAGAC
ACGAAAGCGTGGGGAGCAAACAGGATTAGATACCCTTGTAGTCC
>t0011346_II-3;size=4;
CCTACGGGGGGCTGCAGTCGAGAATTTTGGGCAATGGACGAAAGTCTGACCCAGCAATGCCGCGTGCGGGACGAAGGTCT
TCGGATTGTAAACCGCTGTCAAGAGGGACGAAACATGACGGTACCTCTGGAGGAAGCCACGGCTAACTACGTGCCAGCAG
CCGCGGTAATACGTAGGTGGCGAGCGTTGTTCGGATTTATTGGGCGTAAAGGGTCCGCAGGTGGTTGGATAAGTTTGACG
TGAAATCCCGGAGCTCAACTCCGGAACTGCGTTGAACACTGTCTGACTGGAGTATCGGAGAGGAGATTGGAATTCCAGGA
GTAGCGGTGGAATGCTTAGATATCTGGAAGAACACCGAAAGCGAAGGCAGATCTCTGGACGATTACTGACACTCAGGGAC
GAAAGTATGGGGAGCAAACAGGATTAGATACCCCAGTAGTCC
>t0013776_II-3;size=4;
CCTACGGGGGGCTGCAGTAAGGAATATTGGGCAATGGGGGGAACCCTGACCCAGCCATGCCGCGTGAGGGAATGAGGCCC
TACGGGTCGTGAACCTCTTTTGCCTGGGGATAACCCCTCCCGCGCGACGGGGGGCTGCAGGTACCAGGCGAATAAGCATC
GGCTAACTCCGTGCCAGCAGCCGCGGTAATACGGAGGATGCGAGCGTTATCCGGATTCATTGGGTTTAAAGGGTGCGCAG
GCGGCCATGTAAGTCAGCGGTGAAAGCCAGGGGCCCAACCCCGGAAGTGCCGTTGATACTGCACGGCTGGAATGCGGTCG
AGGCGGGCGGAATGTGACGTGTAGCGGTGAAATGCATAGATATGTCACAGAACTCCGATAGCGAAGGCAGCTCGCCAGGC
CTGCATTGACGCTCAGGCACGAAAGCGTGGGGATCAAACAGGATTAGATACCCTAGTAGTCC
>t0005546_II-3;size=4;
CCTACGGGCGGCAGCAGTAAGGAATATTGGGCAATGGGGGGAACCCTGACCCAGCCATGCCGCGTGAGGGAATGAGGCCC
TACGGGTCGTGAACCTCTTTTGCCTGGGGATAACCCCTCCCGCGCGACGGGGGGCTGCAGGTACCAGGCGAATAAGCATC
GGCTAACTCCGTGCCAGCAGCCGCGGTAATACGGAGGATGCGAGCGTTATCCGGATTCATTGGGTTTAAAGGGTGCGCAG
GCGGCCATGTAAGTCAGCGGTGAAAGCCAGGGGCCCAACCCCGGAAGTGCCGTTGATACTGCACGGCTGGAATGCGGTCG
AGGCGGGCGGAATGTGACGTGTAGCGGTGAAATGCATAGATATGTCACAGAACTCCGATAGCGAAGGCAGCTCGCCAGGC
CTGCATTGACGCTCAGGCACGAAAGCGTGGGGATCAAACAGGATTAGATACCCTTGTAGTCC
>t0004421_II-3;size=4;
CCTACGGGGGGCTGCAGTGAGGAATATTGGTCAATGGGCGGAAGCCTGAACCAGCCAAGTCGCGTGAAGGATGAAGGTAT
TATGTATTGTAAACTTCTTTAGCAGTGGAGTAATAAGGGAGTCGTGACTCCTGATGCAAGTACACTGAAAATAAGGATCG
GCTAACTCCGTGCCAGCAGCCGCGGTAATACGGAGGATCCGAGCGTTATCCGGATTTATTGGGTTTAAAGGGTGCGCAGG
CGGCCTTGTAAGTCAGCGGTTAAATCGTGGAGCTCAACTCCATCCCGCCGTTGATACTGCAGGGCTTGATTGCGGTTGAG
GTTGGCGGAATTCGTCGTGTAGCGGTGAAATGCATAGATATGACGAAGAACCCCGATTGCGTAGGCAGCTGACCAAGCCG
TAAATGACGCTCATGCACGAAAGTGCGGGGATCGAACAGGATTAGATACCCCAGTAGTCC
>t0026213_II-3;size=4;
CCTACGGGCGGCAGCAGTAGGGAATATTGGACAATGGGGGAAACCCTGATCCAGCGACGCCGCGTGAGTGAAGAAATATT
TCGGTATGTAAAGCTCTATCAGCAGGGAAGAAAATGACGGTACCTGACTAAGAAGCACCGGCTAAATACGTGCCAGCAGC
CGCGGTAATACGTATGGTGCAAGCGTTATTCGGATTTACTGGGTGTAAAGGGAGCGTAGACGGCATGGCAAGTCTGAAGT
GAAATGCGGGGGCTCAACCCCTGAACTGCTTTGGAAACTGTCAAGCTAGAGTGTCGGAGAGGTAAGTGGAATTCCTAGTG
TAGCGGTGAAATGCGTAGATATTAGGAGGAACACCAGTGGCGAAGGCGGCTTACTGGACGATAACTGACGTTGAGGCTCG
AAAGCGTGGGGAGCAAACAGGATTAGATACCCTGGTAGTCC
>t0011381_II-3;size=4;
CCTACGGGGGGCTGCAGTGAGGAATATTGGTCAATGGGCGGAAGCCTGAACCAGCCAAGTCGCGTGAAGGATGAAGGTAT
TATGTATTGTAAACTTCTTTAGACGCAGAGAAATAAGGAGGTCGAGACCTCTGATGCTAGTATGCGTAGAATAAGGATCG
GCTAACTCCGTGCCAGCAGCCGCGGTAATACGGAGGATCCGAGCGTTATCCGGATTTATTGGGTTTAAAGGGTGCGCAGG
CGGCCCTGTAAGTCAGCGGTTAAATCGTGGAGCTCAACTCCATCCCGCCGTTGATACTGCAGGGCTTGATTGCGGTCGAG
GTTGGCGGAATTCGCCGTGTAGCGGTGAAATGCATAGATATGGCGAAGAACTCCGATTGCGTAGGCAGCTGACCAGGCCG
TAAATGACGCTCATGCACGAAAGTGCGGGGATCGAACAGGATTAGATACCCCAGTAGTCC
>t0036231_II-3;size=4;
CCTACGGGCGGCTGCAGCTAAGAATATTCCGCAATGGACGAAAGTCTGACGGAGCGACGCCGCGTGGATGATGAAGGCCG
GAAGGTTGTAAAATCCTTTTATAACTGAGGAATAAGTATTATCAGAGAAAGGTAGTATGGTGACTGTAGGTTATGAATAA
GCAACGGCTAATTACGTGCCAGCAGCCGCGGTAACACGTAAGTTGCGAGCGTTGTTCGGAATTATTGGGCGTAAAGGGCA
TGTAGGCGGTTTTGCAAGCTTGGTGTGAAATCCCGGAGCTCAACTCCGGAATTGCGTTGAGAACTGCATAACTAGAGTCA
CTGAGGGGCAATCAGAATTCCAGGTGTAGGGGTGAAATCTGTAGATATCTGGAAGAATACCAATGGCGAAGGCAGGTTAC
CAGCAGATGACTGACGCTGAGGTGCGAAGGTGCGGGGAGCAAACAGGATTAGATACCCTGGTAGTCC
>t0008537_II-3;size=4;
CCTACGGGAGGCTGCAGTCGAGGATCATTTGCAATGGGCGAAAGCCTGACAATGCGACGCTGCGTGGAGGATGAAGGCCT
TCGGGTTGTAAACTCCTGTCATAGGGGAACAGGCGATCTTACCTAATACGTAAGTGAGTTGAGTGTACCCTAAGAGGAAT
TGGCGGCTAACTCTGTGCCAGCAGCCGCGGTAATACAGAGGCCAAGAGCGTTGTTCGGATTTACTGGGCGTAAAGGGCGC
GTAGGCGGTCTTGCGTGTCAAGTGTGAAATCTCCGGGCCCAACCCGGAAAGTGCGCTTGAAACTACAGGACTCGAGTCTG
[truncated: 30,328,775 more chars]
