# Supplementary material for: Comparative study of gut microbiota in Tibetan wild asses (Equus kiang) and domestic donkeys (Equus asinus) on the Qinghai-Tibet plateau
Source: PeerJ. 2020 Jun 4;8:e9032. doi: 10.7717/peerj.9032 (PMC7276150; doi:10.7717/peerj.9032)
Supplement: Data S3 — NPDDs= Natural pasture domestic donkeys. [file peerj-08-9032-s014.zip]

Archive with 7 entries (7 files):
- II-10.unique.fasta
- II-11.unique.fasta
- II-12.unique.fasta
- II-13.unique.fasta
- II-14.unique.fasta
- II-15.unique.fasta
- II-9.unique.fasta
