# Supplementary material for: Comparative study of gut microbiota in Tibetan wild asses (Equus kiang) and domestic donkeys (Equus asinus) on the Qinghai-Tibet plateau
Source: PeerJ. 2020 Jun 4;8:e9032. doi: 10.7717/peerj.9032 (PMC7276150; doi:10.7717/peerj.9032)
Supplement: Data S3 — NPDDs= Natural pasture domestic donkeys. [file peerj-08-9032-s014.zip › II-10.unique.fasta]

>t0001168_II-10;size=83;
CCTACGGGCGGCTGCAGTGAGGAATATTGGTCAATGGGCGAGAGCCTGAACCAGCCATGTCGCGTGGAGGAATAAGGATC
TATGGTTCGTAAACTCCTTTTGCGGGGGGATAAAGTGCGGGACGCGTCCCGTATTGCAGGTACCCCGCGAATAAGCATCG
GCTAACTCCGTGCCAGCAGCCGCGGTAATACGGAGGATGCGAGCGTTATCCGGATTTATTGGGTTTAAAGGGTGCGTAGG
CGGCCTCTTAAGTCGGCGGTGAAATTTCCGGGCTCAACCCGGTCACTGCCGTCGAAACTGGGGGGCTTGAGTGCGTTTGG
GGTGGCTGGAATGTGCGGTGTAGCGGTGAAATGCATAGATATCGCACAGAACGCCGATCGCGGAGGCAGGTCACCAAGCC
GCAACTGACGCTGAGGCACGAAAGCGCGGGGATCGAACAGGATTAGATACCCCAGTAGTCC
>t0000313_II-10;size=83;
CCTACGGGCGGCTGCAGTGAGGAATATTGGTCAATGGGCGAGAGCCTGAACCAGCCATGTCGCGTGGAGGAATAAGGATC
TATGGTTCGTAAACTCCTTTTGCGGGGGGATAAAGTGCGGGACGCGTCCCGTATTGCAGGTACCCCGCGAATAAGCATCG
GCTAACTCCGTGCCAGCAGCCGCGGTAATACGGAGGATGCGAGCGTTATCCGGATTTATTGGGTTTAAAGGGTGCGTAGG
CGGCCTCTTAAGTCGGCGGTGAAATTTCCGGGCTCAACCCGGTCACTGCCGTCGAAACTGGGGGGCTTGAGTGCGTTTGG
GGTGGCTGGAATGTGCGGTGTAGCGGTGAAATGCATAGATATCGCACAGAACGCCGATCGCGGAGGCAGGTCACCAAGCC
GCAACTGACGCTGAGGCACGAAAGCGCGGGGATCGAACAGGATTAGATACCCTAGTAGTCC
>t0001874_II-10;size=82;
CCTACGGGGGGCTGCAGTGAGGAATATTGGTCAATGGGCGAGAGCCTGAACCAGCCATGTCGCGTGGAGGAATAAGGATC
TATGGTTCGTAAACTCCTTTTGCGGGGGGATAAAGTGCGGGACGCGTCCCGTATTGCAGGTACCCCGCGAATAAGCATCG
GCTAACTCCGTGCCAGCAGCCGCGGTAATACGGAGGATGCGAGCGTTATCCGGATTTATTGGGTTTAAAGGGTGCGTAGG
CGGCCTCTTAAGTCGGCGGTGAAATTTCCGGGCTCAACCCGGTCACTGCCGTCGAAACTGGGGGGCTTGAGTGCGTTTGG
GGTGGCTGGAATGTGCGGTGTAGCGGTGAAATGCATAGATATCGCACAGAACGCCGATCGCGGAGGCAGGTCACCAAGCC
GCAACTGACGCTGAGGCACGAAAGCGCGGGGATCGAACAGGATTAGATACCCTAGTAGTCC
>t0001197_II-10;size=75;
CCTACGGGTGGCTGCAGTGAGGAATATTGGTCAATGGGCGAGAGCCTGAACCAGCCATGTCGCGTGGAGGAATAAGGATC
TATGGTTCGTAAACTCCTTTTGCGGGGGGATAAAGTGCGGGACGCGTCCCGTATTGCAGGTACCCCGCGAATAAGCATCG
GCTAACTCCGTGCCAGCAGCCGCGGTAATACGGAGGATGCGAGCGTTATCCGGATTTATTGGGTTTAAAGGGTGCGTAGG
CGGCCTCTTAAGTCGGCGGTGAAATTTCCGGGCTCAACCCGGTCACTGCCGTCGAAACTGGGGGGCTTGAGTGCGTTTGG
GGTGGCTGGAATGTGCGGTGTAGCGGTGAAATGCATAGATATCGCACAGAACGCCGATCGCGGAGGCAGGTCACCAAGCC
GCAACTGACGCTGAGGCACGAAAGCGCGGGGATCGAACAGGATTAGATACCCTAGTAGTCC
>t0000518_II-10;size=75;
CCTACGGGGGGCTGCAGTGAGGAATATTGGTCAATGGGCGAGAGCCTGAACCAGCCATGTCGCGTGGAGGAATAAGGATC
TATGGTTCGTAAACTCCTTTTGCGGGGGGATAAAGTGCGGGACGCGTCCCGTATTGCAGGTACCCCGCGAATAAGCATCG
GCTAACTCCGTGCCAGCAGCCGCGGTAATACGGAGGATGCGAGCGTTATCCGGATTTATTGGGTTTAAAGGGTGCGTAGG
CGGCCTCTTAAGTCGGCGGTGAAATTTCCGGGCTCAACCCGGTCACTGCCGTCGAAACTGGGGGGCTTGAGTGCGTTTGG
GGTGGCTGGAATGTGCGGTGTAGCGGTGAAATGCATAGATATCGCACAGAACGCCGATCGCGGAGGCAGGTCACCAAGCC
GCAACTGACGCTGAGGCACGAAAGCGCGGGGATCGAACAGGATTAGATACCCCAGTAGTCC
>t0000048_II-10;size=67;
CCTACGGGAGGCTGCAGTGAGGAATATTGGTCAATGGGCGAGAGCCTGAACCAGCCATGTCGCGTGGAGGAATAAGGATC
TATGGTTCGTAAACTCCTTTTGCGGGGGGATAAAGTGCGGGACGCGTCCCGTATTGCAGGTACCCCGCGAATAAGCATCG
GCTAACTCCGTGCCAGCAGCCGCGGTAATACGGAGGATGCGAGCGTTATCCGGATTTATTGGGTTTAAAGGGTGCGTAGG
CGGCCTCTTAAGTCGGCGGTGAAATTTCCGGGCTCAACCCGGTCACTGCCGTCGAAACTGGGGGGCTTGAGTGCGTTTGG
GGTGGCTGGAATGTGCGGTGTAGCGGTGAAATGCATAGATATCGCACAGAACGCCGATCGCGGAGGCAGGTCACCAAGCC
GCAACTGACGCTGAGGCACGAAAGCGCGGGGATCGAACAGGATTAGATACCCTAGTAGTCC
>t0000186_II-10;size=63;
CCTACGGGCGGCTGCAGTGAGGAATATTGGTCAATGGGCGAGAGCCTGAACCAGCCATGTCGCGTGGAGGAATAAGGATC
TATGGTTCGTAAACTCCTTTTGCGGGGGGATAAAGTGCGGGACGCGTCCCGTATTGCAGGTACCCCGCGAATAAGCATCG
GCTAACTCCGTGCCAGCAGCCGCGGTAATACGGAGGATGCGAGCGTTATCCGGATTTATTGGGTTTAAAGGGTGCGTAGG
CGGCCTCTTAAGTCGGCGGTGAAATTTCCGGGCTCAACCCGGTCACTGCCGTCGAAACTGGGGGGCTTGAGTGCGTTTGG
GGTGGCTGGAATGTGCGGTGTAGCGGTGAAATGCATAGATATCGCACAGAACGCCGATCGCGGAGGCAGGTCACCAAGCC
GCAACTGACGCTGAGGCACGAAAGCGCGGGGATCGAACAGGATTAGATACCCTGGTAGTCC
>t0000487_II-10;size=61;
CCTACGGGTGGCTGCAGTGAGGAATATTGGTCAATGGGCGAGAGCCTGAACCAGCCATGTCGCGTGGAGGAATAAGGATC
TATGGTTCGTAAACTCCTTTTGCGGGGGGATAAAGTGCGGGACGCGTCCCGTATTGCAGGTACCCCGCGAATAAGCATCG
GCTAACTCCGTGCCAGCAGCCGCGGTAATACGGAGGATGCGAGCGTTATCCGGATTTATTGGGTTTAAAGGGTGCGTAGG
CGGCCTCTTAAGTCGGCGGTGAAATTTCCGGGCTCAACCCGGTCACTGCCGTCGAAACTGGGGGGCTTGAGTGCGTTTGG
GGTGGCTGGAATGTGCGGTGTAGCGGTGAAATGCATAGATATCGCACAGAACGCCGATCGCGGAGGCAGGTCACCAAGCC
GCAACTGACGCTGAGGCACGAAAGCGCGGGGATCGAACAGGATTAGATACCCCAGTAGTCC
>t0002217_II-10;size=60;
CCTACGGGGGGCTGCAGTGAGGAATATTGGTCAATGGGCGAGAGCCTGAACCAGCCATGTCGCGTGGAGGAATAAGGATC
TATGGTTCGTAAACTCCTTTTGCGGGGGGATAAAGTGCGGGACGCGTCCCGTATTGCAGGTACCCCGCGAATAAGCATCG
GCTAACTCCGTGCCAGCAGCCGCGGTAATACGGAGGATGCGAGCGTTATCCGGATTTATTGGGTTTAAAGGGTGCGTAGG
CGGCCTCTTAAGTCGGCGGTGAAATTTCCGGGCTCAACCCGGTCACTGCCGTCGAAACTGGGGGGCTTGAGTGCGTTTGG
GGTGGCTGGAATGTGCGGTGTAGCGGTGAAATGCATAGATATCGCACAGAACGCCGATCGCGGAGGCAGGTCACCAAGCC
GCAACTGACGCTGAGGCACGAAAGCGCGGGGATCGAACAGGATTAGATACCCTGGTAGTCC
>t0000333_II-10;size=58;
CCTACGGGTGGCTGCAGTGAGGAATATTGGTCAATGGGCGAGAGCCTGAACCAGCCATGTCGCGTGGAGGAATAAGGATC
TATGGTTCGTAAACTCCTTTTGCGGGGGGATAAAGTGCGGGACGCGTCCCGTATTGCAGGTACCCCGCGAATAAGCATCG
GCTAACTCCGTGCCAGCAGCCGCGGTAATACGGAGGATGCGAGCGTTATCCGGATTTATTGGGTTTAAAGGGTGCGTAGG
CGGCCTCTTAAGTCGGCGGTGAAATTTCCGGGCTCAACCCGGTCACTGCCGTCGAAACTGGGGGGCTTGAGTGCGTTTGG
GGTGGCTGGAATGTGCGGTGTAGCGGTGAAATGCATAGATATCGCACAGAACGCCGATCGCGGAGGCAGGTCACCAAGCC
GCAACTGACGCTGAGGCACGAAAGCGCGGGGATCGAACAGGATTAGATACCCTTGTAGTCC
>t0000085_II-10;size=56;
CCTACGGGAGGCTGCAGTGAGGAATATTGGTCAATGGGCGAGAGCCTGAACCAGCCATGTCGCGTGGAGGAATAAGGATC
TATGGTTCGTAAACTCCTTTTGCGGGGGGATAAAGTGCGGGACGCGTCCCGTATTGCAGGTACCCCGCGAATAAGCATCG
GCTAACTCCGTGCCAGCAGCCGCGGTAATACGGAGGATGCGAGCGTTATCCGGATTTATTGGGTTTAAAGGGTGCGTAGG
CGGCCTCTTAAGTCGGCGGTGAAATTTCCGGGCTCAACCCGGTCACTGCCGTCGAAACTGGGGGGCTTGAGTGCGTTTGG
GGTGGCTGGAATGTGCGGTGTAGCGGTGAAATGCATAGATATCGCACAGAACGCCGATCGCGGAGGCAGGTCACCAAGCC
GCAACTGACGCTGAGGCACGAAAGCGCGGGGATCGAACAGGATTAGATACCCCAGTAGTCC
>t0000731_II-10;size=55;
CCTACGGGGGGCTGCAGTGAGGAATATTGGTCAATGGGCGAGAGCCTGAACCAGCCATGTCGCGTGGAGGAATAAGGATC
TATGGTTCGTAAACTCCTTTTGCGGGGGGATAAAGTGCGGGACGCGTCCCGTATTGCAGGTACCCCGCGAATAAGCATCG
GCTAACTCCGTGCCAGCAGCCGCGGTAATACGGAGGATGCGAGCGTTATCCGGATTTATTGGGTTTAAAGGGTGCGTAGG
CGGCCTCTTAAGTCGGCGGTGAAATTTCCGGGCTCAACCCGGTCACTGCCGTCGAAACTGGGGGGCTTGAGTGCGTTTGG
GGTGGCTGGAATGTGCGGTGTAGCGGTGAAATGCATAGATATCGCACAGAACGCCGATCGCGGAGGCAGGTCACCAAGCC
GCAACTGACGCTGAGGCACGAAAGCGCGGGGATCGAACAGGATTAGATACCCTTGTAGTCC
>t0001499_II-10;size=52;
CCTACGGGCGGCTGCAGTGAGGAATATTGGTCAATGGGCGAGAGCCTGAACCAGCCATGTCGCGTGGAGGAATAAGGATC
TATGGTTCGTAAACTCCTTTTGCGGGGGGATAAAGTGCGGGACGCGTCCCGTATTGCAGGTACCCCGCGAATAAGCATCG
GCTAACTCCGTGCCAGCAGCCGCGGTAATACGGAGGATGCGAGCGTTATCCGGATTTATTGGGTTTAAAGGGTGCGTAGG
CGGCCTCTTAAGTCGGCGGTGAAATTTCCGGGCTCAACCCGGTCACTGCCGTCGAAACTGGGGGGCTTGAGTGCGTTTGG
GGTGGCTGGAATGTGCGGTGTAGCGGTGAAATGCATAGATATCGCACAGAACGCCGATCGCGGAGGCAGGTCACCAAGCC
GCAACTGACGCTGAGGCACGAAAGCGCGGGGATCGAACAGGATTAGATACCCGAGTAGTCC
>t0000129_II-10;size=52;
CCTACGGGCGGCTGCAGTGAGGAATATTGGTCAATGGGCGAGAGCCTGAACCAGCCATGTCGCGTGGAGGAATAAGGATC
TATGGTTCGTAAACTCCTTTTGCGGGGGGATAAAGTGCGGGACGCGTCCCGTATTGCAGGTACCCCGCGAATAAGCATCG
GCTAACTCCGTGCCAGCAGCCGCGGTAATACGGAGGATGCGAGCGTTATCCGGATTTATTGGGTTTAAAGGGTGCGTAGG
CGGCCTCTTAAGTCGGCGGTGAAATTTCCGGGCTCAACCCGGTCACTGCCGTCGAAACTGGGGGGCTTGAGTGCGTTTGG
GGTGGCTGGAATGTGCGGTGTAGCGGTGAAATGCATAGATATCGCACAGAACGCCGATCGCGGAGGCAGGTCACCAAGCC
GCAACTGACGCTGAGGCACGAAAGCGCGGGGATCGAACAGGATTAGATACCCTTGTAGTCC
>t0000111_II-10;size=51;
CCTACGGGCGGCAGCAGTGAGGAATATTGGTCAATGGGCGAGAGCCTGAACCAGCCATGTCGCGTGGAGGAATAAGGATC
TATGGTTCGTAAACTCCTTTTGCGGGGGGATAAAGTGCGGGACGCGTCCCGTATTGCAGGTACCCCGCGAATAAGCATCG
GCTAACTCCGTGCCAGCAGCCGCGGTAATACGGAGGATGCGAGCGTTATCCGGATTTATTGGGTTTAAAGGGTGCGTAGG
CGGCCTCTTAAGTCGGCGGTGAAATTTCCGGGCTCAACCCGGTCACTGCCGTCGAAACTGGGGGGCTTGAGTGCGTTTGG
GGTGGCTGGAATGTGCGGTGTAGCGGTGAAATGCATAGATATCGCACAGAACGCCGATCGCGGAGGCAGGTCACCAAGCC
GCAACTGACGCTGAGGCACGAAAGCGCGGGGATCGAACAGGATTAGATACCCTAGTAGTCC
>t0000296_II-10;size=50;
CCTACGGGTGGCTGCAGTGAGGAATATTGGTCAATGGGCGAGAGCCTGAACCAGCCATGTCGCGTGGAGGAATAAGGATC
TATGGTTCGTAAACTCCTTTTGCGGGGGGATAAAGTGCGGGACGCGTCCCGTATTGCAGGTACCCCGCGAATAAGCATCG
GCTAACTCCGTGCCAGCAGCCGCGGTAATACGGAGGATGCGAGCGTTATCCGGATTTATTGGGTTTAAAGGGTGCGTAGG
CGGCCTCTTAAGTCGGCGGTGAAATTTCCGGGCTCAACCCGGTCACTGCCGTCGAAACTGGGGGGCTTGAGTGCGTTTGG
GGTGGCTGGAATGTGCGGTGTAGCGGTGAAATGCATAGATATCGCACAGAACGCCGATCGCGGAGGCAGGTCACCAAGCC
GCAACTGACGCTGAGGCACGAAAGCGCGGGGATCGAACAGGATTAGATACCCTGGTAGTCC
>t0000562_II-10;size=48;
CCTACGGGAGGCAGCAGTGAGGAATATTGGTCAATGGGCGAGAGCCTGAACCAGCCATGTCGCGTGGAGGAATAAGGATC
TATGGTTCGTAAACTCCTTTTGCGGGGGGATAAAGTGCGGGACGCGTCCCGTATTGCAGGTACCCCGCGAATAAGCATCG
GCTAACTCCGTGCCAGCAGCCGCGGTAATACGGAGGATGCGAGCGTTATCCGGATTTATTGGGTTTAAAGGGTGCGTAGG
CGGCCTCTTAAGTCGGCGGTGAAATTTCCGGGCTCAACCCGGTCACTGCCGTCGAAACTGGGGGGCTTGAGTGCGTTTGG
GGTGGCTGGAATGTGCGGTGTAGCGGTGAAATGCATAGATATCGCACAGAACGCCGATCGCGGAGGCAGGTCACCAAGCC
GCAACTGACGCTGAGGCACGAAAGCGCGGGGATCGAACAGGATTAGATACCCTAGTAGTCC
>t0001892_II-10;size=46;
CCTACGGGAGGCTGCAGTGAGGAATATTGGTCAATGGGCGAGAGCCTGAACCAGCCATGTCGCGTGGAGGAATAAGGATC
TATGGTTCGTAAACTCCTTTTGCGGGGGGATAAAGTGCGGGACGCGTCCCGTATTGCAGGTACCCCGCGAATAAGCATCG
GCTAACTCCGTGCCAGCAGCCGCGGTAATACGGAGGATGCGAGCGTTATCCGGATTTATTGGGTTTAAAGGGTGCGTAGG
CGGCCTCTTAAGTCGGCGGTGAAATTTCCGGGCTCAACCCGGTCACTGCCGTCGAAACTGGGGGGCTTGAGTGCGTTTGG
GGTGGCTGGAATGTGCGGTGTAGCGGTGAAATGCATAGATATCGCACAGAACGCCGATCGCGGAGGCAGGTCACCAAGCC
GCAACTGACGCTGAGGCACGAAAGCGCGGGGATCGAACAGGATTAGATACCCTGGTAGTCC
>t0000602_II-10;size=45;
CCTACGGGGGGCTGCAGTGAGGAATATTGGTCAATGGGCGAGAGCCTGAACCAGCCATGTCGCGTGGAGGAATAAGGATC
TATGGTTCGTAAACTCCTTTTGCGGGGGGATAAAGTGCGGGACGCGTCCCGTATTGCAGGTACCCCGCGAATAAGCATCG
GCTAACTCCGTGCCAGCAGCCGCGGTAATACGGAGGATGCGAGCGTTATCCGGATTTATTGGGTTTAAAGGGTGCGTAGG
CGGCCTCTTAAGTCGGCGGTGAAATTTCCGGGCTCAACCCGGTCACTGCCGTCGAAACTGGGGGGCTTGAGTGCGTTTGG
GGTGGCTGGAATGTGCGGTGTAGCGGTGAAATGCATAGATATCGCACAGAACGCCGATCGCGGAGGCAGGTCACCAAGCC
GCAACTGACGCTGAGGCACGAAAGCGCGGGGATCGAACAGGATTAGATACCCGAGTAGTCC
>t0000173_II-10;size=45;
CCTACGGGAGGCTGCAGTGAGGAATATTGGTCAATGGGCGAGAGCCTGAACCAGCCATGTCGCGTGGAGGAATAAGGATC
TATGGTTCGTAAACTCCTTTTGCGGGGGGATAAAGTGCGGGACGCGTCCCGTATTGCAGGTACCCCGCGAATAAGCATCG
GCTAACTCCGTGCCAGCAGCCGCGGTAATACGGAGGATGCGAGCGTTATCCGGATTTATTGGGTTTAAAGGGTGCGTAGG
CGGCCTCTTAAGTCGGCGGTGAAATTTCCGGGCTCAACCCGGTCACTGCCGTCGAAACTGGGGGGCTTGAGTGCGTTTGG
GGTGGCTGGAATGTGCGGTGTAGCGGTGAAATGCATAGATATCGCACAGAACGCCGATCGCGGAGGCAGGTCACCAAGCC
GCAACTGACGCTGAGGCACGAAAGCGCGGGGATCGAACAGGATTAGATACCCTTGTAGTCC
>t0007832_II-10;size=45;
CCTACGGGGGGCTGCAGGTACCAGGCGAATAAGCATCGGCTAACTCCGTGCCAGCAGCCGCGGTAATACGGAGGATGCGA
GCGTTATCCGGATTCATTGGGTTTAAAGGGTGCGCAGGCGGCCATGTAAGTCAGCGGTGAAAGCCAGGGGCCCAACCCCG
GAAGTGCCGTTGATACTGCATGGCTGGAATGCGGTCGAGGCGGGCGGAATGTGACGTGTAGCGGTGAAATGCATAGATAT
GTCACAGAACTCCGATAGCGAAGGCAGCTCGCCAGGCCTGCATTGACGCTCAGGCACGAAAGCGTGGGGATCAAACAGGA
TTAGATACCCTAGTAGTCC
>t0000592_II-10;size=43;
CCTACGGGGGGCAGCAGTGAGGAATATTGGTCAATGGGCGAGAGCCTGAACCAGCCATGTCGCGTGGAGGAATAAGGATC
TATGGTTCGTAAACTCCTTTTGCGGGGGGATAAAGTGCGGGACGCGTCCCGTATTGCAGGTACCCCGCGAATAAGCATCG
GCTAACTCCGTGCCAGCAGCCGCGGTAATACGGAGGATGCGAGCGTTATCCGGATTTATTGGGTTTAAAGGGTGCGTAGG
CGGCCTCTTAAGTCGGCGGTGAAATTTCCGGGCTCAACCCGGTCACTGCCGTCGAAACTGGGGGGCTTGAGTGCGTTTGG
GGTGGCTGGAATGTGCGGTGTAGCGGTGAAATGCATAGATATCGCACAGAACGCCGATCGCGGAGGCAGGTCACCAAGCC
GCAACTGACGCTGAGGCACGAAAGCGCGGGGATCGAACAGGATTAGATACCCTAGTAGTCC
>t0000011_II-10;size=41;
CCTACGGGTGGCTGCAGGTACCAGGCGAATAAGCATCGGCTAACTCCGTGCCAGCAGCCGCGGTAATACGGAGGATGCGA
GCGTTATCCGGATTCATTGGGTTTAAAGGGTGCGCAGGCGGCCATGTAAGTCAGCGGTGAAAGCCAGGGGCCCAACCCCG
GAAGTGCCGTTGATACTGCACGGCTGGAATGCGGTCGAGGCGGGCGGAATGTGACGTGTAGCGGTGAAATGCATAGATAT
GTCACAGAACTCCGATAGCGAAGGCAGCTCGCCAGGCCTGCATTGACGCTCAGGCACGAAAGCGTGGGGATCAAACAGGA
TTAGATACCCTAGTAGTCC
>t0002911_II-10;size=41;
CCTACGGGCGGCTGCAGTGAGGAATATTGGTCAATGGGCGAGAGCCTGAACCAGCCATGTCGCGTGGAGGAATAAGGATC
TATGGTTCGTAAACTCCTTTTGCGGGGGGATAAAGTGCGGGACGCGTCCCGTATTGCAGGTACCCCGCGAATAAGCATCG
GCTAACTCCGTGCCAGCAGCCGCGGTAATACGGAGGATGCGAGCGTTATCCGGATTTATTGGGTTTAAAGGGTGCGTAGG
CGGCCTCTTAAGTCGGCGGTGAAATTTCCGGGCTCAACCCGGTCACTGCCGTCGAAACTGGGGGGCTTGAGTGCGTTTGG
GGTGGCTGGAATGTGCGGTGTAGCGGTGAAATGCATAGATATCGCACAGAACGCCGATCGCGGAGGCAGGTCACCAAGCC
GCAACTGACGCTGAGGCACGAAAGCGCGGGGATCGAACAGGATTAGATACCCCGGTAGTCC
>t0004861_II-10;size=41;
CCTACGGGCGGCTGCAGGTACCAGGCGAATAAGCATCGGCTAACTCCGTGCCAGCAGCCGCGGTAATACGGAGGATGCGA
GCGTTATCCGGATTCATTGGGTTTAAAGGGTGCGCAGGCGGCCATGTAAGTCAGCGGTGAAAGCCAGGGGCCCAACCCCG
GAAGTGCCGTTGATACTGCACGGCTGGAATGCGGTCGAGGCGGGCGGAATGTGACGTGTAGCGGTGAAATGCATAGATAT
GTCACAGAACTCCGATAGCGAAGGCAGCTCGCCAGGCCTGCATTGACGCTCAGGCACGAAAGCGTGGGGATCAAACAGGA
TTAGATACCCTAGTAGTCC
>t0003308_II-10;size=40;
CCTACGGGCGGCTGCAGGTACCAGGCGAATAAGCATCGGCTAACTCCGTGCCAGCAGCCGCGGTAATACGGAGGATGCGA
GCGTTATCCGGATTCATTGGGTTTAAAGGGTGCGCAGGCGGCCATGTAAGTCAGCGGTGAAAGCCAGGGGCCCAACCCCG
GAAGTGCCGTTGATACTGCATGGCTGGAATGCGGTCGAGGCGGGCGGAATGTGACGTGTAGCGGTGAAATGCATAGATAT
GTCACAGAACTCCGATAGCGAAGGCAGCTCGCCAGGCCTGCATTGACGCTCAGGCACGAAAGCGTGGGGATCAAACAGGA
TTAGATACCCTAGTAGTCC
>t0002043_II-10;size=40;
CCTACGGGCGGCTGCAGTGAGGAATATTGGTCAATGGGCGAGAGCCTGAACCAGCCATGTCGCGTGGAGGAATAAGGATC
TATGGTTCGTAAACTCCTTTTGCGGGGGGATAAAGTGCGGGACGCGTCCCGTATTGCAGGTACCCCGCGAATAAGCATCG
GCTAACTCCGTGCCAGCAGCCGCGGTAATACGGAGGATGCGAGCGTTATCCGGATTTATTGGGTTTAAAGGGTGCGTAGG
CGGCCTCTTAAGTCGGCGGTGAAATTTCCGGGCTCAACCCGGTCACTGCCGTCGAAACTGGGGGGCTTGAGTGCGTTTGG
GGTGGCTGGAATGTGCGGTGTAGCGGTGAAATGCATAGATATCGCACAGAACGCCGATCGCGGAGGCAGGTCACCAAGCC
GCAACTGACGCTGAGGCACGAAAGCGCGGGGATCGAACAGGATTAGATACCCCTGTAGTCC
>t0000236_II-10;size=38;
CCTACGGGGGGCAGCAGGTACCAGGCGAATAAGCATCGGCTAACTCCGTGCCAGCAGCCGCGGTAATACGGAGGATGCGA
GCGTTATCCGGATTCATTGGGTTTAAAGGGTGCGCAGGCGGCCATGTAAGTCAGCGGTGAAAGCCAGGGGCCCAACCCCG
GAAGTGCCGTTGATACTGCATGGCTGGAATGCGGTCGAGGCGGGCGGAATGTGACGTGTAGCGGTGAAATGCATAGATAT
GTCACAGAACTCCGATAGCGAAGGCAGCTCGCCAGGCCTGCATTGACGCTCAGGCACGAAAGCGTGGGGATCAAACAGGA
TTAGATACCCCAGTAGTCC
>t0000893_II-10;size=38;
CCTACGGGCGGCTGCAGGTACCAGGCGAATAAGCATCGGCTAACTCCGTGCCAGCAGCCGCGGTAATACGGAGGATGCGA
GCGTTATCCGGATTCATTGGGTTTAAAGGGTGCGCAGGCGGCCATGTAAGTCAGCGGTGAAAGCCAGGGGCCCAACCCCG
GAAGTGCCGTTGATACTGCACGGCTGGAATGCGGTCGAGGCGGGCGGAATGTGACGTGTAGCGGTGAAATGCATAGATAT
GTCACAGAACTCCGATAGCGAAGGCAGCTCGCCAGGCCTGCATTGACGCTCAGGCACGAAAGCGTGGGGATCAAACAGGA
TTAGATACCCCAGTAGTCC
>t0003838_II-10;size=38;
CCTACGGGCGGCTGCAGTGAGGAATATTGGTCAATGGGCGAGAGCCTGAACCAGCCATGTCGCGTGGAGGAATAAGGATC
TATGGTTCGTAAACTCCTTTTGCGGGGGGATAAAGTGCGGGACGCGTCCCGTATTGCAGGTACCCCGCGAATAAGCATCG
GCTAACTCCGTGCCAGCAGCCGCGGTAATACGGAGGATGCGAGCGTTATCCGGATTTATTGGGTTTAAAGGGTGCGTAGG
CGGCCTCTTAAGTCGGCGGTGAAATTTCCGGGCTCAACCCGGTCACTGCCGTCGAAACTGGGGGGCTTGAGTGCGTTTGG
GGTGGCTGGAATGTGCGGTGTAGCGGTGAAATGCATAGATATCGCACAGAACGCCGATCGCGGAGGCAGGTCACCAAGCC
GCAACTGACGCTGAGGCACGAAAGCGCGGGGATCGAACAGGATTAGATACCCGGGTAGTCC
>t0000203_II-10;size=37;
CCTACGGGCGGCTGCAGTGAGGAATATTGGTCAATGGGCGAGAGCCTGAACCAGCCATGTCGCGTGGAGGAATAAGGATC
TATGGTTCGTAAACTCCTTTTGCGGGGGGATAAAGTGCGGGACGCGTCCCGTATTGCAGGTACCCCGCGAATAAGCATCG
GCTAACTCCGTGCCAGCAGCCGCGGTAATACGGAGGATGCGAGCGTTATCCGGATTTATTGGGTTTAAAGGGTGCGTAGG
CGGCCTCTTAAGTCGGCGGTGAAATTTCCGGGCTCAACCCGGTCACTGCCGTCGAAACTGGGGGGCTTGAGTGCGTTTGG
GGTGGCTGGAATGTGCGGTGTAGCGGTGAAATGCATAGATATCGCACAGAACGCCGATCGCGGAGGCAGGTCACCAAGCC
GCAACTGACGCTGAGGCACGAAAGCGCGGGGATCGAACAGGATTAGATACCCGTGTAGTCC
>t0001550_II-10;size=37;
CCTACGGGAGGCTGCAGTGAGGAATATTGGTCAATGGGCGAGAGCCTGAACCAGCCATGTCGCGTGGAGGAATAAGGATC
TATGGTTCGTAAACTCCTTTTGCGGGGGGATAAAGTGCGGGACGCGTCCCGTATTGCAGGTACCCCGCGAATAAGCATCG
GCTAACTCCGTGCCAGCAGCCGCGGTAATACGGAGGATGCGAGCGTTATCCGGATTTATTGGGTTTAAAGGGTGCGTAGG
CGGCCTCTTAAGTCGGCGGTGAAATTTCCGGGCTCAACCCGGTCACTGCCGTCGAAACTGGGGGGCTTGAGTGCGTTTGG
GGTGGCTGGAATGTGCGGTGTAGCGGTGAAATGCATAGATATCGCACAGAACGCCGATCGCGGAGGCAGGTCACCAAGCC
GCAACTGACGCTGAGGCACGAAAGCGCGGGGATCGAACAGGATTAGATACCCCTGTAGTCC
>t0000082_II-10;size=37;
CCTACGGGGGGCAGCAGTGAGGAATATTGGTCAATGGGCGAGAGCCTGAACCAGCCATGTCGCGTGGAGGAATAAGGATC
TATGGTTCGTAAACTCCTTTTGCGGGGGGATAAAGTGCGGGACGCGTCCCGTATTGCAGGTACCCCGCGAATAAGCATCG
GCTAACTCCGTGCCAGCAGCCGCGGTAATACGGAGGATGCGAGCGTTATCCGGATTTATTGGGTTTAAAGGGTGCGTAGG
CGGCCTCTTAAGTCGGCGGTGAAATTTCCGGGCTCAACCCGGTCACTGCCGTCGAAACTGGGGGGCTTGAGTGCGTTTGG
GGTGGCTGGAATGTGCGGTGTAGCGGTGAAATGCATAGATATCGCACAGAACGCCGATCGCGGAGGCAGGTCACCAAGCC
GCAACTGACGCTGAGGCACGAAAGCGCGGGGATCGAACAGGATTAGATACCCTGGTAGTCC
>t0001346_II-10;size=37;
CCTACGGGGGGCTGCAGGTACCAGGCGAATAAGCATCGGCTAACTCCGTGCCAGCAGCCGCGGTAATACGGAGGATGCGA
GCGTTATCCGGATTCATTGGGTTTAAAGGGTGCGCAGGCGGCCATGTAAGTCAGCGGTGAAAGCCAGGGGCCCAACCCCG
GAAGTGCCGTTGATACTGCACGGCTGGAATGCGGTCGAGGCGGGCGGAATGTGACGTGTAGCGGTGAAATGCATAGATAT
GTCACAGAACTCCGATAGCGAAGGCAGCTCGCCAGGCCTGCATTGACGCTCAGGCACGAAAGCGTGGGGATCAAACAGGA
TTAGATACCCTGGTAGTCC
>t0000612_II-10;size=36;
CCTACGGGAGGCTGCAGTGAGGAATATTGGTCAATGGGCGAGAGCCTGAACCAGCCATGTCGCGTGGAGGAATAAGGATC
TATGGTTCGTAAACTCCTTTTGCGGGGGGATAAAGTGCGGGACGCGTCCCGTATTGCAGGTACCCCGCGAATAAGCATCG
GCTAACTCCGTGCCAGCAGCCGCGGTAATACGGAGGATGCGAGCGTTATCCGGATTTATTGGGTTTAAAGGGTGCGTAGG
CGGCCTCTTAAGTCGGCGGTGAAATTTCCGGGCTCAACCCGGTCACTGCCGTCGAAACTGGGGGGCTTGAGTGCGTTTGG
GGTGGCTGGAATGTGCGGTGTAGCGGTGAAATGCATAGATATCGCACAGAACGCCGATCGCGGAGGCAGGTCACCAAGCC
GCAACTGACGCTGAGGCACGAAAGCGCGGGGATCGAACAGGATTAGATACCCGAGTAGTCC
>t0002413_II-10;size=36;
CCTACGGGCGGCTGCAGGTACCAGGCGAATAAGCATCGGCTAACTCCGTGCCAGCAGCCGCGGTAATACGGAGGATGCGA
GCGTTATCCGGATTCATTGGGTTTAAAGGGTGCGCAGGCGGCCATGTAAGTCAGCGGTGAAAGCCAGGGGCCCAACCCCG
GAAGTGCCGTTGATACTGCATGGCTGGAATGCGGTCGAGGCGGGCGGAATGTGACGTGTAGCGGTGAAATGCATAGATAT
GTCACAGAACTCCGATAGCGAAGGCAGCTCGCCAGGCCTGCATTGACGCTCAGGCACGAAAGCGTGGGGATCAAACAGGA
TTAGATACCCCAGTAGTCC
>t0000392_II-10;size=36;
CCTACGGGGGGCTGCAGGTACCAGGCGAATAAGCATCGGCTAACTCCGTGCCAGCAGCCGCGGTAATACGGAGGATGCGA
GCGTTATCCGGATTCATTGGGTTTAAAGGGTGCGCAGGCGGCCATGTAAGTCAGCGGTGAAAGCCAGGGGCCCAACCCCG
GAAGTGCCGTTGATACTGCACGGCTGGAATGCGGTCGAGGCGGGCGGAATGTGACGTGTAGCGGTGAAATGCATAGATAT
GTCACAGAACTCCGATAGCGAAGGCAGCTCGCCAGGCCTGCATTGACGCTCAGGCACGAAAGCGTGGGGATCAAACAGGA
TTAGATACCCTAGTAGTCC
>t0000124_II-10;size=35;
CCTACGGGTGGCTGCAGTGAGGAATATTGGTCAATGGGCGAGAGCCTGAACCAGCCATGTCGCGTGGAGGAATAAGGATC
TATGGTTCGTAAACTCCTTTTGCGGGGGGATAAAGTGCGGGACGCGTCCCGTATTGCAGGTACCCCGCGAATAAGCATCG
GCTAACTCCGTGCCAGCAGCCGCGGTAATACGGAGGATGCGAGCGTTATCCGGATTTATTGGGTTTAAAGGGTGCGTAGG
CGGCCTCTTAAGTCGGCGGTGAAATTTCCGGGCTCAACCCGGTCACTGCCGTCGAAACTGGGGGGCTTGAGTGCGTTTGG
GGTGGCTGGAATGTGCGGTGTAGCGGTGAAATGCATAGATATCGCACAGAACGCCGATCGCGGAGGCAGGTCACCAAGCC
GCAACTGACGCTGAGGCACGAAAGCGCGGGGATCGAACAGGATTAGATACCCGAGTAGTCC
>t0000217_II-10;size=35;
CCTACGGGTGGCTGCAGGTACCAGGCGAATAAGCATCGGCTAACTCCGTGCCAGCAGCCGCGGTAATACGGAGGATGCGA
GCGTTATCCGGATTCATTGGGTTTAAAGGGTGCGCAGGCGGCCATGTAAGTCAGCGGTGAAAGCCAGGGGCCCAACCCCG
GAAGTGCCGTTGATACTGCATGGCTGGAATGCGGTCGAGGCGGGCGGAATGTGACGTGTAGCGGTGAAATGCATAGATAT
GTCACAGAACTCCGATAGCGAAGGCAGCTCGCCAGGCCTGCATTGACGCTCAGGCACGAAAGCGTGGGGATCAAACAGGA
TTAGATACCCCAGTAGTCC
>t0000865_II-10;size=35;
CCTACGGGGGGCTGCAGTGAGGAATATTGGTCAATGGGCGAGAGCCTGAACCAGCCATGTCGCGTGGAGGAATAAGGATC
TATGGTTCGTAAACTCCTTTTGCGGGGGGATAAAGTGCGGGACGCGTCCCGTATTGCAGGTACCCCGCGAATAAGCATCG
GCTAACTCCGTGCCAGCAGCCGCGGTAATACGGAGGATGCGAGCGTTATCCGGATTTATTGGGTTTAAAGGGTGCGTAGG
CGGCCTCTTAAGTCGGCGGTGAAATTTCCGGGCTCAACCCGGTCACTGCCGTCGAAACTGGGGGGCTTGAGTGCGTTTGG
GGTGGCTGGAATGTGCGGTGTAGCGGTGAAATGCATAGATATCGCACAGAACGCCGATCGCGGAGGCAGGTCACCAAGCC
GCAACTGACGCTGAGGCACGAAAGCGCGGGGATCGAACAGGATTAGATACCCGGGTAGTCC
>t0003362_II-10;size=35;
CCTACGGGTGGCTGCAGTGAGGAATATTGGTCAATGGGCGAGAGCCTGAACCAGCCATGTCGCGTGGAGGAATAAGGATC
TATGGTTCGTAAACTCCTTTTGCGGGGGGATAAAGTGCGGGACGCGTCCCGTATTGCAGGTACCCCGCGAATAAGCATCG
GCTAACTCCGTGCCAGCAGCCGCGGTAATACGGAGGATGCGAGCGTTATCCGGATTTATTGGGTTTAAAGGGTGCGTAGG
CGGCCTCTTAAGTCGGCGGTGAAATTTCCGGGCTCAACCCGGTCACTGCCGTCGAAACTGGGGGGCTTGAGTGCGTTTGG
GGTGGCTGGAATGTGCGGTGTAGCGGTGAAATGCATAGATATCGCACAGAACGCCGATCGCGGAGGCAGGTCACCAAGCC
GCAACTGACGCTGAGGCACGAAAGCGCGGGGATCGAACAGGATTAGATACCCCGGTAGTCC
>t0001848_II-10;size=34;
CCTACGGGGGGCTGCAGTGAGGAATATTGGTCAATGGGCGAGAGCCTGAACCAGCCATGTCGCGTGGAGGAATAAGGATC
TATGGTTCGTAAACTCCTTTTGCGGGGGGATAAAGTGCGGGACGCGTCCCGTATTGCAGGTACCCCGCGAATAAGCATCG
GCTAACTCCGTGCCAGCAGCCGCGGTAATACGGAGGATGCGAGCGTTATCCGGATTTATTGGGTTTAAAGGGTGCGTAGG
CGGCCTCTTAAGTCGGCGGTGAAATTTCCGGGCTCAACCCGGTCACTGCCGTCGAAACTGGGGGGCTTGAGTGCGTTTGG
GGTGGCTGGAATGTGCGGTGTAGCGGTGAAATGCATAGATATCGCACAGAACGCCGATCGCGGAGGCAGGTCACCAAGCC
GCAACTGACGCTGAGGCACGAAAGCGCGGGGATCGAACAGGATTAGATACCCCGGTAGTCC
>t0004350_II-10;size=34;
CCTACGGGTGGCTGCAGTGAGGAATATTGGTCAATGGGCGAGAGCCTGAACCAGCCATGTCGCGTGGAGGAATAAGGATC
TATGGTTCGTAAACTCCTTTTGCGGGGGGATAAAGTGCGGGACGCGTCCCGTATTGCAGGTACCCCGCGAATAAGCATCG
GCTAACTCCGTGCCAGCAGCCGCGGTAATACGGAGGATGCGAGCGTTATCCGGATTTATTGGGTTTAAAGGGTGCGTAGG
CGGCCTCTTAAGTCGGCGGTGAAATTTCCGGGCTCAACCCGGTCACTGCCGTCGAAACTGGGGGGCTTGAGTGCGTTTGG
GGTGGCTGGAATGTGCGGTGTAGCGGTGAAATGCATAGATATCGCACAGAACGCCGATCGCGGAGGCAGGTCACCAAGCC
GCAACTGACGCTGAGGCACGAAAGCGCGGGGATCGAACAGGATTAGATACCCCTGTAGTCC
>t0001414_II-10;size=34;
CCTACGGGGGGCTGCAGTGAGGAATATTGGTCAATGGGCGAGAGCCTGAACCAGCCATGTCGCGTGGAGGAATAAGGATC
TATGGTTCGTAAACTCCTTTTGCGGGGGGATAAAGTGCGGGACGCGTCCCGTATTGCAGGTACCCCGCGAATAAGCATCG
GCTAACTCCGTGCCAGCAGCCGCGGTAATACGGAGGATGCGAGCGTTATCCGGATTTATTGGGTTTAAAGGGTGCGTAGG
CGGCCTCTTAAGTCGGCGGTGAAATTTCCGGGCTCAACCCGGTCACTGCCGTCGAAACTGGGGGGCTTGAGTGCGTTTGG
GGTGGCTGGAATGTGCGGTGTAGCGGTGAAATGCATAGATATCGCACAGAACGCCGATCGCGGAGGCAGGTCACCAAGCC
GCAACTGACGCTGAGGCACGAAAGCGCGGGGATCGAACAGGATTAGATACCCCTGTAGTCC
>t0003662_II-10;size=34;
CCTACGGGAGGCTGCAGGTACCAGGCGAATAAGCATCGGCTAACTCCGTGCCAGCAGCCGCGGTAATACGGAGGATGCGA
GCGTTATCCGGATTCATTGGGTTTAAAGGGTGCGCAGGCGGCCATGTAAGTCAGCGGTGAAAGCCAGGGGCCCAACCCCG
GAAGTGCCGTTGATACTGCATGGCTGGAATGCGGTCGAGGCGGGCGGAATGTGACGTGTAGCGGTGAAATGCATAGATAT
GTCACAGAACTCCGATAGCGAAGGCAGCTCGCCAGGCCTGCATTGACGCTCAGGCACGAAAGCGTGGGGATCAAACAGGA
TTAGATACCCCAGTAGTCC
>t0000053_II-10;size=34;
CCTACGGGAGGCTGCAGTGAGGAATATTGGTCAATGGGCGAGAGCCTGAACCAGCCATGTCGCGTGGAGGAATAAGGATC
TATGGTTCGTAAACTCCTTTTGCGGGGGGATAAAGTGCGGGACGCGTCCCGTATTGCAGGTACCCCGCGAATAAGCATCG
GCTAACTCCGTGCCAGCAGCCGCGGTAATACGGAGGATGCGAGCGTTATCCGGATTTATTGGGTTTAAAGGGTGCGTAGG
CGGCCTCTTAAGTCGGCGGTGAAATTTCCGGGCTCAACCCGGTCACTGCCGTCGAAACTGGGGGGCTTGAGTGCGTTTGG
GGTGGCTGGAATGTGCGGTGTAGCGGTGAAATGCATAGATATCGCACAGAACGCCGATCGCGGAGGCAGGTCACCAAGCC
GCAACTGACGCTGAGGCACGAAAGCGCGGGGATCGAACAGGATTAGATACCCCGGTAGTCC
>t0001061_II-10;size=33;
CCTACGGGAGGCAGCAGTGAGGAATATTGGTCAATGGGCGAGAGCCTGAACCAGCCATGTCGCGTGGAGGAATAAGGATC
TATGGTTCGTAAACTCCTTTTGCGGGGGGATAAAGTGCGGGACGCGTCCCGTATTGCAGGTACCCCGCGAATAAGCATCG
GCTAACTCCGTGCCAGCAGCCGCGGTAATACGGAGGATGCGAGCGTTATCCGGATTTATTGGGTTTAAAGGGTGCGTAGG
CGGCCTCTTAAGTCGGCGGTGAAATTTCCGGGCTCAACCCGGTCACTGCCGTCGAAACTGGGGGGCTTGAGTGCGTTTGG
GGTGGCTGGAATGTGCGGTGTAGCGGTGAAATGCATAGATATCGCACAGAACGCCGATCGCGGAGGCAGGTCACCAAGCC
GCAACTGACGCTGAGGCACGAAAGCGCGGGGATCGAACAGGATTAGATACCCCAGTAGTCC
>t0000420_II-10;size=33;
CCTACGGGCGGCAGCAGTGAGGAATATTGGTCAATGGGCGAGAGCCTGAACCAGCCATGTCGCGTGGAGGAATAAGGATC
TATGGTTCGTAAACTCCTTTTGCGGGGGGATAAAGTGCGGGACGCGTCCCGTATTGCAGGTACCCCGCGAATAAGCATCG
GCTAACTCCGTGCCAGCAGCCGCGGTAATACGGAGGATGCGAGCGTTATCCGGATTTATTGGGTTTAAAGGGTGCGTAGG
CGGCCTCTTAAGTCGGCGGTGAAATTTCCGGGCTCAACCCGGTCACTGCCGTCGAAACTGGGGGGCTTGAGTGCGTTTGG
GGTGGCTGGAATGTGCGGTGTAGCGGTGAAATGCATAGATATCGCACAGAACGCCGATCGCGGAGGCAGGTCACCAAGCC
GCAACTGACGCTGAGGCACGAAAGCGCGGGGATCGAACAGGATTAGATACCCCAGTAGTCC
>t0000030_II-10;size=33;
CCTACGGGAGGCTGCAGGTACCAGGCGAATAAGCATCGGCTAACTCCGTGCCAGCAGCCGCGGTAATACGGAGGATGCGA
GCGTTATCCGGATTCATTGGGTTTAAAGGGTGCGCAGGCGGCCATGTAAGTCAGCGGTGAAAGCCAGGGGCCCAACCCCG
GAAGTGCCGTTGATACTGCACGGCTGGAATGCGGTCGAGGCGGGCGGAATGTGACGTGTAGCGGTGAAATGCATAGATAT
GTCACAGAACTCCGATAGCGAAGGCAGCTCGCCAGGCCTGCATTGACGCTCAGGCACGAAAGCGTGGGGATCAAACAGGA
TTAGATACCCCAGTAGTCC
>t0001889_II-10;size=33;
CCTACGGGTGGCTGCAGGTACCAGGCGAATAAGCATCGGCTAACTCCGTGCCAGCAGCCGCGGTAATACGGAGGATGCGA
GCGTTATCCGGATTCATTGGGTTTAAAGGGTGCGCAGGCGGCCATGTAAGTCAGCGGTGAAAGCCAGGGGCCCAACCCCG
GAAGTGCCGTTGATACTGCACGGCTGGAATGCGGTCGAGGCGGGCGGAATGTGACGTGTAGCGGTGAAATGCATAGATAT
GTCACAGAACTCCGATAGCGAAGGCAGCTCGCCAGGCCTGCATTGACGCTCAGGCACGAAAGCGTGGGGATCAAACAGGA
TTAGATACCCTGGTAGTCC
>t0001720_II-10;size=32;
CCTACGGGAGGCTGCAGGTACCAGGCGAATAAGCATCGGCTAACTCCGTGCCAGCAGCCGCGGTAATACGGAGGATGCGA
GCGTTATCCGGATTCATTGGGTTTAAAGGGTGCGCAGGCGGCCATGTAAGTCAGCGGTGAAAGCCAGGGGCCCAACCCCG
GAAGTGCCGTTGATACTGCATGGCTGGAATGCGGTCGAGGCGGGCGGAATGTGACGTGTAGCGGTGAAATGCATAGATAT
GTCACAGAACTCCGATAGCGAAGGCAGCTCGCCAGGCCTGCATTGACGCTCAGGCACGAAAGCGTGGGGATCAAACAGGA
TTAGATACCCTAGTAGTCC
>t0000312_II-10;size=32;
CCTACGGGGGGCTGCAGGTACCAGGCGAATAAGCATCGGCTAACTCCGTGCCAGCAGCCGCGGTAATACGGAGGATGCGA
GCGTTATCCGGATTCATTGGGTTTAAAGGGTGCGCAGGCGGCCATGTAAGTCAGCGGTGAAAGCCAGGGGCCCAACCCCG
GAAGTGCCGTTGATACTGCACGGCTGGAATGCGGTCGAGGCGGGCGGAATGTGACGTGTAGCGGTGAAATGCATAGATAT
GTCACAGAACTCCGATAGCGAAGGCAGCTCGCCAGGCCTGCATTGACGCTCAGGCACGAAAGCGTGGGGATCAAACAGGA
TTAGATACCCCAGTAGTCC
>t0002490_II-10;size=32;
CCTACGGGGGGCTGCAGGTACCAGGCGAATAAGCATCGGCTAACTCCGTGCCAGCAGCCGCGGTAATACGGAGGATGCGA
GCGTTATCCGGATTCATTGGGTTTAAAGGGTGCGCAGGCGGCCATGTAAGTCAGCGGTGAAAGCCAGGGGCCCAACCCCG
GAAGTGCCGTTGATACTGCATGGCTGGAATGCGGTCGAGGCGGGCGGAATGTGACGTGTAGCGGTGAAATGCATAGATAT
GTCACAGAACTCCGATAGCGAAGGCAGCTCGCCAGGCCTGCATTGACGCTCAGGCACGAAAGCGTGGGGATCAAACAGGA
TTAGATACCCCAGTAGTCC
>t0002220_II-10;size=32;
CCTACGGGGGGCTGCAGTGAGGAATATTGGTCAATGGGCGAGAGCCTGAACCAGCCATGTCGCGTGGAGGAATAAGGATC
TATGGTTCGTAAACTCCTTTTGCGGGGGGATAAAGTGCGGGACGCGTCCCGTATTGCAGGTACCCCGCGAATAAGCATCG
GCTAACTCCGTGCCAGCAGCCGCGGTAATACGGAGGATGCGAGCGTTATCCGGATTTATTGGGTTTAAAGGGTGCGTAGG
CGGCCTCTTAAGTCGGCGGTGAAATTTCCGGGCTCAACCCGGTCACTGCCGTCGAAACTGGGGGGCTTGAGTGCGTTTGG
GGTGGCTGGAATGTGCGGTGTAGCGGTGAAATGCATAGATATCGCACAGAACGCCGATCGCGGAGGCAGGTCACCAAGCC
GCAACTGACGCTGAGGCACGAAAGCGCGGGGATCGAACAGGATTAGATACCCGTGTAGTCC
>t0001601_II-10;size=31;
CCTACGGGGGGCAGCAGTGAGGAATATTGGTCAATGGGCGAGAGCCTGAACCAGCCATGTCGCGTGGAGGAATAAGGATC
TATGGTTCGTAAACTCCTTTTGCGGGGGGATAAAGTGCGGGACGCGTCCCGTATTGCAGGTACCCCGCGAATAAGCATCG
GCTAACTCCGTGCCAGCAGCCGCGGTAATACGGAGGATGCGAGCGTTATCCGGATTTATTGGGTTTAAAGGGTGCGTAGG
CGGCCTCTTAAGTCGGCGGTGAAATTTCCGGGCTCAACCCGGTCACTGCCGTCGAAACTGGGGGGCTTGAGTGCGTTTGG
GGTGGCTGGAATGTGCGGTGTAGCGGTGAAATGCATAGATATCGCACAGAACGCCGATCGCGGAGGCAGGTCACCAAGCC
GCAACTGACGCTGAGGCACGAAAGCGCGGGGATCGAACAGGATTAGATACCCTTGTAGTCC
>t0000274_II-10;size=31;
CCTACGGGTGGCTGCAGGTACCAGGCGAATAAGCATCGGCTAACTCCGTGCCAGCAGCCGCGGTAATACGGAGGATGCGA
GCGTTATCCGGATTCATTGGGTTTAAAGGGTGCGCAGGCGGCCATGTAAGTCAGCGGTGAAAGCCAGGGGCCCAACCCCG
GAAGTGCCGTTGATACTGCATGGCTGGAATGCGGTCGAGGCGGGCGGAATGTGACGTGTAGCGGTGAAATGCATAGATAT
GTCACAGAACTCCGATAGCGAAGGCAGCTCGCCAGGCCTGCATTGACGCTCAGGCACGAAAGCGTGGGGATCAAACAGGA
TTAGATACCCTAGTAGTCC
>t0010806_II-10;size=31;
CCTACGGGGGGCAGCAGGTACCAGGCGAATAAGCATCGGCTAACTCCGTGCCAGCAGCCGCGGTAATACGGAGGATGCGA
GCGTTATCCGGATTCATTGGGTTTAAAGGGTGCGCAGGCGGCCATGTAAGTCAGCGGTGAAAGCCAGGGGCCCAACCCCG
GAAGTGCCGTTGATACTGCATGGCTGGAATGCGGTCGAGGCGGGCGGAATGTGACGTGTAGCGGTGAAATGCATAGATAT
GTCACAGAACTCCGATAGCGAAGGCAGCTCGCCAGGCCTGCATTGACGCTCAGGCACGAAAGCGTGGGGATCAAACAGGA
TTAGATACCCTAGTAGTCC
>t0004037_II-10;size=30;
CCTACGGGAGGCTGCAGGTACCAGGCGAATAAGCATCGGCTAACTCCGTGCCAGCAGCCGCGGTAATACGGAGGATGCGA
GCGTTATCCGGATTCATTGGGTTTAAAGGGTGCGCAGGCGGCCATGTAAGTCAGCGGTGAAAGCCAGGGGCCCAACCCCG
GAAGTGCCGTTGATACTGCACGGCTGGAATGCGGTCGAGGCGGGCGGAATGTGACGTGTAGCGGTGAAATGCATAGATAT
GTCACAGAACTCCGATAGCGAAGGCAGCTCGCCAGGCCTGCATTGACGCTCAGGCACGAAAGCGTGGGGATCAAACAGGA
TTAGATACCCGAGTAGTCC
>t0000883_II-10;size=30;
CCTACGGGTGGCTGCAGGTACCAGGCGAATAAGCATCGGCTAACTCCGTGCCAGCAGCCGCGGTAATACGGAGGATGCGA
GCGTTATCCGGATTCATTGGGTTTAAAGGGTGCGCAGGCGGCCATGTAAGTCAGCGGTGAAAGCCAGGGGCCCAACCCCG
GAAGTGCCGTTGATACTGCACGGCTGGAATGCGGTCGAGGCGGGCGGAATGTGACGTGTAGCGGTGAAATGCATAGATAT
GTCACAGAACTCCGATAGCGAAGGCAGCTCGCCAGGCCTGCATTGACGCTCAGGCACGAAAGCGTGGGGATCAAACAGGA
TTAGATACCCCAGTAGTCC
>t0001182_II-10;size=30;
CCTACGGGCGGCAGCAGTGAGGAATATTGGTCAATGGGCGAGAGCCTGAACCAGCCATGTCGCGTGGAGGAATAAGGATC
TATGGTTCGTAAACTCCTTTTGCGGGGGGATAAAGTGCGGGACGCGTCCCGTATTGCAGGTACCCCGCGAATAAGCATCG
GCTAACTCCGTGCCAGCAGCCGCGGTAATACGGAGGATGCGAGCGTTATCCGGATTTATTGGGTTTAAAGGGTGCGTAGG
CGGCCTCTTAAGTCGGCGGTGAAATTTCCGGGCTCAACCCGGTCACTGCCGTCGAAACTGGGGGGCTTGAGTGCGTTTGG
GGTGGCTGGAATGTGCGGTGTAGCGGTGAAATGCATAGATATCGCACAGAACGCCGATCGCGGAGGCAGGTCACCAAGCC
GCAACTGACGCTGAGGCACGAAAGCGCGGGGATCGAACAGGATTAGATACCCGAGTAGTCC
>t0002428_II-10;size=29;
CCTACGGGGGGCAGCAGTGAGGAATATTGGTCAATGGGCGAGAGCCTGAACCAGCCATGTCGCGTGGAGGAATAAGGATC
TATGGTTCGTAAACTCCTTTTGCGGGGGGATAAAGTGCGGGACGCGTCCCGTATTGCAGGTACCCCGCGAATAAGCATCG
GCTAACTCCGTGCCAGCAGCCGCGGTAATACGGAGGATGCGAGCGTTATCCGGATTTATTGGGTTTAAAGGGTGCGTAGG
CGGCCTCTTAAGTCGGCGGTGAAATTTCCGGGCTCAACCCGGTCACTGCCGTCGAAACTGGGGGGCTTGAGTGCGTTTGG
GGTGGCTGGAATGTGCGGTGTAGCGGTGAAATGCATAGATATCGCACAGAACGCCGATCGCGGAGGCAGGTCACCAAGCC
GCAACTGACGCTGAGGCACGAAAGCGCGGGGATCGAACAGGATTAGATACCCCAGTAGTCC
>t0003461_II-10;size=29;
CCTACGGGAGGCTGCAGGTACCAGGCGAATAAGCATCGGCTAACTCCGTGCCAGCAGCCGCGGTAATACGGAGGATGCGA
GCGTTATCCGGATTCATTGGGTTTAAAGGGTGCGCAGGCGGCCATGTAAGTCAGCGGTGAAAGCCAGGGGCCCAACCCCG
GAAGTGCCGTTGATACTGCACGGCTGGAATGCGGTCGAGGCGGGCGGAATGTGACGTGTAGCGGTGAAATGCATAGATAT
GTCACAGAACTCCGATAGCGAAGGCAGCTCGCCAGGCCTGCATTGACGCTCAGGCACGAAAGCGTGGGGATCAAACAGGA
TTAGATACCCTAGTAGTCC
>t0001108_II-10;size=29;
CCTACGGGAGGCAGCAGTGAGGAATATTGGTCAATGGGCGAGAGCCTGAACCAGCCATGTCGCGTGGAGGAATAAGGATC
TATGGTTCGTAAACTCCTTTTGCGGGGGGATAAAGTGCGGGACGCGTCCCGTATTGCAGGTACCCCGCGAATAAGCATCG
GCTAACTCCGTGCCAGCAGCCGCGGTAATACGGAGGATGCGAGCGTTATCCGGATTTATTGGGTTTAAAGGGTGCGTAGG
CGGCCTCTTAAGTCGGCGGTGAAATTTCCGGGCTCAACCCGGTCACTGCCGTCGAAACTGGGGGGCTTGAGTGCGTTTGG
GGTGGCTGGAATGTGCGGTGTAGCGGTGAAATGCATAGATATCGCACAGAACGCCGATCGCGGAGGCAGGTCACCAAGCC
GCAACTGACGCTGAGGCACGAAAGCGCGGGGATCGAACAGGATTAGATACCCTGGTAGTCC
>t0000822_II-10;size=29;
CCTACGGGCGGCTGCAGTGAGGAATATTGGTCAATGGCCGGAAGGCTGAACCAGCCAAGTAGCGTGAGGGATGACTGCCC
TATGGGTTGTAAACCTCTTTTGTACGGGAATAACGGTCTCCACGTGTGGGGATGTGCATGTACCGTACGAATAAGGATCG
GCTAACTCCGTGCCAGCAGCCGCGGTAATACGGAGGATCCGAGCGTTATCCGGATTTATTGGGTTTAAAGGGAGCGTAGG
CGGACTGTTAAGTCAGCTGTGAAATGTAGACGCTCAACGTCTGCACTGCAGTTGAAACTGGCAGCCTTGAGTGCGTAAGA
GGCAGGCGGAATTCGTCGTGTAGCGGTGAAATGCTTAGATATGACGAAGAACTCCGATTGCGAAGGCAGCTTGCTGGGCC
GCAACTGACGCTGAAGCTCGAAGGTGCGGGTATCAAACAGGATTAGATACCCTAGTAGTCC
>t0000792_II-10;size=28;
CCTACGGGGGGCTGCAGTGAGGAATATTGGTCAATGGCCGGAAGGCTGAACCAGCCAAGTAGCGTGAGGGATGACTGCCC
TATGGGTTGTAAACCTCTTTTGTACGGGAATAACGGTCTCCACGTGTGGGGATGTGCATGTACCGTACGAATAAGGATCG
GCTAACTCCGTGCCAGCAGCCGCGGTAATACGGAGGATCCGAGCGTTATCCGGATTTATTGGGTTTAAAGGGAGCGTAGG
CGGACTGTTAAGTCAGCTGTGAAATGTAGACGCTCAACGTCTGCACTGCAGTTGAAACTGGCAGCCTTGAGTGCGTAAGA
GGCAGGCGGAATTCGTCGTGTAGCGGTGAAATGCTTAGATATGACGAAGAACTCCGATTGCGAAGGCAGCTTGCTGGGCC
GCAACTGACGCTGAAGCTCGAAGGTGCGGGTATCAAACAGGATTAGATACCCTAGTAGTCC
>t0001954_II-10;size=27;
CCTACGGGAGGCAGCAGTGAGGAATATTGGTCAATGGGCGAGAGCCTGAACCAGCCATGTCGCGTGGAGGAATAAGGATC
TATGGTTCGTAAACTCCTTTTGCGGGGGGATAAAGTGCGGGACGCGTCCCGTATTGCAGGTACCCCGCGAATAAGCATCG
GCTAACTCCGTGCCAGCAGCCGCGGTAATACGGAGGATGCGAGCGTTATCCGGATTTATTGGGTTTAAAGGGTGCGTAGG
CGGCCTCTTAAGTCGGCGGTGAAATTTCCGGGCTCAACCCGGTCACTGCCGTCGAAACTGGGGGGCTTGAGTGCGTTTGG
GGTGGCTGGAATGTGCGGTGTAGCGGTGAAATGCATAGATATCGCACAGAACGCCGATCGCGGAGGCAGGTCACCAAGCC
GCAACTGACGCTGAGGCACGAAAGCGCGGGGATCGAACAGGATTAGATACCCGAGTAGTCC
>t0000490_II-10;size=27;
CCTACGGGAGGCAGCAGGTACCAGGCGAATAAGCATCGGCTAACTCCGTGCCAGCAGCCGCGGTAATACGGAGGATGCGA
GCGTTATCCGGATTCATTGGGTTTAAAGGGTGCGCAGGCGGCCATGTAAGTCAGCGGTGAAAGCCAGGGGCCCAACCCCG
GAAGTGCCGTTGATACTGCACGGCTGGAATGCGGTCGAGGCGGGCGGAATGTGACGTGTAGCGGTGAAATGCATAGATAT
GTCACAGAACTCCGATAGCGAAGGCAGCTCGCCAGGCCTGCATTGACGCTCAGGCACGAAAGCGTGGGGATCAAACAGGA
TTAGATACCCCAGTAGTCC
>t0000647_II-10;size=27;
CCTACGGGAGGCTGCAGTGAGGAATATTGGTCAATGGCCGGAAGGCTGAACCAGCCAAGTAGCGTGAGGGATGACTGCCC
TATGGGTTGTAAACCTCTTTTGTACGGGAATAACGGTCTCCACGTGTGGGGATGTGCATGTACCGTACGAATAAGGATCG
GCTAACTCCGTGCCAGCAGCCGCGGTAATACGGAGGATCCGAGCGTTATCCGGATTTATTGGGTTTAAAGGGAGCGTAGG
CGGACTGTTAAGTCAGCTGTGAAATGTAGACGCTCAACGTCTGCACTGCAGTTGAAACTGGCAGCCTTGAGTGCGTAAGA
GGCAGGCGGAATTCGTCGTGTAGCGGTGAAATGCTTAGATATGACGAAGAACTCCGATTGCGAAGGCAGCTTGCTGGGCC
GCAACTGACGCTGAAGCTCGAAGGTGCGGGTATCAAACAGGATTAGATACCCTAGTAGTCC
>t0000317_II-10;size=27;
CCTACGGGGGGCTGCAGGTACCAGGCGAATAAGCATCGGCTAACTCCGTGCCAGCAGCCGCGGTAATACGGAGGATGCGA
GCGTTATCCGGATTCATTGGGTTTAAAGGGTGCGCAGGCGGCCATGTAAGTCAGCGGTGAAAGCCAGGGGCCCAACCCCG
GAAGTGCCGTTGATACTGCACGGCTGGAATGCGGTCGAGGCGGGCGGAATGTGACGTGTAGCGGTGAAATGCATAGATAT
GTCACAGAACTCCGATAGCGAAGGCAGCTCGCCAGGCCTGCATTGACGCTCAGGCACGAAAGCGTGGGGATCAAACAGGA
TTAGATACCCGTGTAGTCC
>t0001446_II-10;size=26;
CCTACGGGCGGCTGCAGGTACCAGGCGAATAAGCATCGGCTAACTCCGTGCCAGCAGCCGCGGTAATACGGAGGATGCGA
GCGTTATCCGGATTCATTGGGTTTAAAGGGTGCGCAGGCGGCCATGTAAGTCAGCGGTGAAAGCCAGGGGCCCAACCCCG
GAAGTGCCGTTGATACTGCATGGCTGGAATGCGGTCGAGGCGGGCGGAATGTGACGTGTAGCGGTGAAATGCATAGATAT
GTCACAGAACTCCGATAGCGAAGGCAGCTCGCCAGGCCTGCATTGACGCTCAGGCACGAAAGCGTGGGGATCAAACAGGA
TTAGATACCCTTGTAGTCC
>t0003251_II-10;size=26;
CCTACGGGTGGCTGCAGGTACCAGGCGAATAAGCATCGGCTAACTCCGTGCCAGCAGCCGCGGTAATACGGAGGATGCGA
GCGTTATCCGGATTCATTGGGTTTAAAGGGTGCGCAGGCGGCCATGTAAGTCAGCGGTGAAAGCCAGGGGCCCAACCCCG
GAAGTGCCGTTGATACTGCACGGCTGGAATGCGGTCGAGGCGGGCGGAATGTGACGTGTAGCGGTGAAATGCATAGATAT
GTCACAGAACTCCGATAGCGAAGGCAGCTCGCCAGGCCTGCATTGACGCTCAGGCACGAAAGCGTGGGGATCAAACAGGA
TTAGATACCCTTGTAGTCC
>t0000406_II-10;size=26;
CCTACGGGCGGCTGCAGGTACCAGGCGAATAAGCATCGGCTAACTCCGTGCCAGCAGCCGCGGTAATACGGAGGATGCGA
GCGTTATCCGGATTCATTGGGTTTAAAGGGTGCGCAGGCGGCCATGTAAGTCAGCGGTGAAAGCCAGGGGCCCAACCCCG
GAAGTGCCGTTGATACTGCACGGCTGGAATGCGGTCGAGGCGGGCGGAATGTGACGTGTAGCGGTGAAATGCATAGATAT
GTCACAGAACTCCGATAGCGAAGGCAGCTCGCCAGGCCTGCATTGACGCTCAGGCACGAAAGCGTGGGGATCAAACAGGA
TTAGATACCCGAGTAGTCC
>t0004888_II-10;size=26;
CCTACGGGAGGCTGCAGTGAGGAATATTGGTCAATGGGCGAGAGCCTGAACCAGCCATGTCGCGTGGAGGAATAAGGATC
TATGGTTCGTAAACTCCTTTTGCGGGGGGATAAAGTGCGGGACGCGTCCCGTATTGCAGGTACCCCGCGAATAAGCATCG
GCTAACTCCGTGCCAGCAGCCGCGGTAATACGGAGGATGCGAGCGTTATCCGGATTTATTGGGTTTAAAGGGTGCGTAGG
CGGCCTCTTAAGTCGGCGGTGAAATTTCCGGGCTCAACCCGGTCACTGCCGTCGAAACTGGGGGGCTTGAGTGCGTTTGG
GGTGGCTGGAATGTGCGGTGTAGCGGTGAAATGCATAGATATCGCACAGAACGCCGATCGCGGAGGCAGGTCACCAAGCC
GCAACTGACGCTGAGGCACGAAAGCGCGGGGATCGAACAGGATTAGATACCCGGGTAGTCC
>t0005024_II-10;size=26;
CCTACGGGAGGCTGCAGGTACCAGGCGAATAAGCATCGGCTAACTCCGTGCCAGCAGCCGCGGTAATACGGAGGATGCGA
GCGTTATCCGGATTCATTGGGTTTAAAGGGTGCGCAGGCGGCCATGTAAGTCAGCGGTGAAAGCCAGGGGCCCAACCCCG
GAAGTGCCGTTGATACTGCACGGCTGGAATGCGGTCGAGGCGGGCGGAATGTGACGTGTAGCGGTGAAATGCATAGATAT
GTCACAGAACTCCGATAGCGAAGGCAGCTCGCCAGGCCTGCATTGACGCTCAGGCACGAAAGCGTGGGGATCAAACAGGA
TTAGATACCCTTGTAGTCC
>t0000995_II-10;size=26;
CCTACGGGCGGCAGCAGTGAGGAATATTGGTCAATGGGCGAGAGCCTGAACCAGCCATGTCGCGTGGAGGAATAAGGATC
TATGGTTCGTAAACTCCTTTTGCGGGGGGATAAAGTGCGGGACGCGTCCCGTATTGCAGGTACCCCGCGAATAAGCATCG
GCTAACTCCGTGCCAGCAGCCGCGGTAATACGGAGGATGCGAGCGTTATCCGGATTTATTGGGTTTAAAGGGTGCGTAGG
CGGCCTCTTAAGTCGGCGGTGAAATTTCCGGGCTCAACCCGGTCACTGCCGTCGAAACTGGGGGGCTTGAGTGCGTTTGG
GGTGGCTGGAATGTGCGGTGTAGCGGTGAAATGCATAGATATCGCACAGAACGCCGATCGCGGAGGCAGGTCACCAAGCC
GCAACTGACGCTGAGGCACGAAAGCGCGGGGATCGAACAGGATTAGATACCCTTGTAGTCC
>t0004039_II-10;size=25;
CCTACGGGGGGCAGCAGTGAGGAATATTGGTCAATGGGCGAGAGCCTGAACCAGCCATGTCGCGTGGAGGAATAAGGATC
TATGGTTCGTAAACTCCTTTTGCGGGGGGATAAAGTGCGGGACGCGTCCCGTATTGCAGGTACCCCGCGAATAAGCATCG
GCTAACTCCGTGCCAGCAGCCGCGGTAATACGGAGGATGCGAGCGTTATCCGGATTTATTGGGTTTAAAGGGTGCGTAGG
CGGCCTCTTAAGTCGGCGGTGAAATTTCCGGGCTCAACCCGGTCACTGCCGTCGAAACTGGGGGGCTTGAGTGCGTTTGG
GGTGGCTGGAATGTGCGGTGTAGCGGTGAAATGCATAGATATCGCACAGAACGCCGATCGCGGAGGCAGGTCACCAAGCC
GCAACTGACGCTGAGGCACGAAAGCGCGGGGATCGAACAGGATTAGATACCCGAGTAGTCC
>t0000661_II-10;size=25;
CCTACGGGAGGCAGCAGTGAGGAATATTGGTCAATGGGCGAGAGCCTGAACCAGCCATGTCGCGTGGAGGAATAAGGATC
TATGGTTCGTAAACTCCTTTTGCGGGGGGATAAAGTGCGGGACGCGTCCCGTATTGCAGGTACCCCGCGAATAAGCATCG
GCTAACTCCGTGCCAGCAGCCGCGGTAATACGGAGGATGCGAGCGTTATCCGGATTTATTGGGTTTAAAGGGTGCGTAGG
CGGCCTCTTAAGTCGGCGGTGAAATTTCCGGGCTCAACCCGGTCACTGCCGTCGAAACTGGGGGGCTTGAGTGCGTTTGG
GGTGGCTGGAATGTGCGGTGTAGCGGTGAAATGCATAGATATCGCACAGAACGCCGATCGCGGAGGCAGGTCACCAAGCC
GCAACTGACGCTGAGGCACGAAAGCGCGGGGATCGAACAGGATTAGATACCCCTGTAGTCC
>t0001318_II-10;size=25;
CCTACGGGAGGCTGCAGTGAGGAATATTGGTCAATGGGCGAGAGCCTGAACCAGCCATGTCGCGTGGAGGAATAAGGATC
TATGGTTCGTAAACTCCTTTTGCGGGGGGATAAAGTGCGGGACGCGTCCCGTATTGCAGGTACCCCGCGAATAAGCATCG
GCTAACTCCGTGCCAGCAGCCGCGGTAATACGGAGGATGCGAGCGTTATCCGGATTTATTGGGTTTAAAGGGTGCGTAGG
CGGCCTCTTAAGTCGGCGGTGAAATTTCCGGGCTCAACCCGGTCACTGCCGTCGAAACTGGGGGGCTTGAGTGCGTTTGG
GGTGGCTGGAATGTGCGGTGTAGCGGTGAAATGCATAGATATCGCACAGAACGCCGATCGCGGAGGCAGGTCACCAAGCC
GCAACTGACGCTGAGGCACGAAAGCGCGGGGATCGAACAGGATTAGATACCCGTGTAGTCC
>t0000683_II-10;size=25;
CCTACGGGCGGCTGCAGGTACCAGGCGAATAAGCATCGGCTAACTCCGTGCCAGCAGCCGCGGTAATACGGAGGATGCGA
GCGTTATCCGGATTCATTGGGTTTAAAGGGTGCGCAGGCGGCCATGTAAGTCAGCGGTGAAAGCCAGGGGCCCAACCCCG
GAAGTGCCGTTGATACTGCATGGCTGGAATGCGGTCGAGGCGGGCGGAATGTGACGTGTAGCGGTGAAATGCATAGATAT
GTCACAGAACTCCGATAGCGAAGGCAGCTCGCCAGGCCTGCATTGACGCTCAGGCACGAAAGCGTGGGGATCAAACAGGA
TTAGATACCCGAGTAGTCC
>t0001790_II-10;size=25;
CCTACGGGCGGCAGCAGTGAGGAATATTGGTCAATGGGCGAGAGCCTGAACCAGCCATGTCGCGTGGAGGAATAAGGATC
TATGGTTCGTAAACTCCTTTTGCGGGGGGATAAAGTGCGGGACGCGTCCCGTATTGCAGGTACCCCGCGAATAAGCATCG
GCTAACTCCGTGCCAGCAGCCGCGGTAATACGGAGGATGCGAGCGTTATCCGGATTTATTGGGTTTAAAGGGTGCGTAGG
CGGCCTCTTAAGTCGGCGGTGAAATTTCCGGGCTCAACCCGGTCACTGCCGTCGAAACTGGGGGGCTTGAGTGCGTTTGG
GGTGGCTGGAATGTGCGGTGTAGCGGTGAAATGCATAGATATCGCACAGAACGCCGATCGCGGAGGCAGGTCACCAAGCC
GCAACTGACGCTGAGGCACGAAAGCGCGGGGATCGAACAGGATTAGATACCCTGGTAGTCC
>t0006375_II-10;size=24;
CCTACGGGAGGCAGCAGTGAGGAATATTGGTCAATGGGCGAGAGCCTGAACCAGCCATGTCGCGTGGAGGAATAAGGATC
TATGGTTCGTAAACTCCTTTTGCGGGGGGATAAAGTGCGGGACGCGTCCCGTATTGCAGGTACCCCGCGAATAAGCATCG
GCTAACTCCGTGCCAGCAGCCGCGGTAATACGGAGGATGCGAGCGTTATCCGGATTTATTGGGTTTAAAGGGTGCGTAGG
CGGCCTCTTAAGTCGGCGGTGAAATTTCCGGGCTCAACCCGGTCACTGCCGTCGAAACTGGGGGGCTTGAGTGCGTTTGG
GGTGGCTGGAATGTGCGGTGTAGCGGTGAAATGCATAGATATCGCACAGAACGCCGATCGCGGAGGCAGGTCACCAAGCC
GCAACTGACGCTGAGGCACGAAAGCGCGGGGATCGAACAGGATTAGATACCCTTGTAGTCC
>t0004633_II-10;size=24;
CCTACGGGTGGCTGCAGGTACCAGGCGAATAAGCATCGGCTAACTCCGTGCCAGCAGCCGCGGTAATACGGAGGATGCGA
GCGTTATCCGGATTCATTGGGTTTAAAGGGTGCGCAGGCGGCCATGTAAGTCAGCGGTGAAAGCCAGGGGCCCAACCCCG
GAAGTGCCGTTGATACTGCACGGCTGGAATGCGGTCGAGGCGGGCGGAATGTGACGTGTAGCGGTGAAATGCATAGATAT
GTCACAGAACTCCGATAGCGAAGGCAGCTCGCCAGGCCTGCATTGACGCTCAGGCACGAAAGCGTGGGGATCAAACAGGA
TTAGATACCCGAGTAGTCC
>t0000304_II-10;size=24;
CCTACGGGGGGCTGCAGGTACCAGGCGAATAAGCATCGGCTAACTCCGTGCCAGCAGCCGCGGTAATACGGAGGATGCGA
GCGTTATCCGGATTCATTGGGTTTAAAGGGTGCGCAGGCGGCCATGTAAGTCAGCGGTGAAAGCCAGGGGCCCAACCCCG
GAAGTGCCGTTGATACTGCATGGCTGGAATGCGGTCGAGGCGGGCGGAATGTGACGTGTAGCGGTGAAATGCATAGATAT
GTCACAGAACTCCGATAGCGAAGGCAGCTCGCCAGGCCTGCATTGACGCTCAGGCACGAAAGCGTGGGGATCAAACAGGA
TTAGATACCCTTGTAGTCC
>t0001868_II-10;size=24;
CCTACGGGAGGCTGCAGGTACCAGGCGAATAAGCATCGGCTAACTCCGTGCCAGCAGCCGCGGTAATACGGAGGATGCGA
GCGTTATCCGGATTCATTGGGTTTAAAGGGTGCGCAGGCGGCCATGTAAGTCAGCGGTGAAAGCCAGGGGCCCAACCCCG
GAAGTGCCGTTGATACTGCATGGCTGGAATGCGGTCGAGGCGGGCGGAATGTGACGTGTAGCGGTGAAATGCATAGATAT
GTCACAGAACTCCGATAGCGAAGGCAGCTCGCCAGGCCTGCATTGACGCTCAGGCACGAAAGCGTGGGGATCAAACAGGA
TTAGATACCCGAGTAGTCC
>t0002725_II-10;size=24;
CCTACGGGAGGCTGCAGGTACCAGGCGAATAAGCATCGGCTAACTCCGTGCCAGCAGCCGCGGTAATACGGAGGATGCGA
GCGTTATCCGGATTCATTGGGTTTAAAGGGTGCGCAGGCGGCCATGTAAGTCAGCGGTGAAAGCCAGGGGCCCAACCCCG
GAAGTGCCGTTGATACTGCATGGCTGGAATGCGGTCGAGGCGGGCGGAATGTGACGTGTAGCGGTGAAATGCATAGATAT
GTCACAGAACTCCGATAGCGAAGGCAGCTCGCCAGGCCTGCATTGACGCTCAGGCACGAAAGCGTGGGGATCAAACAGGA
TTAGATACCCTGGTAGTCC
>t0002102_II-10;size=24;
CCTACGGGGGGCTGCAGGTACCAGGCGAATAAGCATCGGCTAACTCCGTGCCAGCAGCCGCGGTAATACGGAGGATGCGA
GCGTTATCCGGATTCATTGGGTTTAAAGGGTGCGCAGGCGGCCATGTAAGTCAGCGGTGAAAGCCAGGGGCCCAACCCCG
GAAGTGCCGTTGATACTGCACGGCTGGAATGCGGTCGAGGCGGGCGGAATGTGACGTGTAGCGGTGAAATGCATAGATAT
GTCACAGAACTCCGATAGCGAAGGCAGCTCGCCAGGCCTGCATTGACGCTCAGGCACGAAAGCGTGGGGATCAAACAGGA
TTAGATACCCGAGTAGTCC
>t0000644_II-10;size=24;
CCTACGGGTGGCTGCAGGTACCAGGCGAATAAGCATCGGCTAACTCCGTGCCAGCAGCCGCGGTAATACGGAGGATGCGA
GCGTTATCCGGATTCATTGGGTTTAAAGGGTGCGCAGGCGGCCATGTAAGTCAGCGGTGAAAGCCAGGGGCCCAACCCCG
GAAGTGCCGTTGATACTGCATGGCTGGAATGCGGTCGAGGCGGGCGGAATGTGACGTGTAGCGGTGAAATGCATAGATAT
GTCACAGAACTCCGATAGCGAAGGCAGCTCGCCAGGCCTGCATTGACGCTCAGGCACGAAAGCGTGGGGATCAAACAGGA
TTAGATACCCGAGTAGTCC
>t0000161_II-10;size=24;
CCTACGGGCGGCAGCAGGTACCAGGCGAATAAGCATCGGCTAACTCCGTGCCAGCAGCCGCGGTAATACGGAGGATGCGA
GCGTTATCCGGATTCATTGGGTTTAAAGGGTGCGCAGGCGGCCATGTAAGTCAGCGGTGAAAGCCAGGGGCCCAACCCCG
GAAGTGCCGTTGATACTGCATGGCTGGAATGCGGTCGAGGCGGGCGGAATGTGACGTGTAGCGGTGAAATGCATAGATAT
GTCACAGAACTCCGATAGCGAAGGCAGCTCGCCAGGCCTGCATTGACGCTCAGGCACGAAAGCGTGGGGATCAAACAGGA
TTAGATACCCTAGTAGTCC
>t0000607_II-10;size=24;
CCTACGGGTGGCTGCAGTGAGGAATATTGGTCAATGGCCGGAAGGCTGAACCAGCCAAGTAGCGTGAGGGATGACTGCCC
TATGGGTTGTAAACCTCTTTTGTACGGGAATAACGGTCTCCACGTGTGGGGATGTGCATGTACCGTACGAATAAGGATCG
GCTAACTCCGTGCCAGCAGCCGCGGTAATACGGAGGATCCGAGCGTTATCCGGATTTATTGGGTTTAAAGGGAGCGTAGG
CGGACTGTTAAGTCAGCTGTGAAATGTAGACGCTCAACGTCTGCACTGCAGTTGAAACTGGCAGCCTTGAGTGCGTAAGA
GGCAGGCGGAATTCGTCGTGTAGCGGTGAAATGCTTAGATATGACGAAGAACTCCGATTGCGAAGGCAGCTTGCTGGGCC
GCAACTGACGCTGAAGCTCGAAGGTGCGGGTATCAAACAGGATTAGATACCCTAGTAGTCC
>t0001647_II-10;size=23;
CCTACGGGCGGCTGCAGTGAGGAATATTGGTCAATGGCCGGAAGGCTGAACCAGCCAAGTAGCGTGAGGGATGACTGCCC
TATGGGTTGTAAACCTCTTTTGTACGGGAATAACGGTCTCCACGTGTGGGGATGTGCATGTACCGTACGAATAAGGATCG
GCTAACTCCGTGCCAGCAGCCGCGGTAATACGGAGGATCCGAGCGTTATCCGGATTTATTGGGTTTAAAGGGAGCGTAGG
CGGACTGTTAAGTCAGCTGTGAAATGTAGACGCTCAACGTCTGCACTGCAGTTGAAACTGGCAGCCTTGAGTGCGTAAGA
GGCAGGCGGAATTCGTCGTGTAGCGGTGAAATGCTTAGATATGACGAAGAACTCCGATTGCGAAGGCAGCTTGCTGGGCC
GCAACTGACGCTGAAGCTCGAAGGTGCGGGTATCAAACAGGATTAGATACCCCAGTAGTCC
>t0002089_II-10;size=23;
CCTACGGGAGGCTGCAGTGAGGAATATTGGTCAATGGCCGGAAGGCTGAACCAGCCAAGTAGCGTGAGGGATGACTGCCC
TATGGGTTGTAAACCTCTTTTGTACGGGAATAACGGTCTCCACGTGTGGGGATGTGCATGTACCGTACGAATAAGGATCG
GCTAACTCCGTGCCAGCAGCCGCGGTAATACGGAGGATCCGAGCGTTATCCGGATTTATTGGGTTTAAAGGGAGCGTAGG
CGGACTGTTAAGTCAGCTGTGAAATGTAGACGCTCAACGTCTGCACTGCAGTTGAAACTGGCAGCCTTGAGTGCGTAAGA
GGCAGGCGGAATTCGTCGTGTAGCGGTGAAATGCTTAGATATGACGAAGAACTCCGATTGCGAAGGCAGCTTGCTGGGCC
GCAACTGACGCTGAAGCTCGAAGGTGCGGGTATCAAACAGGATTAGATACCCCAGTAGTCC
>t0008207_II-10;size=23;
CCTACGGGCGGCAGCAGGTACCAGGCGAATAAGCATCGGCTAACTCCGTGCCAGCAGCCGCGGTAATACGGAGGATGCGA
GCGTTATCCGGATTCATTGGGTTTAAAGGGTGCGCAGGCGGCCATGTAAGTCAGCGGTGAAAGCCAGGGGCCCAACCCCG
GAAGTGCCGTTGATACTGCACGGCTGGAATGCGGTCGAGGCGGGCGGAATGTGACGTGTAGCGGTGAAATGCATAGATAT
GTCACAGAACTCCGATAGCGAAGGCAGCTCGCCAGGCCTGCATTGACGCTCAGGCACGAAAGCGTGGGGATCAAACAGGA
TTAGATACCCTAGTAGTCC
>t0004603_II-10;size=22;
CCTACGGGCGGCTGCAGGTACCAGGCGAATAAGCATCGGCTAACTCCGTGCCAGCAGCCGCGGTAATACGGAGGATGCGA
GCGTTATCCGGATTCATTGGGTTTAAAGGGTGCGCAGGCGGCCATGTAAGTCAGCGGTGAAAGCCAGGGGCCCAACCCCG
GAAGTGCCGTTGATACTGCACGGCTGGAATGCGGTCGAGGCGGGCGGAATGTGACGTGTAGCGGTGAAATGCATAGATAT
GTCACAGAACTCCGATAGCGAAGGCAGCTCGCCAGGCCTGCATTGACGCTCAGGCACGAAAGCGTGGGGATCAAACAGGA
TTAGATACCCTTGTAGTCC
>t0007221_II-10;size=22;
CCTACGGGTGGCTGCAGTGAGGAATATTGGTCAATGGCCGGAAGGCTGAACCAGCCAAGTAGCGTGAGGGATGACTGCCC
TATGGGTTGTAAACCTCTTTTGTACGGGAATAACGGTCTCCACGTGTGGGGATGTGCATGTACCGTACGAATAAGGATCG
GCTAACTCCGTGCCAGCAGCCGCGGTAATACGGAGGATCCGAGCGTTATCCGGATTTATTGGGTTTAAAGGGAGCGTAGG
CGGACTGTTAAGTCAGCTGTGAAATGTAGACGCTCAACGTCTGCACTGCAGTTGAAACTGGCAGCCTTGAGTGCGTAAGA
GGCAGGCGGAATTCGTCGTGTAGCGGTGAAATGCTTAGATATGACGAAGAACTCCGATTGCGAAGGCAGCTTGCTGGGCC
GCAACTGACGCTGAAGCTCGAAGGTGCGGGTATCAAACAGGATTAGATACCCCAGTAGTCC
>t0000560_II-10;size=22;
CCTACGGGGGGCAGCAGTGAGGAATATTGGTCAATGGGCGAGAGCCTGAACCAGCCATGTCGCGTGGAGGAATAAGGATC
TATGGTTCGTAAACTCCTTTTGCGGGGGGATAAAGTGCGGGACGCGTCCCGTATTGCAGGTACCCCGCGAATAAGCATCG
GCTAACTCCGTGCCAGCAGCCGCGGTAATACGGAGGATGCGAGCGTTATCCGGATTTATTGGGTTTAAAGGGTGCGTAGG
CGGCCTCTTAAGTCGGCGGTGAAATTTCCGGGCTCAACCCGGTCACTGCCGTCGAAACTGGGGGGCTTGAGTGCGTTTGG
GGTGGCTGGAATGTGCGGTGTAGCGGTGAAATGCATAGATATCGCACAGAACGCCGATCGCGGAGGCAGGTCACCAAGCC
GCAACTGACGCTGAGGCACGAAAGCGCGGGGATCGAACAGGATTAGATACCCCGGTAGTCC
>t0003646_II-10;size=22;
CCTACGGGTGGCTGCAGGTACCAGGCGAATAAGCATCGGCTAACTCCGTGCCAGCAGCCGCGGTAATACGGAGGATGCGA
GCGTTATCCGGATTCATTGGGTTTAAAGGGTGCGCAGGCGGCCATGTAAGTCAGCGGTGAAAGCCAGGGGCCCAACCCCG
GAAGTGCCGTTGATACTGCATGGCTGGAATGCGGTCGAGGCGGGCGGAATGTGACGTGTAGCGGTGAAATGCATAGATAT
GTCACAGAACTCCGATAGCGAAGGCAGCTCGCCAGGCCTGCATTGACGCTCAGGCACGAAAGCGTGGGGATCAAACAGGA
TTAGATACCCTTGTAGTCC
>t0001808_II-10;size=22;
CCTACGGGTGGCTGCAGTGAGGAATATTGGTCAATGGCCGGAAGGCTGAACCAGCCAAGTAGCGTGAGGGATGACTGCCC
TATGGGTTGTAAACCTCTTTTGTACGGGAATAACGGTCTCCACGTGTGGGGATGTGCATGTACCGTACGAATAAGGATCG
GCTAACTCCGTGCCAGCAGCCGCGGTAATACGGAGGATCCGAGCGTTATCCGGATTTATTGGGTTTAAAGGGAGCGTAGG
CGGACTGTTAAGTCAGCTGTGAAATGTAGACGCTCAACGTCTGCACTGCAGTTGAAACTGGCAGCCTTGAGTGCGTAAGA
GGCAGGCGGAATTCGTCGTGTAGCGGTGAAATGCTTAGATATGACGAAGAACTCCGATTGCGAAGGCAGCTTGCTGGGCC
GCAACTGACGCTGAAGCTCGAAGGTGCGGGTATCAAACAGGATTAGATACCCTTGTAGTCC
>t0001610_II-10;size=21;
CCTACGGGAGGCTGCAGGTACCAGGCGAATAAGCATCGGCTAACTCCGTGCCAGCAGCCGCGGTAATACGGAGGATGCGA
GCGTTATCCGGATTCATTGGGTTTAAAGGGTGCGCAGGCGGCCATGTAAGTCAGCGGTGAAAGCCAGGGGCCCAACCCCG
GAAGTGCCGTTGATACTGCATGGCTGGAATGCGGTCGAGGCGGGCGGAATGTGACGTGTAGCGGTGAAATGCATAGATAT
GTCACAGAACTCCGATAGCGAAGGCAGCTCGCCAGGCCTGCATTGACGCTCAGGCACGAAAGCGTGGGGATCAAACAGGA
TTAGATACCCTTGTAGTCC
>t0001023_II-10;size=21;
CCTACGGGGGGCAGCAGGTACCAGGCGAATAAGCATCGGCTAACTCCGTGCCAGCAGCCGCGGTAATACGGAGGATGCGA
GCGTTATCCGGATTCATTGGGTTTAAAGGGTGCGCAGGCGGCCATGTAAGTCAGCGGTGAAAGCCAGGGGCCCAACCCCG
GAAGTGCCGTTGATACTGCACGGCTGGAATGCGGTCGAGGCGGGCGGAATGTGACGTGTAGCGGTGAAATGCATAGATAT
GTCACAGAACTCCGATAGCGAAGGCAGCTCGCCAGGCCTGCATTGACGCTCAGGCACGAAAGCGTGGGGATCAAACAGGA
TTAGATACCCTAGTAGTCC
>t0001513_II-10;size=21;
CCTACGGGAGGCTGCAGTGAGGAATATTGGTCAATGGCCGGAAGGCTGAACCAGCCAAGTAGCGTGAGGGATGACTGCCC
TATGGGTTGTAAACCTCTTTTGTACGGGAATAACGGTCTCCACGTGTGGTGATGTGCATGTACCGTACGAATAAGGATCG
GCTAACTCCGTGCCAGCAGCCGCGGTAATACGGAGGATCCGAGCGTTATCCGGATTTATTGGGTTTAAAGGGAGCGTAGG
CGGACTGTTAAGTCAGCTGTGAAATGTAGACGCTCAACGTCTGCACTGCAGTTGAAACTGGCAGCCTTGAGTGCGTAAGA
GGCAGGCGGAATTCGTCGTGTAGCGGTGAAATGCTTAGATATGACGAAGAACTCCGATTGCGAAGGCAGCTTGCTGGGCC
GCAACTGACGCTGAAGCTCGAAGGTGCGGGTATCAAACAGGATTAGATACCCTAGTAGTCC
>t0000166_II-10;size=21;
CCTACGGGGGGCTGCAGGTACCAGGCGAATAAGCATCGGCTAACTCCGTGCCAGCAGCCGCGGTAATACGGAGGATGCGA
GCGTTATCCGGATTCATTGGGTTTAAAGGGTGCGCAGGCGGCCATGTAAGTCAGCGGTGAAAGCCAGGGGCCCAACCCCG
GAAGTGCCGTTGATACTGCACGGCTGGAATGCGGTCGAGGCGGGCGGAATGTGACGTGTAGCGGTGAAATGCATAGATAT
GTCACAGAACTCCGATAGCGAAGGCAGCTCGCCAGGCCTGCATTGACGCTCAGGCACGAAAGCGTGGGGATCAAACAGGA
TTAGATACCCCTGTAGTCC
>t0003624_II-10;size=21;
CCTACGGGAGGCAGCAGTGAGGAATATTGGTCAATGGGCGAGAGCCTGAACCAGCCATGTCGCGTGGAGGAATAAGGATC
TATGGTTCGTAAACTCCTTTTGCGGGGGGATAAAGTGCGGGACGCGTCCCGTATTGCAGGTACCCCGCGAATAAGCATCG
GCTAACTCCGTGCCAGCAGCCGCGGTAATACGGAGGATGCGAGCGTTATCCGGATTTATTGGGTTTAAAGGGTGCGTAGG
CGGCCTCTTAAGTCGGCGGTGAAATTTCCGGGCTCAACCCGGTCACTGCCGTCGAAACTGGGGGGCTTGAGTGCGTTTGG
GGTGGCTGGAATGTGCGGTGTAGCGGTGAAATGCATAGATATCGCACAGAACGCCGATCGCGGAGGCAGGTCACCAAGCC
GCAACTGACGCTGAGGCACGAAAGCGCGGGGATCGAACAGGATTAGATACCCGGGTAGTCC
>t0006603_II-10;size=21;
CCTACGGGTGGCTGCAGTGAGGAATATTGGTCAATGGGCGAGAGCCTGAACCAGCCATGTCGCGTGGAGGAATAAGGATC
TATGGTTCGTAAACTCCTTTTGCGGGGGGATAAAGTGCGGGACGCGTCCCGTATTGCAGGTACCCCGCGAATAAGCATCG
GCTAACTCCGTGCCAGCAGCCGCGGTAATACGGAGGATGCGAGCGTTATCCGGATTTATTGGGTTTAAAGGGTGCGTAGG
CGGCCTCTTAAGTCGGCGGTGAAATTTCCGGGCTCAACCCGGTCACTGCCGTCGAAACTGGGGGGCTTGAGTGCGTTTGG
GGTGGCTGGAATGTGCGGTGTAGCGGTGAAATGCATAGATATCGCACAGAACGCCGATCGCGGAGGCAGGTCACCAAGCC
GCAACTGACGCTGAGGCACGAAAGCGCGGGGATCGAACAGGATTAGATACCCGGGTAGTCC
>t0003514_II-10;size=20;
CCTACGGGGGGCTGCAGTGAGGAATATTGGTCAATGGCCGGAAGGCTGAACCAGCCAAGTAGCGTGAGGGATGACTGCCC
TATGGGTTGTAAACCTCTTTTGTACGGGAATAACGGTCTCCACGTGTGGGGATGTGCATGTACCGTACGAATAAGGATCG
GCTAACTCCGTGCCAGCAGCCGCGGTAATACGGAGGATCCGAGCGTTATCCGGATTTATTGGGTTTAAAGGGAGCGTAGG
CGGACTGTTAAGTCAGCTGTGAAATGTAGACGCTCAACGTCTGCACTGCAGTTGAAACTGGCAGCCTTGAGTGCGTAAGA
GGCAGGCGGAATTCGTCGTGTAGCGGTGAAATGCTTAGATATGACGAAGAACTCCGATTGCGAAGGCAGCTTGCTGGGCC
GCAACTGACGCTGAAGCTCGAAGGTGCGGGTATCAAACAGGATTAGATACCCCAGTAGTCC
>t0004266_II-10;size=20;
CCTACGGGTGGCTGCAGGTACCAGGCGAATAAGCATCGGCTAACTCCGTGCCAGCAGCCGCGGTAATACGGAGGATGCGA
GCGTTATCCGGATTCATTGGGTTTAAAGGGTGCGCAGGCGGCCATGTAAGTCAGCGGTGAAAGCCAGGGGCCCAACCCCG
GAAGTGCCGTTGATACTGCATGGCTGGAATGCGGTCGAGGCGGGCGGAATGTGACGTGTAGCGGTGAAATGCATAGATAT
GTCACAGAACTCCGATAGCGAAGGCAGCTCGCCAGGCCTGCATTGACGCTCAGGCACGAAAGCGTGGGGATCAAACAGGA
TTAGATACCCGTGTAGTCC
>t0005087_II-10;size=20;
CCTACGGGGGGCTGCAGGTACCAGGCGAATAAGCATCGGCTAACTCCGTGCCAGCAGCCGCGGTAATACGGAGGATGCGA
GCGTTATCCGGATTCATTGGGTTTAAAGGGTGCGCAGGCGGCCATGTAAGTCAGCGGTGAAAGCCAGGGGCCCAACCCCG
GAAGTGCCGTTGATACTGCACGGCTGGAATGCGGTCGAGGCGGGCGGAATGTGACGTGTAGCGGTGAAATGCATAGATAT
GTCACAGAACTCCGATAGCGAAGGCAGCTCGCCAGGCCTGCATTGACGCTCAGGCACGAAAGCGTGGGGATCAAACAGGA
TTAGATACCCTTGTAGTCC
>t0000953_II-10;size=20;
CCTACGGGCGGCAGCAGTGAGGAATATTGGTCAATGGGCGAGAGCCTGAACCAGCCATGTCGCGTGGAGGAATAAGGATC
TATGGTTCGTAAACTCCTTTTGCGGGGGGATAAAGTGCGGGACGCGTCCCGTATTGCAGGTACCCCGCGAATAAGCATCG
GCTAACTCCGTGCCAGCAGCCGCGGTAATACGGAGGATGCGAGCGTTATCCGGATTTATTGGGTTTAAAGGGTGCGTAGG
CGGCCTCTTAAGTCGGCGGTGAAATTTCCGGGCTCAACCCGGTCACTGCCGTCGAAACTGGGGGGCTTGAGTGCGTTTGG
GGTGGCTGGAATGTGCGGTGTAGCGGTGAAATGCATAGATATCGCACAGAACGCCGATCGCGGAGGCAGGTCACCAAGCC
GCAACTGACGCTGAGGCACGAAAGCGCGGGGATCGAACAGGATTAGATACCCGTGTAGTCC
>t0004178_II-10;size=20;
CCTACGGGGGGCTGCAGGTACCAGGCGAATAAGCATCGGCTAACTCCGTGCCAGCAGCCGCGGTAATACGGAGGATGCGA
GCGTTATCCGGATTCATTGGGTTTAAAGGGTGCGCAGGCGGCCATGTAAGTCAGCGGTGAAAGCCAGGGGCCCAACCCCG
GAAGTGCCGTTGATACTGCACGGCTGGAATGCGGTCGAGGCGGGCGGAATGTGACGTGTAGCGGTGAAATGCATAGATAT
GTCACAGAACTCCGATAGCGAAGGCAGCTCGCCAGGCCTGCATTGACGCTCAGGCACGAAAGCGTGGGGATCAAACAGGA
TTAGATACCCGGGTAGTCC
>t0009017_II-10;size=20;
CCTACGGGTGGCTGCAGGTACCAGGCGAATAAGCATCGGCTAACTCCGTGCCAGCAGCCGCGGTAATACGGAGGATGCGA
GCGTTATCCGGATTCATTGGGTTTAAAGGGTGCGCAGGCGGCCATGTAAGTCAGCGGTGAAAGCCAGGGGCCCAACCCCG
GAAGTGCCGTTGATACTGCACGGCTGGAATGCGGTCGAGGCGGGCGGAATGTGACGTGTAGCGGTGAAATGCATAGATAT
GTCACAGAACTCCGATAGCGAAGGCAGCTCGCCAGGCCTGCATTGACGCTCAGGCACGAAAGCGTGGGGATCAAACAGGA
TTAGATACCCGGGTAGTCC
>t0001504_II-10;size=20;
CCTACGGGTGGCTGCAGGTACCAGGCGAATAAGCATCGGCTAACTCCGTGCCAGCAGCCGCGGTAATACGGAGGATGCGA
GCGTTATCCGGATTCATTGGGTTTAAAGGGTGCGCAGGCGGCCATGTAAGTCAGCGGTGAAAGCCAGGGGCCCAACCCCG
GAAGTGCCGTTGATACTGCATGGCTGGAATGCGGTCGAGGCGGGCGGAATGTGACGTGTAGCGGTGAAATGCATAGATAT
GTCACAGAACTCCGATAGCGAAGGCAGCTCGCCAGGCCTGCATTGACGCTCAGGCACGAAAGCGTGGGGATCAAACAGGA
TTAGATACCCTGGTAGTCC
>t0000793_II-10;size=20;
CCTACGGGGGGCTGCAGGTACCAGGCGAATAAGCATCGGCTAACTCCGTGCCAGCAGCCGCGGTAATACGGAGGATGCGA
GCGTTATCCGGATTCATTGGGTTTAAAGGGTGCGCAGGCGGCCATGTAAGTCAGCGGTGAAAGCCAGGGGCCCAACCCCG
GAAGTGCCGTTGATACTGCATGGCTGGAATGCGGTCGAGGCGGGCGGAATGTGACGTGTAGCGGTGAAATGCATAGATAT
GTCACAGAACTCCGATAGCGAAGGCAGCTCGCCAGGCCTGCATTGACGCTCAGGCACGAAAGCGTGGGGATCAAACAGGA
TTAGATACCCGAGTAGTCC
>t0010454_II-10;size=19;
CCTACGGGCGGCTGCAGGTACCAGGCGAATAAGCATCGGCTAACTCCGTGCCAGCAGCCGCGGTAATACGGAGGATGCGA
GCGTTATCCGGATTCATTGGGTTTAAAGGGTGCGCAGGCGGCCATGTAAGTCAGCGGTGAAAGCCAGGGGCCCAACCCCG
GAAGTGCCGTTGATACTGCATGGCTGGAATGCGGTCGAGGCGGGCGGAATGTGACGTGTAGCGGTGAAATGCATAGATAT
GTCACAGAACTCCGATAGCGAAGGCAGCTCGCCAGGCCTGCATTGACGCTCAGGCACGAAAGCGTGGGGATCAAACAGGA
TTAGATACCCTGGTAGTCC
>t0000043_II-10;size=19;
CCTACGGGCGGCTGCAGGTACCAGGCGAATAAGCATCGGCTAACTCCGTGCCAGCAGCCGCGGTAATACGGAGGATGCGA
GCGTTATCCGGATTCATTGGGTTTAAAGGGTGCGCAGGCGGCCATGTAAGTCAGCGGTGAAAGCCAGGGGCCCAACCCCG
GAAGTGCCGTTGATACTGCACGGCTGGAATGCGGTCGAGGCGGGCGGAATGTGACGTGTAGCGGTGAAATGCATAGATAT
GTCACAGAACTCCGATAGCGAAGGCAGCTCGCCAGGCCTGCATTGACGCTCAGGCACGAAAGCGTGGGGATCAAACAGGA
TTAGATACCCCTGTAGTCC
>t0004639_II-10;size=19;
CCTACGGGGGGCTGCAGTGGGGAATATTGCACAATGGGGGAAACCCTGATGCAGCGACGCCGCGTGAGTGAAGAAGTATT
TCGGTATGTAAAGCTCTATCAGCAGGGAAGAAAATGACGGTACCTGACTAAGAAGCCCCGGCTAACTACGTGCCAGCAGC
CGCGGTAATACGTAGGGGGCAAGCGTTATCCGGATTTACTGGGTGTAAAGGGAGCGTAGACGGCATGGCAAGTCTGAAGT
GAAAGCTCGGGGCTCAACCCCGGAACTGCTTTGGAAACTGTCAAGCTAGAGTGTCGGAGAGGTAAGTGGAATTCCTAGTG
TAGCGGTGAAATGCGTAGATATTAGGAGGAACACCAGTGGCGAAGGCGGCTTACTGGACGATAACTGACGTTGAGGCTCG
AAAGCGTGGGGAGCAAACAGGATTAGATACCCTAGTAGTCC
>t0002209_II-10;size=19;
CCTACGGGTGGCTGCAGTGAGGAATATTGGTCAATGGGCGAGAGCCTGAACCAGCCATGTCGCGTGGAGGAATAAGGATC
TATGGTTCGTAAACTCCTTTTGCGGGGGGATAAAGTGCGGGACGCGTCCCGTATTGCAGGTACCCCGCGAATAAGCATCG
GCTAACTCCGTGCCAGCAGCCGCGGTAATACGGAGGATGCGAGCGTTATCCGGATTTATTGGGTTTAAAGGGTGCGTAGG
CGGCCTCTTAAGTCGGCGGTGAAATTTCCGGGCTCAACCCGGTCACTGCCGTCGAAACTGGGGGGCTTGAGTGCGTTTGG
GGTGGCTGGAATGTGCGGTGTAGCGGTGAAATGCATAGATATCGCACAGAACGCCGATCGCGGAGGCAGGTCACCAAGCC
GCAACTGACGCTGAGGCACGAAAGCGCGGGGATCGAACAGGATTAGATACCCGTGTAGTCC
>t0001694_II-10;size=19;
CCTACGGGCGGCTGCAGTGAGGAATATTGGTCAATGGCCGGAAGGCTGAACCAGCCAAGTAGCGTGAGGGATGACTGCCC
TATGGGTTGTAAACCTCTTTTGTACGGGAATAACGGTCTCCACGTGTGGGGATGTGCATGTACCGTACGAATAAGGATCG
GCTAACTCCGTGCCAGCAGCCGCGGTAATACGGAGGATCCGAGCGTTATCCGGATTTATTGGGTTTAAAGGGAGCGTAGG
CGGACTGTTAAGTCAGCTGTGAAATGTAGACGCTCAACGTCTGCACTGCAGTTGAAACTGGCAGCCTTGAGTGCGTAAGA
GGCAGGCGGAATTCGTCGTGTAGCGGTGAAATGCTTAGATATGACGAAGAACTCCGATTGCGAAGGCAGCTTGCTGGGCC
GCAACTGACGCTGAAGCTCGAAGGTGCGGGTATCAAACAGGATTAGATACCCTTGTAGTCC
>t0000681_II-10;size=19;
CCTACGGGGGGCTGCAGTGAGGAATATTGGTCAATGGCCGGAAGGCTGAACCAGCCAAGTAGCGTGAGGGATGACTGCCC
TATGGGTTGTAAACCTCTTTTGTACGGGAATAACGGTCTCCACGTGTGGGGATGTGCATGTACCGTACGAATAAGGATCG
GCTAACTCCGTGCCAGCAGCCGCGGTAATACGGAGGATCCGAGCGTTATCCGGATTTATTGGGTTTAAAGGGAGCGTAGG
CGGACTGTTAAGTCAGCTGTGAAATGTAGACGCTCAACGTCTGCACTGCAGTTGAAACTGGCAGCCTTGAGTGCGTAAGA
GGCAGGCGGAATTCGTCGTGTAGCGGTGAAATGCTTAGATATGACGAAGAACTCCGATTGCGAAGGCAGCTTGCTGGGCC
GCAACTGACGCTGAAGCTCGAAGGTGCGGGTATCAAACAGGATTAGATACCCTGGTAGTCC
>t0001132_II-10;size=19;
CCTACGGGTGGCTGCAGTGGGGAATATTGCACAATGGGGGAAACCCTGATGCAGCGACGCCGCGTGAGTGAAGAAGTATT
TCGGTATGTAAAGCTCTATCAGCAGGGAAGAAAATGACGGTACCTGACTAAGAAGCCCCGGCTAACTACGTGCCAGCAGC
CGCGGTAATACGTAGGGGGCAAGCGTTATCCGGATTTACTGGGTGTAAAGGGAGCGTAGACGGCATGGCAAGTCTGAAGT
GAAAGCTCGGGGCTCAACCCCGGAACTGCTTTGGAAACTGTCAAGCTAGAGTGTCGGAGAGGTAAGTGGAATTCCTAGTG
TAGCGGTGAAATGCGTAGATATTAGGAGGAACACCAGTGGCGAAGGCGGCTTACTGGACGATAACTGACGTTGAGGCTCG
AAAGCGTGGGGAGCAAACAGGATTAGATACCCTGGTAGTCC
>t0000022_II-10;size=19;
CCTACGGGTGGCTGCAGTGGGGAATATTGCACAATGGGGGAAACCCTGATGCAGCGACGCCGCGTGAGTGAAGAAGTATT
TCGGTATGTAAAGCTCTATCAGCAGGGAAGAAAATGACGGTACCTGACTAAGAAGCCCCGGCTAACTACGTGCCAGCAGC
CGCGGTAATACGTAGGGGGCAAGCGTTATCCGGATTTACTGGGTGTAAAGGGAGCGTAGACGGCATGGCAAGTCTGAAGT
GAAAGCTCGGGGCTCAACCCCGGAACTGCTTTGGAAACTGTCAAGCTAGAGTGTCGGAGAGGTAAGTGGAATTCCTAGTG
TAGCGGTGAAATGCGTAGATATTAGGAGGAACACCAGTGGCGAAGGCGGCTTACTGGACGATAACTGACGTTGAGGCTCG
AAAGCGTGGGGAGCAAACAGGATTAGATACCCTAGTAGTCC
>t0000614_II-10;size=18;
CCTACGGGCGGCTGCAGCTAAGAATATTCCGCAATGGACGAAAGTCTGACGGAGCGACGCCGCGTGGATGATGAAGGCCG
GAAGGTTGTAAAATCCTTTTATGACTGAGGAATAAGTATGGTGAGAGAAACGCCATATGGTGACTGTAGGTCATGAATAA
GCAACGGCTAATTACGTGCCAGCAGCCGCGGTAACACGTAAGTTGCGAGCGTTGTTCGGAATTATTGGGCGTAAAGGGCA
TGTAGGCGGTTTTGCAAGCTTGGTGTGAAATCCCGGGGCTTAACTCCGGAATTGCGTTGAGAACTGCATAACTAGAGTCA
CTGAGGGGCAATCAGAATTCCAGGTGTAGGGGTGAAATCTGTAGATATCTGGAAGAATACCAATGGCGAAGGCAGGTTAC
CAGCAGATGACTGACGCTGAGGTGCGAAGGTGCGGGGAGCAAACAGGATTAGATACCCTAGTAGTCC
>t0008991_II-10;size=18;
CCTACGGGGGGCAGCAGGTACCAGGCGAATAAGCATCGGCTAACTCCGTGCCAGCAGCCGCGGTAATACGGAGGATGCGA
GCGTTATCCGGATTCATTGGGTTTAAAGGGTGCGCAGGCGGCCATGTAAGTCAGCGGTGAAAGCCAGGGGCCCAACCCCG
GAAGTGCCGTTGATACTGCATGGCTGGAATGCGGTCGAGGCGGGCGGAATGTGACGTGTAGCGGTGAAATGCATAGATAT
GTCACAGAACTCCGATAGCGAAGGCAGCTCGCCAGGCCTGCATTGACGCTCAGGCACGAAAGCGTGGGGATCAAACAGGA
TTAGATACCCTTGTAGTCC
>t0000639_II-10;size=18;
CCTACGGGGGGCTGCAGGTACCAGGCGAATAAGCATCGGCTAACTCCGTGCCAGCAGCCGCGGTAATACGGAGGATGCGA
GCGTTATCCGGATTCATTGGGTTTAAAGGGTGCGCAGGCGGCCATGTAAGTCAGCGGTGAAAGCCAGGGGCCCAACCCCG
GAAGTGCCGTTGATACTGCATGGCTGGAATGCGGTCGAGGCGGGCGGAATGTGACGTGTAGCGGTGAAATGCATAGATAT
GTCACAGAACTCCGATAGCGAAGGCAGCTCGCCAGGCCTGCATTGACGCTCAGGCACGAAAGCGTGGGGATCAAACAGGA
TTAGATACCCCGGTAGTCC
>t0000665_II-10;size=18;
CCTACGGGGGGCTGCAGTGAGGAATATTGGTCAATGGCCGGAAGGCTGAACCAGCCAAGTAGCGTGAGGGATGACTGCCC
TATGGGTTGTAAACCTCTTTTGTACGGGAATAACGGTCTCCACGTGTGGGGATGTGCATGTACCGTACGAATAAGGATCG
GCTAACTCCGTGCCAGCAGCCGCGGTAATACGGAGGATCCGAGCGTTATCCGGATTTATTGGGTTTAAAGGGAGCGTAGG
CGGACTGTTAAGTCAGCTGTGAAATGTAGACGCTCAACGTCTGCACTGCAGTTGAAACTGGCAGCCTTGAGTGCGTAAGA
GGCAGGCGGAATTCGTCGTGTAGCGGTGAAATGCTTAGATATGACGAAGAACTCCGATTGCGAAGGCAGCTTGCTGGGCC
GCAACTGACGCTGAAGCTCGAAGGTGCGGGTATCAAACAGGATTAGATACCCTTGTAGTCC
>t0001637_II-10;size=18;
CCTACGGGGGGCAGCAGGTACCAGGCGAATAAGCATCGGCTAACTCCGTGCCAGCAGCCGCGGTAATACGGAGGATGCGA
GCGTTATCCGGATTCATTGGGTTTAAAGGGTGCGCAGGCGGCCATGTAAGTCAGCGGTGAAAGCCAGGGGCCCAACCCCG
GAAGTGCCGTTGATACTGCACGGCTGGAATGCGGTCGAGGCGGGCGGAATGTGACGTGTAGCGGTGAAATGCATAGATAT
GTCACAGAACTCCGATAGCGAAGGCAGCTCGCCAGGCCTGCATTGACGCTCAGGCACGAAAGCGTGGGGATCAAACAGGA
TTAGATACCCTGGTAGTCC
>t0013040_II-10;size=18;
CCTACGGGCGGCAGCAGTGAGGAATATTGGTCAATGGCCGGAAGGCTGAACCAGCCAAGTAGCGTGAGGGATGACTGCCC
TATGGGTTGTAAACCTCTTTTGTACGGGAATAACGGTCTCCACGTGTGGGGATGTGCATGTACCGTACGAATAAGGATCG
GCTAACTCCGTGCCAGCAGCCGCGGTAATACGGAGGATCCGAGCGTTATCCGGATTTATTGGGTTTAAAGGGAGCGTAGG
CGGACTGTTAAGTCAGCTGTGAAATGTAGACGCTCAACGTCTGCACTGCAGTTGAAACTGGCAGCCTTGAGTGCGTAAGA
GGCAGGCGGAATTCGTCGTGTAGCGGTGAAATGCTTAGATATGACGAAGAACTCCGATTGCGAAGGCAGCTTGCTGGGCC
GCAACTGACGCTGAAGCTCGAAGGTGCGGGTATCAAACAGGATTAGATACCCTAGTAGTCC
>t0001955_II-10;size=17;
CCTACGGGCGGCTGCAGTGGGGAATATTGCACAATGGGGGAAACCCTGATGCAGCGACGCCGCGTGAGTGAAGAAGTATT
TCGGTATGTAAAGCTCTATCAGCAGGGAAGAAAATGACGGTACCTGACTAAGAAGCCCCGGCTAACTACGTGCCAGCAGC
CGCGGTAATACGTAGGGGGCAAGCGTTATCCGGATTTACTGGGTGTAAAGGGAGCGTAGACGGCATGGCAAGTCTGAAGT
GAAAGCTCGGGGCTCAACCCCGGAACTGCTTTGGAAACTGTCAAGCTAGAGTGTCGGAGAGGTAAGTGGAATTCCTAGTG
TAGCGGTGAAATGCGTAGATATTAGGAGGAACACCAGTGGCGAAGGCGGCTTACTGGACGATAACTGACGTTGAGGCTCG
AAAGCGTGGGGAGCAAACAGGATTAGATACCCTAGTAGTCC
>t0000149_II-10;size=17;
CCTACGGGGGGCTGCAGGTACCAGGCGAATAAGCATCGGCTAACTCCGTGCCAGCAGCCGCGGTAATACGGAGGATGCGA
GCGTTATCCGGATTCATTGGGTTTAAAGGGTGCGCAGGCGGCCATGTAAGTCAGCGGTGAAAGCCAGGGGCCCAACCCCG
GAAGTGCCGTTGATACTGCATGGCTGGAATGCGGTCGAGGCGGGCGGAATGTGACGTGTAGCGGTGAAATGCATAGATAT
GTCACAGAACTCCGATAGCGAAGGCAGCTCGCCAGGCCTGCATTGACGCTCAGGCACGAAAGCGTGGGGATCAAACAGGA
TTAGATACCCGGGTAGTCC
>t0000213_II-10;size=17;
CCTACGGGGGGCTGCAGGTACCAGGCGAATAAGCATCGGCTAACTCCGTGCCAGCAGCCGCGGTAATACGGAGGATGCGA
GCGTTATCCGGATTCATTGGGTTTAAAGGGTGCGCAGGCGGCCATGTAAGTCAGCGGTGAAAGCCAGGGGCCCAACCCCG
GAAGTGCCGTTGATACTGCATGGCTGGAATGCGGTCGAGGCGGGCGGAATGTGACGTGTAGCGGTGAAATGCATAGATAT
GTCACAGAACTCCGATAGCGAAGGCAGCTCGCCAGGCCTGCATTGACGCTCAGGCACGAAAGCGTGGGGATCAAACAGGA
TTAGATACCCGTGTAGTCC
>t0000999_II-10;size=17;
CCTACGGGGGGCAGCAGGTACCAGGCGAATAAGCATCGGCTAACTCCGTGCCAGCAGCCGCGGTAATACGGAGGATGCGA
GCGTTATCCGGATTCATTGGGTTTAAAGGGTGCGCAGGCGGCCATGTAAGTCAGCGGTGAAAGCCAGGGGCCCAACCCCG
GAAGTGCCGTTGATACTGCACGGCTGGAATGCGGTCGAGGCGGGCGGAATGTGACGTGTAGCGGTGAAATGCATAGATAT
GTCACAGAACTCCGATAGCGAAGGCAGCTCGCCAGGCCTGCATTGACGCTCAGGCACGAAAGCGTGGGGATCAAACAGGA
TTAGATACCCCAGTAGTCC
>t0007137_II-10;size=17;
CCTACGGGTGGCTGCAGCTAAGAATATTCCGCAATGGACGAAAGTCTGACGGAGCGACGCCGCGTGGATGATGAAGGCCG
GAAGGTTGTAAAATCCTTTTATGACTGAGGAATAAGTATGGTGAGAGAAACGCCATATGGTGACTGTAGGTCATGAATAA
GCAACGGCTAATTACGTGCCAGCAGCCGCGGTAACACGTAAGTTGCGAGCGTTGTTCGGAATTATTGGGCGTAAAGGGCA
TGTAGGCGGTTTTGCAAGCTTGGTGTGAAATCCCGGGGCTTAACTCCGGAATTGCGTTGAGAACTGCATAACTAGAGTCA
CTGAGGGGCAATCAGAATTCCAGGTGTAGGGGTGAAATCTGTAGATATCTGGAAGAATACCAATGGCGAAGGCAGGTTAC
CAGCAGATGACTGACGCTGAGGTGCGAAGGTGCGGGGAGCAAACAGGATTAGATACCCTAGTAGTCC
>t0001036_II-10;size=17;
CCTACGGGCGGCAGCAGTGAGGAATATTGGTCAATGGGCGAGAGCCTGAACCAGCCATGTCGCGTGGAGGAATAAGGATC
TATGGTTCGTAAACTCCTTTTGCGGGGGGATAAAGTGCGGGACGCGTCCCGTATTGCAGGTACCCCGCGAATAAGCATCG
GCTAACTCCGTGCCAGCAGCCGCGGTAATACGGAGGATGCGAGCGTTATCCGGATTTATTGGGTTTAAAGGGTGCGTAGG
CGGCCTCTTAAGTCGGCGGTGAAATTTCCGGGCTCAACCCGGTCACTGCCGTCGAAACTGGGGGGCTTGAGTGCGTTTGG
GGTGGCTGGAATGTGCGGTGTAGCGGTGAAATGCATAGATATCGCACAGAACGCCGATCGCGGAGGCAGGTCACCAAGCC
GCAACTGACGCTGAGGCACGAAAGCGCGGGGATCGAACAGGATTAGATACCCCGGTAGTCC
>t0000866_II-10;size=17;
CCTACGGGGGGCAGCAGGTACCAGGCGAATAAGCATCGGCTAACTCCGTGCCAGCAGCCGCGGTAATACGGAGGATGCGA
GCGTTATCCGGATTCATTGGGTTTAAAGGGTGCGCAGGCGGCCATGTAAGTCAGCGGTGAAAGCCAGGGGCCCAACCCCG
GAAGTGCCGTTGATACTGCACGGCTGGAATGCGGTCGAGGCGGGCGGAATGTGACGTGTAGCGGTGAAATGCATAGATAT
GTCACAGAACTCCGATAGCGAAGGCAGCTCGCCAGGCCTGCATTGACGCTCAGGCACGAAAGCGTGGGGATCAAACAGGA
TTAGATACCCCTGTAGTCC
>t0000101_II-10;size=17;
CCTACGGGGGGCTGCAGTGAGGAATATTGGTCAATGGCCGGAAGGCTGAACCAGCCAAGTAGCGTGAGGGATGACTGCCC
TATGGGTTGTAAACCTCTTTTGTACGGGAATAACGGTCTCCACGTGTGGTGATGTGCATGTACCGTACGAATAAGGATCG
GCTAACTCCGTGCCAGCAGCCGCGGTAATACGGAGGATCCGAGCGTTATCCGGATTTATTGGGTTTAAAGGGAGCGTAGG
CGGACTGTTAAGTCAGCTGTGAAATGTAGACGCTCAACGTCTGCACTGCAGTTGAAACTGGCAGCCTTGAGTGCGTAAGA
GGCAGGCGGAATTCGTCGTGTAGCGGTGAAATGCTTAGATATGACGAAGAACTCCGATTGCGAAGGCAGCTTGCTGGGCC
GCAACTGACGCTGAAGCTCGAAGGTGCGGGTATCAAACAGGATTAGATACCCTGGTAGTCC
>t0001526_II-10;size=17;
CCTACGGGCGGCTGCAGGTACCAGGCGAATAAGCATCGGCTAACTCCGTGCCAGCAGCCGCGGTAATACGGAGGATGCGA
GCGTTATCCGGATTCATTGGGTTTAAAGGGTGCGCAGGCGGCCATGTAAGTCAGCGGTGAAAGCCAGGGGCCCAACCCCG
GAAGTGCCGTTGATACTGCATGGCTGGAATGCGGTCGAGGCGGGCGGAATGTGACGTGTAGCGGTGAAATGCATAGATAT
GTCACAGAACTCCGATAGCGAAGGCAGCTCGCCAGGCCTGCATTGACGCTCAGGCACGAAAGCGTGGGGATCAAACAGGA
TTAGATACCCGTGTAGTCC
>t0001667_II-10;size=17;
CCTACGGGGGGCTGCAGTGAGGAATATTGGTCAATGGCCGGAAGGCTGAACCAGCCAAGTAGCGTGAGGGATGACTGCCC
TATGGGTTGTAAACCTCTTTTGTACGGGAATAACGGTCTCCACGTGTGGTGATGTGCATGTACCGTACGAATAAGGATCG
GCTAACTCCGTGCCAGCAGCCGCGGTAATACGGAGGATCCGAGCGTTATCCGGATTTATTGGGTTTAAAGGGAGCGTAGG
CGGACTGTTAAGTCAGCTGTGAAATGTAGACGCTCAACGTCTGCACTGCAGTTGAAACTGGCAGCCTTGAGTGCGTAAGA
GGCAGGCGGAATTCGTCGTGTAGCGGTGAAATGCTTAGATATGACGAAGAACTCCGATTGCGAAGGCAGCTTGCTGGGCC
GCAACTGACGCTGAAGCTCGAAGGTGCGGGTATCAAACAGGATTAGATACCCTAGTAGTCC
>t0000025_II-10;size=17;
CCTACGGGAGGCTGCAGTGGGGAATATTGCACAATGGGGGAAACCCTGATGCAGCGACGCCGCGTGAGTGAAGAAGTATT
TCGGTATGTAAAGCTCTATCAGCAGGGAAGAAAATGACGGTACCTGACTAAGAAGCCCCGGCTAACTACGTGCCAGCAGC
CGCGGTAATACGTAGGGGGCAAGCGTTATCCGGATTTACTGGGTGTAAAGGGAGCGTAGACGGCATGGCAAGTCTGAAGT
GAAAGCTCGGGGCTCAACCCCGGAACTGCTTTGGAAACTGTCAAGCTAGAGTGTCGGAGAGGTAAGTGGAATTCCTAGTG
TAGCGGTGAAATGCGTAGATATTAGGAGGAACACCAGTGGCGAAGGCGGCTTACTGGACGATAACTGACGTTGAGGCTCG
AAAGCGTGGGGAGCAAACAGGATTAGATACCCTAGTAGTCC
>t0007224_II-10;size=17;
CCTACGGGAGGCTGCAGGTACCAGGCGAATAAGCATCGGCTAACTCCGTGCCAGCAGCCGCGGTAATACGGAGGATGCGA
GCGTTATCCGGATTCATTGGGTTTAAAGGGTGCGCAGGCGGCCATGTAAGTCAGCGGTGAAAGCCAGGGGCCCAACCCCG
GAAGTGCCGTTGATACTGCACGGCTGGAATGCGGTCGAGGCGGGCGGAATGTGACGTGTAGCGGTGAAATGCATAGATAT
GTCACAGAACTCCGATAGCGAAGGCAGCTCGCCAGGCCTGCATTGACGCTCAGGCACGAAAGCGTGGGGATCAAACAGGA
TTAGATACCCTGGTAGTCC
>t0001033_II-10;size=17;
CCTACGGGCGGCTGCAGTGAGGAATATTGGTCAATGGCCGGAAGGCTGAACCAGCCAAGTAGCGTGAGGGATGACTGCCC
TATGGGTTGTAAACCTCTTTTGTACGGGAATAACGGTCTCCACGTGTGGGGATGTGCATGTACCGTACGAATAAGGATCG
GCTAACTCCGTGCCAGCAGCCGCGGTAATACGGAGGATCCGAGCGTTATCCGGATTTATTGGGTTTAAAGGGAGCGTAGG
CGGACTGTTAAGTCAGCTGTGAAATGTAGACGCTCAACGTCTGCACTGCAGTTGAAACTGGCAGCCTTGAGTGCGTAAGA
GGCAGGCGGAATTCGTCGTGTAGCGGTGAAATGCTTAGATATGACGAAGAACTCCGATTGCGAAGGCAGCTTGCTGGGCC
GCAACTGACGCTGAAGCTCGAAGGTGCGGGTATCAAACAGGATTAGATACCCTGGTAGTCC
>t0002879_II-10;size=17;
CCTACGGGTGGCTGCAGGTACCAGGCGAATAAGCATCGGCTAACTCCGTGCCAGCAGCCGCGGTAATACGGAGGATGCGA
GCGTTATCCGGATTCATTGGGTTTAAAGGGTGCGCAGGCGGCCATGTAAGTCAGCGGTGAAAGCCAGGGGCCCAACCCCG
GAAGTGCCGTTGATACTGCACGGCTGGAATGCGGTCGAGGCGGGCGGAATGTGACGTGTAGCGGTGAAATGCATAGATAT
GTCACAGAACTCCGATAGCGAAGGCAGCTCGCCAGGCCTGCATTGACGCTCAGGCACGAAAGCGTGGGGATCAAACAGGA
TTAGATACCCCGGTAGTCC
>t0000797_II-10;size=17;
CCTACGGGTGGCTGCAGGTACCAGGCGAATAAGCATCGGCTAACTCCGTGCCAGCAGCCGCGGTAATACGGAGGATGCGA
GCGTTATCCGGATTCATTGGGTTTAAAGGGTGCGCAGGCGGCCATGTAAGTCAGCGGTGAAAGCCAGGGGCCCAACCCCG
GAAGTGCCGTTGATACTGCATGGCTGGAATGCGGTCGAGGCGGGCGGAATGTGACGTGTAGCGGTGAAATGCATAGATAT
GTCACAGAACTCCGATAGCGAAGGCAGCTCGCCAGGCCTGCATTGACGCTCAGGCACGAAAGCGTGGGGATCAAACAGGA
TTAGATACCCCTGTAGTCC
>t0010535_II-10;size=17;
CCTACGGGAGGCTGCAGGTACCAGGCGAATAAGCATCGGCTAACTCCGTGCCAGCAGCCGCGGTAATACGGAGGATGCGA
GCGTTATCCGGATTCATTGGGTTTAAAGGGTGCGCAGGCGGCCATGTAAGTCAGCGGTGAAAGCCAGGGGCCCAACCCCG
GAAGTGCCGTTGATACTGCACGGCTGGAATGCGGTCGAGGCGGGCGGAATGTGACGTGTAGCGGTGAAATGCATAGATAT
GTCACAGAACTCCGATAGCGAAGGCAGCTCGCCAGGCCTGCATTGACGCTCAGGCACGAAAGCGTGGGGATCAAACAGGA
TTAGATACCCGGGTAGTCC
>t0001460_II-10;size=16;
CCTACGGGAGGCAGCAGGTACCAGGCGAATAAGCATCGGCTAACTCCGTGCCAGCAGCCGCGGTAATACGGAGGATGCGA
GCGTTATCCGGATTCATTGGGTTTAAAGGGTGCGCAGGCGGCCATGTAAGTCAGCGGTGAAAGCCAGGGGCCCAACCCCG
GAAGTGCCGTTGATACTGCACGGCTGGAATGCGGTCGAGGCGGGCGGAATGTGACGTGTAGCGGTGAAATGCATAGATAT
GTCACAGAACTCCGATAGCGAAGGCAGCTCGCCAGGCCTGCATTGACGCTCAGGCACGAAAGCGTGGGGATCAAACAGGA
TTAGATACCCCGGTAGTCC
>t0004379_II-10;size=16;
CCTACGGGGGGCTGCAGTGAGGAATATTGGTCAATGGCCGGAAGGCTGAACCAGCCAAGTAGCGTGAGGGATGACTGCCC
TATGGGTTGTAAACCTCTTTTGTACGGGAATAACGGTCTCCACGTGTGGGGATGTGCATGTACCGTACGAATAAGGATCG
GCTAACTCCGTGCCAGCAGCCGCGGTAATACGGAGGATCCGAGCGTTATCCGGATTTATTGGGTTTAAAGGGAGCGTAGG
CGGACTGTTAAGTCAGCTGTGAAATGTAGACGCTCAACGTCTGCACTGCAGTTGAAACTGGCAGCCTTGAGTGCGTAAGA
GGCAGGCGGAATTCGTCGTGTAGCGGTGAAATGCTTAGATATGACGAAGAACTCCGATTGCGAAGGCAGCTTGCTGGGCC
GCAACTGACGCTGAAGCTCGAAGGTGCGGGTATCAAACAGGATTAGATACCCGAGTAGTCC
>t0000690_II-10;size=16;
CCTACGGGGGGCTGCAGTGGGGAATATTGCACAATGGGGGAAACCCTGATGCAGCGACGCCGCGTGAGTGAAGAAGTATT
TCGGTATGTAAAGCTCTATCAGCAGGGAAGAAAATGACGGTACCTGACTAAGAAGCCCCGGCTAACTACGTGCCAGCAGC
CGCGGTAATACGTAGGGGGCAAGCGTTATCCGGATTTACTGGGTGTAAAGGGAGCGTAGACGGCATGGCAAGTCTGAAGT
GAAAGCTCGGGGCTCAACCCCGGAACTGCTTTGGAAACTGTCAAGCTAGAGTGTCGGAGAGGTAAGTGGAATTCCTAGTG
TAGCGGTGAAATGCGTAGATATTAGGAGGAACACCAGTGGCGAAGGCGGCTTACTGGACGATAACTGACGTTGAGGCTCG
AAAGCGTGGGGAGCAAACAGGATTAGATACCCCAGTAGTCC
>t0003020_II-10;size=16;
CCTACGGGCGGCTGCAGGTACCAGGCGAATAAGCATCGGCTAACTCCGTGCCAGCAGCCGCGGTAATACGGAGGATGCGA
GCGTTATCCGGATTCATTGGGTTTAAAGGGTGCGCAGGCGGCCATGTAAGTCAGCGGTGAAAGCCAGGGGCCCAACCCCG
GAAGTGCCGTTGATACTGCATGGCTGGAATGCGGTCGAGGCGGGCGGAATGTGACGTGTAGCGGTGAAATGCATAGATAT
GTCACAGAACTCCGATAGCGAAGGCAGCTCGCCAGGCCTGCATTGACGCTCAGGCACGAAAGCGTGGGGATCAAACAGGA
TTAGATACCCGGGTAGTCC
>t0003922_II-10;size=16;
CCTACGGGAGGCAGCAGGTACCAGGCGAATAAGCATCGGCTAACTCCGTGCCAGCAGCCGCGGTAATACGGAGGATGCGA
GCGTTATCCGGATTCATTGGGTTTAAAGGGTGCGCAGGCGGCCATGTAAGTCAGCGGTGAAAGCCAGGGGCCCAACCCCG
GAAGTGCCGTTGATACTGCATGGCTGGAATGCGGTCGAGGCGGGCGGAATGTGACGTGTAGCGGTGAAATGCATAGATAT
GTCACAGAACTCCGATAGCGAAGGCAGCTCGCCAGGCCTGCATTGACGCTCAGGCACGAAAGCGTGGGGATCAAACAGGA
TTAGATACCCTGGTAGTCC
>t0001668_II-10;size=16;
CCTACGGGGGGCTGCAGGTACCAGGCGAATAAGCATCGGCTAACTCCGTGCCAGCAGCCGCGGTAATACGGAGGATGCGA
GCGTTATCCGGATTCATTGGGTTTAAAGGGTGCGCAGGCGGCCATGTAAGTCAGCGGTGAAAGCCAGGGGCCCAACCCCG
GAAGTGCCGTTGATACTGCATGGCTGGAATGCGGTCGAGGCGGGCGGAATGTGACGTGTAGCGGTGAAATGCATAGATAT
GTCACAGAACTCCGATAGCGAAGGCAGCTCGCCAGGCCTGCATTGACGCTCAGGCACGAAAGCGTGGGGATCAAACAGGA
TTAGATACCCTGGTAGTCC
>t0001434_II-10;size=16;
CCTACGGGAGGCTGCAGGTACCAGGCGAATAAGCATCGGCTAACTCCGTGCCAGCAGCCGCGGTAATACGGAGGATGCGA
GCGTTATCCGGATTCATTGGGTTTAAAGGGTGCGCAGGCGGCCATGTAAGTCAGCGGTGAAAGCCAGGGGCCCAACCCCG
GAAGTGCCGTTGATACTGCACGGCTGGAATGCGGTCGAGGCGGGCGGAATGTGACGTGTAGCGGTGAAATGCATAGATAT
GTCACAGAACTCCGATAGCGAAGGCAGCTCGCCAGGCCTGCATTGACGCTCAGGCACGAAAGCGTGGGGATCAAACAGGA
TTAGATACCCCGGTAGTCC
>t0007928_II-10;size=16;
CCTACGGGCGGCAGCAGGTACCAGGCGAATAAGCATCGGCTAACTCCGTGCCAGCAGCCGCGGTAATACGGAGGATGCGA
GCGTTATCCGGATTCATTGGGTTTAAAGGGTGCGCAGGCGGCCATGTAAGTCAGCGGTGAAAGCCAGGGGCCCAACCCCG
GAAGTGCCGTTGATACTGCATGGCTGGAATGCGGTCGAGGCGGGCGGAATGTGACGTGTAGCGGTGAAATGCATAGATAT
GTCACAGAACTCCGATAGCGAAGGCAGCTCGCCAGGCCTGCATTGACGCTCAGGCACGAAAGCGTGGGGATCAAACAGGA
TTAGATACCCTGGTAGTCC
>t0005782_II-10;size=16;
CCTACGGGGGGCAGCAGTGAGGAATATTGGTCAATGGGCGAGAGCCTGAACCAGCCATGTCGCGTGGAGGAATAAGGATC
TATGGTTCGTAAACTCCTTTTGCGGGGGGATAAAGTGCGGGACGCGTCCCGTATTGCAGGTACCCCGCGAATAAGCATCG
GCTAACTCCGTGCCAGCAGCCGCGGTAATACGGAGGATGCGAGCGTTATCCGGATTTATTGGGTTTAAAGGGTGCGTAGG
CGGCCTCTTAAGTCGGCGGTGAAATTTCCGGGCTCAACCCGGTCACTGCCGTCGAAACTGGGGGGCTTGAGTGCGTTTGG
GGTGGCTGGAATGTGCGGTGTAGCGGTGAAATGCATAGATATCGCACAGAACGCCGATCGCGGAGGCAGGTCACCAAGCC
GCAACTGACGCTGAGGCACGAAAGCGCGGGGATCGAACAGGATTAGATACCCGGGTAGTCC
>t0004149_II-10;size=16;
CCTACGGGGGGCAGCAGTGAGGAATATTGGTCAATGGGCGAGAGCCTGAACCAGCCATGTCGCGTGGAGGAATAAGGATC
TATGGTTCGTAAACTCCTTTTGCGGGGGGATAAAGTGCGGGACGCGTCCCGTATTGCAGGTACCCCGCGAATAAGCATCG
GCTAACTCCGTGCCAGCAGCCGCGGTAATACGGAGGATGCGAGCGTTATCCGGATTTATTGGGTTTAAAGGGTGCGTAGG
CGGCCTCTTAAGTCGGCGGTGAAATTTCCGGGCTCAACCCGGTCACTGCCGTCGAAACTGGGGGGCTTGAGTGCGTTTGG
GGTGGCTGGAATGTGCGGTGTAGCGGTGAAATGCATAGATATCGCACAGAACGCCGATCGCGGAGGCAGGTCACCAAGCC
GCAACTGACGCTGAGGCACGAAAGCGCGGGGATCGAACAGGATTAGATACCCGTGTAGTCC
>t0003242_II-10;size=16;
CCTACGGGAGGCAGCAGTGAGGAATATTGGTCAATGGGCGAGAGCCTGAACCAGCCATGTCGCGTGGAGGAATAAGGATC
TATGGTTCGTAAACTCCTTTTGCGGGGGGATAAAGTGCGGGACGCGTCCCGTATTGCAGGTACCCCGCGAATAAGCATCG
GCTAACTCCGTGCCAGCAGCCGCGGTAATACGGAGGATGCGAGCGTTATCCGGATTTATTGGGTTTAAAGGGTGCGTAGG
CGGCCTCTTAAGTCGGCGGTGAAATTTCCGGGCTCAACCCGGTCACTGCCGTCGAAACTGGGGGGCTTGAGTGCGTTTGG
GGTGGCTGGAATGTGCGGTGTAGCGGTGAAATGCATAGATATCGCACAGAACGCCGATCGCGGAGGCAGGTCACCAAGCC
GCAACTGACGCTGAGGCACGAAAGCGCGGGGATCGAACAGGATTAGATACCCCGGTAGTCC
>t0003363_II-10;size=16;
CCTACGGGGGGCTGCAGGTACCAGGCGAATAAGCATCGGCTAACTCCGTGCCAGCAGCCGCGGTAATACGGAGGATGCGA
GCGTTATCCGGATTCATTGGGTTTAAAGGGTGCGCAGGCGGCCATGTAAGTCAGCGGTGAAAGCCAGGGGCCCAACCCCG
GAAGTGCCGTTGATACTGCATGGCTGGAATGCGGTCGAGGCGGGCGGAATGTGACGTGTAGCGGTGAAATGCATAGATAT
GTCACAGAACTCCGATAGCGAAGGCAGCTCGCCAGGCCTGCATTGACGCTCAGGCACGAAAGCGTGGGGATCAAACAGGA
TTAGATACCCCTGTAGTCC
>t0000262_II-10;size=16;
CCTACGGGAGGCTGCAGGTACCAGGCGAATAAGCATCGGCTAACTCCGTGCCAGCAGCCGCGGTAATACGGAGGATGCGA
GCGTTATCCGGATTCATTGGGTTTAAAGGGTGCGCAGGCGGCCATGTAAGTCAGCGGTGAAAGCCAGGGGCCCAACCCCG
GAAGTGCCGTTGATACTGCATGGCTGGAATGCGGTCGAGGCGGGCGGAATGTGACGTGTAGCGGTGAAATGCATAGATAT
GTCACAGAACTCCGATAGCGAAGGCAGCTCGCCAGGCCTGCATTGACGCTCAGGCACGAAAGCGTGGGGATCAAACAGGA
TTAGATACCCCTGTAGTCC
>t0007701_II-10;size=16;
CCTACGGGGGGCTGCAGTGAGGAATATTGGTCAATGGCCGGAAGGCTGAACCAGCCAAGTAGCGTGAGGGATGACTGCCC
TATGGGTTGTAAACCTCTTTTGTACGGGAATAACGGTCTCCACGTGTGGTGATGTGCATGTACCGTACGAATAAGGATCG
GCTAACTCCGTGCCAGCAGCCGCGGTAATACGGAGGATCCGAGCGTTATCCGGATTTATTGGGTTTAAAGGGAGCGTAGG
CGGACTGTTAAGTCAGCTGTGAAATGTAGACGCTCAACGTCTGCACTGCAGTTGAAACTGGCAGCCTTGAGTGCGTAAGA
GGCAGGCGGAATTCGTCGTGTAGCGGTGAAATGCTTAGATATGACGAAGAACTCCGATTGCGAAGGCAGCTTGCTGGGCC
GCAACTGACGCTGAAGCTCGAAGGTGCGGGTATCAAACAGGATTAGATACCCCAGTAGTCC
>t0000328_II-10;size=16;
CCTACGGGCGGCAGCAGGTACCAGGCGAATAAGCATCGGCTAACTCCGTGCCAGCAGCCGCGGTAATACGGAGGATGCGA
GCGTTATCCGGATTCATTGGGTTTAAAGGGTGCGCAGGCGGCCATGTAAGTCAGCGGTGAAAGCCAGGGGCCCAACCCCG
GAAGTGCCGTTGATACTGCACGGCTGGAATGCGGTCGAGGCGGGCGGAATGTGACGTGTAGCGGTGAAATGCATAGATAT
GTCACAGAACTCCGATAGCGAAGGCAGCTCGCCAGGCCTGCATTGACGCTCAGGCACGAAAGCGTGGGGATCAAACAGGA
TTAGATACCCTGGTAGTCC
>t0000550_II-10;size=16;
CCTACGGGCGGCTGCAGTGAGGAATATTGGTCAATGGCCGGAAGGCTGAACCAGCCAAGTAGCGTGAGGGATGACTGCCC
TATGGGTTGTAAACCTCTTTTGTACGGGAATAACGGTCTCCACGTGTGGTGATGTGCATGTACCGTACGAATAAGGATCG
GCTAACTCCGTGCCAGCAGCCGCGGTAATACGGAGGATCCGAGCGTTATCCGGATTTATTGGGTTTAAAGGGAGCGTAGG
CGGACTGTTAAGTCAGCTGTGAAATGTAGACGCTCAACGTCTGCACTGCAGTTGAAACTGGCAGCCTTGAGTGCGTAAGA
GGCAGGCGGAATTCGTCGTGTAGCGGTGAAATGCTTAGATATGACGAAGAACTCCGATTGCGAAGGCAGCTTGCTGGGCC
GCAACTGACGCTGAAGCTCGAAGGTGCGGGTATCAAACAGGATTAGATACCCTAGTAGTCC
>t0000921_II-10;size=16;
CCTACGGGCGGCTGCAGGTACCAGGCGAATAAGCATCGGCTAACTCCGTGCCAGCAGCCGCGGTAATACGGAGGATGCGA
GCGTTATCCGGATTCATTGGGTTTAAAGGGTGCGCAGGCGGCCATGTAAGTCAGCGGTGAAAGCCAGGGGCCCAACCCCG
GAAGTGCCGTTGATACTGCACGGCTGGAATGCGGTCGAGGCGGGCGGAATGTGACGTGTAGCGGTGAAATGCATAGATAT
GTCACAGAACTCCGATAGCGAAGGCAGCTCGCCAGGCCTGCATTGACGCTCAGGCACGAAAGCGTGGGGATCAAACAGGA
TTAGATACCCCGGTAGTCC
>t0000615_II-10;size=16;
CCTACGGGGGGCTGCAGCTAAGAATATTCCGCAATGGACGAAAGTCTGACGGAGCGACGCCGCGTGGATGATGAAGGCCG
GAAGGTTGTAAAATCCTTTTATGACTGAGGAATAAGTATGGTGAGAGAAACGCCATATGGTGACTGTAGGTCATGAATAA
GCAACGGCTAATTACGTGCCAGCAGCCGCGGTAACACGTAAGTTGCGAGCGTTGTTCGGAATTATTGGGCGTAAAGGGCA
TGTAGGCGGTTTTGCAAGCTTGGTGTGAAATCCCGGGGCTTAACTCCGGAATTGCGTTGAGAACTGCATAACTAGAGTCA
CTGAGGGGCAATCAGAATTCCAGGTGTAGGGGTGAAATCTGTAGATATCTGGAAGAATACCAATGGCGAAGGCAGGTTAC
CAGCAGATGACTGACGCTGAGGTGCGAAGGTGCGGGGAGCAAACAGGATTAGATACCCTAGTAGTCC
>t0001227_II-10;size=16;
CCTACGGGCGGCAGCAGTGGGGAATATTGCACAATGGGGGAAACCCTGATGCAGCGACGCCGCGTGAGTGAAGAAGTATT
TCGGTATGTAAAGCTCTATCAGCAGGGAAGAAAATGACGGTACCTGACTAAGAAGCCCCGGCTAACTACGTGCCAGCAGC
CGCGGTAATACGTAGGGGGCAAGCGTTATCCGGATTTACTGGGTGTAAAGGGAGCGTAGACGGCATGGCAAGTCTGAAGT
GAAAGCTCGGGGCTCAACCCCGGAACTGCTTTGGAAACTGTCAAGCTAGAGTGTCGGAGAGGTAAGTGGAATTCCTAGTG
TAGCGGTGAAATGCGTAGATATTAGGAGGAACACCAGTGGCGAAGGCGGCTTACTGGACGATAACTGACGTTGAGGCTCG
AAAGCGTGGGGAGCAAACAGGATTAGATACCCTAGTAGTCC
>t0002100_II-10;size=15;
CCTACGGGGGGCAGCAGGTACCAGGCGAATAAGCATCGGCTAACTCCGTGCCAGCAGCCGCGGTAATACGGAGGATGCGA
GCGTTATCCGGATTCATTGGGTTTAAAGGGTGCGCAGGCGGCCATGTAAGTCAGCGGTGAAAGCCAGGGGCCCAACCCCG
GAAGTGCCGTTGATACTGCATGGCTGGAATGCGGTCGAGGCGGGCGGAATGTGACGTGTAGCGGTGAAATGCATAGATAT
GTCACAGAACTCCGATAGCGAAGGCAGCTCGCCAGGCCTGCATTGACGCTCAGGCACGAAAGCGTGGGGATCAAACAGGA
TTAGATACCCCGGTAGTCC
>t0002849_II-10;size=15;
CCTACGGGAGGCTGCAGGTACCAGGCGAATAAGCATCGGCTAACTCCGTGCCAGCAGCCGCGGTAATACGGAGGATGCGA
GCGTTATCCGGATTCATTGGGTTTAAAGGGTGCGCAGGCGGCCATGTAAGTCAGCGGTGAAAGCCAGGGGCCCAACCCCG
GAAGTGCCGTTGATACTGCATGGCTGGAATGCGGTCGAGGCGGGCGGAATGTGACGTGTAGCGGTGAAATGCATAGATAT
GTCACAGAACTCCGATAGCGAAGGCAGCTCGCCAGGCCTGCATTGACGCTCAGGCACGAAAGCGTGGGGATCAAACAGGA
TTAGATACCCGTGTAGTCC
>t0001253_II-10;size=15;
CCTACGGGCGGCTGCAGTGAGGAATATTGGTCAATGGCCGGAAGGCTGAACCAGCCAAGTAGCGTGAGGGATGACTGCCC
TATGGGTTGTAAACCTCTTTTGTACGGGAATAACGGTCTCCACGTGTGGTGATGTGCATGTACCGTACGAATAAGGATCG
GCTAACTCCGTGCCAGCAGCCGCGGTAATACGGAGGATCCGAGCGTTATCCGGATTTATTGGGTTTAAAGGGAGCGTAGG
CGGACTGTTAAGTCAGCTGTGAAATGTAGACGCTCAACGTCTGCACTGCAGTTGAAACTGGCAGCCTTGAGTGCGTAAGA
GGCAGGCGGAATTCGTCGTGTAGCGGTGAAATGCTTAGATATGACGAAGAACTCCGATTGCGAAGGCAGCTTGCTGGGCC
GCAACTGACGCTGAAGCTCGAAGGTGCGGGTATCAAACAGGATTAGATACCCTGGTAGTCC
>t0001985_II-10;size=15;
CCTACGGGGGGCAGCAGGTACCAGGCGAATAAGCATCGGCTAACTCCGTGCCAGCAGCCGCGGTAATACGGAGGATGCGA
GCGTTATCCGGATTCATTGGGTTTAAAGGGTGCGCAGGCGGCCATGTAAGTCAGCGGTGAAAGCCAGGGGCCCAACCCCG
GAAGTGCCGTTGATACTGCACGGCTGGAATGCGGTCGAGGCGGGCGGAATGTGACGTGTAGCGGTGAAATGCATAGATAT
GTCACAGAACTCCGATAGCGAAGGCAGCTCGCCAGGCCTGCATTGACGCTCAGGCACGAAAGCGTGGGGATCAAACAGGA
TTAGATACCCTTGTAGTCC
>t0003545_II-10;size=15;
CCTACGGGCGGCAGCAGGTACCAGGCGAATAAGCATCGGCTAACTCCGTGCCAGCAGCCGCGGTAATACGGAGGATGCGA
GCGTTATCCGGATTCATTGGGTTTAAAGGGTGCGCAGGCGGCCATGTAAGTCAGCGGTGAAAGCCAGGGGCCCAACCCCG
GAAGTGCCGTTGATACTGCACGGCTGGAATGCGGTCGAGGCGGGCGGAATGTGACGTGTAGCGGTGAAATGCATAGATAT
GTCACAGAACTCCGATAGCGAAGGCAGCTCGCCAGGCCTGCATTGACGCTCAGGCACGAAAGCGTGGGGATCAAACAGGA
TTAGATACCCTTGTAGTCC
>t0000194_II-10;size=15;
CCTACGGGGGGCAGCAGTGAGGAATATTGGTCAATGGCCGGAAGGCTGAACCAGCCAAGTAGCGTGAGGGATGACTGCCC
TATGGGTTGTAAACCTCTTTTGTACGGGAATAACGGTCTCCACGTGTGGGGATGTGCATGTACCGTACGAATAAGGATCG
GCTAACTCCGTGCCAGCAGCCGCGGTAATACGGAGGATCCGAGCGTTATCCGGATTTATTGGGTTTAAAGGGAGCGTAGG
CGGACTGTTAAGTCAGCTGTGAAATGTAGACGCTCAACGTCTGCACTGCAGTTGAAACTGGCAGCCTTGAGTGCGTAAGA
GGCAGGCGGAATTCGTCGTGTAGCGGTGAAATGCTTAGATATGACGAAGAACTCCGATTGCGAAGGCAGCTTGCTGGGCC
GCAACTGACGCTGAAGCTCGAAGGTGCGGGTATCAAACAGGATTAGATACCCTGGTAGTCC
>t0004815_II-10;size=15;
CCTACGGGAGGCTGCAGGTACCAGGCGAATAAGCATCGGCTAACTCCGTGCCAGCAGCCGCGGTAATACGGAGGATGCGA
GCGTTATCCGGATTCATTGGGTTTAAAGGGTGCGCAGGCGGCCATGTAAGTCAGCGGTGAAAGCCAGGGGCCCAACCCCG
GAAGTGCCGTTGATACTGCATGGCTGGAATGCGGTCGAGGCGGGCGGAATGTGACGTGTAGCGGTGAAATGCATAGATAT
GTCACAGAACTCCGATAGCGAAGGCAGCTCGCCAGGCCTGCATTGACGCTCAGGCACGAAAGCGTGGGGATCAAACAGGA
TTAGATACCCCGGTAGTCC
>t0007388_II-10;size=15;
CCTACGGGGGGCAGCAGGTACCAGGCGAATAAGCATCGGCTAACTCCGTGCCAGCAGCCGCGGTAATACGGAGGATGCGA
GCGTTATCCGGATTCATTGGGTTTAAAGGGTGCGCAGGCGGCCATGTAAGTCAGCGGTGAAAGCCAGGGGCCCAACCCCG
GAAGTGCCGTTGATACTGCACGGCTGGAATGCGGTCGAGGCGGGCGGAATGTGACGTGTAGCGGTGAAATGCATAGATAT
GTCACAGAACTCCGATAGCGAAGGCAGCTCGCCAGGCCTGCATTGACGCTCAGGCACGAAAGCGTGGGGATCAAACAGGA
TTAGATACCCGAGTAGTCC
>t0000552_II-10;size=15;
CCTACGGGGGGCTGCAGTAAGGAATATTGGGCAATGGGGGGAACCCTGACCCAGCCATGCCGCGTGAGGGAATGAGGCCC
TACGGGTCGTGAACCTCTTTTGCCTGGGGATAACCCCTCCCGCGCGACGGGGGGCTGCAGGTACCAGGCGAATAAGCATC
GGCTAACTCCGTGCCAGCAGCCGCGGTAATACGGAGGATGCGAGCGTTATCCGGATTCATTGGGTTTAAAGGGTGCGCAG
GCGGCCATGTAAGTCAGCGGTGAAAGCCAGGGGCCCAACCCCGGAAGTGCCGTTGATACTGCATGGCTGGAATGCGGTCG
AGGCGGGCGGAATGTGACGTGTAGCGGTGAAATGCATAGATATGTCACAGAACTCCGATAGCGAAGGCAGCTCGCCAGGC
CTGCATTGACGCTCAGGCACGAAAGCGTGGGGATCAAACAGGATTAGATACCCCAGTAGTCC
>t0002756_II-10;size=15;
CCTACGGGCGGCAGCAGTGAGGAATATTGGTCAATGGGCGAGAGCCTGAACCAGCCATGTCGCGTGGAGGAATAAGGATC
TATGGTTCGTAAACTCCTTTTGCGGGGGGATAAAGTGCGGGACGCGTCCCGTATTGCAGGTACCCCGCGAATAAGCATCG
GCTAACTCCGTGCCAGCAGCCGCGGTAATACGGAGGATGCGAGCGTTATCCGGATTTATTGGGTTTAAAGGGTGCGTAGG
CGGCCTCTTAAGTCGGCGGTGAAATTTCCGGGCTCAACCCGGTCACTGCCGTCGAAACTGGGGGGCTTGAGTGCGTTTGG
GGTGGCTGGAATGTGCGGTGTAGCGGTGAAATGCATAGATATCGCACAGAACGCCGATCGCGGAGGCAGGTCACCAAGCC
GCAACTGACGCTGAGGCACGAAAGCGCGGGGATCGAACAGGATTAGATACCCCTGTAGTCC
>t0000544_II-10;size=15;
CCTACGGGTGGCTGCAGGTACCAGGCGAATAAGCATCGGCTAACTCCGTGCCAGCAGCCGCGGTAATACGGAGGATGCGA
GCGTTATCCGGATTCATTGGGTTTAAAGGGTGCGCAGGCGGCCATGTAAGTCAGCGGTGAAAGCCAGGGGCCCAACCCCG
GAAGTGCCGTTGATACTGCATGGCTGGAATGCGGTCGAGGCGGGCGGAATGTGACGTGTAGCGGTGAAATGCATAGATAT
GTCACAGAACTCCGATAGCGAAGGCAGCTCGCCAGGCCTGCATTGACGCTCAGGCACGAAAGCGTGGGGATCAAACAGGA
TTAGATACCCGGGTAGTCC
>t0008953_II-10;size=15;
CCTACGGGTGGCTGCAGGTACCAGGCGAATAAGCATCGGCTAACTCCGTGCCAGCAGCCGCGGTAATACGGAGGATGCGA
GCGTTATCCGGATTCATTGGGTTTAAAGGGTGCGCAGGCGGCCATGTAAGTCAGCGGTGAAAGCCAGGGGCCCAACCCCG
GAAGTGCCGTTGATACTGCACGGCTGGAATGCGGTCGAGGCGGGCGGAATGTGACGTGTAGCGGTGAAATGCATAGATAT
GTCACAGAACTCCGATAGCGAAGGCAGCTCGCCAGGCCTGCATTGACGCTCAGGCACGAAAGCGTGGGGATCAAACAGGA
TTAGATACCCGTGTAGTCC
>t0003414_II-10;size=15;
CCTACGGGCGGCTGCAGGTACCAGGCGAATAAGCATCGGCTAACTCCGTGCCAGCAGCCGCGGTAATACGGAGGATGCGA
GCGTTATCCGGATTCATTGGGTTTAAAGGGTGCGCAGGCGGCCATGTAAGTCAGCGGTGAAAGCCAGGGGCCCAACCCCG
GAAGTGCCGTTGATACTGCACGGCTGGAATGCGGTCGAGGCGGGCGGAATGTGACGTGTAGCGGTGAAATGCATAGATAT
GTCACAGAACTCCGATAGCGAAGGCAGCTCGCCAGGCCTGCATTGACGCTCAGGCACGAAAGCGTGGGGATCAAACAGGA
TTAGATACCCTGGTAGTCC
>t0000675_II-10;size=15;
CCTACGGGAGGCAGCAGGTACCAGGCGAATAAGCATCGGCTAACTCCGTGCCAGCAGCCGCGGTAATACGGAGGATGCGA
GCGTTATCCGGATTCATTGGGTTTAAAGGGTGCGCAGGCGGCCATGTAAGTCAGCGGTGAAAGCCAGGGGCCCAACCCCG
GAAGTGCCGTTGATACTGCATGGCTGGAATGCGGTCGAGGCGGGCGGAATGTGACGTGTAGCGGTGAAATGCATAGATAT
GTCACAGAACTCCGATAGCGAAGGCAGCTCGCCAGGCCTGCATTGACGCTCAGGCACGAAAGCGTGGGGATCAAACAGGA
TTAGATACCCTAGTAGTCC
>t0006828_II-10;size=15;
CCTACGGGGGGCAGCAGTGAGGAATATTGGTCAATGGGCGAGAGCCTGAACCAGCCATGTCGCGTGGAGGAATAAGGATC
TATGGTTCGTAAACTCCTTTTGCGGGGGGATAAAGTGCGGGACGCGTCCCGTATTGCAGGTACCCCGCGAATAAGCATCG
GCTAACTCCGTGCCAGCAGCCGCGGTAATACGGAGGATGCGAGCGTTATCCGGATTTATTGGGTTTAAAGGGTGCGTAGG
CGGCCTCTTAAGTCGGCGGTGAAATTTCCGGGCTCAACCCGGTCACTGCCGTCGAAACTGGGGGGCTTGAGTGCGTTTGG
GGTGGCTGGAATGTGCGGTGTAGCGGTGAAATGCATAGATATCGCACAGAACGCCGATCGCGGAGGCAGGTCACCAAGCC
GCAACTGACGCTGAGGCACGAAAGCGCGGGGATCGAACAGGATTAGATACCCCTGTAGTCC
>t0007555_II-10;size=15;
CCTACGGGCGGCTGCAGTGGGGAATATTGCACAATGGGGGAAACCCTGATGCAGCGACGCCGCGTGAGTGAAGAAGTATT
TCGGTATGTAAAGCTCTATCAGCAGGGAAGAAAATGACGGTACCTGACTAAGAAGCCCCGGCTAACTACGTGCCAGCAGC
CGCGGTAATACGTAGGGGGCAAGCGTTATCCGGATTTACTGGGTGTAAAGGGAGCGTAGACGGCATGGCAAGTCTGAAGT
GAAAGCTCGGGGCTCAACCCCGGAACTGCTTTGGAAACTGTCAAGCTAGAGTGTCGGAGAGGTAAGTGGAATTCCTAGTG
TAGCGGTGAAATGCGTAGATATTAGGAGGAACACCAGTGGCGAAGGCGGCTTACTGGACGATAACTGACGTTGAGGCTCG
AAAGCGTGGGGAGCAAACAGGATTAGATACCCCAGTAGTCC
>t0003194_II-10;size=14;
CCTACGGGAGGCAGCAGGTACCAGGCGAATAAGCATCGGCTAACTCCGTGCCAGCAGCCGCGGTAATACGGAGGATGCGA
GCGTTATCCGGATTCATTGGGTTTAAAGGGTGCGCAGGCGGCCATGTAAGTCAGCGGTGAAAGCCAGGGGCCCAACCCCG
GAAGTGCCGTTGATACTGCACGGCTGGAATGCGGTCGAGGCGGGCGGAATGTGACGTGTAGCGGTGAAATGCATAGATAT
GTCACAGAACTCCGATAGCGAAGGCAGCTCGCCAGGCCTGCATTGACGCTCAGGCACGAAAGCGTGGGGATCAAACAGGA
TTAGATACCCGAGTAGTCC
>t0000353_II-10;size=14;
CCTACGGGCGGCAGCAGGTACCAGGCGAATAAGCATCGGCTAACTCCGTGCCAGCAGCCGCGGTAATACGGAGGATGCGA
GCGTTATCCGGATTCATTGGGTTTAAAGGGTGCGCAGGCGGCCATGTAAGTCAGCGGTGAAAGCCAGGGGCCCAACCCCG
GAAGTGCCGTTGATACTGCATGGCTGGAATGCGGTCGAGGCGGGCGGAATGTGACGTGTAGCGGTGAAATGCATAGATAT
GTCACAGAACTCCGATAGCGAAGGCAGCTCGCCAGGCCTGCATTGACGCTCAGGCACGAAAGCGTGGGGATCAAACAGGA
TTAGATACCCGAGTAGTCC
>t0007430_II-10;size=14;
CCTACGGGAGGCAGCAGGTACCAGGCGAATAAGCATCGGCTAACTCCGTGCCAGCAGCCGCGGTAATACGGAGGATGCGA
GCGTTATCCGGATTCATTGGGTTTAAAGGGTGCGCAGGCGGCCATGTAAGTCAGCGGTGAAAGCCAGGGGCCCAACCCCG
GAAGTGCCGTTGATACTGCATGGCTGGAATGCGGTCGAGGCGGGCGGAATGTGACGTGTAGCGGTGAAATGCATAGATAT
GTCACAGAACTCCGATAGCGAAGGCAGCTCGCCAGGCCTGCATTGACGCTCAGGCACGAAAGCGTGGGGATCAAACAGGA
TTAGATACCCCAGTAGTCC
>t0000259_II-10;size=14;
CCTACGGGAGGCTGCAGTGAGGAATATTGGTCAATGGCCGGAAGGCTGAACCAGCCAAGTAGCGTGAGGGATGACTGCCC
TATGGGTTGTAAACCTCTTTTGTACGGGAATAACGGTCTCCACGTGTGGGGATGTGCATGTACCGTACGAATAAGGATCG
GCTAACTCCGTGCCAGCAGCCGCGGTAATACGGAGGATCCGAGCGTTATCCGGATTTATTGGGTTTAAAGGGAGCGTAGG
CGGACTGTTAAGTCAGCTGTGAAATGTAGACGCTCAACGTCTGCACTGCAGTTGAAACTGGCAGCCTTGAGTGCGTAAGA
GGCAGGCGGAATTCGTCGTGTAGCGGTGAAATGCTTAGATATGACGAAGAACTCCGATTGCGAAGGCAGCTTGCTGGGCC
GCAACTGACGCTGAAGCTCGAAGGTGCGGGTATCAAACAGGATTAGATACCCTTGTAGTCC
>t0003904_II-10;size=14;
CCTACGGGCGGCTGCAGGTACCAGGCGAATAAGCATCGGCTAACTCCGTGCCAGCAGCCGCGGTAATACGGAGGATGCGA
GCGTTATCCGGATTCATTGGGTTTAAAGGGTGCGCAGGCGGCCATGTAAGTCAGCGGTGAAAGCCAGGGGCCCAACCCCG
GAAGTGCCGTTGATACTGCACGGCTGGAATGCGGTCGAGGCGGGCGGAATGTGACGTGTAGCGGTGAAATGCATAGATAT
GTCACAGAACTCCGATAGCGAAGGCAGCTCGCCAGGCCTGCATTGACGCTCAGGCACGAAAGCGTGGGGATCAAACAGGA
TTAGATACCCGTGTAGTCC
>t0001698_II-10;size=14;
CCTACGGGCGGCTGCAGTGAGGAATATTGGTCAATGGCCGGAAGGCTGAACCAGCCAAGTAGCGTGAGGGATGACTGCCC
TATGGGTTGTAAACCTCTTTTGTACGGGAATAACGGTCTCCACGTGTGGGGATGTGCATGTACCGTACGAATAAGGATCG
GCTAACTCCGTGCCAGCAGCCGCGGTAATACGGAGGATCCGAGCGTTATCCGGATTTATTGGGTTTAAAGGGAGCGTAGG
CGGACTGTTAAGTCAGCTGTGAAATGTAGACGCTCAACGTCTGCACTGCAGTTGAAACTGGCAGCCTTGAGTGCGTAAGA
GGCAGGCGGAATTCGTCGTGTAGCGGTGAAATGCTTAGATATGACGAAGAACTCCGATTGCGAAGGCAGCTTGCTGGGCC
GCAACTGACGCTGAAGCTCGAAGGTGCGGGTATCAAACAGGATTAGATACCCCTGTAGTCC
>t0002760_II-10;size=14;
CCTACGGGTGGCTGCAGGTACCAGGCGAATAAGCATCGGCTAACTCCGTGCCAGCAGCCGCGGTAATACGGAGGATGCGA
GCGTTATCCGGATTCATTGGGTTTAAAGGGTGCGCAGGCGGCCATGTAAGTCAGCGGTGAAAGCCAGGGGCCCAACCCCG
GAAGTGCCGTTGATACTGCACGGCTGGAATGCGGTCGAGGCGGGCGGAATGTGACGTGTAGCGGTGAAATGCATAGATAT
GTCACAGAACTCCGATAGCGAAGGCAGCTCGCCAGGCCTGCATTGACGCTCAGGCACGAAAGCGTGGGGATCAAACAGGA
TTAGATACCCCTGTAGTCC
>t0002867_II-10;size=14;
CCTACGGGTGGCTGCAGCTAAGAATATTCCGCAATGGACGAAAGTCTGACGGAGCGACGCCGCGTGGATGATGAAGGCCG
GAAGGTTGTAAAATCCTTTTATGACTGAGGAATAAGTATGGTGAGAGAAACGCCATATGGTGACTGTAGGTCATGAATAA
GCAACGGCTAATTACGTGCCAGCAGCCGCGGTAACACGTAAGTTGCGAGCGTTGTTCGGAATTATTGGGCGTAAAGGGCA
TGTAGGCGGTTTTGCAAGCTTGGTGTGAAATCCCGGGGCTTAACTCCGGAATTGCGTTGAGAACTGCATAACTAGAGTCA
CTGAGGGGCAATCAGAATTCCAGGTGTAGGGGTGAAATCTGTAGATATCTGGAAGAATACCAATGGCGAAGGCAGGTTAC
CAGCAGATGACTGACGCTGAGGTGCGAAGGTGCGGGGAGCAAACAGGATTAGATACCCTGGTAGTCC
>t0000972_II-10;size=14;
CCTACGGGGGGCAGCAGTGAGGAATATTGGTCAATGGCCGGAAGGCTGAACCAGCCAAGTAGCGTGAGGGATGACTGCCC
TATGGGTTGTAAACCTCTTTTGTACGGGAATAACGGTCTCCACGTGTGGGGATGTGCATGTACCGTACGAATAAGGATCG
GCTAACTCCGTGCCAGCAGCCGCGGTAATACGGAGGATCCGAGCGTTATCCGGATTTATTGGGTTTAAAGGGAGCGTAGG
CGGACTGTTAAGTCAGCTGTGAAATGTAGACGCTCAACGTCTGCACTGCAGTTGAAACTGGCAGCCTTGAGTGCGTAAGA
GGCAGGCGGAATTCGTCGTGTAGCGGTGAAATGCTTAGATATGACGAAGAACTCCGATTGCGAAGGCAGCTTGCTGGGCC
GCAACTGACGCTGAAGCTCGAAGGTGCGGGTATCAAACAGGATTAGATACCCTAGTAGTCC
>t0010741_II-10;size=14;
CCTACGGGTGGCTGCAGGTACCAGGCGAATAAGCATCGGCTAACTCCGTGCCAGCAGCCGCGGTAATACGGAGGATGCGA
GCGTTATCCGGATTCATTGGGTTTAAAGGGTGCGCAGGCGGCCATGTAAGTCAGCGGTGAAAGCCAGGGGCCCAACCCCG
GAAGTGCCGTTGATACTGCATGGCTGGAATGCGGTCGAGGCGGGCGGAATGTGACGTGTAGCGGTGAAATGCATAGATAT
GTCACAGAACTCCGATAGCGAAGGCAGCTCGCCAGGCCTGCATTGACGCTCAGGCACGAAAGCGTGGGGATCAAACAGGA
TTAGATACCCCGGTAGTCC
>t0005720_II-10;size=13;
CCTACGGGAGGCAGCAGGTACCAGGCGAATAAGCATCGGCTAACTCCGTGCCAGCAGCCGCGGTAATACGGAGGATGCGA
GCGTTATCCGGATTCATTGGGTTTAAAGGGTGCGCAGGCGGCCATGTAAGTCAGCGGTGAAAGCCAGGGGCCCAACCCCG
GAAGTGCCGTTGATACTGCATGGCTGGAATGCGGTCGAGGCGGGCGGAATGTGACGTGTAGCGGTGAAATGCATAGATAT
GTCACAGAACTCCGATAGCGAAGGCAGCTCGCCAGGCCTGCATTGACGCTCAGGCACGAAAGCGTGGGGATCAAACAGGA
TTAGATACCCGTGTAGTCC
>t0000967_II-10;size=13;
CCTACGGGCGGCTGCAGGTACCAGGCGAATAAGCATCGGCTAACTCCGTGCCAGCAGCCGCGGTAATACGGAGGATGCGA
GCGTTATCCGGATTCATTGGGTTTAAAGGGTGCGCAGGCGGCCATGTAAGTCAGCGGTGAAAGCCAGGGGCCCAACCCCG
GAAGTGCCGTTGATACTGCATGGCTGGAATGCGGTCGAGGCGGGCGGAATGTGACGTGTAGCGGTGAAATGCATAGATAT
GTCACAGAACTCCGATAGCGAAGGCAGCTCGCCAGGCCTGCATTGACGCTCAGGCACGAAAGCGTGGGGATCAAACAGGA
TTAGATACCCCGGTAGTCC
>t0007440_II-10;size=13;
CCTACGGGAGGCAGCAGTGGGGAATATTGCACAATGGGGGAAACCCTGATGCAGCGACGCCGCGTGAGTGAAGAAGTATT
TCGGTATGTAAAGCTCTATCAGCAGGGAAGAAAATGACGGTACCTGACTAAGAAGCCCCGGCTAACTACGTGCCAGCAGC
CGCGGTAATACGTAGGGGGCAAGCGTTATCCGGATTTACTGGGTGTAAAGGGAGCGTAGACGGCATGGCAAGTCTGAAGT
GAAAGCTCGGGGCTCAACCCCGGAACTGCTTTGGAAACTGTCAAGCTAGAGTGTCGGAGAGGTAAGTGGAATTCCTAGTG
TAGCGGTGAAATGCGTAGATATTAGGAGGAACACCAGTGGCGAAGGCGGCTTACTGGACGATAACTGACGTTGAGGCTCG
AAAGCGTGGGGAGCAAACAGGATTAGATACCCTAGTAGTCC
>t0007648_II-10;size=13;
CCTACGGGAGGCTGCAGCTAAGAATATTCCGCAATGGACGAAAGTCTGACGGAGCGACGCCGCGTGGATGATGAAGGCCG
GAAGGTTGTAAAATCCTTTTATGACTGAGGAATAAGTATGGTGAGAGAAACGCCATATGGTGACTGTAGGTCATGAATAA
GCAACGGCTAATTACGTGCCAGCAGCCGCGGTAACACGTAAGTTGCGAGCGTTGTTCGGAATTATTGGGCGTAAAGGGCA
TGTAGGCGGTTTTGCAAGCTTGGTGTGAAATCCCGGGGCTTAACTCCGGAATTGCGTTGAGAACTGCATAACTAGAGTCA
CTGAGGGGCAATCAGAATTCCAGGTGTAGGGGTGAAATCTGTAGATATCTGGAAGAATACCAATGGCGAAGGCAGGTTAC
CAGCAGATGACTGACGCTGAGGTGCGAAGGTGCGGGGAGCAAACAGGATTAGATACCCTGGTAGTCC
>t0002778_II-10;size=13;
CCTACGGGAGGCTGCAGTGAGGAATATTGGTCAATGGCCGGAAGGCTGAACCAGCCAAGTAGCGTGAGGGATGACTGCCC
TATGGGTTGTAAACCTCTTTTGTACGGGAATAACGGTCTCCACGTGTGGTGATGTGCATGTACCGTACGAATAAGGATCG
GCTAACTCCGTGCCAGCAGCCGCGGTAATACGGAGGATCCGAGCGTTATCCGGATTTATTGGGTTTAAAGGGAGCGTAGG
CGGACTGTTAAGTCAGCTGTGAAATGTAGACGCTCAACGTCTGCACTGCAGTTGAAACTGGCAGCCTTGAGTGCGTAAGA
GGCAGGCGGAATTCGTCGTGTAGCGGTGAAATGCTTAGATATGACGAAGAACTCCGATTGCGAAGGCAGCTTGCTGGGCC
GCAACTGACGCTGAAGCTCGAAGGTGCGGGTATCAAACAGGATTAGATACCCTTGTAGTCC
>t0004285_II-10;size=13;
CCTACGGGAGGCTGCAGTGAGGAATATTGGTCAATGGCCGGAAGGCTGAACCAGCCAAGTAGCGTGAGGGATGACTGCCC
TATGGGTTGTAAACCTCTTTTGTACGGGAATAACGGTCTCCACGTGTGGGGATGTGCATGTACCGTACGAATAAGGATCG
GCTAACTCCGTGCCAGCAGCCGCGGTAATACGGAGGATCCGAGCGTTATCCGGATTTATTGGGTTTAAAGGGAGCGTAGG
CGGACTGTTAAGTCAGCTGTGAAATGTAGACGCTCAACGTCTGCACTGCAGTTGAAACTGGCAGCCTTGAGTGCGTAAGA
GGCAGGCGGAATTCGTCGTGTAGCGGTGAAATGCTTAGATATGACGAAGAACTCCGATTGCGAAGGCAGCTTGCTGGGCC
GCAACTGACGCTGAAGCTCGAAGGTGCGGGTATCAAACAGGATTAGATACCCTGGTAGTCC
>t0007358_II-10;size=13;
CCTACGGGGGGCAGCAGTGAGGAATATTGGTCAATGGCCGGAAGGCTGAACCAGCCAAGTAGCGTGAGGGATGACTGCCC
TATGGGTTGTAAACCTCTTTTGTACGGGAATAACGGTCTCCACGTGTGGTGATGTGCATGTACCGTACGAATAAGGATCG
GCTAACTCCGTGCCAGCAGCCGCGGTAATACGGAGGATCCGAGCGTTATCCGGATTTATTGGGTTTAAAGGGAGCGTAGG
CGGACTGTTAAGTCAGCTGTGAAATGTAGACGCTCAACGTCTGCACTGCAGTTGAAACTGGCAGCCTTGAGTGCGTAAGA
GGCAGGCGGAATTCGTCGTGTAGCGGTGAAATGCTTAGATATGACGAAGAACTCCGATTGCGAAGGCAGCTTGCTGGGCC
GCAACTGACGCTGAAGCTCGAAGGTGCGGGTATCAAACAGGATTAGATACCCCAGTAGTCC
>t0000700_II-10;size=13;
CCTACGGGGGGCTGCAGTAAGGAATATTGGGCAATGGGGGGAACCCTGACCCAGCCATGCCGCGTGAGGGAATGAGGCCC
TACGGGTCGTGAACCTCTTTTGCCTGGGGATAACCCCTCCCGCGCGACGGGGGGCTGCAGGTACCAGGCGAATAAGCATC
GGCTAACTCCGTGCCAGCAGCCGCGGTAATACGGAGGATGCGAGCGTTATCCGGATTCATTGGGTTTAAAGGGTGCGCAG
GCGGCCATGTAAGTCAGCGGTGAAAGCCAGGGGCCCAACCCCGGAAGTGCCGTTGATACTGCATGGCTGGAATGCGGTCG
AGGCGGGCGGAATGTGACGTGTAGCGGTGAAATGCATAGATATGTCACAGAACTCCGATAGCGAAGGCAGCTCGCCAGGC
CTGCATTGACGCTCAGGCACGAAAGCGTGGGGATCAAACAGGATTAGATACCCTAGTAGTCC
>t0006495_II-10;size=13;
CCTACGGGCGGCAGCAGTGAGGAATATTGGTCAATGGCCGGAAGGCTGAACCAGCCAAGTAGCGTGAGGGATGACTGCCC
TATGGGTTGTAAACCTCTTTTGTACGGGAATAACGGTCTCCACGTGTGGTGATGTGCATGTACCGTACGAATAAGGATCG
GCTAACTCCGTGCCAGCAGCCGCGGTAATACGGAGGATCCGAGCGTTATCCGGATTTATTGGGTTTAAAGGGAGCGTAGG
CGGACTGTTAAGTCAGCTGTGAAATGTAGACGCTCAACGTCTGCACTGCAGTTGAAACTGGCAGCCTTGAGTGCGTAAGA
GGCAGGCGGAATTCGTCGTGTAGCGGTGAAATGCTTAGATATGACGAAGAACTCCGATTGCGAAGGCAGCTTGCTGGGCC
GCAACTGACGCTGAAGCTCGAAGGTGCGGGTATCAAACAGGATTAGATACCCTAGTAGTCC
>t0003445_II-10;size=13;
CCTACGGGAGGCAGCAGGTACCAGGCGAATAAGCATCGGCTAACTCCGTGCCAGCAGCCGCGGTAATACGGAGGATGCGA
GCGTTATCCGGATTCATTGGGTTTAAAGGGTGCGCAGGCGGCCATGTAAGTCAGCGGTGAAAGCCAGGGGCCCAACCCCG
GAAGTGCCGTTGATACTGCACGGCTGGAATGCGGTCGAGGCGGGCGGAATGTGACGTGTAGCGGTGAAATGCATAGATAT
GTCACAGAACTCCGATAGCGAAGGCAGCTCGCCAGGCCTGCATTGACGCTCAGGCACGAAAGCGTGGGGATCAAACAGGA
TTAGATACCCTAGTAGTCC
>t0002504_II-10;size=13;
CCTACGGGCGGCTGCAGTAAGGAATATTGGGCAATGGGGGGAACCCTGACCCAGCCATGCCGCGTGAGGGAATGAGGCCC
TACGGGTCGTGAACCTCTTTTGCCTGGGGATAACCCCTCCCGCGCGACGGGGGGCTGCAGGTACCAGGCGAATAAGCATC
GGCTAACTCCGTGCCAGCAGCCGCGGTAATACGGAGGATGCGAGCGTTATCCGGATTCATTGGGTTTAAAGGGTGCGCAG
GCGGCCATGTAAGTCAGCGGTGAAAGCCAGGGGCCCAACCCCGGAAGTGCCGTTGATACTGCACGGCTGGAATGCGGTCG
AGGCGGGCGGAATGTGACGTGTAGCGGTGAAATGCATAGATATGTCACAGAACTCCGATAGCGAAGGCAGCTCGCCAGGC
CTGCATTGACGCTCAGGCACGAAAGCGTGGGGATCAAACAGGATTAGATACCCTAGTAGTCC
>t0005515_II-10;size=13;
CCTACGGGAGGCAGCAGGTACCAGGCGAATAAGCATCGGCTAACTCCGTGCCAGCAGCCGCGGTAATACGGAGGATGCGA
GCGTTATCCGGATTCATTGGGTTTAAAGGGTGCGCAGGCGGCCATGTAAGTCAGCGGTGAAAGCCAGGGGCCCAACCCCG
GAAGTGCCGTTGATACTGCACGGCTGGAATGCGGTCGAGGCGGGCGGAATGTGACGTGTAGCGGTGAAATGCATAGATAT
GTCACAGAACTCCGATAGCGAAGGCAGCTCGCCAGGCCTGCATTGACGCTCAGGCACGAAAGCGTGGGGATCAAACAGGA
TTAGATACCCTGGTAGTCC
>t0003185_II-10;size=13;
CCTACGGGAGGCAGCAGGTACCAGGCGAATAAGCATCGGCTAACTCCGTGCCAGCAGCCGCGGTAATACGGAGGATGCGA
GCGTTATCCGGATTCATTGGGTTTAAAGGGTGCGCAGGCGGCCATGTAAGTCAGCGGTGAAAGCCAGGGGCCCAACCCCG
GAAGTGCCGTTGATACTGCACGGCTGGAATGCGGTCGAGGCGGGCGGAATGTGACGTGTAGCGGTGAAATGCATAGATAT
GTCACAGAACTCCGATAGCGAAGGCAGCTCGCCAGGCCTGCATTGACGCTCAGGCACGAAAGCGTGGGGATCAAACAGGA
TTAGATACCCTTGTAGTCC
>t0003749_II-10;size=13;
CCTACGGGCGGCTGCAGTGAGGAATATTGGTCAATGGCCGGAAGGCTGAACCAGCCAAGTAGCGTGAGGGATGACTGCCC
TATGGGTTGTAAACCTCTTTTGTACGGGAATAACGGTCTCCACGTGTGGGGATGTGCATGTACCGTACGAATAAGGATCG
GCTAACTCCGTGCCAGCAGCCGCGGTAATACGGAGGATCCGAGCGTTATCCGGATTTATTGGGTTTAAAGGGAGCGTAGG
CGGACTGTTAAGTCAGCTGTGAAATGTAGACGCTCAACGTCTGCACTGCAGTTGAAACTGGCAGCCTTGAGTGCGTAAGA
GGCAGGCGGAATTCGTCGTGTAGCGGTGAAATGCTTAGATATGACGAAGAACTCCGATTGCGAAGGCAGCTTGCTGGGCC
GCAACTGACGCTGAAGCTCGAAGGTGCGGGTATCAAACAGGATTAGATACCCCGGTAGTCC
>t0001085_II-10;size=13;
CCTACGGGAGGCTGCAGGTACCAGGCGAATAAGCATCGGCTAACTCCGTGCCAGCAGCCGCGGTAATACGGAGGATGCGA
GCGTTATCCGGATTCATTGGGTTTAAAGGGTGCGCAGGCGGCCATGTAAGTCAGCGGTGAAAGCCAGGGGCCCAACCCCG
GAAGTGCCGTTGATACTGCACGGCTGGAATGCGGTCGAGGCGGGCGGAATGTGACGTGTAGCGGTGAAATGCATAGATAT
GTCACAGAACTCCGATAGCGAAGGCAGCTCGCCAGGCCTGCATTGACGCTCAGGCACGAAAGCGTGGGGATCAAACAGGA
TTAGATACCCGTGTAGTCC
>t0007457_II-10;size=13;
CCTACGGGCGGCAGCAGGTACCAGGCGAATAAGCATCGGCTAACTCCGTGCCAGCAGCCGCGGTAATACGGAGGATGCGA
GCGTTATCCGGATTCATTGGGTTTAAAGGGTGCGCAGGCGGCCATGTAAGTCAGCGGTGAAAGCCAGGGGCCCAACCCCG
GAAGTGCCGTTGATACTGCACGGCTGGAATGCGGTCGAGGCGGGCGGAATGTGACGTGTAGCGGTGAAATGCATAGATAT
GTCACAGAACTCCGATAGCGAAGGCAGCTCGCCAGGCCTGCATTGACGCTCAGGCACGAAAGCGTGGGGATCAAACAGGA
TTAGATACCCCAGTAGTCC
>t0002765_II-10;size=12;
CCTACGGGAGGCAGCAGTGAGGAATATTGGTCAATGGCCGGAAGGCTGAACCAGCCAAGTAGCGTGAGGGATGACTGCCC
TATGGGTTGTAAACCTCTTTTGTACGGGAATAACGGTCTCCACGTGTGGGGATGTGCATGTACCGTACGAATAAGGATCG
GCTAACTCCGTGCCAGCAGCCGCGGTAATACGGAGGATCCGAGCGTTATCCGGATTTATTGGGTTTAAAGGGAGCGTAGG
CGGACTGTTAAGTCAGCTGTGAAATGTAGACGCTCAACGTCTGCACTGCAGTTGAAACTGGCAGCCTTGAGTGCGTAAGA
GGCAGGCGGAATTCGTCGTGTAGCGGTGAAATGCTTAGATATGACGAAGAACTCCGATTGCGAAGGCAGCTTGCTGGGCC
GCAACTGACGCTGAAGCTCGAAGGTGCGGGTATCAAACAGGATTAGATACCCCAGTAGTCC
>t0005045_II-10;size=12;
CCTACGGGCGGCTGCAGTAAGGAATATTGGGCAATGGGGGGAACCCTGACCCAGCCATGCCGCGTGAGGGAATGAGGCCC
TACGGGTCGTGAACCTCTTTTGCCTGGGGATAACCCCTCCCGCGCGACGGGGGGCTGCAGGTACCAGGCGAATAAGCATC
GGCTAACTCCGTGCCAGCAGCCGCGGTAATACGGAGGATGCGAGCGTTATCCGGATTCATTGGGTTTAAAGGGTGCGCAG
GCGGCCATGTAAGTCAGCGGTGAAAGCCAGGGGCCCAACCCCGGAAGTGCCGTTGATACTGCACGGCTGGAATGCGGTCG
AGGCGGGCGGAATGTGACGTGTAGCGGTGAAATGCATAGATATGTCACAGAACTCCGATAGCGAAGGCAGCTCGCCAGGC
CTGCATTGACGCTCAGGCACGAAAGCGTGGGGATCAAACAGGATTAGATACCCTTGTAGTCC
>t0003537_II-10;size=12;
CCTACGGGAGGCTGCAGTGAGGAATATTGGTCAATGGCCGGAAGGCTGAACCAGCCAAGTAGCGTGAGGGATGACTGCCC
TATGGGTTGTAAACCTCTTTTGTACGGGAATAACGGTCTCCACGTGTGGGGATGTGCATGTACCGTACGAATAAGGATCG
GCTAACTCCGTGCCAGCAGCCGCGGTAATACGGAGGATCCGAGCGTTATCCGGATTTATTGGGTTTAAAGGGAGCGTAGG
CGGACTGTTAAGTCAGCTGTGAAATGTAGACGCTCAACGTCTGCACTGCAGTTGAAACTGGCAGCCTTGAGTGCGTAAGA
GGCAGGCGGAATTCGTCGTGTAGCGGTGAAATGCTTAGATATGACGAAGAACTCCGATTGCGAAGGCAGCTTGCTGGGCC
GCAACTGACGCTGAAGCTCGAAGGTGCGGGTATCAAACAGGATTAGATACCCGAGTAGTCC
>t0006355_II-10;size=12;
CCTACGGGCGGCTGCAGCTAAGAATATTCCGCAATGGACGAAAGTCTGACGGAGCGACGCCGCGTGGATGATGAAGGCCG
GAAGGTTGTAAAATCCTTTTATGACTGAGGAATAAGTATGGTGAGAGAAACGCCATATGGTGACTGTAGGTCATGAATAA
GCAACGGCTAATTACGTGCCAGCAGCCGCGGTAACACGTAAGTTGCGAGCGTTGTTCGGAATTATTGGGCGTAAAGGGCA
TGTAGGCGGTTTTGCAAGCTTGGTGTGAAATCCCGGGGCTTAACTCCGGAATTGCGTTGAGAACTGCATAACTAGAGTCA
CTGAGGGGCAATCAGAATTCCAGGTGTAGGGGTGAAATCTGTAGATATCTGGAAGAATACCAATGGCGAAGGCAGGTTAC
CAGCAGATGACTGACGCTGAGGTGCGAAGGTGCGGGGAGCAAACAGGATTAGATACCCCAGTAGTCC
>t0001347_II-10;size=12;
CCTACGGGCGGCTGCAGTGAGGAATATTGGTCAATGGCCGGAAGGCTGAACCAGCCAAGTAGCGTGAGGGATGACTGCCC
TATGGGTTGTAAACCTCTTTTGTACGGGAATAACGGTCTCCACGTGTGGGGATGTGCATGTACCGTACGAATAAGGATCG
GCTAACTCCGTGCCAGCAGCCGCGGTAATACGGAGGATCCGAGCGTTATCCGGATTTATTGGGTTTAAAGGGAGCGTAGG
CGGACTGTTAAGTCAGCTGTGAAATGTAGACGCTCAACGTCTGCACTGCAGTTGAAACTGGCAGCCTTGAGTGCGTAAGA
GGCAGGCGGAATTCGTCGTGTAGCGGTGAAATGCTTAGATATGACGAAGAACTCCGATTGCGAAGGCAGCTTGCTGGGCC
GCAACTGACGCTGAAGCTCGAAGGTGCGGGTATCAAACAGGATTAGATACCCGAGTAGTCC
>t0010984_II-10;size=12;
CCTACGGGAGGCTGCAGTGAGGAATATTGGTCAATGGCCGGAAGGCTGAACCAGCCAAGTAGCGTGAGGGATGACTGCCC
TATGGGTTGTAAACCTCTTTTGTACGGGAATAACGGTCTCCACGTGTGGGGATGTGCATGTACCGTACGAATAAGGATCG
GCTAACTCCGTGCCAGCAGCCGCGGTAATACGGAGGATCCGAGCGTTATCCGGATTTATTGGGTTTAAAGGGAGCGTAGG
CGGACTGTTAAGTCAGCTGTGAAATGTAGACGCTCAACGTCTGCACTGCAGTTGAAACTGGCAGCCTTGAGTGCGTAAGA
GGCAGGCGGAATTCGTCGTGTAGCGGTGAAATGCTTAGATATGACGAAGAACTCCGATTGCGAAGGCAGCTTGCTGGGCC
GCAACTGACGCTGAAGCTCGAAGGTGCGGGTATCAAACAGGATTAGATACCCGTGTAGTCC
>t0007672_II-10;size=12;
CCTACGGGCGGCTGCAGCTAAGAATATTCCGCAATGGACGAAAGTCTGACGGAGCGACGCCGCGTGGATGATGAAGGCCG
GAAGGTTGTAAAATCCTTTTATGACTGAGGAATAAGTATGGTGAGAGAAACGCCATATGGTGACTGTAGGTCATGAATAA
GCAACGGCTAATTACGTGCCAGCAGCCGCGGTAACACGTAAGTTGCGAGCGTTGTTCGGAATTATTGGGCGTAAAGGGCA
TGTAGGCGGTTTTGCAAGCTTGGTGTGAAATCCCGGGGCTTAACTCCGGAATTGCGTTGAGAACTGCATAACTAGAGTCA
CTGAGGGGCAATCAGAATTCCAGGTGTAGGGGTGAAATCTGTAGATATCTGGAAGAATACCAATGGCGAAGGCAGGTTAC
CAGCAGATGACTGACGCTGAGGTGCGAAGGTGCGGGGAGCAAACAGGATTAGATACCCTGGTAGTCC
>t0002188_II-10;size=12;
CCTACGGGCGGCAGCAGTGAGGAATATTGGTCAATGGGCGAGAGCCTGAACCAGCCATGTCGCGTGGAGGAATAAGGATC
TATGGTTCGTAAACTCCTTTTGCGGGGGGATAAAGTGCGGGACGCGTCCCGTATTGCAGGTACCCCGCGAATAAGCATCG
GCTAACTCCGTGCCAGCAGCCGCGGTAATACGGAGGATGCGAGCGTTATCCGGATTTATTGGGTTTAAAGGGTGCGTAGG
CGGCCTCTTAAGTCGGCGGTGAAATTTCCGGGCTCAACCCGGTCACTGCCGTCGAAACTGGGGGGCTTGAGTGCGTTTGG
GGTGGCTGGAATGTGCGGTGTAGCGGTGAAATGCATAGATATCGCACAGAACGCCGATCGCGGAGGCAGGTCACCAAGCC
GCAACTGACGCTGAGGCACGAAAGCGCGGGGATCGAACAGGATTAGATACCCGGGTAGTCC
>t0000076_II-10;size=12;
CCTACGGGGGGCTGCAGTGAGGAATATTGGTCAATGGCCGGAAGGCTGAACCAGCCAAGTAGCGTGAGGGATGACTGCCC
TATGGGTTGTAAACCTCTTTTGTACGGGAATAACGGTCTCCACGTGTGGTGATGTGCATGTACCGTACGAATAAGGATCG
GCTAACTCCGTGCCAGCAGCCGCGGTAATACGGAGGATCCGAGCGTTATCCGGATTTATTGGGTTTAAAGGGAGCGTAGG
CGGACTGTTAAGTCAGCTGTGAAATGTAGACGCTCAACGTCTGCACTGCAGTTGAAACTGGCAGCCTTGAGTGCGTAAGA
GGCAGGCGGAATTCGTCGTGTAGCGGTGAAATGCTTAGATATGACGAAGAACTCCGATTGCGAAGGCAGCTTGCTGGGCC
GCAACTGACGCTGAAGCTCGAAGGTGCGGGTATCAAACAGGATTAGATACCCGAGTAGTCC
>t0006505_II-10;size=12;
CCTACGGGAGGCTGCAGTGGGGAATATTGCACAATGGGGGAAACCCTGATGCAGCGACGCCGCGTGAGTGAAGAAGTATT
TCGGTATGTAAAGCTCTATCAGCAGGGAAGAAAATGACGGTACCTGACTAAGAAGCCCCGGCTAACTACGTGCCAGCAGC
CGCGGTAATACGTAGGGGGCAAGCGTTATCCGGATTTACTGGGTGTAAAGGGAGCGTAGACGGCATGGCAAGTCTGAAGT
GAAAGCTCGGGGCTCAACCCCGGAACTGCTTTGGAAACTGTCAAGCTAGAGTGTCGGAGAGGTAAGTGGAATTCCTAGTG
TAGCGGTGAAATGCGTAGATATTAGGAGGAACACCAGTGGCGAAGGCGGCTTACTGGACGATAACTGACGTTGAGGCTCG
AAAGCGTGGGGAGCAAACAGGATTAGATACCCTTGTAGTCC
>t0013095_II-10;size=12;
CCTACGGGAGGCAGCAGTGAGGAATATTGGTCAATGGGCGAGAGCCTGAACCAGCCATGTCGCGTGGAGGAATAAGGATC
TATGGTTCGTAAACTCCTTTTGCGGGGGGATAAAGTGCGGGACGCGTCCCGTATTGCAGGTACCCCGCGAATAAGCATCG
GCTAACTCCGTGCCAGCAGCCGCGGTAATACGGAGGATGCGAGCGTTATCCGGATTTATTGGGTTTAAAGGGTGCGTAGG
CGGCCTCTTAAGTCGGCGGTGAAATTTCCGGGCTCAACCCGGTCACTGCCGTCGAAACTGGGGGGCTTGAGTGCGTTTGG
GGTGGCTGGAATGTGCGGTGTAGCGGTGAAATGCATAGATATCGCACAGAACGCCGATCGCGGAGGCAGGTCACCAAGCC
GCAACTGACGCTGAGGCACGAAAGCGCGGGGATCGAACAGGATTAGATACCCGTGTAGTCC
>t0009560_II-10;size=12;
CCTACGGGCGGCAGCAGGTACCAGGCGAATAAGCATCGGCTAACTCCGTGCCAGCAGCCGCGGTAATACGGAGGATGCGA
GCGTTATCCGGATTCATTGGGTTTAAAGGGTGCGCAGGCGGCCATGTAAGTCAGCGGTGAAAGCCAGGGGCCCAACCCCG
GAAGTGCCGTTGATACTGCATGGCTGGAATGCGGTCGAGGCGGGCGGAATGTGACGTGTAGCGGTGAAATGCATAGATAT
GTCACAGAACTCCGATAGCGAAGGCAGCTCGCCAGGCCTGCATTGACGCTCAGGCACGAAAGCGTGGGGATCAAACAGGA
TTAGATACCCCAGTAGTCC
>t0001797_II-10;size=12;
CCTACGGGGGGCAGCAGTGAGGAATATTGGTCAATGGCCGGAAGGCTGAACCAGCCAAGTAGCGTGAGGGATGACTGCCC
TATGGGTTGTAAACCTCTTTTGTACGGGAATAACGGTCTCCACGTGTGGTGATGTGCATGTACCGTACGAATAAGGATCG
GCTAACTCCGTGCCAGCAGCCGCGGTAATACGGAGGATCCGAGCGTTATCCGGATTTATTGGGTTTAAAGGGAGCGTAGG
CGGACTGTTAAGTCAGCTGTGAAATGTAGACGCTCAACGTCTGCACTGCAGTTGAAACTGGCAGCCTTGAGTGCGTAAGA
GGCAGGCGGAATTCGTCGTGTAGCGGTGAAATGCTTAGATATGACGAAGAACTCCGATTGCGAAGGCAGCTTGCTGGGCC
GCAACTGACGCTGAAGCTCGAAGGTGCGGGTATCAAACAGGATTAGATACCCTTGTAGTCC
>t0004906_II-10;size=12;
CCTACGGGTGGCTGCAGTAAGGAATATTGGGCAATGGGGGGAACCCTGACCCAGCCATGCCGCGTGAGGGAATGAGGCCC
TACGGGTCGTGAACCTCTTTTGCCTGGGGATAACCCCTCCCGCGCGACGGGGGGCTGCAGGTACCAGGCGAATAAGCATC
GGCTAACTCCGTGCCAGCAGCCGCGGTAATACGGAGGATGCGAGCGTTATCCGGATTCATTGGGTTTAAAGGGTGCGCAG
GCGGCCATGTAAGTCAGCGGTGAAAGCCAGGGGCCCAACCCCGGAAGTGCCGTTGATACTGCACGGCTGGAATGCGGTCG
AGGCGGGCGGAATGTGACGTGTAGCGGTGAAATGCATAGATATGTCACAGAACTCCGATAGCGAAGGCAGCTCGCCAGGC
CTGCATTGACGCTCAGGCACGAAAGCGTGGGGATCAAACAGGATTAGATACCCGAGTAGTCC
>t0007346_II-10;size=12;
CCTACGGGGGGCAGCAGTGAGGAATATTGGTCAATGGCCGGAAGGCTGAACCAGCCAAGTAGCGTGAGGGATGACTGCCC
TATGGGTTGTAAACCTCTTTTGTACGGGAATAACGGTCTCCACGTGTGGGGATGTGCATGTACCGTACGAATAAGGATCG
GCTAACTCCGTGCCAGCAGCCGCGGTAATACGGAGGATCCGAGCGTTATCCGGATTTATTGGGTTTAAAGGGAGCGTAGG
CGGACTGTTAAGTCAGCTGTGAAATGTAGACGCTCAACGTCTGCACTGCAGTTGAAACTGGCAGCCTTGAGTGCGTAAGA
GGCAGGCGGAATTCGTCGTGTAGCGGTGAAATGCTTAGATATGACGAAGAACTCCGATTGCGAAGGCAGCTTGCTGGGCC
GCAACTGACGCTGAAGCTCGAAGGTGCGGGTATCAAACAGGATTAGATACCCCAGTAGTCC
>t0003763_II-10;size=12;
CCTACGGGCGGCTGCAGTGAGGAATATTGGTCAATGGCCGGAAGGCTGAACCAGCCAAGTAGCGTGAGGGATGACTGCCC
TATGGGTTGTAAACCTCTTTTGTACGGGAATAACGGTCTCCACGTGTGGTGATGTGCATGTACCGTACGAATAAGGATCG
GCTAACTCCGTGCCAGCAGCCGCGGTAATACGGAGGATCCGAGCGTTATCCGGATTTATTGGGTTTAAAGGGAGCGTAGG
CGGACTGTTAAGTCAGCTGTGAAATGTAGACGCTCAACGTCTGCACTGCAGTTGAAACTGGCAGCCTTGAGTGCGTAAGA
GGCAGGCGGAATTCGTCGTGTAGCGGTGAAATGCTTAGATATGACGAAGAACTCCGATTGCGAAGGCAGCTTGCTGGGCC
GCAACTGACGCTGAAGCTCGAAGGTGCGGGTATCAAACAGGATTAGATACCCCAGTAGTCC
>t0007203_II-10;size=12;
CCTACGGGCGGCTGCAGTGAGGAATATTGGTCAATGGGGGGAACCCTGAACCAGCCATGCCGCGTGAAGGAAGACGGCCC
TATGGGTTGTAAACTTCTTTTGTACGGGAATAACGTTGGCCACGCGTGGCCATGAGAAGGTACCGTATGAATAAGCATCG
GCTAACTCCGTGCCAGCAGCCGCGGTAATACGGAGGATGCAGGCGTTATCCGGATTTATTAGGTTTAAAGGGTGCGTAGG
CGGCCAGGTAAGTCAGCGTTGAAAGTCTGCGGCTCAACCGTAGAATTGGCATTGATACTGTTTGGCTAGGATGTGGCGGA
AGTAGGCGGAATGTGCAGTGTAGCGGTGAAATGCTTAGATATTGTACAGAACACCAATTGCGAAGGCAGCTTACTATACC
ATGATTGACGCTGAGGCACGAAAGCGTGGGGATCGAACAGGATTAGATACCCTAGTAGTCC
>t0006957_II-10;size=12;
CCTACGGGTGGCTGCAGTAAGGAATATTGGGCAATGGGGGGAACCCTGACCCAGCCATGCCGCGTGAGGGAATGAGGCCC
TACGGGTCGTGAACCTCTTTTGCCTGGGGATAACCCCTCCCGCGCGACGGGGGGCTGCAGGTACCAGGCGAATAAGCATC
GGCTAACTCCGTGCCAGCAGCCGCGGTAATACGGAGGATGCGAGCGTTATCCGGATTCATTGGGTTTAAAGGGTGCGCAG
GCGGCCATGTAAGTCAGCGGTGAAAGCCAGGGGCCCAACCCCGGAAGTGCCGTTGATACTGCATGGCTGGAATGCGGTCG
AGGCGGGCGGAATGTGACGTGTAGCGGTGAAATGCATAGATATGTCACAGAACTCCGATAGCGAAGGCAGCTCGCCAGGC
CTGCATTGACGCTCAGGCACGAAAGCGTGGGGATCAAACAGGATTAGATACCCCAGTAGTCC
>t0012077_II-10;size=12;
CCTACGGGGGGCTGCAGGTACCAGGCGAATAAGCATCGGCTAACTCCGTGCCAGCAGCCGCGGTAATACGGAGGATGCGA
GCGTTATCCGGATTCATTGGGTTTAAAGGGTGCGCAGGCGGCCATGTAAGTCAGCGGTGAAAGCCAGGGGCCCAACCCCG
GAAGTGCCGTTGATACTGCACGGCTGGAATGCGGTCGAGGCGGGCGGAATGTGACGTGTAGCGGTGAAATGCATAGATAT
GTCACAGAACTCCGATAGCGAAGGCAGCTCGCCAGGCCTGCATTGACGCTCAGGCACGAAAGCGTGGGGATCAAACAGGA
TTAGATACCCCGGTAGTCC
>t0001089_II-10;size=12;
CCTACGGGAGGCTGCAGGTACCAGGCGAATAAGCATCGGCTAACTCCGTGCCAGCAGCCGCGGTAATACGGAGGATGCGA
GCGTTATCCGGATTCATTGGGTTTAAAGGGTGCGCAGGCGGCCATGTAAGTCAGCGGTGAAAGCCAGGGGCCCAACCCCG
GAAGTGCCGTTGATACTGCACGGCTGGAATGCGGTCGAGGCGGGCGGAATGTGACGTGTAGCGGTGAAATGCATAGATAT
GTCACAGAACTCCGATAGCGAAGGCAGCTCGCCAGGCCTGCATTGACGCTCAGGCACGAAAGCGTGGGGATCAAACAGGA
TTAGATACCCCTGTAGTCC
>t0005187_II-10;size=12;
CCTACGGGAGGCTGCAGTGAGGAATATTGGTCAATGGACGGAAGTCTGAACCAGCCATGCCGCGTGAAGGAAGGAGGCCC
TATGGGTTGTGAACTTCTTTTGCCGCAGAGTAATAAGGGTCCTGCGGGGCCTGATGAGAGTATGCGGCGAATAAGCATCG
GCTAACTCCGTGCCAGCAGCCGCGGTAATACGGAGGATGCAAGCGTTATCCGGATTTATTGGGTTTAAAGGGTGCGTAGG
CGGACGCGTAAGTCAGCGGTGAAATATCCCGGCTCAACCGGGAGGCTGCCGTTGATACTGCGCGACTGGAGTCCAAACGG
CGCCGGCGGAATATGTAATGTAGCGGTGAAATGCATAGATATTACATAGAACACCGATCGCGAAGGCAGCTGGCGAGGAT
GGTACTGACGCTGAGGCACGAAGGCGTGGGGATCAAACAGGATTAGATACCCTAGTAGTCC
>t0001144_II-10;size=11;
CCTACGGGAGGCAGCAGGTACCAGGCGAATAAGCATCGGCTAACTCCGTGCCAGCAGCCGCGGTAATACGGAGGATGCGA
GCGTTATCCGGATTCATTGGGTTTAAAGGGTGCGCAGGCGGCCATGTAAGTCAGCGGTGAAAGCCAGGGGCCCAACCCCG
GAAGTGCCGTTGATACTGCATGGCTGGAATGCGGTCGAGGCGGGCGGAATGTGACGTGTAGCGGTGAAATGCATAGATAT
GTCACAGAACTCCGATAGCGAAGGCAGCTCGCCAGGCCTGCATTGACGCTCAGGCACGAAAGCGTGGGGATCAAACAGGA
TTAGATACCCTTGTAGTCC
>t0010140_II-10;size=11;
CCTACGGGTGGCTGCAGTGAGGAATATTGGTCAATGGCCGGAAGGCTGAACCAGCCAAGTAGCGTGAGGGATGACTGCCC
TATGGGTTGTAAACCTCTTTTGTACGGGAATAACGGTCTCCACGTGTGGTGATGTGCATGTACCGTACGAATAAGGATCG
GCTAACTCCGTGCCAGCAGCCGCGGTAATACGGAGGATCCGAGCGTTATCCGGATTTATTGGGTTTAAAGGGAGCGTAGG
CGGACTGTTAAGTCAGCTGTGAAATGTAGACGCTCAACGTCTGCACTGCAGTTGAAACTGGCAGCCTTGAGTGCGTAAGA
GGCAGGCGGAATTCGTCGTGTAGCGGTGAAATGCTTAGATATGACGAAGAACTCCGATTGCGAAGGCAGCTTGCTGGGCC
GCAACTGACGCTGAAGCTCGAAGGTGCGGGTATCAAACAGGATTAGATACCCGTGTAGTCC
>t0003761_II-10;size=11;
CCTACGGGAGGCTGCAGTGGGGAATATTGCACAATGGGGGAAACCCTGATGCAGCGATGCCGCGTGGAGGAAGAAGGTTT
TCGGATTGTAAACTCCTGTCTTAAAGGACGATAATGACGGTACTTTAGGAGGAAGCTCCGGCTAACTACGTGCCAGCAGC
CGCGGTAATACGTAGGGAGCGAGCGTTGTCCGGAATTACTGGGTGTAAAGGGAGCGTAGGCGGGATCGCAAGTCAGATGT
GAAATACATGGGCTTAACCCATGGGCTGCATTTGAAACTGTGGTTCTTGAGTGAAGTAGAGGTAAGCGGAATTCCTGGTG
TAGCGGTGAAATGCGTAGATATCAGGAGGAACACCGGTGGCGAAGGCGGCTTACTGGGCTTTTACTGACGCTGAGGCTCG
AAAGCGTGGGGAGCAAACAGGATTAGATACCCCGGTAGTCC
>t0002967_II-10;size=11;
CCTACGGGAGGCTGCAGCTAAGAATATTCCGCAATGGACGAAAGTCTGACGGAGCGACGCCGCGTGGATGATGAAGGCCG
GAAGGTTGTAAAATCCTTTTATGACTGAGGAATAAGTATGGTGAGAGAAACGCCATATGGTGACTGTAGGTCATGAATAA
GCAACGGCTAATTACGTGCCAGCAGCCGCGGTAACACGTAAGTTGCGAGCGTTGTTCGGAATTATTGGGCGTAAAGGGCA
TGTAGGCGGTTTTGCAAGCTTGGTGTGAAATCCCGGGGCTTAACTCCGGAATTGCGTTGAGAACTGCATAACTAGAGTCA
CTGAGGGGCAATCAGAATTCCAGGTGTAGGGGTGAAATCTGTAGATATCTGGAAGAATACCAATGGCGAAGGCAGGTTAC
CAGCAGATGACTGACGCTGAGGTGCGAAGGTGCGGGGAGCAAACAGGATTAGATACCCCAGTAGTCC
>t0003422_II-10;size=11;
CCTACGGGAGGCTGCAGTAAGGAATATTGGGCAATGGGGGGAACCCTGACCCAGCCATGCCGCGTGAGGGAATGAGGCCC
TACGGGTCGTGAACCTCTTTTGCCTGGGGATAACCCCTCCCGCGCGACGGGGGGCTGCAGGTACCAGGCGAATAAGCATC
GGCTAACTCCGTGCCAGCAGCCGCGGTAATACGGAGGATGCGAGCGTTATCCGGATTCATTGGGTTTAAAGGGTGCGCAG
GCGGCCATGTAAGTCAGCGGTGAAAGCCAGGGGCCCAACCCCGGAAGTGCCGTTGATACTGCACGGCTGGAATGCGGTCG
AGGCGGGCGGAATGTGACGTGTAGCGGTGAAATGCATAGATATGTCACAGAACTCCGATAGCGAAGGCAGCTCGCCAGGC
CTGCATTGACGCTCAGGCACGAAAGCGTGGGGATCAAACAGGATTAGATACCCTAGTAGTCC
>t0001130_II-10;size=11;
CCTACGGGCGGCTGCAGTGGGGAATATTGCACAATGGGGGAAACCCTGATGCAGCGACGCCGCGTGAGTGAAGAAGTATT
TCGGTATGTAAAGCTCTATCAGCAGGGAAGAAAATGACGGTACCTGACTAAGAAGCCCCGGCTAACTACGTGCCAGCAGC
CGCGGTAATACGTAGGGGGCAAGCGTTATCCGGATTTACTGGGTGTAAAGGGAGCGTAGACGGCATGGCAAGTCTGAAGT
GAAAGCTCGGGGCTCAACCCCGGAACTGCTTTGGAAACTGTCAAGCTAGAGTGTCGGAGAGGTAAGTGGAATTCCTAGTG
TAGCGGTGAAATGCGTAGATATTAGGAGGAACACCAGTGGCGAAGGCGGCTTACTGGACGATAACTGACGTTGAGGCTCG
AAAGCGTGGGGAGCAAACAGGATTAGATACCCTTGTAGTCC
>t0003150_II-10;size=11;
CCTACGGGTGGCTGCAGTGAGGAATATTGGTCAATGGCCGGAAGGCTGAACCAGCCAAGTAGCGTGAGGGATGACTGCCC
TATGGGTTGTAAACCTCTTTTGTACGGGAATAACGGTCTCCACGTGTGGTGATGTGCATGTACCGTACGAATAAGGATCG
GCTAACTCCGTGCCAGCAGCCGCGGTAATACGGAGGATCCGAGCGTTATCCGGATTTATTGGGTTTAAAGGGAGCGTAGG
CGGACTGTTAAGTCAGCTGTGAAATGTAGACGCTCAACGTCTGCACTGCAGTTGAAACTGGCAGCCTTGAGTGCGTAAGA
GGCAGGCGGAATTCGTCGTGTAGCGGTGAAATGCTTAGATATGACGAAGAACTCCGATTGCGAAGGCAGCTTGCTGGGCC
GCAACTGACGCTGAAGCTCGAAGGTGCGGGTATCAAACAGGATTAGATACCCTAGTAGTCC
>t0005603_II-10;size=11;
CCTACGGGCGGCAGCAGGTACCAGGCGAATAAGCATCGGCTAACTCCGTGCCAGCAGCCGCGGTAATACGGAGGATGCGA
GCGTTATCCGGATTCATTGGGTTTAAAGGGTGCGCAGGCGGCCATGTAAGTCAGCGGTGAAAGCCAGGGGCCCAACCCCG
GAAGTGCCGTTGATACTGCATGGCTGGAATGCGGTCGAGGCGGGCGGAATGTGACGTGTAGCGGTGAAATGCATAGATAT
GTCACAGAACTCCGATAGCGAAGGCAGCTCGCCAGGCCTGCATTGACGCTCAGGCACGAAAGCGTGGGGATCAAACAGGA
TTAGATACCCTTGTAGTCC
>t0010749_II-10;size=11;
CCTACGGGTGGCTGCAGTGGGGAATATTGCACAATGGGGGAAACCCTGATGCAGCGACGCCGCGTGAGTGAAGAAGTATT
TCGGTATGTAAAGCTCTATCAGCAGGGAAGAAAATGACGGTACCTGACTAAGAAGCCCCGGCTAACTACGTGCCAGCAGC
CGCGGTAATACGTAGGGGGCAAGCGTTATCCGGATTTACTGGGTGTAAAGGGAGCGTAGACGGCATGGCAAGTCTGAAGT
GAAAGCTCGGGGCTCAACCCCGGAACTGCTTTGGAAACTGTCAAGCTAGAGTGTCGGAGAGGTAAGTGGAATTCCTAGTG
TAGCGGTGAAATGCGTAGATATTAGGAGGAACACCAGTGGCGAAGGCGGCTTACTGGACGATAACTGACGTTGAGGCTCG
AAAGCGTGGGGAGCAAACAGGATTAGATACCCCAGTAGTCC
>t0005637_II-10;size=11;
CCTACGGGAGGCTGCAGCTAAGAATATTCCGCAATGGACGAAAGTCTGACGGAGCGACGCCGCGTGGATGATGAAGGCCG
GAAGGTTGTAAAATCCTTTTATGACTGAGGAATAAGTATGGTGAGAGAAACGCCATATGGTGACTGTAGGTCATGAATAA
GCAACGGCTAATTACGTGCCAGCAGCCGCGGTAACACGTAAGTTGCGAGCGTTGTTCGGAATTATTGGGCGTAAAGGGCA
TGTAGGCGGTTTTGCAAGCTTGGTGTGAAATCCCGGGGCTTAACTCCGGAATTGCGTTGAGAACTGCATAACTAGAGTCA
CTGAGGGGCAATCAGAATTCCAGGTGTAGGGGTGAAATCTGTAGATATCTGGAAGAATACCAATGGCGAAGGCAGGTTAC
CAGCAGATGACTGACGCTGAGGTGCGAAGGTGCGGGGAGCAAACAGGATTAGATACCCTAGTAGTCC
>t0005256_II-10;size=11;
CCTACGGGGGGCTGCAGTGAGGAATATTGGTCAATGGCCGGAAGGCTGAACCAGCCAAGTAGCGTGAGGGATGACTGCCC
TATGGGTTGTAAACCTCTTTTGTACGGGAATAACGGTCTCCACGTGTGGGGATGTGCATGTACCGTACGAATAAGGATCG
GCTAACTCCGTGCCAGCAGCCGCGGTAATACGGAGGATCCGAGCGTTATCCGGATTTATTGGGTTTAAAGGGAGCGTAGG
CGGACTGTTAAGTCAGCTGTGAAATGTAGACGCTCAACGTCTGCACTGCAGTTGAAACTGGCAGCCTTGAGTGCGTAAGA
GGCAGGCGGAATTCGTCGTGTAGCGGTGAAATGCTTAGATATGACGAAGAACTCCGATTGCGAAGGCAGCTTGCTGGGCC
GCAACTGACGCTGAAGCTCGAAGGTGCGGGTATCAAACAGGATTAGATACCCGGGTAGTCC
>t0001224_II-10;size=11;
CCTACGGGTGGCTGCAGCTAAGAATATTCCGCAATGGACGAAAGTCTGACGGAGCGACGCCGCGTGGATGATGAAGGCCG
GAAGGTTGTAAAATCCTTTTATGACTGAGGAATAAGTATGGTGAGAGAAACGCCATATGGTGACTGTAGGTCATGAATAA
GCAACGGCTAATTACGTGCCAGCAGCCGCGGTAACACGTAAGTTGCGAGCGTTGTTCGGAATTATTGGGCGTAAAGGGCA
TGTAGGCGGTTTTGCAAGCTTGGTGTGAAATCCCGGGGCTTAACTCCGGAATTGCGTTGAGAACTGCATAACTAGAGTCA
CTGAGGGGCAATCAGAATTCCAGGTGTAGGGGTGAAATCTGTAGATATCTGGAAGAATACCAATGGCGAAGGCAGGTTAC
CAGCAGATGACTGACGCTGAGGTGCGAAGGTGCGGGGAGCAAACAGGATTAGATACCCCGGTAGTCC
>t0001443_II-10;size=11;
CCTACGGGGGGCTGCAGTGAGGAATATTGGTCAATGGCCGGAAGGCTGAACCAGCCAAGTAGCGTGAGGGATGACTGCCC
TATGGGTTGTAAACCTCTTTTGTACGGGAATAACGGTCTCCACGTGTGGGGATGTGCATGTACCGTACGAATAAGGATCG
GCTAACTCCGTGCCAGCAGCCGCGGTAATACGGAGGATCCGAGCGTTATCCGGATTTATTGGGTTTAAAGGGAGCGTAGG
CGGACTGTTAAGTCAGCTGTGAAATGTAGACGCTCAACGTCTGCACTGCAGTTGAAACTGGCAGCCTTGAGTGCGTAAGA
GGCAGGCGGAATTCGTCGTGTAGCGGTGAAATGCTTAGATATGACGAAGAACTCCGATTGCGAAGGCAGCTTGCTGGGCC
GCAACTGACGCTGAAGCTCGAAGGTGCGGGTATCAAACAGGATTAGATACCCCTGTAGTCC
>t0000052_II-10;size=11;
CCTACGGGTGGCTGCAGTGAGGAATATTGGTCAATGGACGGAAGTCTGAACCAGCCATGCCGCGTGAAGGAAGACGGCCC
TATGGGTTGTAAACTTCTTTTGTGGTGGAGCAATAAGGCGTACGTGTACGTCGATGAGAGTACATCACGAATAAGCATCG
GCTAACTCCGTGCCAGCAGCCGCGGTAATACGGAGGATGCAAGCGTTATCCGGATTTATTGGGTTTAAAGGGTGCGTAGG
CTGTGCAGCAAGTCAGAGGTGAAAGCCCGGTGCTCAACACCGGAACTGCCTTTGATACTGTTGTGCTGGAATACGGATGC
CGTGGGAGGAATGAGTAGTGTAGCGGTGAAATGCATAGATATTACTCAGAACACCGATTGCGAAGGCATCTCACGAATCC
GTCATTGACGCTGAGGCACGAAAGTGTGGGGATCAAACAGGATTAGATACCCTAGTAGTCC
>t0001998_II-10;size=11;
CCTACGGGGGGCAGCAGGTACCAGGCGAATAAGCATCGGCTAACTCCGTGCCAGCAGCCGCGGTAATACGGAGGATGCGA
GCGTTATCCGGATTCATTGGGTTTAAAGGGTGCGCAGGCGGCCATGTAAGTCAGCGGTGAAAGCCAGGGGCCCAACCCCG
GAAGTGCCGTTGATACTGCATGGCTGGAATGCGGTCGAGGCGGGCGGAATGTGACGTGTAGCGGTGAAATGCATAGATAT
GTCACAGAACTCCGATAGCGAAGGCAGCTCGCCAGGCCTGCATTGACGCTCAGGCACGAAAGCGTGGGGATCAAACAGGA
TTAGATACCCCTGTAGTCC
>t0020760_II-10;size=11;
CCTACGGGAGGCAGCAGTGAGGAATATTGGTCAATGGCCGGAAGGCTGAACCAGCCAAGTAGCGTGAGGGATGACTGCCC
TATGGGTTGTAAACCTCTTTTGTACGGGAATAACGGTCTCCACGTGTGGGGATGTGCATGTACCGTACGAATAAGGATCG
GCTAACTCCGTGCCAGCAGCCGCGGTAATACGGAGGATCCGAGCGTTATCCGGATTTATTGGGTTTAAAGGGAGCGTAGG
CGGACTGTTAAGTCAGCTGTGAAATGTAGACGCTCAACGTCTGCACTGCAGTTGAAACTGGCAGCCTTGAGTGCGTAAGA
GGCAGGCGGAATTCGTCGTGTAGCGGTGAAATGCTTAGATATGACGAAGAACTCCGATTGCGAAGGCAGCTTGCTGGGCC
GCAACTGACGCTGAAGCTCGAAGGTGCGGGTATCAAACAGGATTAGATACCCTAGTAGTCC
>t0016933_II-10;size=11;
CCTACGGGAGGCTGCAGTCGAGAATCATTCACAATGGGGGCAACCCTGATGGTGCGACGCCGCGTGGGGGAGGAAGGTCT
TCGGATTGTAAACCCCTGTCATGCGGGAGCAAGGCGCAAGCTTGATAGTACCGCAAGAGGAAGAGACGGCAAACTCTGTG
CCAGCAGCCGCGGTAATACAGAGGTCTCAAGCGTTGTTCGGAATCACTGGGCGTAAAGGGTACGTAGGCTGCCGCATAAG
TCGCGCGTGAAAGGCAGGGGCTCAACCCCTGGAGTGCGCGTGATACTGTGCGGCTGGAGTGATGGAGGGGGAACCGGAAT
TCTTGGTGTAGCAGTGAAATGCGTAGATATCAAGAAGAAGACTCGTGGCGAAGGCGGGTTCCTGGACATTCACTGACGCT
GAGGTACGAAGGCCGGGGTAGCGAAAGGGATTAGATACCCTAGTAGTCC
>t0001600_II-10;size=11;
CCTACGGGGGGCAGCAGGTACCAGGCGAATAAGCATCGGCTAACTCCGTGCCAGCAGCCGCGGTAATACGGAGGATGCGA
GCGTTATCCGGATTCATTGGGTTTAAAGGGTGCGCAGGCGGCCATGTAAGTCAGCGGTGAAAGCCAGGGGCCCAACCCCG
GAAGTGCCGTTGATACTGCATGGCTGGAATGCGGTCGAGGCGGGCGGAATGTGACGTGTAGCGGTGAAATGCATAGATAT
GTCACAGAACTCCGATAGCGAAGGCAGCTCGCCAGGCCTGCATTGACGCTCAGGCACGAAAGCGTGGGGATCAAACAGGA
TTAGATACCCGAGTAGTCC
>t0003677_II-10;size=11;
CCTACGGGAGGCAGCAGGTACCAGGCGAATAAGCATCGGCTAACTCCGTGCCAGCAGCCGCGGTAATACGGAGGATGCGA
GCGTTATCCGGATTCATTGGGTTTAAAGGGTGCGCAGGCGGCCATGTAAGTCAGCGGTGAAAGCCAGGGGCCCAACCCCG
GAAGTGCCGTTGATACTGCATGGCTGGAATGCGGTCGAGGCGGGCGGAATGTGACGTGTAGCGGTGAAATGCATAGATAT
GTCACAGAACTCCGATAGCGAAGGCAGCTCGCCAGGCCTGCATTGACGCTCAGGCACGAAAGCGTGGGGATCAAACAGGA
TTAGATACCCGAGTAGTCC
>t0001352_II-10;size=11;
CCTACGGGCGGCAGCAGTGAGGAATATTGGTCAATGGCCGGAAGGCTGAACCAGCCAAGTAGCGTGAGGGATGACTGCCC
TATGGGTTGTAAACCTCTTTTGTACGGGAATAACGGTCTCCACGTGTGGGGATGTGCATGTACCGTACGAATAAGGATCG
GCTAACTCCGTGCCAGCAGCCGCGGTAATACGGAGGATCCGAGCGTTATCCGGATTTATTGGGTTTAAAGGGAGCGTAGG
CGGACTGTTAAGTCAGCTGTGAAATGTAGACGCTCAACGTCTGCACTGCAGTTGAAACTGGCAGCCTTGAGTGCGTAAGA
GGCAGGCGGAATTCGTCGTGTAGCGGTGAAATGCTTAGATATGACGAAGAACTCCGATTGCGAAGGCAGCTTGCTGGGCC
GCAACTGACGCTGAAGCTCGAAGGTGCGGGTATCAAACAGGATTAGATACCCCAGTAGTCC
>t0014334_II-10;size=11;
CCTACGGGTGGCTGCAGTGAGGAATATTGGTCAATGGCCGGAAGGCTGAACCAGCCAAGTAGCGTGAGGGATGACTGCCC
TATGGGTTGTAAACCTCTTTTGTACGGGAATAACGGTCTCCACGTGTGGTGATGTGCATGTACCGTACGAATAAGGATCG
GCTAACTCCGTGCCAGCAGCCGCGGTAATACGGAGGATCCGAGCGTTATCCGGATTTATTGGGTTTAAAGGGAGCGTAGG
CGGACTGTTAAGTCAGCTGTGAAATGTAGACGCTCAACGTCTGCACTGCAGTTGAAACTGGCAGCCTTGAGTGCGTAAGA
GGCAGGCGGAATTCGTCGTGTAGCGGTGAAATGCTTAGATATGACGAAGAACTCCGATTGCGAAGGCAGCTTGCTGGGCC
GCAACTGACGCTGAAGCTCGAAGGTGCGGGTATCAAACAGGATTAGATACCCTTGTAGTCC
>t0000805_II-10;size=11;
CCTACGGGTGGCAGCAGTGAGGAATATTGGTCAATGGGCGAGAGCCTGAACCAGCCATGTCGCGTGGAGGAATAAGGATC
TATGGTTCGTAAACTCCTTTTGCGGGGGGATAAAGTGCGGGACGCGTCCCGTATTGCAGGTACCCCGCGAATAAGCATCG
GCTAACTCCGTGCCAGCAGCCGCGGTAATACGGAGGATGCGAGCGTTATCCGGATTTATTGGGTTTAAAGGGTGCGTAGG
CGGCCTCTTAAGTCGGCGGTGAAATTTCCGGGCTCAACCCGGTCACTGCCGTCGAAACTGGGGGGCTTGAGTGCGTTTGG
GGTGGCTGGAATGTGCGGTGTAGCGGTGAAATGCATAGATATCGCACAGAACGCCGATCGCGGAGGCAGGTCACCAAGCC
GCAACTGACGCTGAGGCACGAAAGCGCGGGGATCGAACAGGATTAGATACCCTAGTAGTCC
>t0001438_II-10;size=10;
CCTACGGGCGGCTGCAGTAAGGAATATTGGGCAATGGGGGGAACCCTGACCCAGCCATGCCGCGTGAGGGAATGAGGCCC
TACGGGTCGTGAACCTCTTTTGCCTGGGGATAACCCCTCCCGCGCGACGGGGGGCTGCAGGTACCAGGCGAATAAGCATC
GGCTAACTCCGTGCCAGCAGCCGCGGTAATACGGAGGATGCGAGCGTTATCCGGATTCATTGGGTTTAAAGGGTGCGCAG
GCGGCCATGTAAGTCAGCGGTGAAAGCCAGGGGCCCAACCCCGGAAGTGCCGTTGATACTGCATGGCTGGAATGCGGTCG
AGGCGGGCGGAATGTGACGTGTAGCGGTGAAATGCATAGATATGTCACAGAACTCCGATAGCGAAGGCAGCTCGCCAGGC
CTGCATTGACGCTCAGGCACGAAAGCGTGGGGATCAAACAGGATTAGATACCCCAGTAGTCC
>t0001975_II-10;size=10;
CCTACGGGCGGCAGCAGTGAGGAATATTGGTCAATGGCCGGAAGGCTGAACCAGCCAAGTAGCGTGAGGGATGACTGCCC
TATGGGTTGTAAACCTCTTTTGTACGGGAATAACGGTCTCCACGTGTGGTGATGTGCATGTACCGTACGAATAAGGATCG
GCTAACTCCGTGCCAGCAGCCGCGGTAATACGGAGGATCCGAGCGTTATCCGGATTTATTGGGTTTAAAGGGAGCGTAGG
CGGACTGTTAAGTCAGCTGTGAAATGTAGACGCTCAACGTCTGCACTGCAGTTGAAACTGGCAGCCTTGAGTGCGTAAGA
GGCAGGCGGAATTCGTCGTGTAGCGGTGAAATGCTTAGATATGACGAAGAACTCCGATTGCGAAGGCAGCTTGCTGGGCC
GCAACTGACGCTGAAGCTCGAAGGTGCGGGTATCAAACAGGATTAGATACCCCAGTAGTCC
>t0001791_II-10;size=10;
CCTACGGGGGGCAGCAGTGAGGAATATTGGTCAATGGCCGGAAGGCTGAACCAGCCAAGTAGCGTGAGGGATGACTGCCC
TATGGGTTGTAAACCTCTTTTGTACGGGAATAACGGTCTCCACGTGTGGGGATGTGCATGTACCGTACGAATAAGGATCG
GCTAACTCCGTGCCAGCAGCCGCGGTAATACGGAGGATCCGAGCGTTATCCGGATTTATTGGGTTTAAAGGGAGCGTAGG
CGGACTGTTAAGTCAGCTGTGAAATGTAGACGCTCAACGTCTGCACTGCAGTTGAAACTGGCAGCCTTGAGTGCGTAAGA
GGCAGGCGGAATTCGTCGTGTAGCGGTGAAATGCTTAGATATGACGAAGAACTCCGATTGCGAAGGCAGCTTGCTGGGCC
GCAACTGACGCTGAAGCTCGAAGGTGCGGGTATCAAACAGGATTAGATACCCTTGTAGTCC
>t0006264_II-10;size=10;
CCTACGGGTGGCTGCAGTGGGGAATATTGCACAATGGGGGAAACCCTGATGCAGCGACGCCGCGTGAGTGAAGAAGTATT
TCGGTATGTAAAGCTCTATCAGCAGGGAAGAAAATGACGGTACCTGACTAAGAAGCCCCGGCTAACTACGTGCCAGCAGC
CGCGGTAATACGTAGGGGGCAAGCGTTATCCGGATTTACTGGGTGTAAAGGGAGCGTAGACGGCATGGCAAGTCTGAAGT
GAAAGCTCGGGGCTCAACCCCGGAACTGCTTTGGAAACTGTCAAGCTAGAGTGTCGGAGAGGTAAGTGGAATTCCTAGTG
TAGCGGTGAAATGCGTAGATATTAGGAGGAACACCAGTGGCGAAGGCGGCTTACTGGACGATAACTGACGTTGAGGCTCG
AAAGCGTGGGGAGCAAACAGGATTAGATACCCGAGTAGTCC
>t0011224_II-10;size=10;
CCTACGGGAGGCTGCAGTGGGGAATATTGCACAATGGGGGAAACCCTGATGCAGCGACGCCGCGTGAGTGAAGAAGTATT
TCGGTATGTAAAGCTCTATCAGCAGGGAAGAAAATGACGGTACCTGACTAAGAAGCCCCGGCTAACTACGTGCCAGCAGC
CGCGGTAATACGTAGGGGGCAAGCGTTATCCGGATTTACTGGGTGTAAAGGGAGCGTAGACGGCATGGCAAGTCTGAAGT
GAAAGCTCGGGGCTCAACCCCGGAACTGCTTTGGAAACTGTCAAGCTAGAGTGTCGGAGAGGTAAGTGGAATTCCTAGTG
TAGCGGTGAAATGCGTAGATATTAGGAGGAACACCAGTGGCGAAGGCGGCTTACTGGACGATAACTGACGTTGAGGCTCG
AAAGCGTGGGGAGCAAACAGGATTAGATACCCCAGTAGTCC
>t0002278_II-10;size=10;
CCTACGGGGGGCTGCAGTGGGGAATATTGCACAATGGGGGAAACCCTGATGCAGCGACGCCGCGTGAGTGAAGAAGTATT
TCGGTATGTAAAGCTCTATCAGCAGGGAAGAAAATGACGGTACCTGACTAAGAAGCCCCGGCTAACTACGTGCCAGCAGC
CGCGGTAATACGTAGGGGGCAAGCGTTATCCGGATTTACTGGGTGTAAAGGGAGCGTAGACGGCATGGCAAGTCTGAAGT
GAAAGCTCGGGGCTCAACCCCGGAACTGCTTTGGAAACTGTCAAGCTAGAGTGTCGGAGAGGTAAGTGGAATTCCTAGTG
TAGCGGTGAAATGCGTAGATATTAGGAGGAACACCAGTGGCGAAGGCGGCTTACTGGACGATAACTGACGTTGAGGCTCG
AAAGCGTGGGGAGCAAACAGGATTAGATACCCGAGTAGTCC
>t0012704_II-10;size=10;
CCTACGGGAGGCAGCAGTGAGGAATATTGGTCAATGGCCGGAAGGCTGAACCAGCCAAGTAGCGTGAGGGATGACTGCCC
TATGGGTTGTAAACCTCTTTTGTACGGGAATAACGGTCTCCACGTGTGGGGATGTGCATGTACCGTACGAATAAGGATCG
GCTAACTCCGTGCCAGCAGCCGCGGTAATACGGAGGATCCGAGCGTTATCCGGATTTATTGGGTTTAAAGGGAGCGTAGG
CGGACTGTTAAGTCAGCTGTGAAATGTAGACGCTCAACGTCTGCACTGCAGTTGAAACTGGCAGCCTTGAGTGCGTAAGA
GGCAGGCGGAATTCGTCGTGTAGCGGTGAAATGCTTAGATATGACGAAGAACTCCGATTGCGAAGGCAGCTTGCTGGGCC
GCAACTGACGCTGAAGCTCGAAGGTGCGGGTATCAAACAGGATTAGATACCCGGGTAGTCC
>t0002727_II-10;size=10;
CCTACGGGGGGCAGCAGTGAGGAATATTGGTCAATGGCCGGAAGGCTGAACCAGCCAAGTAGCGTGAGGGATGACTGCCC
TATGGGTTGTAAACCTCTTTTGTACGGGAATAACGGTCTCCACGTGTGGTGATGTGCATGTACCGTACGAATAAGGATCG
GCTAACTCCGTGCCAGCAGCCGCGGTAATACGGAGGATCCGAGCGTTATCCGGATTTATTGGGTTTAAAGGGAGCGTAGG
CGGACTGTTAAGTCAGCTGTGAAATGTAGACGCTCAACGTCTGCACTGCAGTTGAAACTGGCAGCCTTGAGTGCGTAAGA
GGCAGGCGGAATTCGTCGTGTAGCGGTGAAATGCTTAGATATGACGAAGAACTCCGATTGCGAAGGCAGCTTGCTGGGCC
GCAACTGACGCTGAAGCTCGAAGGTGCGGGTATCAAACAGGATTAGATACCCGTGTAGTCC
>t0002190_II-10;size=10;
CCTACGGGCGGCTGCAGGTACCAGGCGAATAAGCATCGGCTAACTCCGTGCCAGCAGCCGCGGTAATACGGAGGATGCGA
GCGTTATCCGGATTCATTGGGTTTAAAGGGTGCGCAGGCGGCCATGTAAGTCAGCGGTGAAAGCCAGGGGCCCAACCCCG
GAAGTGCCGTTGATACTGCATGGCTGGAATGCGGTCGAGGCGGGCGGAATGTGACGTGTAGCGGTGAAATGCATAGATAT
GTCACAGAACTCCGATAGCGAAGGCAGCTCGCCAGGCCTGCATTGACGCTCAGGCACGAAAGCGTGGGGATCAAACAGGA
TTAGATACCCCTGTAGTCC
>t0003170_II-10;size=10;
CCTACGGGGGGCAGCAGTGAGGAATATTGGTCAATGGCCGGAAGGCTGAACCAGCCAAGTAGCGTGAGGGATGACTGCCC
TATGGGTTGTAAACCTCTTTTGTACGGGAATAACGGTCTCCACGTGTGGGGATGTGCATGTACCGTACGAATAAGGATCG
GCTAACTCCGTGCCAGCAGCCGCGGTAATACGGAGGATCCGAGCGTTATCCGGATTTATTGGGTTTAAAGGGAGCGTAGG
CGGACTGTTAAGTCAGCTGTGAAATGTAGACGCTCAACGTCTGCACTGCAGTTGAAACTGGCAGCCTTGAGTGCGTAAGA
GGCAGGCGGAATTCGTCGTGTAGCGGTGAAATGCTTAGATATGACGAAGAACTCCGATTGCGAAGGCAGCTTGCTGGGCC
GCAACTGACGCTGAAGCTCGAAGGTGCGGGTATCAAACAGGATTAGATACCCGTGTAGTCC
>t0001355_II-10;size=10;
CCTACGGGGGGCTGCAGTGAGGAATATTGGTCAATGGCCGGAAGGCTGAACCAGCCAAGTAGCGTGAGGGATGACTGCCC
TATGGGTTGTAAACCTCTTTTGTACGGGAATAACGGTCTCCACGTGTGGGGATGTGCATGTACCGTACGAATAAGGATCG
GCTAACTCCGTGCCAGCAGCCGCGGTAATACGGAGGATCCGAGCGTTATCCGGATTTATTGGGTTTAAAGGGAGCGTAGG
CGGACTGTTAAGTCAGCTGTGAAATGTAGACGCTCAACGTCTGCACTGCAGTTGAAACTGGCAGCCTTGAGTGCGTAAGA
GGCAGGCGGAATTCGTCGTGTAGCGGTGAAATGCTTAGATATGACGAAGAACTCCGATTGCGAAGGCAGCTTGCTGGGCC
GCAACTGACGCTGAAGCTCGAAGGTGCGGGTATCAAACAGGATTAGATACCCCGGTAGTCC
>t0000705_II-10;size=10;
CCTACGGGTGGCTGCAGTAAGGAATATTGGGCAATGGGGGGAACCCTGACCCAGCCATGCCGCGTGAGGGAATGAGGCCC
TACGGGTCGTGAACCTCTTTTGCCTGGGGATAACCCCTCCCGCGCGACGGGGGGCTGCAGGTACCAGGCGAATAAGCATC
GGCTAACTCCGTGCCAGCAGCCGCGGTAATACGGAGGATGCGAGCGTTATCCGGATTCATTGGGTTTAAAGGGTGCGCAG
GCGGCCATGTAAGTCAGCGGTGAAAGCCAGGGGCCCAACCCCGGAAGTGCCGTTGATACTGCATGGCTGGAATGCGGTCG
AGGCGGGCGGAATGTGACGTGTAGCGGTGAAATGCATAGATATGTCACAGAACTCCGATAGCGAAGGCAGCTCGCCAGGC
CTGCATTGACGCTCAGGCACGAAAGCGTGGGGATCAAACAGGATTAGATACCCTAGTAGTCC
>t0007866_II-10;size=10;
CCTACGGGAGGCTGCAGTGAGGAATATTGGTCAATGGCCGGAAGGCTGAACCAGCCAAGTAGCGTGAGGGATGACTGCCC
TATGGGTTGTAAACCTCTTTTGTACGGGAATAACGGTCTCCACGTGTGGTGATGTGCATGTACCGTACGAATAAGGATCG
GCTAACTCCGTGCCAGCAGCCGCGGTAATACGGAGGATCCGAGCGTTATCCGGATTTATTGGGTTTAAAGGGAGCGTAGG
CGGACTGTTAAGTCAGCTGTGAAATGTAGACGCTCAACGTCTGCACTGCAGTTGAAACTGGCAGCCTTGAGTGCGTAAGA
GGCAGGCGGAATTCGTCGTGTAGCGGTGAAATGCTTAGATATGACGAAGAACTCCGATTGCGAAGGCAGCTTGCTGGGCC
GCAACTGACGCTGAAGCTCGAAGGTGCGGGTATCAAACAGGATTAGATACCCGTGTAGTCC
>t0001016_II-10;size=10;
CCTACGGGTGGCTGCAGTGAGGAATATTGGTCAATGGCCGGAAGGCTGAACCAGCCAAGTAGCGTGAGGGATGACTGCCC
TATGGGTTGTAAACCTCTTTTGTACGGGAATAACGGTCTCCACGTGTGGTGATGTGCATGTACCGTACGAATAAGGATCG
GCTAACTCCGTGCCAGCAGCCGCGGTAATACGGAGGATCCGAGCGTTATCCGGATTTATTGGGTTTAAAGGGAGCGTAGG
CGGACTGTTAAGTCAGCTGTGAAATGTAGACGCTCAACGTCTGCACTGCAGTTGAAACTGGCAGCCTTGAGTGCGTAAGA
GGCAGGCGGAATTCGTCGTGTAGCGGTGAAATGCTTAGATATGACGAAGAACTCCGATTGCGAAGGCAGCTTGCTGGGCC
GCAACTGACGCTGAAGCTCGAAGGTGCGGGTATCAAACAGGATTAGATACCCTGGTAGTCC
>t0000758_II-10;size=10;
CCTACGGGGGGCTGCAGCTAAGAATATTCCGCAATGGACGAAAGTCTGACGGAGCGACGCCGCGTGGATGATGAAGGCCG
GAAGGTTGTAAAATCCTTTTAAGCATGAAGAATAAGTATGGAGAGAGAAACTCCATATGGTGACGGTAGTGCTTGAATAA
GCAACGGCTAATTACGTGCCAGCAGCCGCGGTAACACGTAAGTTGCGAGCGTTGTTCGGAATTATTGGGCGTAAAGGGCA
TGTAGGCGGTTTTGCAAGCTTGGTGTGAAATCCCGGGGCTTAACTCCGGAATTGCGTTGAGAACTGCATAACTAGAGTCA
CTGAGGGGCAATCAGAATTCCTGGTGTAGGGGTGAAATCTGTAGATATCAGGAAGAATACCAATGGCGAAGGCAGGTTAC
CAGCAGATGACTGACGCTGAGGTGCGAAGGTGCGGGGAGCAAACAGGATTAGATACCCCAGTAGTCC
>t0004610_II-10;size=10;
CCTACGGGTGGCTGCAGTGAGGAATATTGGTCAATGGCCGGAAGGCTGAACCAGCCAAGTAGCGTGAGGGATGACTGCCC
TATGGGTTGTAAACCTCTTTTGTACGGGAATAACGGTCTCCACGTGTGGGGATGTGCATGTACCGTACGAATAAGGATCG
GCTAACTCCGTGCCAGCAGCCGCGGTAATACGGAGGATCCGAGCGTTATCCGGATTTATTGGGTTTAAAGGGAGCGTAGG
CGGACTGTTAAGTCAGCTGTGAAATGTAGACGCTCAACGTCTGCACTGCAGTTGAAACTGGCAGCCTTGAGTGCGTAAGA
GGCAGGCGGAATTCGTCGTGTAGCGGTGAAATGCTTAGATATGACGAAGAACTCCGATTGCGAAGGCAGCTTGCTGGGCC
GCAACTGACGCTGAAGCTCGAAGGTGCGGGTATCAAACAGGATTAGATACCCTGGTAGTCC
>t0017455_II-10;size=10;
CCTACGGGGGGCAGCAGGTACCAGGCGAATAAGCATCGGCTAACTCCGTGCCAGCAGCCGCGGTAATACGGAGGATGCGA
GCGTTATCCGGATTCATTGGGTTTAAAGGGTGCGCAGGCGGCCATGTAAGTCAGCGGTGAAAGCCAGGGGCCCAACCCCG
GAAGTGCCGTTGATACTGCATGGCTGGAATGCGGTCGAGGCGGGCGGAATGTGACGTGTAGCGGTGAAATGCATAGATAT
GTCACAGAACTCCGATAGCGAAGGCAGCTCGCCAGGCCTGCATTGACGCTCAGGCACGAAAGCGTGGGGATCAAACAGGA
TTAGATACCCTGGTAGTCC
>t0000695_II-10;size=10;
CCTACGGGAGGCAGCAGTGAGGAATATTGGTCAATGGCCGGAAGGCTGAACCAGCCAAGTAGCGTGAGGGATGACTGCCC
TATGGGTTGTAAACCTCTTTTGTACGGGAATAACGGTCTCCACGTGTGGTGATGTGCATGTACCGTACGAATAAGGATCG
GCTAACTCCGTGCCAGCAGCCGCGGTAATACGGAGGATCCGAGCGTTATCCGGATTTATTGGGTTTAAAGGGAGCGTAGG
CGGACTGTTAAGTCAGCTGTGAAATGTAGACGCTCAACGTCTGCACTGCAGTTGAAACTGGCAGCCTTGAGTGCGTAAGA
GGCAGGCGGAATTCGTCGTGTAGCGGTGAAATGCTTAGATATGACGAAGAACTCCGATTGCGAAGGCAGCTTGCTGGGCC
GCAACTGACGCTGAAGCTCGAAGGTGCGGGTATCAAACAGGATTAGATACCCCAGTAGTCC
>t0010798_II-10;size=10;
CCTACGGGAGGCAGCAGTGAGGAATATTGGTCAATGGCCGGAAGGCTGAACCAGCCAAGTAGCGTGAGGGATGACTGCCC
TATGGGTTGTAAACCTCTTTTGTACGGGAATAACGGTCTCCACGTGTGGGGATGTGCATGTACCGTACGAATAAGGATCG
GCTAACTCCGTGCCAGCAGCCGCGGTAATACGGAGGATCCGAGCGTTATCCGGATTTATTGGGTTTAAAGGGAGCGTAGG
CGGACTGTTAAGTCAGCTGTGAAATGTAGACGCTCAACGTCTGCACTGCAGTTGAAACTGGCAGCCTTGAGTGCGTAAGA
GGCAGGCGGAATTCGTCGTGTAGCGGTGAAATGCTTAGATATGACGAAGAACTCCGATTGCGAAGGCAGCTTGCTGGGCC
GCAACTGACGCTGAAGCTCGAAGGTGCGGGTATCAAACAGGATTAGATACCCTTGTAGTCC
>t0007238_II-10;size=10;
CCTACGGGTGGCTGCAGTAAGGAATATTGGGCAATGGGGGGAACCCTGACCCAGCCATGCCGCGTGAGGGAATGAGGCCC
TACGGGTCGTGAACCTCTTTTGCCTGGGGATAACCCCTCCCGCGCGACGGGGGGCTGCAGGTACCAGGCGAATAAGCATC
GGCTAACTCCGTGCCAGCAGCCGCGGTAATACGGAGGATGCGAGCGTTATCCGGATTCATTGGGTTTAAAGGGTGCGCAG
GCGGCCATGTAAGTCAGCGGTGAAAGCCAGGGGCCCAACCCCGGAAGTGCCGTTGATACTGCACGGCTGGAATGCGGTCG
AGGCGGGCGGAATGTGACGTGTAGCGGTGAAATGCATAGATATGTCACAGAACTCCGATAGCGAAGGCAGCTCGCCAGGC
CTGCATTGACGCTCAGGCACGAAAGCGTGGGGATCAAACAGGATTAGATACCCTAGTAGTCC
>t0000943_II-10;size=10;
CCTACGGGAGGCTGCAGTGAGGAATATTGGTCAATGGCCGGAAGGCTGAACCAGCCAAGTAGCGTGAGGGATGACTGCCC
TATGGGTTGTAAACCTCTTTTGTACGGGAATAACGGTCTCCACGTGTGGGGATGTGCATGTACCGTACGAATAAGGATCG
GCTAACTCCGTGCCAGCAGCCGCGGTAATACGGAGGATCCGAGCGTTATCCGGATTTATTGGGTTTAAAGGGAGCGTAGG
CGGACTGTTAAGTCAGCTGTGAAATGTAGACGCTCAACGTCTGCACTGCAGTTGAAACTGGCAGCCTTGAGTGCGTAAGA
GGCAGGCGGAATTCGTCGTGTAGCGGTGAAATGCTTAGATATGACGAAGAACTCCGATTGCGAAGGCAGCTTGCTGGGCC
GCAACTGACGCTGAAGCTCGAAGGTGCGGGTATCAAACAGGATTAGATACCCCGGTAGTCC
>t0004301_II-10;size=10;
CCTACGGGGGGCTGCAGTGGGGAATATTGCACAATGGGGGAAACCCTGATGCAGCGATGCCGCGTGGAGGAAGAAGGTTT
TCGGATTGTAAACTCCTGTCTTAAAGGACGATAATGACGGTACTTTAGGAGGAAGCTCCGGCTAACTACGTGCCAGCAGC
CGCGGTAATACGTAGGGAGCGAGCGTTGTCCGGAATTACTGGGTGTAAAGGGAGCGTAGGCGGGATTGCAAGTCAGATGT
GAAAACTATGGGCTCAACCCATAGACTGCATTTGAAACTGTAGTTCTTGAGTGAAGTAGAGGTAAGCGGAATTCCTGGTG
TAGCGGTGAAATGCGTAGATATCAGGAGGAACACCGGTGGCGAAGGCGGCTTACTGGGCTTTTACTGACGCTGAGGCTCG
AAAGCGTGGGGAGCAAACAGGATTAGATACCCTAGTAGTCC
>t0000954_II-10;size=10;
CCTACGGGAGGCTGCAGTAAGGAATATTGGGCAATGGGGGGAACCCTGACCCAGCCATGCCGCGTGAGGGAATGAGGCCC
TACGGGTCGTGAACCTCTTTTGCCTGGGGATAACCCCTCCCGCGCGACGGGGGGCTGCAGGTACCAGGCGAATAAGCATC
GGCTAACTCCGTGCCAGCAGCCGCGGTAATACGGAGGATGCGAGCGTTATCCGGATTCATTGGGTTTAAAGGGTGCGCAG
GCGGCCATGTAAGTCAGCGGTGAAAGCCAGGGGCCCAACCCCGGAAGTGCCGTTGATACTGCATGGCTGGAATGCGGTCG
AGGCGGGCGGAATGTGACGTGTAGCGGTGAAATGCATAGATATGTCACAGAACTCCGATAGCGAAGGCAGCTCGCCAGGC
CTGCATTGACGCTCAGGCACGAAAGCGTGGGGATCAAACAGGATTAGATACCCTTGTAGTCC
>t0008045_II-10;size=10;
CCTACGGGCGGCTGCAGTGAGGAATATTGGTCAATGGACGGAAGTCTGAACCAGCCATGCCGCGTGAAGGAAGGAGGCCC
TATGGGTTGTGAACTTCTTTTGCCGCAGAGTAATAAGGGTCCTGCGGGGCCTGATGAGAGTATGCGGCGAATAAGCATCG
GCTAACTCCGTGCCAGCAGCCGCGGTAATACGGAGGATGCAAGCGTTATCCGGATTTATTGGGTTTAAAGGGTGCGTAGG
CGGACGCGTAAGTCAGCGGTGAAATATCCCGGCTCAACCGGGAGGCTGCCGTTGATACTGCGCGACTGGAGTCCAAACGG
CGCCGGCGGAATATGTAATGTAGCGGTGAAATGCATAGATATTACATAGAACACCGATCGCGAAGGCAGCTGGCGAGGAT
GGTACTGACGCTGAGGCACGAAGGCGTGGGGATCAAACAGGATTAGATACCCTAGTAGTCC
>t0005471_II-10;size=10;
CCTACGGGCGGCTGCAGTAAGGAATATTGGGCAATGGGGGGAACCCTGACCCAGCCATGCCGCGTGAGGGAATGAGGCCC
TACGGGTCGTGAACCTCTTTTGCCTGGGGATAACCCCTCCCGCGCGACGGGGGGCTGCAGGTACCAGGCGAATAAGCATC
GGCTAACTCCGTGCCAGCAGCCGCGGTAATACGGAGGATGCGAGCGTTATCCGGATTCATTGGGTTTAAAGGGTGCGCAG
GCGGCCATGTAAGTCAGCGGTGAAAGCCAGGGGCCCAACCCCGGAAGTGCCGTTGATACTGCATGGCTGGAATGCGGTCG
AGGCGGGCGGAATGTGACGTGTAGCGGTGAAATGCATAGATATGTCACAGAACTCCGATAGCGAAGGCAGCTCGCCAGGC
CTGCATTGACGCTCAGGCACGAAAGCGTGGGGATCAAACAGGATTAGATACCCTAGTAGTCC
>t0007291_II-10;size=10;
CCTACGGGAGGCAGCAGGTACCAGGCGAATAAGCATCGGCTAACTCCGTGCCAGCAGCCGCGGTAATACGGAGGATGCGA
GCGTTATCCGGATTCATTGGGTTTAAAGGGTGCGCAGGCGGCCATGTAAGTCAGCGGTGAAAGCCAGGGGCCCAACCCCG
GAAGTGCCGTTGATACTGCATGGCTGGAATGCGGTCGAGGCGGGCGGAATGTGACGTGTAGCGGTGAAATGCATAGATAT
GTCACAGAACTCCGATAGCGAAGGCAGCTCGCCAGGCCTGCATTGACGCTCAGGCACGAAAGCGTGGGGATCAAACAGGA
TTAGATACCCCTGTAGTCC
>t0000174_II-10;size=10;
CCTACGGGGGGCAGCAGTGAGGAATATTGGTCAATGGCCGGAAGGCTGAACCAGCCAAGTAGCGTGAGGGATGACTGCCC
TATGGGTTGTAAACCTCTTTTGTACGGGAATAACGGTCTCCACGTGTGGTGATGTGCATGTACCGTACGAATAAGGATCG
GCTAACTCCGTGCCAGCAGCCGCGGTAATACGGAGGATCCGAGCGTTATCCGGATTTATTGGGTTTAAAGGGAGCGTAGG
CGGACTGTTAAGTCAGCTGTGAAATGTAGACGCTCAACGTCTGCACTGCAGTTGAAACTGGCAGCCTTGAGTGCGTAAGA
GGCAGGCGGAATTCGTCGTGTAGCGGTGAAATGCTTAGATATGACGAAGAACTCCGATTGCGAAGGCAGCTTGCTGGGCC
GCAACTGACGCTGAAGCTCGAAGGTGCGGGTATCAAACAGGATTAGATACCCTGGTAGTCC
>t0013601_II-10;size=10;
CCTACGGGCGGCAGCAGGTACCAGGCGAATAAGCATCGGCTAACTCCGTGCCAGCAGCCGCGGTAATACGGAGGATGCGA
GCGTTATCCGGATTCATTGGGTTTAAAGGGTGCGCAGGCGGCCATGTAAGTCAGCGGTGAAAGCCAGGGGCCCAACCCCG
GAAGTGCCGTTGATACTGCATGGCTGGAATGCGGTCGAGGCGGGCGGAATGTGACGTGTAGCGGTGAAATGCATAGATAT
GTCACAGAACTCCGATAGCGAAGGCAGCTCGCCAGGCCTGCATTGACGCTCAGGCACGAAAGCGTGGGGATCAAACAGGA
TTAGATACCCCGGTAGTCC
>t0013136_II-10;size=10;
CCTACGGGGGGCTGCAGTGAGGAATATTGGTCAATGGCCGGAAGGCTGAACCAGCCAAGTAGCGTGAGGGATGACTGCCC
TATGGGTTGTAAACCTCTTTTGTACGGGAATAACGGTCTCCACGTGTGGGGATGTGCATGTACCGTACGAATAAGGATCG
GCTAACTCCGTGCCAGCAGCCGCGGTAATACGGAGGATCCGAGCGTTATCCGGATTTATTGGGTTTAAAGGGAGCGTAGG
CGGACTGTTAAGTCAGCTGTGAAATGTAGACGCTCAACGTCTGCACTGCAGTTGAAACTGGCAGCCTTGAGTGCGTAAGA
GGCAGGCGGAATTCGTCGTGTAGCGGTGAAATGCTTAGATATGACGAAGAACTCCGATTGCGAAGGCAGCTTGCTGGGCC
GCAACTGACGCTGAAGCTCGAAGGTGCGGGTATCAAACAGGATTAGATACCCGTGTAGTCC
>t0007538_II-10;size=10;
CCTACGGGGGGCTGCAGTGAGGAATATTGGTCAATGGGCGAGAGCCTGAACCAGCCAAGTAGCGTGGAGGAAGAAGGTCC
TATGGGTTGTAAACTCCTTTTGTGCGGGGGTAAAGTGCGCCACGTGTGGTGCATTGCAAGTACCGTACGAATAAGCATCG
GCTAACTCCGTGCCAGCAGCCGCGGTAATACGGAGGATGCGAGCGTTATCCGGATTTATTGGGTTTAAAGGGAGCGTAGG
CTGGATGTTAAGTCAGCGGTCAAAAGGAGCGGCTCAACCGTTCTTCGCCGTTGATACTGGTATCCTTGAGTGCGCAAGAG
GTGGATGGAATTTAGGGTGTAGCGGTGAAATGCTTAGATATCCTAAAGAACTCCGATTGCGAAGGCAGTCCACTGGGGCG
CAACTGACGCTGAAGCTCGAAAGTGCGGGTATCAAACAGGATTAGATACCCTAGTAGTCC
>t0006524_II-10;size=9;
CCTACGGGGGGCTGCAGTCGAGAATCATTCACAATGGGGGCAACCCTGATGGTGCGACGCCGCGTGGGGGAGGAAGGTCT
TCGGATTGTAAACCCCTGTCATGCGGGAGCAAGGCGCAAGCTTGATAGTACCGCAAGAGGAAGAGACGGCAAACTCTGTG
CCAGCAGCCGCGGTAATACAGAGGTCTCAAGCGTTGTTCGGAATCACTGGGCGTAAAGGGTACGTAGGCTGCCGCATAAG
TCGCGCGTGAAAGGCAGGGGCTCAACCCCTGGAGTGCGCGTGATACTGTGCGGCTGGAGTGATGGAGGGGGAACCGGAAT
TCTTGGTGTAGCAGTGAAATGCGTAGATATCAAGAAGAAGACTCGTGGCGAAGGCGGGTTCCTGGACATTCACTGACGCT
GAGGTACGAAGGCCGGGGTAGCGAAAGGGATTAGATACCCTTGTAGTCC
>t0001819_II-10;size=9;
CCTACGGGCGGCAGCAGGTACCAGGCGAATAAGCATCGGCTAACTCCGTGCCAGCAGCCGCGGTAATACGGAGGATGCGA
GCGTTATCCGGATTCATTGGGTTTAAAGGGTGCGCAGGCGGCCATGTAAGTCAGCGGTGAAAGCCAGGGGCCCAACCCCG
GAAGTGCCGTTGATACTGCACGGCTGGAATGCGGTCGAGGCGGGCGGAATGTGACGTGTAGCGGTGAAATGCATAGATAT
GTCACAGAACTCCGATAGCGAAGGCAGCTCGCCAGGCCTGCATTGACGCTCAGGCACGAAAGCGTGGGGATCAAACAGGA
TTAGATACCCCTGTAGTCC
>t0035983_II-10;size=9;
CCTACGGGCGGCTGCAGTGAGGAATATTGGTCAATGGACGGAAGTCTGAACCAGCCATGCCGCGTGAAGGAAGACGGCCC
TATGGGTTGTAAACTTCTTTTGTGGTGGAGCAATAAGGCGTACGTGTACGTCGATGAGAGTACATCACGAATAAGCATCG
GCTAACTCCGTGCCAGCAGCCGCGGTAATACGGAGGATGCAAGCGTTATCCGGATTTATTGGGTTTAAAGGGTGCGTAGG
CTGTGCAGCAAGTCAGAGGTGAAAGCCCGGTGCTCAACACCGGAACTGCCTTTGATACTGTTGTGCTGGAATACGGATGC
CGTGGGAGGAATGAGTAGTGTAGCGGTGAAATGCATAGATATTACTCAGAACACCGATTGCGAAGGCATCTCACGAATCC
GTCATTGACGCTGAGGCACGAAAGTGTGGGGATCAAACAGGATTAGATACCCCAGTAGTCC
>t0013094_II-10;size=9;
CCTACGGGAGGCTGCAGTGAGGAATATTGGTCAATGGCCGAGAGGCTGAACCAGCCAAGTCGCGTGAGGGAAGACGGCCC
TATGGGTTGTAAACCTCTTTTGTGCGGGAATAAAGTTCCCCATGCGTGGGGATTTGCATGTACCGCACGAATAAGGATCG
GCTAACTCCGTGCCAGCAGCCGCGGTAATACGGAGGATCCGAGTGTTATCCGGATTTATTGGGTTTAAAGGGTGCGTAGG
CGGGTGATCAAGTCAGTGGTGAAATGGTGCGGCTCAACCGTAGCATTGCCGTTGAAACTGGTTGTCTTGAGTGCGAATGA
GGTGGGCGGAATGTGTCATGTAGCGGTGAAATGCATAGATATGACACAGAACACCGATTGCGGAGGCAGCTCACTGGGAC
GCGACTGACGCTGAGGCACGAAAGTGCGGGGATCGAACAGGATTAGATACCCCAGTAGTCC
>t0003940_II-10;size=9;
CCTACGGGTGGCTGCAGTGAGGAATATTGGTCAATGGCCGGAAGGCTGAACCAGCCAAGTAGCGTGAGGGATGACTGCCC
TATGGGTTGTAAACCTCTTTTGTACGGGAATAACGGTCTCCACGTGTGGTGATGTGCATGTACCGTACGAATAAGGATCG
GCTAACTCCGTGCCAGCAGCCGCGGTAATACGGAGGATCCGAGCGTTATCCGGATTTATTGGGTTTAAAGGGAGCGTAGG
CGGACTGTTAAGTCAGCTGTGAAATGTAGACGCTCAACGTCTGCACTGCAGTTGAAACTGGCAGCCTTGAGTGCGTAAGA
GGCAGGCGGAATTCGTCGTGTAGCGGTGAAATGCTTAGATATGACGAAGAACTCCGATTGCGAAGGCAGCTTGCTGGGCC
GCAACTGACGCTGAAGCTCGAAGGTGCGGGTATCAAACAGGATTAGATACCCCGGTAGTCC
>t0001611_II-10;size=9;
CCTACGGGTGGCTGCAGTGAGGAATATTGGTCAATGGCCGGAAGGCTGAACCAGCCAAGTAGCGTGAGGGATGACTGCCC
TATGGGTTGTAAACCTCTTTTGTACGGGAATAACGGTCTCCACGTGTGGGGATGTGCATGTACCGTACGAATAAGGATCG
GCTAACTCCGTGCCAGCAGCCGCGGTAATACGGAGGATCCGAGCGTTATCCGGATTTATTGGGTTTAAAGGGAGCGTAGG
CGGACTGTTAAGTCAGCTGTGAAATGTAGACGCTCAACGTCTGCACTGCAGTTGAAACTGGCAGCCTTGAGTGCGTAAGA
GGCAGGCGGAATTCGTCGTGTAGCGGTGAAATGCTTAGATATGACGAAGAACTCCGATTGCGAAGGCAGCTTGCTGGGCC
GCAACTGACGCTGAAGCTCGAAGGTGCGGGTATCAAACAGGATTAGATACCCCGGTAGTCC
>t0003166_II-10;size=9;
CCTACGGGAGGCTGCAGTAAGGAATATTGGGCAATGGGGGGAACCCTGACCCAGCCATGCCGCGTGAGGGAATGAGGCCC
TACGGGTCGTGAACCTCTTTTGCCTGGGGATAACCCCTCCCGCGCGACGGGGGGCTGCAGGTACCAGGCGAATAAGCATC
GGCTAACTCCGTGCCAGCAGCCGCGGTAATACGGAGGATGCGAGCGTTATCCGGATTCATTGGGTTTAAAGGGTGCGCAG
GCGGCCATGTAAGTCAGCGGTGAAAGCCAGGGGCCCAACCCCGGAAGTGCCGTTGATACTGCACGGCTGGAATGCGGTCG
AGGCGGGCGGAATGTGACGTGTAGCGGTGAAATGCATAGATATGTCACAGAACTCCGATAGCGAAGGCAGCTCGCCAGGC
CTGCATTGACGCTCAGGCACGAAAGCGTGGGGATCAAACAGGATTAGATACCCCAGTAGTCC
>t0000515_II-10;size=9;
CCTACGGGAGGCTGCAGTCGAGAATCATTCACAATGGGGGCAACCCTGATGGTGCGACGCCGCGTGGGGGAGGAAGGTCT
TCGGATTGTAAACCCCTGTCATGCGGGAGCAAGGCGCAAGCTTGATAGTACCGCAAGAGGAAGAGACGGCAAACTCTGTG
CCAGCAGCCGCGGTAATACAGAGGTCTCAAGCGTTGTTCGGAATCACTGGGCGTAAAGGGTACGTAGGCTGCCGCATAAG
TCGCGCGTGAAAGGCAGGGGCTCAACCCCTGGAGTGCGCGTGATACTGTGCGGCTGGAGTGATGGAGGGGGAACCGGAAT
TCTTGGTGTAGCAGTGAAATGCGTAGATATCAAGAAGAAGACTCGTGGCGAAGGCGGGTTCCTGGACATTCACTGACGCT
GAGGTACGAAGGCCGGGGTAGCGAAAGGGATTAGATACCCCAGTAGTCC
>t0001860_II-10;size=9;
CCTACGGGTGGCTGCAGTAAGGAATATTGGGCAATGGGGGGAACCCTGACCCAGCCATGCCGCGTGAGGGAATGAGGCCC
TACGGGTCGTGAACCTCTTTTGCCTGGGGATAACCCCTCCCGCGCGACGGGGGGCTGCAGGTACCAGGCGAATAAGCATC
GGCTAACTCCGTGCCAGCAGCCGCGGTAATACGGAGGATGCGAGCGTTATCCGGATTCATTGGGTTTAAAGGGTGCGCAG
GCGGCCATGTAAGTCAGCGGTGAAAGCCAGGGGCCCAACCCCGGAAGTGCCGTTGATACTGCATGGCTGGAATGCGGTCG
AGGCGGGCGGAATGTGACGTGTAGCGGTGAAATGCATAGATATGTCACAGAACTCCGATAGCGAAGGCAGCTCGCCAGGC
CTGCATTGACGCTCAGGCACGAAAGCGTGGGGATCAAACAGGATTAGATACCCTGGTAGTCC
>t0002376_II-10;size=9;
CCTACGGGCGGCAGCAGTGAGGAATATTGGTCAATGGCCGGAAGGCTGAACCAGCCAAGTAGCGTGAGGGATGACTGCCC
TATGGGTTGTAAACCTCTTTTGTACGGGAATAACGGTCTCCACGTGTGGGGATGTGCATGTACCGTACGAATAAGGATCG
GCTAACTCCGTGCCAGCAGCCGCGGTAATACGGAGGATCCGAGCGTTATCCGGATTTATTGGGTTTAAAGGGAGCGTAGG
CGGACTGTTAAGTCAGCTGTGAAATGTAGACGCTCAACGTCTGCACTGCAGTTGAAACTGGCAGCCTTGAGTGCGTAAGA
GGCAGGCGGAATTCGTCGTGTAGCGGTGAAATGCTTAGATATGACGAAGAACTCCGATTGCGAAGGCAGCTTGCTGGGCC
GCAACTGACGCTGAAGCTCGAAGGTGCGGGTATCAAACAGGATTAGATACCCGTGTAGTCC
>t0003620_II-10;size=9;
CCTACGGGCGGCAGCAGTGAGGAATATTGGTCAATGGCCGGAAGGCTGAACCAGCCAAGTAGCGTGAGGGATGACTGCCC
TATGGGTTGTAAACCTCTTTTGTACGGGAATAACGGTCTCCACGTGTGGTGATGTGCATGTACCGTACGAATAAGGATCG
GCTAACTCCGTGCCAGCAGCCGCGGTAATACGGAGGATCCGAGCGTTATCCGGATTTATTGGGTTTAAAGGGAGCGTAGG
CGGACTGTTAAGTCAGCTGTGAAATGTAGACGCTCAACGTCTGCACTGCAGTTGAAACTGGCAGCCTTGAGTGCGTAAGA
GGCAGGCGGAATTCGTCGTGTAGCGGTGAAATGCTTAGATATGACGAAGAACTCCGATTGCGAAGGCAGCTTGCTGGGCC
GCAACTGACGCTGAAGCTCGAAGGTGCGGGTATCAAACAGGATTAGATACCCTGGTAGTCC
>t0005756_II-10;size=9;
CCTACGGGCGGCTGCAGTCGAGAATCATTCACAATGGGGGCAACCCTGATGGTGCGACGCCGCGTGGGGGAGGAAGGTCT
TCGGATTGTAAACCCCTGTCATGCGGGAGCAAGGCGCAAGCTTGATAGTACCGCAAGAGGAAGAGACGGCAAACTCTGTG
CCAGCAGCCGCGGTAATACAGAGGTCTCAAGCGTTGTTCGGAATCACTGGGCGTAAAGGGTACGTAGGCTGCCGCATAAG
TCGCGCGTGAAAGGCAGGGGCTCAACCCCTGGAGTGCGCGTGATACTGTGCGGCTGGAGTGATGGAGGGGGAACCGGAAT
TCTTGGTGTAGCAGTGAAATGCGTAGATATCAAGAAGAAGACTCGTGGCGAAGGCGGGTTCCTGGACATTCACTGACGCT
GAGGTACGAAGGCCGGGGTAGCGAAAGGGATTAGATACCCCAGTAGTCC
>t0002165_II-10;size=9;
CCTACGGGAGGCTGCAGTGGGGAATATTGCACAATGGGGGAAACCCTGATGCAGCGATGCCGCGTGGAGGAAGAAGGTTT
TCGGATTGTAAACTCCTGTCTTAAAGGACGATAATGACGGTACTTTAGGAGGAAGCTCCGGCTAACTACGTGCCAGCAGC
CGCGGTAATACGTAGGGAGCGAGCGTTGTCCGGAATTACTGGGTGTAAAGGGAGCGTAGGCGGGATCGCAAGTCAGATGT
GAAATACATGGGCTTAACCCATGGGCTGCATTTGAAACTGTGGTTCTTGAGTGAAGTAGAGGTAAGCGGAATTCCTGGTG
TAGCGGTGAAATGCGTAGATATCAGGAGGAACACCGGTGGCGAAGGCGGCTTACTGGGCTTTTACTGACGCTGAGGCTCG
AAAGCGTGGGGAGCAAACAGGATTAGATACCCTAGTAGTCC
>t0003448_II-10;size=9;
CCTACGGGTGGCTGCAGTCGAGGATCATTTGCAATGGGCGAAAGCCTGACAATGCGACGCTGCGTGGAGGATGAAGGCCT
TCGGGTTGTAAACTCCTGTCATAGGGGAACAGGCGGACCGACCTAACACGTCGGCGAGTTGAGTGTACCCTAAGAGGAAT
TGGCGGCTAACTCTGTGCCAGCAGCCGCGGTAATACAGAGGCCAAGAGCGTTGTTCGGATTTACTGGGCGTAAAGGGCGC
GTAGGCGGCCGAGTGTGTCAGATGTGAAATCTCCGGGCTCAACCCGGAAAGTGCGTCTGAAACTGCTTGGCTCGAGTCTG
GGAGAGGGAATCGGAATATAGGGTGTAGCGGTGAAATGCGTTGATATCCTATAGAACACCGGAGGCGAAGGCGGATTCCT
TGAACGGTACTGACGCTGAGGCGCGAAAGTCGGGGGAGCAAACAGGATTAGATACCCTAGTAGTCC
>t0020019_II-10;size=9;
CCTACGGGGGGCTGCAGTCGGGAATATTGCGCAATGGAGGAAACTCTGACGCAGTGACGCCGCGTATAGGAAGAAGGTTT
TAGGATTGTAAACTATTTTAGTCAGGGAAGAAAAAAGACGGTACCTGAAGAATAAGCTCCGGCTAACTACGTGCCAGCAG
CCGCGGTAATACGTAGGGAGCAAGCGTTATCCGGAATTATTGGGTGTAAAGGGTGCGTAGACGGGAATTTAAGTTGGTTG
TGAAATCCCTCGGCTCAACTGAGGAACTGCAACCAAAACTGAATTTCTTGAGTGCAGGAGAGGAAAGCGGAATTCCTAGT
GTAGCGGTGAAATGCGTAGATATTAGGAGGAACACCAGTGGCGAAGGCGGCTTTCTGGACTGTAACTGACGTTGAGGCAC
GAAAGTGTGGGGAGCAAACAGGATTAGATACCCTAGTAGTCC
>t0016415_II-10;size=9;
CCTACGGGTGGCTGCAGTGGGGAATATTGGACAATGGGGGAAACCCTGATCCAGCGACGCCGCGTGAGTGAAGAAGTATT
TCGGTATGTAAAGCTCTATCAGCAGGGAAGATAATGACGGTACCTGACTAAGAAGCCCCGGCTAACTACGTGCCAGCAGC
CGCGGTAATACGTAGGGGGCAAGCGTTATCCGGATTTACTGGGTGTAAAGGGAGCGTAGACGGCATGGCAAGTCTGATGT
GAAAACCCGGGGCTCAACCCCGGGACTGCATTGGAAACTGTCAGGCTAGAGTGCAGGAGAGGTAAGTGGAATTCCTAGTG
TAGCGGTGAAATGCGTAGATATTAGGAGGAACACCAGTGGCGAAGGCGGCTTACTGGACTGTAACTGACGTTGAGGCTCG
AAAGCGTGGGGAGCAAACAGGATTAGATACCCTAGTAGTCC
>t0003990_II-10;size=9;
CCTACGGGTGGCTGCAGTAAGGAATATTGGGCAATGGGGGGAACCCTGACCCAGCCATGCCGCGTGAGGGAATGAGGCCC
TACGGGTCGTGAACCTCTTTTGCCTGGGGATAACCCCTCCCGCGCGACGGGGGGCTGCAGGTACCAGGCGAATAAGCATC
GGCTAACTCCGTGCCAGCAGCCGCGGTAATACGGAGGATGCGAGCGTTATCCGGATTCATTGGGTTTAAAGGGTGCGCAG
GCGGCCATGTAAGTCAGCGGTGAAAGCCAGGGGCCCAACCCCGGAAGTGCCGTTGATACTGCACGGCTGGAATGCGGTCG
AGGCGGGCGGAATGTGACGTGTAGCGGTGAAATGCATAGATATGTCACAGAACTCCGATAGCGAAGGCAGCTCGCCAGGC
CTGCATTGACGCTCAGGCACGAAAGCGTGGGGATCAAACAGGATTAGATACCCCGGTAGTCC
>t0003806_II-10;size=9;
CCTACGGGGGGCAGCAGTGGGGAATATTGCACAATGGGGGAAACCCTGATGCAGCGACGCCGCGTGAGTGAAGAAGTATT
TCGGTATGTAAAGCTCTATCAGCAGGGAAGAAAATGACGGTACCTGACTAAGAAGCCCCGGCTAACTACGTGCCAGCAGC
CGCGGTAATACGTAGGGGGCAAGCGTTATCCGGATTTACTGGGTGTAAAGGGAGCGTAGACGGCATGGCAAGTCTGAAGT
GAAAGCTCGGGGCTCAACCCCGGAACTGCTTTGGAAACTGTCAAGCTAGAGTGTCGGAGAGGTAAGTGGAATTCCTAGTG
TAGCGGTGAAATGCGTAGATATTAGGAGGAACACCAGTGGCGAAGGCGGCTTACTGGACGATAACTGACGTTGAGGCTCG
AAAGCGTGGGGAGCAAACAGGATTAGATACCCCAGTAGTCC
>t0000662_II-10;size=9;
CCTACGGGCGGCTGCAGCTAAGAATATTCCGCAATGGACGAAAGTCTGACGGAGCGACGCCGCGTGGATGATGAAGGCCG
GAAGGTTGTAAAATCCTTTTATGACTGAGGAATAAGTATGGTGAGAGAAACGCCATATGGTGACTGTAGGTCATGAATAA
GCAACGGCTAATTACGTGCCAGCAGCCGCGGTAACACGTAAGTTGCGAGCGTTGTTCGGAATTATTGGGCGTAAAGGGCA
TGTAGGCGGTTTTGCAAGCTTGGTGTGAAATCCCGGGGCTTAACTCCGGAATTGCGTTGAGAACTGCATAACTAGAGTCA
CTGAGGGGCAATCAGAATTCCAGGTGTAGGGGTGAAATCTGTAGATATCTGGAAGAATACCAATGGCGAAGGCAGGTTAC
CAGCAGATGACTGACGCTGAGGTGCGAAGGTGCGGGGAGCAAACAGGATTAGATACCCGAGTAGTCC
>t0005370_II-10;size=9;
CCTACGGGGGGCTGCAGCTAAGAATATTCCGCAATGGACGAAAGTCTGACGGAGCGACGCCGCGTGGATGATGAAGGCCG
GAAGGTTGTAAAATCCTTTTATGACTGAGGAATAAGTATGGTGAGAGAAACGCCATATGGTGACTGTAGGTCATGAATAA
GCAACGGCTAATTACGTGCCAGCAGCCGCGGTAACACGTAAGTTGCGAGCGTTGTTCGGAATTATTGGGCGTAAAGGGCA
TGTAGGCGGTTTTGCAAGCTTGGTGTGAAATCCCGGGGCTTAACTCCGGAATTGCGTTGAGAACTGCATAACTAGAGTCA
CTGAGGGGCAATCAGAATTCCAGGTGTAGGGGTGAAATCTGTAGATATCTGGAAGAATACCAATGGCGAAGGCAGGTTAC
CAGCAGATGACTGACGCTGAGGTGCGAAGGTGCGGGGAGCAAACAGGATTAGATACCCCTGTAGTCC
>t0005582_II-10;size=9;
CCTACGGGGGGCTGCAGTAAGGAATATTGGGCAATGGGGGGAACCCTGACCCAGCCATGCCGCGTGAGGGAATGAGGCCC
TACGGGTCGTGAACCTCTTTTGCCTGGGGATAACCCCTCCCGCGCGACGGGGGGCTGCAGGTACCAGGCGAATAAGCATC
GGCTAACTCCGTGCCAGCAGCCGCGGTAATACGGAGGATGCGAGCGTTATCCGGATTCATTGGGTTTAAAGGGTGCGCAG
GCGGCCATGTAAGTCAGCGGTGAAAGCCAGGGGCCCAACCCCGGAAGTGCCGTTGATACTGCACGGCTGGAATGCGGTCG
AGGCGGGCGGAATGTGACGTGTAGCGGTGAAATGCATAGATATGTCACAGAACTCCGATAGCGAAGGCAGCTCGCCAGGC
CTGCATTGACGCTCAGGCACGAAAGCGTGGGGATCAAACAGGATTAGATACCCTTGTAGTCC
>t0000516_II-10;size=9;
CCTACGGGGGGCTGCAGCTAAGAATATTCCGCAATGGACGAAAGTCTGACGGAGCGACGCCGCGTGGATGATGAAGGCCG
GAAGGTTGTAAAATCCTTTTATGACTGAGGAATAAGTATGGTGAGAGAAACGCCATATGGTGACTGTAGGTCATGAATAA
GCAACGGCTAATTACGTGCCAGCAGCCGCGGTAACACGTAAGTTGCGAGCGTTGTTCGGAATTATTGGGCGTAAAGGGCA
TGTAGGCGGTTTTGCAAGCTTGGTGTGAAATCCCGGGGCTTAACTCCGGAATTGCGTTGAGAACTGCATAACTAGAGTCA
CTGAGGGGCAATCAGAATTCCAGGTGTAGGGGTGAAATCTGTAGATATCTGGAAGAATACCAATGGCGAAGGCAGGTTAC
CAGCAGATGACTGACGCTGAGGTGCGAAGGTGCGGGGAGCAAACAGGATTAGATACCCCGGTAGTCC
>t0013723_II-10;size=9;
CCTACGGGAGGCTGCAGTGAGGAATATTGGTCAATGGACGGAAGTCTGAACCAGCCATGCCGCGTGAAGGAAGACGGCCC
TATGGGTTGTAAACTTCTTTTGTGGTGGAGCAATAAGGCGTACGTGTACGTCGATGAGAGTACATCACGAATAAGCATCG
GCTAACTCCGTGCCAGCAGCCGCGGTAATACGGAGGATGCAAGCGTTATCCGGATTTATTGGGTTTAAAGGGTGCGTAGG
CTGTGCAGCAAGTCAGAGGTGAAAGCCCGGTGCTCAACACCGGAACTGCCTTTGATACTGTTGTGCTGGAATACGGATGC
CGTGGGAGGAATGAGTAGTGTAGCGGTGAAATGCATAGATATTACTCAGAACACCGATTGCGAAGGCATCTCACGAATCC
GTCATTGACGCTGAGGCACGAAAGTGTGGGGATCAAACAGGATTAGATACCCTTGTAGTCC
>t0002036_II-10;size=9;
CCTACGGGTGGCTGCAGTAAGGAATATTGGGCAATGGGGGGAACCCTGACCCAGCCATGCCGCGTGAGGGAATGAGGCCC
TACGGGTCGTGAACCTCTTTTGCCTGGGGATAACCCCTCCCGCGCGACGGGGGGCTGCAGGTACCAGGCGAATAAGCATC
GGCTAACTCCGTGCCAGCAGCCGCGGTAATACGGAGGATGCGAGCGTTATCCGGATTCATTGGGTTTAAAGGGTGCGCAG
GCGGCCATGTAAGTCAGCGGTGAAAGCCAGGGGCCCAACCCCGGAAGTGCCGTTGATACTGCACGGCTGGAATGCGGTCG
AGGCGGGCGGAATGTGACGTGTAGCGGTGAAATGCATAGATATGTCACAGAACTCCGATAGCGAAGGCAGCTCGCCAGGC
CTGCATTGACGCTCAGGCACGAAAGCGTGGGGATCAAACAGGATTAGATACCCTTGTAGTCC
>t0002144_II-10;size=9;
CCTACGGGAGGCTGCAGTGAGGAATATTGGTCAATGGCCGGGAGGCTGAACCAGCCAAGTAGCGTGCAGGAAGACGGCCC
TACGGGTTGTAAACTGCTTTTGCGCGTGATTAAAACACCCCACGTGTGGGGTTTTGCAGTTAGCGCGCGAATAAGGACCG
GCTAATTCCGTGCCAGCAGCCGCGGTAATACGGAAGGTCCTGGTGTTATCCGGATTTATTGGGTTTAAAGGGAGCGTAGG
CTGCGAGGTCAGCGTGTTGTGAAATCCCGGGGCTCAACCTCGGGTGTGCAGCGCGAACTTCCTTGCTTGAGAGTACGCCA
GGCAGGCGGAATTCGTGGTGTAGCGGTGAAATGCTTAGATATCACGAAGAACCCCGATTGCGAAGGCAGCTTGCCGGAGT
ATTTCTGACGCTGAAGCTCGAAGGTGCGGGTATCGAACAGGATTAGATACCCTGGTAGTCC
>t0002238_II-10;size=9;
CCTACGGGCGGCTGCAGTGAGGAATATTGGTCAATGGACGGAAGTCTGAACCAGCCATGCCGCGTGAAGGAAGACGGCCC
TATGGGTTGTAAACTTCTTTTGTGGTGGAGCAATAAGGCGTACGTGTACGTCGATGAGAGTACATCACGAATAAGCATCG
GCTAACTCCGTGCCAGCAGCCGCGGTAATACGGAGGATGCAAGCGTTATCCGGATTTATTGGGTTTAAAGGGTGCGTAGG
CTGTGCAGCAAGTCAGAGGTGAAAGCCCGGTGCTCAACACCGGAACTGCCTTTGATACTGTTGTGCTGGAATACGGATGC
CGTGGGAGGAATGAGTAGTGTAGCGGTGAAATGCATAGATATTACTCAGAACACCGATTGCGAAGGCATCTCACGAATCC
GTCATTGACGCTGAGGCACGAAAGTGTGGGGATCAAACAGGATTAGATACCCCTGTAGTCC
>t0016346_II-10;size=9;
CCTACGGGAGGCAGCAGCTAAGAATATTCCGCAATGGACGAAAGTCTGACGGAGCGACGCCGCGTGGATGATGAAGGCCG
GAAGGTTGTAAAATCCTTTTATGACTGAGGAATAAGTATGGTGAGAGAAACGCCATATGGTGACTGTAGGTCATGAATAA
GCAACGGCTAATTACGTGCCAGCAGCCGCGGTAACACGTAAGTTGCGAGCGTTGTTCGGAATTATTGGGCGTAAAGGGCA
TGTAGGCGGTTTTGCAAGCTTGGTGTGAAATCCCGGGGCTTAACTCCGGAATTGCGTTGAGAACTGCATAACTAGAGTCA
CTGAGGGGCAATCAGAATTCCAGGTGTAGGGGTGAAATCTGTAGATATCTGGAAGAATACCAATGGCGAAGGCAGGTTAC
CAGCAGATGACTGACGCTGAGGTGCGAAGGTGCGGGGAGCAAACAGGATTAGATACCCTAGTAGTCC
>t0003788_II-10;size=9;
CCTACGGGAGGCAGCAGCTAAGAATATTCCGCAATGGACGAAAGTCTGACGGAGCGACGCCGCGTGGATGATGAAGGCCG
GAAGGTTGTAAAATCCTTTTATGACTGAGGAATAAGTATGGTGAGAGAAACGCCATATGGTGACTGTAGGTCATGAATAA
GCAACGGCTAATTACGTGCCAGCAGCCGCGGTAACACGTAAGTTGCGAGCGTTGTTCGGAATTATTGGGCGTAAAGGGCA
TGTAGGCGGTTTTGCAAGCTTGGTGTGAAATCCCGGGGCTTAACTCCGGAATTGCGTTGAGAACTGCATAACTAGAGTCA
CTGAGGGGCAATCAGAATTCCAGGTGTAGGGGTGAAATCTGTAGATATCTGGAAGAATACCAATGGCGAAGGCAGGTTAC
CAGCAGATGACTGACGCTGAGGTGCGAAGGTGCGGGGAGCAAACAGGATTAGATACCCCAGTAGTCC
>t0004427_II-10;size=9;
CCTACGGGCGGCTGCAGTGAGGAATATTGGTCAATGGCCGAGAGGCTGAACCAGCCAAGTCGCGTGAGGGAAGACGGCCC
TATGGGTTGTAAACCTCTTTTGTGCGGGAATAAAGTTCCCCATGCGTGGGGATTTGCATGTACCGCACGAATAAGGATCG
GCTAACTCCGTGCCAGCAGCCGCGGTAATACGGAGGATCCGAGTGTTATCCGGATTTATTGGGTTTAAAGGGTGCGTAGG
CGGGTGATCAAGTCAGTGGTGAAATGGTGCGGCTCAACCGTAGCATTGCCGTTGAAACTGGTTGTCTTGAGTGCGAATGA
GGTGGGCGGAATGTGTCATGTAGCGGTGAAATGCATAGATATGACACAGAACACCGATTGCGGAGGCAGCTCACTGGGAC
GCGACTGACGCTGAGGCACGAAAGTGCGGGGATCGAACAGGATTAGATACCCCAGTAGTCC
>t0001370_II-10;size=9;
CCTACGGGTGGCTGCAGTGAGGAATATTGGTCAATGGACGGAAGTCTGAACCAGCCATGCCGCGTGAAGGAAGGAGGCCC
TATGGGTTGTGAACTTCTTTTGCCGCAGAGTAATAAGGGTCCTGCGGGGCCTGATGAGAGTATGCGGCGAATAAGCATCG
GCTAACTCCGTGCCAGCAGCCGCGGTAATACGGAGGATGCAAGCGTTATCCGGATTTATTGGGTTTAAAGGGTGCGTAGG
CGGACGCGTAAGTCAGCGGTGAAATATCCCGGCTCAACCGGGAGGCTGCCGTTGATACTGCGCGACTGGAGTCCAAACGG
CGCCGGCGGAATATGTAATGTAGCGGTGAAATGCATAGATATTACATAGAACACCGATCGCGAAGGCAGCTGGCGAGGAT
GGTACTGACGCTGAGGCACGAAGGCGTGGGGATCAAACAGGATTAGATACCCCAGTAGTCC
>t0005931_II-10;size=9;
CCTACGGGCGGCAGCAGTGAGGAATATTGGTCAATGGCCGGAAGGCTGAACCAGCCAAGTAGCGTGAGGGATGACTGCCC
TATGGGTTGTAAACCTCTTTTGTACGGGAATAACGGTCTCCACGTGTGGGGATGTGCATGTACCGTACGAATAAGGATCG
GCTAACTCCGTGCCAGCAGCCGCGGTAATACGGAGGATCCGAGCGTTATCCGGATTTATTGGGTTTAAAGGGAGCGTAGG
CGGACTGTTAAGTCAGCTGTGAAATGTAGACGCTCAACGTCTGCACTGCAGTTGAAACTGGCAGCCTTGAGTGCGTAAGA
GGCAGGCGGAATTCGTCGTGTAGCGGTGAAATGCTTAGATATGACGAAGAACTCCGATTGCGAAGGCAGCTTGCTGGGCC
GCAACTGACGCTGAAGCTCGAAGGTGCGGGTATCAAACAGGATTAGATACCCGAGTAGTCC
>t0009474_II-10;size=9;
CCTACGGGGGGCTGCAGTGAGGAATATTGGTCAATGGGCGAGAGCCTGAACCAGCCAAGTAGCGTGAAGGAAGACTGCCC
TATGGGTTGTAAACTTCTTTTGTGCGGGGGTAAAGTGGTCCACGCGTGGTCCATTGCAAGTACCGTACGAATAAGCATCG
GCTAACTCCGTGCCAGCAGCCGCGGTAATACGGAGGATGCGAGCGTTATCCGGATTTATTGGGTTTAAAGGGAGCGTAGG
CGGGCGATTAAGTCAGCGGTTAAATAGTGTGGCTCAACCATGCCTTGCCGTTGATACTGGTTGTCTTGAGAGTACTAGAG
GTGGATGGAATTTAGGGTGTAGCGGTGAAATGCTTAGATATCCTAAAGAACTCCGATTGCGAAGGCAGTCCACTGGGGTA
CGTCTGACGCTGAAGCTCGAAAGTGCGGGTATCAAACAGGATTAGATACCCTAGTAGTCC
>t0003375_II-10;size=9;
CCTACGGGAGGCTGCAGTAAGGAATATTGGGCAATGGGGGGAACCCTGACCCAGCCATGCCGCGTGAGGGAATGAGGCCC
TACGGGTCGTGAACCTCTTTTGCCTGGGGATAACCCCTCCCGCGCGACGGGGGGCTGCAGGTACCAGGCGAATAAGCATC
GGCTAACTCCGTGCCAGCAGCCGCGGTAATACGGAGGATGCGAGCGTTATCCGGATTCATTGGGTTTAAAGGGTGCGCAG
GCGGCCATGTAAGTCAGCGGTGAAAGCCAGGGGCCCAACCCCGGAAGTGCCGTTGATACTGCATGGCTGGAATGCGGTCG
AGGCGGGCGGAATGTGACGTGTAGCGGTGAAATGCATAGATATGTCACAGAACTCCGATAGCGAAGGCAGCTCGCCAGGC
CTGCATTGACGCTCAGGCACGAAAGCGTGGGGATCAAACAGGATTAGATACCCCAGTAGTCC
>t0008922_II-10;size=9;
CCTACGGGGGGCTGCAGTAAGGAATATTGGGCAATGGGGGGAACCCTGACCCAGCCATGCCGCGTGAGGGAATGAGGCCC
TACGGGTCGTGAACCTCTTTTGCCTGGGGATAACCCCTCCCGCGCGACGGGGGGCTGCAGGTACCAGGCGAATAAGCATC
GGCTAACTCCGTGCCAGCAGCCGCGGTAATACGGAGGATGCGAGCGTTATCCGGATTCATTGGGTTTAAAGGGTGCGCAG
GCGGCCATGTAAGTCAGCGGTGAAAGCCAGGGGCCCAACCCCGGAAGTGCCGTTGATACTGCATGGCTGGAATGCGGTCG
AGGCGGGCGGAATGTGACGTGTAGCGGTGAAATGCATAGATATGTCACAGAACTCCGATAGCGAAGGCAGCTCGCCAGGC
CTGCATTGACGCTCAGGCACGAAAGCGTGGGGATCAAACAGGATTAGATACCCGAGTAGTCC
>t0000339_II-10;size=9;
CCTACGGGCGGCTGCAGTGAGGAATATTGGTCAATGGCCGGGAGGCTGAACCAGCCAAGTAGCGTGCAGGAAGACGGCCC
TACGGGTTGTAAACTGCTTTTGCGCGTGATTAAAACACCCCACGTGTGGGGTTTTGCAGTTAGCGCGCGAATAAGGACCG
GCTAATTCCGTGCCAGCAGCCGCGGTAATACGGAAGGTCCTGGTGTTATCCGGATTTATTGGGTTTAAAGGGAGCGTAGG
CTGCGAGGTCAGCGTGTTGTGAAATCCCGGGGCTCAACCTCGGGTGTGCAGCGCGAACTTCCTTGCTTGAGAGTACGCCA
GGCAGGCGGAATTCGTGGTGTAGCGGTGAAATGCTTAGATATCACGAAGAACCCCGATTGCGAAGGCAGCTTGCCGGAGT
ATTTCTGACGCTGAAGCTCGAAGGTGCGGGTATCGAACAGGATTAGATACCCCAGTAGTCC
>t0003032_II-10;size=9;
CCTACGGGCGGCTGCAGTGAGGAATATTGGTCAATGGACGGAAGTCTGAACCAGCCATGCCGCGTGAAGGAAGGAGGCCC
TATGGGTTGTGAACTTCTTTTGCCGCAGAGTAATAAGGGTCCTGCGGGGCCTGATGAGAGTATGCGGCGAATAAGCATCG
GCTAACTCCGTGCCAGCAGCCGCGGTAATACGGAGGATGCAAGCGTTATCCGGATTTATTGGGTTTAAAGGGTGCGTAGG
CGGACGCGTAAGTCAGCGGTGAAATATCCCGGCTCAACCGGGAGGCTGCCGTTGATACTGCGCGACTGGAGTCCAAACGG
CGCCGGCGGAATATGTAATGTAGCGGTGAAATGCATAGATATTACATAGAACACCGATCGCGAAGGCAGCTGGCGAGGAT
GGTACTGACGCTGAGGCACGAAGGCGTGGGGATCAAACAGGATTAGATACCCTGGTAGTCC
>t0001426_II-10;size=9;
CCTACGGGTGGCTGCAGCTAAGAATATTCCGCAATGGACGAAAGTCTGACGGAGCGACGCCGCGTGGATGATGAAGGCCG
GAAGGTTGTAAAATCCTTTTATGACTGAGGAATAAGTATGGTGAGAGAAACGCCATATGGTGACTGTAGGTCATGAATAA
GCAACGGCTAATTACGTGCCAGCAGCCGCGGTAACACGTAAGTTGCGAGCGTTGTTCGGAATTATTGGGCGTAAAGGGCA
TGTAGGCGGTTTTGCAAGCTTGGTGTGAAATCCCGGGGCTTAACTCCGGAATTGCGTTGAGAACTGCATAACTAGAGTCA
CTGAGGGGCAATCAGAATTCCAGGTGTAGGGGTGAAATCTGTAGATATCTGGAAGAATACCAATGGCGAAGGCAGGTTAC
CAGCAGATGACTGACGCTGAGGTGCGAAGGTGCGGGGAGCAAACAGGATTAGATACCCTTGTAGTCC
>t0002601_II-10;size=9;
CCTACGGGCGGCAGCAGTGAGGAATATTGGTCAATGGCCGGAAGGCTGAACCAGCCAAGTAGCGTGAGGGATGACTGCCC
TATGGGTTGTAAACCTCTTTTGTACGGGAATAACGGTCTCCACGTGTGGGGATGTGCATGTACCGTACGAATAAGGATCG
GCTAACTCCGTGCCAGCAGCCGCGGTAATACGGAGGATCCGAGCGTTATCCGGATTTATTGGGTTTAAAGGGAGCGTAGG
CGGACTGTTAAGTCAGCTGTGAAATGTAGACGCTCAACGTCTGCACTGCAGTTGAAACTGGCAGCCTTGAGTGCGTAAGA
GGCAGGCGGAATTCGTCGTGTAGCGGTGAAATGCTTAGATATGACGAAGAACTCCGATTGCGAAGGCAGCTTGCTGGGCC
GCAACTGACGCTGAAGCTCGAAGGTGCGGGTATCAAACAGGATTAGATACCCTGGTAGTCC
>t0004851_II-10;size=9;
CCTACGGGAGGCTGCAGTGAGGAATATTGGTCAATGGCCGGAAGGCTGAACCAGCCAAGTAGCGTGAGGGATGACTGCCC
TATGGGTTGTAAACCTCTTTTGTACGGGAATAACGGTCTCCACGTGTGGTGATGTGCATGTACCGTACGAATAAGGATCG
GCTAACTCCGTGCCAGCAGCCGCGGTAATACGGAGGATCCGAGCGTTATCCGGATTTATTGGGTTTAAAGGGAGCGTAGG
CGGACTGTTAAGTCAGCTGTGAAATGTAGACGCTCAACGTCTGCACTGCAGTTGAAACTGGCAGCCTTGAGTGCGTAAGA
GGCAGGCGGAATTCGTCGTGTAGCGGTGAAATGCTTAGATATGACGAAGAACTCCGATTGCGAAGGCAGCTTGCTGGGCC
GCAACTGACGCTGAAGCTCGAAGGTGCGGGTATCAAACAGGATTAGATACCCGAGTAGTCC
>t0000056_II-10;size=9;
CCTACGGGAGGCAGCAGTGAGGAATATTGGTCAATGGCCGGAAGGCTGAACCAGCCAAGTAGCGTGAGGGATGACTGCCC
TATGGGTTGTAAACCTCTTTTGTACGGGAATAACGGTCTCCACGTGTGGTGATGTGCATGTACCGTACGAATAAGGATCG
GCTAACTCCGTGCCAGCAGCCGCGGTAATACGGAGGATCCGAGCGTTATCCGGATTTATTGGGTTTAAAGGGAGCGTAGG
CGGACTGTTAAGTCAGCTGTGAAATGTAGACGCTCAACGTCTGCACTGCAGTTGAAACTGGCAGCCTTGAGTGCGTAAGA
GGCAGGCGGAATTCGTCGTGTAGCGGTGAAATGCTTAGATATGACGAAGAACTCCGATTGCGAAGGCAGCTTGCTGGGCC
GCAACTGACGCTGAAGCTCGAAGGTGCGGGTATCAAACAGGATTAGATACCCTAGTAGTCC
>t0014825_II-10;size=9;
CCTACGGGAGGCTGCAGTCGAGAATCATTCACAATGGGGGCAACCCTGATGGTGCGACGCCGCGTGGGGGAGGAAGGTCT
TCGGATTGTAAACCCCTGTCATGCGGGAGCAAGGCGCAAGCTTGATAGTACCGCAAGAGGAAGAGACGGCAAACTCTGTG
CCAGCAGCCGCGGTAATACAGAGGTCTCAAGCGTTGTTCGGAATCACTGGGCGTAAAGGGTACGTAGGCTGCCGCATAAG
TCGCGCGTGAAAGGCAGGGGCTCAACCCCTGGAGTGCGCGTGATACTGTGCGGCTGGAGTGATGGAGGGGGAACCGGAAT
TCTTGGTGTAGCAGTGAAATGCGTAGATATCAAGAAGAAGACTCGTGGCGAAGGCGGGTTCCTGGACATTCACTGACGCT
GAGGTACGAAGGCCGGGGTAGCGAAAGGGATTAGATACCCTGGTAGTCC
>t0011769_II-10;size=9;
CCTACGGGGGGCAGCAGTGAGGAATATTGGTCAATGGCCGGAAGGCTGAACCAGCCAAGTAGCGTGAGGGATGACTGCCC
TATGGGTTGTAAACCTCTTTTGTACGGGAATAACGGTCTCCACGTGTGGGGATGTGCATGTACCGTACGAATAAGGATCG
GCTAACTCCGTGCCAGCAGCCGCGGTAATACGGAGGATCCGAGCGTTATCCGGATTTATTGGGTTTAAAGGGAGCGTAGG
CGGACTGTTAAGTCAGCTGTGAAATGTAGACGCTCAACGTCTGCACTGCAGTTGAAACTGGCAGCCTTGAGTGCGTAAGA
GGCAGGCGGAATTCGTCGTGTAGCGGTGAAATGCTTAGATATGACGAAGAACTCCGATTGCGAAGGCAGCTTGCTGGGCC
GCAACTGACGCTGAAGCTCGAAGGTGCGGGTATCAAACAGGATTAGATACCCGAGTAGTCC
>t0002532_II-10;size=9;
CCTACGGGTGGCTGCAGTGAGGAATATTGGTCAATGGCCGGAAGGCTGAACCAGCCAAGTAGCGTGAGGGATGACTGCCC
TATGGGTTGTAAACCTCTTTTGTACGGGAATAACGGTCTCCACGTGTGGGGATGTGCATGTACCGTACGAATAAGGATCG
GCTAACTCCGTGCCAGCAGCCGCGGTAATACGGAGGATCCGAGCGTTATCCGGATTTATTGGGTTTAAAGGGAGCGTAGG
CGGACTGTTAAGTCAGCTGTGAAATGTAGACGCTCAACGTCTGCACTGCAGTTGAAACTGGCAGCCTTGAGTGCGTAAGA
GGCAGGCGGAATTCGTCGTGTAGCGGTGAAATGCTTAGATATGACGAAGAACTCCGATTGCGAAGGCAGCTTGCTGGGCC
GCAACTGACGCTGAAGCTCGAAGGTGCGGGTATCAAACAGGATTAGATACCCCTGTAGTCC
>t0004655_II-10;size=9;
CCTACGGGTGGCTGCAGTGAGGAATATTGGTCAATGGCCGGAAGGCTGAACCAGCCAAGTAGCGTGAGGGATGACTGCCC
TATGGGTTGTAAACCTCTTTTGTACGGGAATAACGGTCTCCACGTGTGGTGATGTGCATGTACCGTACGAATAAGGATCG
GCTAACTCCGTGCCAGCAGCCGCGGTAATACGGAGGATCCGAGCGTTATCCGGATTTATTGGGTTTAAAGGGAGCGTAGG
CGGACTGTTAAGTCAGCTGTGAAATGTAGACGCTCAACGTCTGCACTGCAGTTGAAACTGGCAGCCTTGAGTGCGTAAGA
GGCAGGCGGAATTCGTCGTGTAGCGGTGAAATGCTTAGATATGACGAAGAACTCCGATTGCGAAGGCAGCTTGCTGGGCC
GCAACTGACGCTGAAGCTCGAAGGTGCGGGTATCAAACAGGATTAGATACCCCAGTAGTCC
>t0011176_II-10;size=9;
CCTACGGGAGGCTGCAGTAAGGAATATTGGGCAATGGGGGGAACCCTGACCCAGCCATGCCGCGTGAGGGAATGAGGCCC
TACGGGTCGTGAACCTCTTTTGCCTGGGGATAACCCCTCCCGCGCGACGGGGGGCTGCAGGTACCAGGCGAATAAGCATC
GGCTAACTCCGTGCCAGCAGCCGCGGTAATACGGAGGATGCGAGCGTTATCCGGATTCATTGGGTTTAAAGGGTGCGCAG
GCGGCCATGTAAGTCAGCGGTGAAAGCCAGGGGCCCAACCCCGGAAGTGCCGTTGATACTGCACGGCTGGAATGCGGTCG
AGGCGGGCGGAATGTGACGTGTAGCGGTGAAATGCATAGATATGTCACAGAACTCCGATAGCGAAGGCAGCTCGCCAGGC
CTGCATTGACGCTCAGGCACGAAAGCGTGGGGATCAAACAGGATTAGATACCCTGGTAGTCC
>t0030772_II-10;size=8;
CCTACGGGGGGCAGCAGTGGGGAATATTGCACAATGGGGGAAACCCTGATGCAGCGACGCCGCGTGAGTGAAGAAGTATT
TCGGTATGTAAAGCTCTATCAGCAGGGAAGAAAATGACGGTACCTGACTAAGAAGCCCCGGCTAACTACGTGCCAGCAGC
CGCGGTAATACGTAGGGGGCAAGCGTTATCCGGATTTACTGGGTGTAAAGGGAGCGTAGACGGCATGGCAAGTCTGAAGT
GAAAGCTCGGGGCTCAACCCCGGAACTGCTTTGGAAACTGTCAAGCTAGAGTGTCGGAGAGGTAAGTGGAATTCCTAGTG
TAGCGGTGAAATGCGTAGATATTAGGAGGAACACCAGTGGCGAAGGCGGCTTACTGGACGATAACTGACGTTGAGGCTCG
AAAGCGTGGGGAGCAAACAGGATTAGATACCCTAGTAGTCC
>t0005028_II-10;size=8;
CCTACGGGTGGCTGCAGCTAAGAATATTCCGCAATGGACGAAAGTCTGACGGAGCGACGCCGCGTGGATGATGAAGGCCG
GAAGGTTGTAAAATCCTTTTATGACTGAGGAATAAGTATGGTGAGAGAAACGCCATATGGTGACTGTAGGTCATGAATAA
GCAACGGCTAATTACGTGCCAGCAGCCGCGGTAACACGTAAGTTGCGAGCGTTGTTCGGAATTATTGGGCGTAAAGGGCA
TGTAGGCGGTTTTGCAAGCTTGGTGTGAAATCCCGGGGCTTAACTCCGGAATTGCGTTGAGAACTGCATAACTAGAGTCA
CTGAGGGGCAATCAGAATTCCAGGTGTAGGGGTGAAATCTGTAGATATCTGGAAGAATACCAATGGCGAAGGCAGGTTAC
CAGCAGATGACTGACGCTGAGGTGCGAAGGTGCGGGGAGCAAACAGGATTAGATACCCGTGTAGTCC
>t0000803_II-10;size=8;
CCTACGGGGGGCTGCAGTGGGGAATATTGCACAATGGGGGAAACCCTGATGCAGCGACGCCGCGTGAGTGAAGAAGTATT
TCGGTATGTAAAGCTCTATCAGCAGGGAAGAAAATGACGGTACCTGACTAAGAAGCCCCGGCTAACTACGTGCCAGCAGC
CGCGGTAATACGTAGGGGGCAAGCGTTATCCGGATTTACTGGGTGTAAAGGGAGCGTAGACGGCATGGCAAGTCTGAAGT
GAAAGCTCGGGGCTCAACCCCGGAACTGCTTTGGAAACTGTCAAGCTAGAGTGTCGGAGAGGTAAGTGGAATTCCTAGTG
TAGCGGTGAAATGCGTAGATATTAGGAGGAACACCAGTGGCGAAGGCGGCTTACTGGACGATAACTGACGTTGAGGCTCG
AAAGCGTGGGGAGCAAACAGGATTAGATACCCTTGTAGTCC
>t0013468_II-10;size=8;
CCTACGGGAGGCAGCAGGTACCAGGCGAATAAGCATCGGCTAACTCCGTGCCAGCAGCCGCGGTAATACGGAGGATGCGA
GCGTTATCCGGATTCATTGGGTTTAAAGGGTGCGCAGGCGGCCATGTAAGTCAGCGGTGAAAGCCAGGGGCCCAACCCCG
GAAGTGCCGTTGATACTGCACGGCTGGAATGCGGTCGAGGCGGGCGGAATGTGACGTGTAGCGGTGAAATGCATAGATAT
GTCACAGAACTCCGATAGCGAAGGCAGCTCGCCAGGCCTGCATTGACGCTCAGGCACGAAAGCGTGGGGATCAAACAGGA
TTAGATACCCGTGTAGTCC
>t0003086_II-10;size=8;
CCTACGGGGGGCAGCAGGTACCAGGCGAATAAGCATCGGCTAACTCCGTGCCAGCAGCCGCGGTAATACGGAGGATGCGA
GCGTTATCCGGATTCATTGGGTTTAAAGGGTGCGCAGGCGGCCATGTAAGTCAGCGGTGAAAGCCAGGGGCCCAACCCCG
GAAGTGCCGTTGATACTGCATGGCTGGAATGCGGTCGAGGCGGGCGGAATGTGACGTGTAGCGGTGAAATGCATAGATAT
GTCACAGAACTCCGATAGCGAAGGCAGCTCGCCAGGCCTGCATTGACGCTCAGGCACGAAAGCGTGGGGATCAAACAGGA
TTAGATACCCGTGTAGTCC
>t0014112_II-10;size=8;
CCTACGGGTGGCTGCAGTGAGGAATATTGGTCAATGGCCGGAAGGCTGAACCAGCCAAGTAGCGTGAGGGATGACTGCCC
TATGGGTTGTAAACCTCTTTTGTACGGGAATAACGGTCTCCACGTGTGGGGATGTGCATGTACCGTACGAATAAGGATCG
GCTAACTCCGTGCCAGCAGCCGCGGTAATACGGAGGATCCGAGCGTTATCCGGATTTATTGGGTTTAAAGGGAGCGTAGG
CGGACTGTTAAGTCAGCTGTGAAATGTAGACGCTCAACGTCTGCACTGCAGTTGAAACTGGCAGCCTTGAGTGCGTAAGA
GGCAGGCGGAATTCGTCGTGTAGCGGTGAAATGCTTAGATATGACGAAGAACTCCGATTGCGAAGGCAGCTTGCTGGGCC
GCAACTGACGCTGAAGCTCGAAGGTGCGGGTATCAAACAGGATTAGATACCCGAGTAGTCC
>t0004657_II-10;size=8;
CCTACGGGGGGCAGCAGCTAAGAATATTCCGCAATGGACGAAAGTCTGACGGAGCGACGCCGCGTGGATGATGAAGGCCG
GAAGGTTGTAAAATCCTTTTATGACTGAGGAATAAGTATGGTGAGAGAAACGCCATATGGTGACTGTAGGTCATGAATAA
GCAACGGCTAATTACGTGCCAGCAGCCGCGGTAACACGTAAGTTGCGAGCGTTGTTCGGAATTATTGGGCGTAAAGGGCA
TGTAGGCGGTTTTGCAAGCTTGGTGTGAAATCCCGGGGCTTAACTCCGGAATTGCGTTGAGAACTGCATAACTAGAGTCA
CTGAGGGGCAATCAGAATTCCAGGTGTAGGGGTGAAATCTGTAGATATCTGGAAGAATACCAATGGCGAAGGCAGGTTAC
CAGCAGATGACTGACGCTGAGGTGCGAAGGTGCGGGGAGCAAACAGGATTAGATACCCTTGTAGTCC
>t0002324_II-10;size=8;
CCTACGGGAGGCTGCAGTGAGGAATATTGGTCAATGGCCGGAAGGCTGAACCAGCCAAGTAGCGTGAGGGATGACTGCCC
TATGGGTTGTAAACCTCTTTTGTACGGGAATAACGGTCTCCACGTGTGGTGATGTGCATGTACCGTACGAATAAGGATCG
GCTAACTCCGTGCCAGCAGCCGCGGTAATACGGAGGATCCGAGCGTTATCCGGATTTATTGGGTTTAAAGGGAGCGTAGG
CGGACTGTTAAGTCAGCTGTGAAATGTAGACGCTCAACGTCTGCACTGCAGTTGAAACTGGCAGCCTTGAGTGCGTAAGA
GGCAGGCGGAATTCGTCGTGTAGCGGTGAAATGCTTAGATATGACGAAGAACTCCGATTGCGAAGGCAGCTTGCTGGGCC
GCAACTGACGCTGAAGCTCGAAGGTGCGGGTATCAAACAGGATTAGATACCCCAGTAGTCC
>t0004761_II-10;size=8;
CCTACGGGCGGCTGCAGTGGGGAATATTGCACAATGGGGGAAACCCTGATGCAGCGACGCCGCGTGAGTGAAGAAGTATT
TCGGTATGTAAAGCTCTATCAGCAGGGAAGAAAATGACGGTACCTGACTAAGAAGCCCCGGCTAACTACGTGCCAGCAGC
CGCGGTAATACGTAGGGGGCAAGCGTTATCCGGATTTACTGGGTGTAAAGGGAGCGTAGACGGCATGGCAAGTCTGAAGT
GAAAGCTCGGGGCTCAACCCCGGAACTGCTTTGGAAACTGTCAAGCTAGAGTGTCGGAGAGGTAAGTGGAATTCCTAGTG
TAGCGGTGAAATGCGTAGATATTAGGAGGAACACCAGTGGCGAAGGCGGCTTACTGGACGATAACTGACGTTGAGGCTCG
AAAGCGTGGGGAGCAAACAGGATTAGATACCCTGGTAGTCC
>t0015302_II-10;size=8;
CCTACGGGAGGCTGCAGTGAGGAATATTGGTCAATGGCCGGAAGGCTGAACCAGCCAAGTAGCGTGAGGGATGACTGCCC
TATGGGTTGTAAACCTCTTTTGTACGGGAATAACGGTCTCCACGTGTGGGGATGTGCATGTACCGTACGAATAAGGATCG
GCTAACTCCGTGCCAGCAGCCGCGGTAATACGGAGGATCCGAGCGTTATCCGGATTTATTGGGTTTAAAGGGAGCGTAGG
CGGACTGTTAAGTCAGCTGTGAAATGTAGACGCTCAACGTCTGCACTGCAGTTGAAACTGGCAGCCTTGAGTGCGTAAGA
GGCAGGCGGAATTCGTCGTGTAGCGGTGAAATGCTTAGATATGACGAAGAACTCCGATTGCGAAGGCAGCTTGCTGGGCC
GCAACTGACGCTGAAGCTCGAAGGTGCGGGTATCAAACAGGATTAGATACCCCTGTAGTCC
>t0016901_II-10;size=8;
CCTACGGGTGGCTGCAGTGAGGAATATTGGTCAATGGCCGGGAGGCTGAACCAGCCAAGTAGCGTGCAGGAAGACGGCCC
TACGGGTTGTAAACTGCTTTTGCGCGTGATTAAAACACCCCACGTGTGGGGTTTTGCAGTTAGCGCGCGAATAAGGACCG
GCTAATTCCGTGCCAGCAGCCGCGGTAATACGGAAGGTCCTGGTGTTATCCGGATTTATTGGGTTTAAAGGGAGCGTAGG
CTGCGAGGTCAGCGTGTTGTGAAATCCCGGGGCTCAACCTCGGGTGTGCAGCGCGAACTTCCTTGCTTGAGAGTACGCCA
GGCAGGCGGAATTCGTGGTGTAGCGGTGAAATGCTTAGATATCACGAAGAACCCCGATTGCGAAGGCAGCTTGCCGGAGT
ATTTCTGACGCTGAAGCTCGAAGGTGCGGGTATCGAACAGGATTAGATACCCTAGTAGTCC
>t0008428_II-10;size=8;
CCTACGGGCGGCTGCAGTAAGGAATATTGGGCAATGGGGGGAACCCTGACCCAGCCATGCCGCGTGAGGGAATGAGGCCC
TACGGGTCGTGAACCTCTTTTGCCTGGGGATAACCCCTCCCGCGCGACGGGGGGCTGCAGGTACCAGGCGAATAAGCATC
GGCTAACTCCGTGCCAGCAGCCGCGGTAATACGGAGGATGCGAGCGTTATCCGGATTCATTGGGTTTAAAGGGTGCGCAG
GCGGCCATGTAAGTCAGCGGTGAAAGCCAGGGGCCCAACCCCGGAAGTGCCGTTGATACTGCATGGCTGGAATGCGGTCG
AGGCGGGCGGAATGTGACGTGTAGCGGTGAAATGCATAGATATGTCACAGAACTCCGATAGCGAAGGCAGCTCGCCAGGC
CTGCATTGACGCTCAGGCACGAAAGCGTGGGGATCAAACAGGATTAGATACCCTTGTAGTCC
>t0002133_II-10;size=8;
CCTACGGGAGGCTGCAGGTACCAGGCGAATAAGCATCGGCTAACTCCGTGCCAGCAGCCGCGGTAATACGGAGGATGCGA
GCGTTATCCGGATTCATTGGGTTTAAAGGGTGCGCAGGCGGCCATGTAAGTCAGCGGTGAAAGCCAGGGGCCCAACCCCG
GAAGTGCCGTTGATACTGCATGGCTGGAATGCGGTCGAGGCGGGCGGAATGTGACGTGTAGCGGTGAAATGCATAGATAT
GTCACAGAACTCCGATAGCGAAGGCAGCTCGCCAGGCCTGCATTGACGCTCAGGCACGAAAGCGTGGGGATCAAACAGGA
TTAGATACCCGGGTAGTCC
>t0010257_II-10;size=8;
CCTACGGGAGGCAGCAGTAAGGAATATTGGGCAATGGGGGGAACCCTGACCCAGCCATGCCGCGTGAGGGAATGAGGCCC
TACGGGTCGTGAACCTCTTTTGCCTGGGGATAACCCCTCCCGCGCGACGGGGGGCTGCAGGTACCAGGCGAATAAGCATC
GGCTAACTCCGTGCCAGCAGCCGCGGTAATACGGAGGATGCGAGCGTTATCCGGATTCATTGGGTTTAAAGGGTGCGCAG
GCGGCCATGTAAGTCAGCGGTGAAAGCCAGGGGCCCAACCCCGGAAGTGCCGTTGATACTGCATGGCTGGAATGCGGTCG
AGGCGGGCGGAATGTGACGTGTAGCGGTGAAATGCATAGATATGTCACAGAACTCCGATAGCGAAGGCAGCTCGCCAGGC
CTGCATTGACGCTCAGGCACGAAAGCGTGGGGATCAAACAGGATTAGATACCCCAGTAGTCC
>t0000891_II-10;size=8;
CCTACGGGAGGCAGCAGGTACCAGGCGAATAAGCATCGGCTAACTCCGTGCCAGCAGCCGCGGTAATACGGAGGATGCGA
GCGTTATCCGGATTCATTGGGTTTAAAGGGTGCGCAGGCGGCCATGTAAGTCAGCGGTGAAAGCCAGGGGCCCAACCCCG
GAAGTGCCGTTGATACTGCACGGCTGGAATGCGGTCGAGGCGGGCGGAATGTGACGTGTAGCGGTGAAATGCATAGATAT
GTCACAGAACTCCGATAGCGAAGGCAGCTCGCCAGGCCTGCATTGACGCTCAGGCACGAAAGCGTGGGGATCAAACAGGA
TTAGATACCCGGGTAGTCC
>t0006345_II-10;size=8;
CCTACGGGGGGCTGCAGTCGAGAATCATTCACAATGGGGGCAACCCTGATGGTGCGACGCCGCGTGGGGGAGGAAGGTCT
TCGGATTGTAAACCCCTGTCATGCGGGAGCAAGGCGCAAGCTTGATAGTACCGCAAGAGGAAGAGACGGCAAACTCTGTG
CCAGCAGCCGCGGTAATACAGAGGTCTCAAGCGTTGTTCGGAATCACTGGGCGTAAAGGGTACGTAGGCTGCCGCATAAG
TCGCGCGTGAAAGGCAGGGGCTCAACCCCTGGAGTGCGCGTGATACTGTGCGGCTGGAGTGATGGAGGGGGAACCGGAAT
TCTTGGTGTAGCAGTGAAATGCGTAGATATCAAGAAGAAGACTCGTGGCGAAGGCGGGTTCCTGGACATTCACTGACGCT
GAGGTACGAAGGCCGGGGTAGCGAAAGGGATTAGATACCCTGGTAGTCC
>t0002103_II-10;size=8;
CCTACGGGTGGCTGCAGTCGAGAATCATTCACAATGGGGGCAACCCTGATGGTGCGACGCCGCGTGGGGGAGGAAGGTCT
TCGGATTGTAAACCCCTGTCATGCGGGAGCAAGGCGCAAGCTTGATAGTACCGCAAGAGGAAGAGACGGCAAACTCTGTG
CCAGCAGCCGCGGTAATACAGAGGTCTCAAGCGTTGTTCGGAATCACTGGGCGTAAAGGGTACGTAGGCTGCCGCATAAG
TCGCGCGTGAAAGGCAGGGGCTCAACCCCTGGAGTGCGCGTGATACTGTGCGGCTGGAGTGATGGAGGGGGAACCGGAAT
TCTTGGTGTAGCAGTGAAATGCGTAGATATCAAGAAGAAGACTCGTGGCGAAGGCGGGTTCCTGGACATTCACTGACGCT
GAGGTACGAAGGCCGGGGTAGCGAAAGGGATTAGATACCCTAGTAGTCC
>t0003330_II-10;size=8;
CCTACGGGCGGCTGCAGTGAGGAATATTGGTCAATGGACGGAAGTCTGAACCAGCCATGCCGCGTGAAGGAAGACGGCCC
TATGGGTTGTAAACTTCTTTTGTGGTGGAGCAATAAGGCGTACGTGTACGTCGATGAGAGTACATCACGAATAAGCATCG
GCTAACTCCGTGCCAGCAGCCGCGGTAATACGGAGGATGCAAGCGTTATCCGGATTTATTGGGTTTAAAGGGTGCGTAGG
CTGTGCAGCAAGTCAGAGGTGAAAGCCCGGTGCTCAACACCGGAACTGCCTTTGATACTGTTGTGCTGGAATACGGATGC
CGTGGGAGGAATGAGTAGTGTAGCGGTGAAATGCATAGATATTACTCAGAACACCGATTGCGAAGGCATCTCACGAATCC
GTCATTGACGCTGAGGCACGAAAGTGTGGGGATCAAACAGGATTAGATACCCTAGTAGTCC
>t0004346_II-10;size=8;
CCTACGGGAGGCAGCAGGTACCAGGCGAATAAGCATCGGCTAACTCCGTGCCAGCAGCCGCGGTAATACGGAGGATGCGA
GCGTTATCCGGATTCATTGGGTTTAAAGGGTGCGCAGGCGGCCATGTAAGTCAGCGGTGAAAGCCAGGGGCCCAACCCCG
GAAGTGCCGTTGATACTGCACGGCTGGAATGCGGTCGAGGCGGGCGGAATGTGACGTGTAGCGGTGAAATGCATAGATAT
GTCACAGAACTCCGATAGCGAAGGCAGCTCGCCAGGCCTGCATTGACGCTCAGGCACGAAAGCGTGGGGATCAAACAGGA
TTAGATACCCCTGTAGTCC
>t0005927_II-10;size=8;
CCTACGGGGGGCTGCAGTAAGGAATATTGGGCAATGGGGGGAACCCTGACCCAGCCATGCCGCGTGAGGGAATGAGGCCC
TACGGGTCGTGAACCTCTTTTGCCTGGGGATAACCCCTCCCGCGCGACGGGGGGCTGCAGGTACCAGGCGAATAAGCATC
GGCTAACTCCGTGCCAGCAGCCGCGGTAATACGGAGGATGCGAGCGTTATCCGGATTCATTGGGTTTAAAGGGTGCGCAG
GCGGCCATGTAAGTCAGCGGTGAAAGCCAGGGGCCCAACCCCGGAAGTGCCGTTGATACTGCACGGCTGGAATGCGGTCG
AGGCGGGCGGAATGTGACGTGTAGCGGTGAAATGCATAGATATGTCACAGAACTCCGATAGCGAAGGCAGCTCGCCAGGC
CTGCATTGACGCTCAGGCACGAAAGCGTGGGGATCAAACAGGATTAGATACCCGAGTAGTCC
>t0012741_II-10;size=8;
CCTACGGGCGGCTGCAGGTACCAGGCGAATAAGCATCGGCTAACTCCGTGCCAGCAGCCGCGGTAATACGGAGGATGCGA
GCGTTATCCGGATTCATTGGGTTTAAAGGGTGCGCAGGCGGCCATGTAAGTCAGCGGTGAAAGCCAGGGGCCCAACCCCG
GAAGTGCCGTTGATACTGCACGGCTGGAATGCGGTCGAGGCGGGCGGAATGTGACGTGTAGCGGTGAAATGCATAGATAT
GTCACAGAACTCCGATAGCGAAGGCAGCTCGCCAGGCCTGCATTGACGCTCAGGCACGAAAGCGTGGGGATCAAACAGGA
TTAGATACCCGGGTAGTCC
>t0009228_II-10;size=8;
CCTACGGGCGGCAGCAGGTACCAGGCGAATAAGCATCGGCTAACTCCGTGCCAGCAGCCGCGGTAATACGGAGGATGCGA
GCGTTATCCGGATTCATTGGGTTTAAAGGGTGCGCAGGCGGCCATGTAAGTCAGCGGTGAAAGCCAGGGGCCCAACCCCG
GAAGTGCCGTTGATACTGCATGGCTGGAATGCGGTCGAGGCGGGCGGAATGTGACGTGTAGCGGTGAAATGCATAGATAT
GTCACAGAACTCCGATAGCGAAGGCAGCTCGCCAGGCCTGCATTGACGCTCAGGCACGAAAGCGTGGGGATCAAACAGGA
TTAGATACCCCTGTAGTCC
>t0001069_II-10;size=8;
CCTACGGGTGGCTGCAGTAAGGAATATTGGGCAATGGGGGGAACCCTGACCCAGCCATGCCGCGTGAGGGAATGAGGCCC
TACGGGTCGTGAACCTCTTTTGCCTGGGGATAACCCCTCCCGCGCGACGGGGGGCTGCAGGTACCAGGCGAATAAGCATC
GGCTAACTCCGTGCCAGCAGCCGCGGTAATACGGAGGATGCGAGCGTTATCCGGATTCATTGGGTTTAAAGGGTGCGCAG
GCGGCCATGTAAGTCAGCGGTGAAAGCCAGGGGCCCAACCCCGGAAGTGCCGTTGATACTGCACGGCTGGAATGCGGTCG
AGGCGGGCGGAATGTGACGTGTAGCGGTGAAATGCATAGATATGTCACAGAACTCCGATAGCGAAGGCAGCTCGCCAGGC
CTGCATTGACGCTCAGGCACGAAAGCGTGGGGATCAAACAGGATTAGATACCCCAGTAGTCC
>t0016740_II-10;size=8;
CCTACGGGCGGCTGCAGTGGGGAATATTGCACAATGGGGGAAACCCTGATGCAGCGACGCCGCGTGAGTGAAGAAGTATT
TCGGTATGTAAAGCTCTATCAGCAGGGAAGAAAATGACGGTACCTGACTAAGAAGCCCCGGCTAACTACGTGCCAGCAGC
CGCGGTAATACGTAGGGGGCAAGCGTTATCCGGATTTACTGGGTGTAAAGGGAGCGTAGACGGCATGGCAAGTCTGAAGT
GAAAGCTCGGGGCTCAACCCCGGAACTGCTTTGGAAACTGTCAAGCTAGAGTGTCGGAGAGGTAAGTGGAATTCCTAGTG
TAGCGGTGAAATGCGTAGATATTAGGAGGAACACCAGTGGCGAAGGCGGCTTACTGGACGATAACTGACGTTGAGGCTCG
AAAGCGTGGGGAGCAAACAGGATTAGATACCCGAGTAGTCC
>t0003444_II-10;size=8;
CCTACGGGCGGCAGCAGGTACCAGGCGAATAAGCATCGGCTAACTCCGTGCCAGCAGCCGCGGTAATACGGAGGATGCGA
GCGTTATCCGGATTCATTGGGTTTAAAGGGTGCGCAGGCGGCCATGTAAGTCAGCGGTGAAAGCCAGGGGCCCAACCCCG
GAAGTGCCGTTGATACTGCACGGCTGGAATGCGGTCGAGGCGGGCGGAATGTGACGTGTAGCGGTGAAATGCATAGATAT
GTCACAGAACTCCGATAGCGAAGGCAGCTCGCCAGGCCTGCATTGACGCTCAGGCACGAAAGCGTGGGGATCAAACAGGA
TTAGATACCCGGGTAGTCC
>t0002945_II-10;size=8;
CCTACGGGCGGCTGCAGTGAGGAATATTGGTCAATGGGCGCAAGCCTGAACCAGCCAAGTAGCGTGCAGGATGACGGCCC
TATGGGTTGTAAACTGCTTTTGTCGGGGGATAAAGTGACCCACGTGTGGGTTATTGCAGGTACCCGGTGAATAAGGACCG
GCTAATTCCGTGCCAGCAGCCGCGGTAATACGGAAGGTCCGAGCGTTATCCGGATTTATTGGGTTTAAAGGGAGCGTAGG
TGGAAGTGTAAGTCAGCCGTCAAATTGCGCAGCTTAACTGCGTCCAGCGGTTGAAACTGCATTTCTTGAGTGCACAAGAG
GAAGGTGGAATTCGTGGTGTAGCGGTGAAATGCTTAGATATCACGAAGAACTCCGATTGCGAAGGCAGCCTTCTGGGGTG
CAACTGACACTGAGGCTCGAAGGTGCGGGTATCAAACAGGATTAGATACCCTGGTAGTCC
>t0002153_II-10;size=8;
CCTACGGGCGGCTGCAGTGAGGAATATTGGTCAATGGCCGAGAGGCTGAACCAGCCAAGTCGCGTGAGGGAAGACGGCCC
TATGGGTTGTAAACCTCTTTTGTGCGGGAATAAAGTTCCCCATGCGTGGGGATTTGCATGTACCGCACGAATAAGGATCG
GCTAACTCCGTGCCAGCAGCCGCGGTAATACGGAGGATCCGAGTGTTATCCGGATTTATTGGGTTTAAAGGGTGCGTAGG
CGGGTGATCAAGTCAGTGGTGAAATGGTGCGGCTCAACCGTAGCATTGCCGTTGAAACTGGTTGTCTTGAGTGCGAATGA
GGTGGGCGGAATGTGTCATGTAGCGGTGAAATGCATAGATATGACACAGAACACCGATTGCGGAGGCAGCTCACTGGGAC
GCGACTGACGCTGAGGCACGAAAGTGCGGGGATCGAACAGGATTAGATACCCGTGTAGTCC
>t0006227_II-10;size=8;
CCTACGGGTGGCTGCAGTGAGGAATATTGGTCAATGGACGGAAGTCTGAACCAGCCATGCCGCGTGAAGGAAGGAGGCCC
TATGGGTTGTGAACTTCTTTTGCCGCAGAGTAATAAGGGTCCTGCGGGGCCTGATGAGAGTATGCGGCGAATAAGCATCG
GCTAACTCCGTGCCAGCAGCCGCGGTAATACGGAGGATGCAAGCGTTATCCGGATTTATTGGGTTTAAAGGGTGCGTAGG
CGGACGCGTAAGTCAGCGGTGAAATATCCCGGCTCAACCGGGAGGCTGCCGTTGATACTGCGCGACTGGAGTCCAAACGG
CGCCGGCGGAATATGTAATGTAGCGGTGAAATGCATAGATATTACATAGAACACCGATCGCGAAGGCAGCTGGCGAGGAT
GGTACTGACGCTGAGGCACGAAGGCGTGGGGATCAAACAGGATTAGATACCCTAGTAGTCC
>t0002757_II-10;size=8;
CCTACGGGGGGCTGCAGTGAGGAATATTGGTCAATGGGCGAGAGCCTGAACCAGCCAAGTAGCGTGGAGGAAGAAGGTCC
TATGGGTTGTAAACTCCTTTTGTGCGGGGGTAAAGTGCGCCACGTGTGGTGCATTGCAAGTACCGTACGAATAAGCATCG
GCTAACTCCGTGCCAGCAGCCGCGGTAATACGGAGGATGCGAGCGTTATCCGGATTTATTGGGTTTAAAGGGAGCGTAGG
CTGGATGTTAAGTCAGCGGTCAAAAGGAGCGGCTCAACCGTTCTTCGCCGTTGATACTGGTATCCTTGAGTGCGCAAGAG
GTGGATGGAATTTAGGGTGTAGCGGTGAAATGCTTAGATATCCTAAAGAACTCCGATTGCGAAGGCAGTCCACTGGGGCG
CAACTGACGCTGAAGCTCGAAAGTGCGGGTATCAAACAGGATTAGATACCCCAGTAGTCC
>t0003417_II-10;size=8;
CCTACGGGAGGCTGCAGTGGGGAATATTGCACAATGGGGGAAACCCTGATGCAGCGATGCCGCGTGGAGGAAGAAGGTTT
TCGGATTGTAAACTCCTGTCTTAAAGGACGATAATGACGGTACTTTAGGAGGAAGCTCCGGCTAACTACGTGCCAGCAGC
CGCGGTAATACGTAGGGAGCGAGCGTTGTCCGGAATTACTGGGTGTAAAGGGAGCGTAGGCGGGATTGCAAGTCAGATGT
GAAAACTATGGGCTCAACCCATAGACTGCATTTGAAACTGTAGTTCTTGAGTGAAGTAGAGGTAAGCGGAATTCCTGGTG
TAGCGGTGAAATGCGTAGATATCAGGAGGAACACCGGTGGCGAAGGCGGCTTACTGGGCTTTTACTGACGCTGAGGCTCG
AAAGCGTGGGGAGCAAACAGGATTAGATACCCTAGTAGTCC
>t0000576_II-10;size=8;
CCTACGGGGGGCTGCAGTGAGGAATATTGGTCAATGGGCGAGAGCCTGAACCAGCCAAGTAGCGTGGAGGAAGAAGGTCC
TATGGGTTGTAAACTCCTTTTGTGCGGGGGTAAAGTGCGCCACGTGTGGTGCATTGCAAGTACCGTACGAATAAGCATCG
GCTAACTCCGTGCCAGCAGCCGCGGTAATACGGAGGATGCGAGCGTTATCCGGATTTATTGGGTTTAAAGGGAGCGTAGG
CTGGATGTTAAGTCAGCGGTCAAAAGGAGCGGCTCAACCGTTCTTCGCCGTTGATACTGGTATCCTTGAGTGCGCAAGAG
GTGGATGGAATTTAGGGTGTAGCGGTGAAATGCTTAGATATCCTAAAGAACTCCGATTGCGAAGGCAGTCCACTGGGGCG
CAACTGACGCTGAAGCTCGAAAGTGCGGGTATCAAACAGGATTAGATACCCTTGTAGTCC
>t0002914_II-10;size=8;
CCTACGGGTGGCTGCAGTCGAGAATCATTCACAATGGGGGCAACCCTGATGGTGCGACGCCGCGTGGGGGAGGAAGGTCT
TCGGATTGTAAACCCCTGTCATGCGGGAGCAAGGCGCAAGCTTGATAGTACCGCAAGAGGAAGAGACGGCAAACTCTGTG
CCAGCAGCCGCGGTAATACAGAGGTCTCAAGCGTTGTTCGGAATCACTGGGCGTAAAGGGTACGTAGGCTGCCGCATAAG
TCGCGCGTGAAAGGCAGGGGCTCAACCCCTGGAGTGCGCGTGATACTGTGCGGCTGGAGTGATGGAGGGGGAACCGGAAT
TCTTGGTGTAGCAGTGAAATGCGTAGATATCAAGAAGAAGACTCGTGGCGAAGGCGGGTTCCTGGACATTCACTGACGCT
GAGGTACGAAGGCCGGGGTAGCGAAAGGGATTAGATACCCCGGTAGTCC
>t0002045_II-10;size=8;
CCTACGGGCGGCAGCAGGTACCAGGCGAATAAGCATCGGCTAACTCCGTGCCAGCAGCCGCGGTAATACGGAGGATGCGA
GCGTTATCCGGATTCATTGGGTTTAAAGGGTGCGCAGGCGGCCATGTAAGTCAGCGGTGAAAGCCAGGGGCCCAACCCCG
GAAGTGCCGTTGATACTGCACGGCTGGAATGCGGTCGAGGCGGGCGGAATGTGACGTGTAGCGGTGAAATGCATAGATAT
GTCACAGAACTCCGATAGCGAAGGCAGCTCGCCAGGCCTGCATTGACGCTCAGGCACGAAAGCGTGGGGATCAAACAGGA
TTAGATACCCCGGTAGTCC
>t0003884_II-10;size=8;
CCTACGGGGGGCAGCAGTGAGGAATATTGGTCAATGGCCGGAAGGCTGAACCAGCCAAGTAGCGTGAGGGATGACTGCCC
TATGGGTTGTAAACCTCTTTTGTACGGGAATAACGGTCTCCACGTGTGGTGATGTGCATGTACCGTACGAATAAGGATCG
GCTAACTCCGTGCCAGCAGCCGCGGTAATACGGAGGATCCGAGCGTTATCCGGATTTATTGGGTTTAAAGGGAGCGTAGG
CGGACTGTTAAGTCAGCTGTGAAATGTAGACGCTCAACGTCTGCACTGCAGTTGAAACTGGCAGCCTTGAGTGCGTAAGA
GGCAGGCGGAATTCGTCGTGTAGCGGTGAAATGCTTAGATATGACGAAGAACTCCGATTGCGAAGGCAGCTTGCTGGGCC
GCAACTGACGCTGAAGCTCGAAGGTGCGGGTATCAAACAGGATTAGATACCCTAGTAGTCC
>t0006758_II-10;size=8;
CCTACGGGAGGCTGCAGTGGGGAATATTGGACAATGGGGGAAACCCTGATCCAGCGACGCCGCGTGAGTGAAGAAGTATT
TCGGTATGTAAAGCTCTATCAGCAGGGAAGATAATGACGGTACCTGACTAAGAAGCCCCGGCTAACTACGTGCCAGCAGC
CGCGGTAATACGTAGGGGGCAAGCGTTATCCGGATTTACTGGGTGTAAAGGGAGCGTAGACGGCATGGCAAGTCTGATGT
GAAAACCCGGGGCTCAACCCCGGGACTGCATTGGAAACTGTCAGGCTAGAGTGCAGGAGAGGTAAGTGGAATTCCTAGTG
TAGCGGTGAAATGCGTAGATATTAGGAGGAACACCAGTGGCGAAGGCGGCTTACTGGACTGTAACTGACGTTGAGGCTCG
AAAGCGTGGGGAGCAAACAGGATTAGATACCCCAGTAGTCC
>t0001394_II-10;size=8;
CCTACGGGCGGCAGCAGCTAAGAATATTCCGCAATGGACGAAAGTCTGACGGAGCGACGCCGCGTGGATGATGAAGGCCG
GAAGGTTGTAAAATCCTTTTATGACTGAGGAATAAGTATGGTGAGAGAAACGCCATATGGTGACTGTAGGTCATGAATAA
GCAACGGCTAATTACGTGCCAGCAGCCGCGGTAACACGTAAGTTGCGAGCGTTGTTCGGAATTATTGGGCGTAAAGGGCA
TGTAGGCGGTTTTGCAAGCTTGGTGTGAAATCCCGGGGCTTAACTCCGGAATTGCGTTGAGAACTGCATAACTAGAGTCA
CTGAGGGGCAATCAGAATTCCAGGTGTAGGGGTGAAATCTGTAGATATCTGGAAGAATACCAATGGCGAAGGCAGGTTAC
CAGCAGATGACTGACGCTGAGGTGCGAAGGTGCGGGGAGCAAACAGGATTAGATACCCTTGTAGTCC
>t0015306_II-10;size=8;
CCTACGGGGGGCTGCAGTGAGGAATATTGGTCAATGGACGGAAGTCTGAACCAGCCATGCCGCGTGAAGGAAGACGGCCC
TATGGGTTGTAAACTTCTTTTGTGGTGGAGCAATAAGGCGTACGTGTACGTCGATGAGAGTACATCACGAATAAGCATCG
GCTAACTCCGTGCCAGCAGCCGCGGTAATACGGAGGATGCAAGCGTTATCCGGATTTATTGGGTTTAAAGGGTGCGTAGG
CTGTGCAGCAAGTCAGAGGTGAAAGCCCGGTGCTCAACACCGGAACTGCCTTTGATACTGTTGTGCTGGAATACGGATGC
CGTGGGAGGAATGAGTAGTGTAGCGGTGAAATGCATAGATATTACTCAGAACACCGATTGCGAAGGCATCTCACGAATCC
GTCATTGACGCTGAGGCACGAAAGTGTGGGGATCAAACAGGATTAGATACCCCGGTAGTCC
>t0023347_II-10;size=8;
CCTACGGGGGGCAGCAGGTACCAGGCGAATAAGCATCGGCTAACTCCGTGCCAGCAGCCGCGGTAATACGGAGGATGCGA
GCGTTATCCGGATTCATTGGGTTTAAAGGGTGCGCAGGCGGCCATGTAAGTCAGCGGTGAAAGCCAGGGGCCCAACCCCG
GAAGTGCCGTTGATACTGCACGGCTGGAATGCGGTCGAGGCGGGCGGAATGTGACGTGTAGCGGTGAAATGCATAGATAT
GTCACAGAACTCCGATAGCGAAGGCAGCTCGCCAGGCCTGCATTGACGCTCAGGCACGAAAGCGTGGGGATCAAACAGGA
TTAGATACCCGTGTAGTCC
>t0005516_II-10;size=8;
CCTACGGGGGGCTGCAGTGGGGAATATTGGACAATGGGGGAAACCCTGATCCAGCGACGCCGCGTGAGTGAAGAAGTATT
TCGGTATGTAAAGCTCTATCAGCAGGGAAGATAATGACGGTACCTGACTAAGAAGCCCCGGCTAACTACGTGCCAGCAGC
CGCGGTAATACGTAGGGGGCAAGCGTTATCCGGATTTACTGGGTGTAAAGGGAGCGTAGACGGCATGGCAAGTCTGATGT
GAAAACCCGGGGCTCAACCCCGGGACTGCATTGGAAACTGTCAGGCTAGAGTGCAGGAGAGGTAAGTGGAATTCCTAGTG
TAGCGGTGAAATGCGTAGATATTAGGAGGAACACCAGTGGCGAAGGCGGCTTACTGGACTGTAACTGACGTTGAGGCTCG
AAAGCGTGGGGAGCAAACAGGATTAGATACCCCAGTAGTCC
>t0001523_II-10;size=8;
CCTACGGGAGGCTGCAGTGAGGAATATTGGTCAATGGACGGAAGTCTGAACCAGCCATGCCGCGTGCGGGAATAAGGCCC
TATGGGTCGTAAACCGCTTTTGACGGGGAGCAATAAGGCGTACGTGTACGCCGATGAGAGTACTCGTCGAATAAGCATCG
GCTAACTCCGTGCCAGCAGCCGCGGTAATACGGAGGATGCAAGCGTTATCCGGATTTATTGGGTTTAAAGGGTGCGTAGG
CTGTGCTTCAAGTCAGGGGTGAAATGCCCGGGCCTAACCCGGGAACTGCCTTTGATACTGGAGCGCTGGAATACGGATGC
CGTGGGAGGAATGAGTAGTGTAGCGGTGAAATGCATAGATATTACTCAGAACACCGATTGCGAAGGCATCTCACGAATCC
GTCATTGACGCTGAGGCACGAAAGCGTGGGGATCAAACAGGATTAGATACCCTAGTAGTCC
>t0005153_II-10;size=8;
CCTACGGGTGGCTGCAGCTAAGAATATTCCGCAATGGACGAAAGTCTGACGGAGCGACGCCGCGTGGATGATGAAGGCCG
GAAGGTTGTAAAATCCTTTTATGACTGAGGAATAAGTATGGTGAGAGAAACGCCATATGGTGACTGTAGGTCATGAATAA
GCAACGGCTAATTACGTGCCAGCAGCCGCGGTAACACGTAAGTTGCGAGCGTTGTTCGGAATTATTGGGCGTAAAGGGCA
TGTAGGCGGTTTTGCAAGCTTGGTGTGAAATCCCGGGGCTTAACTCCGGAATTGCGTTGAGAACTGCATAACTAGAGTCA
CTGAGGGGCAATCAGAATTCCAGGTGTAGGGGTGAAATCTGTAGATATCTGGAAGAATACCAATGGCGAAGGCAGGTTAC
CAGCAGATGACTGACGCTGAGGTGCGAAGGTGCGGGGAGCAAACAGGATTAGATACCCGGGTAGTCC
>t0002877_II-10;size=8;
CCTACGGGTGGCTGCAGTGAGGAATATTGGTCAATGGACGGAAGTCTGAACCAGCCATGCCGCGTGAAGGAAGACGGCCC
TATGGGTTGTAAACTTCTTTTGTGGTGGAGCAATAAGGCGTACGTGTACGTCGATGAGAGTACATCACGAATAAGCATCG
GCTAACTCCGTGCCAGCAGCCGCGGTAATACGGAGGATGCAAGCGTTATCCGGATTTATTGGGTTTAAAGGGTGCGTAGG
CTGTGCAGCAAGTCAGAGGTGAAAGCCCGGTGCTCAACACCGGAACTGCCTTTGATACTGTTGTGCTGGAATACGGATGC
CGTGGGAGGAATGAGTAGTGTAGCGGTGAAATGCATAGATATTACTCAGAACACCGATTGCGAAGGCATCTCACGAATCC
GTCATTGACGCTGAGGCACGAAAGTGTGGGGATCAAACAGGATTAGATACCCCAGTAGTCC
>t0000600_II-10;size=8;
CCTACGGGAGGCTGCAGTGGGGAATATTGCACAATGGGGGAAACCCTGATGCAGCGACGCCGCGTGAGTGAAGAAGTATT
TCGGTATGTAAAGCTCTATCAGCAGGGAAGAAAATGACGGTACCTGACTAAGAAGCCCCGGCTAACTACGTGCCAGCAGC
CGCGGTAATACGTAGGGGGCAAGCGTTATCCGGATTTACTGGGTGTAAAGGGAGCGTAGACGGCATGGCAAGTCTGAAGT
GAAAGCTCGGGGCTCAACCCCGGAACTGCTTTGGAAACTGTCAAGCTAGAGTGTCGGAGAGGTAAGTGGAATTCCTAGTG
TAGCGGTGAAATGCGTAGATATTAGGAGGAACACCAGTGGCGAAGGCGGCTTACTGGACGATAACTGACGTTGAGGCTCG
AAAGCGTGGGGAGCAAACAGGATTAGATACCCGAGTAGTCC
>t0017711_II-10;size=8;
CCTACGGGGGGCTGCAGTCGAGAATCATTCACAATGGGGGCAACCCTGATGGTGCGACGCCGCGTGGGGGAGGAAGGTCT
TCGGATTGTAAACCCCTGTCATGCGGGAGCAAGGCGCAAGCTTGATAGTACCGCAAGAGGAAGAGACGGCAAACTCTGTG
CCAGCAGCCGCGGTAATACAGAGGTCTCAAGCGTTGTTCGGAATCACTGGGCGTAAAGGGTACGTAGGCTGCCGCATAAG
TCGCGCGTGAAAGGCAGGGGCTCAACCCCTGGAGTGCGCGTGATACTGTGCGGCTGGAGTGATGGAGGGGGAACCGGAAT
TCTTGGTGTAGCAGTGAAATGCGTAGATATCAAGAAGAAGACTCGTGGCGAAGGCGGGTTCCTGGACATTCACTGACGCT
GAGGTACGAAGGCCGGGGTAGCGAAAGGGATTAGATACCCCAGTAGTCC
>t0007629_II-10;size=8;
CCTACGGGTGGCTGCAGTGGGGAATATTGGGCAATGGGCGAAAGCCTGACCCAGCAACGCCGCGTGAAGGATGAAGGTCT
TCGGATTGTAAACTTCTTTGATCAGGGACGAATTTTGACGGTACCTGAAGAACAAGTCACGGCTAACTACGTGCCAGCAG
CCGCGGTAATACGTAGGTGACAAGCGTTATCCGGATTTACTGGGTGTAAAGGGCGTGTAGGCGGTTTTGCAAGTCAGATG
TGAAATTCCCGGGCTTAACTTGGGCGCTGCATCTGAAACTGCAGAACTTGAGTACTGGAGGGGATAGCGGAATTCCTAGT
GTAGCGGTAAAATGCGCAGATATTAGGAGGAACACCGGTGGCGAAGGCGGCTATCTGGACAGTAACTGACGCTGAGGCGC
GAAAGCGTGGGGAGCAAACAGGATTAGATACCCTAGTAGTCC
>t0006703_II-10;size=8;
CCTACGGGCGGCTGCAGTCGAGAATCATTCACAATGGGGGCAACCCTGATGGTGCGACGCCGCGTGGGGGAGGAAGGTCT
TCGGATTGTAAACCCCTGTCATGCGGGAGCAAGGCGCAAGCTTGATAGTACCGCAAGAGGAAGAGACGGCAAACTCTGTG
CCAGCAGCCGCGGTAATACAGAGGTCTCAAGCGTTGTTCGGAATCACTGGGCGTAAAGGGTACGTAGGCTGCCGCATAAG
TCGCGCGTGAAAGGCAGGGGCTCAACCCCTGGAGTGCGCGTGATACTGTGCGGCTGGAGTGATGGAGGGGGAACCGGAAT
TCTTGGTGTAGCAGTGAAATGCGTAGATATCAAGAAGAAGACTCGTGGCGAAGGCGGGTTCCTGGACATTCACTGACGCT
GAGGTACGAAGGCCGGGGTAGCGAAAGGGATTAGATACCCTAGTAGTCC
>t0004456_II-10;size=8;
CCTACGGGAGGCTGCAGTAAGGAATATTGGGCAATGGGGGGAACCCTGACCCAGCCATGCCGCGTGAGGGAATGAGGCCC
TACGGGTCGTGAACCTCTTTTGCCTGGGGATAACCCCTCCCGCGCGACGGGGGGCTGCAGGTACCAGGCGAATAAGCATC
GGCTAACTCCGTGCCAGCAGCCGCGGTAATACGGAGGATGCGAGCGTTATCCGGATTCATTGGGTTTAAAGGGTGCGCAG
GCGGCCATGTAAGTCAGCGGTGAAAGCCAGGGGCCCAACCCCGGAAGTGCCGTTGATACTGCATGGCTGGAATGCGGTCG
AGGCGGGCGGAATGTGACGTGTAGCGGTGAAATGCATAGATATGTCACAGAACTCCGATAGCGAAGGCAGCTCGCCAGGC
CTGCATTGACGCTCAGGCACGAAAGCGTGGGGATCAAACAGGATTAGATACCCTAGTAGTCC
>t0006414_II-10;size=8;
CCTACGGGAGGCAGCAGTGGGGAATATTGCACAATGGGGGAAACCCTGATGCAGCGACGCCGCGTGAGTGAAGAAGTATT
TCGGTATGTAAAGCTCTATCAGCAGGGAAGAAAATGACGGTACCTGACTAAGAAGCCCCGGCTAACTACGTGCCAGCAGC
CGCGGTAATACGTAGGGGGCAAGCGTTATCCGGATTTACTGGGTGTAAAGGGAGCGTAGACGGCATGGCAAGTCTGAAGT
GAAAGCTCGGGGCTCAACCCCGGAACTGCTTTGGAAACTGTCAAGCTAGAGTGTCGGAGAGGTAAGTGGAATTCCTAGTG
TAGCGGTGAAATGCGTAGATATTAGGAGGAACACCAGTGGCGAAGGCGGCTTACTGGACGATAACTGACGTTGAGGCTCG
AAAGCGTGGGGAGCAAACAGGATTAGATACCCCAGTAGTCC
>t0009509_II-10;size=8;
CCTACGGGGGGCTGCAGTGAGGAATATTGGTCAATGGCCGGAAGGCTGAACCAGCCAAGTAGCGTGAGGGATGACTGCCC
TATGGGTTGTAAACCTCTTTTGTACGGGAATAACGGTCTCCACGTGTGGTGATGTGCATGTACCGTACGAATAAGGATCG
GCTAACTCCGTGCCAGCAGCCGCGGTAATACGGAGGATCCGAGCGTTATCCGGATTTATTGGGTTTAAAGGGAGCGTAGG
CGGACTGTTAAGTCAGCTGTGAAATGTAGACGCTCAACGTCTGCACTGCAGTTGAAACTGGCAGCCTTGAGTGCGTAAGA
GGCAGGCGGAATTCGTCGTGTAGCGGTGAAATGCTTAGATATGACGAAGAACTCCGATTGCGAAGGCAGCTTGCTGGGCC
GCAACTGACGCTGAAGCTCGAAGGTGCGGGTATCAAACAGGATTAGATACCCGGGTAGTCC
>t0020204_II-10;size=8;
CCTACGGGCGGCAGCAGTCGAGAATCATTCACAATGGGGGCAACCCTGATGGTGCGACGCCGCGTGGGGGAGGAAGGTCT
TCGGATTGTAAACCCCTGTCATGCGGGAGCAAGGCGCAAGCTTGATAGTACCGCAAGAGGAAGAGACGGCAAACTCTGTG
CCAGCAGCCGCGGTAATACAGAGGTCTCAAGCGTTGTTCGGAATCACTGGGCGTAAAGGGTACGTAGGCTGCCGCATAAG
TCGCGCGTGAAAGGCAGGGGCTCAACCCCTGGAGTGCGCGTGATACTGTGCGGCTGGAGTGATGGAGGGGGAACCGGAAT
TCTTGGTGTAGCAGTGAAATGCGTAGATATCAAGAAGAAGACTCGTGGCGAAGGCGGGTTCCTGGACATTCACTGACGCT
GAGGTACGAAGGCCGGGGTAGCGAAAGGGATTAGATACCCCAGTAGTCC
>t0000157_II-10;size=8;
CCTACGGGAGGCAGCAGCTAAGAATATTCCGCAATGGACGAAAGTCTGACGGAGCGACGCCGCGTGGATGATGAAGGCCG
GAAGGTTGTAAAATCCTTTTATGACTGAGGAATAAGTATGGTGAGAGAAACGCCATATGGTGACTGTAGGTCATGAATAA
GCAACGGCTAATTACGTGCCAGCAGCCGCGGTAACACGTAAGTTGCGAGCGTTGTTCGGAATTATTGGGCGTAAAGGGCA
TGTAGGCGGTTTTGCAAGCTTGGTGTGAAATCCCGGGGCTTAACTCCGGAATTGCGTTGAGAACTGCATAACTAGAGTCA
CTGAGGGGCAATCAGAATTCCAGGTGTAGGGGTGAAATCTGTAGATATCTGGAAGAATACCAATGGCGAAGGCAGGTTAC
CAGCAGATGACTGACGCTGAGGTGCGAAGGTGCGGGGAGCAAACAGGATTAGATACCCGTGTAGTCC
>t0003987_II-10;size=8;
CCTACGGGGGGCTGCAGCTAAGAATATTCCGCAATGGACGAAAGTCTGACGGAGCGACGCCGCGTGGATGATGAAGGCCG
GAAGGTTGTAAAATCCTTTTATGACTGAGGAATAAGTATGGTGAGAGAAACGCCATATGGTGACTGTAGGTCATGAATAA
GCAACGGCTAATTACGTGCCAGCAGCCGCGGTAACACGTAAGTTGCGAGCGTTGTTCGGAATTATTGGGCGTAAAGGGCA
TGTAGGCGGTTTTGCAAGCTTGGTGTGAAATCCCGGGGCTTAACTCCGGAATTGCGTTGAGAACTGCATAACTAGAGTCA
CTGAGGGGCAATCAGAATTCCAGGTGTAGGGGTGAAATCTGTAGATATCTGGAAGAATACCAATGGCGAAGGCAGGTTAC
CAGCAGATGACTGACGCTGAGGTGCGAAGGTGCGGGGAGCAAACAGGATTAGATACCCTTGTAGTCC
>t0005772_II-10;size=8;
CCTACGGGGGGCAGCAGCTAAGAATATTCCGCAATGGACGAAAGTCTGACGGAGCGACGCCGCGTGGATGATGAAGGCCG
GAAGGTTGTAAAATCCTTTTATGACTGAGGAATAAGTATGGTGAGAGAAACGCCATATGGTGACTGTAGGTCATGAATAA
GCAACGGCTAATTACGTGCCAGCAGCCGCGGTAACACGTAAGTTGCGAGCGTTGTTCGGAATTATTGGGCGTAAAGGGCA
TGTAGGCGGTTTTGCAAGCTTGGTGTGAAATCCCGGGGCTTAACTCCGGAATTGCGTTGAGAACTGCATAACTAGAGTCA
CTGAGGGGCAATCAGAATTCCAGGTGTAGGGGTGAAATCTGTAGATATCTGGAAGAATACCAATGGCGAAGGCAGGTTAC
CAGCAGATGACTGACGCTGAGGTGCGAAGGTGCGGGGAGCAAACAGGATTAGATACCCTAGTAGTCC
>t0014602_II-10;size=8;
CCTACGGGAGGCAGCAGTGGGGAATATTGCACAATGGGGGAAACCCTGATGCAGCGACGCCGCGTGAGTGAAGAAGTATT
TCGGTATGTAAAGCTCTATCAGCAGGGAAGAAAATGACGGTACCTGACTAAGAAGCCCCGGCTAACTACGTGCCAGCAGC
CGCGGTAATACGTAGGGGGCAAGCGTTATCCGGATTTACTGGGTGTAAAGGGAGCGTAGACGGCATGGCAAGTCTGAAGT
GAAAGCTCGGGGCTCAACCCCGGAACTGCTTTGGAAACTGTCAAGCTAGAGTGTCGGAGAGGTAAGTGGAATTCCTAGTG
TAGCGGTGAAATGCGTAGATATTAGGAGGAACACCAGTGGCGAAGGCGGCTTACTGGACGATAACTGACGTTGAGGCTCG
AAAGCGTGGGGAGCAAACAGGATTAGATACCCTGGTAGTCC
>t0006890_II-10;size=8;
CCTACGGGCGGCAGCAGTAAGGAATATTGGGCAATGGGGGGAACCCTGACCCAGCCATGCCGCGTGAGGGAATGAGGCCC
TACGGGTCGTGAACCTCTTTTGCCTGGGGATAACCCCTCCCGCGCGACGGGGGGCTGCAGGTACCAGGCGAATAAGCATC
GGCTAACTCCGTGCCAGCAGCCGCGGTAATACGGAGGATGCGAGCGTTATCCGGATTCATTGGGTTTAAAGGGTGCGCAG
GCGGCCATGTAAGTCAGCGGTGAAAGCCAGGGGCCCAACCCCGGAAGTGCCGTTGATACTGCATGGCTGGAATGCGGTCG
AGGCGGGCGGAATGTGACGTGTAGCGGTGAAATGCATAGATATGTCACAGAACTCCGATAGCGAAGGCAGCTCGCCAGGC
CTGCATTGACGCTCAGGCACGAAAGCGTGGGGATCAAACAGGATTAGATACCCTAGTAGTCC
>t0002798_II-10;size=7;
CCTACGGGCGGCTGCAGTCGAGAATCATTCACAATGGGGGCAACCCTGATGGTGCGACGCCGCGTGGGGGAGGAAGGTCT
TCGGATTGTAAACCCCTGTCATGCGGGAGCAAGGCGCAAGCTTGATAGTACCGCAAGAGGAAGAGACGGCAAACTCTGTG
CCAGCAGCCGCGGTAATACAGAGGTCTCAAGCGTTGTTCGGAATCACTGGGCGTAAAGGGTACGTAGGCTGCCGCATAAG
TCGCGCGTGAAAGGCAGGGGCTCAACCCCTGGAGTGCGCGTGATACTGTGCGGCTGGAGTGATGGAGGGGGAACCGGAAT
TCTTGGTGTAGCAGTGAAATGCGTAGATATCAAGAAGAAGACTCGTGGCGAAGGCGGGTTCCTGGACATTCACTGACGCT
GAGGTACGAAGGCCGGGGTAGCGAAAGGGATTAGATACCCGAGTAGTCC
>t0020323_II-10;size=7;
CCTACGGGTGGCTGCAGTCGAGAATCATTCACAATGGGGGCAACCCTGATGGTGCGACGCCGCGTGGGGGAGGAAGGTCT
TCGGATTGTAAACCCCTGTCATGCGGGAGCAAGGCGCAAGCTTGATAGTACCGCAAGAGGAAGAGACGGCAAACTCTGTG
CCAGCAGCCGCGGTAATACAGAGGTCTCAAGCGTTGTTCGGAATCACTGGGCGTAAAGGGTACGTAGGCTGCCGCATAAG
TCGCGCGTGAAAGGCAGGGGCTCAACCCCTGGAGTGCGCGTGATACTGTGCGGCTGGAGTGATGGAGGGGGAACCGGAAT
TCTTGGTGTAGCAGTGAAATGCGTAGATATCAAGAAGAAGACTCGTGGCGAAGGCGGGTTCCTGGACATTCACTGACGCT
GAGGTACGAAGGCCGGGGTAGCGAAAGGGATTAGATACCCCAGTAGTCC
>t0015764_II-10;size=7;
CCTACGGGAGGCTGCAGTGAGGAATATTGGTCAATGGACGGAAGTCTGAACCAGCCATGCCGCGTGAAGGAAGACGGCCC
TATGGGTTGTAAACTTCTTTTGTGGTGGAGCAATAAGGCGTACGTGTACGTCGATGAGAGTACATCACGAATAAGCATCG
GCTAACTCCGTGCCAGCAGCCGCGGTAATACGGAGGATGCAAGCGTTATCCGGATTTATTGGGTTTAAAGGGTGCGTAGG
CTGTGCAGCAAGTCAGAGGTGAAAGCCCGGTGCTCAACACCGGAACTGCCTTTGATACTGTTGTGCTGGAATACGGATGC
CGTGGGAGGAATGAGTAGTGTAGCGGTGAAATGCATAGATATTACTCAGAACACCGATTGCGAAGGCATCTCACGAATCC
GTCATTGACGCTGAGGCACGAAAGTGTGGGGATCAAACAGGATTAGATACCCGGGTAGTCC
>t0008044_II-10;size=7;
CCTACGGGGGGCTGCAGTGAGGAATATTGGTCAATGGACGGAAGTCTGAACCAGCCATGCCGCGTGAAGGAAGACGGCCC
TATGGGTTGTAAACTTCTTTTGTGGTGGAGCAATAAGGCGTACGTGTACGTCGATGAGAGTACATCACGAATAAGCATCG
GCTAACTCCGTGCCAGCAGCCGCGGTAATACGGAGGATGCAAGCGTTATCCGGATTTATTGGGTTTAAAGGGTGCGTAGG
CTGTGCAGCAAGTCAGAGGTGAAAGCCCGGTGCTCAACACCGGAACTGCCTTTGATACTGTTGTGCTGGAATACGGATGC
CGTGGGAGGAATGAGTAGTGTAGCGGTGAAATGCATAGATATTACTCAGAACACCGATTGCGAAGGCATCTCACGAATCC
GTCATTGACGCTGAGGCACGAAAGTGTGGGGATCAAACAGGATTAGATACCCTAGTAGTCC
>t0006024_II-10;size=7;
CCTACGGGGGGCTGCAGTGAGGAATATTGGTCAATGGCCGAGAGGCTGAACCAGCCAAGTCGCGTGAGGGAAGACGGCCC
TATGGGTTGTAAACCTCTTTTGTGCGGGAATAAAGTTCCCCATGCGTGGGGATTTGCATGTACCGCACGAATAAGGATCG
GCTAACTCCGTGCCAGCAGCCGCGGTAATACGGAGGATCCGAGTGTTATCCGGATTTATTGGGTTTAAAGGGTGCGTAGG
CGGGTGATCAAGTCAGTGGTGAAATGGTGCGGCTCAACCGTAGCATTGCCGTTGAAACTGGTTGTCTTGAGTGCGAATGA
GGTGGGCGGAATGTGTCATGTAGCGGTGAAATGCATAGATATGACACAGAACACCGATTGCGGAGGCAGCTCACTGGGAC
GCGACTGACGCTGAGGCACGAAAGTGCGGGGATCGAACAGGATTAGATACCCTAGTAGTCC
>t0008186_II-10;size=7;
CCTACGGGTGGCTGCAGTGAGGAATATTGGTCAATGGGGGGAACCCTGAACCAGCCATGCCGCGTGAAGGAAGACGGCCC
TATGGGTTGTAAACTTCTTTTGTACGGGAATAACGTTGGCCACGCGTGGCCATGAGAAGGTACCGTATGAATAAGCATCG
GCTAACTCCGTGCCAGCAGCCGCGGTAATACGGAGGATGCAGGCGTTATCCGGATTTATTAGGTTTAAAGGGTGCGTAGG
CGGCCAGGTAAGTCAGCGTTGAAAGTCTGCGGCTCAACCGTAGAATTGGCATTGATACTGTTTGGCTAGGATGTGGCGGA
AGTAGGCGGAATGTGCAGTGTAGCGGTGAAATGCTTAGATATTGTACAGAACACCAATTGCGAAGGCAGCTTACTATACC
ATGATTGACGCTGAGGCACGAAAGCGTGGGGATCGAACAGGATTAGATACCCCTGTAGTCC
>t0012861_II-10;size=7;
CCTACGGGTGGCTGCAGTGAGGAATATTGGTCAATGGACGGAAGTCTGAACCAGCCATGCCGCGTGAAGGAAGACGGCCC
TATGGGTTGTAAACTTCTTTTGTGGTGGAGCAATAAGGCGTACGTGTACGTCGATGAGAGTACATCACGAATAAGCATCG
GCTAACTCCGTGCCAGCAGCCGCGGTAATACGGAGGATGCAAGCGTTATCCGGATTTATTGGGTTTAAAGGGTGCGTAGG
CTGTGCAGCAAGTCAGAGGTGAAAGCCCGGTGCTCAACACCGGAACTGCCTTTGATACTGTTGTGCTGGAATACGGATGC
CGTGGGAGGAATGAGTAGTGTAGCGGTGAAATGCATAGATATTACTCAGAACACCGATTGCGAAGGCATCTCACGAATCC
GTCATTGACGCTGAGGCACGAAAGTGTGGGGATCAAACAGGATTAGATACCCTGGTAGTCC
>t0021326_II-10;size=7;
CCTACGGGAGGCTGCAGTGAGGAATATTGGTCAATGGGCGAGAGCCTGAACCAGCCAAGTAGCGTGGAGGAAGAAGGTCC
TATGGGTTGTAAACTCCTTTTGTGCGGGGGTAAAGTGCGCCACGTGTGGTGCATTGCAAGTACCGTACGAATAAGCATCG
GCTAACTCCGTGCCAGCAGCCGCGGTAATACGGAGGATGCGAGCGTTATCCGGATTTATTGGGTTTAAAGGGAGCGTAGG
CTGGATGTTAAGTCAGCGGTCAAAAGGAGCGGCTCAACCGTTCTTCGCCGTTGATACTGGTATCCTTGAGTGCGCAAGAG
GTGGATGGAATTTAGGGTGTAGCGGTGAAATGCTTAGATATCCTAAAGAACTCCGATTGCGAAGGCAGTCCACTGGGGCG
CAACTGACGCTGAAGCTCGAAAGTGCGGGTATCAAACAGGATTAGATACCCTAGTAGTCC
>t0030054_II-10;size=7;
CCTACGGGAGGCTGCAGTGGGGGATATTGCACAATGGGGGAAACCCTGATGCAGCGACGCCGCGTGAGTGAAGAAGTATT
TCGGTATGTAAAGCTCTATCAGCAGGGAAGAAAATGACGGTACCTGACTAAGAAGCACCGGCTAAATACGTGCCAGCAGC
CGCGGTAATACGTATGGTGCAAGCGTTATCCGGATTTACTGGGTGTAAAGGGAGCGTAGACGGATGGCTAAGTCTGATGT
GAAAGGTGAGGGCTCAACCCTTAAACTGCATTGGAAACTGGTCATCTAGAGTGTCGGAGAGGTAAGTGGAATTCCTAGTG
TAGCGGTGAAATGCGTAGATATTAGGAGGAACACCAGTGGCGAAGGCGGCTTACTGGACGATAACTGACGTTGAGGCTCG
AAAGCGTGGGGAGCAAACAGGATTAGATACCCTAGTAGTCC
>t0023406_II-10;size=7;
CCTACGGGGGGCTGCAGTCGAGAATCATTCACAATGGGGGCAACCCTGATGGTGCGACGCCGCGTGGGGGAGGAAGGTCT
TCGGATTGTAAACCCCTGTCATGCGGGAGCAAGGCGCAAGCTTGATAGTACCGCAAGAGGAAGAGACGGCAAACTCTGTG
CCAGCAGCCGCGGTAATACAGAGGTCTCAAGCGTTGTTCGGAATCACTGGGCGTAAAGGGTACGTAGGCTGCCGCATAAG
TCGCGCGTGAAAGGCAGGGGCTCAACCCCTGGAGTGCGCGTGATACTGTGCGGCTGGAGTGATGGAGGGGGAACCGGAAT
TCTTGGTGTAGCAGTGAAATGCGTAGATATCAAGAAGAAGACTCGTGGCGAAGGCGGGTTCCTGGACATTCACTGACGCT
GAGGTACGAAGGCCGGGGTAGCGAAAGGGATTAGATACCCTAGTAGTCC
>t0002952_II-10;size=7;
CCTACGGGGGGCTGCAGTAAGGAATATTGGGCAATGGGGGGAACCCTGACCCAGCCATGCCGCGTGAGGGAATGAGGCCC
TACGGGTCGTGAACCTCTTTTGCCTGGGGATAACCCCTCCCGCGCGACGGGGGGCTGCAGGTACCAGGCGAATAAGCATC
GGCTAACTCCGTGCCAGCAGCCGCGGTAATACGGAGGATGCGAGCGTTATCCGGATTCATTGGGTTTAAAGGGTGCGCAG
GCGGCCATGTAAGTCAGCGGTGAAAGCCAGGGGCCCAACCCCGGAAGTGCCGTTGATACTGCATGGCTGGAATGCGGTCG
AGGCGGGCGGAATGTGACGTGTAGCGGTGAAATGCATAGATATGTCACAGAACTCCGATAGCGAAGGCAGCTCGCCAGGC
CTGCATTGACGCTCAGGCACGAAAGCGTGGGGATCAAACAGGATTAGATACCCGTGTAGTCC
>t0011447_II-10;size=7;
CCTACGGGGGGCTGCAGTAAGGAATATTGGGCAATGGGGGGAACCCTGACCCAGCCATGCCGCGTGAGGGAATGAGGCCC
TACGGGTCGTGAACCTCTTTTGCCTGGGGATAACCCCTCCCGCGCGACGGGGGGCTGCAGGTACCAGGCGAATAAGCATC
GGCTAACTCCGTGCCAGCAGCCGCGGTAATACGGAGGATGCGAGCGTTATCCGGATTCATTGGGTTTAAAGGGTGCGCAG
GCGGCCATGTAAGTCAGCGGTGAAAGCCAGGGGCCCAACCCCGGAAGTGCCGTTGATACTGCATGGCTGGAATGCGGTCG
AGGCGGGCGGAATGTGACGTGTAGCGGTGAAATGCATAGATATGTCACAGAACTCCGATAGCGAAGGCAGCTCGCCAGGC
CTGCATTGACGCTCAGGCACGAAAGCGTGGGGATCAAACAGGATTAGATACCCTTGTAGTCC
>t0008389_II-10;size=7;
CCTACGGGGGGCTGCAGTGGGGAATATTGCACAATGGGGGAAACCCTGATGCAGCGATGCCGCGTGGAGGAAGAAGGTTT
TCGGATTGTAAACTCCTGTCTTAAAGGACGATAATGACGGTACTTTAGGAGGAAGCTCCGGCTAACTACGTGCCAGCAGC
CGCGGTAATACGTAGGGAGCGAGCGTTGTCCGGAATTACTGGGTGTAAAGGGAGCGTAGGCGGGATCGCAAGTCAGATGT
GAAATACATGGGCTTAACCCATGGGCTGCATTTGAAACTGTGGTTCTTGAGTGAAGTAGAGGTAAGCGGAATTCCTGGTG
TAGCGGTGAAATGCGTAGATATCAGGAGGAACACCGGTGGCGAAGGCGGCTTACTGGGCTTTTACTGACGCTGAGGCTCG
AAAGCGTGGGGAGCAAACAGGATTAGATACCCTAGTAGTCC
>t0028551_II-10;size=7;
CCTACGGGGGGCAGCAGTGAGGAATATTGGTCAATGGGCGAGAGCCTGAACCAGCCAAGTAGCGTGGAGGAAGAAGGTCC
TATGGGTTGTAAACTCCTTTTGTGCGGGGGTAAAGTGCGCCACGTGTGGTGCATTGCAAGTACCGTACGAATAAGCATCG
GCTAACTCCGTGCCAGCAGCCGCGGTAATACGGAGGATGCGAGCGTTATCCGGATTTATTGGGTTTAAAGGGAGCGTAGG
CTGGATGTTAAGTCAGCGGTCAAAAGGAGCGGCTCAACCGTTCTTCGCCGTTGATACTGGTATCCTTGAGTGCGCAAGAG
GTGGATGGAATTTAGGGTGTAGCGGTGAAATGCTTAGATATCCTAAAGAACTCCGATTGCGAAGGCAGTCCACTGGGGCG
CAACTGACGCTGAAGCTCGAAAGTGCGGGTATCAAACAGGATTAGATACCCTGGTAGTCC
>t0012277_II-10;size=7;
CCTACGGGCGGCTGCAGTGAGGAATATTGGTCAATGGCCGGAAGGCTGAACCAGCCAAGTAGCGTGAGGGATGACTGCCC
TATGGGTTGTAAACCTCTTTTGTACGGGAATAACGGTCTCCACGTGTGGGGATGTGCATGTACCGTACGAATAAGGATCG
GCTAACTCCGTGCCAGCAGCCGCGGTAATACGGAGGATCCGAGCGTTATCCGGATTTATTGGGTTTAAAGGGAGCGTAGG
CGGACTGTTAAGTCAGCTGTGAAATGTAGACGCTCAACGTCTGCACTGCAGTTGAAACTGGCAGCCTTGAGTGCGTAAGA
GGCAGGCGGAATTCGTCGTGTAGCGGTGAAATGCTTAGATATGACGAAGAACTCCGATTGCGAAGGCAGCTTGCTGGGCC
GCAACTGACGCTGAAGCTCGAAGGTGCGGGTATCAAACAGGATTAGATACCCGGGTAGTCC
>t0000628_II-10;size=7;
CCTACGGGCGGCTGCAGTGAGGAATATTGGTCAATGGGCGCAAGCCTGAACCAGCCAAGTAGCGTGCAGGATGACGGCCC
TATGGGTTGTAAACTGCTTTTGTCGGGGGATAAAGTGACCCACGTGTGGGTTATTGCAGGTACCCGGTGAATAAGGACCG
GCTAATTCCGTGCCAGCAGCCGCGGTAATACGGAAGGTCCGAGCGTTATCCGGATTTATTGGGTTTAAAGGGAGCGTAGG
TGGAAGTGTAAGTCAGCCGTCAAATTGCGCAGCTTAACTGCGTCCAGCGGTTGAAACTGCATTTCTTGAGTGCACAAGAG
GAAGGTGGAATTCGTGGTGTAGCGGTGAAATGCTTAGATATCACGAAGAACTCCGATTGCGAAGGCAGCCTTCTGGGGTG
CAACTGACACTGAGGCTCGAAGGTGCGGGTATCAAACAGGATTAGATACCCTAGTAGTCC
>t0004597_II-10;size=7;
CCTACGGGCGGCAGCAGGTACCAGGCGAATAAGCATCGGCTAACTCCGTGCCAGCAGCCGCGGTAATACGGAGGATGCGA
GCGTTATCCGGATTCATTGGGTTTAAAGGGTGCGCAGGCGGCCATGTAAGTCAGCGGTGAAAGCCAGGGGCCCAACCCCG
GAAGTGCCGTTGATACTGCATGGCTGGAATGCGGTCGAGGCGGGCGGAATGTGACGTGTAGCGGTGAAATGCATAGATAT
GTCACAGAACTCCGATAGCGAAGGCAGCTCGCCAGGCCTGCATTGACGCTCAGGCACGAAAGCGTGGGGATCAAACAGGA
TTAGATACCCGTGTAGTCC
>t0005705_II-10;size=7;
CCTACGGGGGGCAGCAGTCGAGAATCATTCACAATGGGGGCAACCCTGATGGTGCGACGCCGCGTGGGGGAGGAAGGTCT
TCGGATTGTAAACCCCTGTCATGCGGGAGCAAGGCGCAAGCTTGATAGTACCGCAAGAGGAAGAGACGGCAAACTCTGTG
CCAGCAGCCGCGGTAATACAGAGGTCTCAAGCGTTGTTCGGAATCACTGGGCGTAAAGGGTACGTAGGCTGCCGCATAAG
TCGCGCGTGAAAGGCAGGGGCTCAACCCCTGGAGTGCGCGTGATACTGTGCGGCTGGAGTGATGGAGGGGGAACCGGAAT
TCTTGGTGTAGCAGTGAAATGCGTAGATATCAAGAAGAAGACTCGTGGCGAAGGCGGGTTCCTGGACATTCACTGACGCT
GAGGTACGAAGGCCGGGGTAGCGAAAGGGATTAGATACCCTAGTAGTCC
>t0002597_II-10;size=7;
CCTACGGGCGGCAGCAGTGAGGAATATTGGTCAATGGCCGGAAGGCTGAACCAGCCAAGTAGCGTGAGGGATGACTGCCC
TATGGGTTGTAAACCTCTTTTGTACGGGAATAACGGTCTCCACGTGTGGTGATGTGCATGTACCGTACGAATAAGGATCG
GCTAACTCCGTGCCAGCAGCCGCGGTAATACGGAGGATCCGAGCGTTATCCGGATTTATTGGGTTTAAAGGGAGCGTAGG
CGGACTGTTAAGTCAGCTGTGAAATGTAGACGCTCAACGTCTGCACTGCAGTTGAAACTGGCAGCCTTGAGTGCGTAAGA
GGCAGGCGGAATTCGTCGTGTAGCGGTGAAATGCTTAGATATGACGAAGAACTCCGATTGCGAAGGCAGCTTGCTGGGCC
GCAACTGACGCTGAAGCTCGAAGGTGCGGGTATCAAACAGGATTAGATACCCCGGTAGTCC
>t0005146_II-10;size=7;
CCTACGGGAGGCTGCAGTGAGGAATATTGGTCAATGGCCGAGAGGCTGAACCAGCCAAGTCGCGTGAGGGAAGACGGCCC
TATGGGTTGTAAACCTCTTTTGTGCGGGAATAAAGTTCCCCATGCGTGGGGATTTGCATGTACCGCACGAATAAGGATCG
GCTAACTCCGTGCCAGCAGCCGCGGTAATACGGAGGATCCGAGTGTTATCCGGATTTATTGGGTTTAAAGGGTGCGTAGG
CGGGTGATCAAGTCAGTGGTGAAATGGTGCGGCTCAACCGTAGCATTGCCGTTGAAACTGGTTGTCTTGAGTGCGAATGA
GGTGGGCGGAATGTGTCATGTAGCGGTGAAATGCATAGATATGACACAGAACACCGATTGCGGAGGCAGCTCACTGGGAC
GCGACTGACGCTGAGGCACGAAAGTGCGGGGATCGAACAGGATTAGATACCCGAGTAGTCC
>t0009819_II-10;size=7;
CCTACGGGGGGCTGCAGTGAGGAATATTGGTCAATGGCCGGAAGGCTGAACCAGCCAAGTAGCGTGAGGGATGACTGCCC
TATGGGTTGTAAACCTCTTTTGTACGGGAATAACGGTCTCCACGTGTGGTGATGTGCATGTACCGTACGAATAAGGATCG
GCTAACTCCGTGCCAGCAGCCGCGGTAATACGGAGGATCCGAGCGTTATCCGGATTTATTGGGTTTAAAGGGAGCGTAGG
CGGACTGTTAAGTCAGCTGTGAAATGTAGACGCTCAACGTCTGCACTGCAGTTGAAACTGGCAGCCTTGAGTGCGTAAGA
GGCAGGCGGAATTCGTCGTGTAGCGGTGAAATGCTTAGATATGACGAAGAACTCCGATTGCGAAGGCAGCTTGCTGGGCC
GCAACTGACGCTGAAGCTCGAAGGTGCGGGTATCAAACAGGATTAGATACCCTTGTAGTCC
>t0007207_II-10;size=7;
CCTACGGGCGGCTGCAGTGAGGAATATTGGTCAATGGCCGGAAGGCTGAACCAGCCAAGTAGCGTGAGGGATGACTGCCC
TATGGGTTGTAAACCTCTTTTGTACGGGAATAACGGTCTCCACGTGTGGTGATGTGCATGTACCGTACGAATAAGGATCG
GCTAACTCCGTGCCAGCAGCCGCGGTAATACGGAGGATCCGAGCGTTATCCGGATTTATTGGGTTTAAAGGGAGCGTAGG
CGGACTGTTAAGTCAGCTGTGAAATGTAGACGCTCAACGTCTGCACTGCAGTTGAAACTGGCAGCCTTGAGTGCGTAAGA
GGCAGGCGGAATTCGTCGTGTAGCGGTGAAATGCTTAGATATGACGAAGAACTCCGATTGCGAAGGCAGCTTGCTGGGCC
GCAACTGACGCTGAAGCTCGAAGGTGCGGGTATCAAACAGGATTAGATACCCCGGTAGTCC
>t0002736_II-10;size=7;
CCTACGGGAGGCTGCAGCTAAGAATATTCCGCAATGGACGAAAGTCTGACGGAGCGACGCCGCGTGGATGATGAAGGCCG
GAAGGTTGTAAAATCCTTTTAAGCATGAAGAATAAGTATGGAGAGAGAAACTCCATATGGTGACGGTAGTGCTTGAATAA
GCAACGGCTAATTACGTGCCAGCAGCCGCGGTAACACGTAAGTTGCGAGCGTTGTTCGGAATTATTGGGCGTAAAGGGCA
TGTAGGCGGTTTTGCAAGCTTGGTGTGAAATCCCGGGGCTTAACTCCGGAATTGCGTTGAGAACTGCATAACTAGAGTCA
CTGAGGGGCAATCAGAATTCCTGGTGTAGGGGTGAAATCTGTAGATATCAGGAAGAATACCAATGGCGAAGGCAGGTTAC
CAGCAGATGACTGACGCTGAGGTGCGAAGGTGCGGGGAGCAAACAGGATTAGATACCCGAGTAGTCC
>t0010820_II-10;size=7;
CCTACGGGAGGCTGCAGTCGAGGATCATTTGCAATGGGCGAAAGCCTGACAATGCGACGCTGCGTGGAGGATGAAGGCCT
TCGGGTTGTAAACTCCTGTCATGAGGGAACAGGCGAGGGGCGCCAACACCGCCCTTAGTTGAGTGTACCTCAAGAGGAAT
TGGCGGCTAACTCTGTGCCAGCAGCCGCGGTAATACAGAGGCCAAGAGCGTTGTTCGGATTTACTGGGCGTAAAGGGCGC
GTAGGCGGCCGAGTGTGTCAAGTGTGAAATCTCCGGGCTCAACCCGGAAAGTGCGCTTGAGACTGCTTGGCTGGAGTCCG
GGAGAGGGAATCGGAATGCAGGGTGTAGCGGTGAAATGCGTTGATATCCTGCAGAACACCGGAGGCGAAGGCGGATTCCT
TGAACGGTACTGACGCTGAGGCGCGAAAGTCGGGGGAGCAAACAGGATTAGATACCCTAGTAGTCC
>t0003900_II-10;size=7;
CCTACGGGGGGCAGCAGTGAGGAATATTGGTCAATGGGGGGAACCCTGAACCAGCCATGCCGCGTGAAGGAAGACGGCCC
TATGGGTTGTAAACTTCTTTTGTACGGGAATAACGTTGGCCACGCGTGGCCATGAGAAGGTACCGTATGAATAAGCATCG
GCTAACTCCGTGCCAGCAGCCGCGGTAATACGGAGGATGCAGGCGTTATCCGGATTTATTAGGTTTAAAGGGTGCGTAGG
CGGCCAGGTAAGTCAGCGTTGAAAGTCTGCGGCTCAACCGTAGAATTGGCATTGATACTGTTTGGCTAGGATGTGGCGGA
AGTAGGCGGAATGTGCAGTGTAGCGGTGAAATGCTTAGATATTGTACAGAACACCAATTGCGAAGGCAGCTTACTATACC
ATGATTGACGCTGAGGCACGAAAGCGTGGGGATCGAACAGGATTAGATACCCTAGTAGTCC
>t0008796_II-10;size=7;
CCTACGGGGGGCTGCAGTAAGGAATATTGGGCAATGGGGGGAACCCTGACCCAGCCATGCCGCGTGAGGGAATGAGGCCC
TACGGGTCGTGAACCTCTTTTGCCTGGGGATAACCCCTCCCGCGCGACGGGGGGCTGCAGGTACCAGGCGAATAAGCATC
GGCTAACTCCGTGCCAGCAGCCGCGGTAATACGGAGGATGCGAGCGTTATCCGGATTCATTGGGTTTAAAGGGTGCGCAG
GCGGCCATGTAAGTCAGCGGTGAAAGCCAGGGGCCCAACCCCGGAAGTGCCGTTGATACTGCACGGCTGGAATGCGGTCG
AGGCGGGCGGAATGTGACGTGTAGCGGTGAAATGCATAGATATGTCACAGAACTCCGATAGCGAAGGCAGCTCGCCAGGC
CTGCATTGACGCTCAGGCACGAAAGCGTGGGGATCAAACAGGATTAGATACCCCGGTAGTCC
>t0000571_II-10;size=7;
CCTACGGGCGGCTGCAGTGAGGAATATTGGTCAATGGACGGAAGTCTGAACCAGCCATGCCGCGTGAAGGAAGGAGGCCC
TATGGGTTGTGAACTTCTTTTGCCGCAGAGTAATAAGGGTCCTGCGGGGCCTGATGAGAGTATGCGGCGAATAAGCATCG
GCTAACTCCGTGCCAGCAGCCGCGGTAATACGGAGGATGCAAGCGTTATCCGGATTTATTGGGTTTAAAGGGTGCGTAGG
CGGACGCGTAAGTCAGCGGTGAAATATCCCGGCTCAACCGGGAGGCTGCCGTTGATACTGCGCGACTGGAGTCCAAACGG
CGCCGGCGGAATATGTAATGTAGCGGTGAAATGCATAGATATTACATAGAACACCGATCGCGAAGGCAGCTGGCGAGGAT
GGTACTGACGCTGAGGCACGAAGGCGTGGGGATCAAACAGGATTAGATACCCCAGTAGTCC
>t0016744_II-10;size=7;
CCTACGGGAGGCTGCAGTGGGGAATATTGCACAATGGGGGAAACCCTGATGCAGCGACGCCGCGTGAGTGAAGAAGTATT
TCGGTATGTAAAGCTCTATCAGCAGGGAAGAAAATGACGGTACCTGACTAAGAAGCCCCGGCTAACTACGTGCCAGCAGC
CGCGGTAATACGTAGGGGGCAAGCGTTATCCGGATTTACTGGGTGTAAAGGGAGCGTAGACGGCATGGCAAGTCTGAAGT
GAAAGCTCGGGGCTCAACCCCGGAACTGCTTTGGAAACTGTCAAGCTAGAGTGTCGGAGAGGTAAGTGGAATTCCTAGTG
TAGCGGTGAAATGCGTAGATATTAGGAGGAACACCAGTGGCGAAGGCGGCTTACTGGACGATAACTGACGTTGAGGCTCG
AAAGCGTGGGGAGCAAACAGGATTAGATACCCCTGTAGTCC
>t0009046_II-10;size=7;
CCTACGGGGGGCTGCAGTGAGGAATATTGGACAATGGCCGGAAGGCTGATCCAGCCATGCCGCGTGAAGGCAGACGGTCC
TATGGATTGTAAACTTCTTTTGTACGGGAGCAATAAGGTGGACGTGTCCATCGATGAGAGTACCGTACGAATAAGCATCG
GCTAACTCCGTGCCAGCAGCCGCGGTAATACGGAGGATGCGAGCGTTATCCGGATTTATTGGGTTTAAAGGGTGCGTAGG
CGGACTGGTAAGTCAGCGGTGAAACGCAGGTGCTCAACACCTGACCTGCCGTTGATACTGCTGGTCTTGAATGCGGATGC
TGTGGGAGGAATGTGTGGTGTAGCGGTGAAATGCATAGATATCACACAGAACACCGATTGCGAAGGCATCTCACAAATCC
GCTATTGACGCTGAGGCACGAAAGTGCGGGGATCGAACAGGATTAGATACCCTAGTAGTCC
>t0006605_II-10;size=7;
CCTACGGGCGGCTGCAGTCGAGGATCATTTGCAATGGGCGAAAGCCTGACAATGCGACGCTGCGTGGAGGATGAAGGCCT
TCGGGTTGTAAACTCCTGTCATAGGGGAACAGGCGATCTTACCTAATACGTAAGTGAGTTGAGTGTACCCTAAGAGGAAT
TGGCGGCTAACTCTGTGCCAGCAGCCGCGGTAATACAGAGGCCAAGAGCGTTGTTCGGATTTACTGGGCGTAAAGGGCGC
GTAGGCGGTCTTGCGTGTCAAGTGTGAAATCTCCGGGCCCAACCCGGAAAGTGCGCTTGAAACTACAGGACTCGAGTCTG
GGAGAGGGAATCGGAATGCAGGGTGTAGCGGTGAAATGCGTTGATATCCTGCAGAACACCGGAGGCGAAGGCGGATTCCT
TGAACAGCACTGACGCTGAGGCGCGAAAGTCGGGGGAGCAAACAGGATTAGATACCCCAGTAGTCC
>t0005195_II-10;size=7;
CCTACGGGCGGCTGCAGTGGGGAATATTGCACAATGGGGGAAACCCTGATGCAGCGATGCCGCGTGGAGGAAGAAGGTTT
TCGGATTGTAAACTCCTGTCTTAAAGGACGATAATGACGGTACTTTAGGAGGAAGCTCCGGCTAACTACGTGCCAGCAGC
CGCGGTAATACGTAGGGAGCGAGCGTTGTCCGGAATTACTGGGTGTAAAGGGAGCGTAGGCGGGATTGCAAGTCAGATGT
GAAAACTATGGGCTCAACCCATAGACTGCATTTGAAACTGTAGTTCTTGAGTGAAGTAGAGGTAAGCGGAATTCCTGGTG
TAGCGGTGAAATGCGTAGATATCAGGAGGAACACCGGTGGCGAAGGCGGCTTACTGGGCTTTTACTGACGCTGAGGCTCG
AAAGCGTGGGGAGCAAACAGGATTAGATACCCCAGTAGTCC
>t0005486_II-10;size=7;
CCTACGGGTGGCTGCAGTGGGGAATATTGCACAATGGGGGAAACCCTGATGCAGCGACGCCGCGTGAGTGAAGAAGTATT
TCGGTATGTAAAGCTCTATCAGCAGGGAAGAAAATGACGGTACCTGACTAAGAAGCCCCGGCTAACTACGTGCCAGCAGC
CGCGGTAATACGTAGGGGGCAAGCGTTATCCGGATTTACTGGGTGTAAAGGGAGCGTAGACGGCATGGCAAGTCTGAAGT
GAAAGCTCGGGGCTCAACCCCGGAACTGCTTTGGAAACTGTCAAGCTAGAGTGTCGGAGAGGTAAGTGGAATTCCTAGTG
TAGCGGTGAAATGCGTAGATATTAGGAGGAACACCAGTGGCGAAGGCGGCTTACTGGACGATAACTGACGTTGAGGCTCG
AAAGCGTGGGGAGCAAACAGGATTAGATACCCCTGTAGTCC
>t0013323_II-10;size=7;
CCTACGGGGGGCTGCAGTGAGGAATATTGGTCAATGGCCGGAAGGCTGAACCAGCCAAGTAGCGTGAGGGATGACTGCCC
TATGGGTTGTAAACCTCTTTTGTACGGGAATAACGGTCTCCACGTGTGGTGATGTGCATGTACCGTACGAATAAGGATCG
GCTAACTCCGTGCCAGCAGCCGCGGTAATACGGAGGATCCGAGCGTTATCCGGATTTATTGGGTTTAAAGGGAGCGTAGG
CGGACTGTTAAGTCAGCTGTGAAATGTAGACGCTCAACGTCTGCACTGCAGTTGAAACTGGCAGCCTTGAGTGCGTAAGA
GGCAGGCGGAATTCGTCGTGTAGCGGTGAAATGCTTAGATATGACGAAGAACTCCGATTGCGAAGGCAGCTTGCTGGGCC
GCAACTGACGCTGAAGCTCGAAGGTGCGGGTATCAAACAGGATTAGATACCCCGGTAGTCC
>t0008549_II-10;size=7;
CCTACGGGGGGCAGCAGTAAGGAATATTGGGCAATGGGGGGAACCCTGACCCAGCCATGCCGCGTGAGGGAATGAGGCCC
TACGGGTCGTGAACCTCTTTTGCCTGGGGATAACCCCTCCCGCGCGACGGGGGGCTGCAGGTACCAGGCGAATAAGCATC
GGCTAACTCCGTGCCAGCAGCCGCGGTAATACGGAGGATGCGAGCGTTATCCGGATTCATTGGGTTTAAAGGGTGCGCAG
GCGGCCATGTAAGTCAGCGGTGAAAGCCAGGGGCCCAACCCCGGAAGTGCCGTTGATACTGCATGGCTGGAATGCGGTCG
AGGCGGGCGGAATGTGACGTGTAGCGGTGAAATGCATAGATATGTCACAGAACTCCGATAGCGAAGGCAGCTCGCCAGGC
CTGCATTGACGCTCAGGCACGAAAGCGTGGGGATCAAACAGGATTAGATACCCTAGTAGTCC
>t0010409_II-10;size=7;
CCTACGGGGGGCTGCAGTGAGGAATATTGGTCAATGGACGGAAGTCTGAACCAGCCATGCCGCGTGAAGGAAGACGGCCC
TATGGGTTGTAAACTTCTTTTGTGGTGGAGCAATAAGGCGTACGTGTACGTCGATGAGAGTACATCACGAATAAGCATCG
GCTAACTCCGTGCCAGCAGCCGCGGTAATACGGAGGATGCAAGCGTTATCCGGATTTATTGGGTTTAAAGGGTGCGTAGG
CTGTGCAGCAAGTCAGAGGTGAAAGCCCGGTGCTCAACACCGGAACTGCCTTTGATACTGTTGTGCTGGAATACGGATGC
CGTGGGAGGAATGAGTAGTGTAGCGGTGAAATGCATAGATATTACTCAGAACACCGATTGCGAAGGCATCTCACGAATCC
GTCATTGACGCTGAGGCACGAAAGTGTGGGGATCAAACAGGATTAGATACCCCAGTAGTCC
>t0003374_II-10;size=7;
CCTACGGGTGGCTGCAGTGGGGAATATTGCACAATGGGGGAAACCCTGATGCAGCGACGCCGCGTGAGTGAAGAAGTATT
TCGGTATGTAAAGCTCTATCAGCAGGGAAGAAAATGACGGTACCTGACTAAGAAGCCCCGGCTAACTACGTGCCAGCAGC
CGCGGTAATACGTAGGGGGCAAGCGTTATCCGGATTTACTGGGTGTAAAGGGAGCGTAGACGGCATGGCAAGTCTGAAGT
GAAAGCTCGGGGCTCAACCCCGGAACTGCTTTGGAAACTGTCAAGCTAGAGTGTCGGAGAGGTAAGTGGAATTCCTAGTG
TAGCGGTGAAATGCGTAGATATTAGGAGGAACACCAGTGGCGAAGGCGGCTTACTGGACGATAACTGACGTTGAGGCTCG
AAAGCGTGGGGAGCAAACAGGATTAGATACCCGTGTAGTCC
>t0006362_II-10;size=7;
CCTACGGGCGGCTGCAGTGAGGAATATTGGTCAATGGGCGAGAGCCTGAACCAGCCAAGTAGCGTGGAGGAAGAAGGTCC
TATGGGTTGTAAACTCCTTTTGTGCGGGGGTAAAGTGCGCCACGTGTGGTGCATTGCAAGTACCGTACGAATAAGCATCG
GCTAACTCCGTGCCAGCAGCCGCGGTAATACGGAGGATGCGAGCGTTATCCGGATTTATTGGGTTTAAAGGGAGCGTAGG
CTGGATGTTAAGTCAGCGGTCAAAAGGAGCGGCTCAACCGTTCTTCGCCGTTGATACTGGTATCCTTGAGTGCGCAAGAG
GTGGATGGAATTTAGGGTGTAGCGGTGAAATGCTTAGATATCCTAAAGAACTCCGATTGCGAAGGCAGTCCACTGGGGCG
CAACTGACGCTGAAGCTCGAAAGTGCGGGTATCAAACAGGATTAGATACCCTGGTAGTCC
>t0010698_II-10;size=7;
CCTACGGGAGGCAGCAGCTAAGAATATTCCGCAATGGACGAAAGTCTGACGGAGCGACGCCGCGTGGATGATGAAGGCCG
GAAGGTTGTAAAATCCTTTTATGACTGAGGAATAAGTATGGTGAGAGAAACGCCATATGGTGACTGTAGGTCATGAATAA
GCAACGGCTAATTACGTGCCAGCAGCCGCGGTAACACGTAAGTTGCGAGCGTTGTTCGGAATTATTGGGCGTAAAGGGCA
TGTAGGCGGTTTTGCAAGCTTGGTGTGAAATCCCGGGGCTTAACTCCGGAATTGCGTTGAGAACTGCATAACTAGAGTCA
CTGAGGGGCAATCAGAATTCCAGGTGTAGGGGTGAAATCTGTAGATATCTGGAAGAATACCAATGGCGAAGGCAGGTTAC
CAGCAGATGACTGACGCTGAGGTGCGAAGGTGCGGGGAGCAAACAGGATTAGATACCCCGGTAGTCC
>t0011911_II-10;size=7;
CCTACGGGTGGCAGCAGTGAGGAATATTGGTCAATGGGCGAGAGCCTGAACCAGCCATGTCGCGTGGAGGAATAAGGATC
TATGGTTCGTAAACTCCTTTTGCGGGGGGATAAAGTGCGGGACGCGTCCCGTATTGCAGGTACCCCGCGAATAAGCATCG
GCTAACTCCGTGCCAGCAGCCGCGGTAATACGGAGGATGCGAGCGTTATCCGGATTTATTGGGTTTAAAGGGTGCGTAGG
CGGCCTCTTAAGTCGGCGGTGAAATTTCCGGGCTCAACCCGGTCACTGCCGTCGAAACTGGGGGGCTTGAGTGCGTTTGG
GGTGGCTGGAATGTGCGGTGTAGCGGTGAAATGCATAGATATCGCACAGAACGCCGATCGCGGAGGCAGGTCACCAAGCC
GCAACTGACGCTGAGGCACGAAAGCGCGGGGATCGAACAGGATTAGATACCCCAGTAGTCC
>t0004790_II-10;size=7;
CCTACGGGTGGCTGCAGTGGGGAATATTGCACAATGGGGGAAACCCTGATGCAGCGATGCCGCGTGGAGGAAGAAGGTTT
TCGGATTGTAAACTCCTGTCTTAAAGGACGATAATGACGGTACTTTAGGAGGAAGCTCCGGCTAACTACGTGCCAGCAGC
CGCGGTAATACGTAGGGAGCGAGCGTTGTCCGGAATTACTGGGTGTAAAGGGAGCGTAGGCGGGATCGCAAGTCAGATGT
GAAATACATGGGCTTAACCCATGGGCTGCATTTGAAACTGTGGTTCTTGAGTGAAGTAGAGGTAAGCGGAATTCCTGGTG
TAGCGGTGAAATGCGTAGATATCAGGAGGAACACCGGTGGCGAAGGCGGCTTACTGGGCTTTTACTGACGCTGAGGCTCG
AAAGCGTGGGGAGCAAACAGGATTAGATACCCTAGTAGTCC
>t0001481_II-10;size=7;
CCTACGGGCGGCTGCAGTGAGGAATATTGGTCAATGGCCGGAAGGCTGAACCAGCCAAGTAGCGTGAGGGATGACTGCCC
TATGGGTTGTAAACCTCTTTTGTACGGGAATAACGGTCTCCACGTGTGGTGATGTGCATGTACCGTACGAATAAGGATCG
GCTAACTCCGTGCCAGCAGCCGCGGTAATACGGAGGATCCGAGCGTTATCCGGATTTATTGGGTTTAAAGGGAGCGTAGG
CGGACTGTTAAGTCAGCTGTGAAATGTAGACGCTCAACGTCTGCACTGCAGTTGAAACTGGCAGCCTTGAGTGCGTAAGA
GGCAGGCGGAATTCGTCGTGTAGCGGTGAAATGCTTAGATATGACGAAGAACTCCGATTGCGAAGGCAGCTTGCTGGGCC
GCAACTGACGCTGAAGCTCGAAGGTGCGGGTATCAAACAGGATTAGATACCCGAGTAGTCC
>t0008479_II-10;size=7;
CCTACGGGCGGCAGCAGTGGGGAATATTGGGCAATGGGCGAAAGCCTGACCCAGCAACGCCGCGTGAAGGATGAAGGTCT
TCGGATTGTAAACTTCTTTGATCAGGGACGAATTTTGACGGTACCTGAAGAACAAGTCACGGCTAACTACGTGCCAGCAG
CCGCGGTAATACGTAGGTGACAAGCGTTATCCGGATTTACTGGGTGTAAAGGGCGTGTAGGCGGTTTTGCAAGTCAGATG
TGAAATTCCCGGGCTTAACTTGGGCGCTGCATCTGAAACTGCAGAACTTGAGTACTGGAGGGGATAGCGGAATTCCTAGT
GTAGCGGTAAAATGCGCAGATATTAGGAGGAACACCGGTGGCGAAGGCGGCTATCTGGACAGTAACTGACGCTGAGGCGC
GAAAGCGTGGGGAGCAAACAGGATTAGATACCCTAGTAGTCC
>t0001483_II-10;size=7;
CCTACGGGGGGCAGCAGTGAGGAATATTGGTCAATGGACGGAAGTCTGAACCAGCCATGCCGCGTGAAGGAAGGAGGCCC
TATGGGTTGTGAACTTCTTTTGCCGCAGAGTAATAAGGGTCCTGCGGGGCCTGATGAGAGTATGCGGCGAATAAGCATCG
GCTAACTCCGTGCCAGCAGCCGCGGTAATACGGAGGATGCAAGCGTTATCCGGATTTATTGGGTTTAAAGGGTGCGTAGG
CGGACGCGTAAGTCAGCGGTGAAATATCCCGGCTCAACCGGGAGGCTGCCGTTGATACTGCGCGACTGGAGTCCAAACGG
CGCCGGCGGAATATGTAATGTAGCGGTGAAATGCATAGATATTACATAGAACACCGATCGCGAAGGCAGCTGGCGAGGAT
GGTACTGACGCTGAGGCACGAAGGCGTGGGGATCAAACAGGATTAGATACCCTTGTAGTCC
>t0018859_II-10;size=7;
CCTACGGGCGGCTGCAGTCGAGAATCATTCACAATGGGGGCAACCCTGATGGTGCGACGCCGCGTGGGGGAGGAAGGTCT
TCGGATTGTAAACCCCTGTCATGCGGGAGCAAGGCGCAAGCTTGATAGTACCGCAAGAGGAAGAGACGGCAAACTCTGTG
CCAGCAGCCGCGGTAATACAGAGGTCTCAAGCGTTGTTCGGAATCACTGGGCGTAAAGGGTACGTAGGCTGCCGCATAAG
TCGCGCGTGAAAGGCAGGGGCTCAACCCCTGGAGTGCGCGTGATACTGTGCGGCTGGAGTGATGGAGGGGGAACCGGAAT
TCTTGGTGTAGCAGTGAAATGCGTAGATATCAAGAAGAAGACTCGTGGCGAAGGCGGGTTCCTGGACATTCACTGACGCT
GAGGTACGAAGGCCGGGGTAGCGAAAGGGATTAGATACCCTGGTAGTCC
>t0025335_II-10;size=7;
CCTACGGGCGGCTGCAGTGAGGAATATTGGTCAATGGGCGAGAGCCTGAACCAGCCAAGTAGCGTGAAGGAAGACTGCCC
TATGGGTTGTAAACTTCTTTTGTGCGGGGGTAAAGTGGTCCACGCGTGGTCCATTGCAAGTACCGTACGAATAAGCATCG
GCTAACTCCGTGCCAGCAGCCGCGGTAATACGGAGGATGCGAGCGTTATCCGGATTTATTGGGTTTAAAGGGAGCGTAGG
CGGGCGATTAAGTCAGCGGTTAAATAGTGTGGCTCAACCATGCCTTGCCGTTGATACTGGTTGTCTTGAGAGTACTAGAG
GTGGATGGAATTTAGGGTGTAGCGGTGAAATGCTTAGATATCCTAAAGAACTCCGATTGCGAAGGCAGTCCACTGGGGTA
CGTCTGACGCTGAAGCTCGAAAGTGCGGGTATCAAACAGGATTAGATACCCCAGTAGTCC
>t0017409_II-10;size=7;
CCTACGGGCGGCAGCAGGTACCAGGCGAATAAGCATCGGCTAACTCCGTGCCAGCAGCCGCGGTAATACGGAGGATGCGA
GCGTTATCCGGATTCATTGGGTTTAAAGGGTGCGCAGGCGGCCATGTAAGTCAGCGGTGAAAGCCAGGGGCCCAACCCCG
GAAGTGCCGTTGATACTGCACGGCTGGAATGCGGTCGAGGCGGGCGGAATGTGACGTGTAGCGGTGAAATGCATAGATAT
GTCACAGAACTCCGATAGCGAAGGCAGCTCGCCAGGCCTGCATTGACGCTCAGGCACGAAAGCGTGGGGATCAAACAGGA
TTAGATACCCGTGTAGTCC
>t0015263_II-10;size=7;
CCTACGGGGGGCTGCAGTGGGGAATATTGCACAATGGGGGAAACCCTGATGCAGCGATGCCGCGTGGAGGAAGAAGGTTT
TCGGATTGTAAACTCCTGTCTTAAAGGACGATAATGACGGTACTTTAGGAGGAAGCTCCGGCTAACTACGTGCCAGCAGC
CGCGGTAATACGTAGGGAGCGAGCGTTGTCCGGAATTACTGGGTGTAAAGGGAGCGTAGGCGGGATTGCAAGTCAGATGT
GAAAACTATGGGCTCAACCCATAGACTGCATTTGAAACTGTAGTTCTTGAGTGAAGTAGAGGTAAGCGGAATTCCTGGTG
TAGCGGTGAAATGCGTAGATATCAGGAGGAACACCGGTGGCGAAGGCGGCTTACTGGGCTTTTACTGACGCTGAGGCTCG
AAAGCGTGGGGAGCAAACAGGATTAGATACCCTTGTAGTCC
>t0002563_II-10;size=7;
CCTACGGGCGGCAGCAGTGAGGAATATTGGTCAATGGCCGGAAGGCTGAACCAGCCAAGTAGCGTGAGGGATGACTGCCC
TATGGGTTGTAAACCTCTTTTGTACGGGAATAACGGTCTCCACGTGTGGGGATGTGCATGTACCGTACGAATAAGGATCG
GCTAACTCCGTGCCAGCAGCCGCGGTAATACGGAGGATCCGAGCGTTATCCGGATTTATTGGGTTTAAAGGGAGCGTAGG
CGGACTGTTAAGTCAGCTGTGAAATGTAGACGCTCAACGTCTGCACTGCAGTTGAAACTGGCAGCCTTGAGTGCGTAAGA
GGCAGGCGGAATTCGTCGTGTAGCGGTGAAATGCTTAGATATGACGAAGAACTCCGATTGCGAAGGCAGCTTGCTGGGCC
GCAACTGACGCTGAAGCTCGAAGGTGCGGGTATCAAACAGGATTAGATACCCCTGTAGTCC
>t0004676_II-10;size=7;
CCTACGGGCGGCTGCAGTGAGGAATATTGGTCAATGGACGGAAGTCTGAACCAGCCATGCCGCGTGCGGGAATAAGGCCC
TATGGGTCGTAAACCGCTTTTGACGGGGAGCAATAAGGCGTACGTGTACGCCGATGAGAGTACTCGTCGAATAAGCATCG
GCTAACTCCGTGCCAGCAGCCGCGGTAATACGGAGGATGCAAGCGTTATCCGGATTTATTGGGTTTAAAGGGTGCGTAGG
CTGTGCTTCAAGTCAGGGGTGAAATGCCCGGGCCTAACCCGGGAACTGCCTTTGATACTGGAGCGCTGGAATACGGATGC
CGTGGGAGGAATGAGTAGTGTAGCGGTGAAATGCATAGATATTACTCAGAACACCGATTGCGAAGGCATCTCACGAATCC
GTCATTGACGCTGAGGCACGAAAGCGTGGGGATCAAACAGGATTAGATACCCTAGTAGTCC
>t0004651_II-10;size=7;
CCTACGGGGGGCTGCAGTAAGGAATATTGGGCAATGGGGGGAACCCTGACCCAGCCATGCCGCGTGAGGGAATGAGGCCC
TACGGGTCGTGAACCTCTTTTGCCTGGGGATAACCCCTCCCGCGCGACGGGGGGCTGCAGGTACCAGGCGAATAAGCATC
GGCTAACTCCGTGCCAGCAGCCGCGGTAATACGGAGGATGCGAGCGTTATCCGGATTCATTGGGTTTAAAGGGTGCGCAG
GCGGCCATGTAAGTCAGCGGTGAAAGCCAGGGGCCCAACCCCGGAAGTGCCGTTGATACTGCACGGCTGGAATGCGGTCG
AGGCGGGCGGAATGTGACGTGTAGCGGTGAAATGCATAGATATGTCACAGAACTCCGATAGCGAAGGCAGCTCGCCAGGC
CTGCATTGACGCTCAGGCACGAAAGCGTGGGGATCAAACAGGATTAGATACCCCAGTAGTCC
>t0015985_II-10;size=7;
CCTACGGGGGGCTGCAGTGAGGAATATTGGTCAATGGCCGGGAGGCTGAACCAGCCAAGTAGCGTGCAGGAAGACGGCCC
TACGGGTTGTAAACTGCTTTTGCGCGTGATTAAAACACCCCACGTGTGGGGTTTTGCAGTTAGCGCGCGAATAAGGACCG
GCTAATTCCGTGCCAGCAGCCGCGGTAATACGGAAGGTCCTGGTGTTATCCGGATTTATTGGGTTTAAAGGGAGCGTAGG
CTGCGAGGTCAGCGTGTTGTGAAATCCCGGGGCTCAACCTCGGGTGTGCAGCGCGAACTTCCTTGCTTGAGAGTACGCCA
GGCAGGCGGAATTCGTGGTGTAGCGGTGAAATGCTTAGATATCACGAAGAACCCCGATTGCGAAGGCAGCTTGCCGGAGT
ATTTCTGACGCTGAAGCTCGAAGGTGCGGGTATCGAACAGGATTAGATACCCTAGTAGTCC
>t0001473_II-10;size=7;
CCTACGGGTGGCTGCAGTCGAGAATCATTCACAATGGGGGCAACCCTGATGGTGCGACGCCGCGTGGGGGAGGAAGGTCT
TCGGATTGTAAACCCCTGTCATGCGGGAGCAAGGCGCAAGCTTGATAGTACCGCAAGAGGAAGAGACGGCAAACTCTGTG
CCAGCAGCCGCGGTAATACAGAGGTCTCAAGCGTTGTTCGGAATCACTGGGCGTAAAGGGTACGTAGGCTGCCGCATAAG
TCGCGCGTGAAAGGCAGGGGCTCAACCCCTGGAGTGCGCGTGATACTGTGCGGCTGGAGTGATGGAGGGGGAACCGGAAT
TCTTGGTGTAGCAGTGAAATGCGTAGATATCAAGAAGAAGACTCGTGGCGAAGGCGGGTTCCTGGACATTCACTGACGCT
GAGGTACGAAGGCCGGGGTAGCGAAAGGGATTAGATACCCTTGTAGTCC
>t0008175_II-10;size=7;
CCTACGGGCGGCTGCAGCTAAGAATATTCCGCAATGGACGAAAGTCTGACGGAGCGACGCCGCGTGGATGATGAAGGCCG
GAAGGTTGTAAAATCCTTTTATGACTGAGGAATAAGTATGGTGAGAGAAACGCCATATGGTGACTGTAGGTCATGAATAA
GCAACGGCTAATTACGTGCCAGCAGCCGCGGTAACACGTAAGTTGCGAGCGTTGTTCGGAATTATTGGGCGTAAAGGGCA
TGTAGGCGGTTTTGCAAGCTTGGTGTGAAATCCCGGGGCTTAACTCCGGAATTGCGTTGAGAACTGCATAACTAGAGTCA
CTGAGGGGCAATCAGAATTCCAGGTGTAGGGGTGAAATCTGTAGATATCTGGAAGAATACCAATGGCGAAGGCAGGTTAC
CAGCAGATGACTGACGCTGAGGTGCGAAGGTGCGGGGAGCAAACAGGATTAGATACCCCTGTAGTCC
>t0019048_II-10;size=7;
CCTACGGGTGGCTGCAGTGAGGAATATTGGTCAATGGCCGGAAGGCTGAACCAGCCAAGTAGCGTGAGGGATGACTGCCC
TATGGGTTGTAAACCTCTTTTGTACGGGAATAACGGTCTCCACGTGTGGTGATGTGCATGTACCGTACGAATAAGGATCG
GCTAACTCCGTGCCAGCAGCCGCGGTAATACGGAGGATCCGAGCGTTATCCGGATTTATTGGGTTTAAAGGGAGCGTAGG
CGGACTGTTAAGTCAGCTGTGAAATGTAGACGCTCAACGTCTGCACTGCAGTTGAAACTGGCAGCCTTGAGTGCGTAAGA
GGCAGGCGGAATTCGTCGTGTAGCGGTGAAATGCTTAGATATGACGAAGAACTCCGATTGCGAAGGCAGCTTGCTGGGCC
GCAACTGACGCTGAAGCTCGAAGGTGCGGGTATCAAACAGGATTAGATACCCGGGTAGTCC
>t0000645_II-10;size=7;
CCTACGGGAGGCTGCAGTGAGGAATATTGGTCAATGGCCGGGAGGCTGAACCAGCCAAGTAGCGTGCAGGAAGACGGCCC
TACGGGTTGTAAACTGCTTTTGCGCGTGATTAAAACACCCCACGTGTGGGGTTTTGCAGTTAGCGCGCGAATAAGGACCG
GCTAATTCCGTGCCAGCAGCCGCGGTAATACGGAAGGTCCTGGTGTTATCCGGATTTATTGGGTTTAAAGGGAGCGTAGG
CTGCGAGGTCAGCGTGTTGTGAAATCCCGGGGCTCAACCTCGGGTGTGCAGCGCGAACTTCCTTGCTTGAGAGTACGCCA
GGCAGGCGGAATTCGTGGTGTAGCGGTGAAATGCTTAGATATCACGAAGAACCCCGATTGCGAAGGCAGCTTGCCGGAGT
ATTTCTGACGCTGAAGCTCGAAGGTGCGGGTATCGAACAGGATTAGATACCCGAGTAGTCC
>t0005820_II-10;size=7;
CCTACGGGTGGCTGCAGTAAGGAATATTGGGCAATGGGGGGAACCCTGACCCAGCCATGCCGCGTGAGGGAATGAGGCCC
TACGGGTCGTGAACCTCTTTTGCCTGGGGATAACCCCTCCCGCGCGACGGGGGGCTGCAGGTACCAGGCGAATAAGCATC
GGCTAACTCCGTGCCAGCAGCCGCGGTAATACGGAGGATGCGAGCGTTATCCGGATTCATTGGGTTTAAAGGGTGCGCAG
GCGGCCATGTAAGTCAGCGGTGAAAGCCAGGGGCCCAACCCCGGAAGTGCCGTTGATACTGCATGGCTGGAATGCGGTCG
AGGCGGGCGGAATGTGACGTGTAGCGGTGAAATGCATAGATATGTCACAGAACTCCGATAGCGAAGGCAGCTCGCCAGGC
CTGCATTGACGCTCAGGCACGAAAGCGTGGGGATCAAACAGGATTAGATACCCGAGTAGTCC
>t0016402_II-10;size=7;
CCTACGGGAGGCAGCAGTGGGGAATATTGCACAATGGGGGAAACCCTGATGCAGCGACGCCGCGTGAGTGAAGAAGTATT
TCGGTATGTAAAGCTCTATCAGCAGGGAAGAAAATGACGGTACCTGACTAAGAAGCCCCGGCTAACTACGTGCCAGCAGC
CGCGGTAATACGTAGGGGGCAAGCGTTATCCGGATTTACTGGGTGTAAAGGGAGCGTAGACGGCATGGCAAGTCTGAAGT
GAAAGCTCGGGGCTCAACCCCGGAACTGCTTTGGAAACTGTCAAGCTAGAGTGTCGGAGAGGTAAGTGGAATTCCTAGTG
TAGCGGTGAAATGCGTAGATATTAGGAGGAACACCAGTGGCGAAGGCGGCTTACTGGACGATAACTGACGTTGAGGCTCG
AAAGCGTGGGGAGCAAACAGGATTAGATACCCCGGTAGTCC
>t0013971_II-10;size=7;
CCTACGGGTGGCTGCAGTAAGGAATATTGGGCAATGGGGGGAACCCTGACCCAGCCATGCCGCGTGAGGGAATGAGGCCC
TACGGGTCGTGAACCTCTTTTGCCTGGGGATAACCCCTCCCGCGCGACGGGGGGCTGCAGGTACCAGGCGAATAAGCATC
GGCTAACTCCGTGCCAGCAGCCGCGGTAATACGGAGGATGCGAGCGTTATCCGGATTCATTGGGTTTAAAGGGTGCGCAG
GCGGCCATGTAAGTCAGCGGTGAAAGCCAGGGGCCCAACCCCGGAAGTGCCGTTGATACTGCACGGCTGGAATGCGGTCG
AGGCGGGCGGAATGTGACGTGTAGCGGTGAAATGCATAGATATGTCACAGAACTCCGATAGCGAAGGCAGCTCGCCAGGC
CTGCATTGACGCTCAGGCACGAAAGCGTGGGGATCAAACAGGATTAGATACCCGGGTAGTCC
>t0004471_II-10;size=7;
CCTACGGGAGGCTGCAGTGGGGAATATTGCACAATGGGGGAAACCCTGATGCAGCGACGCCGCGTGAGTGAAGAAGTATT
TCGGTATGTAAAGCTCTATCAGCAGGGAAGAAAATGACGGTACCTGACTAAGAAGCCCCGGCTAACTACGTGCCAGCAGC
CGCGGTAATACGTAGGGGGCAAGCGTTATCCGGATTTACTGGGTGTAAAGGGAGCGTAGACGGCATGGCAAGTCTGAAGT
GAAAGCTCGGGGCTCAACCCCGGAACTGCTTTGGAAACTGTCAAGCTAGAGTGTCGGAGAGGTAAGTGGAATTCCTAGTG
TAGCGGTGAAATGCGTAGATATTAGGAGGAACACCAGTGGCGAAGGCGGCTTACTGGACGATAACTGACGTTGAGGCTCG
AAAGCGTGGGGAGCAAACAGGATTAGATACCCTGGTAGTCC
>t0011965_II-10;size=7;
CCTACGGGAGGCTGCAGTGGGGAATATTGCACAATGGGGGAAACCCTGATGCAGCGATGCCGCGTGGAGGAAGAAGGTTT
TCGGATTGTAAACTCCTGTCTTAAAGGACGATAATGACGGTACTTTAGGAGGAAGCTCCGGCTAACTACGTGCCAGCAGC
CGCGGTAATACGTAGGGAGCGAGCGTTGTCCGGAATTACTGGGTGTAAAGGGAGCGTAGGCGGGATCGCAAGTCAGATGT
GAAATACATGGGCTTAACCCATGGGCTGCATTTGAAACTGTGGTTCTTGAGTGAAGTAGAGGTAAGCGGAATTCCTGGTG
TAGCGGTGAAATGCGTAGATATCAGGAGGAACACCGGTGGCGAAGGCGGCTTACTGGGCTTTTACTGACGCTGAGGCTCG
AAAGCGTGGGGAGCAAACAGGATTAGATACCCCAGTAGTCC
>t0024658_II-10;size=7;
CCTACGGGGGGCTGCAGTGGGGAATATTGCACAATGGGGGAAACCCTGATGCAGCGATGCCGCGTGGAGGAAGAAGGTTT
TCGGATTGTAAACTCCTGTCTTAAAGGACGATAATGACGGTACTTTAGGAGGAAGCTCCGGCTAACTACGTGCCAGCAGC
CGCGGTAATACGTAGGGAGCGAGCGTTGTCCGGAATTACTGGGTGTAAAGGGAGCGTAGGCGGGATCGCAAGTCAGATGT
GAAATACATGGGCTTAACCCATGGGCTGCATTTGAAACTGTGGTTCTTGAGTGAAGTAGAGGTAAGCGGAATTCCTGGTG
TAGCGGTGAAATGCGTAGATATCAGGAGGAACACCGGTGGCGAAGGCGGCTTACTGGGCTTTTACTGACGCTGAGGCTCG
AAAGCGTGGGGAGCAAACAGGATTAGATACCCGAGTAGTCC
>t0004282_II-10;size=7;
CCTACGGGCGGCTGCAGTCGAGAATCATTCACAATGGGGGCAACCCTGATGGTGCGACGCCGCGTGGGGGAGGAAGGTCT
TCGGATTGTAAACCCCTGTCATGCGGGAGCAAGGCGCAAGCTTGATAGTACCGCAAGAGGAAGAGACGGCAAACTCTGTG
CCAGCAGCCGCGGTAATACAGAGGTCTCAAGCGTTGTTCGGAATCACTGGGCGTAAAGGGTACGTAGGCTGCCGCATAAG
TCGCGCGTGAAAGGCAGGGGCTCAACCCCTGGAGTGCGCGTGATACTGTGCGGCTGGAGTGATGGAGGGGGAACCGGAAT
TCTTGGTGTAGCAGTGAAATGCGTAGATATCAAGAAGAAGACTCGTGGCGAAGGCGGGTTCCTGGACATTCACTGACGCT
GAGGTACGAAGGCCGGGGTAGCGAAAGGGATTAGATACCCCGGTAGTCC
>t0000895_II-10;size=7;
CCTACGGGAGGCAGCAGTGAGGAATATTGGTCAATGGCCGGAAGGCTGAACCAGCCAAGTAGCGTGAGGGATGACTGCCC
TATGGGTTGTAAACCTCTTTTGTACGGGAATAACGGTCTCCACGTGTGGGGATGTGCATGTACCGTACGAATAAGGATCG
GCTAACTCCGTGCCAGCAGCCGCGGTAATACGGAGGATCCGAGCGTTATCCGGATTTATTGGGTTTAAAGGGAGCGTAGG
CGGACTGTTAAGTCAGCTGTGAAATGTAGACGCTCAACGTCTGCACTGCAGTTGAAACTGGCAGCCTTGAGTGCGTAAGA
GGCAGGCGGAATTCGTCGTGTAGCGGTGAAATGCTTAGATATGACGAAGAACTCCGATTGCGAAGGCAGCTTGCTGGGCC
GCAACTGACGCTGAAGCTCGAAGGTGCGGGTATCAAACAGGATTAGATACCCGAGTAGTCC
>t0006915_II-10;size=7;
CCTACGGGCGGCTGCAGTGAGGAATATTGGTCAATGGGCGAGAGCCTGAACCAGCCAAGTAGCGTGAAGGAAGACTGCCC
TATGGGTTGTAAACTTCTTTTGTGCGGGGGTAAAGTGGTCCACGCGTGGTCCATTGCAAGTACCGTACGAATAAGCATCG
GCTAACTCCGTGCCAGCAGCCGCGGTAATACGGAGGATGCGAGCGTTATCCGGATTTATTGGGTTTAAAGGGAGCGTAGG
CGGGCGATTAAGTCAGCGGTTAAATAGTGTGGCTCAACCATGCCTTGCCGTTGATACTGGTTGTCTTGAGAGTACTAGAG
GTGGATGGAATTTAGGGTGTAGCGGTGAAATGCTTAGATATCCTAAAGAACTCCGATTGCGAAGGCAGTCCACTGGGGTA
CGTCTGACGCTGAAGCTCGAAAGTGCGGGTATCAAACAGGATTAGATACCCTAGTAGTCC
>t0020811_II-10;size=7;
CCTACGGGAGGCTGCAGTGAGGAATATTGGTCAATGGCCGGAAGGCTGAACCAGCCAAGTAGCGTGAGGGATGACTGCCC
TATGGGTTGTAAACCTCTTTTGTACGGGAATAACGGTCTCCACGTGTGGTGATGTGCATGTACCGTACGAATAAGGATCG
GCTAACTCCGTGCCAGCAGCCGCGGTAATACGGAGGATCCGAGCGTTATCCGGATTTATTGGGTTTAAAGGGAGCGTAGG
CGGACTGTTAAGTCAGCTGTGAAATGTAGACGCTCAACGTCTGCACTGCAGTTGAAACTGGCAGCCTTGAGTGCGTAAGA
GGCAGGCGGAATTCGTCGTGTAGCGGTGAAATGCTTAGATATGACGAAGAACTCCGATTGCGAAGGCAGCTTGCTGGGCC
GCAACTGACGCTGAAGCTCGAAGGTGCGGGTATCAAACAGGATTAGATACCCCGGTAGTCC
>t0011134_II-10;size=7;
CCTACGGGGGGCTGCAGTGGGGAATATTGGACAATGGGGGAAACCCTGATCCAGCGACGCCGCGTGAGTGAAGAAGTATT
TCGGTATGTAAAGCTCTATCAGCAAGGAAGAAAATGACGGTACTTGACTAAGAAGCTCCGGCTAAATACGTGCCAGCAGC
CGCGGTAATACGTATGGAGCAAGCGTTATCCGGATTTACTGGGTGTAAAGGGAGCGTAGACGGCAAAGCAAGTCTGAAGT
GAAATGCCGGGGCTTAACCCCGGAACTGCTTTGGAAACTGTTTAGCTAGAGTGCAGGAGAGGTAAGCGGAATTCCTAGTG
TAGCGGTGAAATGCGTAGATATTAGGAGGAACACCAGTGGCGAAGGCGGCTTACTGGACTGTAACTGACGTTGAGGCTCG
AAAGCGTGGGGAGCAAACAGGATTAGATACCCGAGTAGTCC
>t0002698_II-10;size=7;
CCTACGGGCGGCTGCAGTGGGGAATATTGCACAATGGGGGAAACCCTGATGCAGCGATGCCGCGTGGAGGAAGAAGGTTT
TCGGATTGTAAACTCCTGTCTTAAAGGACGATAATGACGGTACTTTAGGAGGAAGCTCCGGCTAACTACGTGCCAGCAGC
CGCGGTAATACGTAGGGAGCGAGCGTTGTCCGGAATTACTGGGTGTAAAGGGAGCGTAGGCGGGATCGCAAGTCAGATGT
GAAATACATGGGCTTAACCCATGGGCTGCATTTGAAACTGTGGTTCTTGAGTGAAGTAGAGGTAAGCGGAATTCCTGGTG
TAGCGGTGAAATGCGTAGATATCAGGAGGAACACCGGTGGCGAAGGCGGCTTACTGGGCTTTTACTGACGCTGAGGCTCG
AAAGCGTGGGGAGCAAACAGGATTAGATACCCGGGTAGTCC
>t0001990_II-10;size=7;
CCTACGGGGGGCTGCAGTGAGGAATATTGGTCAATGGACGGAAGTCTGAACCAGCCATGCCGCGTGAAGGAAGGAGGCCC
TATGGGTTGTGAACTTCTTTTGCCGCAGAGTAATAAGGGTCCTGCGGGGCCTGATGAGAGTATGCGGCGAATAAGCATCG
GCTAACTCCGTGCCAGCAGCCGCGGTAATACGGAGGATGCAAGCGTTATCCGGATTTATTGGGTTTAAAGGGTGCGTAGG
CGGACGCGTAAGTCAGCGGTGAAATATCCCGGCTCAACCGGGAGGCTGCCGTTGATACTGCGCGACTGGAGTCCAAACGG
CGCCGGCGGAATATGTAATGTAGCGGTGAAATGCATAGATATTACATAGAACACCGATCGCGAAGGCAGCTGGCGAGGAT
GGTACTGACGCTGAGGCACGAAGGCGTGGGGATCAAACAGGATTAGATACCCTAGTAGTCC
>t0013000_II-10;size=7;
CCTACGGGTGGCTGCAGTGAGGAATATTGGTCAATGGACGGAAGTCTGAACCAGCCATGCCGCGTGAAGGAAGGAGGCCC
TATGGGTTGTGAACTTCTTTTGCCGCAGAGTAATAAGGGTCCTGCGGGGCCTGATGAGAGTATGCGGCGAATAAGCATCG
GCTAACTCCGTGCCAGCAGCCGCGGTAATACGGAGGATGCAAGCGTTATCCGGATTTATTGGGTTTAAAGGGTGCGTAGG
CGGACGCGTAAGTCAGCGGTGAAATATCCCGGCTCAACCGGGAGGCTGCCGTTGATACTGCGCGACTGGAGTCCAAACGG
CGCCGGCGGAATATGTAATGTAGCGGTGAAATGCATAGATATTACATAGAACACCGATCGCGAAGGCAGCTGGCGAGGAT
GGTACTGACGCTGAGGCACGAAGGCGTGGGGATCAAACAGGATTAGATACCCTTGTAGTCC
>t0018657_II-10;size=7;
CCTACGGGCGGCTGCAGTGAGGAATATTGGTCAATGGGGGGAACCCTGAACCAGCCATGCCGCGTGAAGGAAGACGGCCC
TATGGGTTGTAAACTTCTTTTGTACGGGAATAACGTTGGCCACGCGTGGCCATGAGAAGGTACCGTATGAATAAGCATCG
GCTAACTCCGTGCCAGCAGCCGCGGTAATACGGAGGATGCAGGCGTTATCCGGATTTATTAGGTTTAAAGGGTGCGTAGG
CGGCCAGGTAAGTCAGCGTTGAAAGTCTGCGGCTCAACCGTAGAATTGGCATTGATACTGTTTGGCTAGGATGTGGCGGA
AGTAGGCGGAATGTGCAGTGTAGCGGTGAAATGCTTAGATATTGTACAGAACACCAATTGCGAAGGCAGCTTACTATACC
ATGATTGACGCTGAGGCACGAAAGCGTGGGGATCGAACAGGATTAGATACCCCAGTAGTCC
>t0005217_II-10;size=7;
CCTACGGGTGGCTGCAGTGGGGAATATTGGACAATGGGGGAAACCCTGATCCAGCGACGCCGCGTGAGTGAAGAAGTATT
TCGGTATGTAAAGCTCTATCAGCAAGGAAGAAAATGACGGTACTTGACTAAGAAGCTCCGGCTAAATACGTGCCAGCAGC
CGCGGTAATACGTATGGAGCAAGCGTTATCCGGATTTACTGGGTGTAAAGGGAGCGTAGACGGCAAAGCAAGTCTGAAGT
GAAATGCCGGGGCTTAACCCCGGAACTGCTTTGGAAACTGTTTAGCTAGAGTGCAGGAGAGGTAAGCGGAATTCCTAGTG
TAGCGGTGAAATGCGTAGATATTAGGAGGAACACCAGTGGCGAAGGCGGCTTACTGGACTGTAACTGACGTTGAGGCTCG
AAAGCGTGGGGAGCAAACAGGATTAGATACCCCAGTAGTCC
>t0002692_II-10;size=7;
CCTACGGGGGGCTGCAGTGAGGAATATTGGTCAATGGGCGCAAGCCTGAACCAGCCAAGTAGCGTGCAGGAAGACGGCCC
TATGGGTTGTAAACTGCTTTTGCGCGTGATTAAAGTGCGGTACTTGTGCCGTATTGCAGTTAGCGCGCGAATAAGGACCG
GCTAATTCCGTGCCAGCAGCCGCGGTAATACGGAAGGTCCTGGTGTTATCCGGATTTATTGGGTTTAAAGGGAGCGTAGG
CGGCCGATTAAGCGTGCTGTGAAATGGCGGGGCCCAACCCCGTCCCTGCAGCGCGAACTGGTTGGCTTGGGTACACGCAA
GGCAGGCGGAATTTGTGGTGTAGCGGTGAAATGCTTAGATATCACGAAGAACCCCGATTGCGAAGGCAGCTTGCCGGAGT
GTTACCGACGCTGAAGCTCGAAGGTGCGGGTATCGAACAGGATTAGATACCCTAGTAGTCC
>t0009899_II-10;size=7;
CCTACGGGAGGCAGCAGTGAGGAATATTGGTCAATGGCCGGGAGGCTGAACCAGCCAAGTAGCGTGCAGGAAGACGGCCC
TACGGGTTGTAAACTGCTTTTGCGCGTGATTAAAACACCCCACGTGTGGGGTTTTGCAGTTAGCGCGCGAATAAGGACCG
GCTAATTCCGTGCCAGCAGCCGCGGTAATACGGAAGGTCCTGGTGTTATCCGGATTTATTGGGTTTAAAGGGAGCGTAGG
CTGCGAGGTCAGCGTGTTGTGAAATCCCGGGGCTCAACCTCGGGTGTGCAGCGCGAACTTCCTTGCTTGAGAGTACGCCA
GGCAGGCGGAATTCGTGGTGTAGCGGTGAAATGCTTAGATATCACGAAGAACCCCGATTGCGAAGGCAGCTTGCCGGAGT
ATTTCTGACGCTGAAGCTCGAAGGTGCGGGTATCGAACAGGATTAGATACCCTAGTAGTCC
>t0027283_II-10;size=7;
CCTACGGGAGGCTGCAGTGAGGAATATTGGTCAATGGACGGAAGTCTGAACCAGCCATGCCGCGTGCAGGAATAAGGCCC
TATGGGTCGTAAACTGCTTTTGTGGTGGAGCAATAAGGCGTACGCGTACGTCGATGAGAGTACATCACGAATAAGCATCG
GCTAACTCCGTGCCAGCAGCCGCGGTAATACGGAGGATGCAAGCGTTATCCGGATTTATTGGGTTTAAAGGGTGCGTAGG
CTGTGCGACAAGTCAGGGGTGAAAGCCCGCCGCCCAACGGCGGAACTGCCTTTGATACTGTCGCGCTGGAATACGGATGC
CGTGGGAGGAATGAGTAGTGTAGCGGTGAAATGCATAGATATTACTCAGAACACCGATTGCGAAGGCATCTCACGAATCC
GTCATTGACGCTGAGGCACGAAAGCGTGGGGATCAAACAGGATTAGATACCCTAGTAGTCC
>t0005502_II-10;size=7;
CCTACGGGAGGCTGCAGTCGAGAATCATTCACAATGGGGGCAACCCTGATGGTGCGACGCCGCGTGGGGGAGGAAGGTCT
TCGGATTGTAAACCCCTGTCATGCGGGAGCAAGGCGCAAGCTTGATAGTACCGCAAGAGGAAGAGACGGCAAACTCTGTG
CCAGCAGCCGCGGTAATACAGAGGTCTCAAGCGTTGTTCGGAATCACTGGGCGTAAAGGGTACGTAGGCTGCCGCATAAG
TCGCGCGTGAAAGGCAGGGGCTCAACCCCTGGAGTGCGCGTGATACTGTGCGGCTGGAGTGATGGAGGGGGAACCGGAAT
TCTTGGTGTAGCAGTGAAATGCGTAGATATCAAGAAGAAGACTCGTGGCGAAGGCGGGTTCCTGGACATTCACTGACGCT
GAGGTACGAAGGCCGGGGTAGCGAAAGGGATTAGATACCCGAGTAGTCC
>t0001079_II-10;size=7;
CCTACGGGTGGCTGCAGTGGGGAATATTGGACAATGGGGGAAACCCTGATCCAGCGACGCCGCGTGAGTGAAGAAGTATT
TCGGTATGTAAAGCTCTATCAGCAGGGAAGATAATGACGGTACCTGACTAAGAAGCCCCGGCTAACTACGTGCCAGCAGC
CGCGGTAATACGTAGGGGGCAAGCGTTATCCGGATTTACTGGGTGTAAAGGGAGCGTAGACGGCATGGCAAGTCTGATGT
GAAAACCCGGGGCTCAACCCCGGGACTGCATTGGAAACTGTCAGGCTAGAGTGCAGGAGAGGTAAGTGGAATTCCTAGTG
TAGCGGTGAAATGCGTAGATATTAGGAGGAACACCAGTGGCGAAGGCGGCTTACTGGACTGTAACTGACGTTGAGGCTCG
AAAGCGTGGGGAGCAAACAGGATTAGATACCCCAGTAGTCC
>t0013243_II-10;size=7;
CCTACGGGTGGCTGCAGCTAAGAATATTCCGCAATGGACGAAAGTCTGACGGAGCGACGCCGCGTGGATGATGAAGGCCG
GAAGGTTGTAAAATCCTTTTATGACTGAGGAATAAGTATGGTGAGAGAAACGCCATATGGTGACTGTAGGTCATGAATAA
GCAACGGCTAATTACGTGCCAGCAGCCGCGGTAACACGTAAGTTGCGAGCGTTGTTCGGAATTATTGGGCGTAAAGGGCA
TGTAGGCGGTTTTGCAAGCTTGGTGTGAAATCCCGGGGCTTAACTCCGGAATTGCGTTGAGAACTGCATAACTAGAGTCA
CTGAGGGGCAATCAGAATTCCAGGTGTAGGGGTGAAATCTGTAGATATCTGGAAGAATACCAATGGCGAAGGCAGGTTAC
CAGCAGATGACTGACGCTGAGGTGCGAAGGTGCGGGGAGCAAACAGGATTAGATACCCCAGTAGTCC
>t0004658_II-10;size=7;
CCTACGGGGGGCTGCAGCTAAGAATATTCCGCAATGGACGAAAGTCTGACGGAGCGACGCCGCGTGGATGATGAAGGCCG
GAAGGTTGTAAAATCCTTTTATGACTGAGGAATAAGTATGGTGAGAGAAACGCCATATGGTGACTGTAGGTCATGAATAA
GCAACGGCTAATTACGTGCCAGCAGCCGCGGTAACACGTAAGTTGCGAGCGTTGTTCGGAATTATTGGGCGTAAAGGGCA
TGTAGGCGGTTTTGCAAGCTTGGTGTGAAATCCCGGGGCTTAACTCCGGAATTGCGTTGAGAACTGCATAACTAGAGTCA
CTGAGGGGCAATCAGAATTCCAGGTGTAGGGGTGAAATCTGTAGATATCTGGAAGAATACCAATGGCGAAGGCAGGTTAC
CAGCAGATGACTGACGCTGAGGTGCGAAGGTGCGGGGAGCAAACAGGATTAGATACCCGAGTAGTCC
>t0023791_II-10;size=7;
CCTACGGGCGGCTGCAGTGGGGAATATTGGGCAATGGGCGAAAGCCTGACCCAGCAACGCCGCGTGAAGGATGAAGGTCT
TCGGATTGTAAACTTCTTTGATCAGGGACGAATTTTGACGGTACCTGAAGAACAAGTCACGGCTAACTACGTGCCAGCAG
CCGCGGTAATACGTAGGTGACAAGCGTTATCCGGATTTACTGGGTGTAAAGGGCGTGTAGGCGGTTTTGCAAGTCAGATG
TGAAATTCCCGGGCTTAACTTGGGCGCTGCATCTGAAACTGCAGAACTTGAGTACTGGAGGGGATAGCGGAATTCCTAGT
GTAGCGGTAAAATGCGCAGATATTAGGAGGAACACCGGTGGCGAAGGCGGCTATCTGGACAGTAACTGACGCTGAGGCGC
GAAAGCGTGGGGAGCAAACAGGATTAGATACCCTAGTAGTCC
>t0003723_II-10;size=6;
CCTACGGGAGGCTGCAGTAAGGAATATTGGGCAATGGGGGGAACCCTGACCCAGCCATGCCGCGTGAGGGAATGAGGCCC
TACGGGTCGTGAACCTCTTTTGCCTGGGGATAACCCCTCCCGCGCGACGGGGGGCTGCAGGTACCAGGCGAATAAGCATC
GGCTAACTCCGTGCCAGCAGCCGCGGTAATACGGAGGATGCGAGCGTTATCCGGATTCATTGGGTTTAAAGGGTGCGCAG
GCGGCCATGTAAGTCAGCGGTGAAAGCCAGGGGCCCAACCCCGGAAGTGCCGTTGATACTGCACGGCTGGAATGCGGTCG
AGGCGGGCGGAATGTGACGTGTAGCGGTGAAATGCATAGATATGTCACAGAACTCCGATAGCGAAGGCAGCTCGCCAGGC
CTGCATTGACGCTCAGGCACGAAAGCGTGGGGATCAAACAGGATTAGATACCCCGGTAGTCC
>t0001890_II-10;size=6;
CCTACGGGGGGCTGCAGTGAGGAATATTGGTCAATGGACGGAAGTCTGAACCAGCCATGCCGCGTGAAGGAAGACGGCCC
TATGGGTTGTAAACTTCTTTTGTGGTGGAGCAATAAGGCGTACGTGTACGTCGATGAGAGTACATCACGAATAAGCATCG
GCTAACTCCGTGCCAGCAGCCGCGGTAATACGGAGGATGCAAGCGTTATCCGGATTTATTGGGTTTAAAGGGTGCGTAGG
CTGTGCAGCAAGTCAGAGGTGAAAGCCCGGTGCTCAACACCGGAACTGCCTTTGATACTGTTGTGCTGGAATACGGATGC
CGTGGGAGGAATGAGTAGTGTAGCGGTGAAATGCATAGATATTACTCAGAACACCGATTGCGAAGGCATCTCACGAATCC
GTCATTGACGCTGAGGCACGAAAGTGTGGGGATCAAACAGGATTAGATACCCGGGTAGTCC
>t0000331_II-10;size=6;
CCTACGGGGGGCTGCAGTAAGGAATATTGGGCAATGGGGGGAACCCTGACCCAGCCATGCCGCGTGAGGGAATGAGGCCC
TACGGGTCGTGAACCTCTTTTGCCTGGGGATAACCCCTCCCGCGCGACGGGGGGCTGCAGGTACCAGGCGAATAAGCATC
GGCTAACTCCGTGCCAGCAGCCGCGGTAATACGGAGGATGCGAGCGTTATCCGGATTCATTGGGTTTAAAGGGTGCGCAG
GCGGCCATGTAAGTCAGCGGTGAAAGCCAGGGGCCCAACCCCGGAAGTGCCGTTGATACTGCACGGCTGGAATGCGGTCG
AGGCGGGCGGAATGTGACGTGTAGCGGTGAAATGCATAGATATGTCACAGAACTCCGATAGCGAAGGCAGCTCGCCAGGC
CTGCATTGACGCTCAGGCACGAAAGCGTGGGGATCAAACAGGATTAGATACCCCTGTAGTCC
>t0010422_II-10;size=6;
CCTACGGGGGGCTGCAGTGGGGAATATTGCACAATGGGGGAAACCCTGATGCAGCGATGCCGCGTGGAGGAAGAAGGTTT
TCGGATTGTAAACTCCTGTCTTAAAGGACGATAATGACGGTACTTTAGGAGGAAGCTCCGGCTAACTACGTGCCAGCAGC
CGCGGTAATACGTAGGGAGCGAGCGTTGTCCGGAATTACTGGGTGTAAAGGGAGCGTAGGCGGGATCGCAAGTCAGATGT
GAAATACATGGGCTTAACCCATGGGCTGCATTTGAAACTGTGGTTCTTGAGTGAAGTAGAGGTAAGCGGAATTCCTGGTG
TAGCGGTGAAATGCGTAGATATCAGGAGGAACACCGGTGGCGAAGGCGGCTTACTGGGCTTTTACTGACGCTGAGGCTCG
AAAGCGTGGGGAGCAAACAGGATTAGATACCCCAGTAGTCC
>t0010614_II-10;size=6;
CCTACGGGAGGCTGCAGTGAGGAATATTGGTCAATGGGCGGAAGCCTGAACCAGCCATGCCGCGTGCAGGAAGACGGCCT
TATGGGTTGTAAACTGCTTTTGTTCGGGACGAGCATGAATGCGTGCATTCAAGTGACGGTACCGGAAGAATAAGCACCGG
CTAACTCCGTGCCAGCAGCCGCGGTAATACGGAGGGTGCAAGCGTTATCCGGATTTATTGGGTTTAAAGGGTGCGTAGGC
CGTCTGGTAAGTCAGCGGTGAAATTTCGCGGCTCAACTGCGAAATTGCCGTTGATACTGTCGGACTAGAGTGTTGTCGGC
GCGGGAGGAATGCGACAAGTAGCGGTGAAATGCTTAGATATGTCGCAGAACACCGATAGCGAAGGCATCCCGAGAGGCGA
CACTGACGCTGAGGCACGAAAGCGTGGGGATCGAACAGGATTAGATACCCTAGTAGTCC
>t0005610_II-10;size=6;
CCTACGGGAGGCTGCAGTAAGGAATATTGGGCAATGGGGGGAACCCTGACCCAGCCATGCCGCGTGAGGGAATGAGGCCC
TACGGGTCGTGAACCTCTTTTGCCTGGGGATAACCCCTCCCGCGCGACGGGGGGCTGCAGGTACCAGGCGAATAAGCATC
GGCTAACTCCGTGCCAGCAGCCGCGGTAATACGGAGGATGCGAGCGTTATCCGGATTCATTGGGTTTAAAGGGTGCGCAG
GCGGCCATGTAAGTCAGCGGTGAAAGCCAGGGGCCCAACCCCGGAAGTGCCGTTGATACTGCATGGCTGGAATGCGGTCG
AGGCGGGCGGAATGTGACGTGTAGCGGTGAAATGCATAGATATGTCACAGAACTCCGATAGCGAAGGCAGCTCGCCAGGC
CTGCATTGACGCTCAGGCACGAAAGCGTGGGGATCAAACAGGATTAGATACCCGAGTAGTCC
>t0009631_II-10;size=6;
CCTACGGGGGGCTGCAGTGGGGAATATTGGACAATGGGGGAAACCCTGATCCAGCGACGCCGCGTGAGTGAAGAAGTATT
TCGGTATGTAAAGCTCTATCAGCAAGGAAGAAAATGACGGTACTTGACTAAGAAGCTCCGGCTAAATACGTGCCAGCAGC
CGCGGTAATACGTATGGAGCAAGCGTTATCCGGATTTACTGGGTGTAAAGGGAGCGTAGACGGCAAAGCAAGTCTGAAGT
GAAATGCCGGGGCTTAACCCCGGAACTGCTTTGGAAACTGTTTAGCTAGAGTGCAGGAGAGGTAAGCGGAATTCCTAGTG
TAGCGGTGAAATGCGTAGATATTAGGAGGAACACCAGTGGCGAAGGCGGCTTACTGGACTGTAACTGACGTTGAGGCTCG
AAAGCGTGGGGAGCAAACAGGATTAGATACCCCGGTAGTCC
>t0012725_II-10;size=6;
CCTACGGGGGGCTGCAGTAAGGAATATTGGGCAATGGGGGGAACCCTGACCCAGCCATGCCGCGTGAGGGAATGAGGCCC
TACGGGTCGTGAACCTCTTTTGCCTGGGGATAACCCCTCCCGCGCGACGGGGGGCTGCAGGTACCAGGCGAATAAGCATC
GGCTAACTCCGTGCCAGCAGCCGCGGTAATACGGAGGATGCGAGCGTTATCCGGATTCATTGGGTTTAAAGGGTGCGCAG
GCGGCCATGTAAGTCAGCGGTGAAAGCCAGGGGCCCAACCCCGGAAGTGCCGTTGATACTGCACGGCTGGAATGCGGTCG
AGGCGGGCGGAATGTGACGTGTAGCGGTGAAATGCATAGATATGTCACAGAACTCCGATAGCGAAGGCAGCTCGCCAGGC
CTGCATTGACGCTCAGGCACGAAAGCGTGGGGATCAAACAGGATTAGATACCCTGGTAGTCC
>t0007681_II-10;size=6;
CCTACGGGTGGCTGCAGTGGGGAATATTGCACAATGGGGGAAACCCTGATGCAGCGATGCCGCGTGGAGGAAGAAGGTTT
TCGGATTGTAAACTCCTGTCTTAAAGGACGATAATGACGGTACTTTAGGAGGAAGCTCCGGCTAACTACGTGCCAGCAGC
CGCGGTAATACGTAGGGAGCGAGCGTTGTCCGGAATTACTGGGTGTAAAGGGAGCGTAGGCGGGATTGCAAGTCAGATGT
GAAAACTATGGGCTCAACCCATAGACTGCATTTGAAACTGTAGTTCTTGAGTGAAGTAGAGGTAAGCGGAATTCCTGGTG
TAGCGGTGAAATGCGTAGATATCAGGAGGAACACCGGTGGCGAAGGCGGCTTACTGGGCTTTTACTGACGCTGAGGCTCG
AAAGCGTGGGGAGCAAACAGGATTAGATACCCTAGTAGTCC
>t0025522_II-10;size=6;
CCTACGGGGGGCAGCAGTAAGGAATATTGGGCAATGGGGGGAACCCTGACCCAGCCATGCCGCGTGAGGGAATGAGGCCC
TACGGGTCGTGAACCTCTTTTGCCTGGGGATAACCCCTCCCGCGCGACGGGGGGCTGCAGGTACCAGGCGAATAAGCATC
GGCTAACTCCGTGCCAGCAGCCGCGGTAATACGGAGGATGCGAGCGTTATCCGGATTCATTGGGTTTAAAGGGTGCGCAG
GCGGCCATGTAAGTCAGCGGTGAAAGCCAGGGGCCCAACCCCGGAAGTGCCGTTGATACTGCATGGCTGGAATGCGGTCG
AGGCGGGCGGAATGTGACGTGTAGCGGTGAAATGCATAGATATGTCACAGAACTCCGATAGCGAAGGCAGCTCGCCAGGC
CTGCATTGACGCTCAGGCACGAAAGCGTGGGGATCAAACAGGATTAGATACCCGAGTAGTCC
>t0010439_II-10;size=6;
CCTACGGGCGGCTGCAGTCGAGAATCATTCACAATGGGGGCAACCCTGATGGTGCGACGCCGCGTGGGGGAGGAAGGTCT
TCGGATTGTAAACCCCTGTCATGCGGGAGCAAGGCGCAAGCTTGATAGTACCGCAAGAGGAAGAGACGGCAAACTCTGTG
CCAGCAGCCGCGGTAATACAGAGGTCTCAAGCGTTGTTCGGAATCACTGGGCGTAAAGGGTACGTAGGCTGCCGCATAAG
TCGCGCGTGAAAGGCAGGGGCTCAACCCCTGGAGTGCGCGTGATACTGTGCGGCTGGAGTGATGGAGGGGGAACCGGAAT
TCTTGGTGTAGCAGTGAAATGCGTAGATATCAAGAAGAAGACTCGTGGCGAAGGCGGGTTCCTGGACATTCACTGACGCT
GAGGTACGAAGGCCGGGGTAGCGAAAGGGATTAGATACCCCTGTAGTCC
>t0010352_II-10;size=6;
CCTACGGGAGGCTGCAGTAAGGAATATTGGGCAATGGGGGGAACCCTGACCCAGCCATGCCGCGTGAGGGAATGAGGCCC
TACGGGTCGTGAACCTCTTTTGCCTGGGGATAACCCCTCCCGCGCGACGGGGGGCTGCAGGTACCAGGCGAATAAGCATC
GGCTAACTCCGTGCCAGCAGCCGCGGTAATACGGAGGATGCGAGCGTTATCCGGATTCATTGGGTTTAAAGGGTGCGCAG
GCGGCCATGTAAGTCAGCGGTGAAAGCCAGGGGCCCAACCCCGGAAGTGCCGTTGATACTGCATGGCTGGAATGCGGTCG
AGGCGGGCGGAATGTGACGTGTAGCGGTGAAATGCATAGATATGTCACAGAACTCCGATAGCGAAGGCAGCTCGCCAGGC
CTGCATTGACGCTCAGGCACGAAAGCGTGGGGATCAAACAGGATTAGATACCCTGGTAGTCC
>t0018798_II-10;size=6;
CCTACGGGGGGCTGCAGTCGAGAATCATTCACAATGGGGGCAACCCTGATGGTGCGACGCCGCGTGGGGGAGGAAGGTCT
TCGGATTGTAAACCCCTGTCATGCGGGAGCAAGGCGCAAGCTTGATAGTACCGCAAGAGGAAGAGACGGCAAACTCTGTG
CCAGCAGCCGCGGTAATACAGAGGTCTCAAGCGTTGTTCGGAATCACTGGGCGTAAAGGGTACGTAGGCTGCCGCATAAG
TCGCGCGTGAAAGGCAGGGGCTCAACCCCTGGAGTGCGCGTGATACTGTGCGGCTGGAGTGATGGAGGGGGAACCGGAAT
TCTTGGTGTAGCAGTGAAATGCGTAGATATCAAGAAGAAGACTCGTGGCGAAGGCGGGTTCCTGGACATTCACTGACGCT
GAGGTACGAAGGCCGGGGTAGCGAAAGGGATTAGATACCCGTGTAGTCC
>t0010361_II-10;size=6;
CCTACGGGTGGCTGCAGTGAGGAATATTGGTCAATGGCCGAGAGGCTGAACCAGCCAAGTCGCGTGAGGGAAGACGGCCC
TATGGGTTGTAAACCTCTTTTGTGCGGGAATAAAGTTCCCCATGCGTGGGGATTTGCATGTACCGCACGAATAAGGATCG
GCTAACTCCGTGCCAGCAGCCGCGGTAATACGGAGGATCCGAGTGTTATCCGGATTTATTGGGTTTAAAGGGTGCGTAGG
CGGGTGATCAAGTCAGTGGTGAAATGGTGCGGCTCAACCGTAGCATTGCCGTTGAAACTGGTTGTCTTGAGTGCGAATGA
GGTGGGCGGAATGTGTCATGTAGCGGTGAAATGCATAGATATGACACAGAACACCGATTGCGGAGGCAGCTCACTGGGAC
GCGACTGACGCTGAGGCACGAAAGTGCGGGGATCGAACAGGATTAGATACCCTTGTAGTCC
>t0000642_II-10;size=6;
CCTACGGGCGGCTGCAGTGGGGAATATTGGACAATGGGGGAAACCCTGATCCAGCGACGCCGCGTGAGTGAAGAAGTATT
TCGGTATGTAAAGCTCTATCAGCAGGGAAGATAATGACGGTACCTGACTAAGAAGCCCCGGCTAACTACGTGCCAGCAGC
CGCGGTAATACGTAGGGGGCAAGCGTTATCCGGATTTACTGGGTGTAAAGGGAGCGTAGACGGCATGGCAAGTCTGATGT
GAAAACCCGGGGCTCAACCCCGGGACTGCATTGGAAACTGTCAGGCTAGAGTGCAGGAGAGGTAAGTGGAATTCCTAGTG
TAGCGGTGAAATGCGTAGATATTAGGAGGAACACCAGTGGCGAAGGCGGCTTACTGGACTGTAACTGACGTTGAGGCTCG
AAAGCGTGGGGAGCAAACAGGATTAGATACCCTTGTAGTCC
>t0001755_II-10;size=6;
CCTACGGGTGGCTGCAGTGAGGAATATTGGTCAATGGCCGGAAGGCTGAACCAGCCAAGTAGCGTGAGGGATGACTGCCC
TATGGGTTGTAAACCTCTTTTGTACGGGAATAACGGTCTCCACGTGTGGGGATGTGCATGTACCGTACGAATAAGGATCG
GCTAACTCCGTGCCAGCAGCCGCGGTAATACGGAGGATCCGAGCGTTATCCGGATTTATTGGGTTTAAAGGGAGCGTAGG
CGGACTGTTAAGTCAGCTGTGAAATGTAGACGCTCAACGTCTGCACTGCAGTTGAAACTGGCAGCCTTGAGTGCGTAAGA
GGCAGGCGGAATTCGTCGTGTAGCGGTGAAATGCTTAGATATGACGAAGAACTCCGATTGCGAAGGCAGCTTGCTGGGCC
GCAACTGACGCTGAAGCTCGAAGGTGCGGGTATCAAACAGGATTAGATACCCGTGTAGTCC
>t0017749_II-10;size=6;
CCTACGGGAGGCTGCAGTGAGGAATATTGGTCAATGGACGGAAGTCTGAACCAGCCATGCCGCGTGAAGGAAGACGGCCC
TATGGGTTGTAAACTTCTTTTGTGGTGGAGCAATAAGGCGTACGTGTACGTCGATGAGAGTACATCACGAATAAGCATCG
GCTAACTCCGTGCCAGCAGCCGCGGTAATACGGAGGATGCAAGCGTTATCCGGATTTATTGGGTTTAAAGGGTGCGTAGG
CTGTGCAGCAAGTCAGAGGTGAAAGCCCGGTGCTCAACACCGGAACTGCCTTTGATACTGTTGTGCTGGAATACGGATGC
CGTGGGAGGAATGAGTAGTGTAGCGGTGAAATGCATAGATATTACTCAGAACACCGATTGCGAAGGCATCTCACGAATCC
GTCATTGACGCTGAGGCACGAAAGTGTGGGGATCAAACAGGATTAGATACCCCTGTAGTCC
>t0003719_II-10;size=6;
CCTACGGGGGGCAGCAGTGGGGAATATTGCACAATGGGGGAAACCCTGATGCAGCGACGCCGCGTGAGTGAAGAAGTATT
TCGGTATGTAAAGCTCTATCAGCAGGGAAGAAAATGACGGTACCTGACTAAGAAGCCCCGGCTAACTACGTGCCAGCAGC
CGCGGTAATACGTAGGGGGCAAGCGTTATCCGGATTTACTGGGTGTAAAGGGAGCGTAGACGGCATGGCAAGTCTGAAGT
GAAAGCTCGGGGCTCAACCCCGGAACTGCTTTGGAAACTGTCAAGCTAGAGTGTCGGAGAGGTAAGTGGAATTCCTAGTG
TAGCGGTGAAATGCGTAGATATTAGGAGGAACACCAGTGGCGAAGGCGGCTTACTGGACGATAACTGACGTTGAGGCTCG
AAAGCGTGGGGAGCAAACAGGATTAGATACCCTGGTAGTCC
>t0001382_II-10;size=6;
CCTACGGGGGGCTGCAGCTAAGAATATTCCGCAATGGACGAAAGTCTGACGGAGCGACGCCGCGTGGATGATGAAGGCCG
GAAGGTTGTAAAATCCTTTTATGACTGAGGAATAAGTATGGTGAGAGAAACGCCATATGGTGACTGTAGGTCATGAATAA
GCAACGGCTAATTACGTGCCAGCAGCCGCGGTAACACGTAAGTTGCGAGCGTTGTTCGGAATTATTGGGCGTAAAGGGCA
TGTAGGCGGTTTTGCAAGCTTGGTGTGAAATCCCGGGGCTTAACTCCGGAATTGCGTTGAGAACTGCATAACTAGAGTCA
CTGAGGGGCAATCAGAATTCCAGGTGTAGGGGTGAAATCTGTAGATATCTGGAAGAATACCAATGGCGAAGGCAGGTTAC
CAGCAGATGACTGACGCTGAGGTGCGAAGGTGCGGGGAGCAAACAGGATTAGATACCCTGGTAGTCC
>t0008898_II-10;size=6;
CCTACGGGTGGCTGCAGTGAGGAATATTGGTCAATGGACGGAAGTCTGAACCAGCCATGCCGCGTGCGGGAATAAGGCCC
TATGGGTCGTAAACCGCTTTTGACGGGGAGCAATAAGGCGTACGTGTACGCCGATGAGAGTACTCGTCGAATAAGCATCG
GCTAACTCCGTGCCAGCAGCCGCGGTAATACGGAGGATGCAAGCGTTATCCGGATTTATTGGGTTTAAAGGGTGCGTAGG
CTGTGCTTCAAGTCAGGGGTGAAATGCCCGGGCCTAACCCGGGAACTGCCTTTGATACTGGAGCGCTGGAATACGGATGC
CGTGGGAGGAATGAGTAGTGTAGCGGTGAAATGCATAGATATTACTCAGAACACCGATTGCGAAGGCATCTCACGAATCC
GTCATTGACGCTGAGGCACGAAAGCGTGGGGATCAAACAGGATTAGATACCCCAGTAGTCC
>t0003635_II-10;size=6;
CCTACGGGGGGCTGCAGTGAGGAATATTGGTCAATGGGCGAGAGCCTGAACCAGCCAAGTAGCGTGAAGGAAGACTGCCC
TATGGGTTGTAAACTTCTTTTGTGCGGGGGTAAAGTGGTCCACGCGTGGTCCATTGCAAGTACCGTACGAATAAGCATCG
GCTAACTCCGTGCCAGCAGCCGCGGTAATACGGAGGATGCGAGCGTTATCCGGATTTATTGGGTTTAAAGGGAGCGTAGG
CGGGCGATTAAGTCAGCGGTTAAATAGTGTGGCTCAACCATGCCTTGCCGTTGATACTGGTTGTCTTGAGAGTACTAGAG
GTGGATGGAATTTAGGGTGTAGCGGTGAAATGCTTAGATATCCTAAAGAACTCCGATTGCGAAGGCAGTCCACTGGGGTA
CGTCTGACGCTGAAGCTCGAAAGTGCGGGTATCAAACAGGATTAGATACCCTGGTAGTCC
>t0025855_II-10;size=6;
CCTACGGGCGGCTGCAGTGAGGAATATTGGTCAATGGCCGGAAGGCTGAACCAGCCAAGTAGCGTGAGGGATGACTGCCC
TATGGGTTGTAAACCTCTTTTGTACGGGAATAACGGTCTCCACGTGTGGTGATGTGCATGTACCGTACGAATAAGGATCG
GCTAACTCCGTGCCAGCAGCCGCGGTAATACGGAGGATCCGAGCGTTATCCGGATTTATTGGGTTTAAAGGGAGCGTAGG
CGGACTGTTAAGTCAGCTGTGAAATGTAGACGCTCAACGTCTGCACTGCAGTTGAAACTGGCAGCCTTGAGTGCGTAAGA
GGCAGGCGGAATTCGTCGTGTAGCGGTGAAATGCTTAGATATGACGAAGAACTCCGATTGCGAAGGCAGCTTGCTGGGCC
GCAACTGACGCTGAAGCTCGAAGGTGCGGGTATCAAACAGGATTAGATACCCTTGTAGTCC
>t0006468_II-10;size=6;
CCTACGGGCGGCTGCAGTCGGGAATATTGCGCAATGGAGGAAACTCTGACGCAGTGACGCCGCGTATAGGAAGAAGGTTT
TAGGATTGTAAACTATTTTAGTCAGGGAAGAAAAAAGACGGTACCTGAAGAATAAGCTCCGGCTAACTACGTGCCAGCAG
CCGCGGTAATACGTAGGGAGCAAGCGTTATCCGGAATTATTGGGTGTAAAGGGTGCGTAGACGGGAATTTAAGTTGGTTG
TGAAATCCCTCGGCTCAACTGAGGAACTGCAACCAAAACTGAATTTCTTGAGTGCAGGAGAGGAAAGCGGAATTCCTAGT
GTAGCGGTGAAATGCGTAGATATTAGGAGGAACACCAGTGGCGAAGGCGGCTTTCTGGACTGTAACTGACGTTGAGGCAC
GAAAGTGTGGGGAGCAAACAGGATTAGATACCCTTGTAGTCC
>t0024662_II-10;size=6;
CCTACGGGCGGCTGCAGTCGAGGATCATTTGCAATGGGCGAAAGCCTGACAATGCGACGCTGCGTGGAGGATGAAGGCCT
TCGGGTTGTAAACTCCTGTCATAGGGGAACAGGCGGACCGACCTAACACGTCGGCGAGTTGAGTGTACCCTAAGAGGAAT
TGGCGGCTAACTCTGTGCCAGCAGCCGCGGTAATACAGAGGCCAAGAGCGTTGTTCGGATTTACTGGGCGTAAAGGGCGC
GTAGGCGGCCGAGTGTGTCAGATGTGAAATCTCCGGGCTCAACCCGGAAAGTGCGTCTGAAACTGCTTGGCTCGAGTCTG
GGAGAGGGAATCGGAATATAGGGTGTAGCGGTGAAATGCGTTGATATCCTATAGAACACCGGAGGCGAAGGCGGATTCCT
TGAACGGTACTGACGCTGAGGCGCGAAAGTCGGGGGAGCAAACAGGATTAGATACCCCTGTAGTCC
>t0001909_II-10;size=6;
CCTACGGGGGGCAGCAGGTACCAGGCGAATAAGCATCGGCTAACTCCGTGCCAGCAGCCGCGGTAATACGGAGGATGCGA
GCGTTATCCGGATTCATTGGGTTTAAAGGGTGCGCAGGCGGCCATGTAAGTCAGCGGTGAAAGCCAGGGGCCCAACCCCG
GAAGTGCCGTTGATACTGCACGGCTGGAATGCGGTCGAGGCGGGCGGAATGTGACGTGTAGCGGTGAAATGCATAGATAT
GTCACAGAACTCCGATAGCGAAGGCAGCTCGCCAGGCCTGCATTGACGCTCAGGCACGAAAGCGTGGGGATCAAACAGGA
TTAGATACCCCGGTAGTCC
>t0002260_II-10;size=6;
CCTACGGGCGGCTGCAGTGAGGAATATTGGTCAATGGACGGAAGTCTGAACCAGCCATGCCGCGTGAAGGAAGACGGCCC
TATGGGTTGTAAACTTCTTTTGTGGTGGAGCAATAAGGCGTACGTGTACGTCGATGAGAGTACATCACGAATAAGCATCG
GCTAACTCCGTGCCAGCAGCCGCGGTAATACGGAGGATGCAAGCGTTATCCGGATTTATTGGGTTTAAAGGGTGCGTAGG
CTGTGCAGCAAGTCAGAGGTGAAAGCCCGGTGCTCAACACCGGAACTGCCTTTGATACTGTTGTGCTGGAATACGGATGC
CGTGGGAGGAATGAGTAGTGTAGCGGTGAAATGCATAGATATTACTCAGAACACCGATTGCGAAGGCATCTCACGAATCC
GTCATTGACGCTGAGGCACGAAAGTGTGGGGATCAAACAGGATTAGATACCCTTGTAGTCC
>t0014838_II-10;size=6;
CCTACGGGCGGCTGCAGTGGGGAATATTGCACAATGGGGGAAACCCTGATGCAGCGATGCCGCGTGGAGGAAGAAGGTTT
TCGGATTGTAAACTCCTGTCTTAAAGGACGATAATGACGGTACTTTAGGAGGAAGCTCCGGCTAACTACGTGCCAGCAGC
CGCGGTAATACGTAGGGAGCGAGCGTTGTCCGGAATTACTGGGTGTAAAGGGAGCGTAGGCGGGATCGCAAGTCAGATGT
GAAATACATGGGCTTAACCCATGGGCTGCATTTGAAACTGTGGTTCTTGAGTGAAGTAGAGGTAAGCGGAATTCCTGGTG
TAGCGGTGAAATGCGTAGATATCAGGAGGAACACCGGTGGCGAAGGCGGCTTACTGGGCTTTTACTGACGCTGAGGCTCG
AAAGCGTGGGGAGCAAACAGGATTAGATACCCTAGTAGTCC
>t0011732_II-10;size=6;
CCTACGGGAGGCTGCAGTGGGGAATATTGGGCAATGGGCGAAAGCCTGACCCAGCAACGCCGCGTGAAGGATGAAGGTCT
TCGGATTGTAAACTTCTTTGATCAGGGACGAATTTTGACGGTACCTGAAGAACAAGTCACGGCTAACTACGTGCCAGCAG
CCGCGGTAATACGTAGGTGACAAGCGTTATCCGGATTTACTGGGTGTAAAGGGCGTGTAGGCGGTTTTGCAAGTCAGATG
TGAAATTCCCGGGCTTAACTTGGGCGCTGCATCTGAAACTGCAGAACTTGAGTACTGGAGGGGATAGCGGAATTCCTAGT
GTAGCGGTAAAATGCGCAGATATTAGGAGGAACACCGGTGGCGAAGGCGGCTATCTGGACAGTAACTGACGCTGAGGCGC
GAAAGCGTGGGGAGCAAACAGGATTAGATACCCTAGTAGTCC
>t0010118_II-10;size=6;
CCTACGGGCGGCAGCAGTGAGGAATATTGGTCAATGGGGGGAACCCTGAACCAGCCATGCCGCGTGAAGGAAGACGGCCC
TATGGGTTGTAAACTTCTTTTGTACGGGAATAACGTTGGCCACGCGTGGCCATGAGAAGGTACCGTATGAATAAGCATCG
GCTAACTCCGTGCCAGCAGCCGCGGTAATACGGAGGATGCAGGCGTTATCCGGATTTATTAGGTTTAAAGGGTGCGTAGG
CGGCCAGGTAAGTCAGCGTTGAAAGTCTGCGGCTCAACCGTAGAATTGGCATTGATACTGTTTGGCTAGGATGTGGCGGA
AGTAGGCGGAATGTGCAGTGTAGCGGTGAAATGCTTAGATATTGTACAGAACACCAATTGCGAAGGCAGCTTACTATACC
ATGATTGACGCTGAGGCACGAAAGCGTGGGGATCGAACAGGATTAGATACCCGAGTAGTCC
>t0004195_II-10;size=6;
CCTACGGGTGGCTGCAGTAGGGAATATTGGACAATGGGGGAAACCCTGATCCAGCGACGCCGCGTGAGTGAAGAAATATT
TCGGTATGTAAAGCTCTATCAGCAGGGAAGAAAATGACGGTACCTGACTAAGAAGCACCGGCTAAATACGTGCCAGCAGC
CGCGGTAATACGTATGGTGCAAGCGTTATTCGGATTTACTGGGTGTAAAGGGAGCGTAGACGGCATGGCAAGTCTGAAGT
GAAATGCGGGGGCTCAACCCCTGAACTGCTTTGGAAACTGTCAAGCTAGAGTGTCGGAGAGGTAAGTGGAATTCCTAGTG
TAGCGGTGAAATGCGTAGATATTAGGAGGAACACCAGTGGCGAAGGCGGCTTACTGGACGATAACTGACGTTGAGGCTCG
AAAGCGTGGGGAGCAAACAGGATTAGATACCCTAGTAGTCC
>t0001986_II-10;size=6;
CCTACGGGTGGCTGCAGTAAGGAATATTGGGCAATGGGGGGAACCCTGACCCAGCCATGCCGCGTGAGGGAATGAGGCCC
TACGGGTCGTGAACCTCTTTTGCCTGGGGATAACCCCTCCCGCGCGACGGGGGGCTGCAGGTACCAGGCGAATAAGCATC
GGCTAACTCCGTGCCAGCAGCCGCGGTAATACGGAGGATGCGAGCGTTATCCGGATTCATTGGGTTTAAAGGGTGCGCAG
GCGG
>t0019557_II-10;size=6;
CCTACGGGTGGCTGCAGTCGAGAATCATTCACAATGGGGGCAACCCTGATGGTGCGACGCCGCGTGGGGGAGGAAGGTCT
TCGGATTGTAAACCCCTGTCATGCGGGAGCAAGGCGCAAGCTTGATAGTACCGCAAGAGGAAGAGACGGCAAACTCTGTG
CCAGCAGCCGCGGTAATACAGAGGTCTCAAGCGTTGTTCGGAATCACTGGGCGTAAAGGGTACGTAGGCTGCCGCATAAG
TCGCGCGTGAAAGGCAGGGGCTCAACCCCTGGAGTGCGCGTGATACTGTGCGGCTGGAGTGATGGAGGGGGAACCGGAAT
TCTTGGTGTAGCAGTGAAATGCGTAGATATCAAGAAGAAGACTCGTGGCGAAGGCGGGTTCCTGGACATTCACTGACGCT
GAGGTACGAAGGCCGGGGTAGCGAAAGGGATTAGATACCCGAGTAGTCC
>t0006726_II-10;size=6;
CCTACGGGAGGCTGCAGCTAAGAATATTCCGCAATGGACGAAAGTCTGACGGAGCGACGCCGCGTGGATGATGAAGGCCG
GAAGGTTGTAAAATCCTTTTATGACTGAGGAATAAGTATGGTGAGAGAAACGCCATATGGTGACTGTAGGTCATGAATAA
GCAACGGCTAATTACGTGCCAGCAGCCGCGGTAACACGTAAGTTGCGAGCGTTGTTCGGAATTATTGGGCGTAAAGGGCA
TGTAGGCGGTTTTGCAAGCTTGGTGTGAAATCCCGGGGCTTAACTCCGGAATTGCGTTGAGAACTGCATAACTAGAGTCA
CTGAGGGGCAATCAGAATTCCAGGTGTAGGGGTGAAATCTGTAGATATCTGGAAGAATACCAATGGCGAAGGCAGGTTAC
CAGCAGATGACTGACGCTGAGGTGCGAAGGTGCGGGGAGCAAACAGGATTAGATACCCCTGTAGTCC
>t0010322_II-10;size=6;
CCTACGGGGGGCAGCAGTAAGGAATATTGGGCAATGGGGGGAACCCTGACCCAGCCATGCCGCGTGAGGGAATGAGGCCC
TACGGGTCGTGAACCTCTTTTGCCTGGGGATAACCCCTCCCGCGCGACGGGGGGCTGCAGGTACCAGGCGAATAAGCATC
GGCTAACTCCGTGCCAGCAGCCGCGGTAATACGGAGGATGCGAGCGTTATCCGGATTCATTGGGTTTAAAGGGTGCGCAG
GCGGCCATGTAAGTCAGCGGTGAAAGCCAGGGGCCCAACCCCGGAAGTGCCGTTGATACTGCATGGCTGGAATGCGGTCG
AGGCGGGCGGAATGTGACGTGTAGCGGTGAAATGCATAGATATGTCACAGAACTCCGATAGCGAAGGCAGCTCGCCAGGC
CTGCATTGACGCTCAGGCACGAAAGCGTGGGGATCAAACAGGATTAGATACCCCAGTAGTCC
>t0000425_II-10;size=6;
CCTACGGGGGGCAGCAGGTACCAGGCGAATAAGCATCGGCTAACTCCGTGCCAGCAGCCGCGGTAATACGGAGGATGCGA
GCGTTATCCGGATTCATTGGGTTTAAAGGGTGCGCAGGCGGCCATGTAAGTCAGCGGTGAAAGCCAGGGGCCCAACCCCG
GAAGTGCCGTTGATACTGCACGGCTGGAATGCGGTCGAGGCGGGCGGAATGTGACGTGTAGCGGTGAAATGCATAGATAT
GTCACAGAACTCCGATAGCGAAGGCAGCTCGCCAGGCCTGCATTGACGCTCAGGCACGAAAGCGTGGGGATCAAACAGGA
TTAGATACCCGGGTAGTCC
>t0001929_II-10;size=6;
CCTACGGGGGGCTGCAGTGGGGAATATTGGGCAATGGGCGAAAGCCTGACCCAGCAACGCCGCGTGAAGGATGAAGGTCT
TCGGATTGTAAACTTCTTTGATCAGGGACGAATTTTGACGGTACCTGAAGAACAAGTCACGGCTAACTACGTGCCAGCAG
CCGCGGTAATACGTAGGTGACAAGCGTTATCCGGATTTACTGGGTGTAAAGGGCGTGTAGGCGGTTTTGCAAGTCAGATG
TGAAATTCCCGGGCTTAACTTGGGCGCTGCATCTGAAACTGCAGAACTTGAGTACTGGAGGGGATAGCGGAATTCCTAGT
GTAGCGGTAAAATGCGCAGATATTAGGAGGAACACCGGTGGCGAAGGCGGCTATCTGGACAGTAACTGACGCTGAGGCGC
GAAAGCGTGGGGAGCAAACAGGATTAGATACCCTAGTAGTCC
>t0016319_II-10;size=6;
CCTACGGGCGGCTGCAGTGGGGAATATTGGACAATGGGGGAAACCCTGATCCAGCGACGCCGCGTGAGTGAAGAAGTATT
TCGGTATGTAAAGCTCTATCAGCAGGGAAGATAATGACGGTACCTGACTAAGAAGCCCCGGCTAACTACGTGCCAGCAGC
CGCGGTAATACGTAGGGGGCAAGCGTTATCCGGATTTACTGGGTGTAAAGGGAGCGTAGACGGCATGGCAAGTCTGATGT
GAAAACCCGGGGCTCAACCCCGGGACTGCATTGGAAACTGTCAGGCTAGAGTGCAGGAGAGGTAAGTGGAATTCCTAGTG
TAGCGGTGAAATGCGTAGATATTAGGAGGAACACCAGTGGCGAAGGCGGCTTACTGGACTGTAACTGACGTTGAGGCTCG
AAAGCGTGGGGAGCAAACAGGATTAGATACCCCAGTAGTCC
>t0001408_II-10;size=6;
CCTACGGGGGGCTGCAGTGAGGAATATTGGTCAATGGCCGAGAGGCTGAACCAGCCAAGTCGCGTGAGGGAAGACGGCCC
TATGGGTTGTAAACCTCTTTTGTGCGGGAATAAAGTTCCCCATGCGTGGGGATTTGCATGTACCGCACGAATAAGGATCG
GCTAACTCCGTGCCAGCAGCCGCGGTAATACGGAGGATCCGAGTGTTATCCGGATTTATTGGGTTTAAAGGGTGCGTAGG
CGGGTGATCAAGTCAGTGGTGAAATGGTGCGGCTCAACCGTAGCATTGCCGTTGAAACTGGTTGTCTTGAGTGCGAATGA
GGTGGGCGGAATGTGTCATGTAGCGGTGAAATGCATAGATATGACACAGAACACCGATTGCGGAGGCAGCTCACTGGGAC
GCGACTGACGCTGAGGCACGAAAGTGCGGGGATCGAACAGGATTAGATACCCCTGTAGTCC
>t0015989_II-10;size=6;
CCTACGGGTGGCTGCAGTGAGGAATATTGGTCAATGGCCGGGAGGCTGAACCAGCCAAGTAGCGTGCAGGAAGACGGCCC
TACGGGTTGTAAACTGCTTTTGCGCGTGATTAAAACACCCCACGTGTGGGGTTTTGCAGTTAGCGCGCGAATAAGGACCG
GCTAATTCCGTGCCAGCAGCCGCGGTAATACGGAAGGTCCTGGTGTTATCCGGATTTATTGGGTTTAAAGGGAGCGTAGG
CTGCGAGGTCAGCGTGTTGTGAAATCCCGGGGCTCAACCTCGGGTGTGCAGCGCGAACTTCCTTGCTTGAGAGTACGCCA
GGCAGGCGGAATTCGTGGTGTAGCGGTGAAATGCTTAGATATCACGAAGAACCCCGATTGCGAAGGCAGCTTGCCGGAGT
ATTTCTGACGCTGAAGCTCGAAGGTGCGGGTATCGAACAGGATTAGATACCCTGGTAGTCC
>t0003392_II-10;size=6;
CCTACGGGCGGCAGCAGTGAGGAATATTGGTCAATGGCCGGAAGGCTGAACCAGCCAAGTAGCGTGAGGGATGACTGCCC
TATGGGTTGTAAACCTCTTTTGTACGGGAATAACGGTCTCCACGTGTGGTGATGTGCATGTACCGTACGAATAAGGATCG
GCTAACTCCGTGCCAGCAGCCGCGGTAATACGGAGGATCCGAGCGTTATCCGGATTTATTGGGTTTAAAGGGAGCGTAGG
CGGACTGTTAAGTCAGCTGTGAAATGTAGACGCTCAACGTCTGCACTGCAGTTGAAACTGGCAGCCTTGAGTGCGTAAGA
GGCAGGCGGAATTCGTCGTGTAGCGGTGAAATGCTTAGATATGACGAAGAACTCCGATTGCGAAGGCAGCTTGCTGGGCC
GCAACTGACGCTGAAGCTCGAAGGTGCGGGTATCAAACAGGATTAGATACCCGAGTAGTCC
>t0011959_II-10;size=6;
CCTACGGGGGGCTGCAGCTAAGAATATTCCGCAATGGACGAAAGTCTGACGGAGCGACGCCGCGTGGATGATGAAGGCCG
GAAGGTTGTAAAATCCTTTTATGACTGAGGAATAAGTATGGTGAGAGAAACGCCATATGGTGACTGTAGGTCATGAATAA
GCAACGGCTAATTACGTGCCAGCAGCCGCGGTAACACGTAAGTTGCGAGCGTTGTTCGGAATTATTGGGCGTAAAGGGCA
TGTAGGCGGTTTTGCAAGCTTGGTGTGAAATCCCGGGGCTTAACTCCGGAATTGCGTTGAGAACTGCATAACTAGAGTCA
CTGAGGGGCAATCAGAATTCCAGGTGTAGGGGTGAAATCTGTAGATATCTGGAAGAATACCAATGGCGAAGGCAGGTTAC
CAGCAGATGACTGACGCTGAGGTGCGAAGGTGCGGGGAGCAAACAGGATTAGATACCCCAGTAGTCC
>t0003024_II-10;size=6;
CCTACGGGCGGCAGCAGTGGGGAATATTGCACAATGGGGGAAACCCTGATGCAGCGACGCCGCGTGAGTGAAGAAGTATT
TCGGTATGTAAAGCTCTATCAGCAGGGAAGAAAATGACGGTACCTGACTAAGAAGCCCCGGCTAACTACGTGCCAGCAGC
CGCGGTAATACGTAGGGGGCAAGCGTTATCCGGATTTACTGGGTGTAAAGGGAGCGTAGACGGCATGGCAAGTCTGAAGT
GAAAGCTCGGGGCTCAACCCCGGAACTGCTTTGGAAACTGTCAAGCTAGAGTGTCGGAGAGGTAAGTGGAATTCCTAGTG
TAGCGGTGAAATGCGTAGATATTAGGAGGAACACCAGTGGCGAAGGCGGCTTACTGGACGATAACTGACGTTGAGGCTCG
AAAGCGTGGGGAGCAAACAGGATTAGATACCCTGGTAGTCC
>t0008423_II-10;size=6;
CCTACGGGAGGCTGCAGTGAGGAATATTGGTCAATGGCCGGAAGGCTGAACCAGCCAAGTAGCGTGAGGGATGACTGCCC
TATGGGTTGTAAACCTCTTTTGTACGGGAATAACGGTCTCCACGTGTGGTGATGTGCATGTACCGTACGAATAAGGATCG
GCTAACTCCGTGCCAGCAGCCGCGGTAATACGGAGGATCCGAGCGTTATCCGGATTTATTGGGTTTAAAGGGAGCGTAGG
CGGACTGTTAAGTCAGCTGTGAAATGTAGACGCTCAACGTCTGCACTGCAGTTGAAACTGGCAGCCTTGAGTGCGTAAGA
GGCAGGCGGAATTCGTCGTGTAGCGGTGAAATGCTTAGATATGACGAAGAACTCCGATTGCGAAGGCAGCTTGCTGGGCC
GCAACTGACGCTGAAGCTCGAAGGTGCGGGTATCAAACAGGATTAGATACCCCTGTAGTCC
>t0000159_II-10;size=6;
CCTACGGGTGGCTGCAGTGAGGAATATTGGTCAATGGGGGGAACCCTGAACCAGCCATGCCGCGTGAAGGAAGACGGCCC
TATGGGTTGTAAACTTCTTTTGTACGGGAATAACGTTGGCCACGCGTGGCCATGAGAAGGTACCGTATGAATAAGCATCG
GCTAACTCCGTGCCAGCAGCCGCGGTAATACGGAGGATGCAGGCGTTATCCGGATTTATTAGGTTTAAAGGGTGCGTAGG
CGGCCAGGTAAGTCAGCGTTGAAAGTCTGCGGCTCAACCGTAGAATTGGCATTGATACTGTTTGGCTAGGATGTGGCGGA
AGTAGGCGGAATGTGCAGTGTAGCGGTGAAATGCTTAGATATTGTACAGAACACCAATTGCGAAGGCAGCTTACTATACC
ATGATTGACGCTGAGGCACGAAAGCGTGGGGATCGAACAGGATTAGATACCCTGGTAGTCC
>t0002467_II-10;size=6;
CCTACGGGTGGCTGCAGTGAGGAATATTGGTCAATGGGCGGAAGCCTGAACCAGCCATGCCGCGTGAAGGATTGAGGCCC
TATGGGTCGTAAACTTCTTTTGTGGTGGAGCAATAAGCCGTACGCGTACGGCGATGAGAGTACATCACGAATAAGCATCG
GCTAACTCCGTGCCAGCAGCCGCGGTAATACGGAGGATGCAAGCGTTATCCGGATTTATTGGGTTTAAAGGGTGCGTAGG
CTGTGCGACAAGTCAGAGGTGAAAGCCCGGGGCCTAACTCCGGAACTGCCTTTGATACTGCCGCGCTGGAATACGGATGC
CGTGGGAGGAATGAGTAGTGTAGCGGTGAAATGCATAGATATTACTCAGAACACCGATTGCGAAGGCATCTCACGAATCC
GTCATTGACGCTGAGGCACGAAAGCGTGGGGATCAAACAGGATTAGATACCCTAGTAGTCC
>t0010768_II-10;size=6;
CCTACGGGTGGCTGCAGTGAGGAATATTGGTCAATGGGCGGAAGCCTGAACCAGCCATGCCGCGTGCAGGAATGAGGCCC
TATGGGTCGTAAACTGCTTTTGCCGGGGAGCAATAAGGCATACGCGTATGCCGATGAGAGTACCCGGCGAATAAGCATCG
GCTAACTCCGTGCCAGCAGCCGCGGTAATACGGAGGATGCGAGCGTTATCCGGATTTATTGGGTTTAAAGGGTGCGTAGG
CTGTCCGTCAAGTCAGCGGTGAAATGCCGGGGCTCAACCCCGGAGCTGCCGTTGATACTGTCGGGCTTGAATACTGTTGC
CGTGGGAGGAATGAGTAGTGTAGCGGTGAAATGCATAGATATTACTCAGAACACCGATTGCGAAGGCATCTCACGAAGCA
GCGATTGACGCTGAGGCACGAAAGCGTGGGGATCAAACAGGATTAGATACCCTAGTAGTCC
>t0001997_II-10;size=6;
CCTACGGGCGGCTGCAGTAAGGAATATTGGGCAATGGGGGGAACCCTGACCCAGCCATGCCGCGTGAGGGAATGAGGCCC
TACGGGTCGTGAACCTCTTTTGCCTGGGGATAACCCCTCCCGCGCGACGGGGGGCTGCAGGTACCAGGCGAATAAGCATC
GGCTAACTCCGTGCCAGCAGCCGCGGTAATACGGAGGATGCGAGCGTTATCCGGATTCATTGGGTTTAAAGGGTGCGCAG
GCGGCCATGTAAGTCAGCGGTGAAAGCCAGGGGCCCAACCCCGGAAGTGCCGTTGATACTGCATGGCTGGAATGCGGTCG
AGGCGGGCGGAATGTGACGTGTAGCGGTGAAATGCATAGATATGTCACAGAACTCCGATAGCGAAGGCAGCTCGCCAGGC
CTGCATTGACGCTCAGGCACGAAAGCGTGGGGATCAAACAGGATTAGATACCCCGGTAGTCC
>t0010261_II-10;size=6;
CCTACGGGCGGCTGCAGTGAGGAATATTGGTCAATGGCCGGGAGGCTGAACCAGCCAAGTAGCGTGCAGGAAGACGGCCC
TACGGGTTGTAAACTGCTTTTGCGCGTGATTAAAACACCCCACGTGTGGGGTTTTGCAGTTAGCGCGCGAATAAGGACCG
GCTAATTCCGTGCCAGCAGCCGCGGTAATACGGAAGGTCCTGGTGTTATCCGGATTTATTGGGTTTAAAGGGAGCGTAGG
CTGCGAGGTCAGCGTGTTGTGAAATCCCGGGGCTCAACCTCGGGTGTGCAGCGCGAACTTCCTTGCTTGAGAGTACGCCA
GGCAGGCGGAATTCGTGGTGTAGCGGTGAAATGCTTAGATATCACGAAGAACCCCGATTGCGAAGGCAGCTTGCCGGAGT
ATTTCTGACGCTGAAGCTCGAAGGTGCGGGTATCGAACAGGATTAGATACCCTAGTAGTCC
>t0008203_II-10;size=6;
CCTACGGGAGGCTGCAGTGAGGAATATTGGTCAATGGCCGGAAGGCTGAACCAGCCAAGTAGCGTGAGGGATGACTGCCC
TATGGGTTGTAAACCTCTTTTGTACGGGAATAACGGTCTCCACGTGTGGTGATGTGCATGTACCGTACGAATAAGGATCG
GCTAACTCCGTGCCAGCAGCCGCGGTAATACGGAGGATCCGAGCGTTATCCGGATTTATTGGGTTTAAAGGGAGCGTAGG
CGGACTGTTAAGTCAGCTGTGAAATGTAGACGCTCAACGTCTGCACTGCAGTTGAAACTGGCAGCCTTGAGTGCGTAAGA
GGCAGGCGGAATTCGTCGTGTAGCGGTGAAATGCTTAGATATGACGAAGAACTCCGATTGCGAAGGCAGCTTGCTGGGCC
GCAACTGACGCTGAAGCTCGAAGGTGCGGGTATCAAACAGGATTAGATACCCTGGTAGTCC
>t0001775_II-10;size=6;
CCTACGGGAGGCTGCAGTGAGGAATATTGGTCAATGGGCGAGAGCCTGAACCAGCCAAGTAGCGTGGAGGAAGAAGGTCC
TATGGGTTGTAAACTCCTTTTGTGCGGGGGTAAAGTGCGCCACGTGTGGTGCATTGCAAGTACCGTACGAATAAGCATCG
GCTAACTCCGTGCCAGCAGCCGCGGTAATACGGAGGATGCGAGCGTTATCCGGATTTATTGGGTTTAAAGGGAGCGTAGG
CTGGATGTTAAGTCAGCGGTCAAAAGGAGCGGCTCAACCGTTCTTCGCCGTTGATACTGGTATCCTTGAGTGCGCAAGAG
GTGGATGGAATTTAGGGTGTAGCGGTGAAATGCTTAGATATCCTAAAGAACTCCGATTGCGAAGGCAGTCCACTGGGGCG
CAACTGACGCTGAAGCTCGAAAGTGCGGGTATCAAACAGGATTAGATACCCCAGTAGTCC
>t0006744_II-10;size=6;
CCTACGGGGGGCTGCAGTGAGGAATATTGGTCAATGGGCGAGAGCCTGAACCAGCCAAGTAGCGTGGAGGAAGAAGGTCC
TATGGGTTGTAAACTCCTTTTGTGCGGGGGTAAAGTGCGCCACGTGTGGTGCATTGCAAGTACCGTACGAATAAGCATCG
GCTAACTCCGTGCCAGCAGCCGCGGTAATACGGAGGATGCGAGCGTTATCCGGATTTATTGGGTTTAAAGGGAGCGTAGG
CTGGATGTTAAGTCAGCGGTCAAAAGGAGCGGCTCAACCGTTCTTCGCCGTTGATACTGGTATCCTTGAGTGCGCAAGAG
GTGGATGGAATTTAGGGTGTAGCGGTGAAATGCTTAGATATCCTAAAGAACTCCGATTGCGAAGGCAGTCCACTGGGGCG
CAACTGACGCTGAAGCTCGAAAGTGCGGGTATCAAACAGGATTAGATACCCGAGTAGTCC
>t0002661_II-10;size=6;
CCTACGGGGGGCAGCAGTGAGGAATATTGGTCAATGGGGGGAACCCTGAACCAGCCATGCCGCGTGAAGGAAGACGGCCC
TATGGGTTGTAAACTTCTTTTGTACGGGAATAACGTTGGCCACGCGTGGCCATGAGAAGGTACCGTATGAATAAGCATCG
GCTAACTCCGTGCCAGCAGCCGCGGTAATACGGAGGATGCAGGCGTTATCCGGATTTATTAGGTTTAAAGGGTGCGTAGG
CGGCCAGGTAAGTCAGCGTTGAAAGTCTGCGGCTCAACCGTAGAATTGGCATTGATACTGTTTGGCTAGGATGTGGCGGA
AGTAGGCGGAATGTGCAGTGTAGCGGTGAAATGCTTAGATATTGTACAGAACACCAATTGCGAAGGCAGCTTACTATACC
ATGATTGACGCTGAGGCACGAAAGCGTGGGGATCGAACAGGATTAGATACCCGAGTAGTCC
>t0012363_II-10;size=6;
CCTACGGGCGGCTGCAGTAAGGAATATTGGGCAATGGGGGGAACCCTGACCCAGCCATGCCGCGTGAGGGAATGAGGCCC
TACGGGTCGTGAACCTCTTTTGCCTGGGGATAACCCCTCCCGCGCGACGGGGGGCTGCAGGTACCAGGCGAATAAGCATC
GGCTAACTCCGTGCCAGCAGCCGCGGTAATACGGAGGATGCGAGCGTTATCCGGATTCATTGGGTTTAAAGGGTGCGCAG
GCGGCCATGTAAGTCAGCGGTGAAAGCCAGGGGCCCAACCCCGGAAGTGCCGTTGATACTGCATGGCTGGAATGCGGTCG
AGGCGGGCGGAATGTGACGTGTAGCGGTGAAATGCATAGATATGTCACAGAACTCCGATAGCGAAGGCAGCTCGCCAGGC
CTGCATTGACGCTCAGGCACGAAAGCGTGGGGATCAAACAGGATTAGATACCCTGGTAGTCC
>t0008835_II-10;size=6;
CCTACGGGAGGCAGCAGTGAGGAATATTGGTCAATGGCCGGAAGGCTGAACCAGCCAAGTAGCGTGAGGGATGACTGCCC
TATGGGTTGTAAACCTCTTTTGTACGGGAATAACGGTCTCCACGTGTGGTGATGTGCATGTACCGTACGAATAAGGATCG
GCTAACTCCGTGCCAGCAGCCGCGGTAATACGGAGGATCCGAGCGTTATCCGGATTTATTGGGTTTAAAGGGAGCGTAGG
CGGACTGTTAAGTCAGCTGTGAAATGTAGACGCTCAACGTCTGCACTGCAGTTGAAACTGGCAGCCTTGAGTGCGTAAGA
GGCAGGCGGAATTCGTCGTGTAGCGGTGAAATGCTTAGATATGACGAAGAACTCCGATTGCGAAGGCAGCTTGCTGGGCC
GCAACTGACGCTGAAGCTCGAAGGTGCGGGTATCAAACAGGATTAGATACCCCTGTAGTCC
>t0004693_II-10;size=6;
CCTACGGGAGGCAGCAGGTACCAGGCGAATAAGCATCGGCTAACTCCGTGCCAGCAGCCGCGGTAATACGGAGGATGCGA
GCGTTATCCGGATTCATTGGGTTTAAAGGGTGCGCAGGCGGCCATGTAAGTCAGCGGTGAAAGCCAGGGGCCCAACCCCG
GAAGTGCCGTTGATACTGCATGGCTGGAATGCGGTCGAGGCGGGCGGAATGTGACGTGTAGCGGTGAAATGCATAGATAT
GTCACAGAACTCCGATAGCGAAGGCAGCTCGCCAGGCCTGCATTGACGCTCAGGCACGAAAGCGTGGGGATCAAACAGGA
TTAGATACCCCGGTAGTCC
>t0006822_II-10;size=6;
CCTACGGGGGGCTGCAGTGGGGAATATTGGACAATGGGGGAAACCCTGATCCAGCGACGCCGCGTGAGTGAAGAAGTATT
TCGGTATGTAAAGCTCTATCAGCAAGGAAGAAAATGACGGTACTTGACTAAGAAGCTCCGGCTAAATACGTGCCAGCAGC
CGCGGTAATACGTATGGAGCAAGCGTTATCCGGATTTACTGGGTGTAAAGGGAGCGTAGACGGCAAAGCAAGTCTGAAGT
GAAATGCCGGGGCTTAACCCCGGAACTGCTTTGGAAACTGTTTAGCTAGAGTGCAGGAGAGGTAAGCGGAATTCCTAGTG
TAGCGGTGAAATGCGTAGATATTAGGAGGAACACCAGTGGCGAAGGCGGCTTACTGGACTGTAACTGACGTTGAGGCTCG
AAAGCGTGGGGAGCAAACAGGATTAGATACCCTAGTAGTCC
>t0002235_II-10;size=6;
CCTACGGGAGGCTGCAGTGAGGAATATTGGTCAATGGGCGAGAGCCTGAACCAGCCAAGTAGCGTGGAGGAAGAAGGTCC
TATGGGTTGTAAACTCCTTTTGTGCGGGGGTAAAGTGCGCCACGTGTGGTGCATTGCAAGTACCGTACGAATAAGCATCG
GCTAACTCCGTGCCAGCAGCCGCGGTAATACGGAGGATGCGAGCGTTATCCGGATTTATTGGGTTTAAAGGGAGCGTAGG
CTGGATGTTAAGTCAGCGGTCAAAAGGAGCGGCTCAACCGTTCTTCGCCGTTGATACTGGTATCCTTGAGTGCGCAAGAG
GTGGATGGAATTTAGGGTGTAGCGGTGAAATGCTTAGATATCCTAAAGAACTCCGATTGCGAAGGCAGTCCACTGGGGCG
CAACTGACGCTGAAGCTCGAAAGTGCGGGTATCAAACAGGATTAGATACCCCGGTAGTCC
>t0003912_II-10;size=6;
CCTACGGGAGGCAGCAGTGAGGAATATTGGTCAATGGCCGGAAGGCTGAACCAGCCAAGTAGCGTGAGGGATGACTGCCC
TATGGGTTGTAAACCTCTTTTGTACGGGAATAACGGTCTCCACGTGTGGGGATGTGCATGTACCGTACGAATAAGGATCG
GCTAACTCCGTGCCAGCAGCCGCGGTAATACGGAGGATCCGAGCGTTATCCGGATTTATTGGGTTTAAAGGGAGCGTAGG
CGGACTGTTAAGTCAGCTGTGAAATGTAGACGCTCAACGTCTGCACTGCAGTTGAAACTGGCAGCCTTGAGTGCGTAAGA
GGCAGGCGGAATTCGTCGTGTAGCGGTGAAATGCTTAGATATGACGAAGAACTCCGATTGCGAAGGCAGCTTGCTGGGCC
GCAACTGACGCTGAAGCTCGAAGGTGCGGGTATCAAACAGGATTAGATACCCTGGTAGTCC
>t0000468_II-10;size=6;
CCTACGGGTGGCTGCAGTGAGGAATATTGGTCAATGGGCGAGAGCCTGAACCAGCCAAGTAGCGTGGAGGAAGAAGGTCC
TATGGGTTGTAAACTCCTTTTGTGCGGGGGTAAAGTGCGCCACGTGTGGTGCATTGCAAGTACCGTACGAATAAGCATCG
GCTAACTCCGTGCCAGCAGCCGCGGTAATACGGAGGATGCGAGCGTTATCCGGATTTATTGGGTTTAAAGGGAGCGTAGG
CTGGATGTTAAGTCAGCGGTCAAAAGGAGCGGCTCAACCGTTCTTCGCCGTTGATACTGGTATCCTTGAGTGCGCAAGAG
GTGGATGGAATTTAGGGTGTAGCGGTGAAATGCTTAGATATCCTAAAGAACTCCGATTGCGAAGGCAGTCCACTGGGGCG
CAACTGACGCTGAAGCTCGAAAGTGCGGGTATCAAACAGGATTAGATACCCTTGTAGTCC
>t0004768_II-10;size=6;
CCTACGGGAGGCTGCAGTGAGGAATATTGGTCAATGGCCGAGAGGCTGAACCAGCCAAGTCGCGTGAGGGAAGACGGCCC
TATGGGTTGTAAACCTCTTTTGTGCGGGAATAAAGTTCCCCATGCGTGGGGATTTGCATGTACCGCACGAATAAGGATCG
GCTAACTCCGTGCCAGCAGCCGCGGTAATACGGAGGATCCGAGTGTTATCCGGATTTATTGGGTTTAAAGGGTGCGTAGG
CGGGTGATCAAGTCAGTGGTGAAATGGTGCGGCTCAACCGTAGCATTGCCGTTGAAACTGGTTGTCTTGAGTGCGAATGA
GGTGGGCGGAATGTGTCATGTAGCGGTGAAATGCATAGATATGACACAGAACACCGATTGCGGAGGCAGCTCACTGGGAC
GCGACTGACGCTGAGGCACGAAAGTGCGGGGATCGAACAGGATTAGATACCCTGGTAGTCC
>t0042112_II-10;size=6;
CCTACGGGGGGCAGCAGTGAGGAATATTGGTCAATGGCCGGAAGGCTGAACCAGCCAAGTAGCGTGAGGGATGACTGCCC
TATGGGTTGTAAACCTCTTTTGTACGGGAATAACGGTCTCCACGTGTGGGGATGTGCATGTACCGTACGAATAAGGATCG
GCTAACTCCGTGCCAGCAGCCGCGGTAATACGGAGGATCCGAGCGTTATCCGGATTTATTGGGTTTAAAGGGAGCGTAGG
CGGACTGTTAAGTCAGCTGTGAAATGTAGACGCTCAACGTCTGCACTGCAGTTGAAACTGGCAGCCTTGAGTGCGTAAGA
GGCAGGCGGAATTCGTCGTGTAGCGGTGAAATGCTTAGATATGACGAAGAACTCCGATTGCGAAGGCAGCTTGCTGGGCC
GCAACTGACGCTGAAGCTCGAAGGTGCGGGTATCAAACAGGATTAGATACCCCTGTAGTCC
>t0001076_II-10;size=6;
CCTACGGGCGGCTGCAGTAAGGAATATTGGGCAATGGGGGGAACCCTGACCCAGCCATGCCGCGTGAGGGAATGAGGCCC
TACGGGTCGTGAACCTCTTTTGCCTGGGGATAACCCCTCCCGCGCGACGGGGGGCTGCAGGTACCAGGCGAATAAGCATC
GGCTAACTCCGTGCCAGCAGCCGCGGTAATACGGAGGATGCGAGCGTTATCCGGATTCATTGGGTTTAAAGGGTGCGCAG
GCGGCCATGTAAGTCAGCGGTGAAAGCCAGGGGCCCAACCCCGGAAGTGCCGTTGATACTGCATGGCTGGAATGCGGTCG
AGGCGGGCGGAATGTGACGTGTAGCGGTGAAATGCATAGATATGTCACAGAACTCCGATAGCGAAGGCAGCTCGCCAGGC
CTGCATTGACGCTCAGGCACGAAAGCGTGGGGATCAAACAGGATTAGATACCCGAGTAGTCC
>t0019872_II-10;size=6;
CCTACGGGGGGCTGCAGTAAGGAATATTGGGCAATGGGGGGAACCCTGACCCAGCCATGCCGCGTGAGGGAATGAGGCCC
TACGGGTCGTGAACCTCTTTTGCCTGGGGATAACCCCTCCCGCGCGACGGGGGGCTGCAGGTACCAGGCGAATAAGCATC
GGCTAACTCCGTGCCAGCAGCCGCGGTAATACGGAGGATGCGAGCGTTATCCGGATTCATTGGGTTTAAAGGGTGCGCAG
GCGGCCATGTAAGTCAGCGGTGAAAGCCAGGGGCCCAACCCCGGAAGTGCCGTTGATACTGCATGGCTGGAATGCGGTCG
AGGCGGGCGGAATGTGACGTGTAGCGGTGAAATGCATAGATATGTCACAGAACTCCGATAGCGAAGGCAGCTCGCCAGGC
CTGCATTGACGCTCAGGCACGAAAGCGTGGGGATCAAACAGGATTAGATACCCCTGTAGTCC
>t0014452_II-10;size=6;
CCTACGGGCGGCAGCAGCTAAGAATATTCCGCAATGGACGAAAGTCTGACGGAGCGACGCCGCGTGGATGATGAAGGCCG
GAAGGTTGTAAAATCCTTTTATGACTGAGGAATAAGTATGGTGAGAGAAACGCCATATGGTGACTGTAGGTCATGAATAA
GCAACGGCTAATTACGTGCCAGCAGCCGCGGTAACACGTAAGTTGCGAGCGTTGTTCGGAATTATTGGGCGTAAAGGGCA
TGTAGGCGGTTTTGCAAGCTTGGTGTGAAATCCCGGGGCTTAACTCCGGAATTGCGTTGAGAACTGCATAACTAGAGTCA
CTGAGGGGCAATCAGAATTCCAGGTGTAGGGGTGAAATCTGTAGATATCTGGAAGAATACCAATGGCGAAGGCAGGTTAC
CAGCAGATGACTGACGCTGAGGTGCGAAGGTGCGGGGAGCAAACAGGATTAGATACCCTGGTAGTCC
>t0019193_II-10;size=6;
CCTACGGGTGGCTGCAGTGAGGAATATTGGTCAATGGACGGAAGTCTGAACCAGCCATGCCGCGTGCGGGAATAAGGCCC
TATGGGTCGTAAACCGCTTTTGACGGGGAGCAATAAGGCGTACGTGTACGCCGATGAGAGTACTCGTCGAATAAGCATCG
GCTAACTCCGTGCCAGCAGCCGCGGTAATACGGAGGATGCAAGCGTTATCCGGATTTATTGGGTTTAAAGGGTGCGTAGG
CTGTGCTTCAAGTCAGGGGTGAAATGCCCGGGCCTAACCCGGGAACTGCCTTTGATACTGGAGCGCTGGAATACGGATGC
CGTGGGAGGAATGAGTAGTGTAGCGGTGAAATGCATAGATATTACTCAGAACACCGATTGCGAAGGCATCTCACGAATCC
GTCATTGACGCTGAGGCACGAAAGCGTGGGGATCAAACAGGATTAGATACCCTGGTAGTCC
>t0020866_II-10;size=6;
CCTACGGGTGGCTGCAGTGAGGAATATTGGTCAATGGGCGAGAGCCTGAACCAGCCAAGTAGCGTGCAGGATGACGGCCC
TATGGGTTGTAAACTGCTTTTGTGCGGGAATAACGTGCTTCACGTGTGGGGCAGTGCATGTACCGTACGAATAAGGATCG
GCTAACTCCGTGCCAGCAGCCGCGGTAATACGGAGGATCCGAGCGTTATCCGGATTTATTGGGTTTAAAGGGAGCGTAGG
CGGAGTATCAAGTCAGCTGTGAAATGTAGTCGCTCAACGTCTGCACTGCAGTTGAAACTGGTACCCTTGAGTGCGTAAGA
GGCAGGCGGAATTCGTCGTGTAGCGGTGAAATGCTTAGATATGACGAAGAACTCCGATTGCGAAGGCAGCTTGCTGGGCC
GCAACTGACGCTGATGCTCGAAGGTGCGGGTATCGAACAGGATTAGATACCCTAGTAGTCC
>t0001894_II-10;size=6;
CCTACGGGAGGCTGCAGTGAGGAATATTGGTCAATGGGCGCAAGCCTGAACCAGCCAAGTAGCGTGCAGGATGACGGCCC
TATGGGTTGTAAACTGCTTTTGTCGGGGGATAAAGTGACCCACGTGTGGGTTATTGCAGGTACCCGGTGAATAAGGACCG
GCTAATTCCGTGCCAGCAGCCGCGGTAATACGGAAGGTCCGAGCGTTATCCGGATTTATTGGGTTTAAAGGGAGCGTAGG
TGGAAGTGTAAGTCAGCCGTCAAATTGCGCAGCTTAACTGCGTCCAGCGGTTGAAACTGCATTTCTTGAGTGCACAAGAG
GAAGGTGGAATTCGTGGTGTAGCGGTGAAATGCTTAGATATCACGAAGAACTCCGATTGCGAAGGCAGCCTTCTGGGGTG
CAACTGACACTGAGGCTCGAAGGTGCGGGTATCAAACAGGATTAGATACCCTAGTAGTCC
>t0008494_II-10;size=6;
CCTACGGGCGGCTGCAGTGAGGAATATTGGTCAATGGCCGGAAGGCTGAACCAGCCAAGTAGCGTGAGGGATGACTGCCC
TATGGGTTGTAAACCTCTTTTGTACGGGAATAACGGTCTCCACGTGTGGTGATGTGCATGTACCGTACGAATAAGGATCG
GCTAACTCCGTGCCAGCAGCCGCGGTAATACGGAGGATCCGAGCGTTATCCGGATTTATTGGGTTTAAAGGGAGCGTAGG
CGGACTGTTAAGTCAGCTGTGAAATGTAGACGCTCAACGTCTGCACTGCAGTTGAAACTGGCAGCCTTGAGTGCGTAAGA
GGCAGGCGGAATTCGTCGTGTAGCGGTGAAATGCTTAGATATGACGAAGAACTCCGATTGCGAAGGCAGCTTGCTGGGCC
GCAACTGACGCTGAAGCTCGAAGGTGCGGGTATCAAACAGGATTAGATACCCGTGTAGTCC
>t0002614_II-10;size=6;
CCTACGGGCGGCAGCAGTCGAGAATCATTCACAATGGGGGCAACCCTGATGGTGCGACGCCGCGTGGGGGAGGAAGGTCT
TCGGATTGTAAACCCCTGTCATGCGGGAGCAAGGCGCAAGCTTGATAGTACCGCAAGAGGAAGAGACGGCAAACTCTGTG
CCAGCAGCCGCGGTAATACAGAGGTCTCAAGCGTTGTTCGGAATCACTGGGCGTAAAGGGTACGTAGGCTGCCGCATAAG
TCGCGCGTGAAAGGCAGGGGCTCAACCCCTGGAGTGCGCGTGATACTGTGCGGCTGGAGTGATGGAGGGGGAACCGGAAT
TCTTGGTGTAGCAGTGAAATGCGTAGATATCAAGAAGAAGACTCGTGGCGAAGGCGGGTTCCTGGACATTCACTGACGCT
GAGGTACGAAGGCCGGGGTAGCGAAAGGGATTAGATACCCGGGTAGTCC
>t0000693_II-10;size=6;
CCTACGGGGGGCAGCAGTGGGGAATATTGGACAATGGGGGAAACCCTGATCCAGCGACGCCGCGTGAGTGAAGAAGTATT
TCGGTATGTAAAGCTCTATCAGCAGGGAAGATAATGACGGTACCTGACTAAGAAGCCCCGGCTAACTACGTGCCAGCAGC
CGCGGTAATACGTAGGGGGCAAGCGTTATCCGGATTTACTGGGTGTAAAGGGAGCGTAGACGGCATGGCAAGTCTGATGT
GAAAACCCGGGGCTCAACCCCGGGACTGCATTGGAAACTGTCAGGCTAGAGTGCAGGAGAGGTAAGTGGAATTCCTAGTG
TAGCGGTGAAATGCGTAGATATTAGGAGGAACACCAGTGGCGAAGGCGGCTTACTGGACTGTAACTGACGTTGAGGCTCG
AAAGCGTGGGGAGCAAACAGGATTAGATACCCTAGTAGTCC
>t0009759_II-10;size=6;
CCTACGGGGGGCTGCAGTGAGGAATATTGGTCAATGGACGGAAGTCTGAACCAGCCATGCCGCGTGAAGGAAGGAGGCCC
TATGGGTTGTGAACTTCTTTTGCCGCAGAGTAATAAGGGTCCTGCGGGGCCTGATGAGAGTATGCGGCGAATAAGCATCG
GCTAACTCCGTGCCAGCAGCCGCGGTAATACGGAGGATGCAAGCGTTATCCGGATTTATTGGGTTTAAAGGGTGCGTAGG
CGGACGCGTAAGTCAGCGGTGAAATATCCCGGCTCAACCGGGAGGCTGCCGTTGATACTGCGCGACTGGAGTCCAAACGG
CGCCGGCGGAATATGTAATGTAGCGGTGAAATGCATAGATATTACATAGAACACCGATCGCGAAGGCAGCTGGCGAGGAT
GGTACTGACGCTGAGGCACGAAGGCGTGGGGATCAAACAGGATTAGATACCCTTGTAGTCC
>t0002389_II-10;size=6;
CCTACGGGCGGCTGCAGTGAGGAATATTGGTCAATGGCCGGGAGGCTGAACCAGCCAAGTAGCGTGCAGGAAGACGGCCC
TACGGGTTGTAAACTGCTTTTGCGCGTGATTAAAACACCCCACGTGTGGGGTTTTGCAGTTAGCGCGCGAATAAGGACCG
GCTAATTCCGTGCCAGCAGCCGCGGTAATACGGAAGGTCCTGGTGTTATCCGGATTTATTGGGTTTAAAGGGAGCGTAGG
CTGCGAGGTCAGCGTGTTGTGAAATCCCGGGGCTCAACCTCGGGTGTGCAGCGCGAACTTCCTTGCTTGAGAGTACGCCA
GGCAGGCGGAATTCGTGGTGTAGCGGTGAAATGCTTAGATATCACGAAGAACCCCGATTGCGAAGGCAGCTTGCCGGAGT
ATTTCTGACGCTGAAGCTCGAAGGTGCGGGTATCGAACAGGATTAGATACCCTTGTAGTCC
>t0000202_II-10;size=6;
CCTACGGGGGGCTGCAGTGAGGAATATTGGTCAATGGACGGAAGTCTGAACCAGCCATGCCGCGTGAAGGAAGGAGGCCC
TATGGGTTGTGAACTTCTTTTGCCGCAGAGTAATAAGGGTCCTGCGGGGCCTGATGAGAGTATGCGGCGAATAAGCATCG
GCTAACTCCGTGCCAGCAGCCGCGGTAATACGGAGGATGCAAGCGTTATCCGGATTTATTGGGTTTAAAGGGTGCGTAGG
CGGACGCGTAAGTCAGCGGTGAAATATCCCGGCTCAACCGGGAGGCTGCCGTTGATACTGCGCGACTGGAGTCCAAACGG
CGCCGGCGGAATATGTAATGTAGCGGTGAAATGCATAGATATTACATAGAACACCGATCGCGAAGGCAGCTGGCGAGGAT
GGTACTGACGCTGAGGCACGAAGGCGTGGGGATCAAACAGGATTAGATACCCGAGTAGTCC
>t0004702_II-10;size=6;
CCTACGGGAGGCTGCAGTGGGGAATATTGCACAATGGGGGAAACCCTGATGCAGCGATGCCGCGTGGAGGAAGAAGGTTT
TCGGATTGTAAACTCCTGTCTTAAAGGACGATAATGACGGTACTTTAGGAGGAAGCTCCGGCTAACTACGTGCCAGCAGC
CGCGGTAATACGTAGGGAGCGAGCGTTGTCCGGAATTACTGGGTGTAAAGGGAGCGTAGGCGGGATCGCAAGTCAGATGT
GAAATACATGGGCTTAACCCATGGGCTGCATTTGAAACTGTGGTTCTTGAGTGAAGTAGAGGTAAGCGGAATTCCTGGTG
TAGCGGTGAAATGCGTAGATATCAGGAGGAACACCGGTGGCGAAGGCGGCTTACTGGGCTTTTACTGACGCTGAGGCTCG
AAAGCGTGGGGAGCAAACAGGATTAGATACCCTGGTAGTCC
>t0000442_II-10;size=6;
CCTACGGGGGGCTGCAGTGAGGAATATTGGTCAATGGGCGAGAGCCTGAACCAGCCAAGTAGCGTGAAGGAAGACGGCCC
TACGGGTTGTAAACTTCTTTTGTCCGGGGGTAAAGTGAGCCACGTGTGGTTCATTGCAAGTACCGGTTGAATAAGCATCG
GCTAACTCCGTGCCAGCAGCCGCGGTAATACGGAGGATGCGAGCGTTATCCGGATTTATTGGGTTTAAAGGGAGCGTAGG
CTGGCTGTTAAGTCAGCGGTTAAATAGTGTGGCTCAACCATGCCATGCCGTTGAAACTGGCAGTCTTGAGTGCGCAAGAG
GTGGATGGAATTTAGGGTGTAGCGGTGAAATGCTTAGATATCCTAAAGAACTCCGATTGCGAAGGCAGTCCACTGGGGCG
CAACTGACGCTGATGCTCGAAAGTGCGGGTATCAAACAGGATTAGATACCCTAGTAGTCC
>t0000789_II-10;size=6;
CCTACGGGAGGCTGCAGCTAAGAATATTCCGCAATGGACGAAAGTCTGACGGAGCGACGCCGCGTGGATGATGAAGGCCG
GAAGGTTGTAAAATCCTTTTATGACTGAGGAATAAGTATGGTGAGAGAAACGCCATATGGTGACTGTAGGTCATGAATAA
GCAACGGCTAATTACGTGCCAGCAGCCGCGGTAACACGTAAGTTGCGAGCGTTGTTCGGAATTATTGGGCGTAAAGGGCA
TGTAGGCGGTTTTGCAAGCTTGGTGTGAAATCCCGGGGCTTAACTCCGGAATTGCGTTGAGAACTGCATAACTAGAGTCA
CTGAGGGGCAATCAGAATTCCAGGTGTAGGGGTGAAATCTGTAGATATCTGGAAGAATACCAATGGCGAAGGCAGGTTAC
CAGCAGATGACTGACGCTGAGGTGCGAAGGTGCGGGGAGCAAACAGGATTAGATACCCGGGTAGTCC
>t0006549_II-10;size=6;
CCTACGGGTGGCTGCAGTGAGGAATATTGGTCAATGGCCGGAAGGCTGAACCAGCCAAGTAGCGTGAGGGATGACTGCCC
TATGGGTTGTAAACCTCTTTTGTACGGGAATAACGGTCTCCACGTGTGGTGATGTGCATGTACCGTACGAATAAGGATCG
GCTAACTCCGTGCCAGCAGCCGCGGTAATACGGAGGATCCGAGCGTTATCCGGATTTATTGGGTTTAAAGGGAGCGTAGG
CGGACTGTTAAGTCAGCTGTGAAATGTAGACGCTCAACGTCTGCACTGCAGTTGAAACTGGCAGCCTTGAGTGCGTAAGA
GGCAGGCGGAATTCGTCGTGTAGCGGTGAAATGCTTAGATATGACGAAGAACTCCGATTGCGAAGGCAGCTTGCTGGGCC
GCAACTGACGCTGAAGCTCGAAGGTGCGGGTATCAAACAGGATTAGATACCCCTGTAGTCC
>t0016157_II-10;size=6;
CCTACGGGAGGCAGCAGTCGAGAATCATTCACAATGGGGGCAACCCTGATGGTGCGACGCCGCGTGGGGGAGGAAGGTCT
TCGGATTGTAAACCCCTGTCATGCGGGAGCAAGGCGCAAGCTTGATAGTACCGCAAGAGGAAGAGACGGCAAACTCTGTG
CCAGCAGCCGCGGTAATACAGAGGTCTCAAGCGTTGTTCGGAATCACTGGGCGTAAAGGGTACGTAGGCTGCCGCATAAG
TCGCGCGTGAAAGGCAGGGGCTCAACCCCTGGAGTGCGCGTGATACTGTGCGGCTGGAGTGATGGAGGGGGAACCGGAAT
TCTTGGTGTAGCAGTGAAATGCGTAGATATCAAGAAGAAGACTCGTGGCGAAGGCGGGTTCCTGGACATTCACTGACGCT
GAGGTACGAAGGCCGGGGTAGCGAAAGGGATTAGATACCCCGGTAGTCC
>t0005763_II-10;size=6;
CCTACGGGGGGCTGCAGTGAGGAATATTGGTCAATGGACGGAAGTCTGAACCAGCCATGCCGCGTGAAGGAAGACGGCCC
TATGGGTTGTAAACTTCTTTTGTGGTGGAGCAATAAGGCGTACGTGTACGTCGATGAGAGTACATCACGAATAAGCATCG
GCTAACTCCGTGCCAGCAGCCGCGGTAATACGGAGGATGCAAGCGTTATCCGGATTTATTGGGTTTAAAGGGTGCGTAGG
CTGTGCAGCAAGTCAGAGGTGAAAGCCCGGTGCTCAACACCGGAACTGCCTTTGATACTGTTGTGCTGGAATACGGATGC
CGTGGGAGGAATGAGTAGTGTAGCGGTGAAATGCATAGATATTACTCAGAACACCGATTGCGAAGGCATCTCACGAATCC
GTCATTGACGCTGAGGCACGAAAGTGTGGGGATCAAACAGGATTAGATACCCGAGTAGTCC
>t0013761_II-10;size=6;
CCTACGGGCGGCTGCAGTAAGGAATATTGGGCAATGGGGGGAACCCTGACCCAGCCATGCCGCGTGAGGGAATGAGGCCC
TACGGGTCGTGAACCTCTTTTGCCTGGGGATAACCCCTCCCGCGCGACGGGGGGCTGCAGGTACCAGGCGAATAAGCATC
GGCTAACTCCGTGCCAGCAGCCGCGGTAATACGGAGGATGCGAGCGTTATCCGGATTCATTGGGTTTAAAGGGTGCGCAG
GCGGCCATGTAAGTCAGCGGTGAAAGCCAGGGGCCCAACCCCGGAAGTGCCGTTGATACTGCACGGCTGGAATGCGGTCG
AGGCGGGCGGAATGTGACGTGTAGCGGTGAAATGCATAGATATGTCACAGAACTCCGATAGCGAAGGCAGCTCGCCAGGC
CTGCATTGACGCTCAGGCACGAAAGCGTGGGGATCAAACAGGATTAGATACCCCAGTAGTCC
>t0002990_II-10;size=6;
CCTACGGGGGGCTGCAGTGAGGAATATTGGTCAATGGGCGCAAGCCTGAACCAGCCAAGTAGCGTGCAGGATGACGGCCC
TATGGGTTGTAAACTGCTTTTGTCGGGGGATAAAGTGACCCACGTGTGGGTTATTGCAGGTACCCGGTGAATAAGGACCG
GCTAATTCCGTGCCAGCAGCCGCGGTAATACGGAAGGTCCGAGCGTTATCCGGATTTATTGGGTTTAAAGGGAGCGTAGG
TGGAAGTGTAAGTCAGCCGTCAAATTGCGCAGCTTAACTGCGTCCAGCGGTTGAAACTGCATTTCTTGAGTGCACAAGAG
GAAGGTGGAATTCGTGGTGTAGCGGTGAAATGCTTAGATATCACGAAGAACTCCGATTGCGAAGGCAGCCTTCTGGGGTG
CAACTGACACTGAGGCTCGAAGGTGCGGGTATCAAACAGGATTAGATACCCTAGTAGTCC
>t0002327_II-10;size=6;
CCTACGGGCGGCTGCAGTAAGGAATATTGGGCAATGGGGGGAACCCTGACCCAGCCATGCCGCGTGAGGGAATGAGGCCC
TACGGGTCGTGAACCTCTTTTGCCTGGGGATAACCCCTCCCGCGCGACGGGGGGCTGCAGGTACCAGGCGAATAAGCATC
GGCTAACTCCGTGCCAGCAGCCGCGGTAATACGGAGGATGCGAGCGTTATCCGGATTCATTGGGTTTAAAGGGTGCGCAG
GCGGCCATGTAAGTCAGCGGTGAAAGCCAGGGGCCCAACCCCGGAAGTGCCGTTGATACTGCATGGCTGGAATGCGGTCG
AGGCGGGCGGAATGTGACGTGTAGCGGTGAAATGCATAGATATGTCACAGAACTCCGATAGCGAAGGCAGCTCGCCAGGC
CTGCATTGACGCTCAGGCACGAAAGCGTGGGGATCAAACAGGATTAGATACCCGTGTAGTCC
>t0001917_II-10;size=6;
CCTACGGGCGGCTGCAGTAAGGAATATTGGGCAATGGGGGGAACCCTGACCCAGCCATGCCGCGTGAGGGAATGAGGCCC
TACGGGTCGTGAACCTCTTTTGCCTGGGGATAACCCCTCCCGCGCGACGGGGGGCTGCAGGTACCAGGCGAATAAGCATC
GGCTAACTCCGTGCCAGCAGCCGCGGTAATACGGAGGATGCGAGCGTTATCCGGATTCATTGGGTTTAAAGGGTGCGCAG
GCGGCCATGTAAGTCAGCGGTGAAAGCCAGGGGCCCAACCCCGGAAGTGCCGTTGATACTGCACGGCTGGAATGCGGTCG
AGGCGGGCGGAATGTGACGTGTAGCGGTGAAATGCATAGATATGTCACAGAACTCCGATAGCGAAGGCAGCTCGCCAGGC
CTGCATTGACGCTCAGGCACGAAAGCGTGGGGATCAAACAGGATTAGATACCCTGGTAGTCC
>t0017532_II-10;size=6;
CCTACGGGGGGCTGCAGTGAGGAATATTGGTCAATGGCCGGAAGGCTGAACCAGCCAAGTAGCGTGAGGGATGACTGCCC
TATGGGTTGTAAACCTCTTTTGTACGGGAATAACGGTCTCCACGTGTGGTGATGTGCATGTACCGTACGAATAAGGATCG
GCTAACTCCGTGCCAGCAGCCGCGGTAATACGGAGGATCCGAGCGTTATCCGGATTTATTGGGTTTAAAGGGAGCGTAGG
CGGACTGTTAAGTCAGCTGTGAAATGTAGACGCTCAACGTCTGCACTGCAGTTGAAACTGGCAGCCTTGAGTGCGTAAGA
GGCAGGCGGAATTCGTCGTGTAGCGGTGAAATGCTTAGATATGACGAAGAACTCCGATTGCGAAGGCAGCTTGCTGGGCC
GCAACTGACGCTGAAGCTCGAAGGTGCGGGTATCAAACAGGATTAGATACCCGTGTAGTCC
>t0014023_II-10;size=6;
CCTACGGGTGGCTGCAGTGAGGAATATTGGTCAATGGCCGGGAGGCTGAACCAGCCAAGTAGCGTGCAGGAAGACGGCCC
TACGGGTTGTAAACTGCTTTTGCGCGTGATTAAAACACCCCACGTGTGGGGTTTTGCAGTTAGCGCGCGAATAAGGACCG
GCTAATTCCGTGCCAGCAGCCGCGGTAATACGGAAGGTCCTGGTGTTATCCGGATTTATTGGGTTTAAAGGGAGCGTAGG
CTGCGAGGTCAGCGTGTTGTGAAATCCCGGGGCTCAACCTCGGGTGTGCAGCGCGAACTTCCTTGCTTGAGAGTACGCCA
GGCAGGCGGAATTCGTGGTGTAGCGGTGAAATGCTTAGATATCACGAAGAACCCCGATTGCGAAGGCAGCTTGCCGGAGT
ATTTCTGACGCTGAAGCTCGAAGGTGCGGGTATCGAACAGGATTAGATACCCCAGTAGTCC
>t0011423_II-10;size=6;
CCTACGGGAGGCTGCAGTCGAGGATCATTTGCAATGGGCGAAAGCCTGACAATGCGACGCTGCGTGGAGGATGAAGGCCT
TCGGGTTGTAAACTCCTGTCATAGGGGAACAGGCGATCTTACCTAATACGTAAGTGAGTTGAGTGTACCCTAAGAGGAAT
TGGCGGCTAACTCTGTGCCAGCAGCCGCGGTAATACAGAGGCCAAGAGCGTTGTTCGGATTTACTGGGCGTAAAGGGCGC
GTAGGCGGTCTTGCGTGTCAAGTGTGAAATCTCCGGGCCCAACCCGGAAAGTGCGCTTGAAACTACAGGACTCGAGTCTG
GGAGAGGGAATCGGAATATAGGGTGTAGCGGTGAAATGCGTTGATATCCTATAGAACACCGGAGGCGAAGGCGGATTCCT
TGAACAGCACTGACGCTGAGGCGCGAAAGTCGGGGGAGCAAACAGGATTAGATACCCTAGTAGTCC
>t0001458_II-10;size=6;
CCTACGGGCGGCTGCAGTAAGGAATATTGGGCAATGGGGGGAACCCTGACCCAGCCATGCCGCGTGAGGGAATGAGGCCC
TACGGGTCGTGAACCTCTTTTGCCTGGGGATAACCCCTCCCGCGCGACGGGGGGCTGCAGGTACCAGGCGAATAAGCATC
GGCTAACTCCGTGCCAGCAGCCGCGGTAATACGGAGGATGCGAGCGTTATCCGGATTCATTGGGTTTAAAGGGTGCGCAG
GCGGCCATGTAAGTCAGCGGTGAAAGCCAGGGGCCCAACCCCGGAAGTGCCGTTGATACTGCACGGCTGGAATGCGGTCG
AGGCGGGCGGAATGTGACGTGTAGCGGTGAAATGCATAGATATGTCACAGAACTCCGATAGCGAAGGCAGCTCGCCAGGC
CTGCATTGACGCTCAGGCACGAAAGCGTGGGGATCAAACAGGATTAGATACCCGAGTAGTCC
>t0005381_II-10;size=6;
CCTACGGGAGGCAGCAGTAAGGAATATTGGGCAATGGGGGGAACCCTGACCCAGCCATGCCGCGTGAGGGAATGAGGCCC
TACGGGTCGTGAACCTCTTTTGCCTGGGGATAACCCCTCCCGCGCGACGGGGGGCTGCAGGTACCAGGCGAATAAGCATC
GGCTAACTCCGTGCCAGCAGCCGCGGTAATACGGAGGATGCGAGCGTTATCCGGATTCATTGGGTTTAAAGGGTGCGCAG
GCGGCCATGTAAGTCAGCGGTGAAAGCCAGGGGCCCAACCCCGGAAGTGCCGTTGATACTGCACGGCTGGAATGCGGTCG
AGGCGGGCGGAATGTGACGTGTAGCGGTGAAATGCATAGATATGTCACAGAACTCCGATAGCGAAGGCAGCTCGCCAGGC
CTGCATTGACGCTCAGGCACGAAAGCGTGGGGATCAAACAGGATTAGATACCCTAGTAGTCC
>t0004647_II-10;size=6;
CCTACGGGCGGCTGCAGTGAGGAATATTGGTCAATGGACGGAAGTCTGAACCAGCCATGCCGCGTGCAGGAATAAGGCCC
TATGGGTCGTAAACTGCTTTTGTGGTGGAGCAATAAGGCGTACGCGTACGTCGATGAGAGTACATCACGAATAAGCATCG
GCTAACTCCGTGCCAGCAGCCGCGGTAATACGGAGGATGCAAGCGTTATCCGGATTTATTGGGTTTAAAGGGTGCGTAGG
CTGTGCGACAAGTCAGGGGTGAAAGCCCGCCGCCCAACGGCGGAACTGCCTTTGATACTGTCGCGCTGGAATACGGATGC
CGTGGGAGGAATGAGTAGTGTAGCGGTGAAATGCATAGATATTACTCAGAACACCGATTGCGAAGGCATCTCACGAATCC
GTCATTGACGCTGAGGCACGAAAGCGTGGGGATCAAACAGGATTAGATACCCCAGTAGTCC
>t0000567_II-10;size=6;
CCTACGGGGGGCTGCAGTGGGGAATATTGGACAATGGGGGAAACCCTGATCCAGCGACGCCGCGTGAGTGAAGAAGTATT
TCGGTATGTAAAGCTCTATCAGCAAGGAAGAAAATGACGGTACTTGACTAAGAAGCTCCGGCTAAATACGTGCCAGCAGC
CGCGGTAATACGTATGGAGCAAGCGTTATCCGGATTTACTGGGTGTAAAGGGAGCGTAGACGGCAAAGCAAGTCTGAAGT
GAAATGCCGGGGCTTAACCCCGGAACTGCTTTGGAAACTGTTTAGCTAGAGTGCAGGAGAGGTAAGCGGAATTCCTAGTG
TAGCGGTGAAATGCGTAGATATTAGGAGGAACACCAGTGGCGAAGGCGGCTTACTGGACTGTAACTGACGTTGAGGCTCG
AAAGCGTGGGGAGCAAACAGGATTAGATACCCTGGTAGTCC
>t0011734_II-10;size=6;
CCTACGGGAGGCTGCAGTAAGGAATATTGGGCAATGGGGGGAACCCTGACCCAGCCATGCCGCGTGAGGGAATGAGGCCC
TACGGGTCGTGAACCTCTTTTGCCTGGGGATAACCCCTCCCGCGCGACGGGGGGCTGCAGGTACCAGGCGAATAAGCATC
GGCTAACTCCGTGCCAGCAGCCGCGGTAATACGGAGGATGCGAGCGTTATCCGGATTCATTGGGTTTAAAGGGTGCGCAG
GCGGCCATGTAAGTCAGCGGTGAAAGCCAGGGGCCCAACCCCGGAAGTGCCGTTGATACTGCATGGCTGGAATGCGGTCG
AGGCGGGCGGAATGTGACGTGTAGCGGTGAAATGCATAGATATGTCACAGAACTCCGATAGCGAAGGCAGCTCGCCAGGC
CTGCATTGACGCTCAGGCACGAAAGCGTGGGGATCAAACAGGATTAGATACCCCGGTAGTCC
>t0030212_II-10;size=6;
CCTACGGGGGGCTGCAGTGAGGAATATTGGTCAATGGGCGCAAGCCTGAACCAGCCAAGTAGCGTGCAGGATGACGGCCC
TATGGGTTGTAAACTGCTTTTGTCGGGGGATAAAGTGACCCACGTGTGGGTTATTGCAGGTACCCGGTGAATAAGGACCG
GCTAATTCCGTGCCAGCAGCCGCGGTAATACGGAAGGTCCGAGCGTTATCCGGATTTATTGGGTTTAAAGGGAGCGTAGG
TGGAAGTGTAAGTCAGCCGTCAAATTGCGCAGCTTAACTGCGTCCAGCGGTTGAAACTGCATTTCTTGAGTGCACAAGAG
GAAGGTGGAATTCGTGGTGTAGCGGTGAAATGCTTAGATATCACGAAGAACTCCGATTGCGAAGGCAGCCTTCTGGGGTG
CAACTGACACTGAGGCTCGAAGGTGCGGGTATCAAACAGGATTAGATACCCTGGTAGTCC
>t0005798_II-10;size=6;
CCTACGGGTGGCTGCAGTAAGGAATATTGGGCAATGGGGGGAACCCTGACCCAGCCATGCCGCGTGAGGGAATGAGGCCC
TACGGGTCGTGAACCTCTTTTGCCTGGGGATAACCCCTCCCGCGCGACGGGGGGCTGCAGGTACCAGGCGAATAAGCATC
GGCTAACTCCGTGCCAGCAGCCGCGGTAATACGGAGGATGCGAGCGTTATCCGGATTCATTGGGTTTAAAGGGTGCGCAG
GCGGCCATGTAAGTCAGCGGTGAAAGCCAGGGGCCCAACCCCGGAAGTGCCGTTGATACTGCACGGCTGGAATGCGGTCG
AGGCGGGCGGAATGTGACGTGTAGCGGTGAAATGCATAGATATGTCACAGAACTCCGATAGCGAAGGCAGCTCGCCAGGC
CTGCATTGACGCTCAGGCACGAAAGCGTGGGGATCAAACAGGATTAGATACCCTGGTAGTCC
>t0005811_II-10;size=6;
CCTACGGGAGGCTGCAGTGAGGAATATTGGTCAATGGCCGGGAGGCTGAACCAGCCAAGTAGCGTGCAGGAAGACGGCCC
TACGGGTTGTAAACTGCTTTTGCGCGTGATTAAAACACCCCACGTGTGGGGTTTTGCAGTTAGCGCGCGAATAAGGACCG
GCTAATTCCGTGCCAGCAGCCGCGGTAATACGGAAGGTCCTGGTGTTATCCGGATTTATTGGGTTTAAAGGGAGCGTAGG
CTGCGAGGTCAGCGTGTTGTGAAATCCCGGGGCTCAACCTCGGGTGTGCAGCGCGAACTTCCTTGCTTGAGAGTACGCCA
GGCAGGCGGAATTCGTGGTGTAGCGGTGAAATGCTTAGATATCACGAAGAACCCCGATTGCGAAGGCAGCTTGCCGGAGT
ATTTCTGACGCTGAAGCTCGAAGGTGCGGGTATCGAACAGGATTAGATACCCTAGTAGTCC
>t0007102_II-10;size=6;
CCTACGGGGGGCAGCAGTCGAGAATCATTCACAATGGGGGCAACCCTGATGGTGCGACGCCGCGTGGGGGAGGAAGGTCT
TCGGATTGTAAACCCCTGTCATGCGGGAGCAAGGCGCAAGCTTGATAGTACCGCAAGAGGAAGAGACGGCAAACTCTGTG
CCAGCAGCCGCGGTAATACAGAGGTCTCAAGCGTTGTTCGGAATCACTGGGCGTAAAGGGTACGTAGGCTGCCGCATAAG
TCGCGCGTGAAAGGCAGGGGCTCAACCCCTGGAGTGCGCGTGATACTGTGCGGCTGGAGTGATGGAGGGGGAACCGGAAT
TCTTGGTGTAGCAGTGAAATGCGTAGATATCAAGAAGAAGACTCGTGGCGAAGGCGGGTTCCTGGACATTCACTGACGCT
GAGGTACGAAGGCCGGGGTAGCGAAAGGGATTAGATACCCCAGTAGTCC
>t0018894_II-10;size=6;
CCTACGGGGGGCTGCAGTCGGGAATATTGCGCAATGGAGGAAACTCTGACGCAGTGACGCCGCGTATAGGAAGAAGGTTT
TAGGATTGTAAACTATTTTAGTCAGGGAAGAAAAAAGACGGTACCTGAAGAATAAGCTCCGGCTAACTACGTGCCAGCAG
CCGCGGTAATACGTAGGGAGCAAGCGTTATCCGGAATTATTGGGTGTAAAGGGTGCGTAGACGGGAATTTAAGTTGGTTG
TGAAATCCCTCGGCTCAACTGAGGAACTGCAACCAAAACTGAATTTCTTGAGTGCAGGAGAGGAAAGCGGAATTCCTAGT
GTAGCGGTGAAATGCGTAGATATTAGGAGGAACACCAGTGGCGAAGGCGGCTTTCTGGACTGTAACTGACGTTGAGGCAC
GAAAGTGTGGGGAGCAAACAGGATTAGATACCCCAGTAGTCC
>t0001209_II-10;size=6;
CCTACGGGAGGCAGCAGTGGGGAATATTGCACAATGGGGGAAACCCTGATGCAGCGATGCCGCGTGGAGGAAGAAGGTTT
TCGGATTGTAAACTCCTGTCTTAAAGGACGATAATGACGGTACTTTAGGAGGAAGCTCCGGCTAACTACGTGCCAGCAGC
CGCGGTAATACGTAGGGAGCGAGCGTTGTCCGGAATTACTGGGTGTAAAGGGAGCGTAGGCGGGATCGCAAGTCAGATGT
GAAATACATGGGCTTAACCCATGGGCTGCATTTGAAACTGTGGTTCTTGAGTGAAGTAGAGGTAAGCGGAATTCCTGGTG
TAGCGGTGAAATGCGTAGATATCAGGAGGAACACCGGTGGCGAAGGCGGCTTACTGGGCTTTTACTGACGCTGAGGCTCG
AAAGCGTGGGGAGCAAACAGGATTAGATACCCCAGTAGTCC
>t0022490_II-10;size=6;
CCTACGGGTGGCTGCAGTGAGGAATATTGGTCAATGGCCGGAAGGCTGAACCAGCCAAGTAGCGTGAGGGATGACTGCCC
TATGGGTTGTAAACCTCTTTTGTACGGGAATAACGGTCTCCACGTGTGGGGATGTGCATGTACCGTACGAATAAGGATCG
GCTAACTCCGTGCCAGCAGCCGCGGTAATACGGAGGATCCGAGCGTTATCCGGATTTATTGGGTTTAAAGGGAGCGTAGG
CGGACTGTTAAGTCAGCTGTGAAATGTAGACGCTCAACGTCTGCACTGCAGTTGAAACTGGCAGCCTTGAGTGCGTAAGA
GGCAGGCGGAATTCGTCGTGTAGCGGTGAAATGCTTAGATATGACGAAGAACTCCGATTGCGAAGGCAGCTTGCTGGGCC
GCAACTGACGCTGAAGCTCGAAGGTGCGGGTATCAAACAGGATTAGATACCCGGGTAGTCC
>t0027802_II-10;size=6;
CCTACGGGGGGCTGCAGCTAAGAATATTCCGCAATGGACGAAAGTCTGACGGAGCGACGCCGCGTGGATGATGAAGGCCG
GAAGGTTGTAAAATCCTTTTATGACTGAGGAATAAGTATGGTGAGAGAAACGCCATATGGTGACTGTAGGTCATGAATAA
GCAACGGCTAATTACGTGCCAGCAGCCGCGGTAACACGTAAGTTGCGAGCGTTGTTCGGAATTATTGGGCGTAAAGGGCA
TGTAGGCGGTTTTGCAAGCTTGGTGTGAAATCCCGGGGCTTAACTCCGGAATTGCGTTGAGAACTGCATAACTAGAGTCA
CTGAGGGGCAATCAGAATTCCAGGTGTAGGGGTGAAATCTGTAGATATCTGGAAGAATACCAATGGCGAAGGCAGGTTAC
CAGCAGATGACTGACGCTGAGGTGCGAAGGTGCGGGGAGCAAACAGGATTAGATACCCGTGTAGTCC
>t0016802_II-10;size=6;
CCTACGGGGGGCAGCAGCTAAGAATATTCCGCAATGGACGAAAGTCTGACGGAGCGACGCCGCGTGGATGATGAAGGCCG
GAAGGTTGTAAAATCCTTTTATGACTGAGGAATAAGTATGGTGAGAGAAACGCCATATGGTGACTGTAGGTCATGAATAA
GCAACGGCTAATTACGTGCCAGCAGCCGCGGTAACACGTAAGTTGCGAGCGTTGTTCGGAATTATTGGGCGTAAAGGGCA
TGTAGGCGGTTTTGCAAGCTTGGTGTGAAATCCCGGGGCTTAACTCCGGAATTGCGTTGAGAACTGCATAACTAGAGTCA
CTGAGGGGCAATCAGAATTCCAGGTGTAGGGGTGAAATCTGTAGATATCTGGAAGAATACCAATGGCGAAGGCAGGTTAC
CAGCAGATGACTGACGCTGAGGTGCGAAGGTGCGGGGAGCAAACAGGATTAGATACCCTGGTAGTCC
>t0001455_II-10;size=6;
CCTACGGGCGGCTGCAGTGGGGAATATTGCACAATGGGGGAAACCCTGATGCAGCGATGCCGCGTGGAGGAAGAAGGTTT
TCGGATTGTAAACTCCTGTCTTAAAGGACGATAATGACGGTACTTTAGGAGGAAGCTCCGGCTAACTACGTGCCAGCAGC
CGCGGTAATACGTAGGGAGCGAGCGTTGTCCGGAATTACTGGGTGTAAAGGGAGCGTAGGCGGGATTGCAAGTCAGATGT
GAAAACTATGGGCTCAACCCATAGACTGCATTTGAAACTGTAGTTCTTGAGTGAAGTAGAGGTAAGCGGAATTCCTGGTG
TAGCGGTGAAATGCGTAGATATCAGGAGGAACACCGGTGGCGAAGGCGGCTTACTGGGCTTTTACTGACGCTGAGGCTCG
AAAGCGTGGGGAGCAAACAGGATTAGATACCCGTGTAGTCC
>t0009371_II-10;size=6;
CCTACGGGGGGCTGCAGTGAGGAATATTGGTCAATGGCCGGAAGGCTGAACCAGCCAAGTAGCGTGAGGGATGACTGCCC
TATGGGTTGTAAACCTCTTTTGTACGGGAATAACGGTCTCCACGTGTGGTGATGTGCATGTACCGTACGAATAAGGATCG
GCTAACTCCGTGCCAGCAGCCGCGGTAATACGGAGGATCCGAGCGTTATCCGGATTTATTGGGTTTAAAGGGAGCGTAGG
CGGACTGTTAAGTCAGCTGTGAAATGTAGACGCTCAACGTCTGCACTGCAGTTGAAACTGGCAGCCTTGAGTGCGTAAGA
GGCAGGCGGAATTCGTCGTGTAGCGGTGAAATGCTTAGATATGACGAAGAACTCCGATTGCGAAGGCAGCTTGCTGGGCC
GCAACTGACGCTGAAGCTCGAAGGTGCGGGTATCAAACAGGATTAGATACCCCTGTAGTCC
>t0017814_II-10;size=6;
CCTACGGGCGGCAGCAGTGGGGAATATTGCACAATGGGGGAAACCCTGATGCAGCGACGCCGCGTGAGTGAAGAAGTATT
TCGGTATGTAAAGCTCTATCAGCAGGGAAGAAAATGACGGTACCTGACTAAGAAGCCCCGGCTAACTACGTGCCAGCAGC
CGCGGTAATACGTAGGGGGCAAGCGTTATCCGGATTTACTGGGTGTAAAGGGAGCGTAGACGGCATGGCAAGTCTGAAGT
GAAAGCTCGGGGCTCAACCCCGGAACTGCTTTGGAAACTGTCAAGCTAGAGTGTCGGAGAGGTAAGTGGAATTCCTAGTG
TAGCGGTGAAATGCGTAGATATTAGGAGGAACACCAGTGGCGAAGGCGGCTTACTGGACGATAACTGACGTTGAGGCTCG
AAAGCGTGGGGAGCAAACAGGATTAGATACCCGGGTAGTCC
>t0003393_II-10;size=6;
CCTACGGGCGGCTGCAGTGAGGAATATTGGTCAATGGGCGAGAGCCTGAACCAGCCAAGTAGCGTGAAGGAAGACGGCCC
TACGGGTTGTAAACTTCTTTTGTCCGGGGGTAAAGTGAGCCACGTGTGGTTCATTGCAAGTACCGGTTGAATAAGCATCG
GCTAACTCCGTGCCAGCAGCCGCGGTAATACGGAGGATGCGAGCGTTATCCGGATTTATTGGGTTTAAAGGGAGCGTAGG
CTGGCTGTTAAGTCAGCGGTTAAATAGTGTGGCTCAACCATGCCATGCCGTTGAAACTGGCAGTCTTGAGTGCGCAAGAG
GTGGATGGAATTTAGGGTGTAGCGGTGAAATGCTTAGATATCCTAAAGAACTCCGATTGCGAAGGCAGTCCACTGGGGCG
CAACTGACGCTGATGCTCGAAAGTGCGGGTATCAAACAGGATTAGATACCCTTGTAGTCC
>t0005741_II-10;size=6;
CCTACGGGTGGCTGCAGCTAAGAATATTCCGCAATGGACGAAAGTCTGACGGAGCGACGCCGCGTGGATGATGAAGGCCG
GAAGGTTGTAAAATCCTTTTAAGCATGAAGAATAAGTATGGAGAGAGAAACTCCATATGGTGACGGTAGTGCTTGAATAA
GCAACGGCTAATTACGTGCCAGCAGCCGCGGTAACACGTAAGTTGCGAGCGTTGTTCGGAATTATTGGGCGTAAAGGGCA
TGTAGGCGGTTTTGCAAGCTTGGTGTGAAATCTCGGGGCTTAACTCCGGAATTGCGTTGAGAACTGCATAACTAGAGTCA
CTGAGGGGCAATCAGAATTCCTGGTGTAGGGGTGAAATCTGTAGATATCAGGAAGAATACCAATGGCGAAGGCAGGTTAC
CAGCAGATGACTGACGCTGAGGTGCGAAGGTGCGGGGAGCAAACAGGATTAGATACCCTAGTAGTCC
>t0015260_II-10;size=6;
CCTACGGGTGGCTGCAGTAAGGAATATTGGGCAATGGGGGGAACCCTGACCCAGCCATGCCGCGTGAGGGAATGAGGCCC
TACGGGTCGTGAACCTCTTTTGCCTGGGGATAACCCCTCCCGCGCGACGGGGGGCTGCAGGTACCAGGCGAATAAGCATC
GGCTAACTCCGTGCCAGCAGCCGCGGTAATACGGAGGATGCGAGCGTTATCCGGATTCATTGGGTTTAAAGGGTGCGCAG
GCGGCCATGTAAGTCAGCGGTGAAAGCCAGGGGCCCAACCCCGGAAGTGCCGTTGATACTGCATGGCTGGAATGCGGTCG
AGGCGGGCGGAATGTGACGTGTAGCGGTGAAATGCATAGATATGTCACAGAACTCCGATAGCGAAGGCAGCTCGCCAGGC
CTGCATTGACGCTCAGGCACGAAAGCGTGGGGATCAAACAGGATTAGATACCCGTGTAGTCC
>t0000849_II-10;size=6;
CCTACGGGGGGCTGCAGTCGAGGATCATTTGCAATGGGCGAAAGCCTGACAATGCGACGCTGCGTGGAGGATGAAGGCCT
TCGGGTTGTAAACTCCTGTCATAGGGGAACAGGCGGACCGACCTAACACGTCGGCGAGTTGAGTGTACCCTAAGAGGAAT
TGGCGGCTAACTCTGTGCCAGCAGCCGCGGTAATACAGAGGCCAAGAGCGTTGTTCGGATTTACTGGGCGTAAAGGGCGC
GTAGGCGGCCGAGTGTGTCAGATGTGAAATCTCCGGGCTCAACCCGGAAAGTGCGTCTGAAACTGCTTGGCTCGAGTCTG
GGAGAGGGAATCGGAATATAGGGTGTAGCGGTGAAATGCGTTGATATCCTATAGAACACCGGAGGCGAAGGCGGATTCCT
TGAACGGTACTGACGCTGAGGCGCGAAAGTCGGGGGAGCAAACAGGATTAGATACCCCAGTAGTCC
>t0004076_II-10;size=6;
CCTACGGGCGGCTGCAGTGAGGAATATTGGTCAATGGACGGAAGTCTGAACCAGCCATGCCGCGTGAAGGAAGACGGCCC
TATGGGTTGTAAACTTCTTTTGTGGTGGAGCAATAAGGCGTACGTGTACGTCGATGAGAGTACATCACGAATAAGCATCG
GCTAACTCCGTGCCAGCAGCCGCGGTAATACGGAGGATGCAAGCGTTATCCGGATTTATTGGGTTTAAAGGGTGCGTAGG
CTGTGCAGCAAGTCAGAGGTGAAAGCCCGGTGCTCAACACCGGAACTGCCTTTGATACTGTTGTGCTGGAATACGGATGC
CGTGGGAGGAATGAGTAGTGTAGCGGTGAAATGCATAGATATTACTCAGAACACCGATTGCGAAGGCATCTCACGAATCC
GTCATTGACGCTGAGGCACGAAAGTGTGGGGATCAAACAGGATTAGATACCCTGGTAGTCC
>t0019668_II-10;size=6;
CCTACGGGAGGCTGCAGTCGAGAATCATTCACAATGGGGGCAACCCTGATGGTGCGACGCCGCGTGGGGGAGGAAGGTCT
TCGGATTGTAAACCCCTGTCATGCGGGAGCAAGGCGCAAGCTTGATAGTACCGCAAGAGGAAGAGACGGCAAACTCTGTG
CCAGCAGCCGCGGTAATACAGAGGTCTCAAGCGTTGTTCGGAATCACTGGGCGTAAAGGGTACGTAGGCTGCCGCATAAG
TCGCGCGTGAAAGGCAGGGGCTCAACCCCTGGAGTGCGCGTGATACTGTGCGGCTGGAGTGATGGAGGGGGAACCGGAAT
TCTTGGTGTAGCAGTGAAATGCGTAGATATCAAGAAGAAGACTCGTGGCGAAGGCGGGTTCCTGGACATTCACTGACGCT
GAGGTACGAAGGCCGGGGTAGCGAAAGGGATTAGATACCCTTGTAGTCC
>t0013749_II-10;size=6;
CCTACGGGGGGCAGCAGCTAAGAATATTCCGCAATGGACGAAAGTCTGACGGAGCGACGCCGCGTGGATGATGAAGGCCG
GAAGGTTGTAAAATCCTTTTATGACTGAGGAATAAGTATGGTGAGAGAAACGCCATATGGTGACTGTAGGTCATGAATAA
GCAACGGCTAATTACGTGCCAGCAGCCGCGGTAACACGTAAGTTGCGAGCGTTGTTCGGAATTATTGGGCGTAAAGGGCA
TGTAGGCGGTTTTGCAAGCTTGGTGTGAAATCCCGGGGCTTAACTCCGGAATTGCGTTGAGAACTGCATAACTAGAGTCA
CTGAGGGGCAATCAGAATTCCAGGTGTAGGGGTGAAATCTGTAGATATCTGGAAGAATACCAATGGCGAAGGCAGGTTAC
CAGCAGATGACTGACGCTGAGGTGCGAAGGTGCGGGGAGCAAACAGGATTAGATACCCCAGTAGTCC
>t0008764_II-10;size=6;
CCTACGGGGGGCTGCAGTGAGGAATATTGGTCAATGGGCGGAAGCCTGAACCAGCCATGCCGCGTGCAGGAATGAGGCCC
TATGGGTCGTAAACTGCTTTTGCCGGGGAGCAATAAGGCATACGCGTATGCCGATGAGAGTACCCGGCGAATAAGCATCG
GCTAACTCCGTGCCAGCAGCCGCGGTAATACGGAGGATGCGAGCGTTATCCGGATTTATTGGGTTTAAAGGGTGCGTAGG
CTGTCCGTCAAGTCAGCGGTGAAATGCCGGGGCTCAACCCCGGAGCTGCCGTTGATACTGTCGGGCTTGAATACTGTTGC
CGTGGGAGGAATGAGTAGTGTAGCGGTGAAATGCATAGATATTACTCAGAACACCGATTGCGAAGGCATCTCACGAAGCA
GCGATTGACGCTGAGGCACGAAAGCGTGGGGATCAAACAGGATTAGATACCCTAGTAGTCC
>t0014896_II-10;size=6;
CCTACGGGAGGCAGCAGTGAGGAATATTGGTCAATGGACGGAAGTCTGAACCAGCCATGCCGCGTGAAGGAAGGAGGCCC
TATGGGTTGTGAACTTCTTTTGCCGCAGAGTAATAAGGGTCCTGCGGGGCCTGATGAGAGTATGCGGCGAATAAGCATCG
GCTAACTCCGTGCCAGCAGCCGCGGTAATACGGAGGATGCAAGCGTTATCCGGATTTATTGGGTTTAAAGGGTGCGTAGG
CGGACGCGTAAGTCAGCGGTGAAATATCCCGGCTCAACCGGGAGGCTGCCGTTGATACTGCGCGACTGGAGTCCAAACGG
CGCCGGCGGAATATGTAATGTAGCGGTGAAATGCATAGATATTACATAGAACACCGATCGCGAAGGCAGCTGGCGAGGAT
GGTACTGACGCTGAGGCACGAAGGCGTGGGGATCAAACAGGATTAGATACCCTAGTAGTCC
>t0022733_II-10;size=6;
CCTACGGGCGGCTGCAGTGAGGAATATTGGTCAATGGACGGAAGTCTGAACCAGCCATGCCGCGTGCAGGAATAAGGCCC
TATGGGTCGTAAACTGCTTTTGTGGTGGAGCAATAAGACGTACGCGTACGTCGATGAGAGTACATCACGAATAAGCATCG
GCTAACTCCGTGCCAGCAGCCGCGGTAATACGGAGGATGCAAGCGTTATCCGGATTTATTGGGTTTAAAGGGTGCGTAGG
CTGTGCGACAAGTCAGGGGTGAAAGCCCGCCGCCCAACGGCGGAACTGCCTTTGATACTGTCGCGCTGGAATACGGATGC
CGTGGGAGGAATGAGTAGTGTAGCGGTGAAATGCATAGATATTACTCAGAACACCGATTGCGAAGGCATCTCACGAATCC
GTCATTGACGCTGAGGCACGAAAGCGTGGGGATCAAACAGGATTAGATACCCCGGTAGTCC
>t0014929_II-10;size=6;
CCTACGGGAGGCTGCAGTGGGGAATATTGGGCAATGGGCGAAAGCCTGACCCAGCAACGCCGCGTGAAGGATGAAGGTCT
TCGGATTGTAAACTTCTTTGATCAGGGACGAATTTTGACGGTACCTGAAGAACAAGTCACGGCTAACTACGTGCCAGCAG
CCGCGGTAATACGTAGGTGACAAGCGTTATCCGGATTTACTGGGTGTAAAGGGCGTGTAGGCGGTTTTGCAAGTCAGATG
TGAAATTCCCGGGCTTAACTTGGGCGCTGCATCTGAAACTGCAGAACTTGAGTACTGGAGGGGATAGCGGAATTCCTAGT
GTAGCGGTAAAATGCGCAGATATTAGGAGGAACACCGGTGGCGAAGGCGGCTATCTGGACAGTAACTGACGCTGAGGCGC
GAAAGCGTGGGGAGCAAACAGGATTAGATACCCTGGTAGTCC
>t0013102_II-10;size=6;
CCTACGGGAGGCTGCAGTGAGGAATATTGGTCAATGGCCGGAAGGCTGAACCAGCCAAGTAGCGTGAGGGATGACTGCCC
TATGGGTTGTAAACCTCTTTTGTACGGGAATAACGGTCTCCACGTGTGGTGATGTGCATGTACCGTACGAATAAGGATCG
GCTAACTCCGTGCCAGCAGCCGCGGTAATACGGAGGATCCGAGCGTTATCCGGATTTATTGGGTTTAAAGGGAGCGTAGG
CGGACTGTTAAGTCAGCTGTGAAATGTAGACGCTCAACGTCTGCACTGCAGTTGAAACTGGCAGCCTTGAGTGCGTAAGA
GGCAGGCGGAATTCGTCGTGTAGCGGTGAAATGCTTAGATATGACGAAGAACTCCGATTGCGAAGGCAGCTTGCTGGGCC
GCAACTGACGCTGAAGCTCGAAGGTGCGGGTATCAAACAGGATTAGATACCCGGGTAGTCC
>t0017327_II-10;size=6;
CCTACGGGTGGCTGCAGTGAGGAATATTGGTCAATGGACGGAAGTCTGAACCAGCCATGCCGCGTGAAGGAAGGAGGCCC
TATGGGTTGTGAACTTCTTTTGCCGCAGAGTAATAAGGGTCCTGCGGGGCCTGATGAGAGTATGCGGCGAATAAGCATCG
GCTAACTCCGTGCCAGCAGCCGCGGTAATACGGAGGATGCAAGCGTTATCCGGATTTATTGGGTTTAAAGGGTGCGTAGG
CGGACGCGTAAGTCAGCGGTGAAATATCCCGGCTCAACCGGGAGGCTGCCGTTGATACTGCGCGACTGGAGTCCAAACGG
CGCCGGCGGAATATGTAATGTAGCGGTGAAATGCATAGATATTACATAGAACACCGATCGCGAAGGCAGCTGGCGAGGAT
GGTACTGACGCTGAGGCACGAAGGCGTGGGGATCAAACAGGATTAGATACCCGAGTAGTCC
>t0011465_II-10;size=6;
CCTACGGGCGGCTGCAGTGGGGAATATTGGGCAATGGGCGAAAGCCTGACCCAGCAACGCCGCGTGAAGGATGAAGGTCT
TCGGATTGTAAACTTCTTTGATCAGGGACGAATTTTGACGGTACCTGAAGAACAAGTCACGGCTAACTACGTGCCAGCAG
CCGCGGTAATACGTAGGTGACAAGCGTTATCCGGATTTACTGGGTGTAAAGGGCGTGTAGGCGGTTTTGCAAGTCAGATG
TGAAATTCCCGGGCTTAACTTGGGCGCTGCATCTGAAACTGCAGAACTTGAGTACTGGAGGGGATAGCGGAATTCCTAGT
GTAGCGGTAAAATGCGCAGATATTAGGAGGAACACCGGTGGCGAAGGCGGCTATCTGGACAGTAACTGACGCTGAGGCGC
GAAAGCGTGGGGAGCAAACAGGATTAGATACCCCAGTAGTCC
>t0004834_II-10;size=6;
CCTACGGGCGGCAGCAGTGAGGAATATTGGTCAATGGCCGGAAGGCTGAACCAGCCAAGTAGCGTGAGGGATGACTGCCC
TATGGGTTGTAAACCTCTTTTGTACGGGAATAACGGTCTCCACGTGTGGTGATGTGCATGTACCGTACGAATAAGGATCG
GCTAACTCCGTGCCAGCAGCCGCGGTAATACGGAGGATCCGAGCGTTATCCGGATTTATTGGGTTTAAAGGGAGCGTAGG
CGGACTGTTAAGTCAGCTGTGAAATGTAGACGCTCAACGTCTGCACTGCAGTTGAAACTGGCAGCCTTGAGTGCGTAAGA
GGCAGGCGGAATTCGTCGTGTAGCGGTGAAATGCTTAGATATGACGAAGAACTCCGATTGCGAAGGCAGCTTGCTGGGCC
GCAACTGACGCTGAAGCTCGAAGGTGCGGGTATCAAACAGGATTAGATACCCTTGTAGTCC
>t0027448_II-10;size=6;
CCTACGGGTGGCTGCAGTGGGGAATATTGGACAATGGGGGAAACCCTGATCCAGCGACGCCGCGTGAGTGAAGAAGTATT
TCGGTATGTAAAGCTCTATCAGCAGGGAAGATAATGACGGTACCTGACTAAGAAGCCCCGGCTAACTACGTGCCAGCAGC
CGCGGTAATACGTAGGGGGCAAGCGTTATCCGGATTTACTGGGTGTAAAGGGAGCGTAGACGGCAAGGCAAGTCTGATGT
GAAAACCCAGGGCTCAACCGTGGGACTGCATTGGAAACTGTCTAGCTAGAGTGCAGGAGAGGTAAGTGGAATTCCTAGTG
TAGCGGTGAAATGCGTAGATATTAGGAGGAACACCAGTGGCGAAGGCGGCTTACTGGACTGTAACTGACGTTGAGGCTCG
AAAGCGTGGGGAGCAAACAGGATTAGATACCCTAGTAGTCC
>t0000001_II-10;size=6;
CCTACGGGCGGCAGCAGTGGGGAATATTGCACAATGGGGGAAACCCTGATGCAGCGATGCCGCGTGGAGGAAGAAGGTTT
TCGGATTGTAAACTCCTGTCTTAAAGGACGATAATGACGGTACTTTAGGAGGAAGCTCCGGCTAACTACGTGCCAGCAGC
CGCGGTAATACGTAGGGAGCGAGCGTTGTCCGGAATTACTGGGTGTAAAGGGAGCGTAGGCGGGATCGCAAGTCAGATGT
GAAATACATGGGCTTAACCCATGGGCTGCATTTGAAACTGTGGTTCTTGAGTGAAGTAGAGGTAAGCGGAATTCCTGGTG
TAGCGGTGAAATGCGTAGATATCAGGAGGAACACCGGTGGCGAAGGCGGCTTACTGGGCTTTTACTGACGCTGAGGCTCG
AAAGCGTGGGGAGCAAACAGGATTAGATACCCCAGTAGTCC
>t0008185_II-10;size=6;
CCTACGGGCGGCTGCAGTGGGGAATATTGGACAATGGGGGAAACCCTGATCCAGCGACGCCGCGTGAGTGAAGAAGTATT
TCGGTATGTAAAGCTCTATCAGCAAGGAAGAAAATGACGGTACTTGACTAAGAAGCTCCGGCTAAATACGTGCCAGCAGC
CGCGGTAATACGTATGGAGCAAGCGTTATCCGGATTTACTGGGTGTAAAGGGAGCGTAGACGGCAAAGCAAGTCTGAAGT
GAAATGCCGGGGCTTAACCCCGGAACTGCTTTGGAAACTGTTTAGCTAGAGTGCAGGAGAGGTAAGCGGAATTCCTAGTG
TAGCGGTGAAATGCGTAGATATTAGGAGGAACACCAGTGGCGAAGGCGGCTTACTGGACTGTAACTGACGTTGAGGCTCG
AAAGCGTGGGGAGCAAACAGGATTAGATACCCTTGTAGTCC
>t0021729_II-10;size=6;
CCTACGGGTGGCTGCAGTGGGGAATATTGGACAATGGGGGAAACCCTGATCCAGCGACGCCGCGTGAGTGAAGAAGTATT
TCGGTATGTAAAGCTCTATCAGCAAGGAAGAAAATGACGGTACTTGACTAAGAAGCTCCGGCTAAATACGTGCCAGCAGC
CGCGGTAATACGTATGGAGCAAGCGTTATCCGGATTTACTGGGTGTAAAGGGAGCGTAGACGGCAAAGCAAGTCTGAAGT
GAAATGCCGGGGCTTAACCCCGGAACTGCTTTGGAAACTGTTTAGCTAGAGTGCAGGAGAGGTAAGCGGAATTCCTAGTG
TAGCGGTGAAATGCGTAGATATTAGGAGGAACACCAGTGGCGAAGGCGGCTTACTGGACTGTAACTGACGTTGAGGCTCG
AAAGCGTGGGGAGCAAACAGGATTAGATACCCTAGTAGTCC
>t0001333_II-10;size=6;
CCTACGGGCGGCAGCAGTAAGGAATATTGGGCAATGGGGGGAACCCTGACCCAGCCATGCCGCGTGAGGGAATGAGGCCC
TACGGGTCGTGAACCTCTTTTGCCTGGGGATAACCCCTCCCGCGCGACGGGGGGCTGCAGGTACCAGGCGAATAAGCATC
GGCTAACTCCGTGCCAGCAGCCGCGGTAATACGGAGGATGCGAGCGTTATCCGGATTCATTGGGTTTAAAGGGTGCGCAG
GCGGCCATGTAAGTCAGCGGTGAAAGCCAGGGGCCCAACCCCGGAAGTGCCGTTGATACTGCATGGCTGGAATGCGGTCG
AGGCGGGCGGAATGTGACGTGTAGCGGTGAAATGCATAGATATGTCACAGAACTCCGATAGCGAAGGCAGCTCGCCAGGC
CTGCATTGACGCTCAGGCACGAAAGCGTGGGGATCAAACAGGATTAGATACCCGTGTAGTCC
>t0008407_II-10;size=6;
CCTACGGGTGGCTGCAGTGAGGAATATTGGTCAATGGACGGAAGTCTGAACCAGCCATGCCGCGTGAAGGAAGACGGCCC
TATGGGTTGTAAACTTCTTTTGTGGTGGAGCAATAAGGCGTACGTGTACGTCGATGAGAGTACATCACGAATAAGCATCG
GCTAACTCCGTGCCAGCAGCCGCGGTAATACGGAGGATGCAAGCGTTATCCGGATTTATTGGGTTTAAAGGGTGCGTAGG
CTGTGCAGCAAGTCAGAGGTGAAAGCCCGGTGCTCAACACCGGAACTGCCTTTGATACTGTTGTGCTGGAATACGGATGC
CGTGGGAGGAATGAGTAGTGTAGCGGTGAAATGCATAGATATTACTCAGAACACCGATTGCGAAGGCATCTCACGAATCC
GTCATTGACGCTGAGGCACGAAAGTGTGGGGATCAAACAGGATTAGATACCCTTGTAGTCC
>t0001567_II-10;size=5;
CCTACGGGAGGCAGCAGTGAGGAATATTGGTCAATGGGGGGAACCCTGAACCAGCCATGCCGCGTGAAGGAAGACGGCCC
TATGGGTTGTAAACTTCTTTTGTACGGGAATAACGTTGGCCACGCGTGGCCATGAGAAGGTACCGTATGAATAAGCATCG
GCTAACTCCGTGCCAGCAGCCGCGGTAATACGGAGGATGCAGGCGTTATCCGGATTTATTAGGTTTAAAGGGTGCGTAGG
CGGCCAGGTAAGTCAGCGTTGAAAGTCTGCGGCTCAACCGTAGAATTGGCATTGATACTGTTTGGCTAGGATGTGGCGGA
AGTAGGCGGAATGTGCAGTGTAGCGGTGAAATGCTTAGATATTGTACAGAACACCAATTGCGAAGGCAGCTTACTATACC
ATGATTGACGCTGAGGCACGAAAGCGTGGGGATCGAACAGGATTAGATACCCTGGTAGTCC
>t0004947_II-10;size=5;
CCTACGGGTGGCTGCAGCTAAGAATATTCCGCAATGGACGAAAGTCTGACGGAGCGACGCCGCGTGGATGATGAAGGCCG
GAAGGTTGTAAAATCCTTTTAAGCATGAAGAATAAGTATGGAGAGAGAAACTCCATATGGTGACGGTAGTGCTTGAATAA
GCAACGGCTAATTACGTGCCAGCAGCCGCGGTAACACGTAAGTTGCGAGCGTTGTTCGGAATTATTGGGCGTAAAGGGCA
TGTAGGCGGTTTTGCAAGCTTGGTGTGAAATCCCGGGGCTTAACTCCGGAATTGCGTTGAGAACTGCATAACTAGAGTCA
CTGAGGGGCAATCAGAATTCCTGGTGTAGGGGTGAAATCTGTAGATATCAGGAAGAATACCAATGGCGAAGGCAGGTTAC
CAGCAGATGACTGACGCTGAGGTGCGAAGGTGCGGGGAGCAAACAGGATTAGATACCCCAGTAGTCC
>t0019409_II-10;size=5;
CCTACGGGAGGCTGCAGTGAGGAATATTGGTCAATGGGCGGAAGCCTGAACCAGCCATGCCGCGTGAAGGATTGAGGCCC
TATGGGTCGTAAACTTCTTTTGTGGTGGAGCAATAAGCCGTACGCGTACGGCGATGAGAGTACATCACGAATAAGCATCG
GCTAACTCCGTGCCAGCAGCCGCGGTAATACGGAGGATGCAAGCGTTATCCGGATTTATTGGGTTTAAAGGGTGCGTAGG
CTGTGCGACAAGTCAGAGGTGAAAGCCCGGGGCCTAACTCCGGAACTGCCTTTGATACTGCCGCGCTGGAATACGGATGC
CGTGGGAGGAATGAGTAGTGTAGCGGTGAAATGCATAGATATTACTCAGAACACCGATTGCGAAGGCATCTCACGAATCC
GTCATTGACGCTGAGGCACGAAAGCGTGGGGATCAAACAGGATTAGATACCCGAGTAGTCC
>t0002634_II-10;size=5;
CCTACGGGAGGCTGCAGTCGAGGATCATTCGCAATGGGCGCAAGCCTGACGATGCGACGCTGCGTGGAGGACGAAGGCCT
TCGGGTTGTAAACTCCTGTCAGAAGGGAAAAGGGCGCACCCCCCAATAGGGGAATGCGCTTGATGGTACCTTCAGAGGAA
GCCACGGCTAACTCTGTGCCAGCAGCCGCGGTAATACAGAGGTGGCAAGCGTTGTTCGGATTTACTGGGCGTAAAGGGTG
CGTAGGCGGCACCGTGTGCCGGACGTGAAATCCCGGGGCTCACCCCCGGACGTGCGTACGGAACTGCGGTGCTCGGGTTC
GGAAGAGGAGATCGGAACGCAAGGTGTAGCGGTGAAATGCGTTGATATCTTGCGGAACACCGGAGGCGAAGGCGGATCTC
TTGTACGACACCGACGCTGAGGCACGAAAGCGTGGGGAGCAAACAGGATTAGATACCCCAGTAGTCC
>t0021086_II-10;size=5;
CCTACGGGCGGCTGCAGTCGAGGATCATTTGCAATGGGCGAAAGCCTGACAATGCGACGCTGCGTGGAGGATGAAGGCCT
TCGGGTTGTAAACTCCTGTCATGGGGGAACAGGCGGGGATACCCAATACGTATCCGAGTTGAGTGTACCCCAAGAGGAAT
TGGCGGCTAACTCTGTGCCAGCAGCCGCGGTAATACAGAGGCCAAGAGCGTTGTTCGGATTTACTGGGCGTAAAGGGCGC
GTAGGCGGTGGGGCGTGTCAAGTGTGAAATCTCCGGGCTCAACCCGGAAAGTGCGCTTGAAACTACCTCACTCGAGTATG
GGAGAGGGAATCGGAATGCAGGGTGTAGCGGTGAAATGCGTTGATATCCTGCAGAACACCGGAGGCGAAGGCGGATTCCT
TGAACATCACTGACGCTGAGGCGCGAAAGTCGGGGGAGCAAACAGGATTAGATACCCTAGTAGTCC
>t0004477_II-10;size=5;
CCTACGGGTGGCTGCAGTGAGGAATATTGGTCAATGGGGGGAACCCTGAACCAGCCATGCCGCGTGAAGGAAGACGGCCC
TATGGGTTGTAAACTTCTTTTGTACGGGAATAACGTTGGCCACGCGTGGCCATGAGAAGGTACCGTATGAATAAGCATCG
GCTAACTCCGTGCCAGCAGCCGCGGTAATACGGAGGATGCAGGCGTTATCCGGATTTATTAGGTTTAAAGGGTGCGTAGG
CGGCCAGGTAAGTCAGCGTTGAAAGTCTGCGGCTCAACCGTAGAATTGGCATTGATACTGTTTGGCTAGGATGTGGCGGA
AGTAGGCGGAATGTGCAGTGTAGCGGTGAAATGCTTAGATATTGTACAGAACACCAATTGCGAAGGCAGCTTACTATACC
ATGATTGACGCTGAGGCACGAAAGCGTGGGGATCGAACAGGATTAGATACCCTAGTAGTCC
>t0013282_II-10;size=5;
CCTACGGGCGGCTGCAGTGAGGAATATTGGTCAATGGACGGAAGTCTGAACCAGCCATGCCGCGTGCAGGAATAAGGCCC
TATGGGTCGTAAACTGCTTTTGTGGTGGAGCAATAAGACGTACGCGTACGTCGATGAGAGTACATCACGAATAAGCATCG
GCTAACTCCGTGCCAGCAGCCGCGGTAATACGGAGGATGCAAGCGTTATCCGGATTTATTGGGTTTAAAGGGTGCGTAGG
CTGTGCGACAAGTCAGGGGTGAAAGCCCGCCGCCCAACGGCGGAACTGCCTTTGATACTGTCGCGCTGGAATACGGATGC
CGTGGGAGGAATGAGTAGTGTAGCGGTGAAATGCATAGATATTACTCAGAACACCGATTGCGAAGGCATCTCACGAATCC
GTCATTGACGCTGAGGCACGAAAGCGTGGGGATCAAACAGGATTAGATACCCTAGTAGTCC
>t0025180_II-10;size=5;
CCTACGGGCGGCAGCAGTGAGGAATATTGGTCAATGGGCGAGAGCCTGAACCAGCCAAGTAGCGTGAAGGAAGACTGCCC
TATGGGTTGTAAACTTCTTTTGTGCGGGGGTAAAGTGGTCCACGCGTGGTCCATTGCAAGTACCGTACGAATAAGCATCG
GCTAACTCCGTGCCAGCAGCCGCGGTAATACGGAGGATGCGAGCGTTATCCGGATTTATTGGGTTTAAAGGGAGCGTAGG
CGGGCGATTAAGTCAGCGGTTAAATAGTGTGGCTCAACCATGCCTTGCCGTTGATACTGGTTGTCTTGAGAGTACTAGAG
GTGGATGGAATTTAGGGTGTAGCGGTGAAATGCTTAGATATCCTAAAGAACTCCGATTGCGAAGGCAGTCCACTGGGGTA
CGTCTGACGCTGAAGCTCGAAAGTGCGGGTATCAAACAGGATTAGATACCCCAGTAGTCC
>t0011446_II-10;size=5;
CCTACGGGCGGCTGCAGTGAGGAATATTGGTCAATGGCCGGAAGGCTGAACCAGCCAAGTAGCGTGAGGGATGGCGGCCC
TATGGGTTGTAAACCTCTTTTGTCGGGGAATAAAGTGCTTCACGCGTGTAGCATTGCATGTACCCGTCGAATAAGCATCG
GCTAACTCCGTGCCAGCAGCCGCGGTAATACGGAGGATGCGAGCGTTATCCGGATTTATTGGGTTTAAAGGGAGCGTAGG
CGGGATGTCAAGTCAGCTGTGAAATGTAGTCGCTCAACGTCTGCACTGCAGTTGAAACTGGCGTTCTTGAGTGCGTAAGA
GGCAGGCGGAATTCGTCGTGTAGCGGTGAAATGCATAGATATGACGAAGAACTCCGATTGCGAAGGCAGCCTGCTGGGCC
GCAACTGACGCTGAAGCTCGAAGGTGCGGGTATCAAACAGGATTAGATACCCCAGTAGTCC
>t0001934_II-10;size=5;
CCTACGGGGGGCAGCAGTGAGGAATATTGGTCAATGGCCGGAAGGCTGAACCAGCCAAGTAGCGTGAGGGATGACTGCCC
TATGGGTTGTAAACCTCTTTTGTACGGGAATAACGGTCTCCACGTGTGGTGATGTGCATGTACCGTACGAATAAGGATCG
GCTAACTCCGTGCCAGCAGCCGCGGTAATACGGAGGATCCGAGCGTTATCCGGATTTATTGGGTTTAAAGGGAGCGTAGG
CGGACTGTTAAGTCAGCTGTGAAATGTAGACGCTCAACGTCTGCACTGCAGTTGAAACTGGCAGCCTTGAGTGCGTAAGA
GGCAGGCGGAATTCGTCGTGTAGCGGTGAAATGCTTAGATATGACGAAGAACTCCGATTGCGAAGGCAGCTTGCTGGGCC
GCAACTGACGCTGAAGCTCGAAGGTGCGGGTATCAAACAGGATTAGATACCCGAGTAGTCC
>t0042874_II-10;size=5;
CCTACGGGTGGCTGCAGTGAGGAATATTGGTCAATGGGGGGAACCCTGAACCAGCCATGCCGCGTGAAGGAAGACGGCCC
TATGGGTTGTAAACTTCTTTTGTACGGGAATAACGTTGGCCACGCGTGGCCATGAGAAGGTACCGTATGAATAAGCATCG
GCTAACTCCGTGCCAGCAGCCGCGGTAATACGGAGGATGCAGGCGTTATCCGGATTTATTAGGTTTAAAGGGTGCGTAGG
CGGCCAGGTAAGTCAGCGTTGAAAGTCTGCGGCTCAACCGTAGAATTGGCATTGATACTGTTTGGCTAGGATGTGGCGGA
AGTAGGCGGAATGTGCAGTGTAGCGGTGAAATGCTTAGATATTGTACAGAACACCAATTGCGAAGGCAGCTTACTATACC
ATGATTGACGCTGAGGCACGAAAGCGTGGGGATCGAACAGGATTAGATACCCGGGTAGTCC
>t0004187_II-10;size=5;
CCTACGGGTGGCTGCAGTAAGGAATATTGGGCAATGGGGGGAACCCTGACCCAGCCATGCCGCGTGAGGGAATGAGGCCC
TACGGGTCGTGAACCTCTTTTGCCTGGGGATAACCCCTCCCGCGCGACGGGGGGCTGCAGGTACCAGGCGAATAAGCATC
GGCTAACTCCGTGCCAGCAGCCGCGGTAATACGGAGGATGCGAGCGTTATCCGGATTCATTGGGTTTAAAGGGTGCGCAG
GCGGCCATGTAAGTCAGCGGTGAAAGCCAGGGGCCCAACCCCGGAAGTGCCGTTGATACTGCATGGCTGGAATGCGGTCG
AGGCGGGCGGAATGTGACGTGTAGCGGTGAAATGCATAGATATGTCACAGAACTCCGATAGCGAAGGCAGCTCGCCAGGC
CTGCATTGACGCTCAGGCACGAAAGCGTGGGGATCAAACAGGATTAGATACCCTTGTAGTCC
>t0012425_II-10;size=5;
CCTACGGGAGGCTGCAGTGAGGAATATTGGTCAATGGGCGAGAGCCTGAACCAGCCAAGTCGCGTGAGGGAAGACGGCCC
TATGGGTTGTAAACCTCTTTTGCGCGGGAATAAAGAGCCCCATGCGTGGGGTGTTGCATGTACCGCGCGAATAAGGATCG
GCTAACTCCGTGCCAGCAGCCGCGGTAATACGGAGGATCCGAGTGTTATCCGGATTTATTGGGTTTAAAGGGTGCGTAGG
CGGGACGTCAAGTCAGTGGTGAAATGGTGCGGCTCAACCGTAGCATTGCCGTTGAAACTGGGGTTCTTGAGTGCGAATGA
GGTGGGCGGAATGTGTCATGTAGCGGTGAAATGCATAGATATGACACAGAACACCGATTGCGGAGGCAGCTCACTGGGAC
GCAACTGACGCTGAGGCACGAAAGTGCGGGGATCGAACAGGATTAGATACCCTGGTAGTCC
>t0008851_II-10;size=5;
CCTACGGGTGGCTGCAGTGAGGAATATTGGTCAATGGGCGCAAGCCTGAACCAGCCAAGTAGCGTGCAGGATGACGGCCC
TATGGGTTGTAAACTGCTTTTGTCGGGGGATAAAGTGACCCACGTGTGGGTTATTGCAGGTACCCGGTGAATAAGGACCG
GCTAATTCCGTGCCAGCAGCCGCGGTAATACGGAAGGTCCGAGCGTTATCCGGATTTATTGGGTTTAAAGGGAGCGTAGG
TGGAAGTGTAAGTCAGCCGTCAAATTGCGCAGCTTAACTGCGTCCAGCGGTTGAAACTGCATTTCTTGAGTGCACAAGAG
GAAGGTGGAATTCGTGGTGTAGCGGTGAAATGCTTAGATATCACGAAGAACTCCGATTGCGAAGGCAGCCTTCTGGGGTG
CAACTGACACTGAGGCTCGAAGGTGCGGGTATCAAACAGGATTAGATACCCGTGTAGTCC
>t0001673_II-10;size=5;
CCTACGGGCGGCTGCAGTGAGGAATATTGGTCAATGGACGGAAGTCTGAACCAGCCATGCCGCGTGAAGGAAGACGGCCC
TATGGGTTGTAAACTTCTTTTGTGGTGGAGCAATAAGGCGTACGTGTACGTCGATGAGAGTACATCACGAATAAGCATCG
GCTAACTCCGTGCCAGCAGCCGCGGTAATACGGAGGATGCAAGCGTTATCCGGATTTATTGGGTTTAAAGGGTGCGTAGG
CTGTGCAGCAAGTCAGAGGTGAAAGCCCGGTGCTCAACACCGGAACTGCCTTTGATACTGTTGTGCTGGAATACGGATGC
CGTGGGAGGAATGAGTAGTGTAGCGGTGAAATGCATAGATATTACTCAGAACACCGATTGCGAAGGCATCTCACGAATCC
GTCATTGACGCTGAGGCACGAAAGTGTGGGGATCAAACAGGATTAGATACCCGTGTAGTCC
>t0009056_II-10;size=5;
CCTACGGGCGGCTGCAGTGGGGAATATTGCACAATGGGGGAAACCCTGATGCAGCGATGCCGCGTGGAGGAAGAAGGTTT
TCGGATTGTAAACTCCTGTCTTAAAGGACGATAATGACGGTACTTTAGGAGGAAGCTCCGGCTAACTACGTGCCAGCAGC
CGCGGTAATACGTAGGGAGCGAGCGTTGTCCGGAATTACTGGGTGTAAAGGGAGCGTAGGCGGGATCGCAAGTCAGATGT
GAAATACATGGGCTTAACCCATGGGCTGCATTTGAAACTGTGGTTCTTGAGTGAAGTAGAGGTAAGCGGAATTCCTGGTG
TAGCGGTGAAATGCGTAGATATCAGGAGGAACACCGGTGGCGAAGGCGGCTTACTGGGCTTTTACTGACGCTGAGGCTCG
AAAGCGTGGGGAGCAAACAGGATTAGATACCCCAGTAGTCC
>t0005999_II-10;size=5;
CCTACGGGTGGCTGCAGTGAGGAATATTGGTCAATGGGCGGAAGCCTGAACCAGCCATGCCGCGTGCAGGAATGAGGCCC
TATGGGTCGTAAACTGCTTTTGCCGGGGAGCAATAAGGCATACGCGTATGCCGATGAGAGTACCCGGCGAATAAGCATCG
GCTAACTCCGTGCCAGCAGCCGCGGTAATACGGAGGATGCGAGCGTTATCCGGATTTATTGGGTTTAAAGGGTGCGTAGG
CTGTCCGTCAAGTCAGCGGTGAAATGCCGGGGCTCAACCCCGGAGCTGCCGTTGATACTGTCGGGCTTGAATACTGTTGC
CGTGGGAGGAATGAGTAGTGTAGCGGTGAAATGCATAGATATTACTCAGAACACCGATTGCGAAGGCATCTCACGAAGCA
GCGATTGACGCTGAGGCACGAAAGCGTGGGGATCAAACAGGATTAGATACCCCAGTAGTCC
>t0005209_II-10;size=5;
CCTACGGGTGGCTGCAGTGAGGAATATTGGTCAATGGGCGGAAGCCTGAACCAGCCATGCCGCGTGCAGGAATGAGGCCC
TATGGGTCGTAAACTGCTTTTGCCGGGGAGCAATAAGGCATACGCGTATGCCGATGAGAGTACCCGGCGAATAAGCATCG
GCTAACTCCGTGCCAGCAGCCGCGGTAATACGGAGGATGCGAGCGTTATCCGGATTTATTGGGTTTAAAGGGTGCGTAGG
CTGTCCGTCAAGTCAGCGGTGAAATGCCGGGGCTCAACCCCGGAGCTGCCGTTGATACTGTCGGGCTTGAATACTGTTGC
CGTGGGAGGAATGAGTAGTGTAGCGGTGAAATGCATAGATATTACTCAGAACACCGATTGCGAAGGCATCTCACGAAGCA
GCGATTGACGCTGAGGCACGAAAGCGTGGGGATCAAACAGGATTAGATACCCGAGTAGTCC
>t0009894_II-10;size=5;
CCTACGGGAGGCTGCAGCTAAGAATATTCCGCAATGGACGAAAGTCTGACGGAGCGACGCCGCGTGGATGATGAAGGCCG
GAAGGTTGTAAAATCCTTTTATGACTGAGGAATAAGTATGGTGAGAGAAACGCCATATGGTGACTGTAGGTCATGAATAA
GCAACGGCTAATTACGTGCCAGCAGCCGCGGTAACACGTAAGTTGCGAGCGTTGTTCGGAATTATTGGGCGTAAAGGGCA
TGTAGGCGGTTTTGCAAGCTTGGTGTGAAATCCCGGGGCTTAACTCCGGAATTGCGTTGAGAACTGCATAACTAGAGTCA
CTGAGGGGCAATCAGAATTCCAGGTGTAGGGGTGAAATCTGTAGATATCTGGAAGAATACCAATGGCGAAGGCAGGTTAC
CAGCAGATGACTGACGCTGAGGTGCGAAGGTGCGGGGAGCAAACAGGATTAGATACCCTTGTAGTCC
>t0005987_II-10;size=5;
CCTACGGGTGGCTGCAGTGAGGAATATTGGTCAATGGGCGCGAGCCTGAACCAGCCAAGTAGCGTGAGGGAAGACGGCCC
TACGGGTTGTAAACCTCTTTTGCGCGGGAATAAAGTCAGCCACGTGTGGCTGTTTGCATGTACCGCGGGAATAAGGACCG
GCTAATTCCGTGCCAGCAGCCGCGGTAATACGGAAGGTCCGGGCGTTATCCGGATTTATTGGGTTTAAAGGGAGCGCAGG
CCGCCTTTTAAGCGTGTTGTGAAATGCGGGCGCCCAACGTCCGCACTGCAGCGCGAACTGGAGGGCTTGAGTTTGCGGAA
AGAAGGCGGAATTCGTTGTGTAGCGGTGAAATGCTTAGATATGACGAAGAACTCCGATTGCGAAGGCAGCCTTCTGCAGC
ATTACTGACGCTAAAGCTCGAAAGTGCGGGTATCGAACAGGATTAGATACCCCAGTAGTCC
>t0005479_II-10;size=5;
CCTACGGGGGGCAGCAGTGGGGAATATTGCACAATGGGGGAAACCCTGATGCAGCGACGCCGCGTGAGTGAAGAAGTATT
TCGGTATGTAAAGCTCTATCAGCAGGGAAGAAAATGACGGTACCTGACTAAGAAGCCCCGGCTAACTACGTGCCAGCAGC
CGCGGTAATACGTAGGGGGCAAGCGTTATCCGGATTTACTGGGTGTAAAGGGAGCGTAGACGGCATGGCAAGTCTGAAGT
GAAAGCTCGGGGCTCAACCCCGGAACTGCTTTGGAAACTGTCAAGCTAGAGTGTCGGAGAGGTAAGTGGAATTCCTAGTG
TAGCGGTGAAATGCGTAGATATTAGGAGGAACACCAGTGGCGAAGGCGGCTTACTGGACGATAACTGACGTTGAGGCTCG
AAAGCGTGGGGAGCAAACAGGATTAGATACCCGTGTAGTCC
>t0036343_II-10;size=5;
CCTACGGGCGGCTGCAGTCGAGAATCATTCACAATGGGGGCAACCCTGATGGTGCGACGCCGCGTGGGGGAGGAAGGTCT
TCGGATTGTAAACCCCTGTCATGCGGGAGCAAGGCGCAAGCTTGATAGTACCGCAAGAGGAAGAGACGGCAAACTCTGTG
CCAGCAGCCGCGGTAATACAGAGGTCTCAAGCGTTGTTCGGAATCACTGGGCGTAAAGGGTACGTAGGCTGCCGCATAAG
TCGCGCGTGAAAGGCAGGGGCTCAACCCCTGGAGTGCGCGTGATACTGTGCGGCTGGAGTGATGGAGGGGGAACCGGAAT
TCTTGGTGTAGCAGTGAAATGCGTAGATATCAAGAAGAAGACTCGTGGCGAAGGCGGGTTCCTGGACATTCACTGACGCT
GAGGTACGAAGGCCGGGGTAGCGAAAGGGATTAGATACCCTTGTAGTCC
>t0002321_II-10;size=5;
CCTACGGGCGGCAGCAGTGAGGAATATTGGTCAATGGCCGGAAGGCTGAACCAGCCAAGTAGCGTGAGGGATGACTGCCC
TATGGGTTGTAAACCTCTTTTGTACGGGAATAACGGTCTCCACGTGTGGGGATGTGCATGTACCGTACGAATAAGGATCG
GCTAACTCCGTGCCAGCAGCCGCGGTAATACGGAGGATCCGAGCGTTATCCGGATTTATTGGGTTTAAAGGGAGCGTAGG
CGGACTGTTAAGTCAGCTGTGAAATGTAGACGCTCAACGTCTGCACTGCAGTTGAAACTGGCAGCCTTGAGTGCGTAAGA
GGCAGGCGGAATTCGTCGTGTAGCGGTGAAATGCTTAGATATGACGAAGAACTCCGATTGCGAAGGCAGCTTGCTGGGCC
GCAACTGACGCTGAAGCTCGAAGGTGCGGGTATCAAACAGGATTAGATACCCTTGTAGTCC
>t0003034_II-10;size=5;
CCTACGGGCGGCTGCAGTCGAGGATCATTCGCAATGGGCGCAAGCCTGACGATGCGACGCTGCGTGGAGGACGAAGGCCT
TCGGGTTGTAAACTCCTGTCAGAAGGGAAAAGGGCGCACCCCCCAATAGGGGAATGCGCTTGATGGTACCTTCAGAGGAA
GCCACGGCTAACTCTGTGCCAGCAGCCGCGGTAATACAGAGGTGGCAAGCGTTGTTCGGATTTACTGGGCGTAAAGGGTG
CGTAGGCGGCACCGTGTGCCGGACGTGAAATCCCGGGGCTCACCCCCGGACGTGCGTACGGAACTGCGGTGCTCGGGTTC
GGAAGAGGAGATCGGAACGCAAGGTGTAGCGGTGAAATGCGTTGATATCTTGCGGAACACCGGAGGCGAAGGCGGATCTC
TTGTACGACACCGACGCTGAGGCACGAAAGCGTGGGGAGCAAACAGGATTAGATACCCTAGTAGTCC
>t0008902_II-10;size=5;
CCTACGGGAGGCTGCAGTGAGGAATATTGGTCAATGGGCGAGAGCCTGAACCAGCCAAGTAGCGTGAAGGAAGACTGCCC
TATGGGTTGTAAACTTCTTTTGTGCGGGGGTAAAGTGGTCCACGCGTGGTCCATTGCAAGTACCGTACGAATAAGCATCG
GCTAACTCCGTGCCAGCAGCCGCGGTAATACGGAGGATGCGAGCGTTATCCGGATTTATTGGGTTTAAAGGGAGCGTAGG
CGGGCGATTAAGTCAGCGGTTAAATAGTGTGGCTCAACCATGCCTTGCCGTTGATACTGGTTGTCTTGAGAGTACTAGAG
GTGGATGGAATTTAGGGTGTAGCGGTGAAATGCTTAGATATCCTAAAGAACTCCGATTGCGAAGGCAGTCCACTGGGGTA
CGTCTGACGCTGAAGCTCGAAAGTGCGGGTATCAAACAGGATTAGATACCCTTGTAGTCC
>t0029238_II-10;size=5;
CCTACGGGGGGCTGCAGTGAGGAATATTGGTCAATGGGCGGAAGCCTGAACCAGCCATGCCGCGTGCAGGAATGAGGCCC
TATGGGTCGTAAACTGCTTTTGCCGGGGAGCAATAAGGCATACGCGTATGCCGATGAGAGTACCCGGCGAATAAGCATCG
GCTAACTCCGTGCCAGCAGCCGCGGTAATACGGAGGATGCGAGCGTTATCCGGATTTATTGGGTTTAAAGGGTGCGTAGG
CTGTCCGTCAAGTCAGCGGTGAAATGCCGGGGCTCAACCCCGGAGCTGCCGTTGATACTGTCGGGCTTGAATACTGTTGC
CGTGGGAGGAATGAGTAGTGTAGCGGTGAAATGCATAGATATTACTCAGAACACCGATTGCGAAGGCATCTCACGAAGCA
GCGATTGACGCTGAGGCACGAAAGCGTGGGGATCAAACAGGATTAGATACCCTGGTAGTCC
>t0012384_II-10;size=5;
CCTACGGGAGGCTGCAGTGGGGAATATTGCACAATGGGGGAAACCCTGATGCAGCGATGCCGCGTGGAGGAAGAAGGTTT
TCGGATTGTAAACTCCTGTCTTAAAGGACGATAATGACGGTACTTTAGGAGGAAGCTCCGGCTAACTACGTGCCAGCAGC
CGCGGTAATACGTAGGGAGCGAGCGTTGTCCGGAATTACTGGGTGTAAAGGGAGCGTAGGCGGGATTGCAAGTCAGATGT
GAAAACTATGGGCTCAACCCATAGACTGCATTTGAAACTGTAGTTCTTGAGTGAAGTAGAGGTAAGCGGAATTCCTGGTG
TAGCGGTGAAATGCGTAGATATCAGGAGGAACACCGGTGGCGAAGGCGGCTTACTGGGCTTTTACTGACGCTGAGGCTCG
AAAGCGTGGGGAGCAAACAGGATTAGATACCCTGGTAGTCC
>t0014947_II-10;size=5;
CCTACGGGCGGCTGCAGTGAGGAATATTGGTCAATGGGGGGAACCCTGAACCAGCCATGCCGCGTGAAGGAAGACGGCCC
TATGGGTTGTAAACTTCTTTTGTACGGGAATAACGTTGGCCACGCGTGGCCATGAGAAGGTACCGTATGAATAAGCATCG
GCTAACTCCGTGCCAGCAGCCGCGGTAATACGGAGGATGCAGGCGTTATCCGGATTTATTAGGTTTAAAGGGTGCGTAGG
CGGCCAGGTAAGTCAGCGTTGAAAGTCTGCGGCTCAACCGTAGAATTGGCATTGATACTGTTTGGCTAGGATGTGGCGGA
AGTAGGCGGAATGTGCAGTGTAGCGGTGAAATGCTTAGATATTGTACAGAACACCAATTGCGAAGGCAGCTTACTATACC
ATGATTGACGCTGAGGCACGAAAGCGTGGGGATCGAACAGGATTAGATACCCTTGTAGTCC
>t0005411_II-10;size=5;
CCTACGGGGGGCAGCAGTGAGGAATATTGGTCAATGGACGGAAGTCTGAACCAGCCATGCCGCGTGAAGGAAGGAGGCCC
TATGGGTTGTGAACTTCTTTTGCCGCAGAGTAATAAGGGTCCTGCGGGGCCTGATGAGAGTATGCGGCGAATAAGCATCG
GCTAACTCCGTGCCAGCAGCCGCGGTAATACGGAGGATGCAAGCGTTATCCGGATTTATTGGGTTTAAAGGGTGCGTAGG
CGGACGCGTAAGTCAGCGGTGAAATATCCCGGCTCAACCGGGAGGCTGCCGTTGATACTGCGCGACTGGAGTCCAAACGG
CGCCGGCGGAATATGTAATGTAGCGGTGAAATGCATAGATATTACATAGAACACCGATCGCGAAGGCAGCTGGCGAGGAT
GGTACTGACGCTGAGGCACGAAGGCGTGGGGATCAAACAGGATTAGATACCCCGGTAGTCC
>t0005043_II-10;size=5;
CCTACGGGGGGCTGCAGTGGGGAATATTGCACAATGGGGGAAACCCTGATGCAGCGACGCCGCGTGAGTGAAGAAGTATT
TCGGTATGTAAAGCTCTATCAGCAGGGAAGAAAATGACGGTACCTGACTAAGAAGCCCCGGCTAACTACGTGCCAGCAGC
CGCGGTAATACGTAGGGGGCAAGCGTTATCCGGATTTACTGGGTGTAAAGGGAGCGTAGACGGCATGGCAAGTCTGAAGT
GAAAGCTCGGGGCTCAACCCCGGAACTGCTTTGGAAACTGTCAAGCTAGAGTGTCGGAGAGGTAAGTGGAATTCCTAGTG
TAGCGGTGAAATGCGTAGATATTAGGAGGAACACCAGTGGCGAAGGCGGCTTACTGGACGATAACTGACGTTGAGGCTCG
AAAGCGTGGGGAGCAAACAGGATTAGATACCCGGGTAGTCC
>t0005341_II-10;size=5;
CCTACGGGTGGCTGCAGTGGGGAATATTGCACAATGGGGGAAACCCTGATGCAGCGACGCCGCGTGAGTGAAGAAGTATT
TCGGTATGTAAAGCTCTATCAGCAGGGAAGAAAATGACGGTACCTGACTAAGAAGCCCCGGCTAACTACGTGCCAGCAGC
CGCGGTAATACGTAGGGGGCAAGCGTTATCCGGATTTACTGGGTGTAAAGGGAGCGTAGACGGCATGGCAAGTCTGAAGT
GAAAGCTCGGGGCTCAACCCCGGAACTGCTTTGGAAACTGTCAAGCTAGAGTGTCGGAGAGGTAAGTGGAATTCCTAGTG
TAGCGGTGAAATGCGTAGATATTAGGAGGAACACCAGTGGCGAAGGCGGCTTACTGGACGATAACTGACGTTGAGGCTCG
AAAGCGTGGGGAGCAAACAGGATTAGATACCCTTGTAGTCC
>t0001626_II-10;size=5;
CCTACGGGCGGCTGCAGTGGGGAATATTGGACAATGGGGGAAACCCTGATCCAGCGACGCCGCGTGAGTGAAGAAGTATT
TCGGTATGTAAAGCTCTATCAGCAGGGAAGATAATGACGGTACCTGACTAAGAAGCCCCGGCTAACTACGTGCCAGCAGC
CGCGGTAATACGTAGGGGGCAAGCGTTATCCGGATTTACTGGGTGTAAAGGGAGCGTAGACGGCATGGCAAGTCTGATGT
GAAAACCCGGGGCTCAACCCCGGGACTGCATTGGAAACTGTCAGGCTAGAGTGCAGGAGAGGTAAGTGGAATTCCTAGTG
TAGCGGTGAAATGCGTAGATATTAGGAGGAACACCAGTGGCGAAGGCGGCTTACTGGACTGTAACTGACGTTGAGGCTCG
AAAGCGTGGGGAGCAAACAGGATTAGATACCCGAGTAGTCC
>t0042357_II-10;size=5;
CCTACGGGTGGCTGCAGTGGGGAATATTGCACAATGGGGGAAACCCTGATGCAGCGATGCCGCGTGGAGGAAGAAGGTTT
TCGGATTGTAAACTCCTGTCTTAAAGGACGATAATGACGGTACTTTAGGAGGAAGCTCCGGCTAACTACGTGCCAGCAGC
CGCGGTAATACGTAGGGAGCGAGCGTTGTCCGGAATTACTGGGTGTAAAGGGAGCGTAGGCGGGATCGCAAGTCAGATGT
GAAATACATGGGCTTAACCCATGGGCTGCATTTGAAACTGTGGTTCTTGAGTGAAGTAGAGGTAAGCGGAATTCCTGGTG
TAGCGGTGAAATGCGTAGATATCAGGAGGAACACCGGTGGCGAAGGCGGCTTACTGGGCTTTTACTGACGCTGAGGCTCG
AAAGCGTGGGGAGCAAACAGGATTAGATACCCCAGTAGTCC
>t0006481_II-10;size=5;
CCTACGGGCGGCTGCAGCTAAGAATATTCCGCAATGGACGAAAGTCTGACGGAGCGACGCCGCGTGGATGATGAAGGCCG
GAAGGTTGTAAAATCCTTTTAAGCATGAAGAATAAGTATGGAGAGAGAAACTCCATATGGTGACGGTAGTGCTTGAATAA
GCAACGGCTAATTACGTGCCAGCAGCCGCGGTAACACGTAAGTTGCGAGCGTTGTTCGGAATTATTGGGCGTAAAGGGCA
TGTAGGCGGTTTTGCAAGCTTGGTGTGAAATCCCGGGGCTTAACTCCGGAATTGCGTTGAGAACTGCATAACTAGAGTCA
CTGAGGGGCAATCAGAATTCCTGGTGTAGGGGTGAAATCTGTAGATATCAGGAAGAATACCAATGGCGAAGGCAGGTTAC
CAGCAGATGACTGACGCTGAGGTGCGAAGGTGCGGGGAGCAAACAGGATTAGATACCCGAGTAGTCC
>t0002057_II-10;size=5;
CCTACGGGTGGCTGCAGTGAGGAATATTGGTCAATGGGCGAGAGCCTGAACCAGCCAAGTAGCGTGGAGGAAGAAGGTCC
TATGGGTTGTAAACTCCTTTTGTGCGGGGGTAAAGTGCGCCACGTGTGGTGCATTGCAAGTACCGTACGAATAAGCATCG
GCTAACTCCGTGCCAGCAGCCGCGGTAATACGGAGGATGCGAGCGTTATCCGGATTTATTGGGTTTAAAGGGAGCGTAGG
CTGGATGTTAAGTCAGCGGTCAAAAGGAGCGGCTCAACCGTTCTTCGCCGTTGATACTGGTATCCTTGAGTGCGCAAGAG
GTGGATGGAATTTAGGGTGTAGCGGTGAAATGCTTAGATATCCTAAAGAACTCCGATTGCGAAGGCAGTCCACTGGGGCG
CAACTGACGCTGAAGCTCGAAAGTGCGGGTATCAAACAGGATTAGATACCCTAGTAGTCC
>t0005193_II-10;size=5;
CCTACGGGCGGCAGCAGCTAAGAATATTCCGCAATGGACGAAAGTCTGACGGAGCGACGCCGCGTGGATGATGAAGGCCG
GAAGGTTGTAAAATCCTTTTATGACTGAGGAATAAGTATGGTGAGAGAAACGCCATATGGTGACTGTAGGTCATGAATAA
GCAACGGCTAATTACGTGCCAGCAGCCGCGGTAACACGTAAGTTGCGAGCGTTGTTCGGAATTATTGGGCGTAAAGGGCA
TGTAGGCGGTTTTGCAAGCTTGGTGTGAAATCCCGGGGCTTAACTCCGGAATTGCGTTGAGAACTGCATAACTAGAGTCA
CTGAGGGGCAATCAGAATTCCAGGTGTAGGGGTGAAATCTGTAGATATCTGGAAGAATACCAATGGCGAAGGCAGGTTAC
CAGCAGATGACTGACGCTGAGGTGCGAAGGTGCGGGGAGCAAACAGGATTAGATACCCTAGTAGTCC
>t0018846_II-10;size=5;
CCTACGGGGGGCTGCAGTGAGGAATATTGGTCAATGGACGGAAGTCTGAACCAGCCATGCCGCGTGAAGGAAGACGGCCC
TATGGGTTGTAAACTTCTTTTGTGGTGGAGCAATAAGGCGTACGTGTACGTCGATGAGAGTACATCACGAATAAGCATCG
GCTAACTCCGTGCCAGCAGCCGCGGTAATACGGAGGATGCAAGCGTTATCCGGATTTATTGGGTTTAAAGGGTGCGTAGG
CTGTGCAGCAAGTCAGAGGTGAAAGCCCGGTGCTCAACACCGGAACTGCCTTTGATACTGTTGTGCTGGAATACGGATGC
CGTGGGAGGAATGAGTAGTGTAGCGGTGAAATGCATAGATATTACTCAGAACACCGATTGCGAAGGCATCTCACGAATCC
GTCATTGACGCTGAGGCACGAAAGTGTGGGGATCAAACAGGATTAGATACCCTGGTAGTCC
>t0022616_II-10;size=5;
CCTACGGGCGGCTGCAGTCGAGGATCATTTGCAATGGGCGAAAGCCTGACAATGCGACGCTGCGTGGAGGATGAAGGCCT
TCGGGTTGTAAACTCCTGTCATGGGGGAACAGGCGGGGATACCCAATACGTATCCGAGTTGAGTGTACCCCAAGAGGAAT
TGGCGGCTAACTCTGTGCCAGCAGCCGCGGTAATACAGAGGCCAAGAGCGTTGTTCGGATTTACTGGGCGTAAAGGGCGC
GTAGGCGGTGGGGCGTGTCAAGTGTGAAATCTCCGGGCTCAACCCGGAAAGTGCGCTTGAAACTACCTCACTCGAGTATG
GGAGAGGGAATCGGAATGCAGGGTGTAGCGGTGAAATGCGTTGATATCCTGCAGAACACCGGAGGCGAAGGCGGATTCCT
TGAACATCACTGACGCTGAGGCGCGAAAGTCGGGGGAGCAAACAGGATTAGATACCCCAGTAGTCC
>t0004828_II-10;size=5;
CCTACGGGGGGCTGCAGTGAGGAATATTGGACAATGGCCGGAAGGCTGATCCAGCCATGCCGCGTGAAGGCAGACGGTCC
TATGGATTGTAAACTTCTTTTGTACGGGAGCAATAAGGTGGACGTGTCCATCGATGAGAGTACCGTACGAATAAGCATCG
GCTAACTCCGTGCCAGCAGCCGCGGTAATACGGAGGATGCGAGCGTTATCCGGATTTATTGGGTTTAAAGGGTGCGTAGG
CGGACTGGTAAGTCAGCGGTGAAACGCAGGTGCTCAACACCTGACCTGCCGTTGATACTGCTGGTCTTGAATGCGGATGC
TGTGGGAGGAATGTGTGGTGTAGCGGTGAAATGCATAGATATCACACAGAACACCGATTGCGAAGGCATCTCACAAATCC
GCTATTGACGCTGAGGCACGAAAGTGCGGGGATCGAACAGGATTAGATACCCTGGTAGTCC
>t0003605_II-10;size=5;
CCTACGGGCGGCTGCAGTGGGGAATATTGCACAATGGGCGCAAGCCTGATGCAGCAACGCCGCGTGAGGGAAGACGGTCT
TCGGATTGTAAACCTTTGTCTTTGGTGAAGAAGAAAGTGACGGTAGCCAAGGAGGAAGCCACGGCTAACTACGTGCCAGC
AGCCGCGGTAATACGTAGGTGGCAAGCGTTGTCCGGAATTACTGGGTGTAAAGGGAGCGCAGGCGGGACAGCAAGTTGGA
TGTGAAATACCGAGGCTTAACCACGGAGCTGCATCCAAAACTGTTGTTCTTGAGTGAAGTAGAGGTAGGCGGAATTCCGA
GTGTAGCGGTGAAATGCGTAGATATTCGGAGGAACACCAGTGGCGAAGGCGGCCTACTGGGCTTTAACTGACGCTGAGGC
TCGAAAGTGTGGGGAGCAAACAGGATTAGATACCCGAGTAGTCC
>t0001840_II-10;size=5;
CCTACGGGCGGCAGCAGTGGGGAATATTGCACAATGGGGGAAACCCTGATGCAGCGACGCCGCGTGAGTGAAGAAGTATT
TCGGTATGTAAAGCTCTATCAGCAGGGAAGAAAATGACGGTACCTGACTAAGAAGCCCCGGCTAACTACGTGCCAGCAGC
CGCGGTAATACGTAGGGGGCAAGCGTTATCCGGATTTACTGGGTGTAAAGGGAGCGTAGACGGCATGGCAAGTCTGAAGT
GAAAGCTCGGGGCTCAACCCCGGAACTGCTTTGGAAACTGTCAAGCTAGAGTGTCGGAGAGGTAAGTGGAATTCCTAGTG
TAGCGGTGAAATGCGTAGATATTAGGAGGAACACCAGTGGCGAAGGCGGCTTACTGGACGATAACTGACGTTGAGGCTCG
AAAGCGTGGGGAGCAAACAGGATTAGATACCCCAGTAGTCC
>t0015126_II-10;size=5;
CCTACGGGCGGCAGCAGTGGGGAATATTGCACAATGGGGGAAACCCTGATGCAGCGACGCCGCGTGAGTGAAGAAGTATT
TCGGTATGTAAAGCTCTATCAGCAGGGAAGAAAATGACGGTACCTGACTAAGAAGCCCCGGCTAACTACGTGCCAGCAGC
CGCGGTAATACGTAGGGGGCAAGCGTTATCCGGATTTACTGGGTGTAAAGGGAGCGTAGACGGCATGGCAAGTCTGAAGT
GAAAGCTCGGGGCTCAACCCCGGAACTGCTTTGGAAACTGTCAAGCTAGAGTGTCGGAGAGGTAAGTGGAATTCCTAGTG
TAGCGGTGAAATGCGTAGATATTAGGAGGAACACCAGTGGCGAAGGCGGCTTACTGGACGATAACTGACGTTGAGGCTCG
AAAGCGTGGGGAGCAAACAGGATTAGATACCCTTGTAGTCC
>t0018029_II-10;size=5;
CCTACGGGTGGCTGCAGTGAGGAATATTGGTCAATGGACGGAAGTCTGAACCAGCCATGCCGCGTGAAGGAAGGAGGCCC
TATGGGTTGTGAACTTCTTTTGCCGCAGAGTAATAAGGGTCCTGCGGGGCCTGATGAGAGTATGCGGCGAATAAGCATCG
GCTAACTCCGTGCCAGCAGCCGCGGTAATACGGAGGATGCAAGCGTTATCCGGATTTATTGGGTTTAAAGGGTGCGTAGG
CGGACGCGTAAGTCAGCGGTGAAATATCCCGGCTCAACCGGGAGGCTGCCGTTGATACTGCGCGACTGGAGTCCAAACGG
CGCCGGCGGAATATGTAATGTAGCGGTGAAATGCATAGATATTACATAGAACACCGATCGCGAAGGCAGCTGGCGAGGAT
GGTACTGACGCTGAGGCACGAAGGCGTGGGGATCAAACAGGATTAGATACCCTGGTAGTCC
>t0022308_II-10;size=5;
CCTACGGGGGGCTGCAGCTAAGAATATTCCGCAATGGACGAAAGTCTGACGGAGCGACGCCGCGTGGATGATGAAGGCCG
GAAGGTTGTAAAATCCTTTTATAACTGAGGAATAAGTATTATCAGAGAAAGGTAGTATGGTGACTGTAGGTTATGAATAA
GCAACGGCTAATTACGTGCCAGCAGCCGCGGTAACACGTAAGTTGCGAGCGTTGTTCGGAATTATTGGGCGTAAAGGGCA
TGTAGGCGGTTTTGCAAGCTTGGTGTGAAATCCCGGAGCTCAACTCCGGAATTGCGTTGAGAACTGCATAACTAGAGTCA
CTGAGGGGCAATCAGAATTCCAGGTGTAGGGGTGAAATCTGTAGATATCTGGAAGAATACCAATGGCGAAGGCAGGTTAC
CAGCAGATGACTGACGCTGAGGTGCGAAGGTGCGGGGAGCAAACAGGATTAGATACCCTAGTAGTCC
>t0002019_II-10;size=5;
CCTACGGGTGGCTGCAGTGAGGAATATTGGTCAATGGGGGGAACCCTGAACCAGCCATGCCGCGTGAAGGAAGACGGCCC
TATGGGTTGTAAACTTCTTTTGTACGGGAATAACGTTGGCCACGCGTGGCCATGAGAAGGTACCGTATGAATAAGCATCG
GCTAACTCCGTGCCAGCAGCCGCGGTAATACGGAGGATGCAGGCGTTATCCGGATTTATTAGGTTTAAAGGGTGCGTAGG
CGGCCAGGTAAGTCAGCGTTGAAAGTCTGCGGCTCAACCGTAGAATTGGCATTGATACTGTTTGGCTAGGATGTGGCGGA
AGTAGGCGGAATGTGCAGTGTAGCGGTGAAATGCTTAGATATTGTACAGAACACCAATTGCGAAGGCAGCTTACTATACC
ATGATTGACGCTGAGGCACGAAAGCGTGGGGATCGAACAGGATTAGATACCCGAGTAGTCC
>t0005665_II-10;size=5;
CCTACGGGGGGCTGCAGTGAGGAATATTGGTCAATGGCCGAGAGGCTGAACCAGCCAAGTCGCGTGAGGGAAGACGGCCC
TATGGGTTGTAAACCTCTTTTGTGCGGGAATAAAGTTCCCCATGCGTGGGGATTTGCATGTACCGCACGAATAAGGATCG
GCTAACTCCGTGCCAGCAGCCGCGGTAATACGGAGGATCCGAGTGTTATCCGGATTTATTGGGTTTAAAGGGTGCGTAGG
CGGGTGATCAAGTCAGTGGTGAAATGGTGCGGCTCAACCGTAGCATTGCCGTTGAAACTGGTTGTCTTGAGTGCGAATGA
GGTGGGCGGAATGTGTCATGTAGCGGTGAAATGCATAGATATGACACAGAACACCGATTGCGGAGGCAGCTCACTGGGAC
GCGACTGACGCTGAGGCACGAAAGTGCGGGGATCGAACAGGATTAGATACCCCAGTAGTCC
>t0029080_II-10;size=5;
CCTACGGGAGGCAGCAGTGAGGAATATTGGTCAATGGGCGAGAGCCTGAACCAGCCAAGTAGCGTGAAGGAAGACGGCCC
TACGGGTTGTAAACTTCTTTTGTCCGGGGGTAAAGTGAGCCACGTGTGGTTCATTGCAAGTACCGGTTGAATAAGCATCG
GCTAACTCCGTGCCAGCAGCCGCGGTAATACGGAGGATGCGAGCGTTATCCGGATTTATTGGGTTTAAAGGGAGCGTAGG
CTGGCTGTTAAGTCAGCGGTTAAATAGTGTGGCTCAACCATGCCATGCCGTTGAAACTGGCAGTCTTGAGTGCGCAAGAG
GTGGATGGAATTTAGGGTGTAGCGGTGAAATGCTTAGATATCCTAAAGAACTCCGATTGCGAAGGCAGTCCACTGGGGCG
CAACTGACGCTGATGCTCGAAAGTGCGGGTATCAAACAGGATTAGATACCCTGGTAGTCC
>t0012351_II-10;size=5;
CCTACGGGTGGCAGCAGTGAGGAATATTGGTCAATGGGCGAGAGCCTGAACCAGCCATGTCGCGTGGAGGAATAAGGATC
TATGGTTCGTAAACTCCTTTTGCGGGGGGATAAAGTGCGGGACGCGTCCCGTATTGCAGGTACCCCGCGAATAAGCATCG
GCTAACTCCGTGCCAGCAGCCGCGGTAATACGGAGGATGCGAGCGTTATCCGGATTTATTGGGTTTAAAGGGTGCGTAGG
CGGCCTCTTAAGTCGGCGGTGAAATTTCCGGGCTCAACCCGGTCACTGCCGTCGAAACTGGGGGGCTTGAGTGCGTTTGG
GGTGGCTGGAATGTGCGGTGTAGCGGTGAAATGCATAGATATCGCACAGAACGCCGATCGCGGAGGCAGGTCACCAAGCC
GCAACTGACGCTGAGGCACGAAAGCGCGGGGATCGAACAGGATTAGATACCCGTGTAGTCC
>t0005552_II-10;size=5;
CCTACGGGAGGCTGCAGTGAGGAATATTGGTCAATGGGCGAGAGCCTGAACCAGCCAAGTAGCGTGGAGGAAGAAGGTCC
TATGGGTTGTAAACTCCTTTTGTGCGGGGGTAAAGTGCGCCACGTGTGGTGCATTGCAAGTACCGTACGAATAAGCATCG
GCTAACTCCGTGCCAGCAGCCGCGGTAATACGGAGGATGCGAGCGTTATCCGGATTTATTGGGTTTAAAGGGAGCGTAGG
CTGGATGTTAAGTCAGCGGTCAAAAGGAGCGGCTCAACCGTTCTTCGCCGTTGATACTGGTATCCTTGAGTGCGCAAGAG
GTGGATGGAATTTAGGGTGTAGCGGTGAAATGCTTAGATATCCTAAAGAACTCCGATTGCGAAGGCAGTCCACTGGGGCG
CAACTGACGCTGAAGCTCGAAAGTGCGGGTATCAAACAGGATTAGATACCCGAGTAGTCC
>t0017753_II-10;size=5;
CCTACGGGTGGCTGCAGTCGAGGATCATTTGCAATGGGCGAAAGCCTGACAATGCGACGCTGCGTGGAGGATGAAGGCCT
TCGGGTTGTAAACTCCTGTCATAGGGGAACAGGCGATCCTACCTAATACGTAGGTGAGTTGAGTGTACCCTAAGAGGAAT
TGGCGGCTAACTCTGTGCCAGCAGCCGCGGTAATACAGAGGCCAAGAGCGTTGTTCGGATTTACTGGGCGTAAAGGGCGC
GTAGGCGGTCTTGCGTGTCAAGTGTGAAATCTCCGGGCTCAACCCGGAAAGTGCGCTTGAAACTACAGGACTCGAGTCTG
GGAGAGGGAATCGGAATGCAGGGTGTAGCGGTGAAATGCGTTGATATCCTGCAGAACACCGGAGGCGAAGGCGGATTCCT
TGAACGGTACTGACGCTGAGGCGCGAAAGTCGGGGGAGCAAACAGGATTAGATACCCTAGTAGTCC
>t0022218_II-10;size=5;
CCTACGGGCGGCTGCAGTGAGGAATATTGGTCAATGGACGGAAGTCTGAACCAGCCATGCCGCGTGAAGGAAGACGGCCC
TATGGGTTGTAAACTTCTTTTGTGGTGGAGCAATAAGGCGTACGTGTACGTCGATGAGAGTACATCACGAATAAGCATCG
GCTAACTCCGTGCCAGCAGCCGCGGTAATACGGAGGATGCAAGCGTTATCCGGATTTATTGGGTTTAAAGGGTGCGTAGG
CTGTGCAGCAAGTCAGAGGTGAAAGCCCGGTGCTCAACACCGGAACTGCCTTTGATACTGTTGTGCTGGAATACGGATGC
CGTGGGAGGAATGAGTAGTGTAGCGGTGAAATGCATAGATATTACTCAGAACACCGATTGCGAAGGCATCTCACGAATCC
GTCATTGACGCTGAGGCACGAAAGTGTGGGGATCAAACAGGATTAGATACCCGAGTAGTCC
>t0020977_II-10;size=5;
CCTACGGGCGGCTGCAGTGAGGAATATTGGTCAATGGGCGGAAGCCTGAACCAGCCATGCCGCGTGCAGGAATGAGGCCC
TATGGGTCGTAAACTGCTTTTGCCGGGGAGCAATAAGGCATACGCGTATGCCGATGAGAGTACCCGGCGAATAAGCATCG
GCTAACTCCGTGCCAGCAGCCGCGGTAATACGGAGGATGCGAGCGTTATCCGGATTTATTGGGTTTAAAGGGTGCGTAGG
CTGTCCGTCAAGTCAGCGGTGAAATGCCGGGGCTCAACCCCGGAGCTGCCGTTGATACTGTCGGGCTTGAATACTGTTGC
CGTGGGAGGAATGAGTAGTGTAGCGGTGAAATGCATAGATATTACTCAGAACACCGATTGCGAAGGCATCTCACGAAGCA
GCGATTGACGCTGAGGCACGAAAGCGTGGGGATCAAACAGGATTAGATACCCGAGTAGTCC
>t0010634_II-10;size=5;
CCTACGGGGGGCAGCAGTGAGGAATATTGGTCAATGGACGGAAGTCTGAACCAGCCATGCCGCGTGAAGGAAGACGGCCC
TATGGGTTGTAAACTTCTTTTGTGGTGGAGCAATAAGGCGTACGTGTACGTCGATGAGAGTACATCACGAATAAGCATCG
GCTAACTCCGTGCCAGCAGCCGCGGTAATACGGAGGATGCAAGCGTTATCCGGATTTATTGGGTTTAAAGGGTGCGTAGG
CTGTGCAGCAAGTCAGAGGTGAAAGCCCGGTGCTCAACACCGGAACTGCCTTTGATACTGTTGTGCTGGAATACGGATGC
CGTGGGAGGAATGAGTAGTGTAGCGGTGAAATGCATAGATATTACTCAGAACACCGATTGCGAAGGCATCTCACGAATCC
GTCATTGACGCTGAGGCACGAAAGTGTGGGGATCAAACAGGATTAGATACCCCAGTAGTCC
>t0014495_II-10;size=5;
CCTACGGGTGGCTGCAGTAAGGAATATTGGGCAATGGGGGGAACCCTGACCCAGCCATGCCGCGTGAGGGAATGAGGCCC
TACGGGTCGTGAACCTCTTTTGCCTGGGGATAACCCCTCCCGCGCGACGGGGGGCTGCAGGTACCAGGCGAATAAGCATC
GGCTAACTCCGTGCCAGCAGCCGCGGTAATACGGAGGATGCGAGCGTTATCCGGATTCATTGGGTTTAAAGGGTGCGCAG
GCGGCCATGTAAGTCAGCGGTGAAAGCCAGGGGCCCAACCCCGGAAGTGCCGTTGATACTGCACGGCTGGAATGCGGTCG
AGGCGGGCGGAATGTGACGTGTAGCGGTGAAATGCATAGATATGTCACAGAACTCCGATAGCGAAGGCAGCTCGCCAGGC
CTGCATTGACGCTCAGGCACGAAAGCGTGGGGATCAAACAGGATTAGATACCCCTGTAGTCC
>t0024925_II-10;size=5;
CCTACGGGGGGCTGCAGTGGGGGATATTGCACAATGGGGGAAACCCTGATGCAGCGACGCCGCGTGAGTGAAGAAGTATT
TCGGTATGTAAAGCTCTATCAGCAGGGAAGAAAATGACGGTACCTGACTAAGAAGCACCGGCTAAATACGTGCCAGCAGC
CGCGGTAATACGTATGGTGCAAGCGTTATCCGGATTTACTGGGTGTAAAGGGAGCGTAGACGGATGGCTAAGTCTGATGT
GAAAGGTGAGGGCTCAACCCTTAAACTGCATTGGAAACTGGTCATCTAGAGTGTCGGAGAGGTAAGTGGAATTCCTAGTG
TAGCGGTGAAATGCGTAGATATTAGGAGGAACACCAGTGGCGAAGGCGGCTTACTGGACGATAACTGACGTTGAGGCTCG
AAAGCGTGGGGAGCAAACAGGATTAGATACCCTAGTAGTCC
>t0001869_II-10;size=5;
CCTACGGGGGGCTGCAGTCGAGAATCATTCACAATGGGGGCAACCCTGATGGTGCGACGCCGCGTGGGGGAGGAAGGTCT
TCGGATTGTAAACCCCTGTCATGCGGGAGCAAGGCGCAAGCTTGATAGTACCGCAAGAGGAAGAGACGGCAAACTCTGTG
CCAGCAGCCGCGGTAATACAGAGGTCTCAAGCGTTGTTCGGAATCACTGGGCGTAAAGGGTACGTAGGCTGCCGCATAAG
TCGCGCGTGAAAGGCAGGGGCTCAACCCCTGGAGTGCGCGTGATACTGTGCGGCTGGAGTGATGGAGGGGGAACCGGAAT
TCTTGGTGTAGCAGTGAAATGCGTAGATATCAAGAAGAAGACTCGTGGCGAAGGCGGGTTCCTGGACATTCACTGACGCT
GAGGTACGAAGGCCGGGGTAGCGAAAGGGATTAGATACCCCGGTAGTCC
>t0001896_II-10;size=5;
CCTACGGGAGGCTGCAGTGAGGAATATTGGTCAATGGCCGGGAGGCTGAACCAGCCAAGTAGCGTGCAGGAAGACGGCCC
TACGGGTTGTAAACTGCTTTTGCGCGTGATTAAAACACCCCACGTGTGGGGTTTTGCAGTTAGCGCGCGAATAAGGACCG
GCTAATTCCGTGCCAGCAGCCGCGGTAATACGGAAGGTCCTGGTGTTATCCGGATTTATTGGGTTTAAAGGGAGCGTAGG
CTGCGAGGTCAGCGTGTTGTGAAATCCCGGGGCTCAACCTCGGGTGTGCAGCGCGAACTTCCTTGCTTGAGAGTACGCCA
GGCAGGCGGAATTCGTGGTGTAGCGGTGAAATGCTTAGATATCACGAAGAACCCCGATTGCGAAGGCAGCTTGCCGGAGT
ATTTCTGACGCTGAAGCTCGAAGGTGCGGGTATCGAACAGGATTAGATACCCCAGTAGTCC
>t0002110_II-10;size=5;
CCTACGGGAGGCTGCAGTGAGGAATATTGGTCAATGGCCGAGAGGCTGAACCAGCCAAGTCGCGTGAGGGAAGACGGCCC
TATGGGTTGTAAACCTCTTTTGTGCGGGAATAAAGTTCCCCATGCGTGGGGATTTGCATGTACCGCACGAATAAGGATCG
GCTAACTCCGTGCCAGCAGCCGCGGTAATACGGAGGATCCGAGTGTTATCCGGATTTATTGGGTTTAAAGGGTGCGTAGG
CGGGTGATCAAGTCAGTGGTGAAATGGTGCGGCTCAACCGTAGCATTGCCGTTGAAACTGGTTGTCTTGAGTGCGAATGA
GGTGGGCGGAATGTGTCATGTAGCGGTGAAATGCATAGATATGACACAGAACACCGATTGCGGAGGCAGCTCACTGGGAC
GCGACTGACGCTGAGGCACGAAAGTGCGGGGATCGAACAGGATTAGATACCCTAGTAGTCC
>t0005136_II-10;size=5;
CCTACGGGAGGCTGCAGTGGGGAATATTGGACAATGGGGGAAACCCTGATCCAGCGACGCCGCGTGAGTGAAGAAGTATT
TCGGTATGTAAAGCTCTATCAGCAGGGAAGATAATGACGGTACCTGACTAAGAAGCCCCGGCTAACTACGTGCCAGCAGC
CGCGGTAATACGTAGGGGGCAAGCGTTATCCGGATTTACTGGGTGTAAAGGGAGCGTAGACGGCATGGCAAGTCTGATGT
GAAAACCCGGGGCTCAACCCCGGGACTGCATTGGAAACTGTCAGGCTAGAGTGCAGGAGAGGTAAGTGGAATTCCTAGTG
TAGCGGTGAAATGCGTAGATATTAGGAGGAACACCAGTGGCGAAGGCGGCTTACTGGACTGTAACTGACGTTGAGGCTCG
AAAGCGTGGGGAGCAAACAGGATTAGATACCCTAGTAGTCC
>t0016773_II-10;size=5;
CCTACGGGAGGCTGCAGTGAGGAATATTGGTCAATGGACGGAAGTCTGAACCAGCCATGCCGCGTGAAGGAAGACGGCCC
TATGGGTTGTAAACTTCTTTTGTGGTGGAGCAATAAGGCGTACGTGTACGTCGATGAGAGTACATCACGAATAAGCATCG
GCTAACTCCGTGCCAGCAGCCGCGGTAATACGGAGGATGCAAGCGTTATCCGGATTTATTGGGTTTAAAGGGTGCGTAGG
CTGTGCAGCAAGTCAGAGGTGAAAGCCCGGTGCTCAACACCGGAACTGCCTTTGATACTGTTGTGCTGGAATACGGATGC
CGTGGGAGGAATGAGTAGTGTAGCGGTGAAATGCATAGATATTACTCAGAACACCGATTGCGAAGGCATCTCACGAATCC
GTCATTGACGCTGAGGCACGAAAGTGTGGGGATCAAACAGGATTAGATACCCGTGTAGTCC
>t0007490_II-10;size=5;
CCTACGGGTGGCTGCAGTGGGGAATATTGGACAATGGAGGAAACTCTGATCCAGCGACGCCGCGTGAGTGAAGAAGTATT
TCGGTATGTAAAGCTCTATCAGCAGGGAAGATAATGACGGTACCTGACTAAGAAGCCCCGGCTAACTACGTGCCAGCAGC
CGCGGTAATACGTAGGGGGCAAGCGTTATCCGGATTTACTGGGTGTAAAGGGAGCGTAGACGGCATGGCAAGTCTGATGT
GAAAACCCGGGGCTCAACCCCGGGACTGCATTGGAAACTGTCAGGCTAGAGTGCAGGAGAGGTAAGTGGAATTCCTAGTG
TAGCGGTGAAATGCGTAGATATTAGGAGGAACACCAGTGGCGAAGGCGGCTTACTGGACTGTAACTGACGTTGAGGCTCG
AAAGCGTGGGGAGCAAACAGGATTAGATACCCCAGTAGTCC
>t0002069_II-10;size=5;
CCTACGGGCGGCTGCAGTGGGGGATATTGCACAATGGGGGAAACCCTGATGCAGCGACGCCGCGTGAGTGAAGAAGTATC
TCGGTATGTAAAGCTCTTTAAGCAGGGAAGAAAATGACGGTACCTGCAGAATAAGCCCCGGCTAACTACGTGCCAGCAGC
CGCGGTAATACGTAGGGGGCAAGCGTTATCCGGATTTACTGGGTGTAAAGGGAGCGTAGACGGCACGGCAAGTCTGAAGT
GAAATGTAGGGGCTTAACCCCTGAACTGCTTTGGAAACTGCCGGGCTCGAGTACCGGAGGGGCAGGCGGAATTCCTGGTG
TAGCGGTGAAATGCGTAGATATCAGGAAGAACACCGGTGGCGAAGGCGGCCTGCTGGACGGTAACTGACGTTGAGGCTCG
AAAGCGTGGGGAGCAAACAGGATTAGATACCCTTGTAGTCC
>t0006447_II-10;size=5;
CCTACGGGAGGCTGCAGTGGGGAATATTGGGCAATGGGCGAAAGCCTGACCCAGCAACGCCGCGTGAAGGATGAAGGTCT
TCGGATTGTAAACTTCTTTGATCAGGGACGAATTTTGACGGTACCTGAAGAACAAGTCACGGCTAACTACGTGCCAGCAG
CCGCGGTAATACGTAGGTGACAAGCGTTATCCGGATTTACTGGGTGTAAAGGGCGTGTAGGCGGTTTTGCAAGTCAGATG
TGAAATTCCCGGGCTTAACTTGGGCGCTGCATCTGAAACTGCAGAACTTGAGTACTGGAGGGGATAGCGGAATTCCTAGT
GTAGCGGTAAAATGCGCAGATATTAGGAGGAACACCGGTGGCGAAGGCGGCTATCTGGACAGTAACTGACGCTGAGGCGC
GAAAGCGTGGGGAGCAAACAGGATTAGATACCCGAGTAGTCC
>t0005908_II-10;size=5;
CCTACGGGGGGCTGCAGTGGGGAATATTGGGCAATGGGGGCAACCCTGACCCAGCAACGCCGCGTGAAGGAAGAAGGCTT
TCGGGTTGTAAACTTCTTTGACGAGGGACGATAATGACGGTACCTCGAAAACAAGCCACGGCTAACTACGTGCCAGCAGC
CGCGGTAATACGTAGGTGGCAAGCGTTGTCCGGATTTACTGGGTGTAAAGGGCGCGTAGGCGGGATTGCAAGTCAGATGT
GAAATCTCCGGGCTTAACCCGGAAATTGCATTTGAAACTGTAGTTCTTGAGTATCGGAGAGGCAAGCGGAATTCCGTGTG
TAGCGGTGAAATGCGTAGATATACGGAGGAACACCAGTGGCGAAGGCGGCTTGCTGGACGACAACTGACGCTGAGGCGCG
AAAGCGTGGGGAGCAAACAGGATTAGATACCCTGGTAGTCC
>t0003981_II-10;size=5;
CCTACGGGCGGCTGCAGTGAGGAATATTGGTCAATGGGCGAGAGCCTGAACCAGCCAAGTAGCGTGCAGGATGACGGCCC
TATGGGTTTTAAACTGCTTTTGATTGGGAATAACGTGCCCCACTCGTGGGGCAGTGCATGTACCTTTCGAATAAGCATCG
GCTAATTCCGTGCCAGCAGCCGCGGTAATACGGAAGATGCGAGCGTTATCCGGATTTATTGGGTTTAAAGGGAGCGTAGG
CGGGCTGTTGAGTCAGCGGTTAAATGTCAGTGCCCAACATTGGCATGCCGTTGATACTGGCGGCCTTGAATGCACACAAG
GAAGGTGGAATTCGTCGTGTAGCGGTGAAATGCTTAGATATGACGAAGAACTCCGATTGCGAAGGCAGCCTTCTGGGGTG
CCATTGACGCTGAGGCTCGAAAGTGCGGGAATCAAACAGGATTAGATACCCCAGTAGTCC
>t0010823_II-10;size=5;
CCTACGGGGGGCAGCAGTCGAGAATCATTCACAATGGGGGCAACCCTGATGGTGCGACGCCGCGTGGGGGAGGAAGGTCT
TCGGATTGTAAACCCCTGTCATGCGGGAGCAAGGCGCAAGCTTGATAGTACCGCAAGAGGAAGAGACGGCAAACTCTGTG
CCAGCAGCCGCGGTAATACAGAGGTCTCAAGCGTTGTTCGGAATCACTGGGCGTAAAGGGTACGTAGGCTGCCGCATAAG
TCGCGCGTGAAAGGCAGGGGCTCAACCCCTGGAGTGCGCGTGATACTGTGCGGCTGGAGTGATGGAGGGGGAACCGGAAT
TCTTGGTGTAGCAGTGAAATGCGTAGATATCAAGAAGAAGACTCGTGGCGAAGGCGGGTTCCTGGACATTCACTGACGCT
GAGGTACGAAGGCCGGGGTAGCGAAAGGGATTAGATACCCCGGTAGTCC
>t0009416_II-10;size=5;
CCTACGGGTGGCTGCAGTCGAGGATCATTTGCAATGGGCGAAAGCCTGACAATGCGACGCTGCGTGGAGGATGAAGGCCT
TCGGGTTGTAAACTCCTGTCATAGGGGAACAGGCGGACCGACCTAACACGTCGGCGAGTTGAGTGTACCCTAAGAGGAAT
TGGCGGCTAACTCTGTGCCAGCAGCCGCGGTAATACAGAGGCCAAGAGCGTTGTTCGGATTTACTGGGCGTAAAGGGCGC
GTAGGCGGCCGAGTGTGTCAGATGTGAAATCTCCGGGCTCAACCCGGAAAGTGCGTCTGAAACTGCTTGGCTCGAGTCTG
GGAGAGGGAATCGGAATATAGGGTGTAGCGGTGAAATGCGTTGATATCCTATAGAACACCGGAGGCGAAGGCGGATTCCT
TGAACGGTACTGACGCTGAGGCGCGAAAGTCGGGGGAGCAAACAGGATTAGATACCCCTGTAGTCC
>t0007020_II-10;size=5;
CCTACGGGTGGCTGCAGTGAGGAATATTGGTCAATGGCCGAGAGGCTGAACCAGCCAAGTCGCGTGAGGGAAGACGGCCC
TATGGGTTGTAAACCTCTTTTGTGCGGGAATAAAGTTCCCCATGCGTGGGGATTTGCATGTACCGCACGAATAAGGATCG
GCTAACTCCGTGCCAGCAGCCGCGGTAATACGGAGGATCCGAGTGTTATCCGGATTTATTGGGTTTAAAGGGTGCGTAGG
CGGGTGATCAAGTCAGTGGTGAAATGGTGCGGCTCAACCGTAGCATTGCCGTTGAAACTGGTTGTCTTGAGTGCGAATGA
GGTGGGCGGAATGTGTCATGTAGCGGTGAAATGCATAGATATGACACAGAACACCGATTGCGGAGGCAGCTCACTGGGAC
GCGACTGACGCTGAGGCACGAAAGTGCGGGGATCGAACAGGATTAGATACCCTAGTAGTCC
>t0010771_II-10;size=5;
CCTACGGGCGGCTGCAGTGAGGAATATTGGTCAATGGGCGCAAGCCTGAACCAGCCAAGTAGCGTGCAGGATGACGGCCC
TATGGGTTGTAAACTGCTTTTGTCGGGGGATAAAGTGACCCACGTGTGGGTTATTGCAGGTACCCGGTGAATAAGGACCG
GCTAATTCCGTGCCAGCAGCCGCGGTAATACGGAAGGTCCGAGCGTTATCCGGATTTATTGGGTTTAAAGGGAGCGTAGG
TGGAAGTGTAAGTCAGCCGTCAAATTGCGCAGCTTAACTGCGTCCAGCGGTTGAAACTGCATTTCTTGAGTGCACAAGAG
GAAGGTGGAATTCGTGGTGTAGCGGTGAAATGCTTAGATATCACGAAGAACTCCGATTGCGAAGGCAGCCTTCTGGGGTG
CAACTGACACTGAGGCTCGAAGGTGCGGGTATCAAACAGGATTAGATACCCCGGTAGTCC
>t0000613_II-10;size=5;
CCTACGGGGGGCTGCAGTGGGGAATATTGGACAATGGGGGAAACCCTGATCCAGCGACGCCGCGTGAGTGAAGAAGTATT
TCGGTATGTAAAGCTCTATCAGCAAGGAAGAAAATGACGGTACTTGACTAAGAAGCTCCGGCTAAATACGTGCCAGCAGC
CGCGGTAATACGTATGGAGCAAGCGTTATCCGGATTTACTGGGTGTAAAGGGAGCGTAGACGGCAAAGCAAGTCTGAAGT
GAAATGCCGGGGCTTAACCCCGGAACTGCTTTGGAAACTGTTTAGCTAGAGTGCAGGAGAGGTAAGCGGAATTCCTAGTG
TAGCGGTGAAATGCGTAGATATTAGGAGGAACACCAGTGGCGAAGGCGGCTTACTGGACTGTAACTGACGTTGAGGCTCG
AAAGCGTGGGGAGCAAACAGGATTAGATACCCGGGTAGTCC
>t0005645_II-10;size=5;
CCTACGGGAGGCTGCAGTCGGGAATATTGCGCAATGGAGGAAACTCTGACGCAGTGACGCCGCGTATAGGAAGAAGGTTT
TAGGATTGTAAACTATTTTAGTCAGGGAAGAAAAAAGACGGTACCTGAAGAATAAGCTCCGGCTAACTACGTGCCAGCAG
CCGCGGTAATACGTAGGGAGCAAGCGTTATCCGGAATTATTGGGTGTAAAGGGTGCGTAGACGGGAATTTAAGTTGGTTG
TGAAATCCCTCGGCTCAACTGAGGAACTGCAACCAAAACTGAATTTCTTGAGTGCAGGAGAGGAAAGCGGAATTCCTAGT
GTAGCGGTGAAATGCGTAGATATTAGGAGGAACACCAGTGGCGAAGGCGGCTTTCTGGACTGTAACTGACGTTGAGGCAC
GAAAGTGTGGGGAGCAAACAGGATTAGATACCCTAGTAGTCC
>t0012235_II-10;size=5;
CCTACGGGCGGCTGCAGTGAGGAATATTGGTCAATGGGCGCGAGCCTGAACCAGCCAAGTAGCGTGAGGGAAGACGGCCC
TACGGGTTGTAAACCTCTTTTGCGCGGGAATAAAGTCAGCCACGTGTGGCTGTTTGCATGTACCGCGGGAATAAGGACCG
GCTAATTCCGTGCCAGCAGCCGCGGTAATACGGAAGGTCCGGGCGTTATCCGGATTTATTGGGTTTAAAGGGAGCGCAGG
CCGCCTTTTAAGCGTGTTGTGAAATGCGGGCGCCCAACGTCCGCACTGCAGCGCGAACTGGAGGGCTTGAGTTTGCGGAA
AGAAGGCGGAATTCGTTGTGTAGCGGTGAAATGCTTAGATATGACGAAGAACTCCGATTGCGAAGGCAGCCTTCTGCAGC
ATTACTGACGCTAAAGCTCGAAAGTGCGGGTATCGAACAGGATTAGATACCCTAGTAGTCC
>t0014482_II-10;size=5;
CCTACGGGCGGCTGCAGTCGAGGATCATTTGCAATGGGCGAAAGCCTGACAATGCGACGCTGCGTGGAGGATGAAGGCCT
TCGGGTTGTAAACTCCTGTCATAGGGGAACAGGCGGACCGACCTAACACGTCGGCGAGTTGAGTGTACCCTAAGAGGAAT
TGGCGGCTAACTCTGTGCCAGCAGCCGCGGTAATACAGAGGCCAAGAGCGTTGTTCGGATTTACTGGGCGTAAAGGGCGC
GTAGGCGGCCGAGTGTGTCAGATGTGAAATCTCCGGGCTCAACCCGGAAAGTGCGTCTGAAACTGCTTGGCTCGAGTCTG
GGAGAGGGAATCGGAATATAGGGTGTAGCGGTGAAATGCGTTGATATCCTATAGAACACCGGAGGCGAAGGCGGATTCCT
TGAACGGTACTGACGCTGAGGCGCGAAAGTCGGGGGAGCAAACAGGATTAGATACCCTTGTAGTCC
>t0018391_II-10;size=5;
CCTACGGGAGGCTGCAGTGGGGAATATTGCACAATGGGGGAAACCCTGATGCAGCGACGCCGCGTGAGTGAAGAAGTATT
TCGGTATGTAAAGCTCTATCAGCAGGGAAGAAAATGACGGTACCTGACTAAGAAGCCCCGGCTAACTACGTGCCAGCAGC
CGCGGTAATACGTAGGGGGCAAGCGTTATCCGGATTTACTGGGTGTAAAGGGAGCGTAGACGGCATGGCAAGTCTGAAGT
GAAAGCTCGGGGCTCAACCCCGGAACTGCTTTGGAAACTGTCAAGCTAGAGTGTCGGAGAGGTAAGTGGAATTCCTAGTG
TAGCGGTGAAATGCGTAGATATTAGGAGGAACACCAGTGGCGAAGGCGGCTTACTGGACGATAACTGACGTTGAGGCTCG
AAAGCGTGGGGAGCAAACAGGATTAGATACCCGGGTAGTCC
>t0015021_II-10;size=5;
CCTACGGGTGGCTGCAGTGAGGAATATTGGTCAATGGGGGGAACCCTGAACCAGCCATGCCGCGTGAAGGAAGACGGCCC
TATGGGTTGTAAACTTCTTTTGTACGGGAATAACGTTGGCCACGCGTGGCCATGAGAAGGTACCGTATGAATAAGCATCG
GCTAACTCCGTGCCAGCAGCCGCGGTAATACGGAGGATGCAGGCGTTATCCGGATTTATTAGGTTTAAAGGGTGCGTAGG
CGGCCAGGTAAGTCAGCGTTGAAAGTCTGCGGCTCAACCGTAGAATTGGCATTGATACTGTTTGGCTAGGATGTGGCGGA
AGTAGGCGGAATGTGCAGTGTAGCGGTGAAATGCTTAGATATTGTACAGAACACCAATTGCGAAGGCAGCTTACTATACC
ATGATTGACGCTGAGGCACGAAAGCGTGGGGATCGAACAGGATTAGATACCCCAGTAGTCC
>t0028248_II-10;size=5;
CCTACGGGAGGCTGCAGTGAGGAATATTGGTCAATGGCCGGAAGGCTGAACCAGCCAAGTAGCGTGAGGGATGGCGGCCC
TATGGGTTGTAAACCTCTTTTGTCGGGGAATAAAGTGCTCCACGCGTGTAGCATTGCATGTACCCGTCGAATAAGCATCG
GCTAACTCCGTGCCAGCAGCCGCGGTAATACGGAGGATGCGAGCGTTATCCGGATTTATTGGGTTTAAAGGGAGCGTAGG
CGGGATGTCAAGTCAGCTGTGAAATGTAGTCGCTCAACGTCTGCACTGCAGTTGAAACTGGCGTTCTTGAGTGCGTAAGA
GGCAGGCGGAATTCGTCGTGTAGCGGTGAAATGCATAGATATGACGAAGAACTCCGATTGCGAAGGCAGCCTGCTGGGCC
GCAACTGACGCTGAAGCTCGAAGGTGCGGGTATCAAACAGGATTAGATACCCCAGTAGTCC
>t0013588_II-10;size=5;
CCTACGGGGGGCTGCAGTGGGGAATATTGCACAATGGGGGAAACCCTGATGCAGCGATGCCGCGTGGAGGAAGAAGGTTT
TCGGATTGTAAACTCCTGTCTTAAAGGACGATAATGACGGTACTTTAGGAGGAAGCTCCGGCTAACTACGTGCCAGCAGC
CGCGGTAATACGTAGGGAGCGAGCGTTGTCCGGAATTACTGGGTGTAAAGGGAGCGTAGGCGGGATCGCAAGTCAGATGT
GAAATACATGGGCTTAACCCATGGGCTGCATTTGAAACTGTGGTTCTTGAGTGAAGTAGAGGTAAGCGGAATTCCTGGTG
TAGCGGTGAAATGCGTAGATATCAGGAGGAACACCGGTGGCGAAGGCGGCTTACTGGGCTTTTACTGACGCTGAGGCTCG
AAAGCGTGGGGAGCAAACAGGATTAGATACCCCGGTAGTCC
>t0015607_II-10;size=5;
CCTACGGGGGGCAGCAGTCGAGAATCATTCACAATGGGGGCAACCCTGATGGTGCGACGCCGCGTGGGGGAGGAAGGTCT
TCGGATTGTAAACCCCTGTCATGCGGGAGCAAGGCGCAAGCTTGATAGTACCGCAAGAGGAAGAGACGGCAAACTCTGTG
CCAGCAGCCGCGGTAATACAGAGGTCTCAAGCGTTGTTCGGAATCACTGGGCGTAAAGGGTACGTAGGCTGCCGCATAAG
TCGCGCGTGAAAGGCAGGGGCTCAACCCCTGGAGTGCGCGTGATACTGTGCGGCTGGAGTGATGGAGGGGGAACCGGAAT
TCTTGGTGTAGCAGTGAAATGCGTAGATATCAAGAAGAAGACTCGTGGCGAAGGCGGGTTCCTGGACATTCACTGACGCT
GAGGTACGAAGGCCGGGGTAGCGAAAGGGATTAGATACCCTGGTAGTCC
>t0002654_II-10;size=5;
CCTACGGGCGGCTGCAGCTAAGAATATTCCGCAATGGACGAAAGTCTGACGGAGCGACGCCGCGTGGATGATGAAGGCCG
GAAGGTTGTAAAATCCTTTTATGACTGAGGAATAAGTATGGTGAGAGAAACGCCATATGGTGACTGTAGGTCATGAATAA
GCAACGGCTAATTACGTGCCAGCAGCCGCGGTAACACGTAAGTTGCGAGCGTTGTTCGGAATTATTGGGCGTAAAGGGCA
TGTAGGCGGTTTTGCAAGCTTGGTGTGAAATCCCGGGGCTTAACTCCGGAATTGCGTTGAGAACTGCATAACTAGAGTCA
CTGAGGGGCAATCAGAATTCCAGGTGTAGGGGTGAAATCTGTAGATATCTGGAAGAATACCAATGGCGAAGGCAGGTTAC
CAGCAGATGACTGACGCTGAGGTGCGAAGGTGCGGGGAGCAAACAGGATTAGATACCCGGGTAGTCC
>t0006303_II-10;size=5;
CCTACGGGTGGCTGCAGTGAGGAATATTGGTCAATGGACGGAAGTCTGAACCAGCCATGCCGCGTGCAGGAATAAGGCCC
TATGGGTCGTAAACTGCTTTTGTGGTGGAGCAATAAGACGTACGCGTACGTCGATGAGAGTACATCACGAATAAGCATCG
GCTAACTCCGTGCCAGCAGCCGCGGTAATACGGAGGATGCAAGCGTTATCCGGATTTATTGGGTTTAAAGGGTGCGTAGG
CTGTGCGACAAGTCAGGGGTGAAAGCCCGCCGCCCAACGGCGGAACTGCCTTTGATACTGTCGCGCTGGAATACGGATGC
CGTGGGAGGAATGAGTAGTGTAGCGGTGAAATGCATAGATATTACTCAGAACACCGATTGCGAAGGCATCTCACGAATCC
GTCATTGACGCTGAGGCACGAAAGCGTGGGGATCAAACAGGATTAGATACCCTAGTAGTCC
>t0002987_II-10;size=5;
CCTACGGGGGGCAGCAGTGAGGAATATTGGTCAATGGGCGAGAGCCTGAACCAGCCAAGTAGCGTGGAGGAAGAAGGTCC
TATGGGTTGTAAACTCCTTTTGTGCGGGGGTAAAGTGCGCCACGTGTGGTGCATTGCAAGTACCGTACGAATAAGCATCG
GCTAACTCCGTGCCAGCAGCCGCGGTAATACGGAGGATGCGAGCGTTATCCGGATTTATTGGGTTTAAAGGGAGCGTAGG
CTGGATGTTAAGTCAGCGGTCAAAAGGAGCGGCTCAACCGTTCTTCGCCGTTGATACTGGTATCCTTGAGTGCGCAAGAG
GTGGATGGAATTTAGGGTGTAGCGGTGAAATGCTTAGATATCCTAAAGAACTCCGATTGCGAAGGCAGTCCACTGGGGCG
CAACTGACGCTGAAGCTCGAAAGTGCGGGTATCAAACAGGATTAGATACCCCAGTAGTCC
>t0017136_II-10;size=5;
CCTACGGGCGGCTGCAGTGGGGAATATTGGACAATGGGGGAAACCCTGATCCAGCGACGCCGCGTGAGTGAAGAAGTATT
TCGGTATGTAAAGCTCTATCAGCAGGGAAGATAATGACGGTACCTGACTAAGAAGCCCCGGCTAACTACGTGCCAGCAGC
CGCGGTAATACGTAGGGGGCAAGCGTTATCCGGATTTACTGGGTGTAAAGGGAGCGTAGACGGCATGGCAAGTCTGATGT
GAAAACCCGGGGCTCAACCCCGGGACTGCATTGGAAACTGTCAGGCTAGAGTGCAGGAGAGGTAAGTGGAATTCCTAGTG
TAGCGGTGAAATGCGTAGATATTAGGAGGAACACCAGTGGCGAAGGCGGCTTACTGGACTGTAACTGACGTTGAGGCTCG
AAAGCGTGGGGAGCAAACAGGATTAGATACCCTAGTAGTCC
>t0033581_II-10;size=5;
CCTACGGGAGGCTGCAGTGGGGAATATTGCACAATGGGCGCAAGCCTGATGCAGCAACGCCGCGTGAGGGAAGACGGTCT
TCGGATTGTAAACCTTTGTCTTTGGTGAAGAAGAAAGTGACGGTAGCCAAGGAGGAAGCCACGGCTAACTACGTGCCAGC
AGCCGCGGTAATACGTAGGTGGCAAGCGTTGTCCGGAATTACTGGGTGTAAAGGGAGCGCAGGCGGGACAGCAAGTTGGA
TGTGAAATACCGAGGCTTAACCACGGAGCTGCATCCAAAACTGTTGTTCTTGAGTGAAGTAGAGGTAGGCGGAATTCCGA
GTGTAGCGGTGAAATGCGTAGATATTCGGAGGAACACCAGTGGCGAAGGCGGCCTACTGGGCTTTAACTGACGCTGAGGC
TCGAAAGTGTGGGGAGCAAACAGGATTAGATACCCTAGTAGTCC
>t0021096_II-10;size=5;
CCTACGGGTGGCTGCAGTGGGGAATATTGGACAATGGGGGAAACCCTGATCCAGCGACGCCGCGTGAGTGAAGAAGTATT
TCGGTATGTAAAGCTCTATCAGCAAGGAAGAAAATGACGGTACTTGACTAAGAAGCTCCGGCTAAATACGTGCCAGCAGC
CGCGGTAATACGTATGGAGCAAGCGTTATCCGGATTTACTGGGTGTAAAGGGAGCGTAGACGGCAAAGCAAGTCTGAAGT
GAAATGCCGGGGCTTAACCCCGGAACTGCTTTGGAAACTGTTTAGCTAGAGTGCAGGAGAGGTAAGCGGAATTCCTAGTG
TAGCGGTGAAATGCGTAGATATTAGGAGGAACACCAGTGGCGAAGGCGGCTTACTGGACTGTAACTGACGTTGAGGCTCG
AAAGCGTGGGGAGCAAACAGGATTAGATACCCGTGTAGTCC
>t0023717_II-10;size=5;
CCTACGGGAGGCTGCAGTGAGGAATATTGGTCAATGGCCGGAAGGCTGAACCAGCCAAGTAGCGTGAGGGATGACTGCCC
TATGGGTTGTAAACCTCTTTTGTACGGGAATAACGGTCTCCACGTGTGGGGATGTGCATGTACCGTACGAATAAGGATCG
GCTAACTCCGTGCCAGCAGCCGCGGTAATACGGAGGATCCGAGCGTTATCCGGATTTATTGGGTTTAAAGGGAGCGTAGG
CGGACTGTTAAGTCAGCTGTGAAATGTAGACGCTCAACGTCTGCACTGCAGTTGAAACTGGCAGCCTTGAGTGCGTAAGA
GGCAGGCGGAATTCGTCGTGTAGCGGTGAAATGCTTAGATATGACGAAGAACTCCGATTGCGAAGGCAGCTTGCTGGGCC
GCAACTGACGCTGAAGCTCGAAGGTGCGGGTATCAAACAGGATTAGATACCCGGGTAGTCC
>t0015236_II-10;size=5;
CCTACGGGAGGCAGCAGTCGAGAATCATTCACAATGGGGGCAACCCTGATGGTGCGACGCCGCGTGGGGGAGGAAGGTCT
TCGGATTGTAAACCCCTGTCATGCGGGAGCAAGGCGCAAGCTTGATAGTACCGCAAGAGGAAGAGACGGCAAACTCTGTG
CCAGCAGCCGCGGTAATACAGAGGTCTCAAGCGTTGTTCGGAATCACTGGGCGTAAAGGGTACGTAGGCTGCCGCATAAG
TCGCGCGTGAAAGGCAGGGGCTCAACCCCTGGAGTGCGCGTGATACTGTGCGGCTGGAGTGATGGAGGGGGAACCGGAAT
TCTTGGTGTAGCAGTGAAATGCGTAGATATCAAGAAGAAGACTCGTGGCGAAGGCGGGTTCCTGGACATTCACTGACGCT
GAGGTACGAAGGCCGGGGTAGCGAAAGGGATTAGATACCCCAGTAGTCC
>t0013491_II-10;size=5;
CCTACGGGCGGCTGCAGTAGGGAATATTGGTCAATGGAAGCAATTCTGAACCAGCCATGCCGCGTGCAGGAAGACGGCCC
TATGGGTTGTAAACTGCTTTTGCCGCAGAGTAAACGTCGGGACGCGTCCCGGCCTGAGAGTATGCGGCGAATAAGTATCG
GCTAACTCCGTGCCAGCAGCCGCGGTAATACGGAGGATACGAGCGTTATCCGGATTTATTGGGTTTAAAGGGTGCGCAGG
CGGACCGGTAAGTCAGGGGTGAAATACTGCAGCTCAACTGCAGCCGTGCCTTTGATACTGTCGGACTAGAGACCAAGTGG
CGTGGCTGGAATGTGACGTGTAGCGGTGAAATGCATAGATATGTCACAGAACGCCGATCGTGAAGACAGGCCACGAACTT
GGATCTGACGCTCAGGCACGAAAGCGTGGGTATCAAACAGGATTAGATACCCTAGTAGTCC
>t0000910_II-10;size=5;
CCTACGGGAGGCTGCAGTGAGGAATATTGGTCAATGGCCGGGAGGCTGAACCAGCCAAGTAGCGTGCAGGAAGACGGCCC
TACGGGTTGTAAACTGCTTTTGCGCGTGATTAAAACACCCCACGTGTGGGGTTTTGCAGTTAGCGCGCGAATAAGGACCG
GCTAATTCCGTGCCAGCAGCCGCGGTAATACGGAAGGTCCTGGTGTTATCCGGATTTATTGGGTTTAAAGGGAGCGTAGG
CTGCGAGGTCAGCGTGTTGTGAAATCCCGGGGCTCAACCTCGGGTGTGCAGCGCGAACTTCCTTGCTTGAGAGTACGCCA
GGCAGGCGGAATTCGTGGTGTAGCGGTGAAATGCTTAGATATCACGAAGAACCCCGATTGCGAAGGCAGCTTGCCGGAGT
ATTTCTGACGCTGAAGCTCGAAGGTGCGGGTATCGAACAGGATTAGATACCCCTGTAGTCC
>t0005521_II-10;size=5;
CCTACGGGCGGCTGCAGTGAGGAATATTGGTCAATGGGCGCAAGCCTGAACCAGCCAAGTAGCGTGCAGGATGACGGCCC
TATGGGTTGTAAACTGCTTTTGTCGGGGGATAAAGTGACCCACGTGTGGGTTATTGCAGGTACCCGGTGAATAAGGACCG
GCTAATTCCGTGCCAGCAGCCGCGGTAATACGGAAGGTCCGAGCGTTATCCGGATTTATTGGGTTTAAAGGGAGCGTAGG
TGGAAGTGTAAGTCAGCCGTCAAATTGCGCAGCTTAACTGCGTCCAGCGGTTGAAACTGCATTTCTTGAGTGCACAAGAG
GAAGGTGGAATTCGTGGTGTAGCGGTGAAATGCTTAGATATCACGAAGAACTCCGATTGCGAAGGCAGCCTTCTGGGGTG
CAACTGACACTGAGGCTCGAAGGTGCGGGTATCAAACAGGATTAGATACCCCAGTAGTCC
>t0002520_II-10;size=5;
CCTACGGGTGGCTGCAGTGAGGAATATTGGTCAATGGACGGAAGTCTGAACCAGCCATGCCGCGTGCAGGAATAAGGCCC
TATGGGTCGTAAACTGCTTTTGTGGTGGAGCAATAAGGCGTACGCGTACGTCGATGAGAGTACATCACGAATAAGCATCG
GCTAACTCCGTGCCAGCAGCCGCGGTAATACGGAGGATGCAAGCGTTATCCGGATTTATTGGGTTTAAAGGGTGCGTAGG
CTGTGCGACAAGTCAGGGGTGAAAGCCCGCCGCCCAACGGCGGAACTGCCTTTGATACTGTCGCGCTGGAATACGGATGC
CGTGGGAGGAATGAGTAGTGTAGCGGTGAAATGCATAGATATTACTCAGAACACCGATTGCGAAGGCATCTCACGAATCC
GTCATTGACGCTGAGGCACGAAAGCGTGGGGATCAAACAGGATTAGATACCCTTGTAGTCC
>t0022296_II-10;size=5;
CCTACGGGGGGCTGCAGTGGGGAATATTGGGCAATGGGCGAAAGCCTGACCCAGCAACGCCGCGTGAAGGATGAAGGTCT
TCGGATTGTAAACTTCTTTGATCAGGGACGAATTTTGACGGTACCTGAAGAACAAGTCACGGCTAACTACGTGCCAGCAG
CCGCGGTAATACGTAGGTGACAAGCGTTATCCGGATTTACTGGGTGTAAAGGGCGTGTAGGCGGTTTTGCAAGTCAGATG
TGAAATTCCCGGGCTTAACTTGGGCGCTGCATCTGAAACTGCAGAACTTGAGTACTGGAGGGGATAGCGGAATTCCTAGT
GTAGCGGTAAAATGCGCAGATATTAGGAGGAACACCGGTGGCGAAGGCGGCTATCTGGACAGTAACTGACGCTGAGGCGC
GAAAGCGTGGGGAGCAAACAGGATTAGATACCCTTGTAGTCC
>t0000100_II-10;size=5;
CCTACGGGAGGCAGCAGTGAGGAATATTGGTCAATGGACGGAAGTCTGAACCAGCCATGCCGCGTGAAGGAAGACGGCCC
TATGGGTTGTAAACTTCTTTTGTGGTGGAGCAATAAGGCGTACGTGTACGTCGATGAGAGTACATCACGAATAAGCATCG
GCTAACTCCGTGCCAGCAGCCGCGGTAATACGGAGGATGCAAGCGTTATCCGGATTTATTGGGTTTAAAGGGTGCGTAGG
CTGTGCAGCAAGTCAGAGGTGAAAGCCCGGTGCTCAACACCGGAACTGCCTTTGATACTGTTGTGCTGGAATACGGATGC
CGTGGGAGGAATGAGTAGTGTAGCGGTGAAATGCATAGATATTACTCAGAACACCGATTGCGAAGGCATCTCACGAATCC
GTCATTGACGCTGAGGCACGAAAGTGTGGGGATCAAACAGGATTAGATACCCTAGTAGTCC
>t0006151_II-10;size=5;
CCTACGGGAGGCAGCAGTGGGGAATATTGCACAATGGGGGAAACCCTGATGCAGCGATGCCGCGTGGAGGAAGAAGGTTT
TCGGATTGTAAACTCCTGTCTTAAAGGACGATAATGACGGTACTTTAGGAGGAAGCTCCGGCTAACTACGTGCCAGCAGC
CGCGGTAATACGTAGGGAGCGAGCGTTGTCCGGAATTACTGGGTGTAAAGGGAGCGTAGGCGGGATTGCAAGTCAGATGT
GAAAACTATGGGCTCAACCCATAGACTGCATTTGAAACTGTAGTTCTTGAGTGAAGTAGAGGTAAGCGGAATTCCTGGTG
TAGCGGTGAAATGCGTAGATATCAGGAGGAACACCGGTGGCGAAGGCGGCTTACTGGGCTTTTACTGACGCTGAGGCTCG
AAAGCGTGGGGAGCAAACAGGATTAGATACCCTGGTAGTCC
>t0014070_II-10;size=5;
CCTACGGGAGGCAGCAGTGAGGAATATTGGTCAATGGCCGGAAGGCTGAACCAGCCAAGTAGCGTGAGGGATGACTGCCC
TATGGGTTGTAAACCTCTTTTGTACGGGAATAACGGTCTCCACGTGTGGTGATGTGCATGTACCGTACGAATAAGGATCG
GCTAACTCCGTGCCAGCAGCCGCGGTAATACGGAGGATCCGAGCGTTATCCGGATTTATTGGGTTTAAAGGGAGCGTAGG
CGGACTGTTAAGTCAGCTGTGAAATGTAGACGCTCAACGTCTGCACTGCAGTTGAAACTGGCAGCCTTGAGTGCGTAAGA
GGCAGGCGGAATTCGTCGTGTAGCGGTGAAATGCTTAGATATGACGAAGAACTCCGATTGCGAAGGCAGCTTGCTGGGCC
GCAACTGACGCTGAAGCTCGAAGGTGCGGGTATCAAACAGGATTAGATACCCGAGTAGTCC
>t0010132_II-10;size=5;
CCTACGGGTGGCTGCAGTGGGGAATATTGGACAATGGGGGAAACCCTGATCCAGCGACGCCGCGTGAGTGAAGAAGTATT
TCGGTATGTAAAGCTCTATCAGCAGGGAAGATAATGACGGTACCTGACTAAGAAGCCCCGGCTAACTACGTGCCAGCAGC
CGCGGTAATACGTAGGGGGCAAGCGTTATCCGGATTTACTGGGTGTAAAGGGAGCGTAGACGGCATGGCAAGTCTGATGT
GAAAACCCGGGGCTCAACCCCGGGACTGCATTGGAAACTGTCAGGCTAGAGTGCAGGAGAGGTAAGTGGAATTCCTAGTG
TAGCGGTGAAATGCGTAGATATTAGGAGGAACACCAGTGGCGAAGGCGGCTTACTGGACTGTAACTGACGTTGAGGCTCG
AAAGCGTGGGGAGCAAACAGGATTAGATACCCTGGTAGTCC
>t0004167_II-10;size=5;
CCTACGGGGGGCTGCAGTAAGGAATATTGGGCAATGGGGGGAACCCTGACCCAGCCATGCCGCGTGAGGGAATGAGGCCC
TACGGGTCGTGAACCTCTTTTGCCTGGGGATAACCCCTCCCGCGCGACGGGGGGCTGCAGGTACCAGGCGAATAAGCATC
GGCTAACTCCGTGCCAGCAGCCGCGGTAATACGGAGGATGCGAGCGTTATCCGGATTCATTGGGTTTAAAGGGTGCGCAG
GCGGCCATGTAAGTCAGCGGTGAAAGCCAGGGGCCCAACCCCGGAAGTGCCGTTGATACTGCACGGCTGGAATGCGGTCG
AGGCGGGCGGAATGTGACGTGTAGCGGTGAAATGCATAGATATGTCACAGAACTCCGATAGCGAAGGCAGCTCGCCAGGC
CTGCATTGACGCTCAGGCACGAAAGCGTGGGGATCAAACAGGATTAGATACCCTAGTAGTCC
>t0038683_II-10;size=5;
CCTACGGGAGGCAGCAGTCGAGAATCATTCACAATGGGGGCAACCCTGATGGTGCGACGCCGCGTGGGGGAGGAAGGTCT
TCGGATTGTAAACCCCTGTCATGCGGGAGCAAGGCGCAAGCTTGATAGTACCGCAAGAGGAAGAGACGGCAAACTCTGTG
CCAGCAGCCGCGGTAATACAGAGGTCTCAAGCGTTGTTCGGAATCACTGGGCGTAAAGGGTACGTAGGCTGCCGCATAAG
TCGCGCGTGAAAGGCAGGGGCTCAACCCCTGGAGTGCGCGTGATACTGTGCGGCTGGAGTGATGGAGGGGGAACCGGAAT
TCTTGGTGTAGCAGTGAAATGCGTAGATATCAAGAAGAAGACTCGTGGCGAAGGCGGGTTCCTGGACATTCACTGACGCT
GAGGTACGAAGGCCGGGGTAGCGAAAGGGATTAGATACCCTAGTAGTCC
>t0038670_II-10;size=5;
CCTACGGGAGGCAGCAGTGAGGAATATTGGTCAATGGACGGAAGTCTGAACCAGCCATGCCGCGTGCGGGAATAAGGCCC
TATGGGTCGTAAACCGCTTTTGACGGGGAGCAATAAGGCGTACGTGTACGCCGATGAGAGTACTCGTCGAATAAGCATCG
GCTAACTCCGTGCCAGCAGCCGCGGTAATACGGAGGATGCAAGCGTTATCCGGATTTATTGGGTTTAAAGGGTGCGTAGG
CTGTGCTTCAAGTCAGGGGTGAAATGCCCGGGCCTAACCCGGGAACTGCCTTTGATACTGGAGCGCTGGAATACGGATGC
CGTGGGAGGAATGAGTAGTGTAGCGGTGAAATGCATAGATATTACTCAGAACACCGATTGCGAAGGCATCTCACGAATCC
GTCATTGACGCTGAGGCACGAAAGCGTGGGGATCAAACAGGATTAGATACCCTAGTAGTCC
>t0015786_II-10;size=5;
CCTACGGGTGGCTGCAGTGAGGAATATTGGTCAATGGACGGAAGTCTGAACCAGCCATGCCGCGTGAAGGAAGGAGGCCC
TATGGGTTGTGAACTTCTTTTGCCGCAGAGTAATAAGGGTCCTGCGGGGCCTGATGAGAGTATGCGGCGAATAAGCATCG
GCTAACTCCGTGCCAGCAGCCGCGGTAATACGGAGGATGCAAGCGTTATCCGGATTTATTGGGTTTAAAGGGTGCGTAGG
CGGACGCGTAAGTCAGCGGTGAAATATCCCGGCTCAACCGGGAGGCTGCCGTTGATACTGCGCGACTGGAGTCCAAACGG
CGCCGGCGGAATATGTAATGTAGCGGTGAAATGCATAGATATTACATAGAACACCGATCGCGAAGGCAGCTGGCGAGGAT
GGTACTGACGCTGAGGCACGAAGGCGTGGGGATCAAACAGGATTAGATACCCGGGTAGTCC
>t0011682_II-10;size=5;
CCTACGGGGGGCTGCAGTGGGGAATATTGCACAATGGGGGAAACCCTGATGCAGCGATGCCGCGTGGAGGAAGAAGGTTT
TCGGATTGTAAACTCCTGTCTTAAAGGACGATAATGACGGTACTTTAGGAGGAAGCTCCGGCTAACTACGTGCCAGCAGC
CGCGGTAATACGTAGGGAGCGAGCGTTGTCCGGAATTACTGGGTGTAAAGGGAGCGTAGGCGGGATCGCAAGTCAGATGT
GAAATACATGGGCTTAACCCATGGGCTGCATTTGAAACTGTGGTTCTTGAGTGAAGTAGAGGTAAGCGGAATTCCTGGTG
TAGCGGTGAAATGCGTAGATATCAGGAGGAACACCGGTGGCGAAGGCGGCTTACTGGGCTTTTACTGACGCTGAGGCTCG
AAAGCGTGGGGAGCAAACAGGATTAGATACCCGTGTAGTCC
>t0008473_II-10;size=5;
CCTACGGGGGGCTGCAGTAAGGAATATTGGGCAATGGGGGGAACCCTGACCCAGCCATGCCGCGTGAGGGAATGAGGCCC
TACGGGTCGTGAACCTCTTTTGCCTGGGGATAACCCCTCCCGCGCGACGGGGGGCTGCAGGTACCAGGCGAATAAGCATC
GGCTAACTCCGTGCCAGCAGCCGCGGTAATACGGAGGATGCGAGCGTTATCCGGATTCATTGGGTTTAAAGGGTGCGCAG
GCGGCCATGTAAGTCAGCGGTGAAAGCCAGGGGCCCAACCCCGGAAGTGCCGTTGATACTGCATGGCTGGAATGCGGTCG
AGGCGGGCGGAATGTGACGTGTAGCGGTGAAATGCATAGATATGTCACAGAACTCCGATAGCGAAGGCAGCTCGCCAGGC
CTGCATTGACGCTCAGGCACGAAAGCGTGGGGATCAAACAGGATTAGATACCCCGGTAGTCC
>t0010686_II-10;size=5;
CCTACGGGGGGCTGCAGTAGGGAATATTGGACAATGGGGGAAACCCTGATCCAGCGACGCCGCGTGAGTGAAGAAATATT
TCGGTATGTAAAGCTCTATCAGCAGGGAAGAAAATGACGGTACCTGACTAAGAAGCACCGGCTAAATACGTGCCAGCAGC
CGCGGTAATACGTATGGTGCAAGCGTTATTCGGATTTACTGGGTGTAAAGGGAGCGTAGACGGCATGGCAAGTCTGAAGT
GAAATGCGGGGGCTCAACCCCTGAACTGCTTTGGAAACTGTCAAGCTAGAGTGTCGGAGAGGTAAGTGGAATTCCTAGTG
TAGCGGTGAAATGCGTAGATATTAGGAGGAACACCAGTGGCGAAGGCGGCTTACTGGACGATAACTGACGTTGAGGCTCG
AAAGCGTGGGGAGCAAACAGGATTAGATACCCCAGTAGTCC
>t0007228_II-10;size=5;
CCTACGGGCGGCTGCAGTAAGGAATATTGGGCAATGGGGGGAACCCTGACCCAGCCATGCCGCGTGAGGGAATGAGGCCC
TACGGGTCGTGAACCTCTTTTGCCTGGGGATAACCCCTCCCGCGCGACGGGGGGCTGCAGGTACCAGGCGAATAAGCATC
GGCTAACTCCGTGCCAGCAGCCGCGGTAATACGGAGGATGCGAGCGTTATCCGGATTCATTGGGTTTAAAGGGTGCGCAG
GCGGCCATGTAAGTCAGCGGTGAAAGCCAGGGGCCCAACCCCGGAAGTGCCGTTGATACTGCACGGCTGGAATGCGGTCG
AGGCGGGCGGAATGTGACGTGTAGCGGTGAAATGCATAGATATGTCACAGAACTCCGATAGCGAAGGCAGCTCGCCAGGC
CTGCATTGACGCTCAGGCACGAAAGCGTGGGGATCAAACAGGATTAGATACCCCGGTAGTCC
>t0007400_II-10;size=5;
CCTACGGGGGGCAGCAGTGGGGAATATTGGACAATGGGGGAAACCCTGATCCAGCGACGCCGCGTGAGTGAAGAAGTATT
TCGGTATGTAAAGCTCTATCAGCAGGGAAGATAATGACGGTACCTGACTAAGAAGCCCCGGCTAACTACGTGCCAGCAGC
CGCGGTAATACGTAGGGGGCAAGCGTTATCCGGATTTACTGGGTGTAAAGGGAGCGTAGACGGCATGGCAAGTCTGATGT
GAAAACCCGGGGCTCAACCCCGGGACTGCATTGGAAACTGTCAGGCTAGAGTGCAGGAGAGGTAAGTGGAATTCCTAGTG
TAGCGGTGAAATGCGTAGATATTAGGAGGAACACCAGTGGCGAAGGCGGCTTACTGGACTGTAACTGACGTTGAGGCTCG
AAAGCGTGGGGAGCAAACAGGATTAGATACCCTGGTAGTCC
>t0005430_II-10;size=5;
CCTACGGGCGGCTGCAGCTAAGAATATTCCGCAATGGACGAAAGTCTGACGGAGCGACGCCGCGTGGATGATGAAGGCCG
GAAGGTTGTAAAATCCTTTTAAGCATGAAGAATAAGTATGGAGAGAGAAACTCCATATGGTGACGGTAGTGCTTGAATAA
GCAACGGCTAATTACGTGCCAGCAGCCGCGGTAACACGTAAGTTGCGAGCGTTGTTCGGAATTATTGGGCGTAAAGGGCA
TGTAGGCGGTTTTGCAAGCTTGGTGTGAAATCCCGGGGCTTAACTCCGGAATTGCGTTGAGAACTGCATAACTAGAGTCA
CTGAGGGGCAATCAGAATTCCTGGTGTAGGGGTGAAATCTGTAGATATCAGGAAGAATACCAATGGCGAAGGCAGGTTAC
CAGCAGATGACTGACGCTGAGGTGCGAAGGTGCGGGGAGCAAACAGGATTAGATACCCTAGTAGTCC
>t0006925_II-10;size=5;
CCTACGGGTGGCTGCAGTGAGGAATATTGGTCAATGGGCGAGAGCCTGAACCAGCCAAGTAGCGTGGAGGAAGAAGGTCC
TATGGGTTGTAAACTCCTTTTGTGCGGGGGTAAAGTGCGCCACGTGTGGTGCATTGCAAGTACCGTACGAATAAGCATCG
GCTAACTCCGTGCCAGCAGCCGCGGTAATACGGAGGATGCGAGCGTTATCCGGATTTATTGGGTTTAAAGGGAGCGTAGG
CTGGATGTTAAGTCAGCGGTCAAAAGGAGCGGCTCAACCGTTCTTCGCCGTTGATACTGGTATCCTTGAGTGCGCAAGAG
GTGGATGGAATTTAGGGTGTAGCGGTGAAATGCTTAGATATCCTAAAGAACTCCGATTGCGAAGGCAGTCCACTGGGGCG
CAACTGACGCTGAAGCTCGAAAGTGCGGGTATCAAACAGGATTAGATACCCTGGTAGTCC
>t0011317_II-10;size=5;
CCTACGGGGGGCTGCAGTGAGGAATATTGGACAATGGTCGGAAGACTGATCCAGCCATGCCGCGTGAAGGCAGACGGTCC
TATGGATTGTAAACTTCTTTTGTACGGGAGCAATAAGGTCCACGTGTGGGCTGATGAGAGTACCGTACGAATAAGCATCG
GCTAACTCCGTGCCAGCAGCCGCGGTAATACGGAGGATGCGAGCGTTATCCGGATTTATTGGGTTTAAAGGGTGCGTAGG
CGGACTGGTAAGTCAGCGGTGAAACGCAGGTGCTCAACACCTGACCTGCCGTTGAAACTGTTGGTCTGGAATGCGGATGC
TGTGGGAGGAATGTGTGGTGTAGCGGTGAAATGCATAGATATCACACAGAACACCGATTGCGAAGGCATCTCACAAATCC
GCTATTGACGCTGAGGCACGAAAGTGCGGGGATCGAACAGGATTAGATACCCTAGTAGTCC
>t0001397_II-10;size=5;
CCTACGGGCGGCTGCAGTGGGGAATATTGCACAATGGGGGAAACCCTGATGCAGCGATGCCGCGTGGAGGAAGAAGGTTT
TCGGATTGTAAACTCCTGTCTTAAAGGACGATAATGACGGTACTTTAGGAGGAAGCTCCGGCTAACTACGTGCCAGCAGC
CGCGGTAATACGTAGGGAGCGAGCGTTGTCCGGAATTACTGGGTGTAAAGGGAGCGTAGGCGGGATCGCAAGTCAGATGT
GAAATACATGGGCTTAACCCATGGGCTGCATTTGAAACTGTGGTTCTTGAGTGAAGTAGAGGTAAGCGGAATTCCTGGTG
TAGCGGTGAAATGCGTAGATATCAGGAGGAACACCGGTGGCGAAGGCGGCTTACTGGGCTTTTACTGACGCTGAGGCTCG
AAAGCGTGGGGAGCAAACAGGATTAGATACCCCGGTAGTCC
>t0006827_II-10;size=5;
CCTACGGGAGGCTGCAGTGAGGAATATTGGTCAATGGGCGAGAGCCTGAACCAGCCAAGTAGCGTGCAGGATGACGGCCC
TATGGGTTTTAAACTGCTTTTGATTGGGAATAACGTGCCCCACTCGTGGGGCAGTGCATGTACCTTTCGAATAAGCATCG
GCTAATTCCGTGCCAGCAGCCGCGGTAATACGGAAGATGCGAGCGTTATCCGGATTTATTGGGTTTAAAGGGAGCGTAGG
CGGGCTGTTGAGTCAGCGGTTAAATGTCAGTGCCCAACATTGGCATGCCGTTGATACTGGCGGCCTTGAATGCACACAAG
GAAGGTGGAATTCGTCGTGTAGCGGTGAAATGCTTAGATATGACGAAGAACTCCGATTGCGAAGGCAGCCTTCTGGGGTG
CCATTGACGCTGAGGCTCGAAAGTGCGGGAATCAAACAGGATTAGATACCCTGGTAGTCC
>t0022382_II-10;size=5;
CCTACGGGTGGCTGCAGTGGGGGATATTGCACAATGGGGGAAACCCTGATGCAGCGACGCCGCGTGAGTGAAGAAGTATT
TCGGTATGTAAAGCTCTATCAGCAGGGAAGAAAATGACGGTACCTGACTAAGAAGCACCGGCTAAATACGTGCCAGCAGC
CGCGGTAATACGTATGGTGCAAGCGTTATCCGGATTTACTGGGTGTAAAGGGAGCGTAGACGGATGGCTAAGTCTGATGT
GAAAGGTGAGGGCTCAACCCTTAAACTGCATTGGAAACTGGTCATCTAGAGTGTCGGAGAGGTAAGTGGAATTCCTAGTG
TAGCGGTGAAATGCGTAGATATTAGGAGGAACACCAGTGGCGAAGGCGGCTTACTGGACGATAACTGACGTTGAGGCTCG
AAAGCGTGGGGAGCAAACAGGATTAGATACCCTAGTAGTCC
>t0021377_II-10;size=5;
CCTACGGGAGGCTGCAGTGAGGAATATTGGTCAATGGACGCAAGTCTGAACCAGCCATGCCGCGTGAAGGAATAAGGTCC
TATGGATCGTAAACTTCTTTTGTGCGGGAGCAATAAGGGCCACGCGTGGTCCGATGAGAGTACCGTACGAATAAGCATCG
GCTAACTCCGTGCCAGCAGCCGCGGTAATACGGAGGATGCGAGCGTTATCCGGATTTATTGGGTTTAAAGGGTGCGTAGG
CTGTTTGTCAAGTCAGGGGTGAAATGCCGGTGCTCAACACCGGAGCTGCCCTTGATACTGTCAGGCTTGAATTCGGATGC
CGTGGGAGGAATGAGTAGTGTAGCGGTGAAATGCATAGATATTACTCAGAACACCGATTGCGAAGGCATCTCACGAATCC
GACATTGACGCTGAGGCACGAAAGCGTGGGGATCAAACAGGATTAGATACCCCAGTAGTCC
>t0010059_II-10;size=5;
CCTACGGGGGGCTGCAGTAAGGAATATTGGGCAATGGGGGGAACCCTGACCCAGCCATGCCGCGTGAGGGAATGAGGCCC
TACGGGTCGTGAACCTCTTTTGCCTGGGGATAACCCCTCCCGCGCGACGGGGGGCTGCAGGTACCAGGCGAATAAGCATC
GGCTAACTCCGTGCCAGCAGCCGCGGTAATACGGAGGATGCGAGCGTTATCCGGATTCATTGGGTTTAAAGGGTGCGCAG
GCGGCCATGTAAGTCAGCGGTGAAAGCCAGGGGCCCAACCCCGGAAGTGCCGTTGATACTGCACGGCTGGAATGCGGTCG
AGGCGGGCGGAATGTGACGTGTAGCGGTGAAATGCATAGATATGTCACAGAACTCCGATAGCGAAGGCAGCTCGCCAGGC
CTGCATTGACGCTCAGGCACGAAAGCGTGGGGATCAAACAGGATTAGATACCCGGGTAGTCC
>t0017410_II-10;size=5;
CCTACGGGGGGCTGCAGTGAGGAATATTGGACAATGGAGGGAACTCTGATCCAGCCAAACCGCGTGAAGGAAAAAGGTTC
TATGAATCGTAAACTTCTTTTGATAGGGAATAAAACTAGATATGTATATTTATTTGCAGGTACCTATCGAATAAGCACCG
GCTAACTCCGTGCCAGCAGCCGCGGTAATACGGAGGGTGCAGGCGTTATCCGGATTTATTAGGTTTAAAGGGTGCGCAGG
CGGGACATTAAGTCGGTGGTGAAATACCGTAGCTCAACTACGGGGCTGCCATCGATACTGATGACCTTGAGTGCGTATGA
GGAAGGCGGAATGTGGCGTGTAGCGGTGAAATGCTTAGATATGCCACAGAACACCGATTGCGAAGGCAGCTTTCCAATGC
GTAACTGACGCTCATGCACGAAAGCGCGGGTAGCGAACAGGATTAGATACCCCGGTAGTCC
>t0003765_II-10;size=5;
CCTACGGGCGGCTGCAGTGGGGAATATTGGACAATGGGGGAAACCCTGATCCAGCGACGCCGCGTGAGTGAAGAAGTATT
TCGGTATGTAAAGCTCTATCAGCAAGGAAGAAAATGACGGTACTTGACTAAGAAGCCCCGGCTAACTACGTGCCAGCAGC
CGCGGTAATACGTAGGGGGCAAGCGTTATCCGGATTTACTGGGTGTAAAGGGAGCGTAGACGGTAAGGCAAGTCTGAAGT
GAAATGCATGGGCTCAACCCATGAACTGCTTTGGAAACTGTCTAACTAGAGTGCAGGAGAGGTAAGTGGAATTCCTAGTG
TAGCGGTGAAATGCGTAGATATTAGGAGGAACACCAGTGGCGAAGGCGGCTTACTGGACTGTAACTGACGTTGAGGCTCG
AAAGCGTGGGGAGCAAACAGGATTAGATACCCCAGTAGTCC
>t0010337_II-10;size=5;
CCTACGGGAGGCTGCAGTGAGGAATATTGGTCAATGGACGGAAGTCTGAACCAGCCATGCCGCGTGAAGGAAGACGGCCC
TATGGGTTGTAAACTTCTTTTGTGGTGGAGCAATAAGGCGTACGTGTACGTCGATGAGAGTACATCACGAATAAGCATCG
GCTAACTCCGTGCCAGCAGCCGCGGTAATACGGAGGATGCAAGCGTTATCCGGATTTATTGGGTTTAAAGGGTGCGTAGG
CTGTGCAGCAAGTCAGAGGTGAAAGCCCGGTGCTCAACACCGGAACTGCCTTTGATACTGTTGTGCTGGAATACGGATGC
CGTGGGAGGAATGAGTAGTGTAGCGGTGAAATGCATAGATATTACTCAGAACACCGATTGCGAAGGCATCTCACGAATCC
GTCATTGACGCTGAGGCACGAAAGTGTGGGGATCAAACAGGATTAGATACCCCGGTAGTCC
>t0016050_II-10;size=5;
CCTACGGGTGGCTGCAGCTAAGAATATTCCGCAATGGACGAAAGTCTGACGGAGCGACGCCGCGTGGATGATGAAGGCCG
GAAGGTTGTAAAATCCTTTTATGACTGAGGAATAAGTATGGTGAGAGAAACGCCATATGGTGACTGTAGGTCATGAATAA
GCAACGGCTAATTACGTGCCAGCAGCCGCGGTAACACGTAAGTTGCGAGCGTTGTTCGGAATTATTGGGCGTAAAGGGCA
TGTAGGCGGTTTTGCAAGCTTGGTGTGAAATCCCGGGGCTTAACTCCGGAATTGCGTTGAGAACTGCATAACTAGAGTCA
CTGAGGGGCAATCAGAATTCCAGGTGTAGGGGTGAAATCTGTAGATATCTGGAAGAATACCAATGGCGAAGGCAGGTTAC
CAGCAGATGACTGACGCTGAGGTGCGAAGGTGCGGGGAGCAAACAGGATTAGATACCCGAGTAGTCC
>t0009679_II-10;size=5;
CCTACGGGAGGCAGCAGTAAGGAATATTGGGCAATGGGGGGAACCCTGACCCAGCCATGCCGCGTGAGGGAATGAGGCCC
TACGGGTCGTGAACCTCTTTTGCCTGGGGATAACCCCTCCCGCGCGACGGGGGGCTGCAGGTACCAGGCGAATAAGCATC
GGCTAACTCCGTGCCAGCAGCCGCGGTAATACGGAGGATGCGAGCGTTATCCGGATTCATTGGGTTTAAAGGGTGCGCAG
GCGGCCATGTAAGTCAGCGGTGAAAGCCAGGGGCCCAACCCCGGAAGTGCCGTTGATACTGCATGGCTGGAATGCGGTCG
AGGCGGGCGGAATGTGACGTGTAGCGGTGAAATGCATAGATATGTCACAGAACTCCGATAGCGAAGGCAGCTCGCCAGGC
CTGCATTGACGCTCAGGCACGAAAGCGTGGGGATCAAACAGGATTAGATACCCTAGTAGTCC
>t0017692_II-10;size=5;
CCTACGGGCGGCAGCAGTAAGGAATATTGGGCAATGGGGGGAACCCTGACCCAGCCATGCCGCGTGAGGGAATGAGGCCC
TACGGGTCGTGAACCTCTTTTGCCTGGGGATAACCCCTCCCGCGCGACGGGGGGCTGCAGGTACCAGGCGAATAAGCATC
GGCTAACTCCGTGCCAGCAGCCGCGGTAATACGGAGGATGCGAGCGTTATCCGGATTCATTGGGTTTAAAGGGTGCGCAG
GCGGCCATGTAAGTCAGCGGTGAAAGCCAGGGGCCCAACCCCGGAAGTGCCGTTGATACTGCACGGCTGGAATGCGGTCG
AGGCGGGCGGAATGTGACGTGTAGCGGTGAAATGCATAGATATGTCACAGAACTCCGATAGCGAAGGCAGCTCGCCAGGC
CTGCATTGACGCTCAGGCACGAAAGCGTGGGGATCAAACAGGATTAGATACCCTTGTAGTCC
>t0001133_II-10;size=5;
CCTACGGGAGGCTGCAGTGAGGAATATTGGTCAATGGGCGAGAGCCTGAACCAGCCAAGTAGCGTGCAGGATGACGGCCC
TATGGGTTTTAAACTGCTTTTGATTGGGAATAACGTGCCCCACTCGTGGGGCAGTGCATGTACCTTTCGAATAAGCATCG
GCTAATTCCGTGCCAGCAGCCGCGGTAATACGGAAGATGCGAGCGTTATCCGGATTTATTGGGTTTAAAGGGAGCGTAGG
CGGGCTGTTGAGTCAGCGGTTAAATGTCAGTGCCCAACATTGGCATGCCGTTGATACTGGCGGCCTTGAATGCACACAAG
GAAGGTGGAATTCGTCGTGTAGCGGTGAAATGCTTAGATATGACGAAGAACTCCGATTGCGAAGGCAGCCTTCTGGGGTG
CCATTGACGCTGAGGCTCGAAAGTGCGGGAATCAAACAGGATTAGATACCCTAGTAGTCC
>t0005367_II-10;size=5;
CCTACGGGAGGCTGCAGTCGAGGATCATTTGCAATGGGCGAAAGCCTGACAATGCGACGCTGCGTGGAGGATGAAGGCCT
TCGGGTTGTAAACTCCTGTCATAGGGGAACAGGCGATGGCGGTCAATACCCGCCTGAGTTGAGTGTACCCTAAGAGGAAT
TGGCGGCTAACTCTGTGCCAGCAGCCGCGGTAATACAGAGGCCAAGAGCGTTGTTCGGATTTACTGGGCGTAAAGGGCGC
GTAGGCGGTCTTGCGTGTCAAGTGTGAAATCTCCGGGCCCAACCCGGAAAGTGCGCTTGAAACTACAGGACTCGAGTCTG
GGAGAGGGAATCGGAATGCAGGGTGTAGCGGTGAAATGCGTTGATATCCTGCAGAACACCGGAGGCGAAGGCGGATTCCT
TGAACAGCACTGACGCTGAGGCGCGAAAGTCGGGGGAGCAAACAGGATTAGATACCCTAGTAGTCC
>t0005275_II-10;size=5;
CCTACGGGAGGCTGCAGTGAGGAATATTGGTCAATGGACGGAAGTCTGAACCAGCCATGCCGCGTGAAGGAAGACGGCCC
TATGGGTTGTAAACTTCTTTTGTGGTGGAGCAATAAGGCGTACGTGTACGTCGATGAGAGTACATCACGAATAAGCATCG
GCTAACTCCGTGCCAGCAGCCGCGGTAATACGGAGGATGCAAGCGTTATCCGGATTTATTGGGTTTAAAGGGTGCGTAGG
CTGTGCAGCAAGTCAGAGGTGAAAGCCCGGTGCTCAACACCGGAACTGCCTTTGATACTGTTGTGCTGGAATACGGATGC
CGTGGGAGGAATGAGTAGTGTAGCGGTGAAATGCATAGATATTACTCAGAACACCGATTGCGAAGGCATCTCACGAATCC
GTCATTGACGCTGAGGCACGAAAGTGTGGGGATCAAACAGGATTAGATACCCTAGTAGTCC
>t0034617_II-10;size=5;
CCTACGGGAGGCTGCAGTCGAGGATCATTTGCAATGGGCGAAAGCCTGACAATGCGACGCTGCGTGGAGGATGAAGGCCT
TCGGGTTGTAAACTCCTGTCATAGGGGAACAGGCGGACCGACCTAACACGTCGGCGAGTTGAGTGTACCCTAAGAGGAAT
TGGCGGCTAACTCTGTGCCAGCAGCCGCGGTAATACAGAGGCCAAGAGCGTTGTTCGGATTTACTGGGCGTAAAGGGCGC
GTAGGCGGCCGAGTGTGTCAGATGTGAAATCTCCGGGCTCAACCCGGAAAGTGCGTCTGAAACTGCTTGGCTCGAGTCTG
GGAGAGGGAATCGGAATATAGGGTGTAGCGGTGAAATGCGTTGATATCCTATAGAACACCGGAGGCGAAGGCGGATTCCT
TGAACGGTACTGACGCTGAGGCGCGAAAGTCGGGGGAGCAAACAGGATTAGATACCCTAGTAGTCC
>t0006541_II-10;size=5;
CCTACGGGCGGCAGCAGGTACCAGGCGAATAAGCATCGGCTAACTCCGTGCCAGCAGCCGCGGTAATACGGAGGATGCGA
GCGTTATCCGGATTCATTGGGTTTAAAGGGTGCGCAGGCGGCCATGTAAGTCAGCGGTGAAAGCCAGGGGCCCAACCCCG
GAAGTGCCGTTGATACTGCATGGCTGGAATGCGGTCGAGGCGGGCGGAATGTGACGTGTAGCGGTGAAATGCATAGATAT
GTCACAGAACTCCGATAGCGAAGGCAGCTCGCCAGGCCTGCATTGACGCTCAGGCACGAAAGCGTGGGGATCAAACAGGA
TTAGATACCCGGGTAGTCC
>t0033689_II-10;size=5;
CCTACGGGGGGCTGCAGTGAGGAATATTGGTCAATGGACGGAAGTCTGAACCAGCCATGCCGCGTGCGGGAATAAGGCCC
TATGGGTCGTAAACCGCTTTTGACGGGGAGCAATAAGGCGTACGTGTACGCCGATGAGAGTACTCGTCGAATAAGCATCG
GCTAACTCCGTGCCAGCAGCCGCGGTAATACGGAGGATGCAAGCGTTATCCGGATTTATTGGGTTTAAAGGGTGCGTAGG
CTGTGCTTCAAGTCAGGGGTGAAATGCCCGGGCCTAACCCGGGAACTGCCTTTGATACTGGAGCGCTGGAATACGGATGC
CGTGGGAGGAATGAGTAGTGTAGCGGTGAAATGCATAGATATTACTCAGAACACCGATTGCGAAGGCATCTCACGAATCC
GTCATTGACGCTGAGGCACGAAAGCGTGGGGATCAAACAGGATTAGATACCCTAGTAGTCC
>t0008121_II-10;size=5;
CCTACGGGGGGCTGCAGTGGGGAATATTGCACAATGGGGGAAACCCTGATGCAGCGATGCCGCGTGGAGGAAGAAGGTTT
TCGGATTGTAAACTCCTGTCTTAAAGGACGATAATGACGGTACTTTAGGAGGAAGCTCCGGCTAACTACGTGCCAGCAGC
CGCGGTAATACGTAGGGAGCGAGCGTTGTCCGGAATTACTGGGTGTAAAGGGAGCGTAGGCGGGATCGCAAGTCAGATGT
GAAATACATGGGCTTAACCCATGGGCTGCATTTGAAACTGTGGTTCTTGAGTGAAGTAGAGGTAAGCGGAATTCCTGGTG
TAGCGGTGAAATGCGTAGATATCAGGAGGAACACCGGTGGCGAAGGCGGCTTACTGGGCTTTTACTGACGCTGAGGCTCG
AAAGCGTGGGGAGCAAACAGGATTAGATACCCCTGTAGTCC
>t0004368_II-10;size=5;
CCTACGGGGGGCAGCAGTGAGGAATATTGGTCAATGGGCGAGAGCCTGAACCAGCCAAGTAGCGTGAAGGAAGACTGCCC
TATGGGTTGTAAACTTCTTTTGTGCGGGGGTAAAGTGGTCCACGCGTGGTCCATTGCAAGTACCGTACGAATAAGCATCG
GCTAACTCCGTGCCAGCAGCCGCGGTAATACGGAGGATGCGAGCGTTATCCGGATTTATTGGGTTTAAAGGGAGCGTAGG
CGGGCGATTAAGTCAGCGGTTAAATAGTGTGGCTCAACCATGCCTTGCCGTTGATACTGGTTGTCTTGAGAGTACTAGAG
GTGGATGGAATTTAGGGTGTAGCGGTGAAATGCTTAGATATCCTAAAGAACTCCGATTGCGAAGGCAGTCCACTGGGGTA
CGTCTGACGCTGAAGCTCGAAAGTGCGGGTATCAAACAGGATTAGATACCCTGGTAGTCC
>t0013365_II-10;size=5;
CCTACGGGTGGCTGCAGTGGGGGATATTGCACAATGGGGGAAACCCTGATGCAGCGACGCCGCGTGAGTGAAGAAGTATT
TCGGTATGTAAAGCTCTATCAGCAGGGAAGAAAATGACGGTACCTGACTAAGAAGCACCGGCTAAATACGTGCCAGCAGC
CGCGGTAATACGTATGGTGCAAGCGTTATCCGGATTTACTGGGTGTAAAGGGAGCGTAGACGGATGGCTAAGTCTGATGT
GAAAGGTGAGGGCTCAACCCTTAAACTGCATTGGAAACTGGTCATCTAGAGTGTCGGAGAGGTAAGTGGAATTCCTAGTG
TAGCGGTGAAATGCGTAGATATTAGGAGGAACACCAGTGGCGAAGGCGGCTTACTGGACGATAACTGACGTTGAGGCTCG
AAAGCGTGGGGAGCAAACAGGATTAGATACCCCAGTAGTCC
>t0000824_II-10;size=5;
CCTACGGGTGGCTGCAGTGAGGAATATTGGTCAATGGCCGGAAGGCTGAACCAGCCAAGTAGCGTGAGGGATGACTGCCC
TATGGGTTGTAAACCTCTTTTGTACGGGAATAACGGTCTCCACGTGTGGTGATGTGCATGTACCGTACGAATAAGGATCG
GCTAACTCCGTGCCAGCAGCCGCGGTAATACGGAGGATCCGAGCGTTATCCGGATTTATTGGGTTTAAAGGGAGCGTAGG
CGGACTGTTAAGTCAGCTGTGAAATGTAGACGCTCAACGTCTGCACTGCAGTTGAAACTGGCAGCCTTGAGTGCGTAAGA
GGCAGGCGGAATTCGTCGTGTAGCGGTGAAATGCTTAGATATGACGAAGAACTCCGATTGCGAAGGCAGCTTGCTGGGCC
GCAACTGACGCTGAAGCTCGAAGGTGCGGGTATCAAACAGGATTAGATACCCGAGTAGTCC
>t0004054_II-10;size=5;
CCTACGGGCGGCTGCAGTGGGGAATATTGCACAATGGGGGAAACCCTGATGCAGCGATGCCGCGTGGAGGAAGAAGGTTT
TCGGATTGTAAACTCCTGTCTTAAAGGACGATAATGACGGTACTTTAGGAGGAAGCTCCGGCTAACTACGTGCCAGCAGC
CGCGGTAATACGTAGGGAGCGAGCGTTGTCCGGAATTACTGGGTGTAAAGGGAGCGTAGGCGGGATTGCAAGTCAGATGT
GAAAACTATGGGCTCAACCCATAGACTGCATTTGAAACTGTAGTTCTTGAGTGAAGTAGAGGTAAGCGGAATTCCTGGTG
TAGCGGTGAAATGCGTAGATATCAGGAGGAACACCGGTGGCGAAGGCGGCTTACTGGGCTTTTACTGACGCTGAGGCTCG
AAAGCGTGGGGAGCAAACAGGATTAGATACCCTGGTAGTCC
>t0002294_II-10;size=5;
CCTACGGGGGGCAGCAGTGGGGAATATTGGACAATGGGGGAAACCCTGATCCAGCGACGCCGCGTGAGTGAAGAAGTATT
TCGGTATGTAAAGCTCTATCAGCAGGGAAGATAATGACGGTACCTGACTAAGAAGCCCCGGCTAACTACGTGCCAGCAGC
CGCGGTAATACGTAGGGGGCAAGCGTTATCCGGATTTACTGGGTGTAAAGGGAGCGTAGACGGCATGGCAAGTCTGATGT
GAAAGGTGGGGGCTCAACCCCCAAACTGCATTGGAAACTGTCAGGCTAGAGTGCAGGAGGGGTAAGTGGAATTCCTAGTG
TAGCGGTGAAATGCGTAGATATTAGGAGGAACACCGGTGGCGAAGGCGGCTTACTGGACTGTAACTGACGTTGAGGCTCG
AAAGCGTGGGGAGCAAACAGGATTAGATACCCTAGTAGTCC
>t0024520_II-10;size=5;
CCTACGGGCGGCTGCAGCTAAGAATATTCCGCAATGGACGAAAGTCTGACGGAGCGACGCCGCGTGGATGATGAAGGCCG
GAAGGTTGTAAAATCCTTTTAAGCATGAAGAATAAGTATGGAGAGAGAAACTCCATATGGTGACGGTAGTGCTTGAATAA
GCAACGGCTAATTACGTGCCAGCAGCCGCGGTAACACGTAAGTTGCGAGCGTTGTTCGGAATTATTGGGCGTAAAGGGCA
TGTAGGCGGTTTTGCAAGCTTGGTGTGAAATCCCGGGGCTTAACTCCGGAATTGCGTTGAGAACTGCATAACTAGAGTCA
CTGAGGGGCAATCAGAATTCCTGGTGTAGGGGTGAAATCTGTAGATATCAGGAAGAATACCAATGGCGAAGGCAGGTTAC
CAGCAGATGACTGACGCTGAGGTGCGAAGGTGCGGGGAGCAAACAGGATTAGATACCCCGGTAGTCC
>t0002590_II-10;size=5;
CCTACGGGGGGCTGCAGTGGGGAATATTGGACAATGGGGGAAACCCTGATCCAGCGACGCCGCGTGAGTGAAGAAGTATT
TCGGTATGTAAAGCTCTATCAGCAAGGAAGAAAATGACGGTACTTGACTAAGAAGCTCCGGCTAAATACGTGCCAGCAGC
CGCGGTAATACGTATGGAGCAAGCGTTATCCGGATTTACTGGGTGTAAAGGGAGCGTAGACGGCAAAGCAAGTCTGAAGT
GAAATGCCGGGGCTTAACCCCGGAACTGCTTTGGAAACTGTTTAGCTAGAGTGCAGGAGAGGTAAGCGGAATTCCTAGTG
TAGCGGTGAAATGCGTAGATATTAGGAGGAACACCAGTGGCGAAGGCGGCTTACTGGACTGTAACTGACGTTGAGGCTCG
AAAGCGTGGGGAGCAAACAGGATTAGATACCCCAGTAGTCC
>t0002262_II-10;size=5;
CCTACGGGGGGCTGCAGTAAGGAATATTGGGCAATGGGGGGAACCCTGACCCAGCCATGCCGCGTGAGGGAATGAGGCCC
TACGGGTCGTGAACCTCTTTTGCCTGGGGATAACCCCTCCCGCGCGACGGGGGGCTGCAGGTACCAGGCGAATAAGCATC
GGCTAACTCCGTGCCAGCAGCCGCGGTAATACGGAGGATGCGAGCGTTATCCGGATTCATTGGGTTTAAAGGGTGCGCAG
GCGGCCATGTAAGTCAGCGGTGAAAGCCAGGGGCCCAACCCCGGAAGTGCCGTTGATACTGCATGGCTGGAATGCGGTCG
AGGCGGGCGGAATGTGACGTGTAGCGGTGAAATGCATAGATATGTCACAGAACTCCGATAGCGAAGGCAGCTCGCCAGGC
CTGCATTGACGCTCAGGCACGAAAGCGTGGGGATCAAACAGGATTAGATACCCGGGTAGTCC
>t0001012_II-10;size=5;
CCTACGGGGGGCAGCAGTAAGGAATATTGGGCAATGGGGGGAACCCTGACCCAGCCATGCCGCGTGAGGGAATGAGGCCC
TACGGGTCGTGAACCTCTTTTGCCTGGGGATAACCCCTCCCGCGCGACGGGGGGCTGCAGGTACCAGGCGAATAAGCATC
GGCTAACTCCGTGCCAGCAGCCGCGGTAATACGGAGGATGCGAGCGTTATCCGGATTCATTGGGTTTAAAGGGTGCGCAG
GCGGCCATGTAAGTCAGCGGTGAAAGCCAGGGGCCCAACCCCGGAAGTGCCGTTGATACTGCACGGCTGGAATGCGGTCG
AGGCGGGCGGAATGTGACGTGTAGCGGTGAAATGCATAGATATGTCACAGAACTCCGATAGCGAAGGCAGCTCGCCAGGC
CTGCATTGACGCTCAGGCACGAAAGCGTGGGGATCAAACAGGATTAGATACCCCAGTAGTCC
>t0007551_II-10;size=5;
CCTACGGGCGGCTGCAGTGAGGAATATTGGTCAATGGGCGAGAGCCTGAACCAGCCAAGTAGCGTGAAGGAAGACTGCCC
TATGGGTTGTAAACTTCTTTTGTGCGGGGGTAAAGTGGTCCACGCGTGGTCCATTGCAAGTACCGTACGAATAAGCATCG
GCTAACTCCGTGCCAGCAGCCGCGGTAATACGGAGGATGCGAGCGTTATCCGGATTTATTGGGTTTAAAGGGAGCGTAGG
CGGGCGATTAAGTCAGCGGTTAAATAGTGTGGCTCAACCATGCCTTGCCGTTGATACTGGTTGTCTTGAGAGTACTAGAG
GTGGATGGAATTTAGGGTGTAGCGGTGAAATGCTTAGATATCCTAAAGAACTCCGATTGCGAAGGCAGTCCACTGGGGTA
CGTCTGACGCTGAAGCTCGAAAGTGCGGGTATCAAACAGGATTAGATACCCGAGTAGTCC
>t0024722_II-10;size=5;
CCTACGGGGGGCTGCAGCTAAGAATATTCCGCAATGGACGAAAGTCTGACGGAGCGACGCCGCGTGGATGATGAAGGCCG
GAAGGTTGTAAAATCCTTTTAAGCATGAAGAATAAGTATGGAGAGAGAAACTCCATATGGTGACGGTAGTGCTTGAATAA
GCAACGGCTAATTACGTGCCAGCAGCCGCGGTAACACGTAAGTTGCGAGCGTTGTTCGGAATTATTGGGCGTAAAGGGCA
TGTAGGCGGTTTTGCAAGCTTGGTGTGAAATCCCGGGGCTTAACTCCGGAATTGCGTTGAGAACTGCATAACTAGAGTCA
CTGAGGGGCAATCAGAATTCCTGGTGTAGGGGTGAAATCTGTAGATATCAGGAAGAATACCAATGGCGAAGGCAGGTTAC
CAGCAGATGACTGACGCTGAGGTGCGAAGGTGCGGGGAGCAAACAGGATTAGATACCCTGGTAGTCC
>t0026711_II-10;size=5;
CCTACGGGAGGCTGCAGTGAGGAATATTGGTCAATGGACGGAAGTCTGAACCAGCCATGCCGCGTGAAGGAAGGAGGCCC
TATGGGTTGTGAACTTCTTTTGCCGCAGAGTAATAAGGGTCCTGCGGGGCCTGATGAGAGTATGCGGCGAATAAGCATCG
GCTAACTCCGTGCCAGCAGCCGCGGTAATACGGAGGATGCAAGCGTTATCCGGATTTATTGGGTTTAAAGGGTGCGTAGG
CGGACGCGTAAGTCAGCGGTGAAATATCCCGGCTCAACCGGGAGGCTGCCGTTGATACTGCGCGACTGGAGTCCAAACGG
CGCCGGCGGAATATGTAATGTAGCGGTGAAATGCATAGATATTACATAGAACACCGATCGCGAAGGCAGCTGGCGAGGAT
GGTACTGACGCTGAGGCACGAAGGCGTGGGGATCAAACAGGATTAGATACCCTGGTAGTCC
>t0024665_II-10;size=5;
CCTACGGGGGGCAGCAGTGGGGAATATTGGGCAATGGGCGAAAGCCTGACCCAGCAACGCCGCGTGAAGGATGAAGGTCT
TCGGATTGTAAACTTCTTTGATCAGGGACGAATTTTGACGGTACCTGAAGAACAAGTCACGGCTAACTACGTGCCAGCAG
CCGCGGTAATACGTAGGTGACAAGCGTTATCCGGATTTACTGGGTGTAAAGGGCGTGTAGGCGGTTTTGCAAGTCAGATG
TGAAATTCCCGGGCTTAACTTGGGCGCTGCATCTGAAACTGCAGAACTTGAGTACTGGAGGGGATAGCGGAATTCCTAGT
GTAGCGGTAAAATGCGCAGATATTAGGAGGAACACCGGTGGCGAAGGCGGCTATCTGGACAGTAACTGACGCTGAGGCGC
GAAAGCGTGGGGAGCAAACAGGATTAGATACCCTAGTAGTCC
>t0013754_II-10;size=5;
CCTACGGGGGGCTGCAGTGAGGAATATTGGTCAATGGGCGAGAGCCTGAACCAGCCATGTCGCGTGGAGGAATAAGGATC
TATGGTTCGTAAACTCCTTTTGCGGGGGGATAAAGTGCGGGACGCGTCCCGTATTGCAGGTACCCCGCGAATAAGCATCG
GCTAACTCCGTGCCAGCAGCCGCGGTAATACGGAGGATGCGAGCGTTATCCGGATTTATTGGGTTTAAAGGGTGCGTAGG
CGGCCTCTTAAGTCGGCGGTGAAATTTCCGGGCTCAACCCGGGCACTGCCGTCGAAACTGGGGGGCTTGAGTGCGTTTGG
GGTGGCTGGAATGTGCGGTGTAGCGGTGAAATGCATAGATATCGCACAGAACGCCGATCGCGGAGGCAGGTCACCAAGCC
GCAACTGACGCTGAGGCACGAAAGCGCGGGGATCGAACAGGATTAGATACCCTAGTAGTCC
>t0002897_II-10;size=5;
CCTACGGGAGGCTGCAGTGAGGAATATTGGTCAATGGACGGAAGTCTGAACCAGCCATGCCGCGTGAAGGAAGGAGGCCC
TATGGGTTGTGAACTTCTTTTGCCGCAGAGTAATAAGGGTCCTGCGGGGCCTGATGAGAGTATGCGGCGAATAAGCATCG
GCTAACTCCGTGCCAGCAGCCGCGGTAATACGGAGGATGCAAGCGTTATCCGGATTTATTGGGTTTAAAGGGTGCGTAGG
CGGACGCGTAAGTCAGCGGTGAAATATCCCGGCTCAACCGGGAGGCTGCCGTTGATACTGCGCGACTGGAGTCCAAACGG
CGCCGGCGGAATATGTAATGTAGCGGTGAAATGCATAGATATTACATAGAACACCGATCGCGAAGGCAGCTGGCGAGGAT
GGTACTGACGCTGAGGCACGAAGGCGTGGGGATCAAACAGGATTAGATACCCGAGTAGTCC
>t0002497_II-10;size=5;
CCTACGGGCGGCTGCAGTGGGGAATATTGGACAATGGGGGAAACCCTGATCCAGCGACGCCGCGTGAGTGAAGAAGTATT
TCGGTATGTAAAGCTCTATCAGCAAGGAAGAAAATGACGGTACTTGACTAAGAAGCTCCGGCTAAATACGTGCCAGCAGC
CGCGGTAATACGTATGGAGCAAGCGTTATCCGGATTTACTGGGTGTAAAGGGAGCGTAGACGGCAAAGCAAGTCTGAAGT
GAAATGCCGGGGCTTAACCCCGGAACTGCTTTGGAAACTGTTTAGCTAGAGTGCAGGAGAGGTAAGCGGAATTCCTAGTG
TAGCGGTGAAATGCGTAGATATTAGGAGGAACACCAGTGGCGAAGGCGGCTTACTGGACTGTAACTGACGTTGAGGCTCG
AAAGCGTGGGGAGCAAACAGGATTAGATACCCCAGTAGTCC
>t0008107_II-10;size=5;
CCTACGGGTGGCTGCAGTGGGGAATATTGCACAATGGGGGAAACCCTGATGCAGCGATGCCGCGTGGAGGAAGAAGGTTT
TCGGATTGTAAACTCCTGTCTTAAAGGACGATAATGACGGTACTTTAGGAGGAAGCTCCGGCTAACTACGTGCCAGCAGC
CGCGGTAATACGTAGGGAGCGAGCGTTGTCCGGAATTACTGGGTGTAAAGGGAGCGTAGGCGGGATTGCAAGTCAGATGT
GAAAACTATGGGCTCAACCCATAGACTGCATTTGAAACTGTAGTTCTTGAGTGAAGTAGAGGTAAGCGGAATTCCTGGTG
TAGCGGTGAAATGCGTAGATATCAGGAGGAACACCGGTGGCGAAGGCGGCTTACTGGGCTTTTACTGACGCTGAGGCTCG
AAAGCGTGGGGAGCAAACAGGATTAGATACCCTGGTAGTCC
>t0009636_II-10;size=5;
CCTACGGGGGGCTGCAGTGAGGAATATTGGTCAATGGGCGAGAGCCTGAACCAGCCAAGTAGCGTGAAGGATGACGGCCC
TACGGGTTGTAAACTTCTTTTTCCGGGGGATAAAGTGGCCCACGTGTGGGCTATTGCAGGTACCCGGTGAATAAGGACCG
GCTAATTCCGTGCCAGCAGCCGCGGTAATACGGAAGGTCCGAGCGTTATCCGGATTTATTGGGTTTAAAGGGAGCGTAGG
TGGAAGCGTAAGTCAGCCGTCAAATCGCGGGGCTCAACTCCGTCCAGCGGTTGAAACTGCGTTTCTTGAGTGCGCAAGAG
GCAGGTGGAATTCGAGGTGTAGCGGTGAAATGCTTAGATATCTCGAAGAACTCCGATTGCGAAGGCAGCTTGCTGGGGCG
CAACTGACGCTGAGGCTCGAAGGTGCGGGTATCAAACAGGATTAGATACCCCAGTAGTCC
>t0006180_II-10;size=5;
CCTACGGGGGGCTGCAGTGAGGAATATTGGTCAATGGCCGGGAGGCTGAACCAGCCAAGTAGCGTGCAGGAAGACGGCCC
TACGGGTTGTAAACTGCTTTTGCGCGTGATTAAAACACCCCACGTGTGGGGTTTTGCAGTTAGCGCGCGAATAAGGACCG
GCTAATTCCGTGCCAGCAGCCGCGGTAATACGGAAGGTCCTGGTGTTATCCGGATTTATTGGGTTTAAAGGGAGCGTAGG
CTGCGAGGTCAGCGTGTTGTGAAATCCCGGGGCTCAACCTCGGGTGTGCAGCGCGAACTTCCTTGCTTGAGAGTACGCCA
GGCAGGCGGAATTCGTGGTGTAGCGGTGAAATGCTTAGATATCACGAAGAACCCCGATTGCGAAGGCAGCTTGCCGGAGT
ATTTCTGACGCTGAAGCTCGAAGGTGCGGGTATCGAACAGGATTAGATACCCCGGTAGTCC
>t0009611_II-10;size=5;
CCTACGGGCGGCAGCAGTGAGGAATATTGGTCAATGGCCGAGAGGCTGAACCAGCCAAGTCGCGTGAGGGAAGACGGCCC
TATGGGTTGTAAACCTCTTTTGTGCGGGAATAAAGTTCCCCATGCGTGGGGATTTGCATGTACCGCACGAATAAGGATCG
GCTAACTCCGTGCCAGCAGCCGCGGTAATACGGAGGATCCGAGTGTTATCCGGATTTATTGGGTTTAAAGGGTGCGTAGG
CGGGTGATCAAGTCAGTGGTGAAATGGTGCGGCTCAACCGTAGCATTGCCGTTGAAACTGGTTGTCTTGAGTGCGAATGA
GGTGGGCGGAATGTGTCATGTAGCGGTGAAATGCATAGATATGACACAGAACACCGATTGCGGAGGCAGCTCACTGGGAC
GCGACTGACGCTGAGGCACGAAAGTGCGGGGATCGAACAGGATTAGATACCCCAGTAGTCC
>t0002672_II-10;size=5;
CCTACGGGGGGCTGCAGTCGAGAATCATTCACAATGGGGGCAACCCTGATGGTGCGACGCCGCGTGGGGGAGGAAGGTCT
TCGGATTGTAAACCCCTGTCATGCGGGAGCAAGGCGCAAGCTTGATAGTACCGCAAGAGGAAGAGACGGCAAACTCTGTG
CCAGCAGCCGCGGTAATACAGAGGTCTCAAGCGTTGTTCGGAATCACTGGGCGTAAAGGGTACGTAGGCTGCCGCATAAG
TCGCGCGTGAAAGGCAGGGGCTCAACCCCTGGAGTGCGCGTGATACTGTGCGGCTGGAGTGATGGAGGGGGAACCGGAAT
TCTTGGTGTAGCAGTGAAATGCGTAGATATCAAGAAGAAGACTCGTGGCGAAGGCGGGTTCCTGGACATTCACTGACGCT
GAGGTACGAAGGCCGGGGTAGCGAAAGGGATTAGATACCCGAGTAGTCC
>t0003541_II-10;size=5;
CCTACGGGCGGCTGCAGTGAGGAATATTGGTCAATGGACGGAAGTCTGAACCAGCCATGCCGCGTGCAGGAATAAGGCCC
TATGGGTCGTAAACTGCTTTTGTGGTGGAGCAATAAGGTGCACGTGTGCATCGATGAGAGTACATCACGAATAAGCATCG
GCTAACTCCGTGCCAGCAGCCGCGGTAATACGGAGGATGCAAGCGTTATCCGGATTTATTGGGTTTAAAGGGTGCGTAGG
CTGTGGACCAAGTCAGTGGTGAAAGCCCGGGGCTTAACTCCGGAACTGCCATTGATACTGGCCCGCTGGAATACGGATGC
CGTGGGAGGAATGAGTAGTGTAGCGGTGAAATGCATAGATATTACTCAGAACACCGATTGCGAAGGCATCTCACGAATCC
GTTATTGACGCTGAGGCACGAAAGCGTGGGGATCAAACAGGATTAGATACCCTAGTAGTCC
>t0019183_II-10;size=5;
CCTACGGGGGGCTGCAGTGAGGAATATTGGTCAATGGGCGCAAGCCTGAACCAGCCAAGTAGCGTGCAGGATGACGGCCC
TATGGGTTGTAAACTGCTTTTGTCGGGGGATAAAGTGACCCACGTGTGGGTTATTGCAGGTACCCGGTGAATAAGGACCG
GCTAATTCCGTGCCAGCAGCCGCGGTAATACGGAAGGTCCGAGCGTTATCCGGATTTATTGGGTTTAAAGGGAGCGTAGG
TGGAAGTGTAAGTCAGCCGTCAAATTGCGCAGCTTAACTGCGTCCAGCGGTTGAAACTGCATTTCTTGAGTGCACAAGAG
GAAGGTGGAATTCGTGGTGTAGCGGTGAAATGCTTAGATATCACGAAGAACTCCGATTGCGAAGGCAGCCTTCTGGGGTG
CAACTGACACTGAGGCTCGAAGGTGCGGGTATCAAACAGGATTAGATACCCCTGTAGTCC
>t0029867_II-10;size=5;
CCTACGGGTGGCTGCAGTGGGGAATATTGCACAATGGGGGAAACCCTGATGCAGCGATGCCGCGTGAAGGATGAAGGGTT
TCGGCTCGTAAACTTTTATCGATAGTGAAGAAACAAATGACGGTAACTAAGTAAGAAGCTCCGGCTAACTATGTGCCAGC
AGCCGCGGTAATACATAGGGAGCAAGCGTTATCCGGATTTACTGGGTGTAAAGGGTGCGTAGGCGGCATGGCAAGTCAGT
CGTTAAAGACCAGAGCTTAACTCTGGACCAGCGATTGAAACTGTCAAGCTAGAGTACAGGAGAGGTTAGTGGAATTACTA
GTGTAGAGGTGGAATTCGTAGATATTAGTAAGAACACCAATGGCGAAGGCAGCTAACTGGCCTGAAACTGACGCTGAGGC
ACGAAAGTGTGGGGAGCAAACAGGATTAGATACCCTAGTAGTCC
>t0027414_II-10;size=5;
CCTACGGGAGGCTGCAGTGAGGAATATTGGTCAATGGGCGAGAGCCTGAACCAGCCAAGTAGCGTGAAGGAAGACTGCCC
TATGGGTTGTAAACTTCTTTTGTGCGGGGGTAAAGTGGTCCACGCGTGGTCCATTGCAAGTACCGTACGAATAAGCATCG
GCTAACTCCGTGCCAGCAGCCGCGGTAATACGGAGGATGCGAGCGTTATCCGGATTTATTGGGTTTAAAGGGAGCGTAGG
CGGGCGATTAAGTCAGCGGTTAAATAGTGTGGCTCAACCATGCCTTGCCGTTGATACTGGTTGTCTTGAGAGTACTAGAG
GTGGATGGAATTTAGGGTGTAGCGGTGAAATGCTTAGATATCCTAAAGAACTCCGATTGCGAAGGCAGTCCACTGGGGTA
CGTCTGACGCTGAAGCTCGAAAGTGCGGGTATCAAACAGGATTAGATACCCCAGTAGTCC
>t0002808_II-10;size=5;
CCTACGGGTGGCTGCAGTGAGGAATATTGGTCAATGGACGGAAGTCTGAACCAGCCATGCCGCGTGCAGGAATAAGGCCC
TATGGGTCGTAAACTGCTTTTGTGGTGGAGCAATAAGACGTACGCGTACGTCGATGAGAGTACATCACGAATAAGCATCG
GCTAACTCCGTGCCAGCAGCCGCGGTAATACGGAGGATGCAAGCGTTATCCGGATTTATTGGGTTTAAAGGGTGCGTAGG
CTGTGCGACAAGTCAGGGGTGAAAGCCCGCCGCCCAACGGCGGAACTGCCTTTGATACTGTCGCGCTGGAATACGGATGC
CGTGGGAGGAATGAGTAGTGTAGCGGTGAAATGCATAGATATTACTCAGAACACCGATTGCGAAGGCATCTCACGAATCC
GTCATTGACGCTGAGGCACGAAAGCGTGGGGATCAAACAGGATTAGATACCCCAGTAGTCC
>t0004559_II-10;size=5;
CCTACGGGGGGCTGCAGTGAGGAATATTGGTCAATGGACGGAAGTCTGAACCAGCCATGCCGCGTGAAGGAAGACGGCCC
TATGGGTTGTAAACTTCTTTTGTGGTGGAGCAATAAGGCGTACGTGTACGTCGATGAGAGTACATCACGAATAAGCATCG
GCTAACTCCGTGCCAGCAGCCGCGGTAATACGGAGGATGCAAGCGTTATCCGGATTTATTGGGTTTAAAGGGTGCGTAGG
CTGTGCAGCAAGTCAGAGGTGAAAGCCCGGTGCTCAACACCGGAACTGCCTTTGATACTGTTGTGCTGGAATACGGATGC
CGTGGGAGGAATGAGTAGTGTAGCGGTGAAATGCATAGATATTACTCAGAACACCGATTGCGAAGGCATCTCACGAATCC
GTCATTGACGCTGAGGCACGAAAGTGTGGGGATCAAACAGGATTAGATACCCCTGTAGTCC
>t0012338_II-10;size=5;
CCTACGGGGGGCAGCAGTGAGGAATATTGGTCAATGGCCGGAAGGCTGAACCAGCCAAGTAGCGTGAGGGATGACTGCCC
TATGGGTTGTAAACCTCTTTTGTACGGGAATAACGGTCTCCACGTGTGGGGATGTGCATGTACCGTACGAATAAGGATCG
GCTAACTCCGTGCCAGCAGCCGCGGTAATACGGAGGATCCGAGCGTTATCCGGATTTATTGGGTTTAAAGGGAGCGTAGG
CGGACTGTTAAGTCAGCTGTGAAATGTAGACGCTCAACGTCTGCACTGCAGTTGAAACTGGCAGCCTTGAGTGCGTAAGA
GGCAGGCGGAATTCGTCGTGTAGCGGTGAAATGCTTAGATATGACGAAGAACTCCGATTGCGAAGGCAGCTTGCTGGGCC
GCAACTGACGCTGAAGCTCGAAGGTGCGGGTATCAAACAGGATTAGATACCCCGGTAGTCC
>t0012382_II-10;size=5;
CCTACGGGCGGCTGCAGCTAAGAATATTCCGCAATGGACGAAAGTCTGACGGAGCGACGCCGCGTGGATGATGAAGGCCG
GAAGGTTGTAAAATCCTTTTATGACTGAGGAATAAGTATGGTGAGAGAAACGCCATATGGTGACTGTAGGTCATGAATAA
GCAACGGCTAATTACGTGCCAGCAGCCGCGGTAACACGTAAGTTGCGAGCGTTGTTCGGAATTATTGGGCGTAAAGGGCA
TGTAGGCGGTTTTGCAAGCTTGGTGTGAAATCCCGGGGCTTAACTCCGGAATTGCGTTGAGAACTGCATAACTAGAGTCA
CTGAGGGGCAATCAGAATTCCAGGTGTAGGGGTGAAATCTGTAGATATCTGGAAGAATACCAATGGCGAAGGCAGGTTAC
CAGCAGATGACTGACGCTGAGGTGCGAAGGTGCGGGGAGCAAACAGGATTAGATACCCGTGTAGTCC
>t0027947_II-10;size=5;
CCTACGGGCGGCTGCAGTGAGGAATATTGGTCAATGGCCGAGAGGCTGAACCAGCCAAGTCGCGTGAGGGAAGACGGCCC
TATGGGTTGTAAACCTCTTTTGTGCGGGAATAAAGTTCCCCATGCGTGGGGATTTGCATGTACCGCACGAATAAGGATCG
GCTAACTCCGTGCCAGCAGCCGCGGTAATACGGAGGATCCGAGTGTTATCCGGATTTATTGGGTTTAAAGGGTGCGTAGG
CGGGTGATCAAGTCAGTGGTGAAATGGTGCGGCTCAACCGTAGCATTGCCGTTGAAACTGGTTGTCTTGAGTGCGAATGA
GGTGGGCGGAATGTGTCATGTAGCGGTGAAATGCATAGATATGACACAGAACACCGATTGCGGAGGCAGCTCACTGGGAC
GCGACTGACGCTGAGGCACGAAAGTGCGGGGATCGAACAGGATTAGATACCCTTGTAGTCC
>t0010907_II-10;size=5;
CCTACGGGCGGCTGCAGTCGAGAATCATTCACAATGGGGGCAACCCTGATGGTGCGACGCCGCGTGGGGGAGGAAGGTCT
TCGGATTGTAAACCCCTGTCATGCGGGAGCAAGGCGCAAGCTTGATAGTACCGCAAGAGGAAGAGACGGCAAACTCTGTG
CCAGCAGCCGCGGTAATACAGAGGTCTCAAGCGTTGTTCGGAATCACTGGGCGTAAAGGGTACGTAGGCTGCCGCATAAG
TCGCGCGTGAAAGGCAGGGGCTCAACCCCTGGAGTGCGCGTGATACTGTGCGGCTGGAGTGATGGAGGGGGAACCGGAAT
TCTTGGTGTAGCAGTGAAATGCGTAGATATCAAGAAGAAGACTCGTGGCGAAGGCGGGTTCCTGGACATTCACTGACGCT
GAGGTACGAAGGCCGGGGTAGCGAAAGGGATTAGATACCCGGGTAGTCC
>t0046992_II-10;size=5;
CCTACGGGCGGCTGCAGTCGAGAATCATTCACAATGGGGGCAACCCTGATGGTGCGACGCCGCGTGGGGGAGGAAGGTCT
TCGGATTGTAAACCCCTGTCATGCGGGAGCAAGGCGCAAGCTTGATAGTACCGCAAGAGGAAGAGACGGCAAACTCTGTG
CCAGCAGCCGCGGTAATACAGAGGTCTCAAGCGTTGTTCGGAATCACTGGGCGTAAAGGGTACGTAGGCTGCCGCATAAG
TCGCGCGTGAAAGGCAGGGGCTCAACCCCTGGAGTGCGCGTGATACTGTGCGGCTGGAGTGATGGAGGGGGAACCGGAAT
TCTTGGTGTAGCAGTGAAATGCGTAGATATCAAGAAGAAGACTCGTGGCGAAGGCGGGTTCCTGGACATTCACTGACGCT
GAGGTACGAAGGCCGGGGTAGCGAAAGGGATTAGATACCCGTGTAGTCC
>t0003486_II-10;size=5;
CCTACGGGAGGCTGCAGCTAAGAATATTCCGCAATGGACGAAAGTCTGACGGAGCGACGCCGCGTGGATGATGAAGGCCG
GAAGGTTGTAAAATCCTTTTATAACTGAGGAATAAGTATTATCAGAGAAAGGTAGTATGGTGACTGTAGGTTATGAATAA
GCAACGGCTAATTACGTGCCAGCAGCCGCGGTAACACGTAAGTTGCGAGCGTTGTTCGGAATTATTGGGCGTAAAGGGCA
TGTAGGCGGTTTTGCAAGCTTGGTGTGAAATCCCGGAGCTCAACTCCGGAATTGCGTTGAGAACTGCATAACTAGAGTCA
CTGAGGGGCAATCAGAATTCCAGGTGTAGGGGTGAAATCTGTAGATATCTGGAAGAATACCAATGGCGAAGGCAGGTTAC
CAGCAGATGACTGACGCTGAGGTGCGAAGGTGCGGGGAGCAAACAGGATTAGATACCCTAGTAGTCC
>t0002932_II-10;size=5;
CCTACGGGCGGCTGCAGTGGGGAATATTGGACAATGGGGGAAACCCTGATCCAGCGACGCCGCGTGAGTGAAGAAGTATT
TCGGTATGTAAAGCTCTATCAGCAGGGAAGATAATGACGGTACCTGACTAAGAAGCCCCGGCTAACTACGTGCCAGCAGC
CGCGGTAATACGTAGGGGGCAAGCGTTATCCGGATTTACTGGGTGTAAAGGGAGCGTAGACGGCATGGCAAGTCTGATGT
GAAAACCCGGGGCTCAACCCCGGGACTGCATTGGAAACTGTCAGGCTAGAGTGCAGGAGAGGTAAGTGGAATTCCTAGTG
TAGCGGTGAAATGCGTAGATATTAGGAGGAACACCAGTGGCGAAGGCGGCTTACTGGACTGTAACTGACGTTGAGGCTCG
AAAGCGTGGGGAGCAAACAGGATTAGATACCCTGGTAGTCC
>t0012009_II-10;size=5;
CCTACGGGAGGCTGCAGTCGAGGATCATTTGCAATGGGCGAAAGCCTGACAATGCGACGCTGCGTGGAGGATGAAGGCCT
TCGGGTTGTAAACTCCTGTCATAGGGGAACAGGCGATCGGACCTAATACGTCCGTGAGTTGAGTGTACCCTAAGAGGAAT
TGGCGGCTAACTCTGTGCCAGCAGCCGCGGTAATACAGAGGCCAAGAGCGTTGTTCGGATTTACTGGGCGTAAAGGGCGC
GTAGGCGGTCTTGCGTGTCAAGTGTGAAATCTCCGGGCTCAACCCGGAAAGTGCGCTTGAAACTACAGGACTCGAGTCTG
GGAGAGGGAATCGGAATATAGGGTGTAGCGGTGAAATGCGTTGATATCCTATAGAACACCGGAGGCGAAGGCGGATTCCT
TGAACAGTACTGACGCTGAGGCGCGAAAGTCGGGGGAGCAAACAGGATTAGATACCCTAGTAGTCC
>t0003247_II-10;size=5;
CCTACGGGAGGCTGCAGTGGGGAATATTGCACAATGGGGGAAACCCTGATGCAGCGACGCCGCGTGAGTGAAGAAGTATT
TCGGTATGTAAAGCTCTATCAGCAGGGAAGAAAATGACGGTACCTGACTAAGAAGCCCCGGCTAACTACGTGCCAGCAGC
CGCGGTAATACGTAGGGGGCAAGCGTTATCCGGATTTACTGGGTGTAAAGGGAGCGTAGACGGCATGGCAAGTCTGAAGT
GAAAGCTCGGGGCTCAACCCCGGAACTGCTTTGGAAACTGTCAAGCTAGAGTGTCGGAGAGGTAAGTGGAATTCCTAGTG
TAGCGGTGAAATGCGTAGATATTAGGAGGAACACCAGTGGCGAAGGCGGCTTACTGGACGATAACTGACGTTGAGGCTCG
AAAGCGTGGGGAGCAAACAGGATTAGATACCCCGGTAGTCC
>t0017019_II-10;size=5;
CCTACGGGAGGCAGCAGTAAGGAATATTGGGCAATGGGGGGAACCCTGACCCAGCCATGCCGCGTGAGGGAATGAGGCCC
TACGGGTCGTGAACCTCTTTTGCCTGGGGATAACCCCTCCCGCGCGACGGGGGGCTGCAGGTACCAGGCGAATAAGCATC
GGCTAACTCCGTGCCAGCAGCCGCGGTAATACGGAGGATGCGAGCGTTATCCGGATTCATTGGGTTTAAAGGGTGCGCAG
GCGGCCATGTAAGTCAGCGGTGAAAGCCAGGGGCCCAACCCCGGAAGTGCCGTTGATACTGCATGGCTGGAATGCGGTCG
AGGCGGGCGGAATGTGACGTGTAGCGGTGAAATGCATAGATATGTCACAGAACTCCGATAGCGAAGGCAGCTCGCCAGGC
CTGCATTGACGCTCAGGCACGAAAGCGTGGGGATCAAACAGGATTAGATACCCTGGTAGTCC
>t0018586_II-10;size=5;
CCTACGGGCGGCTGCAGTGGGGAATATTGCACAATGGGGGAAACCCTGATGCAGCGACGCCGCGTGAGTGAAGAAGTATT
TCGGTATGTAAAGCTCTATCAGCAGGGAAGAAAATGACGGTACCTGACTAAGAAGCCCCGGCTAACTACGTGCCAGCAGC
CGCGGTAATACGTAGGGGGCAAGCGTTATCCGGATTTACTGGGTGTAAAGGGAGCGTAGACGGCATGGCAAGTCTGAAGT
GAAAGCTCGGGGCTCAACCCCGGAACTGCTTTGGAAACTGTCAAGCTAGAGTGTCGGAGAGGTAAGTGGAATTCCTAGTG
TAGCGGTGAAATGCGTAGATATTAGGAGGAACACCAGTGGCGAAGGCGGCTTACTGGACGATAACTGACGTTGAGGCTCG
AAAGCGTGGGGAGCAAACAGGATTAGATACCCCGGTAGTCC
>t0003479_II-10;size=5;
CCTACGGGAGGCTGCAGTCGAGGATCATTTGCAATGGGCGAAAGCCTGACAATGCGACGCTGCGTGGAGGATGAAGGCCT
TCGGGTTGTAAACTCCTGTCATAGGGGAACAGGCGGACCGACCTAATACGTCGGCGAGTTGAGTGTACCCTAAGAGGAAT
TGGCGGCTAACTCTGTGCCAGCAGCCGCGGTAATACAGAGGCCAAGAGCGTTGTTCGGATTTACTGGGCGTAAAGGGCGC
GTAGGCGGTCTTGCGTGTCAAGTGTGAAATCTCCGGGCTCAACCCGGAAAGTGCGCTTGAAACTACAGGACTCGAGTCTG
GGAGAGGGAATCGGAATATAGGGTGTAGCGGTGAAATGCGTTGATATCCTATAGAACACCGGAGGCGAAGGCGGATTCCT
TGAACAGTACTGACGCTGAGGCGCGAAAGTCGGGGGAGCAAACAGGATTAGATACCCTAGTAGTCC
>t0005801_II-10;size=5;
CCTACGGGTGGCTGCAGTGAGGAATATTGGTCAATGGACGCAAGTCTGAACCAGCCATGCCGCGTGAAGGAATGAGGCCC
TATGGGTTGTAAACTTCTTTTGTACGGGAGCAATAAGGCCTACGTGTAGACCGATGAGAGTACCGTACGAATAAGCATCG
GCTAACTCCGTGCCAGCAGCCGCGGTAATACGGAGGATGCGAGCGTTATCCGGATTTATTGGGTTTAAAGGGTGCGTAGG
CGGCTTGTTAAGTCAGCGGTGAAATTCAAATGCTCAACATTTGACTTGCCGTTGATACTGGCGAGCTTGAATGCGGATGC
CGTGGGAGGAATGTGTGGTGTAGCGGTGAAATGCATAGATATCACACAGAACACCGATTGCGAAGGCATCTCACGAATCC
GCTATTGACGCTGAGGCACGAAAGTGTGGGGATCAAACAGGATTAGATACCCCAGTAGTCC
>t0009702_II-10;size=5;
CCTACGGGGGGCTGCAGTGGGGAATATTGCACAATGGGGGAAACCCTGATGCAGCGATGCCGCGTGGAGGAAGAAGGTTT
TCGGATTGTAAACTCCTGTCTTAAAGGACGATAATGACGGTACTTTAGGAGGAAGCTCCGGCTAACTACGTGCCAGCAGC
CGCGGTAATACGTAGGGAGCGAGCGTTGTCCGGAATTACTGGGTGTAAAGGGAGCGTAGGCGGGATCGCAAGTCAGATGT
GAAATACATGGGCTTAACCCATGGGCTGCATTTGAAACTGTGGTTCTTGAGTGAAGTAGAGGTAAGCGGAATTCCTGGTG
TAGCGGTGAAATGCGTAGATATCAGGAGGAACACCGGTGGCGAAGGCGGCTTACTGGGCTTTTACTGACGCTGAGGCTCG
AAAGCGTGGGGAGCAAACAGGATTAGATACCCTTGTAGTCC
>t0004574_II-10;size=5;
CCTACGGGGGGCAGCAGTGAGGAATATTGGTCAATGGGCGAGAGCCTGAACCAGCCAAGTAGCGTGAAGGAAGACTGCCC
TATGGGTTGTAAACTTCTTTTGTGCGGGGGTAAAGTGGTCCACGCGTGGTCCATTGCAAGTACCGTACGAATAAGCATCG
GCTAACTCCGTGCCAGCAGCCGCGGTAATACGGAGGATGCGAGCGTTATCCGGATTTATTGGGTTTAAAGGGAGCGTAGG
CGGGCGATTAAGTCAGCGGTTAAATAGTGTGGCTCAACCATGCCTTGCCGTTGATACTGGTTGTCTTGAGAGTACTAGAG
GTGGATGGAATTTAGGGTGTAGCGGTGAAATGCTTAGATATCCTAAAGAACTCCGATTGCGAAGGCAGTCCACTGGGGTA
CGTCTGACGCTGAAGCTCGAAAGTGCGGGTATCAAACAGGATTAGATACCCCAGTAGTCC
>t0003378_II-10;size=5;
CCTACGGGTGGCTGCAGTGAGGAATATTGGTCAATGGACGGAAGTCTGAACCAGCCATGCCGCGTGCAGGAATAAGGCCC
TATGGGTCGTAAACTGCTTTTGTGGTGGAGCAATAAGGCGCACGTGTGCGTCGATGAGAGTACATCACGAATAAGCATCG
GCTAACTCCGTGCCAGCAGCCGCGGTAATACGGAGGATGCAAGCGTTATCCGGATTTATTGGGTTTAAAGGGTGCGTAGG
CTGTGCCGCAAGTCAGTGGTGAAATGCCCGGGCCTAACCTGGGAACTGCCATTGATACTGTGGCGCTGGAATACGGATGC
CGTGGGAGGAATGAGTAGTGTAGCGGTGAAATGCATAGATATTACTCAGAACACCGATTGCGAAGGCATCTCACGAATCC
GTCATTGACGCTGAGGCACGAAAGCGTGGGGATCAAACAGGATTAGATACCCTAGTAGTCC
>t0012315_II-10;size=5;
CCTACGGGTGGCTGCAGTGGGGAATATTGCACAATGGGGGAAACCCTGATGCAGCGACGCCGCGTGAGTGAAGAAGTATT
TCGGTATGTAAAGCTCTATCAGCAGGGAAGAAAATGACGGTACCTGACTAAGAAGCCCCGGCTAACTACGTGCCAGCAGC
CGCGGTAATACGTAGGGGGCAAGCGTTATCCGGATTTACTGGGTGTAAAGGGAGCGTAGACGGCATGGCAAGTCTGAAGT
GAAAGCTCGGGGCTCAACCCCGGAACTGCTTTGGAAACTGTCAAGCTAGAGTGTCGGAGAGGTAAGTGGAATTCCTAGTG
TAGCGGTGAAATGCGTAGATATTAGGAGGAACACCAGTGGCGAAGGCGGCTTACTGGACGATAACTGACGTTGAGGCTCG
AAAGCGTGGGGAGCAAACAGGATTAGATACCCGGGTAGTCC
>t0003585_II-10;size=5;
CCTACGGGGGGCTGCAGTCGAGAATCATTCACAATGGGGGCAACCCTGATGGTGCGACGCCGCGTGGGGGAGGAAGGTCT
TCGGATTGTAAACCCCTGTCATGCGGGAGCAAGGCGCAAGCTTGATAGTACCGCAAGAGGAAGAGACGGCAAACTCTGTG
CCAGCAGCCGCGGTAATACAGAGGTCTCAAGCGTTGTTCGGAATCACTGGGCGTAAAGGGTACGTAGGCTGCCGCATAAG
TCGCGCGTGAAAGGCAGGGGCTCAACCCCTGGAGTGCGCGTGATACTGTGCGGCTGGAGTGATGGAGGGGGAACCGGAAT
TCTTGGTGTAGCAGTGAAATGCGTAGATATCAAGAAGAAGACTCGTGGCGAAGGCGGGTTCCTGGACATTCACTGACGCT
GAGGTACGAAGGCCGGGGTAGCGAAAGGGATTAGATACCCGGGTAGTCC
>t0005005_II-10;size=5;
CCTACGGGCGGCTGCAGCTAAGAATATTCCGCAATGGACGAAAGTCTGACGGAGCGACGCCGCGTGGATGATGAAGGCCG
GAAGGTTGTAAAATCCTTTTATAACTGAGGAATAAGTATTATCAGAGAAAGGTAGTATGGTGACTGTAGGTTATGAATAA
GCAACGGCTAATTACGTGCCAGCAGCCGCGGTAACACGTAAGTTGCGAGCGTTGTTCGGAATTATTGGGCGTAAAGGGCA
TGTAGGCGGTTTTGCAAGCTTGGTGTGAAATCCCGGAGCTCAACTCCGGAATTGCGTTGAGAACTGCATAACTAGAGTCA
CTGAGGGGCAATCAGAATTCCAGGTGTAGGGGTGAAATCTGTAGATATCTGGAAGAATACCAATGGCGAAGGCAGGTTAC
CAGCAGATGACTGACGCTGAGGTGCGAAGGTGCGGGGAGCAAACAGGATTAGATACCCGAGTAGTCC
>t0024074_II-10;size=5;
CCTACGGGGGGCAGCAGTGAGGAATATTGGTCAATGGCCGGGAGGCTGAACCAGCCAAGTAGCGTGCAGGAAGACGGCCC
TACGGGTTGTAAACTGCTTTTGCGCGTGATTAAAACACCCCACGTGTGGGGTTTTGCAGTTAGCGCGCGAATAAGGACCG
GCTAATTCCGTGCCAGCAGCCGCGGTAATACGGAAGGTCCTGGTGTTATCCGGATTTATTGGGTTTAAAGGGAGCGTAGG
CTGCGAGGTCAGCGTGTTGTGAAATCCCGGGGCTCAACCTCGGGTGTGCAGCGCGAACTTCCTTGCTTGAGAGTACGCCA
GGCAGGCGGAATTCGTGGTGTAGCGGTGAAATGCTTAGATATCACGAAGAACCCCGATTGCGAAGGCAGCTTGCCGGAGT
ATTTCTGACGCTGAAGCTCGAAGGTGCGGGTATCGAACAGGATTAGATACCCTAGTAGTCC
>t0004890_II-10;size=5;
CCTACGGGAGGCAGCAGTGAGGAATATTGGTCAATGGACGGAAGTCTGAACCAGCCATGCCGCGTGAAGGAAGACGGCCC
TATGGGTTGTAAACTTCTTTTGTGGTGGAGCAATAAGGCGTACGTGTACGTCGATGAGAGTACATCACGAATAAGCATCG
GCTAACTCCGTGCCAGCAGCCGCGGTAATACGGAGGATGCAAGCGTTATCCGGATTTATTGGGTTTAAAGGGTGCGTAGG
CTGTGCAGCAAGTCAGAGGTGAAAGCCCGGTGCTCAACACCGGAACTGCCTTTGATACTGTTGTGCTGGAATACGGATGC
CGTGGGAGGAATGAGTAGTGTAGCGGTGAAATGCATAGATATTACTCAGAACACCGATTGCGAAGGCATCTCACGAATCC
GTCATTGACGCTGAGGCACGAAAGTGTGGGGATCAAACAGGATTAGATACCCTTGTAGTCC
>t0015467_II-10;size=5;
CCTACGGGCGGCTGCAGTAAGGAATATTGGGCAATGGGGGGAACCCTGACCCAGCCATGCCGCGTGAGGGAATGAGGCCC
TACGGGTCGTGAACCTCTTTTGCCTGGGGATAACCCCTCCCGCGCGACGGGGGGCTGCAGGTACCAGGCGAATAAGCATC
GGCTAACTCCGTGCCAGCAGCCGCGGTAATACGGAGGATGCGAGCGTTATCCGGATTCATTGGGTTTAAAGGGTGCGCAG
GCGGCCATGTAAGTCAGCGGTGAAAGCCAGGGGCCCAACCCCGGAAGTGCCGTTGATACTGCATGGCTGGAATGCGGTCG
AGGCGGGCGGAATGTGACGTGTAGCGGTGAAATGCATAGATATGTCACAGAACTCCGATAGCGAAGGCAGCTCGCCAGGC
CTGCATTGACGCTCAGGCACGAAAGCGTGGGGATCAAACAGGATTAGATACCCCTGTAGTCC
>t0021558_II-10;size=5;
CCTACGGGGGGCTGCAGTGAGGAATATTGGTCAATGGGCGGAAGCCTGAACCAGCCATGCCGCGTGCAGGAATGAGGCCC
TATGGGTCGTAAACTGCTTTTGCCGGGGAGCAATAAGGCATACGCGTATGCCGATGAGAGTACCCGGCGAATAAGCATCG
GCTAACTCCGTGCCAGCAGCCGCGGTAATACGGAGGATGCGAGCGTTATCCGGATTTATTGGGTTTAAAGGGTGCGTAGG
CTGTCCGTCAAGTCAGCGGTGAAATGCCGGGGCTCAACCCCGGAGCTGCCGTTGATACTGTCGGGCTTGAATACTGTTGC
CGTGGGAGGAATGAGTAGTGTAGCGGTGAAATGCATAGATATTACTCAGAACACCGATTGCGAAGGCATCTCACGAAGCA
GCGATTGACGCTGAGGCACGAAAGCGTGGGGATCAAACAGGATTAGATACCCCAGTAGTCC
>t0021146_II-10;size=5;
CCTACGGGTGGCTGCAGTCGAGAATCATTCACAATGGGGGCAACCCTGATGGTGCGACGCCGCGTGGGGGAGGAAGGTCT
TCGGATTGTAAACCCCTGTCATGCGGGAGCAAGGCGCAAGCTTGATAGTACCGCAAGAGGAAGAGACGGCAAACTCTGTG
CCAGCAGCCGCGGTAATACAGAGGTCTCAAGCGTTGTTCGGAATCACTGGGCGTAAAGGGTACGTAGGCTGCCGCATAAG
TCGCGCGTGAAAGGCAGGGGCTCAACCCCTGGAGTGCGCGTGATACTGTGCGGCTGGAGTGATGGAGGGGGAACCGGAAT
TCTTGGTGTAGCAGTGAAATGCGTAGATATCAAGAAGAAGACTCGTGGCGAAGGCGGGTTCCTGGACATTCACTGACGCT
GAGGTACGAAGGCCGGGGTAGCGAAAGGGATTAGATACCCCTGTAGTCC
>t0007696_II-10;size=5;
CCTACGGGAGGCAGCAGTGAGGAATATTGGTCAATGGCCGGGAGGCTGAACCAGCCAAGTAGCGTGCAGGAAGACGGCCC
TACGGGTTGTAAACTGCTTTTGCGCGTGATTAAAACACCCCACGTGTGGGGTTTTGCAGTTAGCGCGCGAATAAGGACCG
GCTAATTCCGTGCCAGCAGCCGCGGTAATACGGAAGGTCCTGGTGTTATCCGGATTTATTGGGTTTAAAGGGAGCGTAGG
CTGCGAGGTCAGCGTGTTGTGAAATCCCGGGGCTCAACCTCGGGTGTGCAGCGCGAACTTCCTTGCTTGAGAGTACGCCA
GGCAGGCGGAATTCGTGGTGTAGCGGTGAAATGCTTAGATATCACGAAGAACCCCGATTGCGAAGGCAGCTTGCCGGAGT
ATTTCTGACGCTGAAGCTCGAAGGTGCGGGTATCGAACAGGATTAGATACCCCGGTAGTCC
>t0012137_II-10;size=5;
CCTACGGGAGGCTGCAGTCGAGAATCATTCACAATGGGGGCAACCCTGATGGTGCGACGCCGCGTGGGGGAGGAAGGTCT
TCGGATTGTAAACCCCTGTCATGCGGGAGCAAGGCGCAAGCTTGATAGTACCGCAAGAGGAAGAGACGGCAAACTCTGTG
CCAGCAGCCGCGGTAATACAGAGGTCTCAAGCGTTGTTCGGAATCACTGGGCGTAAAGGGTACGTAGGCTGCCGCATAAG
TCGCGCGTGAAAGGCAGGGGCTCAACCCCTGGAGTGCGCGTGATACTGTGCGGCTGGAGTGATGGAGGGGGAACCGGAAT
TCTTGGTGTAGCAGTGAAATGCGTAGATATCAAGAAGAAGACTCGTGGCGAAGGCGGGTTCCTGGACATTCACTGACGCT
GAGGTACGAAGGCCGGGGTAGCGAAAGGGATTAGATACCCCGGTAGTCC
>t0012677_II-10;size=5;
CCTACGGGTGGCTGCAATTAGGAATCTTGCGCAATGGGGGCAACCCTGACGCAGCGACGTCGCGTGTCTGATGAAGTCTT
TCGGGATGTAAAAGTCTTTTGGCAGGGAAGAATATAGACTGTACCTGCCGAATAAGCCCCGGCTAACTCCGTGCCAGCAG
CCGCGGTAATACGGAGGGGGCGAGCGTTGTCCGAATTTACTGGGCGTAAAGCGCGCGTAGGCGGTTTGTTAAGTCAGATG
TGAAACTCCGAGGCTCAACCTCGGATTGCTTCTGATACTGGCAGACTTGAGGTATGTATGGGGAAGTGGAATTCCTGGTG
TAGCGGTGAAATGCGTAGATATCAGGAGGAACACCGGTGGCGAAGGCGGCTTCCTGGGCATATCCTGACGCTGAGGTGCG
AAAGCCAGGGTAGCGAACGGGATTAGATACCCCAGTAGTCC
>t0008762_II-10;size=5;
CCTACGGGCGGCTGCAGTCGAGGATCATTTGCAATGGGCGAAAGCCTGACAATGCGACGCTGCGTGGAGGATGAAGGCCT
TCGGGTTGTAAACTCCTGTCATAGGGGAACAGGCGATCGGACCTAATACGTCCGTGAGTTGAGTGTACCCTAAGAGGAAT
TGGCGGCTAACTCTGTGCCAGCAGCCGCGGTAATACAGAGGCCAAGAGCGTTGTTCGGATTTACTGGGCGTAAAGGGCGC
GTAGGCGGTCTTGCGTGTCAAGTGTGAAATCTCCGGGCCCAACCCGGAAAGTGCGCTTGAAACTACAGGACTCGAGTCTG
GGAGAGGGAATCGGAATGCAGGGTGTAGCGGTGAAATGCGTTGATATCCTGCAGAACACCGGAGGCGAAGGCGGATTCCT
TGAACAGCACTGACGCTGAGGCGCGAAAGTCGGGGGAGCAAACAGGATTAGATACCCGAGTAGTCC
>t0014373_II-10;size=5;
CCTACGGGCGGCAGCAGTGGGGAATATTGCACAATGGGGGAAACCCTGATGCAGCGATGCCGCGTGGAGGAAGAAGGTTT
TCGGATTGTAAACTCCTGTCTTAAAGGACGATAATGACGGTACTTTAGGAGGAAGCTCCGGCTAACTACGTGCCAGCAGC
CGCGGTAATACGTAGGGAGCGAGCGTTGTCCGGAATTACTGGGTGTAAAGGGAGCGTAGGCGGGATCGCAAGTCAGATGT
GAAATACATGGGCTTAACCCATGGGCTGCATTTGAAACTGTGGTTCTTGAGTGAAGTAGAGGTAAGCGGAATTCCTGGTG
TAGCGGTGAAATGCGTAGATATCAGGAGGAACACCGGTGGCGAAGGCGGCTTACTGGGCTTTTACTGACGCTGAGGCTCG
AAAGCGTGGGGAGCAAACAGGATTAGATACCCTTGTAGTCC
>t0021943_II-10;size=5;
CCTACGGGGGGCTGCAGTGAGGAATATTGGTCAATGGCCGAGAGGCTGAACCAGCCAAGTCGCGTGAGGGAAGACGGCCC
TATGGGTTGTAAACCTCTTTTGTGCGGGAATAAAGTTCCCCATGCGTGGGGATTTGCATGTACCGCACGAATAAGGATCG
GCTAACTCCGTGCCAGCAGCCGCGGTAATACGGAGGATCCGAGTGTTATCCGGATTTATTGGGTTTAAAGGGTGCGTAGG
CGGGTGATCAAGTCAGTGGTGAAATGGTGCGGCTCAACCGTAGCATTGCCGTTGAAACTGGTTGTCTTGAGTGCGAATGA
GGTGGGCGGAATGTGTCATGTAGCGGTGAAATGCATAGATATGACACAGAACACCGATTGCGGAGGCAGCTCACTGGGAC
GCGACTGACGCTGAGGCACGAAAGTGCGGGGATCGAACAGGATTAGATACCCTTGTAGTCC
>t0005909_II-10;size=5;
CCTACGGGCGGCTGCAGTGGGGAATATTGCACAATGGGGGAAACCCTGATGCAGCGACGCCGCGTGAGTGAAGAAGTATT
TCGGTATGTAAAGCTCTATCAGCAGGGAAGAAAATGACGGTACCTGACTAAGAAGCCCCGGCTAACTACGTGCCAGCAGC
CGCGGTAATACGTAGGGGGCAAGCGTTATCCGGATTTACTGGGTGTAAAGGGAGCGTAGACGGCATGGCAAGTCTGAAGT
GAAAGCTCGGGGCTCAACCCCGGAACTGCTTTGGAAACTGTCAAGCTAGAGTGTCGGAGAGGTAAGTGGAATTCCTAGTG
TAGCGGTGAAATGCGTAGATATTAGGAGGAACACCAGTGGCGAAGGCGGCTTACTGGACGATAACTGACGTTGAGGCTCG
AAAGCGTGGGGAGCAAACAGGATTAGATACCCCTGTAGTCC
>t0009266_II-10;size=5;
CCTACGGGCGGCTGCAGCTAAGAATATTCCGCAATGGACGAAAGTCTGACGGAGCGACGCCGCGTGGATGATGAAGGCCG
GAAGGTTGTAAAATCCTTTTATGACTGAGGAATAAGTATGGTGAGAGAAACGCCATATGGTGACTGTAGGTCATGAATAA
GCAACGGCTAATTACGTGCCAGCAGCCGCGGTAACACGTAAGTTGCGAGCGTTGTTCGGAATTATTGGGCGTAAAGGGCA
TGTAGGCGGTTTTGCAAGCTTGGTGTGAAATCCCGGGGCTTAACTCCGGAATTGCGTTGAGAACTGCATAACTAGAGTCA
CTGAGGGGCAATCAGAATTCCAGGTGTAGGGGTGAAATCTGTAGATATCTGGAAGAATACCAATGGCGAAGGCAGGTTAC
CAGCAGATGACTGACGCTGAGGTGCGAAGGTGCGGGGAGCAAACAGGATTAGATACCCTTGTAGTCC
>t0011517_II-10;size=4;
CCTACGGGCGGCAGCAGTAAGGAATATTGGGCAATGGGGGGAACCCTGACCCAGCCATGCCGCGTGAGGGAATGAGGCCC
TACGGGTCGTGAACCTCTTTTGCCTGGGGATAACCCCTCCCGCGCGACGGGGGGCTGCAGGTACCAGGCGAATAAGCATC
GGCTAACTCCGTGCCAGCAGCCGCGGTAATACGGAGGATGCGAGCGTTATCCGGATTCATTGGGTTTAAAGGGTGCGCAG
GCGGCCATGTAAGTCAGCGGTGAAAGCCAGGGGCCCAACCCCGGAAGTGCCGTTGATACTGCATGGCTGGAATGCGGTCG
AGGCGGGCGGAATGTGACGTGTAGCGGTGAAATGCATAGATATGTCACAGAACTCCGATAGCGAAGGCAGCTCGCCAGGC
CTGCATTGACGCTCAGGCACGAAAGCGTGGGGATCAAACAGGATTAGATACCCTGGTAGTCC
>t0012303_II-10;size=4;
CCTACGGGGGGCAGCAGTGGGGAATATTGGGCAATGGGCGAAAGCCTGACCCAGCAACGCCGCGTGAAGGATGAAGGTCT
TCGGATTGTAAACTTCTTTGATCAGGGACGAATTTTGACGGTACCTGAAGAACAAGTCACGGCTAACTACGTGCCAGCAG
CCGCGGTAATACGTAGGTGACAAGCGTTATCCGGATTTACTGGGTGTAAAGGGCGTGTAGGCGGTTTTGCAAGTCAGATG
TGAAATTCCCGGGCTTAACTTGGGCGCTGCATCTGAAACTGCAGAACTTGAGTACTGGAGGGGATAGCGGAATTCCTAGT
GTAGCGGTAAAATGCGCAGATATTAGGAGGAACACCGGTGGCGAAGGCGGCTATCTGGACAGTAACTGACGCTGAGGCGC
GAAAGCGTGGGGAGCAAACAGGATTAGATACCCCAGTAGTCC
>t0025191_II-10;size=4;
CCTACGGGCGGCAGCAGTGGGGAATATTGCACAATGGGCGCAAGCCTGATGCAGCAACGCCGCGTGAGGGAAGACGGTCT
TCGGATTGTAAACCTTTGTCTTTGGTGAAGAAGAAAGTGACGGTAGCCAAGGAGGAAGCCACGGCTAACTACGTGCCAGC
AGCCGCGGTAATACGTAGGTGGCAAGCGTTGTCCGGAATTACTGGGTGTAAAGGGAGCGCAGGCGGGACAGCAAGTTGGA
TGTGAAATACCGAGGCTTAACCACGGAGCTGCATCCAAAACTGTTGTTCTTGAGTGAAGTAGAGGTAGGCGGAATTCCGA
GTGTAGCGGTGAAATGCGTAGATATTCGGAGGAACACCAGTGGCGAAGGCGGCCTACTGGGCTTTAACTGACGCTGAGGC
TCGAAAGTGTGGGGAGCAAACAGGATTAGATACCCGAGTAGTCC
>t0016787_II-10;size=4;
CCTACGGGAGGCTGCAGTGAGGAATATTGGTCAATGGTCGGAAGACTGAACCAGCCATGCCGCGTGAAGGCAGACGGTCC
TATGGATTGTAAACTTCTTTTGTACGGGAGCAATAAGGTCTACGCGTAGGCCGATGAGAGTACCGTACGAATAAGCATCG
GCTAACTCCGTGCCAGCAGCCGCGGTAATACGGAGGATGCGAGCGTTATCCGGATTTATTGGGTTTAAAGGGTGCGTAGG
CGGATTGGTAAGTCAGCGGTGAAACGCAGGTGCTCAACACCTGACCTGCCGTTGATACTGTCAGTCTAGAATGCGGATGC
TGTGGGAGGAATGTGTGGTGTAGCGGTGAAATGCATAGATATCACACAGAACACCGATTGCGAAGGCATCTCACAAATCC
GTAATTGACGCTGAGGCACGAAAGTGCGGGGATCGAACAGGATTAGATACCCTAGTAGTCC
>t0036459_II-10;size=4;
CCTACGGGTGGCTGCAGTGGGGAATATTGGGCAATGGGCGAAAGCCTGACCCAGCAACGCCGCGTGAAGGATGAAGGTCT
TCGGATTGTAAACTTCTTTGATCAGGGACGAATTTTGACGGTACCTGAAGAACAAGTCACGGCTAACTACGTGCCAGCAG
CCGCGGTAATACGTAGGTGACAAGCGTTATCCGGATTTACTGGGTGTAAAGGGCGTGTAGGCGGTTTTGCAAGTCAGATG
TGAAATTCCCGGGCTTAACTTGGGCGCTGCATCTGAAACTGCAGAACTTGAGTACTGGAGGGGATAGCGGAATTCCTAGT
GTAGCGGTAAAATGCGCAGATATTAGGAGGAACACCGGTGGCGAAGGCGGCTATCTGGACAGTAACTGACGCTGAGGCGC
GAAAGCGTGGGGAGCAAACAGGATTAGATACCCCGGTAGTCC
>t0006490_II-10;size=4;
CCTACGGGAGGCTGCAGTGGGGAATATTGGACAATGGGGGGAACCCTGATCCAGCGACGCCGCGTGAGTGAAGAAGTATT
TCGGTATGTAAAGCTCTTTAAGCAGGAAAGAAAATGACGGTACCTGCAGAATAAGCCCCGGCTAACTACGTGCCAGCAGC
CGCGGTAATACGTAGGGGGCAAGCGTTATCCGGATTTACTGGGTGTAAAGGGAGCGTAGACGGCAATGCAAGTCTGAAGT
GAAAGCCCGTGGCTTAACTGCGGGACTGCTTTGGAAACTGTATAGCTAGAGTGTCGGAGAGGTGAGTGGAATTCCCAGTG
TAGCGGTGAAATGCGTAGATATTGGGAGGAACACCGGAGGCGAAGGCGGCTCACTGGACGATTACTGACGTTGAGGCTCG
AAAGCGTGGGGAGCAAACAGGATTAGATACCCTTGTAGTCC
>t0007030_II-10;size=4;
CCTACGGGCGGCAGCAGTGGGGAATATTGGACAATGGGGGAAACCCTGATCCAGCGACGCCGCGTGAGTGAAGAAGTATT
TCGGTATGTAAAGCTCTATCAGCAAGGAAGAAAATGACGGTACTTGACTAAGAAGCTCCGGCTAAATACGTGCCAGCAGC
CGCGGTAATACGTATGGAGCAAGCGTTATCCGGATTTACTGGGTGTAAAGGGAGCGTAGACGGCAAAGCAAGTCTGAAGT
GAAATGCCGGGGCTTAACCCCGGAACTGCTTTGGAAACTGTTTAGCTAGAGTGCAGGAGAGGTAAGCGGAATTCCTAGTG
TAGCGGTGAAATGCGTAGATATTAGGAGGAACACCAGTGGCGAAGGCGGCTTACTGGACTGTAACTGACGTTGAGGCTCG
AAAGCGTGGGGAGCAAACAGGATTAGATACCCCGGTAGTCC
>t0036493_II-10;size=4;
CCTACGGGAGGCTGCAGTGGGGAATATTGGACAATGGGGGAAACCCTGATCCAGCGACGCCGCGTGAGTGAAGAAGTATT
TCGGTATGTAAAGCTCTATCAGCAGGGAAGATAATGACGGTACCTGACTAAGAAGCCCCGGCTAACTACGTGCCAGCAGC
CGCGGTAATACGTAGGGGGCAAGCGTTATCCGGATTTACTGGGTGTAAAGGGAGCGTAGACGGCAAGGCAAGTCTGATGT
GAAAACCCAGGGCTCAACCGTGGGACTGCATTGGAAACTGTCTAGCTAGAGTGCAGGAGAGGTAAGTGGAATTCCTAGTG
TAGCGGTGAAATGCGTAGATATTAGGAGGAACACCAGTGGCGAAGGCGGCTTACTGGACTGTAACTGACGTTGAGGCTCG
AAAGCGTGGGGAGCAAACAGGATTAGATACCCTGGTAGTCC
>t0019413_II-10;size=4;
CCTACGGGAGGCTGCAGTGAGGAATATTGGTCAATGGGCGCAAGCCTGAACCAGCCAAGTAGCGTGCAGGATGACGGCCC
TATGGGTTGTAAACTGCTTTTGTCGGGGGATAAAGTGACCCACGTGTGGGTTATTGCAGGTACCCGGTGAATAAGGACCG
GCTAATTCCGTGCCAGCAGCCGCGGTAATACGGAAGGTCCGAGCGTTATCCGGATTTATTGGGTTTAAAGGGAGCGTAGG
TGGAAGTGTAAGTCAGCCGTCAAATTGCGCAGCTTAACTGCGTCCAGCGGTTGAAACTGCATTTCTTGAGTGCACAAGAG
GAAGGTGGAATTCGTGGTGTAGCGGTGAAATGCTTAGATATCACGAAGAACTCCGATTGCGAAGGCAGCCTTCTGGGGTG
CAACTGACACTGAGGCTCGAAGGTGCGGGTATCAAACAGGATTAGATACCCCGGTAGTCC
>t0008522_II-10;size=4;
CCTACGGGTGGCTGCAGTGAGGAATATTGGTCAATGGACGGAAGTCTGAACCAGCCATGCCGCGTGAAGGAAGGAGGCCC
TATGGGTTGTGAACTTCTTTTGCCGCAGAGTAATAAGGGTCCTGCGGGGCCTGATGAGAGTATGCGGCGAATAAGCATCG
GCTAACTCCGTGCCAGCAGCCGCGGTAATACGGAGGATGCAAGCGTTATCCGGATTTATTGGGTTTAAAGGGTGCGTAGG
CGGACGCGTAAGTCAGCGGTGAAATATCCCGGCTCAACCGGGAGGCTGCCGTTGATACTGCGCGACTGGAGTCCAAACGG
CGCCGGCGGAATATGTAATGTAGCGGTGAAATGCATAGATATTACATAGAACACCGATCGCGAAGGCAGCTGGCGAGGAT
GGTACTGACGCTGAGGCACGAAGGCGTGGGGATCAAACAGGATTAGATACCCCTGTAGTCC
>t0007744_II-10;size=4;
CCTACGGGCGGCTGCAGTGAGGAATATTGGTCAATGGACGGAAGTCTGAACCAGCCATGCCGCGTGCAGGAATAAGGCCC
TATGGGTCGTAAACTGCTTTTGTGGTGGAGCAATAAGGCGTACGCGTACGTCGATGAGAGTACATCACGAATAAGCATCG
GCTAACTCCGTGCCAGCAGCCGCGGTAATACGGAGGATGCAAGCGTTATCCGGATTTATTGGGTTTAAAGGGTGCGTAGG
CTGTGCGACAAGTCAGGGGTGAAAGCCCGCCGCCCAACGGCGGAACTGCCTTTGATACTGTCGCGCTGGAATACGGATGC
CGTGGGAGGAATGAGTAGTGTAGCGGTGAAATGCATAGATATTACTCAGAACACCGATTGCGAAGGCATCTCACGAATCC
GTCATTGACGCTGAGGCACGAAAGCGTGGGGATCAAACAGGATTAGATACCCTAGTAGTCC
>t0018146_II-10;size=4;
CCTACGGGCGGCAGCAGCTAAGAATATTCCGCAATGGACGAAAGTCTGACGGAGCGACGCCGCGTGGATGATGAAGGCCG
GAAGGTTGTAAAATCCTTTTATGACTGAGGAATAAGTATGGTGAGAGAAACGCCATATGGTGACTGTAGGTCATGAATAA
GCAACGGCTAATTACGTGCCAGCAGCCGCGGTAACACGTAAGTTGCGAGCGTTGTTCGGAATTATTGGGCGTAAAGGGCA
TGTAGGCGGTTTTGCAAGCTTGGTGTGAAATCCCGGGGCTTAACTCCGGAATTGCGTTGAGAACTGCATAACTAGAGTCA
CTGAGGGGCAATCAGAATTCCAGGTGTAGGGGTGAAATCTGTAGATATCTGGAAGAATACCAATGGCGAAGGCAGGTTAC
CAGCAGATGACTGACGCTGAGGTGCGAAGGTGCGGGGAGCAAACAGGATTAGATACCCGAGTAGTCC
>t0033605_II-10;size=4;
CCTACGGGCGGCTGCAGTGAGGAATATTGGTCAATGGGCGAGAGCCTGAACCAGCCAAGTCGCGTGAGGGAAGACGGCCC
TATGGGTTGTAAACCTCTTTTGCGCGGGAATAAAGAGCCCCATGCGTGGGGTGTTGCATGTACCGCGCGAATAAGGATCG
GCTAACTCCGTGCCAGCAGCCGCGGTAATACGGAGGATCCGAGTGTTATCCGGATTTATTGGGTTTAAAGGGTGCGTAGG
CGGGACGTCAAGTCAGTGGTGAAATGGTGCGGCTCAACCGTAGCATTGCCGTTGAAACTGGGGTTCTTGAGTGCGAATGA
GGTGGGCGGAATGTGTCATGTAGCGGTGAAATGCATAGATATGACACAGAACACCGATTGCGAAGGCAGCTCACTGGGAC
GCAACTGACGCTGAGGCACGAAAGTGCGGGGATCGAACAGGATTAGATACCCTTGTAGTCC
>t0006836_II-10;size=4;
CCTACGGGCGGCTGCAGTCGAGGATCATTTGCAATGGGCGAAAGCCTGACAATGCGACGCTGCGTGGAGGATGAAGGCCT
TCGGGTTGTAAACTCCTGTCATGAGGGAACAGGCGAGGGGCGCCAACACCGCCCTTAGTTGAGTGTACCTCAAGAGGAAT
TGGCGGCTAACTCTGTGCCAGCAGCCGCGGTAATACAGAGGCCAAGAGCGTTGTTCGGATTTACTGGGCGTAAAGGGCGC
GTAGGCGGCCGAGTGTGTCAAGTGTGAAATCTCCGGGCTCAACCCGGAAAGTGCGCTTGAGACTGCTTGGCTGGAGTCCG
GGAGAGGGAATCGGAATGCAGGGTGTAGCGGTGAAATGCGTTGATATCCTGCAGAACACCGGAGGCGAAGGCGGATTCCT
TGAACGGTACTGACGCTGAGGCGCGAAAGTCGGGGGAGCAAACAGGATTAGATACCCCAGTAGTCC
>t0012697_II-10;size=4;
CCTACGGGCGGCAGCAGCTAAGAATATTCCGCAATGGACGAAAGTCTGACGGAGCGACGCCGCGTGGATGATGAAGGCCG
GAAGGTTGTAAAATCCTTTTAAGCATGAAGAATAAGTATGGAGAGAGAAACTCCATATGGTGACGGTAGTGCTTGAATAA
GCAACGGCTAATTACGTGCCAGCAGCCGCGGTAACACGTAAGTTGCGAGCGTTGTTCGGAATTATTGGGCGTAAAGGGCA
TGTAGGCGGTTTTGCAAGCTTGGTGTGAAATCCCGGGGCTTAACTCCGGAATTGCGTTGAGAACTGCATAACTAGAGTCA
CTGAGGGGCAATCAGAATTCCTGGTGTAGGGGTGAAATCTGTAGATATCAGGAAGAATACCAATGGCGAAGGCAGGTTAC
CAGCAGATGACTGACGCTGAGGTGCGAAGGTGCGGGGAGCAAACAGGATTAGATACCCTGGTAGTCC
>t0009655_II-10;size=4;
CCTACGGGAGGCAGCAGTGAGGAATATTGGTCAATGGCCGGAAGGCTGAACCAGCCAAGTAGCGTGAGGGATGACTGCCC
TATGGGTTGTAAACCTCTTTTGTACGGGAATAACGGTCTCCACGTGTGGTGATGTGCATGTACCGTACGAATAAGGATCG
GCTAACTCCGTGCCAGCAGCCGCGGTAATACGGAGGATCCGAGCGTTATCCGGATTTATTGGGTTTAAAGGGAGCGTAGG
CGGACTGTTAAGTCAGCTGTGAAATGTAGACGCTCAACGTCTGCACTGCAGTTGAAACTGGCAGCCTTGAGTGCGTAAGA
GGCAGGCGGAATTCGTCGTGTAGCGGTGAAATGCTTAGATATGACGAAGAACTCCGATTGCGAAGGCAGCTTGCTGGGCC
GCAACTGACGCTGAAGCTCGAAGGTGCGGGTATCAAACAGGATTAGATACCCCGGTAGTCC
>t0009997_II-10;size=4;
CCTACGGGCGGCTGCAGTGAGGAATATTGGTCAATGGACGGAAGTCTGAACCAGCCATGCCGCGTGAAGGAAGGAGGCCC
TATGGGTTGTGAACTTCTTTTGCCGCAGAGTAATAAGGGTCCTGCGGGGCCTGATGAGAGTATGCGGCGAATAAGCATCG
GCTAACTCCGTGCCAGCAGCCGCGGTAATACGGAGGATGCAAGCGTTATCCGGATTTATTGGGTTTAAAGGGTGCGTAGG
CGGACGCGTAAGTCAGCGGTGAAATATCCCGGCTCAACCGGGAGGCTGCCGTTGATACTGCGCGACTGGAGTCCAAACGG
CGCCGGCGGAATATGTAATGTAGCGGTGAAATGCATAGATATTACATAGAACACCGATCGCGAAGGCAGCTGGCGAGGAT
GGTACTGACGCTGAGGCACGAAGGCGTGGGGATCAAACAGGATTAGATACCCTTGTAGTCC
>t0007751_II-10;size=4;
CCTACGGGGGGCTGCAGTGGGGAATATTGCACAATGGGGGAAACCCTGATGCAGCGATGCCGCGTGGAGGAAGAAGGTTT
TCGGATTGTAAACTCCTGTCTTAAAGGACGATAATGACGGTACTTTAGGAGGAAGCTCCGGCTAACTACGTGCCAGCAGC
CGCGGTAATACGTAGGGAGCGAGCGTTGTCCGGAATTACTGGGTGTAAAGGGAGCGTAGGCGGGATTGCAAGTCAGATGT
GAAAACTATGGGCTCAACCCATAGACTGCATTTGAAACTGTAGTTCTTGAGTGAAGTAGAGGTAAGCGGAATTCCTGGTG
TAGCGGTGAAATGCGTAGATATCAGGAGGAACACCGGTGGCGAAGGCGGCTTACTGGGCTTTTACTGACGCTGAGGCTCG
AAAGCGTGGGGAGCAAACAGGATTAGATACCCTGGTAGTCC
>t0005857_II-10;size=4;
CCTACGGGAGGCTGCAGTGGGGAATATTGCACAATGGGGGAAACCCTGATGCAGCGATGCCGCGTGGAGGAAGAAGGTTT
TCGGATTGTAAACTCCTGTCTTAAAGGACGATAATGACGGTACTTTAGGAGGAAGCTCCGGCTAACTACGTGCCAGCAGC
CGCGGTAATACGTAGGGAGCGAGCGTTGTCCGGAATTACTGGGTGTAAAGGGAGCGTAGGCGGGATTGCAAGTCAGATGT
GAAAACTATGGGCTCAACCCATAGACTGCATTTGAAACTGTAGTTCTTGAGTGAAGTAGAGGTAAGCGGAATTCCTGGTG
TAGCGGTGAAATGCGTAGATATCAGGAGGAACACCGGTGGCGAAGGCGGCTTACTGGGCTTTTACTGACGCTGAGGCTCG
AAAGCGTGGGGAGCAAACAGGATTAGATACCCCGGTAGTCC
>t0000279_II-10;size=4;
CCTACGGGAGGCTGCAGCTAAGAATATTCCGCAATGGACGAAAGTCTGACGGAGCGACGCCGCGTGGATGATGAAGGCCG
GAAGGTTGTAAAATCCTTTTATGACTGAGGAATAAGTATGGTGAGAGAAACGCCATATGGTGACTGTAGGTCATGAATAA
GCAACGGCTAATTACGTGCCAGCAGCCGCGGTAACACGTAAGTTGCGAGCGTTGTTCGGAATTATTGGGCGTAAAGGGCA
TGTAGGCGGTTTTGCAAGCTTGGTGTGAAATCCCGGGGCTTAACTCCGGAATTGCGTTGAGAACTGCATAACTAGAGTCA
CTGAGGGGCAATCAGAATTCCAGGTGTAGGGGTGAAATCTGTAGATATCTGGAAGAATACCAATGGCGAAGGCAGGTTAC
CAGCAGATGACTGACGCTGAGGTGCGAAGGTGCGGGGAGCAAACAGGATTAGATACCCCGGTAGTCC
>t0002222_II-10;size=4;
CCTACGGGCGGCTGCAGTGGGGAATATTGCACAATGGGCGCAAGCCTGATGCAGCAACGCCGCGTGAGGGAAGACGGTCT
TCGGATTGTAAACCTTTGTCTTTGGTGAAGAAGAAAGTGACGGTAGCCAAGGAGGAAGCCACGGCTAACTACGTGCCAGC
AGCCGCGGTAATACGTAGGTGGCAAGCGTTGTCCGGAATTACTGGGTGTAAAGGGAGCGCAGGCGGGACAGCAAGTTGGA
TGTGAAATACCGAGGCTTAACCACGGAGCTGCATCCAAAACTGTTGTTCTTGAGTGAAGTAGAGGTAGGCGGAATTCCGA
GTGTAGCGGTGAAATGCGTAGATATTCGGAGGAACACCAGTGGCGAAGGCGGCCTACTGGGCTTTAACTGACGCTGAGGC
TCGAAAGTGTGGGGAGCAAACAGGATTAGATACCCTAGTAGTCC
>t0021494_II-10;size=4;
CCTACGGGCGGCAGCAGTAAGGAATATTGGGCAATGGGGGGAACCCTGACCCAGCCATGCCGCGTGAGGGAATGAGGCCC
TACGGGTCGTGAACCTCTTTTGCCTGGGGATAACCCCTCCCGCGCGACGGGGGGCTGCAGGTACCAGGCGAATAAGCATC
GGCTAACTCCGTGCCAGCAGCCGCGGTAATACGGAGGATGCGAGCGTTATCCGGATTCATTGGGTTTAAAGGGTGCGCAG
GCGGCCATGTAAGTCAGCGGTGAAAGCCAGGGGCCCAACCCCGGAAGTGCCGTTGATACTGCATGGCTGGAATGCGGTCG
AGGCGGGCGGAATGTGACGTGTAGCGGTGAAATGCATAGATATGTCACAGAACTCCGATAGCGAAGGCAGCTCGCCAGGC
CTGCATTGACGCTCAGGCACGAAAGCGTGGGGATCAAACAGGATTAGATACCCGGGTAGTCC
>t0001535_II-10;size=4;
CCTACGGGGGGCTGCAGTGAGGAATATTGGACAATGGCCGGAAGGCTGATCCAGCCATGCCGCGTGAAGGCAGACGGTCC
TATGGATTGTAAACTTCTTTTGTACGGGAGCAATAAGGTGGACGTGTCCATCGATGAGAGTACCGTACGAATAAGCATCG
GCTAACTCCGTGCCAGCAGCCGCGGTAATACGGAGGATGCGAGCGTTATCCGGATTTATTGGGTTTAAAGGGTGCGTAGG
CGGACTGGTAAGTCAGCGGTGAAACGCAGGTGCTCAACACCTGACCTGCCGTTGATACTGCTGGTCTTGAATGCGGATGC
TGTGGGAGGAATGTGTGGTGTAGCGGTGAAATGCATAGATATCACACAGAACACCGATTGCGAAGGCATCTCACAAATCC
GCGATTGACGCTGAGGCACGAAAGTGCGGGGATCGAACAGGATTAGATACCCTAGTAGTCC
>t0011331_II-10;size=4;
CCTACGGGTGGCTGCAGTGAGGAATATTGGTCAATGGACGGAAGTCTGAACCAGCCATGCCGCGTGAAGGAAGACGGCCC
TATGGGTTGTAAACTTCTTTTGTGGTGGAGCAATAAGGCGTACGTGTACGTCGATGAGAGTACATCACGAATAAGCATCG
GCTAACTCCGTGCCAGCAGCCGCGGTAATACGGAGGATGCAAGCGTTATCCGGATTTATTGGGTTTAAAGGGTGCGTAGG
CTGTGCAGCAAGTCAGAGGTGAAAGCCCGGTGCTCAACACCGGAACTGCCTTTGATACTGTTGTGCTGGAATACGGATGC
CGTGGGAGGAATGAGTAGTGTAGCGGTGAAATGCATAGATATTACTCAGAACACCGATTGCGAAGGCATCTCACGAATCC
GTCATTGACGCTGAGGCACGAAAGTGTGGGGATCAAACAGGATTAGATACCCGAGTAGTCC
>t0009130_II-10;size=4;
CCTACGGGAGGCTGCAGTGGGGAATATTGCACAATGGGGGAAACCCTGATGCAGCGATGCCGCGTGGAGGAAGAAGGTTT
TCGGATTGTAAACTCCTGTCTTAAAGGACGATAATGACGGTACTTTAGGAGGAAGCTCCGGCTAACTACGTGCCAGCAGC
CGCGGTAATACGTAGGGAGCGAGCGTTGTCCGGAATTACTGGGTGTAAAGGGAGCGTAGGCGGGATCGCAAGTCAGATGT
GAAATACATGGGCTTAACCCATGGGCTGCATTTGAAACTGTGGTTCTTGAGTGAAGTAGAGGTAAGCGGAATTCCTGGTG
TAGCGGTGAAATGCGTAGATATCAGGAGGAACACCGGTGGCGAAGGCGGCTTACTGGGCTTTTACTGACGCTGAGGCTCG
AAAGCGTGGGGAGCAAACAGGATTAGATACCCGAGTAGTCC
>t0001208_II-10;size=4;
CCTACGGGGGGCTGCAGCTAAGAATATTCCGCAATGGACGAAAGTCTGACGGAGCGACGCCGCGTGGATGATGAAGGCCG
GAAGGTTGTAAAATCCTTTTAAGCATGAAGAATAAGTATGGAGAGAGAAACTCCATATGGTGACGGTAGTGCTTGAATAA
GCAACGGCTAATTACGTGCCAGCAGCCGCGGTAACACGTAAGTTGCGAGCGTTGTTCGGAATTATTGGGCGTAAAGGGCA
TGTAGGCGGTTTTGCAAGCTTGGTGTGAAATCTCGGGGCTTAACTCCGGAATTGCGTTGAGAACTGCATAACTAGAGTCA
CTGAGGGGCAATCAGAATTCCTGGTGTAGGGGTGAAATCTGTAGATATCAGGAAGAATACCAATGGCGAAGGCAGGTTAC
CAGCAGATGACTGACGCTGAGGTGCGAAGGTGCGGGGAGCAAACAGGATTAGATACCCGAGTAGTCC
>t0005245_II-10;size=4;
CCTACGGGCGGCTGCAGTGAGGAATATTGGTCAATGGGCGAGAGCCTGAACCAGCCAAGTAGCGTGGAGGAAGAAGGTCC
TATGGGTTGTAAACTCCTTTTGTGCGGGGGTAAAGTGCGCCACGTGTGGTGCATTGCAAGTACCGTACGAATAAGCATCG
GCTAACTCCGTGCCAGCAGCCGCGGTAATACGGAGGATGCGAGCGTTATCCGGATTTATTGGGTTTAAAGGGAGCGTAGG
CTGGATGTTAAGTCAGCGGTCAAAAGGAGCGGCTCAACCGTTCTTCGCCGTTGATACTGGTATCCTTGAGTGCGCAAGAG
GTGGATGGAATTTAGGGTGTAGCGGTGAAATGCTTAGATATCCTAAAGAACTCCGATTGCGAAGGCAGTCCACTGGGGCG
CAACTGACGCTGAAGCTCGAAAGTGCGGGTATCAAACAGGATTAGATACCCGTGTAGTCC
>t0041057_II-10;size=4;
CCTACGGGCGGCAGCAGTGAGGAATATTGGTCAATGGACGGAAGTCTGAACCAGCCATGCCGCGTGAAGGAAGGAGGCCC
TATGGGTTGTGAACTTCTTTTGCCGCAGAGTAATAAGGGTCCTGCGGGGCCTGATGAGAGTATGCGGCGAATAAGCATCG
GCTAACTCCGTGCCAGCAGCCGCGGTAATACGGAGGATGCAAGCGTTATCCGGATTTATTGGGTTTAAAGGGTGCGTAGG
CGGACGCGTAAGTCAGCGGTGAAATATCCCGGCTCAACCGGGAGGCTGCCGTTGATACTGCGCGACTGGAGTCCAAACGG
CGCCGGCGGAATATGTAATGTAGCGGTGAAATGCATAGATATTACATAGAACACCGATCGCGAAGGCAGCTGGCGAGGAT
GGTACTGACGCTGAGGCACGAAGGCGTGGGGATCAAACAGGATTAGATACCCTGGTAGTCC
>t0010346_II-10;size=4;
CCTACGGGCGGCAGCAGGTACCAGGCGAATAAGCATCGGCTAACTCCGTGCCAGCAGCCGCGGTAATACGGAGGATGCGA
GCGTTATCCGGATTCATTGGGTTTAAAGGGTGCGCAGGCGGCCATGTAAGTCAGCGGTGAAAGCCAGGGGCCCAACCCCG
GAAGTGCCGTTGATACTGCACGGCTGGAATGCGGTCGAGGCGGGCGGAATGTGACGTGTAGCGGTGAAATGCATAGATAT
GTCACAGAACTCCGATAGCGAAGGCAGCTCGCCAGGCCTGCATTGACGCTCAGGCACGAAAGCGTGGGGATCAAACAGGA
TTAGATACCCGAGTAGTCC
>t0007913_II-10;size=4;
CCTACGGGCGGCTGCAGTGAGGAATATTGGTCAATGGCCGAGAGGCTGAACCAGCCAAGTAGCGTGCAGGAAGACGGCCC
TACGGGTTGTAAACTGCTTTTGCGCGTGATTAAAACACCCCACGTGTGGGGTTTTGCAGTTAGCGCGCGAATAAGGACCG
GCTAATTCCGTGCCAGCAGCCGCGGTAATACGGAAGGTCCTGGTGTTATCCGGATTTATTGGGTTTAAAGGGAGCGTAGG
CGGCTGAATAAGCGTGTTGTGAAATCCCGGGGCTCAACCCCGCGTGTGCAGCGCGAACTGTTCAGCTTGAGAGTACGCCA
GGCAGGCGGAATTCGTGGTGTAGCGGTGAAATGCTTAGATATCACGAAGAACCCCGATTGCGAAGGCAGCTTGCCGGAGT
ATTTCTGACGCTGAAGCTCGAAGGTGCGGGTATCGAACAGGATTAGATACCCTGGTAGTCC
>t0034021_II-10;size=4;
CCTACGGGCGGCAGCAGTCGAGGATCATTTGCAATGGGCGAAAGCCTGACAATGCGACGCTGCGTGGAGGATGAAGGCCT
TCGGGTTGTAAACTCCTGTCATAGGGGAACAGGCGATGGCGGTCAATACCCGCCTGAGTTGAGTGTACCCTAAGAGGAAT
TGGCGGCTAACTCTGTGCCAGCAGCCGCGGTAATACAGAGGCCAAGAGCGTTGTTCGGATTTACTGGGCGTAAAGGGCGC
GTAGGCGGTCTTGCGTGTCAAGTGTGAAATCTCCGGGCCCAACCCGGAAAGTGCGCTTGAAACTACAGGACTCGAGTCTG
GGAGAGGGAATCGGAATGCAGGGTGTAGCGGTGAAATGCGTTGATATCCTGCAGAACACCGGAGGCGAAGGCGGATTCCT
TGAACAGCACTGACGCTGAGGCGCGAAAGTCGGGGGAGCAAACAGGATTAGATACCCTGGTAGTCC
>t0006136_II-10;size=4;
CCTACGGGAGGCTGCAGTCGAGGATCATTTGCAATGGGCGAAAGCCTGACAATGCGACGCTGCGTGGAGGATGAAGGCCT
TCGGGTTGTAAACTCCTGTCATAGGGGAACAGGCGGACCGACCTAACACGTCGGCGAGTTGAGTGTACCCTAAGAGGAAT
TGGCGGCTAACTCTGTGCCAGCAGCCGCGGTAATACAGAGGCCAAGAGCGTTGTTCGGATTTACTGGGCGTAAAGGGCGC
GTAGGCGGCCGAGTGTGTCAGATGTGAAATCTCCGGGCTCAACCCGGAAAGTGCGTCTGAAACTGCTTGGCTCGAGTCTG
GGAGAGGGAATCGGAATATAGGGTGTAGCGGTGAAATGCGTTGATATCCTATAGAACACCGGAGGCGAAGGCGGATTCCT
TGAACGGTACTGACGCTGAGGCGCGAAAGTCGGGGGAGCAAACAGGATTAGATACCCGAGTAGTCC
>t0024302_II-10;size=4;
CCTACGGGGGGCTGCAGTGGGGAATATTGCACAATGGGGGAAACCCTGATGCAGCGACGCCGCGTGAGTGAAGAAGTATT
TCGGTATGTAAAGCTCTATCAGCAGGGAAGAAAATGACGGTACCTGACTAAGAAGCCCCGGCTAACTACGTGCCAGCAGC
CGCGGTAATACGTAGGGGGCAAGCGTTATCCGGATTTACTGGGTGTAAAGGGAGCGTAGACGGCATGGCAAGTCTGAAGT
GAAAGCTCGGGGCTCAACCCCGGAACTGCTTTGGAAACTGTCAAGCTAGAGTGTCGGAGAGGTAAGTGGAATTCCTAGTG
TAGCGGTGAAATGCGTAGATATTAGGAGGAACACCAGTGGCGAAGGCGGCTTACTGGACGATAACTGACGTTGAGGCTCG
AAAGCGTGGGGAGCAAACAGGATTAGATACCCTGGTAGTCC
>t0014209_II-10;size=4;
CCTACGGGGGGCTGCAGTCGAGGATCATTTGCAATGGGCGAAAGCCTGACAATGCGACGCTGCGTGGAGGATGAAGGCCT
TCGGGTTGTAAACTCCTGTCATAGGGGAACAGGCGATGGCGGTCAATACCCGCCTGAGTTGAGTGTACCCTAAGAGGAAT
TGGCGGCTAACTCTGTGCCAGCAGCCGCGGTAATACAGAGGCCAAGAGCGTTGTTCGGATTTACTGGGCGTAAAGGGCGC
GTAGGCGGTCTTGCGTGTCAAGTGTGAAATCTCCGGGCCCAACCCGGAAAGTGCGCTTGAAACTACAGGACTCGAGTCTG
GGAGAGGGAATCGGAATGCAGGGTGTAGCGGTGAAATGCGTTGATATCCTGCAGAACACCGGAGGCGAAGGCGGATTCCT
TGAACAGCACTGACGCTGAGGCGCGAAAGTCGGGGGAGCAAACAGGATTAGATACCCTGGTAGTCC
>t0019685_II-10;size=4;
CCTACGGGAGGCTGCAGTCGAGGATCATTTGCAATGGGCGAAAGCCTGACAATGCGACGCTGCGTGGAGGATGAAGGCCT
TCGGGTTGTAAACTCCTGTCATAGGGGAACAGGCGATCTTACCTAATACGTAAGTGAGTTGAGTGTACCCTAAGAGGAAT
TGGCGGCTAACTCTGTGCCAGCAGCCGCGGTAATACAGAGGCCAAGAGCGTTGTTCGGATTTACTGGGCGTAAAGGGCGC
GTAGGCGGTCTTGCGTGTCAAGTGTGAAATCTCCGGGCCCAACCCGGAAAGTGCGCTTGAAACTACAGGACTCGAGTCTG
GGAGAGGGAATCGGAATATAGGGTGTAGCGGTGAAATGCGTTGATATCCTATAGAACACCGGAGGCGAAGGCGGATTCCT
TGAACAGCACTGACGCTGAGGCGCGAAAGTCGGGGGAGCAAACAGGATTAGATACCCCGGTAGTCC
>t0008051_II-10;size=4;
CCTACGGGTGGCTGCAGTCGAGGATCATTTGCAATGGGCGAAAGCCTGACAATGCGACGCTGCGTGGAGGATGAAGGCCT
TCGGGTTGTAAACTCCTGTCATAGGGGAACAGGCGGACCGACCTAACACGTCGGCGAGTTGAGTGTACCCTAAGAGGAAT
TGGCGGCTAACTCTGTGCCAGCAGCCGCGGTAATACAGAGGCCAAGAGCGTTGTTCGGATTTACTGGGCGTAAAGGGCGC
GTAGGCGGCCGAGTGTGTCAGATGTGAAATCTCCGGGCTCAACCCGGAAAGTGCGTCTGAAACTGCTTGGCTCGAGTCTG
GGAGAGGGAATCGGAATATAGGGTGTAGCGGTGAAATGCGTTGATATCCTATAGAACACCGGAGGCGAAGGCGGATTCCT
TGAACGGTACTGACGCTGAGGCGCGAAAGTCGGGGGAGCAAACAGGATTAGATACCCCAGTAGTCC
>t0053098_II-10;size=4;
CCTACGGGAGGCTGCAGTGGGGAATATTGGGCAATGGGCGCAAGCCTGACCCAGCAACGCCGCGTGAAGGATGAAGGTCC
TCGGATTGTAAACTTCTTTGATCAGGGACGAATTTTGACGGTACCTGAAGAACAAGTCACGGCTAACTACGTGCCAGCAG
CCGCGGTAATACGTAGGTGACAAGCGTTATCCGGATTTACTGGGTGTAAAGGGCGTGTAGGCGGTTTAGCAAGTCAGAAG
TGAAATTCCCGGGCTTAACTTGGGCGCTGCTTCTGAAACTGCTTTACTTGAGTACTGGAGAGGATAGTGGAATTCCTAGT
GTAGCGGTAAAATGCGCAGATATTAGGAGGAACACCGGTGGCGAAGGCGGCTATCTGGACAGTAACTGACGCTGAGGCGC
GAAAGCACGGGGAGCAAACAGGATTAGATACCCTAGTAGTCC
>t0011438_II-10;size=4;
CCTACGGGCGGCTGCAGTGGGGAATATTGGGCAATGGGCGAAAGCCTGACCCAGCAACGCCGCGTGAAGGATGAAGGTCT
TCGGATTGTAAACTTCTTTGATCAGGGACGAATTTTGACGGTACCTGAAGAACAAGTCACGGCTAACTACGTGCCAGCAG
CCGCGGTAATACGTAGGTGACAAGCGTTATCCGGATTTACTGGGTGTAAAGGGCGTGTAGGCGGTTTTGCAAGTCAGATG
TGAAATTCCCGGGCTTAACTTGGGCGCTGCATCTGAAACTGCAGAACTTGAGTACTGGAGGGGATAGCGGAATTCCTAGT
GTAGCGGTAAAATGCGCAGATATTAGGAGGAACACCGGTGGCGAAGGCGGCTATCTGGACAGTAACTGACGCTGAGGCGC
GAAAGCGTGGGGAGCAAACAGGATTAGATACCCCTGTAGTCC
>t0012626_II-10;size=4;
CCTACGGGAGGCAGCAGGTACCAGGCGAATAAGCATCGGCTAACTCCGTGCCAGCAGCCGCGGTAATACGGAGGATGCGA
GCGTTATCCGGATTCATTGGGTTTAAAGGGTGCGCAGGCGGCCATGTAAGTCAGCGGTGAAAGCCAGGGGCCCAACCCCG
GAAGTGCCGTTGATACTGCATGGCTGGAATGCGGTCGAGGCGGGCGGAATGTGACGTGTAGCGGTGAAATGCATAGATAT
GTCACAGAACTCCGATAGCGAAGGCAGCTCGCCAGGCCTGCATTGACGCTCAGGCACGAAAGCGTGGGGATCAAACAGGA
TTAGATACCCGGGTAGTCC
>t0015744_II-10;size=4;
CCTACGGGGGGCTGCAGTGAGGAATATTGGTCAATGGGCGAGAGCCTGAACCAGCCAAGTAGCGTGGAGGAAGAAGGTCC
TATGGGTTGTAAACTCCTTTTGTGCGGGGGTAAAGTGCGCCACGTGTGGTGCATTGCAAGTACCGTACGAATAAGCATCG
GCTAACTCCGTGCCAGCAGCCGCGGTAATACGGAGGATGCGAGCGTTATCCGGATTTATTGGGTTTAAAGGGAGCGTAGG
CTGGATGTTAAGTCAGCGGTCAAAAGGAGCGGCTCAACCGTTCTTCGCCGTTGATACTGGTATCCTTGAGTGCGCAAGAG
GTGGATGGAATTTAGGGTGTAGCGGTGAAATGCTTAGATATCCTAAAGAACTCCGATTGCGAAGGCAGTCCACTGGGGCG
CAACTGACGCTGAAGCTCGAAAGTGCGGGTATCAAACAGGATTAGATACCCCGGTAGTCC
>t0010584_II-10;size=4;
CCTACGGGGGGCTGCAGTGGGGAATATTGGGCAATGGGCGCAAGCCTGACCCAGCAACGCCGCGTGAAGGAAGAAGGCTT
TCGGGTTGTAAACTTCTTTTACCAGGGACGAAGGACGTGACGGTACCTGGAGAAAAAGCCACGGCTAACTACGTGCCAGC
AGCCGCGGTAATACGTAGGTGGCAAGCGTTGTCCGGATTTACTGGGTGTAAAGGGCGTGTAGGCGGAGATGCAAGTCAGG
AGTGAAATCTATGGGCTTAACCCATAAACTGCTTTTGAAACTGTATCCCTTGAGTATCGGAGAGGCAGGCGGAATTCCTA
GTGTAGCGGTGAAATGCGTAGATATTAGGAGGAACACCAGTGGCGAAGGCGGCCTGCTGGACGACAACTGACGCTGAGGC
GCGAAAGCGTGGGGAGCAAACAGGATTAGATACCCTAGTAGTCC
>t0034609_II-10;size=4;
CCTACGGGAGGCTGCAGCTAAGAATATTCCGCAATGGACGAAAGTCTGACGGAGCGACGCCGCGTGGATGATGAAGGCCG
GAAGGTTGTAAAATCCTTTTATAACTGAGGAATAAGTATTATCAGAGAAAGGTAGTATGGTGACTGTAGGTTATGAATAA
GCAACGGCTAATTACGTGCCAGCAGCCGCGGTAACACGTAAGTTGCGAGCGTTGTTCGGAATTATTGGGCGTAAAGGGCA
TGTAGGCGGTTTTGCAAGCTTGGTGTGAAATCCCGGAGCTCAACTCCGGAATTGCGTTGAGAACTGCATAACTAGAGTCA
CTGAGGGGCAATCAGAATTCCAGGTGTAGGGGTGAAATCTGTAGATATCTGGAAGAATACCAATGGCGAAGGCAGGTTAC
CAGCAGATGACTGACGCTGAGGTGCGAAGGTGCGGGGAGCAAACAGGATTAGATACCCTGGTAGTCC
>t0003970_II-10;size=4;
CCTACGGGGGGCTGCAGTGAGGAATATTGGTCAATGGGCGGAAGCCTGAACCAGCCATGCCGCGTGCAGGAATGAGGCCC
TATGGGTCGTAAACTGCTTTTGCCGGGGAGCAATAAGGCATACGCGTATGCCGATGAGAGTACCCGGCGAATAAGCATCG
GCTAACTCCGTGCCAGCAGCCGCGGTAATACGGAGGATGCGAGCGTTATCCGGATTTATTGGGTTTAAAGGGTGCGTAGG
CTGTCCGTCAAGTCAGCGGTGAAATGCCGGGGCTCAACCCCGGAGCTGCCGTTGATACTGTCGGGCTTGAATACTGTTGC
CGTGGGAGGAATGAGTAGTGTAGCGGTGAAATGCATAGATATTACTCAGAACACCGATTGCGAAGGCATCTCACGAAGCA
GCGATTGACGCTGAGGCACGAAAGCGTGGGGATCAAACAGGATTAGATACCCGTGTAGTCC
>t0001560_II-10;size=4;
CCTACGGGTGGCTGCAGTGAGGAATATTGGTCAATGGGCGAGAGCCTGAACCAGCCAAGTAGCGTGGAGGAAGAAGGTCC
TATGGGTTGTAAACTCCTTTTGTGCGGGGGTAAAGTGCGCCACGTGTGGTGCATTGCAAGTACCGTACGAATAAGCATCG
GCTAACTCCGTGCCAGCAGCCGCGGTAATACGGAGGATGCGAGCGTTATCCGGATTTATTGGGTTTAAAGGGAGCGTAGG
CTGGATGTTAAGTCAGCGGTCAAAAGGAGCGGCTCAACCGTTCTTCGCCGTTGATACTGGTATCCTTGAGTGCGCAAGAG
GTGGATGGAATTTAGGGTGTAGCGGTGAAATGCTTAGATATCCTAAAGAACTCCGATTGCGAAGGCAGTCCACTGGGGCG
CAACTGACGCTGAAGCTCGAAAGTGCGGGTATCAAACAGGATTAGATACCCCGGTAGTCC
>t0004987_II-10;size=4;
CCTACGGGAGGCTGCAGTGAGGAATATTGGTCAATGGGGGGAACCCTGAACCAGCCATGCCGCGTGAAGGAAGACGGCCC
TATGGGTTGTAAACTTCTTTTGTACGGGAATAACGTTGGCCACGCGTGGCCATGAGAAGGTACCGTATGAATAAGCATCG
GCTAACTCCGTGCCAGCAGCCGCGGTAATACGGAGGATGCAGGCGTTATCCGGATTTATTAGGTTTAAAGGGTGCGTAGG
CGGCCAGGTAAGTCAGCGTTGAAAGTCTGCGGCTCAACCGTAGAATTGGCATTGATACTGTTTGGCTAGGATGTGGCGGA
AGTAGGCGGAATGTGCAGTGTAGCGGTGAAATGCTTAGATATTGTACAGAACACCAATTGCGAAGGCAGCTTACTATACC
ATGATTGACGCTGAGGCACGAAAGCGTGGGGATCGAACAGGATTAGATACCCTTGTAGTCC
>t0004172_II-10;size=4;
CCTACGGGAGGCTGCAGTAGGGAATATTGCACAATGGGGGAAACCCTGATGCAGCGACGCCGCGTGAGTGATTGAAGTAT
TTCGGTATGTAAAGCTCTATCAGCAGGGAAGATAATGACGGTACCTGACTAAGAAGCCCCGGCTAACTACGTGCCAGCAG
CCGCGGTAATACGTAGGGGGCAAGCGTTATCCGGATTTACTGGGTGTAAAGGGAGTGTAGGTGGTCTGGTAAGTCAGATG
TGAAAGCCCGCGGCTCAACTGCGGGACTGCATTTGAAACTATCAGACTAGAGTGCAGGAGAGGAAAGTGGAATTCCTAGT
GTAGCGGTGAAATGCGTAGATATTAGGAAGAACACCAGTGGCGAAGGCGGCTTTCTGGACTGTAACTGACACTGAGGCTC
GAAAGCGTGGGGAGCAAACAGGATTAGATACCCTAGTAGTCC
>t0013520_II-10;size=4;
CCTACGGGCGGCAGCAGTGGGGAATATTGGACAATGGGGGAAACCCTGATCCAGCGACGCCGCGTGAGTGAAGAAGTATT
TCGGTATGTAAAGCTCTATCAGCAGGGAAGATAATGACGGTACCTGACTAAGAAGCCCCGGCTAACTACGTGCCAGCAGC
CGCGGTAATACGTAGGGGGCAAGCGTTATCCGGATTTACTGGGTGTAAAGGGAGCGTAGACGGCATGGCAAGTCTGATGT
GAAAACCCGGGGCTCAACCCCGGGACTGCATTGGAAACTGTCAGGCTAGAGTGCAGGAGAGGTAAGTGGAATTCCTAGTG
TAGCGGTGAAATGCGTAGATATTAGGAGGAACACCAGTGGCGAAGGCGGCTTACTGGACTGTAACTGACGTTGAGGCTCG
AAAGCGTGGGGAGCAAACAGGATTAGATACCCTAGTAGTCC
>t0004607_II-10;size=4;
CCTACGGGTGGCTGCAGTCGAGGATCATTTGCAATGGGCGAAAGCCTGACAATGCGACGCTGCGTGGAGGATGAAGGCCT
TCGGGTTGTAAACTCCTGTCATAGGGGAACAGGCGATCGGACCTAATACGTCCGTGAGTTGAGTGTACCCTAAGAGGAAT
TGGCGGCTAACTCTGTGCCAGCAGCCGCGGTAATACAGAGGCCAAGAGCGTTGTTCGGATTTACTGGGCGTAAAGGGCGC
GTAGGCGGTCTTGCGTGTCAAGTGTGAAATCTCCGGGCCCAACCCGGAAAGTGCGCTTGAAACTACAGGACTCGAGTCTG
GGAGAGGGAATCGGAATATAGGGTGTAGCGGTGAAATGCGTTGATATCCTATAGAACACCGGAGGCGAAGGCGGATTCCT
TGAACAGCACTGACGCTGAGGCGCGAAAGTCGGGGGAGCAAACAGGATTAGATACCCGAGTAGTCC
>t0009840_II-10;size=4;
CCTACGGGCGGCAGCAGTGAGGAATATTGGTCAATGGGCGGAAGCCTGAACCAGCCATGCCGCGTGCAGGAATGAGGCCC
TATGGGTCGTAAACTGCTTTTGCCGGGGAGCAATAAGGCATACGCGTATGCCGATGAGAGTACCCGGCGAATAAGCATCG
GCTAACTCCGTGCCAGCAGCCGCGGTAATACGGAGGATGCGAGCGTTATCCGGATTTATTGGGTTTAAAGGGTGCGTAGG
CTGTCCGTCAAGTCAGCGGTGAAATGCCGGGGCTCAACCCCGGAGCTGCCGTTGATACTGTCGGGCTTGAATACTGTTGC
CGTGGGAGGAATGAGTAGTGTAGCGGTGAAATGCATAGATATTACTCAGAACACCGATTGCGAAGGCATCTCACGAAGCA
GCGATTGACGCTGAGGCACGAAAGCGTGGGGATCAAACAGGATTAGATACCCTGGTAGTCC
>t0021065_II-10;size=4;
CCTACGGGTGGCTGCAGTGAGGAATATTGGTCAATGGGCGAGAGCCTGAACCAGCCAAGTAGCGTGAAGGAAGACTGCCC
TATGGGTTGTAAACTTCTTTTGTGCGGGGGTAAAGTGGTCCACGCGTGGTCCATTGCAAGTACCGTACGAATAAGCATCG
GCTAACTCCGTGCCAGCAGCCGCGGTAATACGGAGGATGCGAGCGTTATCCGGATTTATTGGGTTTAAAGGGAGCGTAGG
CGGGCGATTAAGTCAGCGGTTAAATAGTGTGGCTCAACCATGCCTTGCCGTTGATACTGGTTGTCTTGAGAGTACTAGAG
GTGGATGGAATTTAGGGTGTAGCGGTGAAATGCTTAGATATCCTAAAGAACTCCGATTGCGAAGGCAGTCCACTGGGGTA
CGTCTGACGCTGAAGCTCGAAAGTGCGGGTATCAAACAGGATTAGATACCCTAGTAGTCC
>t0001561_II-10;size=4;
CCTACGGGCGGCTGCAGTGAGGAATATTGGTCAATGGACGGAAGTCTGAACCAGCCATGCCGCGTGAAGGAAGGAGGCCC
TATGGGTTGTGAACTTCTTTTGCCGCAGAGTAATAAGGGTCCTGCGGGGCCTGATGAGAGTATGCGGCGAATAAGCATCG
GCTAACTCCGTGCCAGCAGCCGCGGTAATACGGAGGATGCAAGCGTTATCCGGATTTATTGGGTTTAAAGGGTGCGTAGG
CGGACGCGTAAGTCAGCGGTGAAATATCCCGGCTCAACCGGGAGGCTGCCGTTGATACTGCGCGACTGGAGTCCAAACGG
CGCCGGCGGAATATGTAATGTAGCGGTGAAATGCATAGATATTACATAGAACACCGATCGCGAAGGCAGCTGGCGAGGAT
GGTACTGACGCTGAGGCACGAAGGCGTGGGGATCAAACAGGATTAGATACCCGAGTAGTCC
>t0013079_II-10;size=4;
CCTACGGGAGGCTGCAGTGAGGAATATTGGTCAATGGACGGAAGTCTGAACCAGCCATGCCGCGTGCAGGAATAAGGCCC
TATGGGTCGTAAACTGCTTTTGTGGTGGAGCAATAAGACGTACGCGTACGTCGATGAGAGTACATCACGAATAAGCATCG
GCTAACTCCGTGCCAGCAGCCGCGGTAATACGGAGGATGCAAGCGTTATCCGGATTTATTGGGTTTAAAGGGTGCGTAGG
CTGTGCGACAAGTCAGGGGTGAAAGCCCGCCGCCCAACGGCGGAACTGCCTTTGATACTGTCGCGCTGGAATACGGATGC
CGTGGGAGGAATGAGTAGTGTAGCGGTGAAATGCATAGATATTACTCAGAACACCGATTGCGAAGGCATCTCACGAATCC
GTCATTGACGCTGAGGCACGAAAGCGTGGGGATCAAACAGGATTAGATACCCTTGTAGTCC
>t0003085_II-10;size=4;
CCTACGGGCGGCTGCAGTGAGGAATATTGGTCAATGGGCGCAAGCCTGAACCAGCCAAGTAGCGTGCAGGAAGACGGCCC
TATGGGTTGTAAACTGCTTTTGCGCGTGATTAAAGTGCGGTACTTGTGCCGTATTGCAGTTAGCGCGCGAATAAGGACCG
GCTAATTCCGTGCCAGCAGCCGCGGTAATACGGAAGGTCCTGGTGTTATCCGGATTTATTGGGTTTAAAGGGAGCGTAGG
CGGCCGATTAAGCGTGCTGTGAAATGGCGGGGCCCAACCCCGTCCCTGCAGCGCGAACTGGTTGGCTTGGGTACACGCAA
GGCAGGCGGAATTTGTGGTGTAGCGGTGAAATGCTTAGATATCACGAAGAACCCCGATTGCGAAGGCAGCTTGCCGGAGT
GTTACCGACGCTGAAGCTCGAAGGTGCGGGTATCGAACAGGATTAGATACCCGTGTAGTCC
>t0003043_II-10;size=4;
CCTACGGGAGGCTGCAGTGAGGAATATTGGTCAATGGGCGAGAGCCTGAACCAGCCAAGTCGCGTGAGGGAAGACGGCCC
TATGGGTTGTAAACCTCTTTTGCCGGGGAATAAAGTCAGGGATGAGTCCCAGTTTGCATGTACCCGGCGAATAAGGATCG
GCTAACTCCGTGCCAGCAGCCGCGGTAATACGGAGGATCCGAGTGTTATCCGGATTTATTGGGTTTAAAGGGTGCGTAGG
CGGTGGATCAAGTCAGTGGTGAAATGGTGCGGCTCAACCGTAGCATTGCCGTTGAAACTGGTTTACTTGAGTGCGAATGA
GGTGGGCGGAATGTGTCATGTAGCGGTGAAATGCATAGATATGACACAGAACACCGATTGCGGAGGCAGCTCACTGGGAC
GCGACTGACGCTGAGGCACGAAAGTGCGGGGATCGAACAGGATTAGATACCCTTGTAGTCC
>t0010909_II-10;size=4;
CCTACGGGAGGCTGCAGTCGAGGATCATTTGCAATGGGCGAAAGCCTGACAATGCGACGCTGCGTGGAGGATGAAGGCCT
TCGGGTTGTAAACTCCTGTCATAGGGGAACAGGCGATCTTACCTAATACGTAAGTGAGTTGAGTGTACCCTAAGAGGAAT
TGGCGGCTAACTCTGTGCCAGCAGCCGCGGTAATACAGAGGCCAAGAGCGTTGTTCGGATTTACTGGGCGTAAAGGGCGC
GTAGGCGGTCTTGCGTGTCAAGTGTGAAATCTCCGGGCCCAACCCGGAAAGTGCGCTTGAAACTACAGGACTCGAGTCTG
GGAGAGGGAATCGGAATATAGGGTGTAGCGGTGAAATGCGTTGATATCCTATAGAACACCGGAGGCGAAGGCGGATTCCT
TGAACAGCACTGACGCTGAGGCGCGAAAGTCGGGGGAGCAAACAGGATTAGATACCCCAGTAGTCC
>t0002085_II-10;size=4;
CCTACGGGAGGCTGCAGCTAAGAATATTCCGCAATGGACGAAAGTCTGACGGAGCGACGCCGCGTGGATGATGAAGGCCG
AAAGGTTGTAAAATCCTTTTGTATTGGACGAATAAGTGCGGCAGGTAATGGTCGCATGGTGACGGTACAGTTTGAATAAG
AGGCGGCTAATTACGTGCCAGCAGCCGCGGTAACACGTAAGCCTCGAGCGTTGTTCGGAATTATTGGGCGTAAAGGGCAT
GTAGGCGGTTATCTAAGCTTGGTGTGAAATTCAGGAGCTCAACTCCTGAACTGCATTGAGAACTGGATAGCTAGAGTTAC
TGAAGTGGAATCAGAATTCCAGGTGTAGGGGTGAAATCTGTAGATATCTGGAAGAATACCAATGGCGAAGGCAGGTTTCA
GGCAGATAACTGACGCTGAGGTGCGAAGGTGCGGGGAGCAAACAGGATTAGATACCCTAGTAGTCC
>t0025667_II-10;size=4;
CCTACGGGAGGCTGCAGTAGGGAATATTGGTCAATGGAAGCAATTCTGAACCAGCCATGCCGCGTGCAGGAAGACGGCCC
TATGGGTTGTAAACTGCTTTTGCCGCAGAGTAAACGTCGGGACGCGTCCCGGCCTGAGAGTATGCGGCGAATAAGTATCG
GCTAACTCCGTGCCAGCAGCCGCGGTAATACGGAGGATACGAGCGTTATCCGGATTTATTGGGTTTAAAGGGTGCGCAGG
CGGACCGGTAAGTCAGGGGTGAAATACTGCAGCTCAACTGCAGCCGTGCCTTTGATACTGTCGGACTAGAGACCAAGTGG
CGTGGCTGGAATGTGACGTGTAGCGGTGAAATGCATAGATATGTCACAGAACGCCGATCGTGAAGACAGGCCACGAACTT
GGATCTGACGCTCAGGCACGAAAGCGTGGGTATCAAACAGGATTAGATACCCTAGTAGTCC
>t0013322_II-10;size=4;
CCTACGGGCGGCTGCAGTCGAGGATCATTCGCAATGGGCGCAAGCCTGACGATGCGACGCTGCGTGGAGGACGAAGGCCT
TCGGGTTGTAAACTCCTGTCAGAAGGGAAAAGGGCGCACCCCCCAATAGGGGAATGCGCTTGATGGTACCTTCAGAGGAA
GCCACGGCTAACTCTGTGCCAGCAGCCGCGGTAATACAGAGGTGGCAAGCGTTGTTCGGATTTACTGGGCGTAAAGGGTG
CGTAGGCGGCACCGTGTGCCGGACGTGAAATCCCGGGGCTCACCCCCGGACGTGCGTACGGAACTGCGGTGCTCGGGTTC
GGAAGAGGAGATCGGAACGCAAGGTGTAGCGGTGAAATGCGTTGATATCTTGCGGAACACCGGAGGCGAAGGCGGATCTC
TTGTACGACACCGACGCTGAGGCACGAAAGCGTGGGGAGCAAACAGGATTAGATACCCCAGTAGTCC
>t0002399_II-10;size=4;
CCTACGGGCGGCTGCAGCTAAGAATATTCCGCAATGGACGAAAGTCTGACGGAGCGACGCCGCGTGGATGATGAAGGCCG
GAAGGTTGTAAAATCCTTTTATAACTGAGGAATAAGTATTATCAGAGAAAGGTAGTATGGTGACTGTAGGTTATGAATAA
GCAACGGCTAATTACGTGCCAGCAGCCGCGGTAACACGTAAGTTGCGAGCGTTGTTCGGAATTATTGGGCGTAAAGGGCA
TGTAGGCGGTTTTGCAAGCTTGGTGTGAAATCCCGGAGCTCAACTCCGGAATTGCGTTGAGAACTGCATAACTAGAGTCA
CTGAGGGGCAATCAGAATTCCAGGTGTAGGGGTGAAATCTGTAGATATCTGGAAGAATACCAATGGCGAAGGCAGGTTAC
CAGCAGATGACTGACGCTGAGGTGCGAAGGTGCGGGGAGCAAACAGGATTAGATACCCCAGTAGTCC
>t0001381_II-10;size=4;
CCTACGGGAGGCTGCAGTGAGGAATATTGGTCAATGGCCGAGAGGCTGAACCAGCCAAGTCGCGTGAGGGAAGACGGCCC
TATGGGTTGTAAACCTCTTTTGTGCGGGAATAAAGTTCCCCATGCGTGGGGATTTGCATGTACCGCACGAATAAGGATCG
GCTAACTCCGTGCCAGCAGCCGCGGTAATACGGAGGATCCGAGTGTTATCCGGATTTATTGGGTTTAAAGGGTGCGTAGG
CGGGTGATCAAGTCAGTGGTGAAATGGTGCGGCTCAACCGTAGCATTGCCGTTGAAACTGGTTGTCTTGAGTGCGAATGA
GGTGGGCGGAATGTGTCATGTAGCGGTGAAATGCATAGATATGACACAGAACACCGATTGCGGAGGCAGCTCACTGGGAC
GCGACTGACGCTGAGGCACGAAAGTGCGGGGATCGAACAGGATTAGATACCCCTGTAGTCC
>t0007862_II-10;size=4;
CCTACGGGTGGCTGCAGTGGGGAATATTGGACAATGGGGGAAACCCTGATCCAGCGACGCCGCGTGAGTGAAGAAGTATT
TCGGTATGTAAAGCTCTATCAGCAAGGAAGAAAATGACGGTACTTGACTAAGAAGCCCCGGCTAACTACGTGCCAGCAGC
CGCGGTAATACGTAGGGGGCAAGCGTTATCCGGATTTACTGGGTGTAAAGGGAGCGTAGACGGTCATGCAAGTCTGAAGT
GAAAGCCCGGGGCTCAACCGCGGGATTGCTTTGGAAACTGTAGGACTAGAGTGCAGGAGAGGTAAGTGGAATTCCTAGTG
TAGCGGTGAAATGCGTAGATATTAGGAGGAACACCAGTGGCGAAGGCGGCTTACTGGACTGTAACTGACGTTGAGGCTCG
AAAGCGTGGGGAGCAAACAGGATTAGATACCCTGGTAGTCC
>t0001060_II-10;size=4;
CCTACGGGTGGCTGCAGTGAGGAATATTGGTCAATGGACGAGAGTCTGAACCAGCCAAGTAGCGTGCAGGATGACGGCCC
TATGGGTTGTAAACTGCTTTTGTACGGGAATAAAGTGACCTACGTGTAGGTTTTTGCATGTACCGTAAGAATAAGGACCG
GCTAATTCCGTGCCAGCAGCCGCGGTAATACGGAAGGTCCGGGCGTTATCCGGATTTATTGGGTTTAAAGGGAGCGTAGG
CCGTGCTTTAAGCGTGTTGTGAAATGTAGGCGCCCAACGTCTGCACTGCAGCGCGAACTGGAGCACTTGAGTACGCAGGA
AGTAGGCGGAATTCGTCGTGTAGCGGTGAAATGCTTAGATATGACGAAGAACTCCGATTGGGAAGCCAGCTTACTGTAGC
GCCACTGACGCTGATGCTCGAAAGCGTGGGTATCGAACAGGATTAGATACCCCAGTAGTCC
>t0004984_II-10;size=4;
CCTACGGGAGGCAGCAGTGGGGAATATTGGGCAATGGGCGAAAGCCTGACCCAGCAACGCCGCGTGAAGGATGAAGGTCT
TCGGATTGTAAACTTCTTTGATCAGGGACGAATTTTGACGGTACCTGAAGAACAAGTCACGGCTAACTACGTGCCAGCAG
CCGCGGTAATACGTAGGTGACAAGCGTTATCCGGATTTACTGGGTGTAAAGGGCGTGTAGGCGGTTTTGCAAGTCAGATG
TGAAATTCCCGGGCTTAACTTGGGCGCTGCATCTGAAACTGCAGAACTTGAGTACTGGAGGGGATAGCGGAATTCCTAGT
GTAGCGGTAAAATGCGCAGATATTAGGAGGAACACCGGTGGCGAAGGCGGCTATCTGGACAGTAACTGACGCTGAGGCGC
GAAAGCGTGGGGAGCAAACAGGATTAGATACCCCAGTAGTCC
>t0046171_II-10;size=4;
CCTACGGGGGGCTGCAGTAGGGAATATTGGTCAATGGAAGCAATTCTGAACCAGCCATGCCGCGTGCAGGAAGACGGCCC
TATGGGTTGTAAACTGCTTTTGCCGCAGAGTAAACGTCGGGACGCGTCCCGGCCTGAGAGTATGCGGCGAATAAGTATCG
GCTAACTCCGTGCCAGCAGCCGCGGTAATACGGAGGATACGAGCGTTATCCGGATTTATTGGGTTTAAAGGGTGCGCAGG
CGGACCGGTAAGTCAGGGGTGAAATACTGCAGCTCAACTGCAGCCGTGCCTTTGATACTGTCGGACTAGAGACCAAGTGG
CGTGGCTGGAATGTGACGTGTAGCGGTGAAATGCATAGATATGTCACAGAACGCCGATCGTGAAGACAGGCCACGAACTT
GGATCTGACGCTCAGGCACGAAAGCGTGGGTATCAAACAGGATTAGATACCCTAGTAGTCC
>t0014256_II-10;size=4;
CCTACGGGGGGCAGCAGTAAGGAATATTGGGCAATGGGGGGAACCCTGACCCAGCCATGCCGCGTGAGGGAATGAGGCCC
TACGGGTCGTGAACCTCTTTTGCCTGGGGATAACCCCTCCCGCGCGACGGGGGGCTGCAGGTACCAGGCGAATAAGCATC
GGCTAACTCCGTGCCAGCAGCCGCGGTAATACGGAGGATGCGAGCGTTATCCGGATTCATTGGGTTTAAAGGGTGCGCAG
GCGGCCATGTAAGTCAGCGGTGAAAGCCAGGGGCCCAACCCCGGAAGTGCCGTTGATACTGCATGGCTGGAATGCGGTCG
AGGCGGGCGGAATGTGACGTGTAGCGGTGAAATGCATAGATATGTCACAGAACTCCGATAGCGAAGGCAGCTCGCCAGGC
CTGCATTGACGCTCAGGCACGAAAGCGTGGGGATCAAACAGGATTAGATACCCTTGTAGTCC
>t0026903_II-10;size=4;
CCTACGGGGGGCTGCAGTGGGGGATATTGCACAATGGGGGAAACCCTGATGCAGCGACGCCGCGTGAGTGAAGAAGTATT
TCGGTATGTAAAGCTCTATCAGCAGGGAAGAAAATGACGGTACCTGACTAAGAAGCACCGGCTAAATACGTGCCAGCAGC
CGCGGTAATACGTATGGTGCAAGCGTTATCCGGATTTACTGGGTGTAAAGGGAGCGTAGACGGATGGCTAAGTCTGATGT
GAAAGGTGAGGGCTCAACCCTTAAACTGCATTGGAAACTGGTCATCTAGAGTGTCGGAGAGGTAAGTGGAATTCCTAGTG
TAGCGGTGAAATGCGTAGATATTAGGAGGAACACCAGTGGCGAAGGCGGCTTACTGGACGATAACTGACGTTGAGGCTCG
AAAGCGTGGGGAGCAAACAGGATTAGATACCCTGGTAGTCC
>t0019713_II-10;size=4;
CCTACGGGGGGCAGCAGGTACCAGGCGAATAAGCATCGGCTAACTCCGTGCCAGCAGCCGCGGTAATACGGAGGATGCGA
GCGTTATCCGGATTCATTGGGTTTAAAGGGTGCGCAGGCGGCCATGTAAGTCAGCGGTGAAAGCCAGGGGCCCAACCCCG
GAAGTGCCGTTGATACTGCATGGCTGGAATGCGGTCGAGGCGGGCGGAATGTGACGTGTAGCGGTGAAATGCATAGATAT
GTCACAGAACTCCGATAGCGAAGGCAGCTCGCCAGGCCTGCATTGACGCTCAGGCACGAAAGCGTGGGGATCAAACAGGA
TTAGATACCCGGGTAGTCC
>t0011420_II-10;size=4;
CCTACGGGGGGCAGCAGTGAGGAATATTGGTCAATGGGCGCAAGCCTGAACCAGCCAAGTAGCGTGCAGGATGACGGCCC
TATGGGTTGTAAACTGCTTTTGTCGGGGGATAAAGTGACCCACGTGTGGGTTATTGCAGGTACCCGGTGAATAAGGACCG
GCTAATTCCGTGCCAGCAGCCGCGGTAATACGGAAGGTCCGAGCGTTATCCGGATTTATTGGGTTTAAAGGGAGCGTAGG
TGGAAGTGTAAGTCAGCCGTCAAATTGCGCAGCTTAACTGCGTCCAGCGGTTGAAACTGCATTTCTTGAGTGCACAAGAG
GAAGGTGGAATTCGTGGTGTAGCGGTGAAATGCTTAGATATCACGAAGAACTCCGATTGCGAAGGCAGCCTTCTGGGGTG
CAACTGACACTGAGGCTCGAAGGTGCGGGTATCAAACAGGATTAGATACCCTGGTAGTCC
>t0001517_II-10;size=4;
CCTACGGGTGGCTGCAGTGGGGAATATTGGGCAATGGGCGAAAGCCTGACCCAGCAACGCCGCGTGAAGGAAGAAGGTCT
TCGGATTGTAAACTTCTTTTATGAGGGACGAAGTACGTGACGGTACCTCATGAATAAGCCACGGCTAACTACGTGCCAGC
AGCCGCGGTAATACGTAGGTGGCAAGCGTTATCCGGATTTACTGGGTGTAAAGGGCGCGTAGGCGGGAAAGCAAGTCAGA
TGTGAAATCTATGGGCTTAACCCATAAACTGCATTTGAAACTGTTTTTCTTGAGTGCTGGAGAGGTAGATGGAATTCCTT
GTGTAGCGGTGAAATGCGTAGATATAAGGAAGAACACCAGTGGCGAAGGCGATCTACTGGACAGTAACTGACGCTGAGGC
GCGAAAGCGTGGGGAGCAAACAGGATTAGATACCCGAGTAGTCC
>t0002244_II-10;size=4;
CCTACGGGTGGCTGCAGTGAGGAATATTGGTCAATGGACGGAAGTCTGAACCAGCCATGCCGCGTGCAGGAATAAGGCCC
TATGGGTCGTAAACTGCTTTTGTGGTGGAGCAATAAGGCGTACGCGTACGTCGATGAGAGTACATCACGAATAAGCATCG
GCTAACTCCGTGCCAGCAGCCGCGGTAATACGGAGGATGCAAGCGTTATCCGGATTTATTGGGTTTAAAGGGTGCGTAGG
CTGTGCGACAAGTCAGGGGTGAAAGCCCGCCGCCCAACGGCGGAACTGCCTTTGATACTGTCGCGCTGGAATACGGATGC
CGTGGGAGGAATGAGTAGTGTAGCGGTGAAATGCATAGATATTACTCAGAACACCGATTGCGAAGGCATCTCACGAATCC
GTCATTGACGCTGAGGCACGAAAGCGTGGGGATCAAACAGGATTAGATACCCTAGTAGTCC
>t0017662_II-10;size=4;
CCTACGGGAGGCTGCAGTGAGGAATATTGGTCAATGGACGGAAGTCTGAACCAGCCATGCCGCGTGCAGGAATAAGGCCC
TATGGGTCGTAAACTGCTTTTGTGGTGGAGCAATAAGGTGCACGTGTGCATCGATGAGAGTACATCACGAATAAGCATCG
GCTAACTCCGTGCCAGCAGCCGCGGTAATACGGAGGATGCAAGCGTTATCCGGATTTATTGGGTTTAAAGGGTGCGTAGG
CTGTGGACCAAGTCAGTGGTGAAAGCCCGGGGCTTAACTCCGGAACTGCCATTGATACTGGCCCGCTGGAATACGGATGC
CGTGGGAGGAATGAGTAGTGTAGCGGTGAAATGCATAGATATTACTCAGAACACCGATTGCGAAGGCATCTCACGAATCC
GTTATTGACGCTGAGGCACGAAAGCGTGGGGATCAAACAGGATTAGATACCCCAGTAGTCC
>t0001452_II-10;size=4;
CCTACGGGGGGCTGCAGTGAGGAATATTGGTCAATGGGCGAGAGCCTGAACCAGCCATGTCGCGTGGAGGAATAAGGATC
TATGGTTCGTAAACTCCTTTTGCGGGGGGATAAAGTGCGGGACGCGTCCCGTATTGCAGGTACCCCGCGAATAAGCATCG
GCTAACTCCGTGCCAGCAGCCGCGGTAATACGGAGGATGCGAGCGTTATCCGGATTTATTGGGTTTAAAGGGTGCGTAGG
CGGCCGCTTAAGTCGGCGGTGAAATTTCCGGGCTCAACCCGGTCACTGCCGTCGAAACTGGGGGGCTTGAGTGCGTTTGG
GGTGGCTGGAATGTGCGGTGTAGCGGTGAAATGCATAGATATCGCACAGAACGCCGATCGCGGAGGCAGGTCACCAAGCC
GCAACTGACGCTGAGGCACGAAAGCGCGGGGATCGAACAGGATTAGATACCCCAGTAGTCC
>t0043375_II-10;size=4;
CCTACGGGGGGCTGCAGTGAGGAATATTGGTCAATGGGGGGAACCCTGAACCAGCCATGCCGCGTGAAGGAAGACGGCCC
TATGGGTTGTAAACTTCTTTTGTACGGGAATAACGTTGGCCACGCGTGGCCATGAGAAGGTACCGTATGAATAAGCATCG
GCTAACTCCGTGCCAGCAGCCGCGGTAATACGGAGGATGCAGGCGTTATCCGGATTTATTAGGTTTAAAGGGTGCGTAGG
CGGCCAGGTAAGTCAGCGTTGAAAGTCTGCGGCTCAACCGTAGAATTGGCATTGATACTGTTTGGCTAGGATGTGGCGGA
AGTAGGCGGAATGTGCAGTGTAGCGGTGAAATGCTTAGATATTGTACAGAACACCAATTGCGAAGGCAGCTTACTATACC
ATGATTGACGCTGAGGCACGAAAGCGTGGGGATCGAACAGGATTAGATACCCCAGTAGTCC
>t0001818_II-10;size=4;
CCTACGGGAGGCTGCAGTCGAGAATCATTCACAATGGGGGCAACCCTGATGGTGCGACGCCGCGTGGGGGAGGAAGGTCT
TCGGATTGTAAACCCCTGTCATGCGGGAGCAAGGCGCAAGCTTGATAGTACCGCAAGAGGAAGAGACGGCAAACTCTGTG
CCAGCAGCCGCGGTAATACAGAGGTCTCAAGCGTTGTTCGGAATCACTGGGCGTAAAGGGTACGTAGGCTGCCGCATAAG
TCGCGCGTGAAAGGCAGGGGCTCAACCCCTGGAGTGCGCGTGATACTGTGCGGCTGGAGTGATGGAGGGGGAACCGGAAT
TCTTGGTGTAGCAGTGAAATGCGTAGATATCAAGAAGAAGACTCGTGGCGAAGGCGGGTTCCTGGACATTCACTGACGCT
GAGGTACGAAGGCCGGGGTAGCGAAAGGGATTAGATACCCCTGTAGTCC
>t0022978_II-10;size=4;
CCTACGGGCGGCTGCAGTGGGGAATATTGGGCAATGGGGGCAACCCTGACCCAGCAACGCCGCGTGAAGGAAGAAGGCTT
TCGGGTTGTAAACTTCTTTGACGAGGGACGATAATGACGGTACCTCGAAAACAAGCCACGGCTAACTACGTGCCAGCAGC
CGCGGTAATACGTAGGTGGCAAGCGTTGTCCGGATTTACTGGGTGTAAAGGGCGCGTAGGCGGGATTGCAAGTCAGATGT
GAAATCTCCGGGCTTAACCCGGAAATTGCATTTGAAACTGTAGTTCTTGAGTATCGGAGAGGCAAGCGGAATTCCGTGTG
TAGCGGTGAAATGCGTAGATATACGGAGGAACACCAGTGGCGAAGGCGGCTTGCTGGACGACAACTGACGCTGAGGCGCG
AAAGCGTGGGGAGCAAACAGGATTAGATACCCTGGTAGTCC
>t0013064_II-10;size=4;
CCTACGGGCGGCAGCAGTAAGGAATATTGGGCAATGGGGGGAACCCTGACCCAGCCATGCCGCGTGAGGGAATGAGGCCC
TACGGGTCGTGAACCTCTTTTGCCTGGGGATAACCCCTCCCGCGCGACGGGGGGCTGCAGGTACCAGGCGAATAAGCATC
GGCTAACTCCGTGCCAGCAGCCGCGGTAATACGGAGGATGCGAGCGTTATCCGGATTCATTGGGTTTAAAGGGTGCGCAG
GCGGCCATGTAAGTCAGCGGTGAAAGCCAGGGGCCCAACCCCGGAAGTGCCGTTGATACTGCATGGCTGGAATGCGGTCG
AGGCGGGCGGAATGTGACGTGTAGCGGTGAAATGCATAGATATGTCACAGAACTCCGATAGCGAAGGCAGCTCGCCAGGC
CTGCATTGACGCTCAGGCACGAAAGCGTGGGGATCAAACAGGATTAGATACCCGAGTAGTCC
>t0001895_II-10;size=4;
CCTACGGGAGGCAGCAGTCGGGAATATTGCGCAATGGAGGAAACTCTGACGCAGTGACGCCGCGTATAGGAAGAAGGTTT
TAGGATTGTAAACTATTTTAGTCAGGGAAGAAAAAAGACGGTACCTGAAGAATAAGCTCCGGCTAACTACGTGCCAGCAG
CCGCGGTAATACGTAGGGAGCAAGCGTTATCCGGAATTATTGGGTGTAAAGGGTGCGTAGACGGGAATTTAAGTTGGTTG
TGAAATCCCTCGGCTCAACTGAGGAACTGCAACCAAAACTGAATTTCTTGAGTGCAGGAGAGGAAAGCGGAATTCCTAGT
GTAGCGGTGAAATGCGTAGATATTAGGAGGAACACCAGTGGCGAAGGCGGCTTTCTGGACTGTAACTGACGTTGAGGCAC
GAAAGTGTGGGGAGCAAACAGGATTAGATACCCGGGTAGTCC
>t0006272_II-10;size=4;
CCTACGGGCGGCTGCAGTGGGGGATATTGCACAATGGGGGAAACCCTGATGCAGCGACGCCGCGTGAGTGAAGAAGTATT
TCGGTATGTAAAGCTCTATCAGCAGGGAAGAAAATGACGGTACCTGACTAAGAAGCACCGGCTAAATACGTGCCAGCAGC
CGCGGTAATACGTATGGTGCAAGCGTTATCCGGATTTACTGGGTGTAAAGGGAGCGTAGACGGATGGCTAAGTCTGATGT
GAAAGGTGAGGGCTCAACCCTTAAACTGCATTGGAAACTGGTCATCTAGAGTGTCGGAGAGGTAAGTGGAATTCCTAGTG
TAGCGGTGAAATGCGTAGATATTAGGAGGAACACCAGTGGCGAAGGCGGCTTACTGGACGATAACTGACGTTGAGGCTCG
AAAGCGTGGGGAGCAAACAGGATTAGATACCCTAGTAGTCC
>t0019468_II-10;size=4;
CCTACGGGAGGCAGCAGTGAGGAATATTGGTCAATGGGCGAGAGCCTGAACCAGCCAAGTAGCGTGGAGGAAGAAGGTCC
TATGGGTTGTAAACTCCTTTTGTGCGGGGGTAAAGTGCGCCACGTGTGGTGCATTGCAAGTACCGTACGAATAAGCATCG
GCTAACTCCGTGCCAGCAGCCGCGGTAATACGGAGGATGCGAGCGTTATCCGGATTTATTGGGTTTAAAGGGAGCGTAGG
CTGGATGTTAAGTCAGCGGTCAAAAGGAGCGGCTCAACCGTTCTTCGCCGTTGATACTGGTATCCTTGAGTGCGCAAGAG
GTGGATGGAATTTAGGGTGTAGCGGTGAAATGCTTAGATATCCTAAAGAACTCCGATTGCGAAGGCAGTCCACTGGGGCG
CAACTGACGCTGAAGCTCGAAAGTGCGGGTATCAAACAGGATTAGATACCCTAGTAGTCC
>t0006546_II-10;size=4;
CCTACGGGAGGCTGCAGTGAGGAATATTGGTCAATGGACGGAAGTCTGAACCAGCCATGCCGCGTGAAGGAAGGAGGCCC
TATGGGTTGTGAACTTCTTTTGCCGCAGAGTAATAAGGGTCCTGCGGGGCCTGATGAGAGTATGCGGCGAATAAGCATCG
GCTAACTCCGTGCCAGCAGCCGCGGTAATACGGAGGATGCAAGCGTTATCCGGATTTATTGGGTTTAAAGGGTGCGTAGG
CGGACGCGTAAGTCAGCGGTGAAATATCCCGGCTCAACCGGGAGGCTGCCGTTGATACTGCGCGACTGGAGTCCAAACGG
CGCCGGCGGAATATGTAATGTAGCGGTGAAATGCATAGATATTACATAGAACACCGATCGCGAAGGCAGCTGGCGAGGAT
GGTACTGACGCTGAGGCACGAAGGCGTGGGGATCAAACAGGATTAGATACCCGTGTAGTCC
>t0002640_II-10;size=4;
CCTACGGGAGGCAGCAGTCGAGAATCATTCACAATGGGGGCAACCCTGATGGTGCGACGCCGCGTGGGGGAGGAAGGTCT
TCGGATTGTAAACCCCTGTCATGCGGGAGCAAGGCGCAAGCTTGATAGTACCGCAAGAGGAAGAGACGGCAAACTCTGTG
CCAGCAGCCGCGGTAATACAGAGGTCTCAAGCGTTGTTCGGAATCACTGGGCGTAAAGGGTACGTAGGCTGCCGCATAAG
TCGCGCGTGAAAGGCAGGGGCTCAACCCCTGGAGTGCGCGTGATACTGTGCGGCTGGAGTGATGGAGGGGGAACCGGAAT
TCTTGGTGTAGCAGTGAAATGCGTAGATATCAAGAAGAAGACTCGTGGCGAAGGCGGGTTCCTGGACATTCACTGACGCT
GAGGTACGAAGGCCGGGGTAGCGAAAGGGATTAGATACCCGAGTAGTCC
>t0004719_II-10;size=4;
CCTACGGGGGGCAGCAGTGAGGAATATTGGTCAATGGACGGAAGTCTGAACCAGCCATGCCGCGTGAAGGAAGACGGCCC
TATGGGTTGTAAACTTCTTTTGTGGTGGAGCAATAAGGCGTACGTGTACGTCGATGAGAGTACATCACGAATAAGCATCG
GCTAACTCCGTGCCAGCAGCCGCGGTAATACGGAGGATGCAAGCGTTATCCGGATTTATTGGGTTTAAAGGGTGCGTAGG
CTGTGCAGCAAGTCAGAGGTGAAAGCCCGGTGCTCAACACCGGAACTGCCTTTGATACTGTTGTGCTGGAATACGGATGC
CGTGGGAGGAATGAGTAGTGTAGCGGTGAAATGCATAGATATTACTCAGAACACCGATTGCGAAGGCATCTCACGAATCC
GTCATTGACGCTGAGGCACGAAAGTGTGGGGATCAAACAGGATTAGATACCCTTGTAGTCC
>t0014641_II-10;size=4;
CCTACGGGCGGCAGCAGTGAGGAATATTGGTCAATGGGCGAGAGCCTGAACCAGCCAAGTAGCGTGGAGGAAGAAGGTCC
TATGGGTTGTAAACTCCTTTTGTGCGGGGGTAAAGTGCGCCACGTGTGGTGCATTGCAAGTACCGTACGAATAAGCATCG
GCTAACTCCGTGCCAGCAGCCGCGGTAATACGGAGGATGCGAGCGTTATCCGGATTTATTGGGTTTAAAGGGAGCGTAGG
CTGGATGTTAAGTCAGCGGTCAAAAGGAGCGGCTCAACCGTTCTTCGCCGTTGATACTGGTATCCTTGAGTGCGCAAGAG
GTGGATGGAATTTAGGGTGTAGCGGTGAAATGCTTAGATATCCTAAAGAACTCCGATTGCGAAGGCAGTCCACTGGGGCG
CAACTGACGCTGAAGCTCGAAAGTGCGGGTATCAAACAGGATTAGATACCCCTGTAGTCC
>t0017018_II-10;size=4;
CCTACGGGTGGCTGCAGTGGGGAATATTGGGCAATGGGCGAAAGCCTGACCCAGCAACGCCGCGTGAAGGAAGAAGGTCT
TCGGATTGTAAACTTCTTTTATGAGGGACGAAGGACGTGACGGTACCTCATGAATAAGCCACGGCTAACTACGTGCCAGC
AGCCGCGGTAATACGTAGGTGGCGAGCGTTATCCGGATTTACTGGGTGTAAAGGGCGCGTAGGCGGGGATGCAAGTCAGA
TGTGAAATCTATGGGCTTAACCCATAAACTGCATTTGAAACTGTATCTCTTGAGTGCTGGAGAGGTAGATGGAATTCCTT
GTGTAGCGGTGAAATGCGTAGATATAAGGAAGAACACCAGTGGCGAAGGCGATCTACTGGACAGTAACTGACGCTGAGGC
GCGAAAGCGTGGGGAGCAAACAGGATTAGATACCCTAGTAGTCC
>t0011592_II-10;size=4;
CCTACGGGTGGCTGCAGTGAGGAATATTGGACAATGGCCGGAAGGCTGATCCAGCCATGCCGCGTGAAGGCAGACGGTCC
TATGGATTGTAAACTTCTTTTGTACGGGAGCAATAAGGTGGACGTGTCCATCGATGAGAGTACCGTACGAATAAGCATCG
GCTAACTCCGTGCCAGCAGCCGCGGTAATACGGAGGATGCGAGCGTTATCCGGATTTATTGGGTTTAAAGGGTGCGTAGG
CGGACTGGTAAGTCAGCGGTGAAACGCAGGTGCTCAACACCTGACCTGCCGTTGATACTGCTGGTCTTGAATGCGGATGC
TGTGGGAGGAATGTGTGGTGTAGCGGTGAAATGCATAGATATCACACAGAACACCGATTGCGAAGGCATCTCACAAATCC
GCGATTGACGCTGAGGCACGAAAGTGCGGGGATCGAACAGGATTAGATACCCTAGTAGTCC
>t0006943_II-10;size=4;
CCTACGGGTGGCAGCAGGTACCAGGCGAATAAGCATCGGCTAACTCCGTGCCAGCAGCCGCGGTAATACGGAGGATGCGA
GCGTTATCCGGATTCATTGGGTTTAAAGGGTGCGCAGGCGGCCATGTAAGTCAGCGGTGAAAGCCAGGGGCCCAACCCCG
GAAGTGCCGTTGATACTGCACGGCTGGAATGCGGTCGAGGCGGGCGGAATGTGACGTGTAGCGGTGAAATGCATAGATAT
GTCACAGAACTCCGATAGCGAAGGCAGCTCGCCAGGCCTGCATTGACGCTCAGGCACGAAAGCGTGGGGATCAAACAGGA
TTAGATACCCTAGTAGTCC
>t0023108_II-10;size=4;
CCTACGGGTGGCTGCAGTGGGGAATATTGCACAATGGGGGAAACCCTGATGCAGCGATGCCGCGTGGAGGAAGAAGGTTT
TCGGATTGTAAACTCCTGTCTTAAAGGACGATAATGACGGTACTTTAGGAGGAAGCTCCGGCTAACTACGTGCCAGCAGC
CGCGGTAATACGTAGGGAGCGAGCGTTGTCCGGAATTACTGGGTGTAAAGGGAGCGTAGGCGGGATTGCAAGTCAGATGT
GAAAACTATGGGCTCAACCCATAGACTGCATTTGAAACTGTAGTTCTTGAGTGAAGTAGAGGTAAGCGGAATTCCTGGTG
TAGCGGTGAAATGCGTAGATATCAGGAGGAACACCGGTGGCGAAGGCGGCTTACTGGGCTTTTACTGACGCTGAGGCTCG
AAAGCGTGGGGAGCAAACAGGATTAGATACCCGAGTAGTCC
>t0005722_II-10;size=4;
CCTACGGGAGGCTGCAGTGAGGAATATTGGACAATGGCCGGAAGGCTGATCCAGCCATGCCGCGTGAAGGCAGACGGTCC
TATGGATTGTAAACTTCTTTTGTACGGGAGCAATAAGGTGGACGTGTCCATCGATGAGAGTACCGTACGAATAAGCATCG
GCTAACTCCGTGCCAGCAGCCGCGGTAATACGGAGGATGCGAGCGTTATCCGGATTTATTGGGTTTAAAGGGTGCGTAGG
CGGACTGGTAAGTCAGCGGTGAAACGCAGGTGCTCAACACCTGACCTGCCGTTGATACTGCTGGTCTTGAATGCGGATGC
TGTGGGAGGAATGTGTGGTGTAGCGGTGAAATGCATAGATATCACACAGAACACCGATTGCGAAGGCATCTCACAAATCC
GCTATTGACGCTGAGGCACGAAAGTGCGGGGATCGAACAGGATTAGATACCCTAGTAGTCC
>t0003989_II-10;size=4;
CCTACGGGTGGCTGCAGTCGAGAATCTTCCGCAATGGGCGAAAGCCTGACGGAGCGATGCCGCGTGAGGGACGAAGGCCT
TCGGGTCGTAAACCTCTGTCACCCGGGACGAACGCAACGACGGTACCGGGAGAGGAAGCCACGGCTAACTACGTGCCAGC
AGCCGCGGTAACACGTAGGTGGCGAGCGTTATTCGGATTCACTGGGCGTAAAGGGTCCGCAGGGGGCCCTCCAAGCCCGC
CGTGAAACCCCGGGGCTCAACCCCGGGCTTGCGGCGGGGACTGGCGGGCTGGAGTGCGCGATGGGCAGACGGAACACCAG
GTGTAGCGGTGGAATGCGTGGATATCTGGTGGAACACCGATGGCGAAGGCGGTCTGCTGGCGCGTCACTGACCCTCATGG
ACGAAAGCGTGGGTAGCAAACAGGATTAGATACCCTAGTAGTCC
>t0000378_II-10;size=4;
CCTACGGGTGGCTGCAGTAAGGAATATTGGGCAATGGGGGGAACCCTGACCCAGCCATGCCGCGTGAGGGAATGAGGCCC
TACGGGTCGTGAACCTCTTTTGCCTGGGGATAACCCCTCCCGCGCGACGGGGGGCTGCAGGTACCAGGCGAATAAGCATC
GGCTAACTCCGTGCCAGCAGCCGCGGTAATACGGAGGATGCGAGCGTTATCCGGATTCATTGGGTTTAAAGGGTGCGCAG
GCGGCCATGTAAGTCAGCGGTGAAAGCCAGGGGCCCAACCCCGGAAGTGCCGTTGATACTGCACGGCTGGAATGCGGTCG
AGGCGGGCGGAATGTGACGTGTAGCGGTGAAATGCATAGATATGTCACAGAACTCCGATAGCGAAGGCAGCTCGCCAGGC
CTGCATTGACGCTCAGGCACGAAAGCGTGGGGATCAAACAGGATTAGATACCCGTGTAGTCC
>t0015299_II-10;size=4;
CCTACGGGGGGCAGCAGCTAAGAATATTCCGCAATGGACGAAAGTCTGACGGAGCGACGCCGCGTGGATGATGAAGGCCG
[truncated: 25,294,422 more chars]
