# Supplementary material for: Comparative study of gut microbiota in Tibetan wild asses (Equus kiang) and domestic donkeys (Equus asinus) on the Qinghai-Tibet plateau
Source: PeerJ. 2020 Jun 4;8:e9032. doi: 10.7717/peerj.9032 (PMC7276150; doi:10.7717/peerj.9032)
Supplement: Data S4 — TWAs= Tibetan wild asses. [file peerj-08-9032-s015.zip › III-2.unique.fasta]

>t0000390_III-2;size=129;
CCTACGGGGGGCTGCAGTAGGGAATATTGCACAATGGGGGGAACCCTGATGCAGCAACGCCACGTGTGGGAAGAAGCATT
TCGGTGTGTAAACCACTGTCGTGAGGGAATAATGCTTGGTCTCGGCCAAGTTGAATGTACCTCGAAAGGAAGCACCGGCA
AACTTCGTGCCAGCAGCCGCGGTAATACGAGGGGTGCAAGCGTTGTTCGGAATCACTGGGCGTAAAGGGAGCGTAGGCGG
AGACGCAAGCAGTCTGTACAATACCGGGGCCCAACCCCGGACCTGCAGACTGGACTGTGTCTCTTGGATAGTTCAGGGGC
AGGCGGAATTCCTGGTGTAGCGGTGGAATGCGTAGAGATCAGGAAGAACACCGATGGCGAAGGCAGCCTGCTGGGGACTC
ATCGACGCTGAGGCTCGAAAGTGCGGGTAGCAAACAGGATTAGATACCCTAGTAGTCC
>t0000210_III-2;size=117;
CCTACGGGGGGCAGCAGTAGGGAATATTGCACAATGGGGGGAACCCTGATGCAGCAACGCCACGTGTGGGAAGAAGCATT
TCGGTGTGTAAACCACTGTCGTGAGGGAATAATGCTTGGTCTCGGCCAAGTTGAATGTACCTCGAAAGGAAGCACCGGCA
AACTTCGTGCCAGCAGCCGCGGTAATACGAGGGGTGCAAGCGTTGTTCGGAATCACTGGGCGTAAAGGGAGCGTAGGCGG
AGACGCAAGCAGTCTGTACAATACCGGGGCCCAACCCCGGACCTGCAGACTGGACTGTGTCTCTTGGATAGTTCAGGGGC
AGGCGGAATTCCTGGTGTAGCGGTGGAATGCGTAGAGATCAGGAAGAACACCGATGGCGAAGGCAGCCTGCTGGGGACTC
ATCGACGCTGAGGCTCGAAAGTGCGGGTAGCAAACAGGATTAGATACCCCAGTAGTCC
>t0000842_III-2;size=108;
CCTACGGGGGGCTGCAGTAGGGAATATTGCACAATGGGGGGAACCCTGATGCAGCAACGCCACGTGTGGGAAGAAGCATT
TCGGTGTGTAAACCACTGTCGTGAGGGAATAATGCTTGGTCTCGGCCAAGTTGAATGTACCTCGAAAGGAAGCACCGGCA
AACTTCGTGCCAGCAGCCGCGGTAATACGAGGGGTGCAAGCGTTGTTCGGAATCACTGGGCGTAAAGGGAGCGTAGGCGG
AGACGCAAGCAGTCTGTACAATACCGGGGCCCAACCCCGGACCTGCAGACTGGACTGTGTCTCTTGGATAGTTCAGGGGC
AGGCGGAATTCCTGGTGTAGCGGTGGAATGCGTAGAGATCAGGAAGAACACCGATGGCGAAGGCAGCCTGCTGGGGACTC
ATCGACGCTGAGGCTCGAAAGTGCGGGTAGCAAACAGGATTAGATACCCCAGTAGTCC
>t0000121_III-2;size=99;
CCTACGGGAGGCTGCAGTAGGGAATATTGCACAATGGGGGGAACCCTGATGCAGCAACGCCACGTGTGGGAAGAAGCATT
TCGGTGTGTAAACCACTGTCGTGAGGGAATAATGCTTGGTCTCGGCCAAGTTGAATGTACCTCGAAAGGAAGCACCGGCA
AACTTCGTGCCAGCAGCCGCGGTAATACGAGGGGTGCAAGCGTTGTTCGGAATCACTGGGCGTAAAGGGAGCGTAGGCGG
AGACGCAAGCAGTCTGTACAATACCGGGGCCCAACCCCGGACCTGCAGACTGGACTGTGTCTCTTGGATAGTTCAGGGGC
AGGCGGAATTCCTGGTGTAGCGGTGGAATGCGTAGAGATCAGGAAGAACACCGATGGCGAAGGCAGCCTGCTGGGGACTC
ATCGACGCTGAGGCTCGAAAGTGCGGGTAGCAAACAGGATTAGATACCCTAGTAGTCC
>t0000105_III-2;size=90;
CCTACGGGGGGCAGCAGTAGGGAATATTGCACAATGGGGGGAACCCTGATGCAGCAACGCCACGTGTGGGAAGAAGCATT
TCGGTGTGTAAACCACTGTCGTGAGGGAATAATGCTTGGTCTCGGCCAAGTTGAATGTACCTCGAAAGGAAGCACCGGCA
AACTTCGTGCCAGCAGCCGCGGTAATACGAGGGGTGCAAGCGTTGTTCGGAATCACTGGGCGTAAAGGGAGCGTAGGCGG
AGACGCAAGCAGTCTGTACAATACCGGGGCCCAACCCCGGACCTGCAGACTGGACTGTGTCTCTTGGATAGTTCAGGGGC
AGGCGGAATTCCTGGTGTAGCGGTGGAATGCGTAGAGATCAGGAAGAACACCGATGGCGAAGGCAGCCTGCTGGGGACTC
ATCGACGCTGAGGCTCGAAAGTGCGGGTAGCAAACAGGATTAGATACCCTAGTAGTCC
>t0001218_III-2;size=89;
CCTACGGGAGGCAGCAGTAGGGAATATTGCACAATGGGGGGAACCCTGATGCAGCAACGCCACGTGTGGGAAGAAGCATT
TCGGTGTGTAAACCACTGTCGTGAGGGAATAATGCTTGGTCTCGGCCAAGTTGAATGTACCTCGAAAGGAAGCACCGGCA
AACTTCGTGCCAGCAGCCGCGGTAATACGAGGGGTGCAAGCGTTGTTCGGAATCACTGGGCGTAAAGGGAGCGTAGGCGG
AGACGCAAGCAGTCTGTACAATACCGGGGCCCAACCCCGGACCTGCAGACTGGACTGTGTCTCTTGGATAGTTCAGGGGC
AGGCGGAATTCCTGGTGTAGCGGTGGAATGCGTAGAGATCAGGAAGAACACCGATGGCGAAGGCAGCCTGCTGGGGACTC
ATCGACGCTGAGGCTCGAAAGTGCGGGTAGCAAACAGGATTAGATACCCTAGTAGTCC
>t0002419_III-2;size=85;
CCTACGGGAGGCAGCAGTAGGGAATATTGCACAATGGGGGGAACCCTGATGCAGCAACGCCACGTGTGGGAAGAAGCATT
TCGGTGTGTAAACCACTGTCGTGAGGGAATAATGCTTGGTCTCGGCCAAGTTGAATGTACCTCGAAAGGAAGCACCGGCA
AACTTCGTGCCAGCAGCCGCGGTAATACGAGGGGTGCAAGCGTTGTTCGGAATCACTGGGCGTAAAGGGAGCGTAGGCGG
AGACGCAAGCAGTCTGTACAATACCGGGGCCCAACCCCGGACCTGCAGACTGGACTGTGTCTCTTGGATAGTTCAGGGGC
AGGCGGAATTCCTGGTGTAGCGGTGGAATGCGTAGAGATCAGGAAGAACACCGATGGCGAAGGCAGCCTGCTGGGGACTC
ATCGACGCTGAGGCTCGAAAGTGCGGGTAGCAAACAGGATTAGATACCCCAGTAGTCC
>t0001155_III-2;size=85;
CCTACGGGCGGCTGCAGTAGGGAATATTGCACAATGGGGGGAACCCTGATGCAGCAACGCCACGTGTGGGAAGAAGCATT
TCGGTGTGTAAACCACTGTCGTGAGGGAATAATGCTTGGTCTCGGCCAAGTTGAATGTACCTCGAAAGGAAGCACCGGCA
AACTTCGTGCCAGCAGCCGCGGTAATACGAGGGGTGCAAGCGTTGTTCGGAATCACTGGGCGTAAAGGGAGCGTAGGCGG
AGACGCAAGCAGTCTGTACAATACCGGGGCCCAACCCCGGACCTGCAGACTGGACTGTGTCTCTTGGATAGTTCAGGGGC
AGGCGGAATTCCTGGTGTAGCGGTGGAATGCGTAGAGATCAGGAAGAACACCGATGGCGAAGGCAGCCTGCTGGGGACTC
ATCGACGCTGAGGCTCGAAAGTGCGGGTAGCAAACAGGATTAGATACCCTAGTAGTCC
>t0000377_III-2;size=84;
CCTACGGGTGGCTGCAGTAGGGAATATTGCACAATGGGGGGAACCCTGATGCAGCAACGCCACGTGTGGGAAGAAGCATT
TCGGTGTGTAAACCACTGTCGTGAGGGAATAATGCTTGGTCTCGGCCAAGTTGAATGTACCTCGAAAGGAAGCACCGGCA
AACTTCGTGCCAGCAGCCGCGGTAATACGAGGGGTGCAAGCGTTGTTCGGAATCACTGGGCGTAAAGGGAGCGTAGGCGG
AGACGCAAGCAGTCTGTACAATACCGGGGCCCAACCCCGGACCTGCAGACTGGACTGTGTCTCTTGGATAGTTCAGGGGC
AGGCGGAATTCCTGGTGTAGCGGTGGAATGCGTAGAGATCAGGAAGAACACCGATGGCGAAGGCAGCCTGCTGGGGACTC
ATCGACGCTGAGGCTCGAAAGTGCGGGTAGCAAACAGGATTAGATACCCCAGTAGTCC
>t0001290_III-2;size=82;
CCTACGGGGGGCAGCAGTAGGGAATATTGCACAATGGGGGGAACCCTGATGCAGCAACGCCACGTGTGGGAAGAAGCATT
TCGGTGTGTAAACCACTGTCGTGAGGGAATAATGCTTGGTCTCGGCCAAGTTGAATGTACCTCGAAAGGAAGCACCGGCA
AACTTCGTGCCAGCAGCCGCGGTAATACGAGGGGTGCAAGCGTTGTTCGGAATCACTGGGCGTAAAGGGAGCGTAGGCGG
AGACGCAAGCAGTCTGTACAATACCGGGGCCCAACCCCGGACCTGCAGACTGGACTGTGTCTCTTGGATAGTTCAGGGGC
AGGCGGAATTCCTGGTGTAGCGGTGGAATGCGTAGAGATCAGGAAGAACACCGATGGCGAAGGCAGCCTGCTGGGGACTC
ATCGACGCTGAGGCTCGAAAGTGCGGGTAGCAAACAGGATTAGATACCCGAGTAGTCC
>t0000239_III-2;size=82;
CCTACGGGGGGCTGCAGTAGGGAATATTGCACAATGGGGGGAACCCTGATGCAGCAACGCCACGTGTGGGAAGAAGCATT
TCGGTGTGTAAACCACTGTCGTGAGGGAATAATGCTTGGTCTCGGCCAAGTTGAATGTACCTCGAAAGGAAGCACCGGCA
AACTTCGTGCCAGCAGCCGCGGTAATACGAGGGGTGCAAGCGTTGTTCGGAATCACTGGGCGTAAAGGGAGCGTAGGCGG
AGACGCAAGCAGTCTGTACAATACCGGGGCCCAACCCCGGACCTGCAGACTGGACTGTGTCTCTTGGATAGTTCAGGGGC
AGGCGGAATTCCTGGTGTAGCGGTGGAATGCGTAGAGATCAGGAAGAACACCGATGGCGAAGGCAGCCTGCTGGGGACTC
ATCGACGCTGAGGCTCGAAAGTGCGGGTAGCAAACAGGATTAGATACCCTTGTAGTCC
>t0000336_III-2;size=79;
CCTACGGGCGGCTGCAGTAGGGAATATTGCACAATGGGGGGAACCCTGATGCAGCAACGCCACGTGTGGGAAGAAGCATT
TCGGTGTGTAAACCACTGTCGTGAGGGAATAATGCTTGGTCTCGGCCAAGTTGAATGTACCTCGAAAGGAAGCACCGGCA
AACTTCGTGCCAGCAGCCGCGGTAATACGAGGGGTGCAAGCGTTGTTCGGAATCACTGGGCGTAAAGGGAGCGTAGGCGG
AGACGCAAGCAGTCTGTACAATACCGGGGCCCAACCCCGGACCTGCAGACTGGACTGTGTCTCTTGGATAGTTCAGGGGC
AGGCGGAATTCCTGGTGTAGCGGTGGAATGCGTAGAGATCAGGAAGAACACCGATGGCGAAGGCAGCCTGCTGGGGACTC
ATCGACGCTGAGGCTCGAAAGTGCGGGTAGCAAACAGGATTAGATACCCCAGTAGTCC
>t0002144_III-2;size=78;
CCTACGGGAGGCTGCAGTAGGGAATATTGCACAATGGGGGGAACCCTGATGCAGCAACGCCACGTGTGGGAAGAAGCATT
TCGGTGTGTAAACCACTGTCGTGAGGGAATAATGCTTGGTCTCGGCCAAGTTGAATGTACCTCGAAAGGAAGCACCGGCA
AACTTCGTGCCAGCAGCCGCGGTAATACGAGGGGTGCAAGCGTTGTTCGGAATCACTGGGCGTAAAGGGAGCGTAGGCGG
AGACGCAAGCAGTCTGTACAATACCGGGGCCCAACCCCGGACCTGCAGACTGGACTGTGTCTCTTGGATAGTTCAGGGGC
AGGCGGAATTCCTGGTGTAGCGGTGGAATGCGTAGAGATCAGGAAGAACACCGATGGCGAAGGCAGCCTGCTGGGGACTC
ATCGACGCTGAGGCTCGAAAGTGCGGGTAGCAAACAGGATTAGATACCCCAGTAGTCC
>t0000615_III-2;size=77;
CCTACGGGGGGCAGCAGTAGGGAATATTGCACAATGGGGGGAACCCTGATGCAGCAACGCCACGTGTGGGAAGAAGCATT
TCGGTGTGTAAACCACTGTCGTGAGGGAATAATGCTTGGTCTCGGCCAAGTTGAATGTACCTCGAAAGGAAGCACCGGCA
AACTTCGTGCCAGCAGCCGCGGTAATACGAGGGGTGCAAGCGTTGTTCGGAATCACTGGGCGTAAAGGGAGCGTAGGCGG
AGACGCAAGCAGTCTGTACAATACCGGGGCCCAACCCCGGACCTGCAGACTGGACTGTGTCTCTTGGATAGTTCAGGGGC
AGGCGGAATTCCTGGTGTAGCGGTGGAATGCGTAGAGATCAGGAAGAACACCGATGGCGAAGGCAGCCTGCTGGGGACTC
ATCGACGCTGAGGCTCGAAAGTGCGGGTAGCAAACAGGATTAGATACCCTTGTAGTCC
>t0001244_III-2;size=77;
CCTACGGGGGGCTGCAGTAGGGAATATTGCACAATGGGGGGAACCCTGATGCAGCAACGCCACGTGTGGGAAGAAGCATT
TCGGTGTGTAAACCACTGTCGTGAGGGAATAATGCTTGGTCTCGGCCAAGTTGAATGTACCTCGAAAGGAAGCACCGGCA
AACTTCGTGCCAGCAGCCGCGGTAATACGAGGGGTGCAAGCGTTGTTCGGAATCACTGGGCGTAAAGGGAGCGTAGGCGG
AGACGCAAGCAGTCTGTACAATACCGGGGCCCAACCCCGGACCTGCAGACTGGACTGTGTCTCTTGGATAGTTCAGGGGC
AGGCGGAATTCCTGGTGTAGCGGTGGAATGCGTAGAGATCAGGAAGAACACCGATGGCGAAGGCAGCCTGCTGGGGACTC
ATCGACGCTGAGGCTCGAAAGTGCGGGTAGCAAACAGGATTAGATACCCGAGTAGTCC
>t0000194_III-2;size=72;
CCTACGGGAGGCTGCAGTAGGGAATATTGCACAATGGGGGGAACCCTGATGCAGCAACGCCACGTGTGGGAAGAAGCATT
TCGGTGTGTAAACCACTGTCGTGAGGGAATAATGCTTGGTCTCGGCCAAGTTGAATGTACCTCGAAAGGAAGCACCGGCA
AACTTCGTGCCAGCAGCCGCGGTAATACGAGGGGTGCAAGCGTTGTTCGGAATCACTGGGCGTAAAGGGAGCGTAGGCGG
AGACGCAAGCAGTCTGTACAATACCGGGGCCCAACCCCGGACCTGCAGACTGGACTGTGTCTCTTGGATAGTTCAGGGGC
AGGCGGAATTCCTGGTGTAGCGGTGGAATGCGTAGAGATCAGGAAGAACACCGATGGCGAAGGCAGCCTGCTGGGGACTC
ATCGACGCTGAGGCTCGAAAGTGCGGGTAGCAAACAGGATTAGATACCCGAGTAGTCC
>t0001609_III-2;size=72;
CCTACGGGTGGCTGCAGTAGGGAATATTGCACAATGGGGGGAACCCTGATGCAGCAACGCCACGTGTGGGAAGAAGCATT
TCGGTGTGTAAACCACTGTCGTGAGGGAATAATGCTTGGTCTCGGCCAAGTTGAATGTACCTCGAAAGGAAGCACCGGCA
AACTTCGTGCCAGCAGCCGCGGTAATACGAGGGGTGCAAGCGTTGTTCGGAATCACTGGGCGTAAAGGGAGCGTAGGCGG
AGACGCAAGCAGTCTGTACAATACCGGGGCCCAACCCCGGACCTGCAGACTGGACTGTGTCTCTTGGATAGTTCAGGGGC
AGGCGGAATTCCTGGTGTAGCGGTGGAATGCGTAGAGATCAGGAAGAACACCGATGGCGAAGGCAGCCTGCTGGGGACTC
ATCGACGCTGAGGCTCGAAAGTGCGGGTAGCAAACAGGATTAGATACCCTAGTAGTCC
>t0000227_III-2;size=72;
CCTACGGGGGGCTGCAGTAGGGAATATTGCACAATGGGGGGAACCCTGATGCAGCAACGCCACGTGTGGGAAGAAGCATT
TCGGTGTGTAAACCACTGTCGTGAGGGAATAATGCTTGGTCTCGGCCAAGTTGAATGTACCTCGAAAGGAAGCACCGGCA
AACTTCGTGCCAGCAGCCGCGGTAATACGAGGGGTGCAAGCGTTGTTCGGAATCACTGGGCGTAAAGGGAGCGTAGGCGG
AGACGCAAGCAGTCTGTACAATACCGGGGCCCAACCCCGGACCTGCAGACTGGACTGTGTCTCTTGGATAGTTCAGGGGC
AGGCGGAATTCCTGGTGTAGCGGTGGAATGCGTAGAGATCAGGAAGAACACCGATGGCGAAGGCAGCCTGCTGGGGACTC
ATCGACGCTGAGGCTCGAAAGTGCGGGTAGCAAACAGGATTAGATACCCTGGTAGTCC
>t0000664_III-2;size=72;
CCTACGGGGGGCAGCAGTAGGGAATATTGCACAATGGGGGGAACCCTGATGCAGCAACGCCACGTGTGGGAAGAAGCATT
TCGGTGTGTAAACCACTGTCGTGAGGGAATAATGCTTGGTCTCGGCCAAGTTGAATGTACCTCGAAAGGAAGCACCGGCA
AACTTCGTGCCAGCAGCCGCGGTAATACGAGGGGTGCAAGCGTTGTTCGGAATCACTGGGCGTAAAGGGAGCGTAGGCGG
AGACGCAAGCAGTCTGTACAATACCGGGGCCCAACCCCGGACCTGCAGACTGGACTGTGTCTCTTGGATAGTTCAGGGGC
AGGCGGAATTCCTGGTGTAGCGGTGGAATGCGTAGAGATCAGGAAGAACACCGATGGCGAAGGCAGCCTGCTGGGGACTC
ATCGACGCTGAGGCTCGAAAGTGCGGGTAGCAAACAGGATTAGATACCCTGGTAGTCC
>t0001171_III-2;size=69;
CCTACGGGCGGCAGCAGTAGGGAATATTGCACAATGGGGGGAACCCTGATGCAGCAACGCCACGTGTGGGAAGAAGCATT
TCGGTGTGTAAACCACTGTCGTGAGGGAATAATGCTTGGTCTCGGCCAAGTTGAATGTACCTCGAAAGGAAGCACCGGCA
AACTTCGTGCCAGCAGCCGCGGTAATACGAGGGGTGCAAGCGTTGTTCGGAATCACTGGGCGTAAAGGGAGCGTAGGCGG
AGACGCAAGCAGTCTGTACAATACCGGGGCCCAACCCCGGACCTGCAGACTGGACTGTGTCTCTTGGATAGTTCAGGGGC
AGGCGGAATTCCTGGTGTAGCGGTGGAATGCGTAGAGATCAGGAAGAACACCGATGGCGAAGGCAGCCTGCTGGGGACTC
ATCGACGCTGAGGCTCGAAAGTGCGGGTAGCAAACAGGATTAGATACCCTTGTAGTCC
>t0002051_III-2;size=66;
CCTACGGGCGGCAGCAGTAGGGAATATTGCACAATGGGGGGAACCCTGATGCAGCAACGCCACGTGTGGGAAGAAGCATT
TCGGTGTGTAAACCACTGTCGTGAGGGAATAATGCTTGGTCTCGGCCAAGTTGAATGTACCTCGAAAGGAAGCACCGGCA
AACTTCGTGCCAGCAGCCGCGGTAATACGAGGGGTGCAAGCGTTGTTCGGAATCACTGGGCGTAAAGGGAGCGTAGGCGG
AGACGCAAGCAGTCTGTACAATACCGGGGCCCAACCCCGGACCTGCAGACTGGACTGTGTCTCTTGGATAGTTCAGGGGC
AGGCGGAATTCCTGGTGTAGCGGTGGAATGCGTAGAGATCAGGAAGAACACCGATGGCGAAGGCAGCCTGCTGGGGACTC
ATCGACGCTGAGGCTCGAAAGTGCGGGTAGCAAACAGGATTAGATACCCCAGTAGTCC
>t0003290_III-2;size=64;
CCTACGGGGGGCAGCAGTAGGGAATATTGCACAATGGGGGGAACCCTGATGCAGCAACGCCACGTGTGGGAAGAAGCATT
TCGGTGTGTAAACCACTGTCGTGAGGGAATAATGCTTGGTCTCGGCCAAGTTGAATGTACCTCGAAAGGAAGCACCGGCA
AACTTCGTGCCAGCAGCCGCGGTAATACGAGGGGTGCAAGCGTTGTTCGGAATCACTGGGCGTAAAGGGAGCGTAGGCGG
AGACGCAAGCAGTCTGTACAATACCGGGGCCCAACCCCGGACCTGCAGACTGGACTGTGTCTCTTGGATAGTTCAGGGGC
AGGCGGAATTCCTGGTGTAGCGGTGGAATGCGTAGAGATCAGGAAGAACACCGATGGCGAAGGCAGCCTGCTGGGGACTC
ATCGACGCTGAGGCTCGAAAGTGCGGGTAGCAAACAGGATTAGATACCCGTGTAGTCC
>t0000770_III-2;size=64;
CCTACGGGCGGCTGCAGTAGGGAATATTGCACAATGGGGGGAACCCTGATGCAGCAACGCCACGTGTGGGAAGAAGCATT
TCGGTGTGTAAACCACTGTCGTGAGGGAATAATGCTTGGTCTCGGCCAAGTTGAATGTACCTCGAAAGGAAGCACCGGCA
AACTTCGTGCCAGCAGCCGCGGTAATACGAGGGGTGCAAGCGTTGTTCGGAATCACTGGGCGTAAAGGGAGCGTAGGCGG
AGACGCAAGCAGTCTGTACAATACCGGGGCCCAACCCCGGACCTGCAGACTGGACTGTGTCTCTTGGATAGTTCAGGGGC
AGGCGGAATTCCTGGTGTAGCGGTGGAATGCGTAGAGATCAGGAAGAACACCGATGGCGAAGGCAGCCTGCTGGGGACTC
ATCGACGCTGAGGCTCGAAAGTGCGGGTAGCAAACAGGATTAGATACCCGAGTAGTCC
>t0000410_III-2;size=62;
CCTACGGGGGGCAGCAGTAGGGAATATTGCACAATGGGGGGAACCCTGATGCAGCAACGCCACGTGTGGGAAGAAGCATT
TCGGTGTGTAAACCACTGTCGTGAGGGAATAATGCTTGGTCTCGGCCAAGTTGAATGTACCTCGAAAGGAAGCACCGGCA
AACTTCGTGCCAGCAGCCGCGGTAATACGAGGGGTGCAAGCGTTGTTCGGAATCACTGGGCGTAAAGGGAGCGTAGGCGG
AGACGCAAGCAGTCTGTACAATACCGGGGCCCAACCCCGGACCTGCAGACTGGACTGTGTCTCTTGGATAGTTCAGGGGC
AGGCGGAATTCCTGGTGTAGCGGTGGAATGCGTAGAGATCAGGAAGAACACCGATGGCGAAGGCAGCCTGCTGGGGACTC
ATCGACGCTGAGGCTCGAAAGTGCGGGTAGCAAACAGGATTAGATACCCCGGTAGTCC
>t0000966_III-2;size=62;
CCTACGGGCGGCAGCAGTAGGGAATATTGCACAATGGGGGGAACCCTGATGCAGCAACGCCACGTGTGGGAAGAAGCATT
TCGGTGTGTAAACCACTGTCGTGAGGGAATAATGCTTGGTCTCGGCCAAGTTGAATGTACCTCGAAAGGAAGCACCGGCA
AACTTCGTGCCAGCAGCCGCGGTAATACGAGGGGTGCAAGCGTTGTTCGGAATCACTGGGCGTAAAGGGAGCGTAGGCGG
AGACGCAAGCAGTCTGTACAATACCGGGGCCCAACCCCGGACCTGCAGACTGGACTGTGTCTCTTGGATAGTTCAGGGGC
AGGCGGAATTCCTGGTGTAGCGGTGGAATGCGTAGAGATCAGGAAGAACACCGATGGCGAAGGCAGCCTGCTGGGGACTC
ATCGACGCTGAGGCTCGAAAGTGCGGGTAGCAAACAGGATTAGATACCCTAGTAGTCC
>t0002930_III-2;size=61;
CCTACGGGAGGCTGCAGTAGGGAATATTGCACAATGGGGGGAACCCTGATGCAGCAACGCCACGTGTGGGAAGAAGCATT
TCGGTGTGTAAACCACTGTCGTGAGGGAATAATGCTTGGTCTCGGCCAAGTTGAATGTACCTCGAAAGGAAGCACCGGCA
AACTTCGTGCCAGCAGCCGCGGTAATACGAGGGGTGCAAGCGTTGTTCGGAATCACTGGGCGTAAAGGGAGCGTAGGCGG
AGACGCAAGCAGTCTGTACAATACCGGGGCCCAACCCCGGACCTGCAGACTGGACTGTGTCTCTTGGATAGTTCAGGGGC
AGGCGGAATTCCTGGTGTAGCGGTGGAATGCGTAGAGATCAGGAAGAACACCGATGGCGAAGGCAGCCTGCTGGGGACTC
ATCGACGCTGAGGCTCGAAAGTGCGGGTAGCAAACAGGATTAGATACCCTGGTAGTCC
>t0002518_III-2;size=61;
CCTACGGGAGGCTGCAGTAGGGAATATTGCACAATGGGGGGAACCCTGATGCAGCAACGCCACGTGTGGGAAGAAGCATT
TCGGTGTGTAAACCACTGTCGTGAGGGAATAATGCTTGGTCTCGGCCAAGTTGAATGTACCTCGAAAGGAAGCACCGGCA
AACTTCGTGCCAGCAGCCGCGGTAATACGAGGGGTGCAAGCGTTGTTCGGAATCACTGGGCGTAAAGGGAGCGTAGGCGG
AGACGCAAGCAGTCTGTACAATACCGGGGCCCAACCCCGGACCTGCAGACTGGACTGTGTCTCTTGGATAGTTCAGGGGC
AGGCGGAATTCCTGGTGTAGCGGTGGAATGCGTAGAGATCAGGAAGAACACCGATGGCGAAGGCAGCCTGCTGGGGACTC
ATCGACGCTGAGGCTCGAAAGTGCGGGTAGCAAACAGGATTAGATACCCTTGTAGTCC
>t0000279_III-2;size=59;
CCTACGGGAGGCAGCAGTAGGGAATATTGCACAATGGGGGGAACCCTGATGCAGCAACGCCACGTGTGGGAAGAAGCATT
TCGGTGTGTAAACCACTGTCGTGAGGGAATAATGCTTGGTCTCGGCCAAGTTGAATGTACCTCGAAAGGAAGCACCGGCA
AACTTCGTGCCAGCAGCCGCGGTAATACGAGGGGTGCAAGCGTTGTTCGGAATCACTGGGCGTAAAGGGAGCGTAGGCGG
AGACGCAAGCAGTCTGTACAATACCGGGGCCCAACCCCGGACCTGCAGACTGGACTGTGTCTCTTGGATAGTTCAGGGGC
AGGCGGAATTCCTGGTGTAGCGGTGGAATGCGTAGAGATCAGGAAGAACACCGATGGCGAAGGCAGCCTGCTGGGGACTC
ATCGACGCTGAGGCTCGAAAGTGCGGGTAGCAAACAGGATTAGATACCCTTGTAGTCC
>t0000025_III-2;size=59;
CCTACGGGTGGCTGCAGTAGGGAATATTGCACAATGGGGGGAACCCTGATGCAGCAACGCCACGTGTGGGAAGAAGCATT
TCGGTGTGTAAACCACTGTCGTGAGGGAATAATGCTTGGTCTCGGCCAAGTTGAATGTACCTCGAAAGGAAGCACCGGCA
AACTTCGTGCCAGCAGCCGCGGTAATACGAGGGGTGCAAGCGTTGTTCGGAATCACTGGGCGTAAAGGGAGCGTAGGCGG
AGACGCAAGCAGTCTGTACAATACCGGGGCCCAACCCCGGACCTGCAGACTGGACTGTGTCTCTTGGATAGTTCAGGGGC
AGGCGGAATTCCTGGTGTAGCGGTGGAATGCGTAGAGATCAGGAAGAACACCGATGGCGAAGGCAGCCTGCTGGGGACTC
ATCGACGCTGAGGCTCGAAAGTGCGGGTAGCAAACAGGATTAGATACCCTGGTAGTCC
>t0000645_III-2;size=58;
CCTACGGGGGGCTGCAGTAGGGAATATTGCACAATGGGGGGAACCCTGATGCAGCAACGCCACGTGTGGGAAGAAGCATT
TCGGTGTGTAAACCACTGTCGTGAGGGAATAATGCTTGGTCTCGGCCAAGTTGAATGTACCTCGAAAGGAAGCACCGGCA
AACTTCGTGCCAGCAGCCGCGGTAATACGAGGGGTGCAAGCGTTGTTCGGAATCACTGGGCGTAAAGGGAGCGTAGGCGG
AGACGCAAGCAGTCTGTACAATACCGGGGCCCAACCCCGGACCTGCAGACTGGACTGTGTCTCTTGGATAGTTCAGGGGC
AGGCGGAATTCCTGGTGTAGCGGTGGAATGCGTAGAGATCAGGAAGAACACCGATGGCGAAGGCAGCCTGCTGGGGACTC
ATCGACGCTGAGGCTCGAAAGTGCGGGTAGCAAACAGGATTAGATACCCGTGTAGTCC
>t0001203_III-2;size=57;
CCTACGGGGGGCTGCAGTAGGGAATATTGCACAATGGGGGGAACCCTGATGCAGCAACGCCACGTGTGGGAAGAAGCATT
TCGGTGTGTAAACCACTGTCGTGAGGGAATAATGCTTGGTCTCGGCCAAGTTGAATGTACCTCGAAAGGAAGCACCGGCA
AACTTCGTGCCAGCAGCCGCGGTAATACGAGGGGTGCAAGCGTTGTTCGGAATCACTGGGCGTAAAGGGAGCGTAGGCGG
AGACGCAAGCAGTCTGTACAATACCGGGGCCCAACCCCGGACCTGCAGACTGGACTGTGTCTCTTGGATAGTTCAGGGGC
AGGCGGAATTCCTGGTGTAGCGGTGGAATGCGTAGAGATCAGGAAGAACACCGATGGCGAAGGCAGCCTGCTGGGGACTC
ATCGACGCTGAGGCTCGAAAGTGCGGGTAGCAAACAGGATTAGATACCCCTGTAGTCC
>t0000489_III-2;size=57;
CCTACGGGTGGCTGCAGTAGGGAATATTGCACAATGGGGGGAACCCTGATGCAGCAACGCCACGTGTGGGAAGAAGCATT
TCGGTGTGTAAACCACTGTCGTGAGGGAATAATGCTTGGTCTCGGCCAAGTTGAATGTACCTCGAAAGGAAGCACCGGCA
AACTTCGTGCCAGCAGCCGCGGTAATACGAGGGGTGCAAGCGTTGTTCGGAATCACTGGGCGTAAAGGGAGCGTAGGCGG
AGACGCAAGCAGTCTGTACAATACCGGGGCCCAACCCCGGACCTGCAGACTGGACTGTGTCTCTTGGATAGTTCAGGGGC
AGGCGGAATTCCTGGTGTAGCGGTGGAATGCGTAGAGATCAGGAAGAACACCGATGGCGAAGGCAGCCTGCTGGGGACTC
ATCGACGCTGAGGCTCGAAAGTGCGGGTAGCAAACAGGATTAGATACCCGAGTAGTCC
>t0001813_III-2;size=57;
CCTACGGGAGGCTGCAGTAGGGAATATTGCACAATGGGGGGAACCCTGATGCAGCAACGCCACGTGTGGGAAGAAGCATT
TCGGTGTGTAAACCACTGTCGTGAGGGAATAATGCTTGGTCTCGGCCAAGTTGAATGTACCTCGAAAGGAAGCACCGGCA
AACTTCGTGCCAGCAGCCGCGGTAATACGAGGGGTGCAAGCGTTGTTCGGAATCACTGGGCGTAAAGGGAGCGTAGGCGG
AGACGCAAGCAGTCTGTACAATACCGGGGCCCAACCCCGGACCTGCAGACTGGACTGTGTCTCTTGGATAGTTCAGGGGC
AGGCGGAATTCCTGGTGTAGCGGTGGAATGCGTAGAGATCAGGAAGAACACCGATGGCGAAGGCAGCCTGCTGGGGACTC
ATCGACGCTGAGGCTCGAAAGTGCGGGTAGCAAACAGGATTAGATACCCCGGTAGTCC
>t0002683_III-2;size=56;
CCTACGGGGGGCTGCAGTAGGGAATATTGCACAATGGGGGGAACCCTGATGCAGCAACGCCACGTGTGGGAAGAAGCATT
TCGGTGTGTAAACCACTGTCGTGAGGGAATAATGCTTGGTCTCGGCCAAGTTGAATGTACCTCGAAAGGAAGCACCGGCA
AACTTCGTGCCAGCAGCCGCGGTAATACGAGGGGTGCAAGCGTTGTTCGGAATCACTGGGCGTAAAGGGAGCGTAGGCGG
AGACGCAAGCAGTCTGTACAATACCGGGGCCCAACCCCGGACCTGCAGACTGGACTGTGTCTCTTGGATAGTTCAGGGGC
AGGCGGAATTCCTGGTGTAGCGGTGGAATGCGTAGAGATCAGGAAGAACACCGATGGCGAAGGCAGCCTGCTGGGGACTC
ATCGACGCTGAGGCTCGAAAGTGCGGGTAGCAAACAGGATTAGATACCCGGGTAGTCC
>t0003029_III-2;size=56;
CCTACGGGCGGCTGCAGTAGGGAATATTGCACAATGGGGGGAACCCTGATGCAGCAACGCCACGTGTGGGAAGAAGCATT
TCGGTGTGTAAACCACTGTCGTGAGGGAATAATGCTTGGTCTCGGCCAAGTTGAATGTACCTCGAAAGGAAGCACCGGCA
AACTTCGTGCCAGCAGCCGCGGTAATACGAGGGGTGCAAGCGTTGTTCGGAATCACTGGGCGTAAAGGGAGCGTAGGCGG
AGACGCAAGCAGTCTGTACAATACCGGGGCCCAACCCCGGACCTGCAGACTGGACTGTGTCTCTTGGATAGTTCAGGGGC
AGGCGGAATTCCTGGTGTAGCGGTGGAATGCGTAGAGATCAGGAAGAACACCGATGGCGAAGGCAGCCTGCTGGGGACTC
ATCGACGCTGAGGCTCGAAAGTGCGGGTAGCAAACAGGATTAGATACCCTGGTAGTCC
>t0000715_III-2;size=55;
CCTACGGGCGGCAGCAGTAGGGAATATTGCACAATGGGGGGAACCCTGATGCAGCAACGCCACGTGTGGGAAGAAGCATT
TCGGTGTGTAAACCACTGTCGTGAGGGAATAATGCTTGGTCTCGGCCAAGTTGAATGTACCTCGAAAGGAAGCACCGGCA
AACTTCGTGCCAGCAGCCGCGGTAATACGAGGGGTGCAAGCGTTGTTCGGAATCACTGGGCGTAAAGGGAGCGTAGGCGG
AGACGCAAGCAGTCTGTACAATACCGGGGCCCAACCCCGGACCTGCAGACTGGACTGTGTCTCTTGGATAGTTCAGGGGC
AGGCGGAATTCCTGGTGTAGCGGTGGAATGCGTAGAGATCAGGAAGAACACCGATGGCGAAGGCAGCCTGCTGGGGACTC
ATCGACGCTGAGGCTCGAAAGTGCGGGTAGCAAACAGGATTAGATACCCTGGTAGTCC
>t0000396_III-2;size=54;
CCTACGGGCGGCAGCAGTAGGGAATATTGCACAATGGGGGGAACCCTGATGCAGCAACGCCACGTGTGGGAAGAAGCATT
TCGGTGTGTAAACCACTGTCGTGAGGGAATAATGCTTGGTCTCGGCCAAGTTGAATGTACCTCGAAAGGAAGCACCGGCA
AACTTCGTGCCAGCAGCCGCGGTAATACGAGGGGTGCAAGCGTTGTTCGGAATCACTGGGCGTAAAGGGAGCGTAGGCGG
AGACGCAAGCAGTCTGTACAATACCGGGGCCCAACCCCGGACCTGCAGACTGGACTGTGTCTCTTGGATAGTTCAGGGGC
AGGCGGAATTCCTGGTGTAGCGGTGGAATGCGTAGAGATCAGGAAGAACACCGATGGCGAAGGCAGCCTGCTGGGGACTC
ATCGACGCTGAGGCTCGAAAGTGCGGGTAGCAAACAGGATTAGATACCCGAGTAGTCC
>t0000977_III-2;size=54;
CCTACGGGCGGCTGCAGTAGGGAATATTGCACAATGGGGGGAACCCTGATGCAGCAACGCCACGTGTGGGAAGAAGCATT
TCGGTGTGTAAACCACTGTCGTGAGGGAATAATGCTTGGTCTCGGCCAAGTTGAATGTACCTCGAAAGGAAGCACCGGCA
AACTTCGTGCCAGCAGCCGCGGTAATACGAGGGGTGCAAGCGTTGTTCGGAATCACTGGGCGTAAAGGGAGCGTAGGCGG
AGACGCAAGCAGTCTGTACAATACCGGGGCCCAACCCCGGACCTGCAGACTGGACTGTGTCTCTTGGATAGTTCAGGGGC
AGGCGGAATTCCTGGTGTAGCGGTGGAATGCGTAGAGATCAGGAAGAACACCGATGGCGAAGGCAGCCTGCTGGGGACTC
ATCGACGCTGAGGCTCGAAAGTGCGGGTAGCAAACAGGATTAGATACCCTTGTAGTCC
>t0008598_III-2;size=53;
CCTACGGGAGGCTGCAGTAGGGAATATTGCACAATGGGGGGAACCCTGATGCAGCAACGCCACGTGTGGGAAGAAGCATT
TCGGTGTGTAAACCACTGTCGTGAGGGAATAATGCTTGGTCTCGGCCAAGTTGAATGTACCTCGAAAGGAAGCACCGGCA
AACTTCGTGCCAGCAGCCGCGGTAATACGAGGGGTGCAAGCGTTGTTCGGAATCACTGGGCGTAAAGGGAGCGTAGGCGG
AGACGCAAGCAGTCTGTACAATACCGGGGCCCAACCCCGGACCTGCAGACTGGACTGTGTCTCTTGGATAGTTCAGGGGC
AGGCGGAATTCCTGGTGTAGCGGTGGAATGCGTAGAGATCAGGAAGAACACCGATGGCGAAGGCAGCCTGCTGGGGACTC
ATCGACGCTGAGGCTCGAAAGTGCGGGTAGCAAACAGGATTAGATACCCCTGTAGTCC
>t0003494_III-2;size=53;
CCTACGGGGGGCAGCAGTAGGGAATATTGCACAATGGGGGGAACCCTGATGCAGCAACGCCACGTGTGGGAAGAAGCATT
TCGGTGTGTAAACCACTGTCGTGAGGGAATAATGCTTGGTCTCGGCCAAGTTGAATGTACCTCGAAAGGAAGCACCGGCA
AACTTCGTGCCAGCAGCCGCGGTAATACGAGGGGTGCAAGCGTTGTTCGGAATCACTGGGCGTAAAGGGAGCGTAGGCGG
AGACGCAAGCAGTCTGTACAATACCGGGGCCCAACCCCGGACCTGCAGACTGGACTGTGTCTCTTGGATAGTTCAGGGGC
AGGCGGAATTCCTGGTGTAGCGGTGGAATGCGTAGAGATCAGGAAGAACACCGATGGCGAAGGCAGCCTGCTGGGGACTC
ATCGACGCTGAGGCTCGAAAGTGCGGGTAGCAAACAGGATTAGATACCCGGGTAGTCC
>t0001525_III-2;size=52;
CCTACGGGAGGCAGCAGTAGGGAATATTGCACAATGGGGGGAACCCTGATGCAGCAACGCCACGTGTGGGAAGAAGCATT
TCGGTGTGTAAACCACTGTCGTGAGGGAATAATGCTTGGTCTCGGCCAAGTTGAATGTACCTCGAAAGGAAGCACCGGCA
AACTTCGTGCCAGCAGCCGCGGTAATACGAGGGGTGCAAGCGTTGTTCGGAATCACTGGGCGTAAAGGGAGCGTAGGCGG
AGACGCAAGCAGTCTGTACAATACCGGGGCCCAACCCCGGACCTGCAGACTGGACTGTGTCTCTTGGATAGTTCAGGGGC
AGGCGGAATTCCTGGTGTAGCGGTGGAATGCGTAGAGATCAGGAAGAACACCGATGGCGAAGGCAGCCTGCTGGGGACTC
ATCGACGCTGAGGCTCGAAAGTGCGGGTAGCAAACAGGATTAGATACCCGAGTAGTCC
>t0002711_III-2;size=50;
CCTACGGGGGGCTGCAGTAGGGAATATTGCACAATGGGGGGAACCCTGATGCAGCAACGCCACGTGTGGGAAGAAGCATT
TCGGTGTGTAAACCACTGTCGTGAGGGAATAATGCTTGGTCTCGGCCAAGTTGAATGTACCTCGAAAGGAAGCACCGGCA
AACTTCGTGCCAGCAGCCGCGGTAATACGAGGGGTGCAAGCGTTGTTCGGAATCACTGGGCGTAAAGGGAGCGTAGGCGG
AGACGCAAGCAGTCTGTACAATACCGGGGCCCAACCCCGGACCTGCAGACTGGACTGTGTCTCTTGGATAGTTCAGGGGC
AGGCGGAATTCCTGGTGTAGCGGTGGAATGCGTAGAGATCAGGAAGAACACCGATGGCGAAGGCAGCCTGCTGGGGACTC
ATCGACGCTGAGGCTCGAAAGTGCGGGTAGCAAACAGGATTAGATACCCCGGTAGTCC
>t0001164_III-2;size=49;
CCTACGGGCGGCTGCAGTAGGGAATATTGCACAATGGGGGGAACCCTGATGCAGCAACGCCACGTGTGGGAAGAAGCATT
TCGGTGTGTAAACCACTGTCGTGAGGGAATAATGCTTGGTCTCGGCCAAGTTGAATGTACCTCGAAAGGAAGCACCGGCA
AACTTCGTGCCAGCAGCCGCGGTAATACGAGGGGTGCAAGCGTTGTTCGGAATCACTGGGCGTAAAGGGAGCGTAGGCGG
AGACGCAAGCAGTCTGTACAATACCGGGGCCCAACCCCGGACCTGCAGACTGGACTGTGTCTCTTGGATAGTTCAGGGGC
AGGCGGAATTCCTGGTGTAGCGGTGGAATGCGTAGAGATCAGGAAGAACACCGATGGCGAAGGCAGCCTGCTGGGGACTC
ATCGACGCTGAGGCTCGAAAGTGCGGGTAGCAAACAGGATTAGATACCCCTGTAGTCC
>t0005639_III-2;size=48;
CCTACGGGCGGCTGCAGTAGGGAATATTGCACAATGGGGGGAACCCTGATGCAGCAACGCCACGTGTGGGAAGAAGCATT
TCGGTGTGTAAACCACTGTCGTGAGGGAATAATGCTTGGTCTCGGCCAAGTTGAATGTACCTCGAAAGGAAGCACCGGCA
AACTTCGTGCCAGCAGCCGCGGTAATACGAGGGGTGCAAGCGTTGTTCGGAATCACTGGGCGTAAAGGGAGCGTAGGCGG
AGACGCAAGCAGTCTGTACAATACCGGGGCCCAACCCCGGACCTGCAGACTGGACTGTGTCTCTTGGATAGTTCAGGGGC
AGGCGGAATTCCTGGTGTAGCGGTGGAATGCGTAGAGATCAGGAAGAACACCGATGGCGAAGGCAGCCTGCTGGGGACTC
ATCGACGCTGAGGCTCGAAAGTGCGGGTAGCAAACAGGATTAGATACCCGTGTAGTCC
>t0000151_III-2;size=48;
CCTACGGGAGGCAGCAGTAGGGAATATTGCACAATGGGGGGAACCCTGATGCAGCAACGCCACGTGTGGGAAGAAGCATT
TCGGTGTGTAAACCACTGTCGTGAGGGAATAATGCTTGGTCTCGGCCAAGTTGAATGTACCTCGAAAGGAAGCACCGGCA
AACTTCGTGCCAGCAGCCGCGGTAATACGAGGGGTGCAAGCGTTGTTCGGAATCACTGGGCGTAAAGGGAGCGTAGGCGG
AGACGCAAGCAGTCTGTACAATACCGGGGCCCAACCCCGGACCTGCAGACTGGACTGTGTCTCTTGGATAGTTCAGGGGC
AGGCGGAATTCCTGGTGTAGCGGTGGAATGCGTAGAGATCAGGAAGAACACCGATGGCGAAGGCAGCCTGCTGGGGACTC
ATCGACGCTGAGGCTCGAAAGTGCGGGTAGCAAACAGGATTAGATACCCTGGTAGTCC
>t0002225_III-2;size=47;
CCTACGGGTGGCTGCAGTAGGGAATATTGCACAATGGGGGGAACCCTGATGCAGCAACGCCACGTGTGGGAAGAAGCATT
TCGGTGTGTAAACCACTGTCGTGAGGGAATAATGCTTGGTCTCGGCCAAGTTGAATGTACCTCGAAAGGAAGCACCGGCA
AACTTCGTGCCAGCAGCCGCGGTAATACGAGGGGTGCAAGCGTTGTTCGGAATCACTGGGCGTAAAGGGAGCGTAGGCGG
AGACGCAAGCAGTCTGTACAATACCGGGGCCCAACCCCGGACCTGCAGACTGGACTGTGTCTCTTGGATAGTTCAGGGGC
AGGCGGAATTCCTGGTGTAGCGGTGGAATGCGTAGAGATCAGGAAGAACACCGATGGCGAAGGCAGCCTGCTGGGGACTC
ATCGACGCTGAGGCTCGAAAGTGCGGGTAGCAAACAGGATTAGATACCCTTGTAGTCC
>t0001382_III-2;size=46;
CCTACGGGGGGCAGCAGTAGGGAATATTGCACAATGGGGGGAACCCTGATGCAGCAACGCCACGTGTGGGAAGAAGCATT
TCGGTGTGTAAACCACTGTCGTGAGGGAATAATGCTTGGTCTCGGCCAAGTTGAATGTACCTCGAAAGGAAGCACCGGCA
AACTTCGTGCCAGCAGCCGCGGTAATACGAGGGGTGCAAGCGTTGTTCGGAATCACTGGGCGTAAAGGGAGCGTAGGCGG
AGACGCAAGCAGTCTGTACAATACCGGGGCCCAACCCCGGACCTGCAGACTGGACTGTGTCTCTTGGATAGTTCAGGGGC
AGGCGGAATTCCTGGTGTAGCGGTGGAATGCGTAGAGATCAGGAAGAACACCGATGGCGAAGGCAGCCTGCTGGGGACTC
ATCGACGCTGAGGCTCGAAAGTGCGGGTAGCAAACAGGATTAGATACCCCTGTAGTCC
>t0005375_III-2;size=44;
CCTACGGGAGGCAGCAGTAGGGAATATTGCACAATGGGGGGAACCCTGATGCAGCAACGCCACGTGTGGGAAGAAGCATT
TCGGTGTGTAAACCACTGTCGTGAGGGAATAATGCTTGGTCTCGGCCAAGTTGAATGTACCTCGAAAGGAAGCACCGGCA
AACTTCGTGCCAGCAGCCGCGGTAATACGAGGGGTGCAAGCGTTGTTCGGAATCACTGGGCGTAAAGGGAGCGTAGGCGG
AGACGCAAGCAGTCTGTACAATACCGGGGCCCAACCCCGGACCTGCAGACTGGACTGTGTCTCTTGGATAGTTCAGGGGC
AGGCGGAATTCCTGGTGTAGCGGTGGAATGCGTAGAGATCAGGAAGAACACCGATGGCGAAGGCAGCCTGCTGGGGACTC
ATCGACGCTGAGGCTCGAAAGTGCGGGTAGCAAACAGGATTAGATACCCCGGTAGTCC
>t0001082_III-2;size=43;
CCTACGGGCGGCTGCAGTAGGGAATATTGCACAATGGGGGGAACCCTGATGCAGCAACGCCACGTGTGGGAAGAAGCATT
TCGGTGTGTAAACCACTGTCGTGAGGGAATAATGCTTGGTCTCGGCCAAGTTGAATGTACCTCGAAAGGAAGCACCGGCA
AACTTCGTGCCAGCAGCCGCGGTAATACGAGGGGTGCAAGCGTTGTTCGGAATCACTGGGCGTAAAGGGAGCGTAGGCGG
AGACGCAAGCAGTCTGTACAATACCGGGGCCCAACCCCGGACCTGCAGACTGGACTGTGTCTCTTGGATAGTTCAGGGGC
AGGCGGAATTCCTGGTGTAGCGGTGGAATGCGTAGAGATCAGGAAGAACACCGATGGCGAAGGCAGCCTGCTGGGGACTC
ATCGACGCTGAGGCTCGAAAGTGCGGGTAGCAAACAGGATTAGATACCCCGGTAGTCC
>t0000641_III-2;size=43;
CCTACGGGTGGCTGCAGTAGGGAATATTGCACAATGGGGGGAACCCTGATGCAGCAACGCCACGTGTGGGAAGAAGCATT
TCGGTGTGTAAACCACTGTCGTGAGGGAATAATGCTTGGTCTCGGCCAAGTTGAATGTACCTCGAAAGGAAGCACCGGCA
AACTTCGTGCCAGCAGCCGCGGTAATACGAGGGGTGCAAGCGTTGTTCGGAATCACTGGGCGTAAAGGGAGCGTAGGCGG
AGACGCAAGCAGTCTGTACAATACCGGGGCCCAACCCCGGACCTGCAGACTGGACTGTGTCTCTTGGATAGTTCAGGGGC
AGGCGGAATTCCTGGTGTAGCGGTGGAATGCGTAGAGATCAGGAAGAACACCGATGGCGAAGGCAGCCTGCTGGGGACTC
ATCGACGCTGAGGCTCGAAAGTGCGGGTAGCAAACAGGATTAGATACCCCGGTAGTCC
>t0004003_III-2;size=41;
CCTACGGGAGGCAGCAGTAGGGAATATTGCACAATGGGGGGAACCCTGATGCAGCAACGCCACGTGTGGGAAGAAGCATT
TCGGTGTGTAAACCACTGTCGTGAGGGAATAATGCTTGGTCTCGGCCAAGTTGAATGTACCTCGAAAGGAAGCACCGGCA
AACTTCGTGCCAGCAGCCGCGGTAATACGAGGGGTGCAAGCGTTGTTCGGAATCACTGGGCGTAAAGGGAGCGTAGGCGG
AGACGCAAGCAGTCTGTACAATACCGGGGCCCAACCCCGGACCTGCAGACTGGACTGTGTCTCTTGGATAGTTCAGGGGC
AGGCGGAATTCCTGGTGTAGCGGTGGAATGCGTAGAGATCAGGAAGAACACCGATGGCGAAGGCAGCCTGCTGGGGACTC
ATCGACGCTGAGGCTCGAAAGTGCGGGTAGCAAACAGGATTAGATACCCGTGTAGTCC
>t0001422_III-2;size=41;
CCTACGGGTGGCTGCAGTAGGGAATATTGCACAATGGGGGGAACCCTGATGCAGCAACGCCACGTGTGGGAAGAAGCATT
TCGGTGTGTAAACCACTGTCGTGAGGGAATAATGCTTGGTCTCGGCCAAGTTGAATGTACCTCGAAAGGAAGCACCGGCA
AACTTCGTGCCAGCAGCCGCGGTAATACGAGGGGTGCAAGCGTTGTTCGGAATCACTGGGCGTAAAGGGAGCGTAGGCGG
AGACGCAAGCAGTCTGTACAATACCGGGGCCCAACCCCGGACCTGCAGACTGGACTGTGTCTCTTGGATAGTTCAGGGGC
AGGCGGAATTCCTGGTGTAGCGGTGGAATGCGTAGAGATCAGGAAGAACACCGATGGCGAAGGCAGCCTGCTGGGGACTC
ATCGACGCTGAGGCTCGAAAGTGCGGGTAGCAAACAGGATTAGATACCCGGGTAGTCC
>t0000548_III-2;size=40;
CCTACGGGAGGCTGCAGTAGGGAATATTGCACAATGGGGGGAACCCTGATGCAGCAACGCCACGTGTGGGAAGAAGCATT
TCGGTGTGTAAACCACTGTCGTGAGGGAATAATGCTTGGTCTCGGCCAAGTTGAATGTACCTCGAAAGGAAGCACCGGCA
AACTTCGTGCCAGCAGCCGCGGTAATACGAGGGGTGCAAGCGTTGTTCGGAATCACTGGGCGTAAAGGGAGCGTAGGCGG
AGACGCAAGCAGTCTGTACAATACCGGGGCCCAACCCCGGACCTGCAGACTGGACTGTGTCTCTTGGATAGTTCAGGGGC
AGGCGGAATTCCTGGTGTAGCGGTGGAATGCGTAGAGATCAGGAAGAACACCGATGGCGAAGGCAGCCTGCTGGGGACTC
ATCGACGCTGAGGCTCGAAAGTGCGGGTAGCAAACAGGATTAGATACCCGGGTAGTCC
>t0003293_III-2;size=40;
CCTACGGGAGGCAGCAGTAGGGAATATTGCACAATGGGGGGAACCCTGATGCAGCAACGCCACGTGTGGGAAGAAGCATT
TCGGTGTGTAAACCACTGTCGTGAGGGAATAATGCTTGGTCTCGGCCAAGTTGAATGTACCTCGAAAGGAAGCACCGGCA
AACTTCGTGCCAGCAGCCGCGGTAATACGAGGGGTGCAAGCGTTGTTCGGAATCACTGGGCGTAAAGGGAGCGTAGGCGG
AGACGCAAGCAGTCTGTACAATACCGGGGCCCAACCCCGGACCTGCAGACTGGACTGTGTCTCTTGGATAGTTCAGGGGC
AGGCGGAATTCCTGGTGTAGCGGTGGAATGCGTAGAGATCAGGAAGAACACCGATGGCGAAGGCAGCCTGCTGGGGACTC
ATCGACGCTGAGGCTCGAAAGTGCGGGTAGCAAACAGGATTAGATACCCCTGTAGTCC
>t0001839_III-2;size=40;
CCTACGGGAGGCTGCAGTAGGGAATATTGCACAATGGGGGGAACCCTGATGCAGCAACGCCACGTGTGGGAAGAAGCATT
TCGGTGTGTAAACCACTGTCGTGAGGGAATAATGCTTGGTCTCGGCCAAGTTGAATGTACCTCGAAAGGAAGCACCGGCA
AACTTCGTGCCAGCAGCCGCGGTAATACGAGGGGTGCAAGCGTTGTTCGGAATCACTGGGCGTAAAGGGAGCGTAGGCGG
AGACGCAAGCAGTCTGTACAATACCGGGGCCCAACCCCGGACCTGCAGACTGGACTGTGTCTCTTGGATAGTTCAGGGGC
AGGCGGAATTCCTGGTGTAGCGGTGGAATGCGTAGAGATCAGGAAGAACACCGATGGCGAAGGCAGCCTGCTGGGGACTC
ATCGACGCTGAGGCTCGAAAGTGCGGGTAGCAAACAGGATTAGATACCCGTGTAGTCC
>t0003346_III-2;size=40;
CCTACGGGTGGCTGCAGTAGGGAATATTGCACAATGGGGGGAACCCTGATGCAGCAACGCCACGTGTGGGAAGAAGCATT
TCGGTGTGTAAACCACTGTCGTGAGGGAATAATGCTTGGTCTCGGCCAAGTTGAATGTACCTCGAAAGGAAGCACCGGCA
AACTTCGTGCCAGCAGCCGCGGTAATACGAGGGGTGCAAGCGTTGTTCGGAATCACTGGGCGTAAAGGGAGCGTAGGCGG
AGACGCAAGCAGTCTGTACAATACCGGGGCCCAACCCCGGACCTGCAGACTGGACTGTGTCTCTTGGATAGTTCAGGGGC
AGGCGGAATTCCTGGTGTAGCGGTGGAATGCGTAGAGATCAGGAAGAACACCGATGGCGAAGGCAGCCTGCTGGGGACTC
ATCGACGCTGAGGCTCGAAAGTGCGGGTAGCAAACAGGATTAGATACCCCTGTAGTCC
>t0003638_III-2;size=38;
CCTACGGGCGGCAGCAGTAGGGAATATTGCACAATGGGGGGAACCCTGATGCAGCAACGCCACGTGTGGGAAGAAGCATT
TCGGTGTGTAAACCACTGTCGTGAGGGAATAATGCTTGGTCTCGGCCAAGTTGAATGTACCTCGAAAGGAAGCACCGGCA
AACTTCGTGCCAGCAGCCGCGGTAATACGAGGGGTGCAAGCGTTGTTCGGAATCACTGGGCGTAAAGGGAGCGTAGGCGG
AGACGCAAGCAGTCTGTACAATACCGGGGCCCAACCCCGGACCTGCAGACTGGACTGTGTCTCTTGGATAGTTCAGGGGC
AGGCGGAATTCCTGGTGTAGCGGTGGAATGCGTAGAGATCAGGAAGAACACCGATGGCGAAGGCAGCCTGCTGGGGACTC
ATCGACGCTGAGGCTCGAAAGTGCGGGTAGCAAACAGGATTAGATACCCGTGTAGTCC
>t0003529_III-2;size=35;
CCTACGGGCGGCTGCAGTAGGGAATATTGCACAATGGGGGGAACCCTGATGCAGCAACGCCACGTGTGGGAAGAAGCATT
TCGGTGTGTAAACCACTGTCGTGAGGGAATAATGCTTGGTCTCGGCCAAGTTGAATGTACCTCGAAAGGAAGCACCGGCA
AACTTCGTGCCAGCAGCCGCGGTAATACGAGGGGTGCAAGCGTTGTTCGGAATCACTGGGCGTAAAGGGAGCGTAGGCGG
AGACGCAAGCAGTCTGTACAATACCGGGGCCCAACCCCGGACCTGCAGACTGGACTGTGTCTCTTGGATAGTTCAGGGGC
AGGCGGAATTCCTGGTGTAGCGGTGGAATGCGTAGAGATCAGGAAGAACACCGATGGCGAAGGCAGCCTGCTGGGGACTC
ATCGACGCTGAGGCTCGAAAGTGCGGGTAGCAAACAGGATTAGATACCCGGGTAGTCC
>t0003839_III-2;size=35;
CCTACGGGTGGCAGCAGTAGGGAATATTGCACAATGGGGGGAACCCTGATGCAGCAACGCCACGTGTGGGAAGAAGCATT
TCGGTGTGTAAACCACTGTCGTGAGGGAATAATGCTTGGTCTCGGCCAAGTTGAATGTACCTCGAAAGGAAGCACCGGCA
AACTTCGTGCCAGCAGCCGCGGTAATACGAGGGGTGCAAGCGTTGTTCGGAATCACTGGGCGTAAAGGGAGCGTAGGCGG
AGACGCAAGCAGTCTGTACAATACCGGGGCCCAACCCCGGACCTGCAGACTGGACTGTGTCTCTTGGATAGTTCAGGGGC
AGGCGGAATTCCTGGTGTAGCGGTGGAATGCGTAGAGATCAGGAAGAACACCGATGGCGAAGGCAGCCTGCTGGGGACTC
ATCGACGCTGAGGCTCGAAAGTGCGGGTAGCAAACAGGATTAGATACCCTAGTAGTCC
>t0003627_III-2;size=34;
CCTACGGGCGGCAGCAGTAGGGAATATTGCACAATGGGGGGAACCCTGATGCAGCAACGCCACGTGTGGGAAGAAGCATT
TCGGTGTGTAAACCACTGTCGTGAGGGAATAATGCTTGGTCTCGGCCAAGTTGAATGTACCTCGAAAGGAAGCACCGGCA
AACTTCGTGCCAGCAGCCGCGGTAATACGAGGGGTGCAAGCGTTGTTCGGAATCACTGGGCGTAAAGGGAGCGTAGGCGG
AGACGCAAGCAGTCTGTACAATACCGGGGCCCAACCCCGGACCTGCAGACTGGACTGTGTCTCTTGGATAGTTCAGGGGC
AGGCGGAATTCCTGGTGTAGCGGTGGAATGCGTAGAGATCAGGAAGAACACCGATGGCGAAGGCAGCCTGCTGGGGACTC
ATCGACGCTGAGGCTCGAAAGTGCGGGTAGCAAACAGGATTAGATACCCGGGTAGTCC
>t0004166_III-2;size=34;
CCTACGGGTGGCTGCAGTAGGGAATATTGCACAATGGGGGGAACCCTGATGCAGCAACGCCACGTGTGGGAAGAAGCATT
TCGGTGTGTAAACCACTGTCGTGAGGGAATAATGCTTGGTCTCGGCCAAGTTGAATGTACCTCGAAAGGAAGCACCGGCA
AACTTCGTGCCAGCAGCCGCGGTAATACGAGGGGTGCAAGCGTTGTTCGGAATCACTGGGCGTAAAGGGAGCGTAGGCGG
AGACGCAAGCAGTCTGTACAATACCGGGGCCCAACCCCGGACCTGCAGACTGGACTGTGTCTCTTGGATAGTTCAGGGGC
AGGCGGAATTCCTGGTGTAGCGGTGGAATGCGTAGAGATCAGGAAGAACACCGATGGCGAAGGCAGCCTGCTGGGGACTC
ATCGACGCTGAGGCTCGAAAGTGCGGGTAGCAAACAGGATTAGATACCCGTGTAGTCC
>t0002476_III-2;size=32;
CCTACGGGAGGCAGCAGTAGGGAATATTGCACAATGGGGGGAACCCTGATGCAGCAACGCCACGTGTGGGAAGAAGCATT
TCGGTGTGTAAACCACTGTCGTGAGGGAATAATGCTTGGTCTCGGCCAAGTTGAATGTACCTCGAAAGGAAGCACCGGCA
AACTTCGTGCCAGCAGCCGCGGTAATACGAGGGGTGCAAGCGTTGTTCGGAATCACTGGGCGTAAAGGGAGCGTAGGCGG
AGACGCAAGCAGTCTGTACAATACCGGGGCCCAACCCCGGACCTGCAGACTGGACTGTGTCTCTTGGATAGTTCAGGGGC
AGGCGGAATTCCTGGTGTAGCGGTGGAATGCGTAGAGATCAGGAAGAACACCGATGGCGAAGGCAGCCTGCTGGGGACTC
ATCGACGCTGAGGCTCGAAAGTGCGGGTAGCAAACAGGATTAGATACCCGGGTAGTCC
>t0002972_III-2;size=32;
CCTACGGGCGGCAGCAGTAGGGAATATTGCACAATGGGGGGAACCCTGATGCAGCAACGCCACGTGTGGGAAGAAGCATT
TCGGTGTGTAAACCACTGTCGTGAGGGAATAATGCTTGGTCTCGGCCAAGTTGAATGTACCTCGAAAGGAAGCACCGGCA
AACTTCGTGCCAGCAGCCGCGGTAATACGAGGGGTGCAAGCGTTGTTCGGAATCACTGGGCGTAAAGGGAGCGTAGGCGG
AGACGCAAGCAGTCTGTACAATACCGGGGCCCAACCCCGGACCTGCAGACTGGACTGTGTCTCTTGGATAGTTCAGGGGC
AGGCGGAATTCCTGGTGTAGCGGTGGAATGCGTAGAGATCAGGAAGAACACCGATGGCGAAGGCAGCCTGCTGGGGACTC
ATCGACGCTGAGGCTCGAAAGTGCGGGTAGCAAACAGGATTAGATACCCCGGTAGTCC
>t0000928_III-2;size=32;
CCTACGGGTGGCAGCAGTAGGGAATATTGCACAATGGGGGGAACCCTGATGCAGCAACGCCACGTGTGGGAAGAAGCATT
TCGGTGTGTAAACCACTGTCGTGAGGGAATAATGCTTGGTCTCGGCCAAGTTGAATGTACCTCGAAAGGAAGCACCGGCA
AACTTCGTGCCAGCAGCCGCGGTAATACGAGGGGTGCAAGCGTTGTTCGGAATCACTGGGCGTAAAGGGAGCGTAGGCGG
AGACGCAAGCAGTCTGTACAATACCGGGGCCCAACCCCGGACCTGCAGACTGGACTGTGTCTCTTGGATAGTTCAGGGGC
AGGCGGAATTCCTGGTGTAGCGGTGGAATGCGTAGAGATCAGGAAGAACACCGATGGCGAAGGCAGCCTGCTGGGGACTC
ATCGACGCTGAGGCTCGAAAGTGCGGGTAGCAAACAGGATTAGATACCCCAGTAGTCC
>t0002166_III-2;size=32;
CCTACGGGCGGCAGCAGTAGGGAATATTGCACAATGGGGGGAACCCTGATGCAGCAACGCCACGTGTGGGAAGAAGCATT
TCGGTGTGTAAACCACTGTCGTGAGGGAATAATGCTTGGTCTCGGCCAAGTTGAATGTACCTCGAAAGGAAGCACCGGCA
AACTTCGTGCCAGCAGCCGCGGTAATACGAGGGGTGCAAGCGTTGTTCGGAATCACTGGGCGTAAAGGGAGCGTAGGCGG
AGACGCAAGCAGTCTGTACAATACCGGGGCCCAACCCCGGACCTGCAGACTGGACTGTGTCTCTTGGATAGTTCAGGGGC
AGGCGGAATTCCTGGTGTAGCGGTGGAATGCGTAGAGATCAGGAAGAACACCGATGGCGAAGGCAGCCTGCTGGGGACTC
ATCGACGCTGAGGCTCGAAAGTGCGGGTAGCAAACAGGATTAGATACCCCTGTAGTCC
>t0007131_III-2;size=26;
CCTACGGGGGGCTGCAGGCGCGCAAACTTTACAATGCGAGCAATCGTGATAAGGAAACCCTGAGTGCCTGTTGATGCAGG
CTGTTCATTAGTTTAAATTGCTGGTGAAGAAAGGGCAGGGCAAGACCGGTGCCAGCCGCCGCGGTAATACCGGCTGCTCG
AGTGATGGCCACTATTACTGGGTTTAAAGCGTCCGTAGCTTGATTGTTAGGTCTCTTGGGAAATCTTCAGGCTTAACCTT
AAGGCGTCTAAGAGATACCGGCAATCTTGGGACTGGGAGAGGTAAACCGTACTTCGGGGGTAGGAGTGAAATCTTGTAAT
CCTCGAGGGACGACCTATGGCGAAGGCAGTTTACCAGAACAGCTTCGACAGTGAGGGACGAAAGCTGGGGGAGCAAACGG
GATTAGATACCCTAGTAGTCC
>t0002543_III-2;size=24;
CCTACGGGGGGCTGCAGTGGGGAATATTGGACAATGGGGGAAACCCTGATCCAGCGACGCCGCGTGAGTGAAGAAGTATT
TCGGTATGTAAAGCTCTATCAGCAAGGAAGAAAATGACGGTACTTGACTAAGAAGCCCCGGCTAACTACGTGCCAGCAGC
CGCGGTAATACGTAGGGGGCAAGCGTTATCCGGATTTACTGGGTGTAAAGGGAGCGTAGACGGTATGGCAAGTCTGAAGT
GAAATGCATGGGCTCAACCCATGAACTGCTTTGGAAACTGTCAAACTAGAGTGCAGGAGAGGTAAGTGGAATTCCTAGTG
TAGCGGTGAAATGCGTAGATATTAGGAGGAACACCAGTGGCGAAGGCGGCTTACTGGACTGTAACTGACGTTGAGGCTCG
AAAGCGTGGGGAGCAAACAGGATTAGATACCCCAGTAGTCC
>t0000690_III-2;size=24;
CCTACGGGGGGCTGCAGTGGGGAATATTGGACAATGGGGGAAACCCTGATCCAGCGACGCCGCGTGAGTGAAGAAGTATT
TCGGTATGTAAAGCTCTATCAGCAAGGAAGAAAATGACGGTACTTGACTAAGAAGCCCCGGCTAACTACGTGCCAGCAGC
CGCGGTAATACGTAGGGGGCAAGCGTTATCCGGATTTACTGGGTGTAAAGGGAGCGTAGACGGCATAGCAAGTCTGAAGT
GAAATGCATGGGCTCAACCCATGAACTGCTTTGGAAACTGTTAAGCTAGAGTGCAGGAGAGGTAAGTGGAATTCCTAGTG
TAGCGGTGAAATGCGTAGATATTAGGAGGAACACCAGTGGCGAAGGCGGCTTACTGGACTGTAACTGACGTTGAGGCTCG
AAAGCGTGGGGAGCAAACAGGATTAGATACCCTGGTAGTCC
>t0000520_III-2;size=23;
CCTACGGGGGGCTGCAGTGAGGAATATTGGTCAATGGGCGAGAGCCTGAACCAGCCATGTCGCGTGGAGGAATAAGGATC
TATGGTTCGTAAACTCCTTTTGCGGGGGGATAAAGTGCGGGACGTGTCCCGCTTTGCAGGTACCCCGCGAATAAGCATCG
GCTAACTCCGTGCCAGCAGCCGCGGTAATACGGAGGATGCGAGCGTTATCCGGATTTATTGGGTTTAAAGGGTGCGTAGG
CGGCCCCTTAAGTCGGCGGTGAAATTTCCGGGCTCAACCCGGTCACTGCCGTCGAAACTGGGGGGCTTGAGTGCGTTTGG
GGTGGCTGGAATGTGCGGTGTAGCGGTGAAATGCATAGATATCGCACAGAACGCCGATCGCGGAGGCAGGTCACCAAGCC
GCAACTGACGCTGAGGCACGAAAGCGCGGGGATCGAACAGGATTAGATACCCCAGTAGTCC
>t0004045_III-2;size=21;
CCTACGGGTGGCAGCAGTAGGGAATATTGCACAATGGGGGGAACCCTGATGCAGCAACGCCACGTGTGGGAAGAAGCATT
TCGGTGTGTAAACCACTGTCGTGAGGGAATAATGCTTGGTCTCGGCCAAGTTGAATGTACCTCGAAAGGAAGCACCGGCA
AACTTCGTGCCAGCAGCCGCGGTAATACGAGGGGTGCAAGCGTTGTTCGGAATCACTGGGCGTAAAGGGAGCGTAGGCGG
AGACGCAAGCAGTCTGTACAATACCGGGGCCCAACCCCGGACCTGCAGACTGGACTGTGTCTCTTGGATAGTTCAGGGGC
AGGCGGAATTCCTGGTGTAGCGGTGGAATGCGTAGAGATCAGGAAGAACACCGATGGCGAAGGCAGCCTGCTGGGGACTC
ATCGACGCTGAGGCTCGAAAGTGCGGGTAGCAAACAGGATTAGATACCCCTGTAGTCC
>t0003854_III-2;size=21;
CCTACGGGGGGCTGCAGTGGGGAATATTGGACAATGGGGGAAACCCTGATCCAGCGACGCCGCGTGAGTGAAGAAGTATT
TCGGTATGTAAAGCTCTATCAGCAAGGAAGAAAATGACGGTACTTGACTAAGAAGCTCCGGCTAAATACGTGCCAGCAGC
CGCGGTAATACGTATGGAGCAAGCGTTATCCGGATTTACTGGGTGTAAAGGGAGCGTAGACGGCAAAGCAAGTCTGAAGT
GAAATGCCGGGGCTTAACCCCGGAACTGCTTTGGAAACTGTTTAGCTAGAGTGCAGGAGAGGTAAGCGGAATTCCTAGTG
TAGCGGTGAAATGCGTAGATATTAGGAGGAACACCAGTGGCGAAGGCGGCTTACTGGACTGTAACTGACGTTGAGGCTCG
AAAGCGTGGGGAGCAAACAGGATTAGATACCCCAGTAGTCC
>t0000988_III-2;size=20;
CCTACGGGTGGCAGCAGTAGGGAATATTGCACAATGGGGGGAACCCTGATGCAGCAACGCCACGTGTGGGAAGAAGCATT
TCGGTGTGTAAACCACTGTCGTGAGGGAATAATGCTTGGTCTCGGCCAAGTTGAATGTACCTCGAAAGGAAGCACCGGCA
AACTTCGTGCCAGCAGCCGCGGTAATACGAGGGGTGCAAGCGTTGTTCGGAATCACTGGGCGTAAAGGGAGCGTAGGCGG
AGACGCAAGCAGTCTGTACAATACCGGGGCCCAACCCCGGACCTGCAGACTGGACTGTGTCTCTTGGATAGTTCAGGGGC
AGGCGGAATTCCTGGTGTAGCGGTGGAATGCGTAGAGATCAGGAAGAACACCGATGGCGAAGGCAGCCTGCTGGGGACTC
ATCGACGCTGAGGCTCGAAAGTGCGGGTAGCAAACAGGATTAGATACCCGTGTAGTCC
>t0000522_III-2;size=20;
CCTACGGGCGGCTGCAGGCGCGCAAACTTTACAATGCGAGCAATCGTGATAAGGAAACCCTGAGTGCCTGTTGATGCAGG
CTGTTCATTAGTTTAAATTGCTGGTGAAGAAAGGGCAGGGCAAGACCGGTGCCAGCCGCCGCGGTAATACCGGCTGCTCG
AGTGATGGCCACTATTACTGGGTTTAAAGCGTCCGTAGCTTGATTGTTAGGTCTCTTGGGAAATCTTCAGGCTTAACCTT
AAGGCGTCTAAGAGATACCGGCAATCTTGGGACTGGGAGAGGTAAACCGTACTTCGGGGGTAGGAGTGAAATCTTGTAAT
CCTCGAGGGACGACCTATGGCGAAGGCAGTTTACCAGAACAGCTTCGACAGTGAGGGACGAAAGCTGGGGGAGCAAACGG
GATTAGATACCCTAGTAGTCC
>t0000760_III-2;size=19;
CCTACGGGGGGCTGCAGTGAGGAATATTGGTCAATGGGCGAGAGCCTGAACCAGCCATGTCGCGTGGAGGAATAAGGATC
TATGGTTCGTAAACTCCTTTTGCGGGGGGATAAAGTGCGGGACGTGTCCCGCTTTGCAGGTACCCCGCGAATAAGCATCG
GCTAACTCCGTGCCAGCAGCCGCGGTAATACGGAGGATGCGAGCGTTATCCGGATTTATTGGGTTTAAAGGGTGCGTAGG
CGGCCCCTTAAGTCGGCGGTGAAATTTCCGGGCTCAACCCGGTCACTGCCGTCGAAACTGGGGGGCTTGAGTGCGTTTGG
GGTGGCTGGAATGTGCGGTGTAGCGGTGAAATGCATAGATATCGCACAGAACGCCGATCGCGGAGGCAGGTCACCAAGCC
GCAACTGACGCTGAGGCACGAAAGCGCGGGGATCGAACAGGATTAGATACCCTGGTAGTCC
>t0006306_III-2;size=19;
CCTACGGGGGGCTGCAGTGAGGAATATTGGTCAATGGGCGAGAGCCTGAACCAGCCATGTCGCGTGGAGGAATAAGGATC
TATGGTTCGTAAACTCCTTTTGCGGGGGGATAAAGTGCGGGACGTGTCCCGCTTTGCAGGTACCCCGCGAATAAGCATCG
GCTAACTCCGTGCCAGCAGCCGCGGTAATACGGAGGATGCGAGCGTTATCCGGATTTATTGGGTTTAAAGGGTGCGTAGG
CGGCCCCTTAAGTCGGCGGTGAAATTTCCGGGCTCAACCCGGTCACTGCCGTCGAAACTGGGGGGCTTGAGTGCGTTTGG
GGTGGCTGGAATGTGCGGTGTAGCGGTGAAATGCATAGATATCGCACAGAACGCCGATCGCGGAGGCAGGTCACCAAGCC
GCAACTGACGCTGAGGCACGAAAGCGCGGGGATCGAACAGGATTAGATACCCTAGTAGTCC
>t0004488_III-2;size=18;
CCTACGGGGGGCTGCAGTGGGGAATATTGGACAATGGGGGAAACCCTGATCCAGCGACGCCGCGTGAGTGAAGAAGTATT
TCGGTATGTAAAGCTCTATCAGCAGGGAAGATGATGACGGTACCTGACTAAGAAGCACCGGCTAAATACGTGCCAGCAGC
CGCGGTAATACGTATGGTGCAAGCGTTATCCGGATTTACTGGGTGTAAAGGGAGCGTAGGCGGCTATGCAAGTCAGATGT
GAAAGCCCGGGGCTCAACCCCGGGACTGCATTTGAAACTGCGTAGCTTGAGTGCAGGAGAGGCAGGCGGAATTCCTAGTG
TAGCGGTGAAATGCGTAGATATTAGGAAGAACACCGGTGGCGAAGGCGGCCTGCTGGACTGAGACTGACGCTGAGGCTCG
AAAGCGTGGGGAGCAAACAGGATTAGATACCCCAGTAGTCC
>t0014085_III-2;size=18;
CCTACGGGTGGCTGCAGTGGGGAATATTGGACAATGGGGGAAACCCTGATCCAGCGACGCCGCGTGAGTGAAGAAGTATT
TCGGTATGTAAAGCTCTATCAGCAAGGAAGAAAATGACGGTACTTGACTAAGAAGCCCCGGCTAACTACGTGCCAGCAGC
CGCGGTAATACGTAGGGGGCAAGCGTTATCCGGATTTACTGGGTGTAAAGGGAGCGTAGACGGCATAGCAAGTCTGAAGT
GAAATGCATGGGCTCAACCCATGAACTGCTTTGGAAACTGTTAAGCTAGAGTGCAGGAGAGGTAAGTGGAATTCCTAGTG
TAGCGGTGAAATGCGTAGATATTAGGAGGAACACCAGTGGCGAAGGCGGCTTACTGGACTGTAACTGACGTTGAGGCTCG
AAAGCGTGGGGAGCAAACAGGATTAGATACCCTAGTAGTCC
>t0009764_III-2;size=18;
CCTACGGGTGGCAGCAGTAGGGAATATTGCACAATGGGGGGAACCCTGATGCAGCAACGCCACGTGTGGGAAGAAGCATT
TCGGTGTGTAAACCACTGTCGTGAGGGAATAATGCTTGGTCTCGGCCAAGTTGAATGTACCTCGAAAGGAAGCACCGGCA
AACTTCGTGCCAGCAGCCGCGGTAATACGAGGGGTGCAAGCGTTGTTCGGAATCACTGGGCGTAAAGGGAGCGTAGGCGG
AGACGCAAGCAGTCTGTACAATACCGGGGCCCAACCCCGGACCTGCAGACTGGACTGTGTCTCTTGGATAGTTCAGGGGC
AGGCGGAATTCCTGGTGTAGCGGTGGAATGCGTAGAGATCAGGAAGAACACCGATGGCGAAGGCAGCCTGCTGGGGACTC
ATCGACGCTGAGGCTCGAAAGTGCGGGTAGCAAACAGGATTAGATACCCTTGTAGTCC
>t0002099_III-2;size=18;
CCTACGGGAGGCTGCAGTGAGGAATATTGGTCAATGGGCGAGAGCCTGAACCAGCCATGTCGCGTGGAGGAATAAGGATC
TATGGTTCGTAAACTCCTTTTGCGGGGGGATAAAGTGCGGGACGTGTCCCGCTTTGCAGGTACCCCGCGAATAAGCATCG
GCTAACTCCGTGCCAGCAGCCGCGGTAATACGGAGGATGCGAGCGTTATCCGGATTTATTGGGTTTAAAGGGTGCGTAGG
CGGCCCCTTAAGTCGGCGGTGAAATTTCCGGGCTCAACCCGGTCACTGCCGTCGAAACTGGGGGGCTTGAGTGCGTTTGG
GGTGGCTGGAATGTGCGGTGTAGCGGTGAAATGCATAGATATCGCACAGAACGCCGATCGCGGAGGCAGGTCACCAAGCC
GCAACTGACGCTGAGGCACGAAAGCGCGGGGATCGAACAGGATTAGATACCCTGGTAGTCC
>t0000836_III-2;size=17;
CCTACGGGAGGCTGCAGTGAGGAATATTGGTCAATGGGCGAGAGCCTGAACCAGCCATGTCGCGTGGAGGAATAAGGATC
TATGGTTCGTAAACTCCTTTTGCGGGGGGATAAAGTGCGGGACGTGTCCCGCTTTGCAGGTACCCCGCGAATAAGCATCG
GCTAACTCCGTGCCAGCAGCCGCGGTAATACGGAGGATGCGAGCGTTATCCGGATTTATTGGGTTTAAAGGGTGCGTAGG
CGGCCCCTTAAGTCGGCGGTGAAATTTCCGGGCTCAACCCGGTCACTGCCGTCGAAACTGGGGGGCTTGAGTGCGTTTGG
GGTGGCTGGAATGTGCGGTGTAGCGGTGAAATGCATAGATATCGCACAGAACGCCGATCGCGGAGGCAGGTCACCAAGCC
GCAACTGACGCTGAGGCACGAAAGCGCGGGGATCGAACAGGATTAGATACCCTAGTAGTCC
>t0011275_III-2;size=17;
CCTACGGGTGGCTGCAGTGAGGAATATTGGTCAATGGGCGAGAGCCTGAACCAGCCATGTCGCGTGGAGGAATAAGGATC
TATGGTTCGTAAACTCCTTTTGCGGGGGGATAAAGTGCGGGACGTGTCCCGCTTTGCAGGTACCCCGCGAATAAGCATCG
GCTAACTCCGTGCCAGCAGCCGCGGTAATACGGAGGATGCGAGCGTTATCCGGATTTATTGGGTTTAAAGGGTGCGTAGG
CGGCCCCTTAAGTCGGCGGTGAAATTTCCGGGCTCAACCCGGTCACTGCCGTCGAAACTGGGGGGCTTGAGTGCGTTTGG
GGTGGCTGGAATGTGCGGTGTAGCGGTGAAATGCATAGATATCGCACAGAACGCCGATCGCGGAGGCAGGTCACCAAGCC
GCAACTGACGCTGAGGCACGAAAGCGCGGGGATCGAACAGGATTAGATACCCCAGTAGTCC
>t0002148_III-2;size=17;
CCTACGGGAGGCTGCAGTGGGGAATATTGGACAATGGGGGAAACCCTGATCCAGCGACGCCGCGTGAGTGAAGAAGTATT
TCGGTATGTAAAGCTCTATCAGCAAGGAAGAAAATGACGGTACTTGACTAAGAAGCCCCGGCTAACTACGTGCCAGCAGC
CGCGGTAATACGTAGGGGGCAAGCGTTATCCGGATTTACTGGGTGTAAAGGGAGCGTAGACGGCATAGCAAGTCTGAAGT
GAAATGCATGGGCTCAACCCATGAACTGCTTTGGAAACTGTTAAGCTAGAGTGCAGGAGAGGTAAGTGGAATTCCTAGTG
TAGCGGTGAAATGCGTAGATATTAGGAGGAACACCAGTGGCGAAGGCGGCTTACTGGACTGTAACTGACGTTGAGGCTCG
AAAGCGTGGGGAGCAAACAGGATTAGATACCCCAGTAGTCC
>t0016871_III-2;size=16;
CCTACGGGAGGCTGCAGTGAGGAATATTGGTCAATGGGCGAGAGCCTGAACCAGCCATGTCGCGTGGAGGAATAAGGATC
TATGGTTCGTAAACTCCTTTTGCGGGGGGATAAAGTGCGGGACGTGTCCCGCTTTGCAGGTACCCCGCGAATAAGCATCG
GCTAACTCCGTGCCAGCAGCCGCGGTAATACGGAGGATGCGAGCGTTATCCGGATTTATTGGGTTTAAAGGGTGCGTAGG
CGGCCCCTTAAGTCGGCGGTGAAATTTCCGGGCTCAACCCGGTCACTGCCGTCGAAACTGGGGGGCTTGAGTGCGTTTGG
GGTGGCTGGAATGTGCGGTGTAGCGGTGAAATGCATAGATATCGCACAGAACGCCGATCGCGGAGGCAGGTCACCAAGCC
GCAACTGACGCTGAGGCACGAAAGCGCGGGGATCGAACAGGATTAGATACCCCAGTAGTCC
>t0011804_III-2;size=16;
CCTACGGGGGGCAGCAGTGGGGAATATTGGACAATGGGGGAAACCCTGATCCAGCGACGCCGCGTGAGTGAAGAAGTATT
TCGGTATGTAAAGCTCTATCAGCAAGGAAGAAAATGACGGTACTTGACTAAGAAGCCCCGGCTAACTACGTGCCAGCAGC
CGCGGTAATACGTAGGGGGCAAGCGTTATCCGGATTTACTGGGTGTAAAGGGAGCGTAGACGGCATAGCAAGTCTGAAGT
GAAATGCATGGGCTCAACCCATGAACTGCTTTGGAAACTGTTAAGCTAGAGTGCAGGAGAGGTAAGTGGAATTCCTAGTG
TAGCGGTGAAATGCGTAGATATTAGGAGGAACACCAGTGGCGAAGGCGGCTTACTGGACTGTAACTGACGTTGAGGCTCG
AAAGCGTGGGGAGCAAACAGGATTAGATACCCTAGTAGTCC
>t0002142_III-2;size=16;
CCTACGGGTGGCAGCAGTAGGGAATATTGCACAATGGGGGGAACCCTGATGCAGCAACGCCACGTGTGGGAAGAAGCATT
TCGGTGTGTAAACCACTGTCGTGAGGGAATAATGCTTGGTCTCGGCCAAGTTGAATGTACCTCGAAAGGAAGCACCGGCA
AACTTCGTGCCAGCAGCCGCGGTAATACGAGGGGTGCAAGCGTTGTTCGGAATCACTGGGCGTAAAGGGAGCGTAGGCGG
AGACGCAAGCAGTCTGTACAATACCGGGGCCCAACCCCGGACCTGCAGACTGGACTGTGTCTCTTGGATAGTTCAGGGGC
AGGCGGAATTCCTGGTGTAGCGGTGGAATGCGTAGAGATCAGGAAGAACACCGATGGCGAAGGCAGCCTGCTGGGGACTC
ATCGACGCTGAGGCTCGAAAGTGCGGGTAGCAAACAGGATTAGATACCCGGGTAGTCC
>t0012919_III-2;size=16;
CCTACGGGCGGCTGCAGTGGGGAATATTGGACAATGGGGGAAACCCTGATCCAGCGACGCCGCGTGAGTGAAGAAGTATT
TCGGTATGTAAAGCTCTATCAGCAGGGAAGATGATGACGGTACCTGACTAAGAAGCACCGGCTAAATACGTGCCAGCAGC
CGCGGTAATACGTATGGTGCAAGCGTTATCCGGATTTACTGGGTGTAAAGGGAGCGTAGGCGGCTATGCAAGTCAGATGT
GAAAGCCCGGGGCTCAACCCCGGGACTGCATTTGAAACTGCGTAGCTTGAGTGCAGGAGAGGCAGGCGGAATTCCTAGTG
TAGCGGTGAAATGCGTAGATATTAGGAAGAACACCGGTGGCGAAGGCGGCCTGCTGGACTGAGACTGACGCTGAGGCTCG
AAAGCGTGGGGAGCAAACAGGATTAGATACCCTAGTAGTCC
>t0026442_III-2;size=16;
CCTACGGGGGGCTGCAGTGAGGAATATTGGTCAATGGGCGGAAGCCTGAACCAGCCATGCCGCGTGAAGGATTAAGGCCC
TATGGGTCGTAAACTTCTTTTGAGCGGGAGCAATAAGCGCTACGCGTAGCGCGATGAGAGTACCGTTCGAATAAGCATCG
GCTAACTCCGTGCCAGCAGCCGCGGTAATACGGAGGATGCAAGCGTTATCCGGATTTATTGGGTTTAAAGGGTGCGTAGG
CTGTCGGTCAAGTCAGAGGTGAAAGCCCGGGGCTCAACTCCGGAACTGCCTTTGATACTGTCCGGCTTGAATACTGTTGC
CGTGGGAGGAATGAGTAGTGTAGCGGTGAAATGCATAGATATTACTCAGAACACCGATTGCGAAGGCATCTCACGAAGCA
GCGATTGACGCTGAGGCACGAAAGCGTGGGGATCAAACAGGATTAGATACCCCAGTAGTCC
>t0001456_III-2;size=16;
CCTACGGGAGGCTGCAGTAAGGGATATTGGGCAATGGGGGCGACCCTGACCCAGCCATGCCGCGTGAGGGAATGAGGCCC
TACGGGTCGTGAACCTCTTTTGCCTGGGGATAACGGCGGCGTCGGGAACGCCGCGTGCAGGTACCAGGCGAATAAGCATC
GGCTAACTCCGTGCCAGCAGCCGCGGTAATACGGAGGATGCGAGCGTTATCCGGATTCATTGGGTTTAAAGGGTGCGCAG
GCGGCCCGTCAAGTCAGCGGTGAAATCCGGGGGCCCAACCCCCGAAGTGCCGTTGATACTGTCGGGCTGGAATGCGGTCG
AGGCGGGCGGAATGTGGCGTGTAGCGGTGAAATGCATAGATATGCCACAGAACTCCGATAGCGAAGGCAGCTCGCCAGGC
CTGCATTGACGCTCGGGCACGAAAGCGTGGGGATCGAACAGGATTAGATACCCTAGTAGTCC
>t0006894_III-2;size=16;
CCTACGGGGGGCTGCAGTGGGGAATATTGGACAATGGGGGAAACCCTGATCCAGCGACGCCGCGTGAGTGAAGAAGTATT
TCGGTATGTAAAGCTCTATCAGCAAGGAAGAAAATGACGGTACTTGACTAAGAAGCTCCGGCTAAATACGTGCCAGCAGC
CGCGGTAATACGTATGGAGCAAGCGTTATCCGGATTTACTGGGTGTAAAGGGAGCGTAGACGGCAAAGCAAGTCTGAAGT
GAAATGCCGGGGCTTAACCCCGGAACTGCTTTGGAAACTGTTTAGCTAGAGTGCAGGAGAGGTAAGCGGAATTCCTAGTG
TAGCGGTGAAATGCGTAGATATTAGGAGGAACACCAGTGGCGAAGGCGGCTTACTGGACTGTAACTGACGTTGAGGCTCG
AAAGCGTGGGGAGCAAACAGGATTAGATACCCGTGTAGTCC
>t0000496_III-2;size=16;
CCTACGGGTGGCAGCAGTAGGGAATATTGCACAATGGGGGGAACCCTGATGCAGCAACGCCACGTGTGGGAAGAAGCATT
TCGGTGTGTAAACCACTGTCGTGAGGGAATAATGCTTGGTCTCGGCCAAGTTGAATGTACCTCGAAAGGAAGCACCGGCA
AACTTCGTGCCAGCAGCCGCGGTAATACGAGGGGTGCAAGCGTTGTTCGGAATCACTGGGCGTAAAGGGAGCGTAGGCGG
AGACGCAAGCAGTCTGTACAATACCGGGGCCCAACCCCGGACCTGCAGACTGGACTGTGTCTCTTGGATAGTTCAGGGGC
AGGCGGAATTCCTGGTGTAGCGGTGGAATGCGTAGAGATCAGGAAGAACACCGATGGCGAAGGCAGCCTGCTGGGGACTC
ATCGACGCTGAGGCTCGAAAGTGCGGGTAGCAAACAGGATTAGATACCCTGGTAGTCC
>t0019674_III-2;size=16;
CCTACGGGGGGCTGCAGTGGGGAATATTGGACAATGGGGGAAACCCTGATCCAGCGACGCCGCGTGAGTGAAGAAGTATT
TCGGTATGTAAAGCTCTATCAGCAGGGAAGATAATGACGGTACCTGACTAAGAAGCCCCGGCTAACTACGTGCCAGCAGC
CGCGGTAATACGTAGGGGGCAAGCGTTATCCGGATTTACTGGGTGTAAAGGGAGCGTAGACGGCATGGCAAGTCTGATGT
GAAAACCCGGGGCTCAACCCCGGGACTGCATTGGAAACTGTCAGGCTAGAGTGCAGGAGAGGTAAGTGGAATTCCTAGTG
TAGCGGTGAAATGCGTAGATATTAGGAGGAACACCAGTGGCGAAGGCGGCTTACTGGACTGTAACTGACGTTGAGGCTCG
AAAGCGTGGGGAGCAAACAGGATTAGATACCCTAGTAGTCC
>t0013996_III-2;size=16;
CCTACGGGGGGCTGCAGTGGGGAATATTGGACAATGGGGGAAACCCTGATCCAGCGACGCCGCGTGAGTGAAGAAGTATT
TCGGTATGTAAAGCTCTATCAGCAAGGAAGAAAATGACGGTACTTGACTAAGAAGCTCCGGCTAAATACGTGCCAGCAGC
CGCGGTAATACGTATGGAGCAAGCGTTATCCGGATTTACTGGGTGTAAAGGGAGCGTAGACGGCAAAGCAAGTCTGAAGT
GAAATGCCGGGGCTTAACCCCGGAACTGCTTTGGAAACTGTTTAGCTAGAGTGCAGGAGAGGTAAGCGGAATTCCTAGTG
TAGCGGTGAAATGCGTAGATATTAGGAGGAACACCAGTGGCGAAGGCGGCTTACTGGACTGTAACTGACGTTGAGGCTCG
AAAGCGTGGGGAGCAAACAGGATTAGATACCCCTGTAGTCC
>t0008907_III-2;size=16;
CCTACGGGGGGCTGCAGTGGGGAATATTGGACAATGGGGGAAACCCTGATCCAGCGACGCCGCGTGAGTGAAGAAGTATT
TCGGTATGTAAAGCTCTATCAGCAGGGAAGATGATGACGGTACCTGACTAAGAAGCACCGGCTAAATACGTGCCAGCAGC
CGCGGTAATACGTATGGTGCAAGCGTTATCCGGATTTACTGGGTGTAAAGGGAGCGTAGGCGGCTATGCAAGTCAGATGT
GAAAGCCCGGGGCTCAACCCCGGGACTGCATTTGAAACTGCGTAGCTTGAGTGCAGGAGAGGCAGGCGGAATTCCTAGTG
TAGCGGTGAAATGCGTAGATATTAGGAAGAACACCGGTGGCGAAGGCGGCCTGCTGGACTGAGACTGACGCTGAGGCTCG
AAAGCGTGGGGAGCAAACAGGATTAGATACCCTTGTAGTCC
>t0005522_III-2;size=16;
CCTACGGGTGGCTGCAGTGAGGAATATTGGTCAATGGGCGAGAGCCTGAACCAGCCATGTCGCGTGGAGGAATAAGGATC
TATGGTTCGTAAACTCCTTTTGCGGGGGGATAAAGTGCGGGACGTGTCCCGCTTTGCAGGTACCCCGCGAATAAGCATCG
GCTAACTCCGTGCCAGCAGCCGCGGTAATACGGAGGATGCGAGCGTTATCCGGATTTATTGGGTTTAAAGGGTGCGTAGG
CGGCCCCTTAAGTCGGCGGTGAAATTTCCGGGCTCAACCCGGTCACTGCCGTCGAAACTGGGGGGCTTGAGTGCGTTTGG
GGTGGCTGGAATGTGCGGTGTAGCGGTGAAATGCATAGATATCGCACAGAACGCCGATCGCGGAGGCAGGTCACCAAGCC
GCAACTGACGCTGAGGCACGAAAGCGCGGGGATCGAACAGGATTAGATACCCTGGTAGTCC
>t0003692_III-2;size=16;
CCTACGGGGGGCTGCAGTGGGGAATATTGGACAATGGGGGAAACCCTGATCCAGCGACGCCGCGTGAGTGAAGAAGTATT
TCGGTATGTAAAGCTCTATCAGCAGGGAAGATGATGACGGTACCTGACTAAGAAGCACCGGCTAAATACGTGCCAGCAGC
CGCGGTAATACGTATGGTGCAAGCGTTATCCGGATTTACTGGGTGTAAAGGGAGCGTAGGCGGCTATGCAAGTCAGATGT
GAAAGCCCGGGGCTCAACCCCGGGACTGCATTTGAAACTGCGTAGCTTGAGTGCAGGAGAGGCAGGCGGAATTCCTAGTG
TAGCGGTGAAATGCGTAGATATTAGGAAGAACACCGGTGGCGAAGGCGGCCTGCTGGACTGAGACTGACGCTGAGGCTCG
AAAGCGTGGGGAGCAAACAGGATTAGATACCCTAGTAGTCC
>t0008074_III-2;size=16;
CCTACGGGGGGCTGCAGTAAGGGATATTGGGCAATGGGGGCGACCCTGACCCAGCCATGCCGCGTGAGGGAATGAGGCCC
TACGGGTCGTGAACCTCTTTTGCCTGGGGATAACGGCGGCGTCGGGAACGCCGCGTGCAGGTACCAGGCGAATAAGCATC
GGCTAACTCCGTGCCAGCAGCCGCGGTAATACGGAGGATGCGAGCGTTATCCGGATTCATTGGGTTTAAAGGGTGCGCAG
GCGGCCCGTCAAGTCAGCGGTGAAATCCGGGGGCCCAACCCCCGAAGTGCCGTTGATACTGTCGGGCTGGAATGCGGTCG
AGGCGGGCGGAATGTGGCGTGTAGCGGTGAAATGCATAGATATGCCACAGAACTCCGATAGCGAAGGCAGCTCGCCAGGC
CTGCATTGACGCTCGGGCACGAAAGCGTGGGGATCGAACAGGATTAGATACCCGAGTAGTCC
>t0001488_III-2;size=16;
CCTACGGGGGGCTGCAGTGAGGAATATTGGTCAATGGGCGAGAGCCTGAACCAGCCATGTCGCGTGGAGGAATAAGGATC
TATGGTTCGTAAACTCCTTTTGCGGGGGGATAAAGTGCGGGACGTGTCCCGCTTTGCAGGTACCCCGCGAATAAGCATCG
GCTAACTCCGTGCCAGCAGCCGCGGTAATACGGAGGATGCGAGCGTTATCCGGATTTATTGGGTTTAAAGGGTGCGTAGG
CGGCCCCTTAAGTCGGCGGTGAAATTTCCGGGCTCAACCCGGTCACTGCCGTCGAAACTGGGGGGCTTGAGTGCGTTTGG
GGTGGCTGGAATGTGCGGTGTAGCGGTGAAATGCATAGATATCGCACAGAACGCCGATCGCGGAGGCAGGTCACCAAGCC
GCAACTGACGCTGAGGCACGAAAGCGCGGGGATCGAACAGGATTAGATACCCCGGTAGTCC
>t0002891_III-2;size=15;
CCTACGGGGGGCTGCAGTGGGGAATATTGGACAATGGGGGAAACCCTGATCCAGCGACGCCGCGTGAGTGAAGAAGTATT
TCGGTATGTAAAGCTCTATCAGCAAGGAAGAAAATGACGGTACTTGACTAAGAAGCCCCGGCTAACTACGTGCCAGCAGC
CGCGGTAATACGTAGGGGGCAAGCGTTATCCGGATTTACTGGGTGTAAAGGGAGCGTAGACGGCATAGCAAGTCTGAAGT
GAAATGCATGGGCTCAACCCATGAACTGCTTTGGAAACTGTTAAGCTAGAGTGCAGGAGAGGTAAGTGGAATTCCTAGTG
TAGCGGTGAAATGCGTAGATATTAGGAGGAACACCAGTGGCGAAGGCGGCTTACTGGACTGTAACTGACGTTGAGGCTCG
AAAGCGTGGGGAGCAAACAGGATTAGATACCCCGGTAGTCC
>t0003625_III-2;size=15;
CCTACGGGAGGCTGCAGTGGGGAATATTGGACAATGGGGGAAACCCTGATCCAGCGACGCCGCGTGAGTGAAGAAGTATT
TCGGTATGTAAAGCTCTATCAGCAAGGAAGAAAATGACGGTACTTGACTAAGAAGCCCCGGCTAACTACGTGCCAGCAGC
CGCGGTAATACGTAGGGGGCAAGCGTTATCCGGATTTACTGGGTGTAAAGGGAGCGTAGACGGCATAGCAAGTCTGAAGT
GAAATGCATGGGCTCAACCCATGAACTGCTTTGGAAACTGTTAAGCTAGAGTGCAGGAGAGGTAAGTGGAATTCCTAGTG
TAGCGGTGAAATGCGTAGATATTAGGAGGAACACCAGTGGCGAAGGCGGCTTACTGGACTGTAACTGACGTTGAGGCTCG
AAAGCGTGGGGAGCAAACAGGATTAGATACCCTGGTAGTCC
>t0001194_III-2;size=15;
CCTACGGGTGGCTGCAGTGAGGAATATTGGTCAATGGGCGAGAGCCTGAACCAGCCAAGTAGCGTGAAGGATGACGGCCC
TACGGGTTGTAAACTTCTTTTGCCGGGGGATAAAAAACGGGACGTGTCCCGTCTTGCAGGTACCCGTGCGAATAAGGACC
GGCTAATTCCGTGCCAGCAGCCGCGGTAATACGGAAGGTCCGAGCGTTATCCGGATTTATTGGGTTTAAAGGGAGCGCAG
GCGGAGATGTAAGCCAGCCGTAAAATCGTGGGGCTCAACCCCATCCCGCGGTTGGAACTGCATCCCTTGAGTGCACGAGA
GGATGGTGGAATTCGTGGTGTAGCGGTGAAATGCATAGATATCACGAAGAACTCCGATTGCGAAGGCAGCCATCTGGCGT
GTTACTGACGCTCATGCTCGAAGGTGCGGGTATCAAACAGGATTAGATACCCCAGTAGTCC
>t0001694_III-2;size=15;
CCTACGGGGGGCTGCAGTAAGGGATATTGGGCAATGGGGGCGACCCTGACCCAGCCATGCCGCGTGAGGGAATGAGGCCC
TACGGGTCGTGAACCTCTTTTGCCTGGGGATAACGGCGGCGTCGGGAACGCCGCGTGCAGGTACCAGGCGAATAAGCATC
GGCTAACTCCGTGCCAGCAGCCGCGGTAATACGGAGGATGCGAGCGTTATCCGGATTCATTGGGTTTAAAGGGTGCGCAG
GCGGCCCGTCAAGTCAGCGGTGAAATCCGGGGGCCCAACCCCCGAAGTGCCGTTGATACTGTCGGGCTGGAATGCGGTCG
AGGCGGGCGGAATGTGGCGTGTAGCGGTGAAATGCATAGATATGCCACAGAACTCCGATAGCGAAGGCAGCTCGCCAGGC
CTGCATTGACGCTCGGGCACGAAAGCGTGGGGATCGAACAGGATTAGATACCCTTGTAGTCC
>t0000713_III-2;size=15;
CCTACGGGGGGCAGCAGTGGGGAATATTGGACAATGGGGGAAACCCTGATCCAGCGACGCCGCGTGAGTGAAGAAGTATT
TCGGTATGTAAAGCTCTATCAGCAAGGAAGAAAATGACGGTACTTGACTAAGAAGCTCCGGCTAAATACGTGCCAGCAGC
CGCGGTAATACGTATGGAGCAAGCGTTATCCGGATTTACTGGGTGTAAAGGGAGCGTAGACGGCAAAGCAAGTCTGAAGT
GAAATGCCGGGGCTTAACCCCGGAACTGCTTTGGAAACTGTTTAGCTAGAGTGCAGGAGAGGTAAGCGGAATTCCTAGTG
TAGCGGTGAAATGCGTAGATATTAGGAGGAACACCAGTGGCGAAGGCGGCTTACTGGACTGTAACTGACGTTGAGGCTCG
AAAGCGTGGGGAGCAAACAGGATTAGATACCCTAGTAGTCC
>t0005347_III-2;size=15;
CCTACGGGCGGCTGCAGTGAGGAATATTGGTCAATGGGCGAGAGCCTGAACCAGCCATGTCGCGTGGAGGAATAAGGATC
TATGGTTCGTAAACTCCTTTTGCGGGGGGATAAAGTGCGGGACGTGTCCCGCTTTGCAGGTACCCCGCGAATAAGCATCG
GCTAACTCCGTGCCAGCAGCCGCGGTAATACGGAGGATGCGAGCGTTATCCGGATTTATTGGGTTTAAAGGGTGCGTAGG
CGGCCCCTTAAGTCGGCGGTGAAATTTCCGGGCTCAACCCGGTCACTGCCGTCGAAACTGGGGGGCTTGAGTGCGTTTGG
GGTGGCTGGAATGTGCGGTGTAGCGGTGAAATGCATAGATATCGCACAGAACGCCGATCGCGGAGGCAGGTCACCAAGCC
GCAACTGACGCTGAGGCACGAAAGCGCGGGGATCGAACAGGATTAGATACCCGAGTAGTCC
>t0008290_III-2;size=15;
CCTACGGGGGGCAGCAGTGAGGAATATTGGTCAATGGACGAGAGTCTGAACCAGCCAAGTAGCGTGCAGGATGACGGCCC
TATGGGTTGTAAACTGCTTTTGTACGGGAATAAAGTGACCTACGTGTAGGTTTTTGCATGTACCGTAAGAATAAGGACCG
GCTAATTCCGTGCCAGCAGCCGCGGTAATACGGAAGGTCCGGGCGTTATCCGGATTTATTGGGTTTAAAGGGAGCGTAGG
CCGTGCTTTAAGCGTGTTGTGAAATGTAGGCGCCCAACGTCTGCACTGCAGCGCGAACTGGAGCACTTGAGTACGCAGGA
AGTAGGCGGAATTCGTCGTGTAGCGGTGAAATGCTTAGATATGACGAAGAACTCCGATTGGGAAGCCAGCTTACTGTAGC
GCCACTGACGCTGATGCTCGAAAGCGTGGGTATCGAACAGGATTAGATACCCGAGTAGTCC
>t0000219_III-2;size=15;
CCTACGGGGGGCTGCAGTAAGGGATATTGGGCAATGGGGGCGACCCTGACCCAGCCATGCCGCGTGAGGGAATGAGGCCC
TACGGGTCGTGAACCTCTTTTGCCTGGGGATAACGGCGGCGTCGGGAACGCCGCGTGCAGGTACCAGGCGAATAAGCATC
GGCTAACTCCGTGCCAGCAGCCGCGGTAATACGGAGGATGCGAGCGTTATCCGGATTCATTGGGTTTAAAGGGTGCGCAG
GCGGCCCGTCAAGTCAGCGGTGAAATCCGGGGGCCCAACCCCCGAAGTGCCGTTGATACTGTCGGGCTGGAATGCGGTCG
AGGCGGGCGGAATGTGGCGTGTAGCGGTGAAATGCATAGATATGCCACAGAACTCCGATAGCGAAGGCAGCTCGCCAGGC
CTGCATTGACGCTCGGGCACGAAAGCGTGGGGATCGAACAGGATTAGATACCCTAGTAGTCC
>t0007796_III-2;size=15;
CCTACGGGGGGCTGCAGTGGGGAATATTGGACAATGGGGGAAACCCTGATCCAGCGACGCCGCGTGAGTGAAGAAGTATT
TCGGTATGTAAAGCTCTATCAGCAAGGAAGAAAATGACGGTACTTGACTAAGAAGCCCCGGCTAACTACGTGCCAGCAGC
CGCGGTAATACGTAGGGGGCAAGCGTTATCCGGATTTACTGGGTGTAAAGGGAGCGTAGACGGTATGGCAAGTCTGAAGT
GAAATGCATGGGCTCAACCCATGAACTGCTTTGGAAACTGTCAAACTAGAGTGCAGGAGAGGTAAGTGGAATTCCTAGTG
TAGCGGTGAAATGCGTAGATATTAGGAGGAACACCAGTGGCGAAGGCGGCTTACTGGACTGTAACTGACGTTGAGGCTCG
AAAGCGTGGGGAGCAAACAGGATTAGATACCCTAGTAGTCC
>t0009791_III-2;size=15;
CCTACGGGAGGCTGCAGTGGGGAATATTGGACAATGGGGGAAACCCTGATCCAGCGACGCCGCGTGAGTGAAGAAGTATT
TCGGTATGTAAAGCTCTATCAGCAAGGAAGAAAATGACGGTACTTGACTAAGAAGCTCCGGCTAAATACGTGCCAGCAGC
CGCGGTAATACGTATGGAGCAAGCGTTATCCGGATTTACTGGGTGTAAAGGGAGCGTAGACGGCAAAGCAAGTCTGAAGT
GAAATCCCGGGGCTCAACCCCGGAACTGCTTTGGAAACTGTTTAGCTAGAGTGCAGGAGAGGTAAGCGGAATTCCTAGTG
TAGCGGTGAAATGCGTAGATATTAGGAGGAACACCAGTGGCGAAGGCGGCTTACTGGACTGTAACTGACGTTGAGGCTCG
AAAGCGTGGGGAGCAAACAGGATTAGATACCCTAGTAGTCC
>t0011931_III-2;size=15;
CCTACGGGAGGCAGCAGTGGGGAATATTGGACAATGGGGGAAACCCTGATCCAGCGACGCCGCGTGAGTGAAGAAGTATT
TCGGTATGTAAAGCTCTATCAGCAAGGAAGAAAATGACGGTACTTGACTAAGAAGCCCCGGCTAACTACGTGCCAGCAGC
CGCGGTAATACGTAGGGGGCAAGCGTTATCCGGATTTACTGGGTGTAAAGGGAGCGTAGACGGCATAGCAAGTCTGAAGT
GAAATGCATGGGCTCAACCCATGAACTGCTTTGGAAACTGTTAAGCTAGAGTGCAGGAGAGGTAAGTGGAATTCCTAGTG
TAGCGGTGAAATGCGTAGATATTAGGAGGAACACCAGTGGCGAAGGCGGCTTACTGGACTGTAACTGACGTTGAGGCTCG
AAAGCGTGGGGAGCAAACAGGATTAGATACCCTAGTAGTCC
>t0000501_III-2;size=15;
CCTACGGGGGGCTGCAGTGGGGAATATTGCACAATGGGGGAAACCCTGATGCAGCAACGCCGCGTGAGTGATGACGGCCT
TCGGGTTGTAAAGCTCTGTCTTTAGGGACGATAATGACGGTACCTAAGGAGGAAGCCACGGCTAACTACGTGCCAGCAGC
CGCGGTAATACGTAGGTGGCAAGCGTTGTCCGGATTTACTGGGCGTAAAGGGAGCGTAGGTGGATATTTAAGTGGGATGT
GAAATACCCGGGCTTAACCTGGGTGCTGCATTCCAAACTGGATATCTAGAGTGCAGGAGAGGAAAGGAGAATTCCTAGTG
TAGCGGTGAAATGCGTAGAGATTAGGAAGAATACCAGTGGCGAAGGCGCCTTTCTGGACTGTAACTGACACTGAGGCTCG
AAAGCGTGGGGAGCAAACAGGATTAGATACCCTAGTAGTCC
>t0000677_III-2;size=15;
CCTACGGGGGGCTGCAGTGGGGAATATTGGACAATGGGGGAAACCCTGATCCAGCGACGCCGCGTGAGTGAAGAAGTATT
TCGGTATGTAAAGCTCTATCAGCAAGGAAGAAAATGACGGTACTTGACTAAGAAGCCCCGGCTAACTACGTGCCAGCAGC
CGCGGTAATACGTAGGGGGCAAGCGTTATCCGGATTTACTGGGTGTAAAGGGAGCGTAGACGGTATGGCAAGTCTGAAGT
GAAATGCATGGGCTCAACCCATGAACTGCTTTGGAAACTGTCAAACTAGAGTGCAGGAGAGGTAAGTGGAATTCCTAGTG
TAGCGGTGAAATGCGTAGATATTAGGAGGAACACCAGTGGCGAAGGCGGCTTACTGGACTGTAACTGACGTTGAGGCTCG
AAAGCGTGGGGAGCAAACAGGATTAGATACCCTGGTAGTCC
>t0001101_III-2;size=15;
CCTACGGGGGGCTGCAGTGGGGAATATTGGACAATGGGGGAAACCCTGATCCAGCGACGCCGCGTGAGTGAAGAAGTATT
TCGGTATGTAAAGCTCTATCAGCAGGGAAGATAATGACGGTACCTGACTAAGAAGCCCCGGCTAACTACGTGCCAGCAGC
CGCGGTAATACGTAGGGGGCAAGCGTTATCCGGATTTACTGGGTGTAAAGGGAGCGTAGACGGCATGGCAAGTCTGATGT
GAAAACCCGGGGCTCAACCCCGGGACTGCATTGGAAACTGTCAGGCTAGAGTGCAGGAGAGGTAAGTGGAATTCCTAGTG
TAGCGGTGAAATGCGTAGATATTAGGAGGAACACCAGTGGCGAAGGCGGCTTACTGGACTGTAACTGACGTTGAGGCTCG
AAAGCGTGGGGAGCAAACAGGATTAGATACCCCTGTAGTCC
>t0000177_III-2;size=15;
CCTACGGGGGGCTGCAGTAAGGGATATTGGGCAATGGGGGCGACCCTGACCCAGCCATGCCGCGTGAGGGAATGAGGCCC
TACGGGTCGTGAACCTCTTTTGCCTGGGGATAACGGCGGCGTCGGGAACGCCGCGTGCAGGTACCAGGCGAATAAGCATC
GGCTAACTCCGTGCCAGCAGCCGCGGTAATACGGAGGATGCGAGCGTTATCCGGATTCATTGGGTTTAAAGGGTGCGCAG
GCGGCCCGTCAAGTCAGCGGTGAAATCCGGGGGCCCAACCCCCGAAGTGCCGTTGATACTGTCGGGCTGGAATGCGGTCG
AGGCGGGCGGAATGTGGCGTGTAGCGGTGAAATGCATAGATATGCCACAGAACTCCGATAGCGAAGGCAGCTCGCCAGGC
CTGCATTGACGCTCGGGCACGAAAGCGTGGGGATCGAACAGGATTAGATACCCCAGTAGTCC
>t0001631_III-2;size=15;
CCTACGGGTGGCAGCAGTAGGGAATATTGCACAATGGGGGGAACCCTGATGCAGCAACGCCACGTGTGGGAAGAAGCATT
TCGGTGTGTAAACCACTGTCGTGAGGGAATAATGCTTGGTCTCGGCCAAGTTGAATGTACCTCGAAAGGAAGCACCGGCA
AACTTCGTGCCAGCAGCCGCGGTAATACGAGGGGTGCAAGCGTTGTTCGGAATCACTGGGCGTAAAGGGAGCGTAGGCGG
AGACGCAAGCAGTCTGTACAATACCGGGGCCCAACCCCGGACCTGCAGACTGGACTGTGTCTCTTGGATAGTTCAGGGGC
AGGCGGAATTCCTGGTGTAGCGGTGGAATGCGTAGAGATCAGGAAGAACACCGATGGCGAAGGCAGCCTGCTGGGGACTC
ATCGACGCTGAGGCTCGAAAGTGCGGGTAGCAAACAGGATTAGATACCCGAGTAGTCC
>t0003366_III-2;size=15;
CCTACGGGAGGCTGCAGTGAGGAATATTGGTCAATGGGCGAGAGCCTGAACCAGCCATGTCGCGTGGAGGAATAAGGATC
TATGGTTCGTAAACTCCTTTTGCGGGGGGATAAAGTGCGGGACGTGTCCCGCTTTGCAGGTACCCCGCGAATAAGCATCG
GCTAACTCCGTGCCAGCAGCCGCGGTAATACGGAGGATGCGAGCGTTATCCGGATTTATTGGGTTTAAAGGGTGCGTAGG
CGGCCCCTTAAGTCGGCGGTGAAATTTCCGGGCTCAACCCGGTCACTGCCGTCGAAACTGGGGGGCTTGAGTGCGTTTGG
GGTGGCTGGAATGTGCGGTGTAGCGGTGAAATGCATAGATATCGCACAGAACGCCGATCGCGGAGGCAGGTCACCAAGCC
GCAACTGACGCTGAGGCACGAAAGCGCGGGGATCGAACAGGATTAGATACCCTTGTAGTCC
>t0010545_III-2;size=14;
CCTACGGGGGGCTGCAGTGGGGAATATTGGACAATGGGGGAAACCCTGATCCAGCGACGCCGCGTGAGTGAAGAAGTATT
TCGGTATGTAAAGCTCTATCAGCAGGGAAGATAATGACGGTACCTGACTAAGAAGCCCCGGCTAACTACGTGCCAGCAGC
CGCGGTAATACGTAGGGGGCAAGCGTTATCCGGATTTACTGGGTGTAAAGGGAGCGTAGACGGCATGGCAAGTCTGATGT
GAAAACCCGGGGCTCAACCCCGGGACTGCATTGGAAACTGTCAGGCTAGAGTGCAGGAGAGGTAAGTGGAATTCCTAGTG
TAGCGGTGAAATGCGTAGATATTAGGAGGAACACCAGTGGCGAAGGCGGCTTACTGGACTGTAACTGACGTTGAGGCTCG
AAAGCGTGGGGAGCAAACAGGATTAGATACCCGAGTAGTCC
>t0017303_III-2;size=14;
CCTACGGGAGGCTGCAGTAAGGGATATTGGGCAATGGGGGCGACCCTGACCCAGCCATGCCGCGTGAGGGAATGAGGCCC
TACGGGTCGTGAACCTCTTTTGCCTGGGGATAACGGCGGCGTCGGGAACGCCGCGTGCAGGTACCAGGCGAATAAGCATC
GGCTAACTCCGTGCCAGCAGCCGCGGTAATACGGAGGATGCGAGCGTTATCCGGATTCATTGGGTTTAAAGGGTGCGCAG
GCGGCCCGTCAAGTCAGCGGTGAAATCCGGGGGCCCAACCCCCGAAGTGCCGTTGATACTGTCGGGCTGGAATGCGGTCG
AGGCGGGCGGAATGTGGCGTGTAGCGGTGAAATGCATAGATATGCCACAGAACTCCGATAGCGAAGGCAGCTCGCCAGGC
CTGCATTGACGCTCGGGCACGAAAGCGTGGGGATCGAACAGGATTAGATACCCCGGTAGTCC
>t0003434_III-2;size=14;
CCTACGGGTGGCTGCAGTGGGGAATATTGGACAATGGGGGAAACCCTGATCCAGCGACGCCGCGTGAGTGAAGAAGTATT
TCGGTATGTAAAGCTCTATCAGCAAGGAAGAAAATGACGGTACTTGACTAAGAAGCTCCGGCTAAATACGTGCCAGCAGC
CGCGGTAATACGTATGGAGCAAGCGTTATCCGGATTTACTGGGTGTAAAGGGAGCGTAGACGGCAAAGCAAGTCTGAAGT
GAAATCCCGGGGCTCAACCCCGGAACTGCTTTGGAAACTGTTTAGCTAGAGTGCAGGAGAGGTAAGCGGAATTCCTAGTG
TAGCGGTGAAATGCGTAGATATTAGGAGGAACACCAGTGGCGAAGGCGGCTTACTGGACTGTAACTGACGTTGAGGCTCG
AAAGCGTGGGGAGCAAACAGGATTAGATACCCCAGTAGTCC
>t0000122_III-2;size=14;
CCTACGGGAGGCTGCAGTGGGGAATATTGGACAATGGGGGAAACCCTGATCCAGCGACGCCGCGTGAGTGAAGAAGTATT
TCGGTATGTAAAGCTCTATCAGCAGGGAAGATAATGACGGTACCTGACTAAGAAGCCCCGGCTAACTACGTGCCAGCAGC
CGCGGTAATACGTAGGGGGCAAGCGTTATCCGGATTTACTGGGTGTAAAGGGAGCGTAGACGGCATGGCAAGTCTGATGT
GAAAACCCGGGGCTCAACCCCGGGACTGCATTGGAAACTGTCAGGCTAGAGTGCAGGAGAGGTAAGTGGAATTCCTAGTG
TAGCGGTGAAATGCGTAGATATTAGGAGGAACACCAGTGGCGAAGGCGGCTTACTGGACTGTAACTGACGTTGAGGCTCG
AAAGCGTGGGGAGCAAACAGGATTAGATACCCTAGTAGTCC
>t0001221_III-2;size=14;
CCTACGGGGGGCTGCAGTGGGGAATATTGGACAATGGGGGAAACCCTGATCCAGCGACGCCGCGTGAGTGAAGAAGTATT
TCGGTATGTAAAGCTCTATCAGCAAGGAAGAAAATGACGGTACTTGACTAAGAAGCCCCGGCTAACTACGTGCCAGCAGC
CGCGGTAATACGTAGGGGGCAAGCGTTATCCGGATTTACTGGGTGTAAAGGGAGCGTAGACGGCATAGCAAGTCTGAAGT
GAAATGCATGGGCTCAACCCATGAACTGCTTTGGAAACTGTTAAGCTAGAGTGCAGGAGAGGTAAGTGGAATTCCTAGTG
TAGCGGTGAAATGCGTAGATATTAGGAGGAACACCAGTGGCGAAGGCGGCTTACTGGACTGTAACTGACGTTGAGGCTCG
AAAGCGTGGGGAGCAAACAGGATTAGATACCCTAGTAGTCC
>t0000578_III-2;size=14;
CCTACGGGAGGCTGCAGTGAGGAATATTGGTCAATGGGCGAGAGCCTGAACCAGCCATGTCGCGTGGAGGAATAAGGATC
TATGGTTCGTAAACTCCTTTTGCGGGGGGATAAAGTGCGGGACGTGTCCCGCTTTGCAGGTACCCCGCGAATAAGCATCG
GCTAACTCCGTGCCAGCAGCCGCGGTAATACGGAGGATGCGAGCGTTATCCGGATTTATTGGGTTTAAAGGGTGCGTAGG
CGGCCCCTTAAGTCGGCGGTGAAATTTCCGGGCTCAACCCGGTCACTGCCGTCGAAACTGGGGGGCTTGAGTGCGTTTGG
GGTGGCTGGAATGTGCGGTGTAGCGGTGAAATGCATAGATATCGCACAGAACGCCGATCGCGGAGGCAGGTCACCAAGCC
GCAACTGACGCTGAGGCACGAAAGCGCGGGGATCGAACAGGATTAGATACCCGAGTAGTCC
>t0007344_III-2;size=14;
CCTACGGGGGGCTGCAGTGGGGAATATTGGACAATGGGGGAAACCCTGATCCAGCGACGCCGCGTGAGTGAAGAAGTATT
TCGGTATGTAAAGCTCTATCAGCAAGGAAGAAAATGACGGTACTTGACTAAGAAGCCCCGGCTAACTACGTGCCAGCAGC
CGCGGTAATACGTAGGGGGCAAGCGTTATCCGGATTTACTGGGTGTAAAGGGAGCGTAGACGGCATAGCAAGTCTGAAGT
GAAATGCATGGGCTCAACCCATGAACTGCTTTGGAAACTGTTAAGCTAGAGTGCAGGAGAGGTAAGTGGAATTCCTAGTG
TAGCGGTGAAATGCGTAGATATTAGGAGGAACACCAGTGGCGAAGGCGGCTTACTGGACTGTAACTGACGTTGAGGCTCG
AAAGCGTGGGGAGCAAACAGGATTAGATACCCCAGTAGTCC
>t0003719_III-2;size=14;
CCTACGGGGGGCTGCAGTGGGGAATATTGGACAATGGGGGAAACCCTGATCCAGCGACGCCGCGTGAGTGAAGAAGTATT
TCGGTATGTAAAGCTCTATCAGCAAGGAAGAAAATGACGGTACTTGACTAAGAAGCTCCGGCTAAATACGTGCCAGCAGC
CGCGGTAATACGTATGGAGCAAGCGTTATCCGGATTTACTGGGTGTAAAGGGAGCGTAGACGGCAAAGCAAGTCTGAAGT
GAAATGCCGGGGCTTAACCCCGGAACTGCTTTGGAAACTGTTTAGCTAGAGTGCAGGAGAGGTAAGCGGAATTCCTAGTG
TAGCGGTGAAATGCGTAGATATTAGGAGGAACACCAGTGGCGAAGGCGGCTTACTGGACTGTAACTGACGTTGAGGCTCG
AAAGCGTGGGGAGCAAACAGGATTAGATACCCTTGTAGTCC
>t0001792_III-2;size=14;
CCTACGGGAGGCTGCAGTGGGGAATATTGGACAATGGGGGAAACCCTGATCCAGCGACGCCGCGTGAGTGAAGAAGTATT
TCGGTATGTAAAGCTCTATCAGCAGGGAAGATAATGACGGTACCTGACTAAGAAGCCCCGGCTAACTACGTGCCAGCAGC
CGCGGTAATACGTAGGGGGCAAGCGTTATCCGGATTTACTGGGTGTAAAGGGAGCGTAGACGGCATGGCAAGTCTGATGT
GAAAACCCGGGGCTCAACCCCGGGACTGCATTGGAAACTGTCAGGCTAGAGTGCAGGAGAGGTAAGTGGAATTCCTAGTG
TAGCGGTGAAATGCGTAGATATTAGGAGGAACACCAGTGGCGAAGGCGGCTTACTGGACTGTAACTGACGTTGAGGCTCG
AAAGCGTGGGGAGCAAACAGGATTAGATACCCGAGTAGTCC
>t0005185_III-2;size=14;
CCTACGGGGGGCTGCAGTGGGGAATATTGGACAATGGGGGAAACCCTGATCCAGCGACGCCGCGTGAGTGAAGAAGTATT
TCGGTATGTAAAGCTCTATCAGCAAGGAAGAAAATGACGGTACTTGACTAAGAAGCCCCGGCTAACTACGTGCCAGCAGC
CGCGGTAATACGTAGGGGGCAAGCGTTATCCGGATTTACTGGGTGTAAAGGGAGCGTAGACGGCATAGCAAGTCTGAAGT
GAAATGCATGGGCTCAACCCATGAACTGCTTTGGAAACTGTTAAGCTAGAGTGCAGGAGAGGTAAGTGGAATTCCTAGTG
TAGCGGTGAAATGCGTAGATATTAGGAGGAACACCAGTGGCGAAGGCGGCTTACTGGACTGTAACTGACGTTGAGGCTCG
AAAGCGTGGGGAGCAAACAGGATTAGATACCCGAGTAGTCC
>t0001186_III-2;size=14;
CCTACGGGGGGCTGCAGTGAGGAATATTGGTCAATGGGCGGAAGCCTGAACCAGCCATGCCGCGTGAAGGATTAAGGCCC
TATGGGTCGTAAACTTCTTTTGAGCGGGAGCAATAAGCGCTACGCGTAGCGCGATGAGAGTACCGTTCGAATAAGCATCG
GCTAACTCCGTGCCAGCAGCCGCGGTAATACGGAGGATGCAAGCGTTATCCGGATTTATTGGGTTTAAAGGGTGCGTAGG
CTGTCGGTCAAGTCAGAGGTGAAAGCCCGGGGCTCAACTCCGGAACTGCCTTTGATACTGTCCGGCTTGAATACTGTTGC
CGTGGGAGGAATGAGTAGTGTAGCGGTGAAATGCATAGATATTACTCAGAACACCGATTGCGAAGGCATCTCACGAAGCA
GCGATTGACGCTGAGGCACGAAAGCGTGGGGATCAAACAGGATTAGATACCCTAGTAGTCC
>t0012813_III-2;size=14;
CCTACGGGGGGCTGCAGTGAGGAATATTGGTCAATGGGCGAGAGCCTGAACCAGCCAAGTAGCGTGAAGGATGACGGCCC
TACGGGTTGTAAACTTCTTTTGCCGGGGGATAAAAAACGGGACGTGTCCCGTCTTGCAGGTACCCGTGCGAATAAGGACC
GGCTAATTCCGTGCCAGCAGCCGCGGTAATACGGAAGGTCCGAGCGTTATCCGGATTTATTGGGTTTAAAGGGAGCGCAG
GCGGAGATGTAAGCCAGCCGTAAAATCGTGGGGCTCAACCCCATCCCGCGGTTGGAACTGCATCCCTTGAGTGCACGAGA
GGATGGTGGAATTCGTGGTGTAGCGGTGAAATGCATAGATATCACGAAGAACTCCGATTGCGAAGGCAGCCATCTGGCGT
GTTACTGACGCTCATGCTCGAAGGTGCGGGTATCAAACAGGATTAGATACCCTAGTAGTCC
>t0003012_III-2;size=14;
CCTACGGGTGGCTGCAGTGGGGAATATTGGACAATGGGGGAAACCCTGATCCAGCGACGCCGCGTGAGTGAAGAAGTATT
TCGGTATGTAAAGCTCTATCAGCAAGGAAGAAAATGACGGTACTTGACTAAGAAGCCCCGGCTAACTACGTGCCAGCAGC
CGCGGTAATACGTAGGGGGCAAGCGTTATCCGGATTTACTGGGTGTAAAGGGAGCGTAGACGGCATAGCAAGTCTGAAGT
GAAATGCATGGGCTCAACCCATGAACTGCTTTGGAAACTGTTAAGCTAGAGTGCAGGAGAGGTAAGTGGAATTCCTAGTG
TAGCGGTGAAATGCGTAGATATTAGGAGGAACACCAGTGGCGAAGGCGGCTTACTGGACTGTAACTGACGTTGAGGCTCG
AAAGCGTGGGGAGCAAACAGGATTAGATACCCCAGTAGTCC
>t0003024_III-2;size=14;
CCTACGGGGGGCTGCAGTGGGGAATATTGGACAATGGGGGAAACCCTGATCCAGCGACGCCGCGTGAGTGAAGAAGTATT
TCGGTATGTAAAGCTCTATCAGCAAGGAAGAAAATGACGGTACTTGACTAAGAAGCCCCGGCTAACTACGTGCCAGCAGC
CGCGGTAATACGTAGGGGGCAAGCGTTATCCGGATTTACTGGGTGTAAAGGGAGCGTAGACGGCATAGCAAGTCTGAAGT
GAAATGCATGGGCTCAACCCATGAACTGCTTTGGAAACTGTTAAGCTAGAGTGCAGGAGAGGTAAGTGGAATTCCTAGTG
TAGCGGTGAAATGCGTAGATATTAGGAGGAACACCAGTGGCGAAGGCGGCTTACTGGACTGTAACTGACGTTGAGGCTCG
AAAGCGTGGGGAGCAAACAGGATTAGATACCCGTGTAGTCC
>t0015091_III-2;size=14;
CCTACGGGGGGCTGCAGTGGGGGATATTGCACAATGGAGGAAACTCTGATGCAGCGACGCCGCGTGAGTGAAGAAGTATT
TCGGTATGTAAAGCTCTATCAGCAGGGAAGAAAGGCTCGTAAGAGAGATGACGGTACCTGACTAAGAAGCCCCGGCTAAC
TACGTGCCAGCAGCCGCGGTAATACGTAGGGGGCAAGCGTTATCCGGATTTACTGGGTGTAAAGGGAGCGCAGACGGTCA
AGCAAGTCTGAAGTGAAACCCCACGGCTCAACCGTGGGCTTGCTTTGGAAACTGTTTGACTAGAGTACTGGAGAGGTAAG
CGGAATTCCTAGTGTAGCGGTGAAATGCGTAGATATTAGGAGGAACATCGGTGGCGAAGGCGGCTTACTGGACAGCAACT
GACGTTGAGGCTCGAAGGCGTGGGGAGCAAACAGGATTAGATACCCTAGTAGTCC
>t0028115_III-2;size=14;
CCTACGGGTGGCTGCAGTAAGGGATATTGGGCAATGGGGGCGACCCTGACCCAGCCATGCCGCGTGAGGGAATGAGGCCC
TACGGGTCGTGAACCTCTTTTGCCTGGGGATAACGGCGGCGTCGGGAACGCCGCGTGCAGGTACCAGGCGAATAAGCATC
GGCTAACTCCGTGCCAGCAGCCGCGGTAATACGGAGGATGCGAGCGTTATCCGGATTCATTGGGTTTAAAGGGTGCGCAG
GCGGCCCGTCAAGTCAGCGGTGAAATCCGGGGGCCCAACCCCCGAAGTGCCGTTGATACTGTCGGGCTGGAATGCGGTCG
AGGCGGGCGGAATGTGGCGTGTAGCGGTGAAATGCATAGATATGCCACAGAACTCCGATAGCGAAGGCAGCTCGCCAGGC
CTGCATTGACGCTCGGGCACGAAAGCGTGGGGATCGAACAGGATTAGATACCCCAGTAGTCC
>t0003266_III-2;size=13;
CCTACGGGTGGCTGCAGTGGGGAATATTGCACAATGGAGGAAACTCTGATGCAGCGACGCCGCGTGAGTGAAGAAGTATT
TCGGTATGTAAAGCTCTATCAGCAGGAAAGAAAATGACGGTACCTGACTAAGAAGCCCCGGCTAACTACGTGCCAGCAGC
CGCGGTAATACGTAGGGGGCAAGCGTTATCCGGATTTACTGGGTGTAAAGGGAGCGTAGACGGCGAAGCAAGTCTGAAGT
GAAAGCTCGGGGCTCAACCCCGGAACTGCTTTGGAAACTGTTTTGCTGGAGTGCAGGAGAGGTAAGCGGAATTCCTAGTG
TAGCGGTGAAATGCGTAGATATTAGGAGGAACACCAGAGGCGAAGGCGGCTTACTGGACTGTAACTGACGTTGAGGCTCG
AAGGCGTGGGGAGCAAACAGGATTAGATACCCCAGTAGTCC
>t0002712_III-2;size=13;
CCTACGGGAGGCTGCAGTGGGGAATATTGGACAATGGGGGAAACCCTGATCCAGCGACGCCGCGTGAGTGAAGAAGTATT
TCGGTATGTAAAGCTCTATCAGCAGGGAAGATGATGACGGTACCTGACTAAGAAGCACCGGCTAAATACGTGCCAGCAGC
CGCGGTAATACGTATGGTGCAAGCGTTATCCGGATTTACTGGGTGTAAAGGGAGCGTAGGCGGCTATGCAAGTCAGATGT
GAAAGCCCGGGGCTCAACCCCGGGACTGCATTTGAAACTGCGTAGCTTGAGTGCAGGAGAGGCAGGCGGAATTCCTAGTG
TAGCGGTGAAATGCGTAGATATTAGGAAGAACACCGGTGGCGAAGGCGGCCTGCTGGACTGAGACTGACGCTGAGGCTCG
AAAGCGTGGGGAGCAAACAGGATTAGATACCCCAGTAGTCC
>t0012116_III-2;size=13;
CCTACGGGGGGCAGCAGTAGGGAATATTGGTCAATGGGGGAAACCCTGAACCAGCGACGCCGCGTGAGTGAAGAAGTATT
TCGGTATGTAAAGCTCTATCAGCAGGGACGATAATGACGGTACCTGACTAAGAAGCCCCGGCTAACTACGTGCCAGCAGC
CGCGGTAATACGTAGGGGGCAAGCGTTATCCGGATTTACTGGGTGTAAAGGGAGCGTAGGTGGCCATGCAAGTCAGATGT
GAAATCCCGGGGCTCAACCCCGGAGCTGCATTTGAAACTGCGTAGCTAGAGTGCAGGAGAGGTAAGCGGAATTCCTAGTG
TAGCGGTGAAATGCGTAGATATTAGGAGGAACACCAGTGGCGAAAGCGGCTTGCTGGACTGCAACTGACACTGAGGCTCG
AAAGCGTGGGGAGCAAACAGGATTAGATACCCCAGTAGTCC
>t0009302_III-2;size=13;
CCTACGGGGGGCTGCAGTGGGGAATATTGGACAATGGGGGAAACCCTGATCCAGCGACGCCGCGTGAGTGAAGAAGTATT
TCGGTATGTAAAGCTCTATCAGCAGGGAAGATGATGACGGTACCTGACTAAGAAGCACCGGCTAAATACGTGCCAGCAGC
CGCGGTAATACGTATGGTGCAAGCGTTATCCGGATTTACTGGGTGTAAAGGGAGCGTAGGCGGCTATGCAAGTCAGATGT
GAAAGCCCGGGGCTCAACCCCGGGACTGCATTTGAAACTGCGTAGCTTGAGTGCAGGAGAGGCAGGCGGAATTCCTAGTG
TAGCGGTGAAATGCGTAGATATTAGGAAGAACACCGGTGGCGAAGGCGGCCTGCTGGACTGAGACTGACGCTGAGGCTCG
AAAGCGTGGGGAGCAAACAGGATTAGATACCCGTGTAGTCC
>t0016540_III-2;size=13;
CCTACGGGGGGCTGCAGTGGGGAATATTGGACAATGGGGGAAACCCTGATCCAGCGACGCCGCGTGAGTGAAGAAGTATT
TCGGTATGTAAAGCTCTATCAGCAAGGAAGAAAATGACGGTACTTGACTAAGAAGCCCCGGCTAACTACGTGCCAGCAGC
CGCGGTAATACGTAGGGGGCAAGCGTTATCCGGATTTACTGGGTGTAAAGGGAGCGTAGACGGCATAGCAAGTCTGAAGT
GAAATGCATGGGCTCAACCCATGAACTGCTTTGGAAACTGTTAAGCTAGAGTGCAGGAGAGGTAAGTGGAATTCCTAGTG
TAGCGGTGAAATGCGTAGATATTAGGAGGAACACCAGTGGCGAAGGCGGCTTACTGGACTGTAACTGACGTTGAGGCTCG
AAAGCGTGGGGAGCAAACAGGATTAGATACCCTTGTAGTCC
>t0007786_III-2;size=13;
CCTACGGGGGGCTGCAGTGAGGAATATTGGTCAATGGGCGAGAGCCTGAACCAGCCATGTCGCGTGGAGGAATAAGGATC
TATGGTTCGTAAACTCCTTTTGCGGGGGGATAAAGTGCGGGACGTGTCCCGCTTTGCAGGTACCCCGCGAATAAGCATCG
GCTAACTCCGTGCCAGCAGCCGCGGTAATACGGAGGATGCGAGCGTTATCCGGATTTATTGGGTTTAAAGGGTGCGTAGG
CGGCCCCTTAAGTCGGCGGTGAAATTTCCGGGCTCAACCCGGTCACTGCCGTCGAAACTGGGGGGCTTGAGTGCGTTTGG
GGTGGCTGGAATGTGCGGTGTAGCGGTGAAATGCATAGATATCGCACAGAACGCCGATCGCGGAGGCAGGTCACCAAGCC
GCAACTGACGCTGAGGCACGAAAGCGCGGGGATCGAACAGGATTAGATACCCGTGTAGTCC
>t0011957_III-2;size=13;
CCTACGGGCGGCTGCAGTGGGGAATATTGGACAATGGGGGAAACCCTGATCCAGCGACGCCGCGTGAGTGAAGAAGTATT
TCGGTATGTAAAGCTCTATCAGCAAGGAAGAAAATGACGGTACTTGACTAAGAAGCCCCGGCTAACTACGTGCCAGCAGC
CGCGGTAATACGTAGGGGGCAAGCGTTATCCGGATTTACTGGGTGTAAAGGGAGCGTAGACGGTATGGCAAGTCTGAAGT
GAAATGCATGGGCTCAACCCATGAACTGCTTTGGAAACTGTCAAACTAGAGTGCAGGAGAGGTAAGTGGAATTCCTAGTG
TAGCGGTGAAATGCGTAGATATTAGGAGGAACACCAGTGGCGAAGGCGGCTTACTGGACTGTAACTGACGTTGAGGCTCG
AAAGCGTGGGGAGCAAACAGGATTAGATACCCCAGTAGTCC
>t0012448_III-2;size=13;
CCTACGGGTGGCTGCAGTGAGGAATATTGGTCAATGGGCGAGAGCCTGAACCAGCCATGTCGCGTGGAGGAATAAGGATC
TATGGTTCGTAAACTCCTTTTGCGGGGGGATAAAGTGCGGGACGTGTCCCGCTTTGCAGGTACCCCGCGAATAAGCATCG
GCTAACTCCGTGCCAGCAGCCGCGGTAATACGGAGGATGCGAGCGTTATCCGGATTTATTGGGTTTAAAGGGTGCGTAGG
CGGCCCCTTAAGTCGGCGGTGAAATTTCCGGGCTCAACCCGGTCACTGCCGTCGAAACTGGGGGGCTTGAGTGCGTTTGG
GGTGGCTGGAATGTGCGGTGTAGCGGTGAAATGCATAGATATCGCACAGAACGCCGATCGCGGAGGCAGGTCACCAAGCC
GCAACTGACGCTGAGGCACGAAAGCGCGGGGATCGAACAGGATTAGATACCCTTGTAGTCC
>t0004416_III-2;size=13;
CCTACGGGTGGCAGCAGTAGGGAATATTGCACAATGGGGGGAACCCTGATGCAGCAACGCCACGTGTGGGAAGAAGCATT
TCGGTGTGTAAACCACTGTCGTGAGGGAATAATGCTTGGTCTCGGCCAAGTTGAATGTACCTCGAAAGGAAGCACCGGCA
AACTTCGTGCCAGCAGCCGCGGTAATACGAGGGGTGCAAGCGTTGTTCGGAATCACTGGGCGTAAAGGGAGCGTAGGCGG
AGACGCAAGCAGTCTGTACAATACCGGGGCCCAACCCCGGACCTGCAGACTGGACTGTGTCTCTTGGATAGTTCAGGGGC
AGGCGGAATTCCTGGTGTAGCGGTGGAATGCGTAGAGATCAGGAAGAACACCGATGGCGAAGGCAGCCTGCTGGGGACTC
ATCGACGCTGAGGCTCGAAAGTGCGGGTAGCAAACAGGATTAGATACCCCGGTAGTCC
>t0000135_III-2;size=13;
CCTACGGGTGGCTGCAGTGGGGAATATTGGACAATGGGGGAAACCCTGATCCAGCGACGCCGCGTGAGTGAAGAAGTATT
TCGGTATGTAAAGCTCTATCAGCAAGGAAGAAAATGACGGTACTTGACTAAGAAGCCCCGGCTAACTACGTGCCAGCAGC
CGCGGTAATACGTAGGGGGCAAGCGTTATCCGGATTTACTGGGTGTAAAGGGAGCGTAGACGGCATAGCAAGTCTGAAGT
GAAATGCATGGGCTCAACCCATGAACTGCTTTGGAAACTGTTAAGCTAGAGTGCAGGAGAGGTAAGTGGAATTCCTAGTG
TAGCGGTGAAATGCGTAGATATTAGGAGGAACACCAGTGGCGAAGGCGGCTTACTGGACTGTAACTGACGTTGAGGCTCG
AAAGCGTGGGGAGCAAACAGGATTAGATACCCTTGTAGTCC
>t0000927_III-2;size=13;
CCTACGGGCGGCTGCAGTGAGGAATATTGGTCAATGGACGAGAGTCTGAACCAGCCAAGTAGCGTGCAGGATGACGGCCC
TATGGGTTGTAAACTGCTTTTGTACGGGAATAAAGTGACCTACGTGTAGGTTTTTGCATGTACCGTAAGAATAAGGACCG
GCTAATTCCGTGCCAGCAGCCGCGGTAATACGGAAGGTCCGGGCGTTATCCGGATTTATTGGGTTTAAAGGGAGCGTAGG
CCGTGCTTTAAGCGTGTTGTGAAATGTAGGCGCCCAACGTCTGCACTGCAGCGCGAACTGGAGCACTTGAGTACGCAGGA
AGTAGGCGGAATTCGTCGTGTAGCGGTGAAATGCTTAGATATGACGAAGAACTCCGATTGGGAAGCCAGCTTACTGTAGC
GCCACTGACGCTGATGCTCGAAAGCGTGGGTATCGAACAGGATTAGATACCCTAGTAGTCC
>t0005649_III-2;size=13;
CCTACGGGGGGCTGCAGTGGGGAATATTGGACAATGGGGGAAACCCTGATCCAGCGACGCCGCGTGAGTGAAGAAGTATT
TCGGTATGTAAAGCTCTATCAGCAAGGAAGAAAATGACGGTACTTGACTAAGAAGCCCCGGCTAACTACGTGCCAGCAGC
CGCGGTAATACGTAGGGGGCAAGCGTTATCCGGATTTACTGGGTGTAAAGGGAGCGTAGACGGCATAGCAAGTCTGAAGT
GAAATGCATGGGCTCAACCCATGAACTGCTTTGGAAACTGTTAAGCTAGAGTGCAGGAGAGGTAAGTGGAATTCCTAGTG
TAGCGGTGAAATGCGTAGATATTAGGAGGAACACCAGTGGCGAAGGCGGCTTACTGGACTGTAACTGACGTTGAGGCTCG
AAAGCGTGGGGAGCAAACAGGATTAGATACCCCTGTAGTCC
>t0003694_III-2;size=13;
CCTACGGGCGGCTGCAGTGGGGAATATTGGACAATGGGGGAAACCCTGATCCAGCGACGCCGCGTGAGTGAAGAAGTATT
TCGGTATGTAAAGCTCTATCAGCAGGGAAGATGATGACGGTACCTGACTAAGAAGCACCGGCTAAATACGTGCCAGCAGC
CGCGGTAATACGTATGGTGCAAGCGTTATCCGGATTTACTGGGTGTAAAGGGAGCGTAGGCGGCTATGCAAGTCAGATGT
GAAAGCCCGGGGCTCAACCCCGGGACTGCATTTGAAACTGCGTAGCTTGAGTGCAGGAGAGGCAGGCGGAATTCCTAGTG
TAGCGGTGAAATGCGTAGATATTAGGAAGAACACCGGTGGCGAAGGCGGCCTGCTGGACTGAGACTGACGCTGAGGCTCG
AAAGCGTGGGGAGCAAACAGGATTAGATACCCCGGTAGTCC
>t0005868_III-2;size=13;
CCTACGGGCGGCTGCAGTGGGGAATATTGGACAATGGGGGAAACCCTGATCCAGCGACGCCGCGTGAGTGAAGAAGTATT
TCGGTATGTAAAGCTCTATCAGCAGGGAAGATGATGACGGTACCTGACTAAGAAGCACCGGCTAAATACGTGCCAGCAGC
CGCGGTAATACGTATGGTGCAAGCGTTATCCGGATTTACTGGGTGTAAAGGGAGCGTAGGCGGCTATGCAAGTCAGATGT
GAAAGCCCGGGGCTCAACCCCGGGACTGCATTTGAAACTGCGTAGCTTGAGTGCAGGAGAGGCAGGCGGAATTCCTAGTG
TAGCGGTGAAATGCGTAGATATTAGGAAGAACACCGGTGGCGAAGGCGGCCTGCTGGACTGAGACTGACGCTGAGGCTCG
AAAGCGTGGGGAGCAAACAGGATTAGATACCCTGGTAGTCC
>t0007119_III-2;size=13;
CCTACGGGCGGCTGCAGTGAGGAATATTGGTCAATGGGCGAGAGCCTGAACCAGCCATGTCGCGTGGAGGAATAAGGATC
TATGGTTCGTAAACTCCTTTTGCGGGGGGATAAAGTGCGGGACGTGTCCCGCTTTGCAGGTACCCCGCGAATAAGCATCG
GCTAACTCCGTGCCAGCAGCCGCGGTAATACGGAGGATGCGAGCGTTATCCGGATTTATTGGGTTTAAAGGGTGCGTAGG
CGGCCCCTTAAGTCGGCGGTGAAATTTCCGGGCTCAACCCGGTCACTGCCGTCGAAACTGGGGGGCTTGAGTGCGTTTGG
GGTGGCTGGAATGTGCGGTGTAGCGGTGAAATGCATAGATATCGCACAGAACGCCGATCGCGGAGGCAGGTCACCAAGCC
GCAACTGACGCTGAGGCACGAAAGCGCGGGGATCGAACAGGATTAGATACCCTTGTAGTCC
>t0010730_III-2;size=13;
CCTACGGGAGGCTGCAGTGGGGAATATTGGACAATGGGGGAAACCCTGATCCAGCGACGCCGCGTGAGTGAAGAAGTATT
TCGGTATGTAAAGCTCTATCAGCAAGGAAGAAAATGACGGTACTTGACTAAGAAGCTCCGGCTAAATACGTGCCAGCAGC
CGCGGTAATACGTATGGAGCAAGCGTTATCCGGATTTACTGGGTGTAAAGGGAGCGTAGACGGCAAAGCAAGTCTGAAGT
GAAATCCCGGGGCTCAACCCCGGAACTGCTTTGGAAACTGTTTAGCTAGAGTGCAGGAGAGGTAAGCGGAATTCCTAGTG
TAGCGGTGAAATGCGTAGATATTAGGAGGAACACCAGTGGCGAAGGCGGCTTACTGGACTGTAACTGACGTTGAGGCTCG
AAAGCGTGGGGAGCAAACAGGATTAGATACCCCAGTAGTCC
>t0001146_III-2;size=13;
CCTACGGGTGGCTGCAGTAAGGGATATTGGGCAATGGGGGCGACCCTGACCCAGCCATGCCGCGTGAGGGAATGAGGCCC
TACGGGTCGTGAACCTCTTTTGCCTGGGGATAACGGCGGCGTCGGGAACGCCGCGTGCAGGTACCAGGCGAATAAGCATC
GGCTAACTCCGTGCCAGCAGCCGCGGTAATACGGAGGATGCGAGCGTTATCCGGATTCATTGGGTTTAAAGGGTGCGCAG
GCGGCCCGTCAAGTCAGCGGTGAAATCCGGGGGCCCAACCCCCGAAGTGCCGTTGATACTGTCGGGCTGGAATGCGGTCG
AGGCGGGCGGAATGTGGCGTGTAGCGGTGAAATGCATAGATATGCCACAGAACTCCGATAGCGAAGGCAGCTCGCCAGGC
CTGCATTGACGCTCGGGCACGAAAGCGTGGGGATCGAACAGGATTAGATACCCCTGTAGTCC
>t0001914_III-2;size=13;
CCTACGGGTGGCTGCAGTAAGGGATATTGGGCAATGGGGGCGACCCTGACCCAGCCATGCCGCGTGAGGGAATGAGGCCC
TACGGGTCGTGAACCTCTTTTGCCTGGGGATAACGGCGGCGTCGGGAACGCCGCGTGCAGGTACCAGGCGAATAAGCATC
GGCTAACTCCGTGCCAGCAGCCGCGGTAATACGGAGGATGCGAGCGTTATCCGGATTCATTGGGTTTAAAGGGTGCGCAG
GCGGCCCGTCAAGTCAGCGGTGAAATCCGGGGGCCCAACCCCCGAAGTGCCGTTGATACTGTCGGGCTGGAATGCGGTCG
AGGCGGGCGGAATGTGGCGTGTAGCGGTGAAATGCATAGATATGCCACAGAACTCCGATAGCGAAGGCAGCTCGCCAGGC
CTGCATTGACGCTCGGGCACGAAAGCGTGGGGATCGAACAGGATTAGATACCCGTGTAGTCC
>t0018389_III-2;size=13;
CCTACGGGGGGCTGCAGTAAGGGATATTGGGCAATGGGGGCGACCCTGACCCAGCCATGCCGCGTGAGGGAATGAGGCCC
TACGGGTCGTGAACCTCTTTTGCCTGGGGATAACGGCGGCGTCGGGAACGCCGCGTGCAGGTACCAGGCGAATAAGCATC
GGCTAACTCCGTGCCAGCAGCCGCGGTAATACGGAGGATGCGAGCGTTATCCGGATTCATTGGGTTTAAAGGGTGCGCAG
GCGGCCCGTCAAGTCAGCGGTGAAATCCGGGGGCCCAACCCCCGAAGTGCCGTTGATACTGTCGGGCTGGAATGCGGTCG
AGGCGGGCGGAATGTGGCGTGTAGCGGTGAAATGCATAGATATGCCACAGAACTCCGATAGCGAAGGCAGCTCGCCAGGC
CTGCATTGACGCTCGGGCACGAAAGCGTGGGGATCGAACAGGATTAGATACCCTGGTAGTCC
>t0006134_III-2;size=13;
CCTACGGGGGGCTGCAGTGAGGAATATTGGTCAATGGGCGAGAGCCTGAACCAGCCATGTCGCGTGGAGGAATAAGGATC
TATGGTTCGTAAACTCCTTTTGCGGGGGGATAAAGTGCGGGACGTGTCCCGCTTTGCAGGTACCCCGCGAATAAGCATCG
GCTAACTCCGTGCCAGCAGCCGCGGTAATACGGAGGATGCGAGCGTTATCCGGATTTATTGGGTTTAAAGGGTGCGTAGG
CGGCCCCTTAAGTCGGCGGTGAAATTTCCGGGCTCAACCCGGTCACTGCCGTCGAAACTGGGGGGCTTGAGTGCGTTTGG
GGTGGCTGGAATGTGCGGTGTAGCGGTGAAATGCATAGATATCGCACAGAACGCCGATCGCGGAGGCAGGTCACCAAGCC
GCAACTGACGCTGAGGCACGAAAGCGCGGGGATCGAACAGGATTAGATACCCTTGTAGTCC
>t0019123_III-2;size=13;
CCTACGGGAGGCTGCAGTGAGGAATATTGGTCAATGGGCGAGAGCCTGAACCAGCCATGTCGCGTGGAGGAATAAGGATC
TATGGTTCGTAAACTCCTTTTGCGGGGGGATAAAGTGCGGGACGTGTCCCGCTTTGCAGGTACCCCGCGAATAAGCATCG
GCTAACTCCGTGCCAGCAGCCGCGGTAATACGGAGGATGCGAGCGTTATCCGGATTTATTGGGTTTAAAGGGTGCGTAGG
CGGCCCCTTAAGTCGGCGGTGAAATTTCCGGGCTCAACCCGGTCACTGCCGTCGAAACTGGGGGGCTTGAGTGCGTTTGG
GGTGGCTGGAATGTGCGGTGTAGCGGTGAAATGCATAGATATCGCACAGAACGCCGATCGCGGAGGCAGGTCACCAAGCC
GCAACTGACGCTGAGGCACGAAAGCGCGGGGATCGAACAGGATTAGATACCCCTGTAGTCC
>t0013467_III-2;size=13;
CCTACGGGGGGCTGCAGTGGGGAATATTGGACAATGGGGGAAACCCTGATCCAGCGACGCCGCGTGAGTGAAGAAGTATT
TCGGTATGTAAAGCTCTATCAGCAAGGAAGAAAATGACGGTACTTGACTAAGAAGCTCCGGCTAAATACGTGCCAGCAGC
CGCGGTAATACGTATGGAGCAAGCGTTATCCGGATTTACTGGGTGTAAAGGGAGCGTAGACGGCAAAGCAAGTCTGAAGT
GAAATCCCGGGGCTCAACCCCGGAACTGCTTTGGAAACTGTTTAGCTAGAGTGCAGGAGAGGTAAGCGGAATTCCTAGTG
TAGCGGTGAAATGCGTAGATATTAGGAGGAACACCAGTGGCGAAGGCGGCTTACTGGACTGTAACTGACGTTGAGGCTCG
AAAGCGTGGGGAGCAAACAGGATTAGATACCCTTGTAGTCC
>t0007659_III-2;size=13;
CCTACGGGGGGCTGCAGTGGGGAATATTGGACAATGGGGGAAACCCTGATCCAGCGACGCCGCGTGAGTGAAGAAGTATT
TCGGTATGTAAAGCTCTATCAGCAAGGAAGAAAATGACGGTACTTGACTAAGAAGCTCCGGCTAAATACGTGCCAGCAGC
CGCGGTAATACGTATGGAGCAAGCGTTATCCGGATTTACTGGGTGTAAAGGGAGCGTAGACGGCAAAGCAAGTCTGAAGT
GAAATCCCGGGGCTCAACCCCGGAACTGCTTTGGAAACTGTTTAGCTAGAGTGCAGGAGAGGTAAGCGGAATTCCTAGTG
TAGCGGTGAAATGCGTAGATATTAGGAGGAACACCAGTGGCGAAGGCGGCTTACTGGACTGTAACTGACGTTGAGGCTCG
AAAGCGTGGGGAGCAAACAGGATTAGATACCCCAGTAGTCC
>t0001349_III-2;size=12;
CCTACGGGGGGCTGCAGTGAGGAATATTGGTCAATGGACGAGAGTCTGAACCAGCCAAGTAGCGTGCAGGATGACGGCCC
TATGGGTTGTAAACTGCTTTTGTACGGGAATAAAGTGACCTACGTGTAGGTTTTTGCATGTACCGTAAGAATAAGGACCG
GCTAATTCCGTGCCAGCAGCCGCGGTAATACGGAAGGTCCGGGCGTTATCCGGATTTATTGGGTTTAAAGGGAGCGTAGG
CCGTGCTTTAAGCGTGTTGTGAAATGTAGGCGCCCAACGTCTGCACTGCAGCGCGAACTGGAGCACTTGAGTACGCAGGA
AGTAGGCGGAATTCGTCGTGTAGCGGTGAAATGCTTAGATATGACGAAGAACTCCGATTGGGAAGCCAGCTTACTGTAGC
GCCACTGACGCTGATGCTCGAAAGCGTGGGTATCGAACAGGATTAGATACCCTTGTAGTCC
>t0003312_III-2;size=12;
CCTACGGGGGGCTGCAGTGGGGGATATTGCACAATGGAGGAAACTCTGATGCAGCGACGCCGCGTGAGTGAAGAAGTATT
TCGGTATGTAAAGCTCTATCAGCAGGGAAGAAAGGCTCGTAAGAGAGATGACGGTACCTGACTAAGAAGCCCCGGCTAAC
TACGTGCCAGCAGCCGCGGTAATACGTAGGGGGCAAGCGTTATCCGGATTTACTGGGTGTAAAGGGAGCGCAGACGGTCA
AGCAAGTCTGAAGTGAAACCCCACGGCTCAACCGTGGGCTTGCTTTGGAAACTGTTTGACTAGAGTACTGGAGAGGTAAG
CGGAATTCCTAGTGTAGCGGTGAAATGCGTAGATATTAGGAGGAACATCGGTGGCGAAGGCGGCTTACTGGACAGCAACT
GACGTTGAGGCTCGAAGGCGTGGGGAGCAAACAGGATTAGATACCCCAGTAGTCC
>t0007987_III-2;size=12;
CCTACGGGCGGCTGCAGTGGGGAATATTGGACAATGGGGGAAACCCTGATCCAGCGACGCCGCGTGAGTGAAGAAGTATT
TCGGTATGTAAAGCTCTATCAGCAGGGAAGATAATGACGGTACCTGACTAAGAAGCCCCGGCTAACTACGTGCCAGCAGC
CGCGGTAATACGTAGGGGGCAAGCGTTATCCGGATTTACTGGGTGTAAAGGGAGCGTAGACGGCATGGCAAGTCTGATGT
GAAAACCCGGGGCTCAACCCCGGGACTGCATTGGAAACTGTCAGGCTAGAGTGCAGGAGAGGTAAGTGGAATTCCTAGTG
TAGCGGTGAAATGCGTAGATATTAGGAGGAACACCAGTGGCGAAGGCGGCTTACTGGACTGTAACTGACGTTGAGGCTCG
AAAGCGTGGGGAGCAAACAGGATTAGATACCCTGGTAGTCC
>t0004596_III-2;size=12;
CCTACGGGGGGCTGCAGTGAGGAATATTGGTCAATGGGCGAGAGCCTGAACCAGCCAAGTAGCGTGAAGGATGACGGCCC
TACGGGTTGTAAACTTCTTTTGCCGGGGGATAAAAAACGGGACGTGTCCCGTCTTGCAGGTACCCGTGCGAATAAGGACC
GGCTAATTCCGTGCCAGCAGCCGCGGTAATACGGAAGGTCCGAGCGTTATCCGGATTTATTGGGTTTAAAGGGAGCGCAG
GCGGAGATGTAAGCCAGCCGTAAAATCGTGGGGCTCAACCCCATCCCGCGGTTGGAACTGCATCCCTTGAGTGCACGAGA
GGATGGTGGAATTCGTGGTGTAGCGGTGAAATGCATAGATATCACGAAGAACTCCGATTGCGAAGGCAGCCATCTGGCGT
GTTACTGACGCTCATGCTCGAAGGTGCGGGTATCAAACAGGATTAGATACCCTTGTAGTCC
>t0003139_III-2;size=12;
CCTACGGGGGGCTGCAGGCGCGCAAACTTTACAATGCGAGCAATCGTGATAAGGAAACCCTGAGTGCCTGTTGATGCAGG
CTGTTCATTAGTTTAAATTGCTGGTGAAGAAAGGGCAGGGCAAGACCGGTGCCAGCCGCCGCGGTAATACCGGCTGCTCG
AGTGATGGCCACTATTACTGGGTTTAAAGCGTCCGTAGCTTGATTGTTAGGTCTCTTGGGAAATCTTCAGGCTTAACCTT
AAGGCGTCTAAGAGATACCGGCAATCTTGGGACTGGGAGAGGTAAACCGTACTTCGGGGGTAGGAGTGAAATCTTGTAAT
CCTCGAGGGACGACCTATGGCGAAGGCAGTTTACCAGAACAGCTTCGACAGTGAGGGACGAAAGCTGGGGGAGCAAACGG
GATTAGATACCCCTGTAGTCC
>t0000059_III-2;size=12;
CCTACGGGTGGCTGCAGTGGGGAATATTGGACAATGGGGGAAACCCTGATCCAGCGACGCCGCGTGAGTGAAGAAGTATT
TCGGTATGTAAAGCTCTATCAGCAAGGAAGAAAATGACGGTACTTGACTAAGAAGCTCCGGCTAAATACGTGCCAGCAGC
CGCGGTAATACGTATGGAGCAAGCGTTATCCGGATTTACTGGGTGTAAAGGGAGCGTAGACGGCAAAGCAAGTCTGAAGT
GAAATCCCGGGGCTCAACCCCGGAACTGCTTTGGAAACTGTTTAGCTAGAGTGCAGGAGAGGTAAGCGGAATTCCTAGTG
TAGCGGTGAAATGCGTAGATATTAGGAGGAACACCAGTGGCGAAGGCGGCTTACTGGACTGTAACTGACGTTGAGGCTCG
AAAGCGTGGGGAGCAAACAGGATTAGATACCCTAGTAGTCC
>t0006703_III-2;size=12;
CCTACGGGGGGCTGCAGTGGGGAATATTGGACAATGGGGGAAACCCTGATCCAGCGACGCCGCGTGAGTGAAGAAGTATT
TCGGTATGTAAAGCTCTATCAGCAGGGAAGATAATGACGGTACCTGACTAAGAAGCCCCGGCTAACTACGTGCCAGCAGC
CGCGGTAATACGTAGGGGGCAAGCGTTATCCGGATTTACTGGGTGTAAAGGGAGCGTAGACGGCATGGCAAGTCTGATGT
GAAAACCCGGGGCTCAACCCCGGGACTGCATTGGAAACTGTCAGGCTAGAGTGCAGGAGAGGTAAGTGGAATTCCTAGTG
TAGCGGTGAAATGCGTAGATATTAGGAGGAACACCAGTGGCGAAGGCGGCTTACTGGACTGTAACTGACGTTGAGGCTCG
AAAGCGTGGGGAGCAAACAGGATTAGATACCCTTGTAGTCC
>t0003275_III-2;size=12;
CCTACGGGGGGCTGCAGTGGGGAATATTGCACAATGGAGGAAACTCTGATGCAGCGACGCCGCGTGAGTGAAGAAGTATT
TCGGTATGTAAAGCTCTATCAGCAGGAAAGAAAATGACGGTACCTGACTAAGAAGCCCCGGCTAACTACGTGCCAGCAGC
CGCGGTAATACGTAGGGGGCAAGCGTTATCCGGATTTACTGGGTGTAAAGGGAGCGTAGACGGCGAAGCAAGTCTGAAGT
GAAAGCTCGGGGCTCAACCCCGGAACTGCTTTGGAAACTGTTTTGCTGGAGTGCAGGAGAGGTAAGCGGAATTCCTAGTG
TAGCGGTGAAATGCGTAGATATTAGGAGGAACACCAGAGGCGAAGGCGGCTTACTGGACTGTAACTGACGTTGAGGCTCG
AAGGCGTGGGGAGCAAACAGGATTAGATACCCCAGTAGTCC
>t0019380_III-2;size=12;
CCTACGGGGGGCTGCAGTGAGGAATATTGGTCAATGGGCGAGAGCCTGAACCAGCCATGTCGCGTGGAGGAATAAGGATC
TATGGTTCGTAAACTCCTTTTGCGGGGGGATAAAGTGCGGGACGTGTCCCGCTTTGCAGGTACCCCGCGAATAAGCATCG
GCTAACTCCGTGCCAGCAGCCGCGGTAATACGGAGGATGCGAGCGTTATCCGGATTTATTGGGTTTAAAGGGTGCGTAGG
CGGCCCCTTAAGTCGGCGGTGAAATTTCCGGGCTCAACCCGGTCACTGCCGTCGAAACTGGGGGGCTTGAGTGCGTTTGG
GGTGGCTGGAATGTGCGGTGTAGCGGTGAAATGCATAGATATCGCACAGAACGCCGATCGCGGAGGCAGGTCACCAAGCC
GCAACTGACGCTGAGGCACGAAAGCGCGGGGATCGAACAGGATTAGATACCCCTGTAGTCC
>t0010024_III-2;size=12;
CCTACGGGAGGCTGCAGTAAGGGATATTGGGCAATGGGGGCGACCCTGACCCAGCCATGCCGCGTGAGGGAATGAGGCCC
TACGGGTCGTGAACCTCTTTTGCCTGGGGATAACGGCGGCGTCGGGAACGCCGCGTGCAGGTACCAGGCGAATAAGCATC
GGCTAACTCCGTGCCAGCAGCCGCGGTAATACGGAGGATGCGAGCGTTATCCGGATTCATTGGGTTTAAAGGGTGCGCAG
GCGGCCCGTCAAGTCAGCGGTGAAATCCGGGGGCCCAACCCCCGAAGTGCCGTTGATACTGTCGGGCTGGAATGCGGTCG
AGGCGGGCGGAATGTGGCGTGTAGCGGTGAAATGCATAGATATGCCACAGAACTCCGATAGCGAAGGCAGCTCGCCAGGC
CTGCATTGACGCTCGGGCACGAAAGCGTGGGGATCGAACAGGATTAGATACCCCTGTAGTCC
>t0009936_III-2;size=12;
CCTACGGGGGGCAGCAGTAGGGAATATTGGACAATGGGGGCAACCCTGATCCAGCGACGCCGCGTGAGTGAAGAAATATT
TCGGTATGTAAAGCTCTATCAGCAGGGAAGAAAATGACGGTACCTGACTAAGAAGCACCGGCTAAATACGTGCCAGCAGC
CGCGGTAATACGTATGGTGCAAGCGTTATTCGGATTTACTGGGTGTAAAGGGAGCGTAGACGGCATGGCAAGTCTGAAGT
GAAATGCGGGGGCTCAACCCCTGAACTGCTTTGGAAACTGTCAAGCTAGAGTGTCGGAGAGGTAAGTGGAATTCCTAGTG
TAGCGGTGAAATGCGTAGATATTAGGAGGAACACCAGTGGCGAAGGCGGCTTACTGGACGATAACTGACGTTGAGGCTCG
AAAGCGTGGGGAGCAAACAGGATTAGATACCCTAGTAGTCC
>t0018990_III-2;size=12;
CCTACGGGGGGCAGCAGTGAGGAATATTGGTCAATGGGCGAGAGCCTGAACCAGCCATGTCGCGTGGAGGAATAAGGATC
TATGGTTCGTAAACTCCTTTTGCGGGGGGATAAAGTGCGGGACGTGTCCCGCTTTGCAGGTACCCCGCGAATAAGCATCG
GCTAACTCCGTGCCAGCAGCCGCGGTAATACGGAGGATGCGAGCGTTATCCGGATTTATTGGGTTTAAAGGGTGCGTAGG
CGGCCCCTTAAGTCGGCGGTGAAATTTCCGGGCTCAACCCGGTCACTGCCGTCGAAACTGGGGGGCTTGAGTGCGTTTGG
GGTGGCTGGAATGTGCGGTGTAGCGGTGAAATGCATAGATATCGCACAGAACGCCGATCGCGGAGGCAGGTCACCAAGCC
GCAACTGACGCTGAGGCACGAAAGCGCGGGGATCGAACAGGATTAGATACCCTTGTAGTCC
>t0011202_III-2;size=12;
CCTACGGGAGGCAGCAGTGAGGAATATTGGTCAATGGGCGAGAGCCTGAACCAGCCATGTCGCGTGGAGGAATAAGGATC
TATGGTTCGTAAACTCCTTTTGCGGGGGGATAAAGTGCGGGACGTGTCCCGCTTTGCAGGTACCCCGCGAATAAGCATCG
GCTAACTCCGTGCCAGCAGCCGCGGTAATACGGAGGATGCGAGCGTTATCCGGATTTATTGGGTTTAAAGGGTGCGTAGG
CGGCCCCTTAAGTCGGCGGTGAAATTTCCGGGCTCAACCCGGTCACTGCCGTCGAAACTGGGGGGCTTGAGTGCGTTTGG
GGTGGCTGGAATGTGCGGTGTAGCGGTGAAATGCATAGATATCGCACAGAACGCCGATCGCGGAGGCAGGTCACCAAGCC
GCAACTGACGCTGAGGCACGAAAGCGCGGGGATCGAACAGGATTAGATACCCTAGTAGTCC
>t0005075_III-2;size=12;
CCTACGGGGGGCTGCAGTGAGGAATATTGGTCAATGGACGAGAGTCTGAACCAGCCAAGTAGCGTGCAGGATGACGGCCC
TATGGGTTGTAAACTGCTTTTGTACGGGAATAAAGTGACCTACGTGTAGGTTTTTGCATGTACCGTAAGAATAAGGACCG
GCTAATTCCGTGCCAGCAGCCGCGGTAATACGGAAGGTCCGGGCGTTATCCGGATTTATTGGGTTTAAAGGGAGCGTAGG
CCGTGCTTTAAGCGTGTTGTGAAATGTAGGCGCCCAACGTCTGCACTGCAGCGCGAACTGGAGCACTTGAGTACGCAGGA
AGTAGGCGGAATTCGTCGTGTAGCGGTGAAATGCTTAGATATGACGAAGAACTCCGATTGGGAAGCCAGCTTACTGTAGC
GCCACTGACGCTGATGCTCGAAAGCGTGGGTATCGAACAGGATTAGATACCCTAGTAGTCC
>t0024185_III-2;size=12;
CCTACGGGAGGCTGCAGTGGGGAATATTGGACAATGGGGGAAACCCTGATCCAGCGACGCCGCGTGAGTGAAGAAGTATT
TCGGTATGTAAAGCTCTATCAGCAAGGAAGAAAATGACGGTACTTGACTAAGAAGCCCCGGCTAACTACGTGCCAGCAGC
CGCGGTAATACGTAGGGGGCAAGCGTTATCCGGATTTACTGGGTGTAAAGGGAGCGTAGACGGCATAGCAAGTCTGAAGT
GAAATGCATGGGCTCAACCCATGAACTGCTTTGGAAACTGTTAAGCTAGAGTGCAGGAGAGGTAAGTGGAATTCCTAGTG
TAGCGGTGAAATGCGTAGATATTAGGAGGAACACCAGTGGCGAAGGCGGCTTACTGGACTGTAACTGACGTTGAGGCTCG
AAAGCGTGGGGAGCAAACAGGATTAGATACCCTAGTAGTCC
>t0000499_III-2;size=12;
CCTACGGGAGGCTGCAGTGGGGAATATTGGACAATGGGGGAAACCCTGATCCAGCGACGCCGCGTGAGTGAAGAAGTATT
TCGGTATGTAAAGCTCTATCAGCAAGGAAGAAAATGACGGTACTTGACTAAGAAGCCCCGGCTAACTACGTGCCAGCAGC
CGCGGTAATACGTAGGGGGCAAGCGTTATCCGGATTTACTGGGTGTAAAGGGAGCGTAGACGGCATAGCAAGTCTGAAGT
GAAATGCATGGGCTCAACCCATGAACTGCTTTGGAAACTGTTAAGCTAGAGTGCAGGAGAGGTAAGTGGAATTCCTAGTG
TAGCGGTGAAATGCGTAGATATTAGGAGGAACACCAGTGGCGAAGGCGGCTTACTGGACTGTAACTGACGTTGAGGCTCG
AAAGCGTGGGGAGCAAACAGGATTAGATACCCTTGTAGTCC
>t0014903_III-2;size=12;
CCTACGGGAGGCTGCAGTAAGGGATATTGGGCAATGGGGGCGACCCTGACCCAGCCATGCCGCGTGAGGGAATGAGGCCC
TACGGGTCGTGAACCTCTTTTGCCTGGGGATAACGGCGGCGTCGGGAACGCCGCGTGCAGGTACCAGGCGAATAAGCATC
GGCTAACTCCGTGCCAGCAGCCGCGGTAATACGGAGGATGCGAGCGTTATCCGGATTCATTGGGTTTAAAGGGTGCGCAG
GCGGCCCGTCAAGTCAGCGGTGAAATCCGGGGGCCCAACCCCCGAAGTGCCGTTGATACTGTCGGGCTGGAATGCGGTCG
AGGCGGGCGGAATGTGGCGTGTAGCGGTGAAATGCATAGATATGCCACAGAACTCCGATAGCGAAGGCAGCTCGCCAGGC
CTGCATTGACGCTCGGGCACGAAAGCGTGGGGATCGAACAGGATTAGATACCCTTGTAGTCC
>t0030104_III-2;size=12;
CCTACGGGGGGCAGCAGTAGGGAATCTTCGGCAATGGGGGCAACCCTGACCGAGCAACGCCGCGTGAGTGAAGAAGGTTT
TCGGATCGTAAAGCTCTGTTGTAAGAGAAGAACGTGTGTGAGAGTGGAAAGTTCACACAGTGACGGTAACTTACCAGAAA
GGGACGGCTAACTACGTGCCAGCAGCCGCGGTAATACGTAGGTCCCGAGCGTTGTCCGGATTTATTGGGCGTAAAGCGAG
CGCAGGCGGTTTAATAAGTCTGAAGTTAAAGGCAGTGGCTTAACCATTGTTCGCTTTGGAAACTGTTAGACTTGAGTGCA
GAAGGGGAGAGTGGAATTCCATGTGTAGCGGTGAAATGCGTAGATATATGGAGGAACACCGGTGGCGAAAGCGGCTCTCT
GGTCTGTAACTGACGCTGAGGCTCGAAAGCGTGGGGAGCAAACAGGATTAGATACCCCAGTAGTCC
>t0014771_III-2;size=12;
CCTACGGGAGGCTGCAGTGGGGAATATTGGACAATGGGGGAAACCCTGATCCAGCGACGCCGCGTGAGTGAAGAAGTATT
TCGGTATGTAAAGCTCTATCAGCAGGGAAGATAATGACGGTACCTGACTAAGAAGCCCCGGCTAACTACGTGCCAGCAGC
CGCGGTAATACGTAGGGGGCAAGCGTTATCCGGATTTACTGGGTGTAAAGGGAGCGTAGACGGCATGGCAAGTCTGATGT
GAAAACCCGGGGCTCAACCCCGGGACTGCATTGGAAACTGTCAGGCTAGAGTGCAGGAGAGGTAAGTGGAATTCCTAGTG
TAGCGGTGAAATGCGTAGATATTAGGAGGAACACCAGTGGCGAAGGCGGCTTACTGGACTGTAACTGACGTTGAGGCTCG
AAAGCGTGGGGAGCAAACAGGATTAGATACCCCAGTAGTCC
>t0021015_III-2;size=12;
CCTACGGGTGGCTGCAGTGGGGAATATTGGACAATGGGGGAAACCCTGATCCAGCGACGCCGCGTGAGTGAAGAAGTATT
TCGGTATGTAAAGCTCTATCAGCAGGGAAGATAATGACGGTACCTGACTAAGAAGCCCCGGCTAACTACGTGCCAGCAGC
CGCGGTAATACGTAGGGGGCAAGCGTTATCCGGATTTACTGGGTGTAAAGGGAGCGTAGACGGCATGGCAAGTCTGATGT
GAAAACCCGGGGCTCAACCCCGGGACTGCATTGGAAACTGTCAGGCTAGAGTGCAGGAGAGGTAAGTGGAATTCCTAGTG
TAGCGGTGAAATGCGTAGATATTAGGAGGAACACCAGTGGCGAAGGCGGCTTACTGGACTGTAACTGACGTTGAGGCTCG
AAAGCGTGGGGAGCAAACAGGATTAGATACCCGAGTAGTCC
>t0013016_III-2;size=12;
CCTACGGGCGGCTGCAGTGGGGAATATTGGACAATGGGGGAAACCCTGATCCAGCGACGCCGCGTGAGTGAAGAAGTATT
TCGGTATGTAAAGCTCTATCAGCAAGGAAGAAAATGACGGTACTTGACTAAGAAGCCCCGGCTAACTACGTGCCAGCAGC
CGCGGTAATACGTAGGGGGCAAGCGTTATCCGGATTTACTGGGTGTAAAGGGAGCGTAGACGGCATAGCAAGTCTGAAGT
GAAATGCATGGGCTCAACCCATGAACTGCTTTGGAAACTGTTAAGCTAGAGTGCAGGAGAGGTAAGTGGAATTCCTAGTG
TAGCGGTGAAATGCGTAGATATTAGGAGGAACACCAGTGGCGAAGGCGGCTTACTGGACTGTAACTGACGTTGAGGCTCG
AAAGCGTGGGGAGCAAACAGGATTAGATACCCTTGTAGTCC
>t0013878_III-2;size=12;
CCTACGGGCGGCTGCAGTGGGGAATATTGGACAATGGGGGAAACCCTGATCCAGCGACGCCGCGTGAGTGAAGAAGTATT
TCGGTATGTAAAGCTCTATCAGCAAGGAAGAAAATGACGGTACTTGACTAAGAAGCCCCGGCTAACTACGTGCCAGCAGC
CGCGGTAATACGTAGGGGGCAAGCGTTATCCGGATTTACTGGGTGTAAAGGGAGCGTAGACGGCATAGCAAGTCTGAAGT
GAAATGCATGGGCTCAACCCATGAACTGCTTTGGAAACTGTTAAGCTAGAGTGCAGGAGAGGTAAGTGGAATTCCTAGTG
TAGCGGTGAAATGCGTAGATATTAGGAGGAACACCAGTGGCGAAGGCGGCTTACTGGACTGTAACTGACGTTGAGGCTCG
AAAGCGTGGGGAGCAAACAGGATTAGATACCCTAGTAGTCC
>t0008427_III-2;size=12;
CCTACGGGCGGCTGCAGTGGGGAATATTGGACAATGGGGGAAACCCTGATCCAGCGACGCCGCGTGAGTGAAGAAGTATT
TCGGTATGTAAAGCTCTATCAGCAAGGAAGAAAATGACGGTACTTGACTAAGAAGCCCCGGCTAACTACGTGCCAGCAGC
CGCGGTAATACGTAGGGGGCAAGCGTTATCCGGATTTACTGGGTGTAAAGGGAGCGTAGACGGCATAGCAAGTCTGAAGT
GAAATGCATGGGCTCAACCCATGAACTGCTTTGGAAACTGTTAAGCTAGAGTGCAGGAGAGGTAAGTGGAATTCCTAGTG
TAGCGGTGAAATGCGTAGATATTAGGAGGAACACCAGTGGCGAAGGCGGCTTACTGGACTGTAACTGACGTTGAGGCTCG
AAAGCGTGGGGAGCAAACAGGATTAGATACCCCAGTAGTCC
>t0003373_III-2;size=12;
CCTACGGGAGGCTGCAGGCGCGCAAACTTTACAATGCGAGCAATCGTGATAAGGAAACCCTGAGTGCCTGTTGATGCAGG
CTGTTCATTAGTTTAAATTGCTGGTGAAGAAAGGGCAGGGCAAGACCGGTGCCAGCCGCCGCGGTAATACCGGCTGCTCG
AGTGATGGCCACTATTACTGGGTTTAAAGCGTCCGTAGCTTGATTGTTAGGTCTCTTGGGAAATCTTCAGGCTTAACCTT
AAGGCGTCTAAGAGATACCGGCAATCTTGGGACTGGGAGAGGTAAACCGTACTTCGGGGGTAGGAGTGAAATCTTGTAAT
CCTCGAGGGACGACCTATGGCGAAGGCAGTTTACCAGAACAGCTTCGACAGTGAGGGACGAAAGCTGGGGGAGCAAACGG
GATTAGATACCCTAGTAGTCC
>t0001645_III-2;size=12;
CCTACGGGAGGCTGCAGTGGGGAATATTGGACAATGGGGGAAACCCTGATCCAGCGACGCCGCGTGAGTGAAGAAGTATT
TCGGTATGTAAAGCTCTATCAGCAGGGAAGATAATGACGGTACCTGACTAAGAAGCCCCGGCTAACTACGTGCCAGCAGC
CGCGGTAATACGTAGGGGGCAAGCGTTATCCGGATTTACTGGGTGTAAAGGGAGCGTAGACGGCATGGCAAGTCTGATGT
GAAAACCCGGGGCTCAACCCCGGGACTGCATTGGAAACTGTCAGGCTAGAGTGCAGGAGAGGTAAGTGGAATTCCTAGTG
TAGCGGTGAAATGCGTAGATATTAGGAGGAACACCAGTGGCGAAGGCGGCTTACTGGACTGTAACTGACGTTGAGGCTCG
AAAGCGTGGGGAGCAAACAGGATTAGATACCCTGGTAGTCC
>t0013738_III-2;size=12;
CCTACGGGAGGCTGCAGTGAGGAATATTGGACAATGGTCGGAAGACTGATCCAGCCATGCCGCGTGAAGGAAGAATGTCC
TATGGATTGTAAACTTCTTTTGTACGGGAGCAATAAGGTGTATGCATACACCGATGAGAGTACCGTACGAATAAGCATCG
GCTAACTCCGTGCCAGCAGCCGCGGTAATACGGAGGATGCGAGCGTTATCCGGATTTATTGGGTTTAAAGGGTGCGTAGG
CGGAATGCCAAGTCAGCGGTGAAACGCACGCGCTTAACGCGTGACCTGCCGTTGAAACTGGTAATCTGGAATACGGATGC
TGTGGGAGGAATGTGTGGTGTAGCGGTGAAATGCATAGATATCACACAGAACACCGATTGCGAAGGCATCTCACAAATCC
GTCATTGACGCTGAGGCACGAAAGTGTGGGGATCAAACAGGATTAGATACCCCAGTAGTCC
>t0001343_III-2;size=12;
CCTACGGGGGGCTGCAGTGAGGAATATTGGTCAATGGGCGAGAGCCTGAACCAGCCATGTCGCGTGGAGGAATAAGGATC
TATGGTTCGTAAACTCCTTTTGCGGGGGGATAAAGTGCGGGACGTGTCCCGCTTTGCAGGTACCCCGCGAATAAGCATCG
GCTAACTCCGTGCCAGCAGCCGCGGTAATACGGAGGATGCGAGCGTTATCCGGATTTATTGGGTTTAAAGGGTGCGTAGG
CGGCCCCTTAAGTCGGCGGTGAAATTTCCGGGCTCAACCCGGTCACTGCCGTCGAAACTGGGGGGCTTGAGTGCGTTTGG
GGTGGCTGGAATGTGCGGTGTAGCGGTGAAATGCATAGATATCGCACAGAACGCCGATCGCGGAGGCAGGTCACCAAGCC
GCAACTGACGCTGAGGCACGAAAGCGCGGGGATCGAACAGGATTAGATACCCGAGTAGTCC
>t0013702_III-2;size=12;
CCTACGGGCGGCTGCAGTGAGGAATATTGGTCAATGGGCGAGAGCCTGAACCAGCCATGTCGCGTGGAGGAATAAGGATC
TATGGTTCGTAAACTCCTTTTGCGGGGGGATAAAGTGCGGGACGTGTCCCGCTTTGCAGGTACCCCGCGAATAAGCATCG
GCTAACTCCGTGCCAGCAGCCGCGGTAATACGGAGGATGCGAGCGTTATCCGGATTTATTGGGTTTAAAGGGTGCGTAGG
CGGCCCCTTAAGTCGGCGGTGAAATTTCCGGGCTCAACCCGGTCACTGCCGTCGAAACTGGGGGGCTTGAGTGCGTTTGG
GGTGGCTGGAATGTGCGGTGTAGCGGTGAAATGCATAGATATCGCACAGAACGCCGATCGCGGAGGCAGGTCACCAAGCC
GCAACTGACGCTGAGGCACGAAAGCGCGGGGATCGAACAGGATTAGATACCCTGGTAGTCC
>t0007024_III-2;size=12;
CCTACGGGGGGCTGCAGTAAGGGATATTGGGCAATGGGGGCGACCCTGACCCAGCCATGCCGCGTGAGGGAATGAGGCCC
TACGGGTCGTGAACCTCTTTTGCCTGGGGATAACGGCGGCGTCGGGAACGCCGCGTGCAGGTACCAGGCGAATAAGCATC
GGCTAACTCCGTGCCAGCAGCCGCGGTAATACGGAGGATGCGAGCGTTATCCGGATTCATTGGGTTTAAAGGGTGCGCAG
GCGGCCCGTCAAGTCAGCGGTGAAATCCGGGGGCCCAACCCCCGAAGTGCCGTTGATACTGTCGGGCTGGAATGCGGTCG
AGGCGGGCGGAATGTGGCGTGTAGCGGTGAAATGCATAGATATGCCACAGAACTCCGATAGCGAAGGCAGCTCGCCAGGC
CTGCATTGACGCTCGGGCACGAAAGCGTGGGGATCGAACAGGATTAGATACCCCTGTAGTCC
>t0015669_III-2;size=12;
CCTACGGGTGGCTGCAGTGAGGAATATTGGTCAATGGGCGAGAGCCTGAACCAGCCATGTCGCGTGGAGGAATAAGGATC
TATGGTTCGTAAACTCCTTTTGCGGGGGGATAAAGTGCGGGACGTGTCCCGCTTTGCAGGTACCCCGCGAATAAGCATCG
GCTAACTCCGTGCCAGCAGCCGCGGTAATACGGAGGATGCGAGCGTTATCCGGATTTATTGGGTTTAAAGGGTGCGTAGG
CGGCCCCTTAAGTCGGCGGTGAAATTTCCGGGCTCAACCCGGTCACTGCCGTCGAAACTGGGGGGCTTGAGTGCGTTTGG
GGTGGCTGGAATGTGCGGTGTAGCGGTGAAATGCATAGATATCGCACAGAACGCCGATCGCGGAGGCAGGTCACCAAGCC
GCAACTGACGCTGAGGCACGAAAGCGCGGGGATCGAACAGGATTAGATACCCGAGTAGTCC
>t0013380_III-2;size=12;
CCTACGGGCGGCTGCAGTGAGGAATATTGGTCAATGGGCGAGAGCCTGAACCAGCCATGTCGCGTGGAGGAATAAGGATC
TATGGTTCGTAAACTCCTTTTGCGGGGGGATAAAGTGCGGGACGTGTCCCGCTTTGCAGGTACCCCGCGAATAAGCATCG
GCTAACTCCGTGCCAGCAGCCGCGGTAATACGGAGGATGCGAGCGTTATCCGGATTTATTGGGTTTAAAGGGTGCGTAGG
CGGCCCCTTAAGTCGGCGGTGAAATTTCCGGGCTCAACCCGGTCACTGCCGTCGAAACTGGGGGGCTTGAGTGCGTTTGG
GGTGGCTGGAATGTGCGGTGTAGCGGTGAAATGCATAGATATCGCACAGAACGCCGATCGCGGAGGCAGGTCACCAAGCC
GCAACTGACGCTGAGGCACGAAAGCGCGGGGATCGAACAGGATTAGATACCCCAGTAGTCC
>t0009232_III-2;size=12;
CCTACGGGAGGCTGCAGTGGGGAATATTGGACAATGGGGGAAACCCTGATCCAGCGACGCCGCGTGAGTGAAGAAGTATT
TCGGTATGTAAAGCTCTATCAGCAAGGAAGAAAATGACGGTACTTGACTAAGAAGCCCCGGCTAACTACGTGCCAGCAGC
CGCGGTAATACGTAGGGGGCAAGCGTTATCCGGATTTACTGGGTGTAAAGGGAGCGTAGACGGCATAGCAAGTCTGAAGT
GAAATGCATGGGCTCAACCCATGAACTGCTTTGGAAACTGTTAAGCTAGAGTGCAGGAGAGGTAAGTGGAATTCCTAGTG
TAGCGGTGAAATGCGTAGATATTAGGAGGAACACCAGTGGCGAAGGCGGCTTACTGGACTGTAACTGACGTTGAGGCTCG
AAAGCGTGGGGAGCAAACAGGATTAGATACCCGTGTAGTCC
>t0000775_III-2;size=12;
CCTACGGGTGGCTGCAGGCGCGCAAACTTTACAATGCGAGCAATCGTGATAAGGAAACCCTGAGTGCCTGTTGATGCAGG
CTGTTCATTAGTTTAAATTGCTGGTGAAGAAAGGGCAGGGCAAGACCGGTGCCAGCCGCCGCGGTAATACCGGCTGCTCG
AGTGATGGCCACTATTACTGGGTTTAAAGCGTCCGTAGCTTGATTGTTAGGTCTCTTGGGAAATCTTCAGGCTTAACCTT
AAGGCGTCTAAGAGATACCGGCAATCTTGGGACTGGGAGAGGTAAACCGTACTTCGGGGGTAGGAGTGAAATCTTGTAAT
CCTCGAGGGACGACCTATGGCGAAGGCAGTTTACCAGAACAGCTTCGACAGTGAGGGACGAAAGCTGGGGGAGCAAACGG
GATTAGATACCCTAGTAGTCC
>t0009738_III-2;size=12;
CCTACGGGGGGCTGCAGTAGGGAATATTGGTCAATGGGGGAAACCCTGAACCAGCGACGCCGCGTGAGTGAAGAAGTATT
TCGGTATGTAAAGCTCTATCAGCAGGGACGATAATGACGGTACCTGACTAAGAAGCCCCGGCTAACTACGTGCCAGCAGC
CGCGGTAATACGTAGGGGGCAAGCGTTATCCGGATTTACTGGGTGTAAAGGGAGCGTAGGTGGCCATGCAAGTCAGATGT
GAAATCCCGGGGCTCAACCCCGGAGCTGCATTTGAAACTGCGTAGCTAGAGTGCAGGAGAGGTAAGCGGAATTCCTAGTG
TAGCGGTGAAATGCGTAGATATTAGGAGGAACACCAGTGGCGAAAGCGGCTTGCTGGACTGCAACTGACACTGAGGCTCG
AAAGCGTGGGGAGCAAACAGGATTAGATACCCCAGTAGTCC
>t0020228_III-2;size=12;
CCTACGGGCGGCTGCAGTAGGGAATCTTCGGCAATGGGGGCAACCCTGACCGAGCAACGCCGCGTGAGTGAAGAAGGTTT
TCGGATCGTAAAGCTCTGTTGTAAGAGAAGAACGTGTGTGAGAGTGGAAAGTTCACACAGTGACGGTAACTTACCAGAAA
GGGACGGCTAACTACGTGCCAGCAGCCGCGGTAATACGTAGGTCCCGAGCGTTGTCCGGATTTATTGGGCGTAAAGCGAG
CGCAGGCGGTTTAATAAGTCTGAAGTTAAAGGCAGTGGCTTAACCATTGTTCGCTTTGGAAACTGTTAGACTTGAGTGCA
GAAGGGGAGAGTGGAATTCCATGTGTAGCGGTGAAATGCGTAGATATATGGAGGAACACCGGTGGCGAAAGCGGCTCTCT
GGTCTGTAACTGACGCTGAGGCTCGAAAGCGTGGGGAGCAAACAGGATTAGATACCCTAGTAGTCC
>t0001929_III-2;size=12;
CCTACGGGCGGCAGCAGTGGGGAATATTGGACAATGGGGGAAACCCTGATCCAGCGACGCCGCGTGAGTGAAGAAGTATT
TCGGTATGTAAAGCTCTATCAGCAGGGAAGATAATGACGGTACCTGACTAAGAAGCCCCGGCTAACTACGTGCCAGCAGC
CGCGGTAATACGTAGGGGGCAAGCGTTATCCGGATTTACTGGGTGTAAAGGGAGCGTAGACGGCATGGCAAGTCTGATGT
GAAAACCCGGGGCTCAACCCCGGGACTGCATTGGAAACTGTCAGGCTAGAGTGCAGGAGAGGTAAGTGGAATTCCTAGTG
TAGCGGTGAAATGCGTAGATATTAGGAGGAACACCAGTGGCGAAGGCGGCTTACTGGACTGTAACTGACGTTGAGGCTCG
AAAGCGTGGGGAGCAAACAGGATTAGATACCCCAGTAGTCC
>t0002809_III-2;size=12;
CCTACGGGTGGCTGCAGTAAGGGATATTGGGCAATGGGGGCGACCCTGACCCAGCCATGCCGCGTGAGGGAATGAGGCCC
TACGGGTCGTGAACCTCTTTTGCCTGGGGATAACGGCGGCGTCGGGAACGCCGCGTGCAGGTACCAGGCGAATAAGCATC
GGCTAACTCCGTGCCAGCAGCCGCGGTAATACGGAGGATGCGAGCGTTATCCGGATTCATTGGGTTTAAAGGGTGCGCAG
GCGGCCCGTCAAGTCAGCGGTGAAATCCGGGGGCCCAACCCCCGAAGTGCCGTTGATACTGTCGGGCTGGAATGCGGTCG
AGGCGGGCGGAATGTGGCGTGTAGCGGTGAAATGCATAGATATGCCACAGAACTCCGATAGCGAAGGCAGCTCGCCAGGC
CTGCATTGACGCTCGGGCACGAAAGCGTGGGGATCGAACAGGATTAGATACCCTAGTAGTCC
>t0014263_III-2;size=12;
CCTACGGGGGGCTGCAGTGAGGAATATTGGTCAATGGGCGAGAGCCTGAACCAGCCAAGTAGCGTGAAGGATGACGGCCC
TACGGGTTGTAAACTTCTTTTGCCGGGGGATAAAAAACGGGACGTGTCCCGTCTTGCAGGTACCCGTGCGAATAAGGACC
GGCTAATTCCGTGCCAGCAGCCGCGGTAATACGGAAGGTCCGAGCGTTATCCGGATTTATTGGGTTTAAAGGGAGCGCAG
GCGGAGATGTAAGCCAGCCGTAAAATCGTGGGGCTCAACCCCATCCCGCGGTTGGAACTGCATCCCTTGAGTGCACGAGA
GGATGGTGGAATTCGTGGTGTAGCGGTGAAATGCATAGATATCACGAAGAACTCCGATTGCGAAGGCAGCCATCTGGCGT
GTTACTGACGCTCATGCTCGAAGGTGCGGGTATCAAACAGGATTAGATACCCTGGTAGTCC
>t0000608_III-2;size=12;
CCTACGGGTGGCTGCAGTGAGGAATATTGGTCAATGGACGAGAGTCTGAACCAGCCAAGTAGCGTGCAGGATGACGGCCC
TATGGGTTGTAAACTGCTTTTGTACGGGAATAAAGTGACCTACGTGTAGGTTTTTGCATGTACCGTAAGAATAAGGACCG
GCTAATTCCGTGCCAGCAGCCGCGGTAATACGGAAGGTCCGGGCGTTATCCGGATTTATTGGGTTTAAAGGGAGCGTAGG
CCGTGCTTTAAGCGTGTTGTGAAATGTAGGCGCCCAACGTCTGCACTGCAGCGCGAACTGGAGCACTTGAGTACGCAGGA
AGTAGGCGGAATTCGTCGTGTAGCGGTGAAATGCTTAGATATGACGAAGAACTCCGATTGGGAAGCCAGCTTACTGTAGC
GCCACTGACGCTGATGCTCGAAAGCGTGGGTATCGAACAGGATTAGATACCCGAGTAGTCC
>t0027315_III-2;size=12;
CCTACGGGGGGCTGCAGTGGGGAATATTGGACAATGGGGGAAACCCTGATCCAGCGACGCCGCGTGAGTGAAGAAGTATT
TCGGTATGTAAAGCTCTATCAGCAGGGAAGATAATGACGGTACCTGACTAAGAAGCCCCGGCTAACTACGTGCCAGCAGC
CGCGGTAATACGTAGGGGGCAAGCGTTATCCGGATTTACTGGGTGTAAAGGGAGCGTAGACGGCATGGCAAGTCTGATGT
GAAAACCCGGGGCTCAACCCCGGGACTGCATTGGAAACTGTCAGGCTAGAGTGCAGGAGAGGTAAGTGGAATTCCTAGTG
TAGCGGTGAAATGCGTAGATATTAGGAGGAACACCAGTGGCGAAGGCGGCTTACTGGACTGTAACTGACGTTGAGGCTCG
AAAGCGTGGGGAGCAAACAGGATTAGATACCCCAGTAGTCC
>t0015010_III-2;size=12;
CCTACGGGAGGCTGCAGTAGGGAATCTTCGGCAATGGGGGCAACCCTGACCGAGCAACGCCGCGTGAGTGAAGAAGGTTT
TCGGATCGTAAAGCTCTGTTGTAAGAGAAGAACGTGTGTGAGAGTGGAAAGTTCACACAGTGACGGTAACTTACCAGAAA
GGGACGGCTAACTACGTGCCAGCAGCCGCGGTAATACGTAGGTCCCGAGCGTTGTCCGGATTTATTGGGCGTAAAGCGAG
CGCAGGCGGTTTAATAAGTCTGAAGTTAAAGGCAGTGGCTTAACCATTGTTCGCTTTGGAAACTGTTAGACTTGAGTGCA
GAAGGGGAGAGTGGAATTCCATGTGTAGCGGTGAAATGCGTAGATATATGGAGGAACACCGGTGGCGAAAGCGGCTCTCT
GGTCTGTAACTGACGCTGAGGCTCGAAAGCGTGGGGAGCAAACAGGATTAGATACCCCAGTAGTCC
>t0004551_III-2;size=12;
CCTACGGGGGGCTGCAGTGAGGAATATTGGTCAATGGGCGAGAGCCTGAACCAGCCAAGTAGCGTGAAGGATGACGGCCC
TACGGGTTGTAAACTTCTTTTGCCGGGGGATAAAAAACGGGACGTGTCCCGTCTTGCAGGTACCCGTGCGAATAAGGACC
GGCTAATTCCGTGCCAGCAGCCGCGGTAATACGGAAGGTCCGAGCGTTATCCGGATTTATTGGGTTTAAAGGGAGCGCAG
GCGGAGATGTAAGCCAGCCGTAAAATCGTGGGGCTCAACCCCATCCCGCGGTTGGAACTGCATCCCTTGAGTGCACGAGA
GGATGGTGGAATTCGTGGTGTAGCGGTGAAATGCATAGATATCACGAAGAACTCCGATTGCGAAGGCAGCCATCTGGCGT
GTTACTGACGCTCATGCTCGAAGGTGCGGGTATCAAACAGGATTAGATACCCCAGTAGTCC
>t0006392_III-2;size=11;
CCTACGGGGGGCAGCAGTGGGGAATATTGGACAATGGGGGAAACCCTGATCCAGCGACGCCGCGTGAGTGAAGAAGTATT
TCGGTATGTAAAGCTCTATCAGCAGGGAAGATAATGACGGTACCTGACTAAGAAGCCCCGGCTAACTACGTGCCAGCAGC
CGCGGTAATACGTAGGGGGCAAGCGTTATCCGGATTTACTGGGTGTAAAGGGAGCGTAGACGGCATGGCAAGTCTGATGT
GAAAACCCGGGGCTCAACCCCGGGACTGCATTGGAAACTGTCAGGCTAGAGTGCAGGAGAGGTAAGTGGAATTCCTAGTG
TAGCGGTGAAATGCGTAGATATTAGGAGGAACACCAGTGGCGAAGGCGGCTTACTGGACTGTAACTGACGTTGAGGCTCG
AAAGCGTGGGGAGCAAACAGGATTAGATACCCTAGTAGTCC
>t0017973_III-2;size=11;
CCTACGGGGGGCTGCAGCTAAGAATATTCCGCAATGGACGAAAGTCTGACGGAGCGACGCCGCGTGGATGATGAAGGCCG
GAAGGTTGTAAAATCCTTTTATAACTGAGGAATAAGTATTATCAGAGAAAGGTAGTATGGTGACTGTAGGTTATGAATAA
GCAACGGCTAATTACGTGCCAGCAGCCGCGGTAACACGTAAGTTGCGAGCGTTGTTCGGAATTATTGGGCGTAAAGGGCA
TGTAGGCGGTTTTGCAAGCTTGGTGTGAAATCCCGGAGCTCAACTCCGGAATTGCGTTGAGAACTGCATAACTAGAGTCA
CTGAGGGGCAATCAGAATTCCAGGTGTAGGGGTGAAATCTGTAGATATCTGGAAGAATACCAATGGCGAAGGCAGGTTAC
CAGCAGATGACTGACGCTGAGGTGCGAAGGTGCGGGGAGCAAACAGGATTAGATACCCCAGTAGTCC
>t0000642_III-2;size=11;
CCTACGGGGGGCAGCAGTAAGGGATATTGGGCAATGGGGGCGACCCTGACCCAGCCATGCCGCGTGAGGGAATGAGGCCC
TACGGGTCGTGAACCTCTTTTGCCTGGGGATAACGGCGGCGTCGGGAACGCCGCGTGCAGGTACCAGGCGAATAAGCATC
GGCTAACTCCGTGCCAGCAGCCGCGGTAATACGGAGGATGCGAGCGTTATCCGGATTCATTGGGTTTAAAGGGTGCGCAG
GCGGCCCGTCAAGTCAGCGGTGAAATCCGGGGGCCCAACCCCCGAAGTGCCGTTGATACTGTCGGGCTGGAATGCGGTCG
AGGCGGGCGGAATGTGGCGTGTAGCGGTGAAATGCATAGATATGCCACAGAACTCCGATAGCGAAGGCAGCTCGCCAGGC
CTGCATTGACGCTCGGGCACGAAAGCGTGGGGATCGAACAGGATTAGATACCCTAGTAGTCC
>t0007051_III-2;size=11;
CCTACGGGAGGCTGCAGTGGGGAATATTGCACAATGGGGGAAACCCTGATGCAGCGACGCCGCGTGAGTGATGAAGTATT
TCGGTATGTAAAGCTCTATCAGCAGGGAAGATAATGACGGTACCTGACTAAGAAGCACCGGCTAAATACGTGCCAGCAGC
CGCGGTAATACGTATGGTGCAAGCGTTATCCGGATTTACTGGGTGTAAAGGGAGCGTAGACGGCTTGGTAAGTCTGATGT
GAAAGCTATGGGCTCAACCCATAAACTGCATTGGAAACTATTAAGCTAGAGTGTCGGAGAGGTAAGTGGAATTCCTAGTG
TAGCGGTGAAATGCGTAGATATTAGGAGGAACACCAGTGGCGAAGGCGGCTTACTGGACGATAACTGACGTTGAGGCTCG
AAAGCGTGGGGAGCAAACAGGATTAGATACCCTAGTAGTCC
>t0029374_III-2;size=11;
CCTACGGGCGGCTGCAGTGAGGAATATTGGTCAATGGGCGAGAGCCTGAACCAGCCAAGTAGCGTGAAGGATGACGGCCC
TACGGGTTGTAAACTTCTTTTGCCGGGGGATAAAAAACGGGACGTGTCCCGTCTTGCAGGTACCCGTGCGAATAAGGACC
GGCTAATTCCGTGCCAGCAGCCGCGGTAATACGGAAGGTCCGAGCGTTATCCGGATTTATTGGGTTTAAAGGGAGCGCAG
GCGGAGATGTAAGCCAGCCGTAAAATCGTGGGGCTCAACCCCATCCCGCGGTTGGAACTGCATCCCTTGAGTGCACGAGA
GGATGGTGGAATTCGTGGTGTAGCGGTGAAATGCATAGATATCACGAAGAACTCCGATTGCGAAGGCAGCCATCTGGCGT
GTTACTGACGCTCATGCTCGAAGGTGCGGGTATCAAACAGGATTAGATACCCTGGTAGTCC
>t0002446_III-2;size=11;
CCTACGGGCGGCTGCAGTGGGGAATATTGGACAATGGGGGAAACCCTGATCCAGCGACGCCGCGTGAGTGAAGAAGTATT
TCGGTATGTAAAGCTCTATCAGCAGGGAAGATAATGACGGTACCTGACTAAGAAGCCCCGGCTAACTACGTGCCAGCAGC
CGCGGTAATACGTAGGGGGCAAGCGTTATCCGGATTTACTGGGTGTAAAGGGAGCGTAGACGGCATGGCAAGTCTGATGT
GAAAACCCGGGGCTCAACCCCGGGACTGCATTGGAAACTGTCAGGCTAGAGTGCAGGAGAGGTAAGTGGAATTCCTAGTG
TAGCGGTGAAATGCGTAGATATTAGGAGGAACACCAGTGGCGAAGGCGGCTTACTGGACTGTAACTGACGTTGAGGCTCG
AAAGCGTGGGGAGCAAACAGGATTAGATACCCTTGTAGTCC
>t0001291_III-2;size=11;
CCTACGGGAGGCTGCAGTGGGGGATATTGCACAATGGAGGAAACTCTGATGCAGCGACGCCGCGTGAGTGAAGAAGTATT
TCGGTATGTAAAGCTCTATCAGCAGGGAAGAAAGGCTCGTAAGAGAGATGACGGTACCTGACTAAGAAGCCCCGGCTAAC
TACGTGCCAGCAGCCGCGGTAATACGTAGGGGGCAAGCGTTATCCGGATTTACTGGGTGTAAAGGGAGCGCAGACGGTCA
AGCAAGTCTGAAGTGAAACCCCACGGCTCAACCGTGGGCTTGCTTTGGAAACTGTTTGACTAGAGTACTGGAGAGGTAAG
CGGAATTCCTAGTGTAGCGGTGAAATGCGTAGATATTAGGAGGAACATCGGTGGCGAAGGCGGCTTACTGGACAGCAACT
GACGTTGAGGCTCGAAGGCGTGGGGAGCAAACAGGATTAGATACCCCAGTAGTCC
>t0001931_III-2;size=11;
CCTACGGGTGGCTGCAGTGGGGAATATTGGACAATGGGGGAAACCCTGATCCAGCGACGCCGCGTGAGTGAAGAAGTATT
TCGGTATGTAAAGCTCTATCAGCAAGGAAGAAAATGACGGTACTTGACTAAGAAGCCCCGGCTAACTACGTGCCAGCAGC
CGCGGTAATACGTAGGGGGCAAGCGTTATCCGGATTTACTGGGTGTAAAGGGAGCGTAGACGGTATGGCAAGTCTGAAGT
GAAATGCATGGGCTCAACCCATGAACTGCTTTGGAAACTGTCAAACTAGAGTGCAGGAGAGGTAAGTGGAATTCCTAGTG
TAGCGGTGAAATGCGTAGATATTAGGAGGAACACCAGTGGCGAAGGCGGCTTACTGGACTGTAACTGACGTTGAGGCTCG
AAAGCGTGGGGAGCAAACAGGATTAGATACCCCAGTAGTCC
>t0007514_III-2;size=11;
CCTACGGGTGGCTGCAGGCGCGCAAACTTTACAATGCGAGCAATCGTGATAAGGAAACCCTGAGTGCCTGTTGATGCAGG
CTGTTCATTAGTTTAAATTGCTGGTGAAGAAAGGGCAGGGCAAGACCGGTGCCAGCCGCCGCGGTAATACCGGCTGCTCG
AGTGATGGCCACTATTACTGGGTTTAAAGCGTCCGTAGCTTGATTGTTAGGTCTCTTGGGAAATCTTCAGGCTTAACCTT
AAGGCGTCTAAGAGATACCGGCAATCTTGGGACTGGGAGAGGTAAACCGTACTTCGGGGGTAGGAGTGAAATCTTGTAAT
CCTCGAGGGACGACCTATGGCGAAGGCAGTTTACCAGAACAGCTTCGACAGTGAGGGACGAAAGCTGGGGGAGCAAACGG
GATTAGATACCCCAGTAGTCC
>t0007467_III-2;size=11;
CCTACGGGTGGCTGCAGTGGGGAATATTGGACAATGGGGGAAACCCTGATCCAGCGACGCCGCGTGAGTGAAGAAGTATT
TCGGTATGTAAAGCTCTATCAGCAAGGAAGAAAATGACGGTACTTGACTAAGAAGCTCCGGCTAAATACGTGCCAGCAGC
CGCGGTAATACGTATGGAGCAAGCGTTATCCGGATTTACTGGGTGTAAAGGGAGCGTAGACGGCAAAGCAAGTCTGAAGT
GAAATGCCGGGGCTTAACCCCGGAACTGCTTTGGAAACTGTTTAGCTAGAGTGCAGGAGAGGTAAGCGGAATTCCTAGTG
TAGCGGTGAAATGCGTAGATATTAGGAGGAACACCAGTGGCGAAGGCGGCTTACTGGACTGTAACTGACGTTGAGGCTCG
AAAGCGTGGGGAGCAAACAGGATTAGATACCCCAGTAGTCC
>t0006185_III-2;size=11;
CCTACGGGGGGCTGCAGTGGGGAATATTGGACAATGGGGGAAACCCTGATCCAGCGACGCCGCGTGAGTGAAGAAGTATT
TCGGTATGTAAAGCTCTATCAGCAAGGAAGAAAATGACGGTACTTGACTAAGAAGCCCCGGCTAACTACGTGCCAGCAGC
CGCGGTAATACGTAGGGGGCAAGCGTTATCCGGATTTACTGGGTGTAAAGGGAGCGTAGACGGTATGGCAAGTCTGAAGT
GAAATGCATGGGCTCAACCCATGAACTGCTTTGGAAACTGTCAAACTAGAGTGCAGGAGAGGTAAGTGGAATTCCTAGTG
TAGCGGTGAAATGCGTAGATATTAGGAGGAACACCAGTGGCGAAGGCGGCTTACTGGACTGTAACTGACGTTGAGGCTCG
AAAGCGTGGGGAGCAAACAGGATTAGATACCCGTGTAGTCC
>t0003061_III-2;size=11;
CCTACGGGGGGCTGCAGTGAGGAATATTGGTCAATGGGCGAGAGCCTGAACCAGCCAAGTAGCGTGAAGGATGACGGCCC
TACGGGTTGTAAACTTCTTTTGCCGGGGGATAAAAAACGGGACGTGTCCCGTCTTGCAGGTACCCGTGCGAATAAGGACC
GGCTAATTCCGTGCCAGCAGCCGCGGTAATACGGAAGGTCCGAGCGTTATCCGGATTTATTGGGTTTAAAGGGAGCGCAG
GCGGAGATGTAAGCCAGCCGTAAAATCGTGGGGCTCAACCCCATCCCGCGGTTGGAACTGCATCCCTTGAGTGCACGAGA
GGATGGTGGAATTCGTGGTGTAGCGGTGAAATGCATAGATATCACGAAGAACTCCGATTGCGAAGGCAGCCATCTGGCGT
GTTACTGACGCTCATGCTCGAAGGTGCGGGTATCAAACAGGATTAGATACCCGAGTAGTCC
>t0005455_III-2;size=11;
CCTACGGGCGGCAGCAGTGAGGAATATTGGTCAATGGGCGAGAGCCTGAACCAGCCATGTCGCGTGGAGGAATAAGGATC
TATGGTTCGTAAACTCCTTTTGCGGGGGGATAAAGTGCGGGACGTGTCCCGCTTTGCAGGTACCCCGCGAATAAGCATCG
GCTAACTCCGTGCCAGCAGCCGCGGTAATACGGAGGATGCGAGCGTTATCCGGATTTATTGGGTTTAAAGGGTGCGTAGG
CGGCCCCTTAAGTCGGCGGTGAAATTTCCGGGCTCAACCCGGTCACTGCCGTCGAAACTGGGGGGCTTGAGTGCGTTTGG
GGTGGCTGGAATGTGCGGTGTAGCGGTGAAATGCATAGATATCGCACAGAACGCCGATCGCGGAGGCAGGTCACCAAGCC
GCAACTGACGCTGAGGCACGAAAGCGCGGGGATCGAACAGGATTAGATACCCTAGTAGTCC
>t0013506_III-2;size=11;
CCTACGGGGGGCAGCAGTAGGGAATCTTCGGCAATGGGGGCAACCCTGACCGAGCAACGCCGCGTGAGTGAAGAAGGTTT
TCGGATCGTAAAGCTCTGTTGTAAGAGAAGAACGTGTGTGAGAGTGGAAAGTTCACACAGTGACGGTAACTTACCAGAAA
GGGACGGCTAACTACGTGCCAGCAGCCGCGGTAATACGTAGGTCCCGAGCGTTGTCCGGATTTATTGGGCGTAAAGCGAG
CGCAGGCGGTTTAATAAGTCTGAAGTTAAAGGCAGTGGCTTAACCATTGTTCGCTTTGGAAACTGTTAGACTTGAGTGCA
GAAGGGGAGAGTGGAATTCCATGTGTAGCGGTGAAATGCGTAGATATATGGAGGAACACCGGTGGCGAAAGCGGCTCTCT
GGTCTGTAACTGACGCTGAGGCTCGAAAGCGTGGGGAGCAAACAGGATTAGATACCCTAGTAGTCC
>t0015452_III-2;size=11;
CCTACGGGCGGCTGCAGTGAGGAATATTGGTCAATGGGCGAGAGCCTGAACCAGCCATGTCGCGTGGAGGAATAAGGATC
TATGGTTCGTAAACTCCTTTTGCGGGGGGATAAAGTGCGGGACGTGTCCCGCTTTGCAGGTACCCCGCGAATAAGCATCG
GCTAACTCCGTGCCAGCAGCCGCGGTAATACGGAGGATGCGAGCGTTATCCGGATTTATTGGGTTTAAAGGGTGCGTAGG
CGGCCCCTTAAGTCGGCGGTGAAATTTCCGGGCTCAACCCGGTCACTGCCGTCGAAACTGGGGGGCTTGAGTGCGTTTGG
GGTGGCTGGAATGTGCGGTGTAGCGGTGAAATGCATAGATATCGCACAGAACGCCGATCGCGGAGGCAGGTCACCAAGCC
GCAACTGACGCTGAGGCACGAAAGCGCGGGGATCGAACAGGATTAGATACCCTAGTAGTCC
>t0021834_III-2;size=11;
CCTACGGGAGGCTGCAGTGGGGAATATTGGACAATGGGGGAAACCCTGATCCAGCGACGCCGCGTGAGTGAAGAAGTATT
TCGGTATGTAAAGCTCTATCAGCAAGGAAGAAAATGACGGTACTTGACTAAGAAGCCCCGGCTAACTACGTGCCAGCAGC
CGCGGTAATACGTAGGGGGCAAGCGTTATCCGGATTTACTGGGTGTAAAGGGAGCGTAGACGGTATGGCAAGTCTGAAGT
GAAATGCATGGGCTCAACCCATGAACTGCTTTGGAAACTGTCAAACTAGAGTGCAGGAGAGGTAAGTGGAATTCCTAGTG
TAGCGGTGAAATGCGTAGATATTAGGAGGAACACCAGTGGCGAAGGCGGCTTACTGGACTGTAACTGACGTTGAGGCTCG
AAAGCGTGGGGAGCAAACAGGATTAGATACCCCAGTAGTCC
>t0005418_III-2;size=11;
CCTACGGGTGGCTGCAGTGGGGAATATTGGACAATGGGGGAAACCCTGATCCAGCGACGCCGCGTGAGTGAAGAAGTATT
TCGGTATGTAAAGCTCTATCAGCAAGGAAGAAAATGACGGTACTTGACTAAGAAGCCCCGGCTAACTACGTGCCAGCAGC
CGCGGTAATACGTAGGGGGCAAGCGTTATCCGGATTTACTGGGTGTAAAGGGAGCGTAGACGGCATAGCAAGTCTGAAGT
GAAATGCATGGGCTCAACCCATGAACTGCTTTGGAAACTGTTAAGCTAGAGTGCAGGAGAGGTAAGTGGAATTCCTAGTG
TAGCGGTGAAATGCGTAGATATTAGGAGGAACACCAGTGGCGAAGGCGGCTTACTGGACTGTAACTGACGTTGAGGCTCG
AAAGCGTGGGGAGCAAACAGGATTAGATACCCCGGTAGTCC
>t0015360_III-2;size=11;
CCTACGGGGGGCAGCAGTGGGGAATATTGGACAATGGGGGAAACCCTGATCCAGCGACGCCGCGTGAGTGAAGAAGTATT
TCGGTATGTAAAGCTCTATCAGCAAGGAAGAAAATGACGGTACTTGACTAAGAAGCCCCGGCTAACTACGTGCCAGCAGC
CGCGGTAATACGTAGGGGGCAAGCGTTATCCGGATTTACTGGGTGTAAAGGGAGCGTAGACGGCATAGCAAGTCTGAAGT
GAAATGCATGGGCTCAACCCATGAACTGCTTTGGAAACTGTTAAGCTAGAGTGCAGGAGAGGTAAGTGGAATTCCTAGTG
TAGCGGTGAAATGCGTAGATATTAGGAGGAACACCAGTGGCGAAGGCGGCTTACTGGACTGTAACTGACGTTGAGGCTCG
AAAGCGTGGGGAGCAAACAGGATTAGATACCCGGGTAGTCC
>t0000346_III-2;size=11;
CCTACGGGCGGCTGCAGTGAGGAATATTGGTCAATGGGCGAGAGCCTGAACCAGCCATGTCGCGTGGAGGAATAAGGATC
TATGGTTCGTAAACTCCTTTTGCGGGGGGATAAAGTGCGGGACGTGTCCCGCTTTGCAGGTACCCCGCGAATAAGCATCG
GCTAACTCCGTGCCAGCAGCCGCGGTAATACGGAGGATGCGAGCGTTATCCGGATTTATTGGGTTTAAAGGGTGCGTAGG
CGGCCCCTTAAGTCGGCGGTGAAATTTCCGGGCTCAACCCGGTCACTGCCGTCGAAACTGGGGGGCTTGAGTGCGTTTGG
GGTGGCTGGAATGTGCGGTGTAGCGGTGAAATGCATAGATATCGCACAGAACGCCGATCGCGGAGGCAGGTCACCAAGCC
GCAACTGACGCTGAGGCACGAAAGCGCGGGGATCGAACAGGATTAGATACCCCTGTAGTCC
>t0000335_III-2;size=11;
CCTACGGGAGGCTGCAGTGGGGAATATTGGACAATGGGGGAAACCCTGATCCAGCGACGCCGCGTGAGTGAAGAAGTATT
TCGGTATGTAAAGCTCTATCAGCAAGGAAGAAAATGACGGTACTTGACTAAGAAGCCCCGGCTAACTACGTGCCAGCAGC
CGCGGTAATACGTAGGGGGCAAGCGTTATCCGGATTTACTGGGTGTAAAGGGAGCGTAGACGGCATAGCAAGTCTGAAGT
GAAATGCATGGGCTCAACCCATGAACTGCTTTGGAAACTGTTAAGCTAGAGTGCAGGAGAGGTAAGTGGAATTCCTAGTG
TAGCGGTGAAATGCGTAGATATTAGGAGGAACACCAGTGGCGAAGGCGGCTTACTGGACTGTAACTGACGTTGAGGCTCG
AAAGCGTGGGGAGCAAACAGGATTAGATACCCGAGTAGTCC
>t0011439_III-2;size=11;
CCTACGGGAGGCTGCAGTGAGGAATATTGGTCAATGGACGAGAGTCTGAACCAGCCAAGTAGCGTGCAGGATGACGGCCC
TATGGGTTGTAAACTGCTTTTGTACGGGAATAAAGTGACCTACGTGTAGGTTTTTGCATGTACCGTAAGAATAAGGACCG
GCTAATTCCGTGCCAGCAGCCGCGGTAATACGGAAGGTCCGGGCGTTATCCGGATTTATTGGGTTTAAAGGGAGCGTAGG
CCGTGCTTTAAGCGTGTTGTGAAATGTAGGCGCCCAACGTCTGCACTGCAGCGCGAACTGGAGCACTTGAGTACGCAGGA
AGTAGGCGGAATTCGTCGTGTAGCGGTGAAATGCTTAGATATGACGAAGAACTCCGATTGGGAAGCCAGCTTACTGTAGC
GCCACTGACGCTGATGCTCGAAAGCGTGGGTATCGAACAGGATTAGATACCCCAGTAGTCC
>t0002685_III-2;size=11;
CCTACGGGAGGCTGCAGTAAGGGATATTGGGCAATGGGGGCGACCCTGACCCAGCCATGCCGCGTGAGGGAATGAGGCCC
TACGGGTCGTGAACCTCTTTTGCCTGGGGATAACGGCGGCGTCGGGAACGCCGCGTGCAGGTACCAGGCGAATAAGCATC
GGCTAACTCCGTGCCAGCAGCCGCGGTAATACGGAGGATGCGAGCGTTATCCGGATTCATTGGGTTTAAAGGGTGCGCAG
GCGGCCCGTCAAGTCAGCGGTGAAATCCGGGGGCCCAACCCCCGAAGTGCCGTTGATACTGTCGGGCTGGAATGCGGTCG
AGGCGGGCGGAATGTGGCGTGTAGCGGTGAAATGCATAGATATGCCACAGAACTCCGATAGCGAAGGCAGCTCGCCAGGC
CTGCATTGACGCTCGGGCACGAAAGCGTGGGGATCGAACAGGATTAGATACCCCAGTAGTCC
>t0015580_III-2;size=11;
CCTACGGGGGGCTGCAGTGGGGAATATTGGACAATGGGGGAAACCCTGATCCAGCGACGCCGCGTGAGTGAAGAAGTATT
TCGGTATGTAAAGCTCTATCAGCAAGGAAGAAAATGACGGTACTTGACTAAGAAGCCCCGGCTAACTACGTGCCAGCAGC
CGCGGTAATACGTAGGGGGCAAGCGTTATCCGGATTTACTGGGTGTAAAGGGAGCGTAGACGGTATGGCAAGTCTGAAGT
GAAATGCATGGGCTCAACCCATGAACTGCTTTGGAAACTGTCAAACTAGAGTGCAGGAGAGGTAAGTGGAATTCCTAGTG
TAGCGGTGAAATGCGTAGATATTAGGAGGAACACCAGTGGCGAAGGCGGCTTACTGGACTGTAACTGACGTTGAGGCTCG
AAAGCGTGGGGAGCAAACAGGATTAGATACCCTTGTAGTCC
>t0003018_III-2;size=11;
CCTACGGGCGGCTGCAGTAAGGGATATTGGGCAATGGGGGCGACCCTGACCCAGCCATGCCGCGTGAGGGAATGAGGCCC
TACGGGTCGTGAACCTCTTTTGCCTGGGGATAACGGCGGCGTCGGGAACGCCGCGTGCAGGTACCAGGCGAATAAGCATC
GGCTAACTCCGTGCCAGCAGCCGCGGTAATACGGAGGATGCGAGCGTTATCCGGATTCATTGGGTTTAAAGGGTGCGCAG
GCGGCCCGTCAAGTCAGCGGTGAAATCCGGGGGCCCAACCCCCGAAGTGCCGTTGATACTGTCGGGCTGGAATGCGGTCG
AGGCGGGCGGAATGTGGCGTGTAGCGGTGAAATGCATAGATATGCCACAGAACTCCGATAGCGAAGGCAGCTCGCCAGGC
CTGCATTGACGCTCGGGCACGAAAGCGTGGGGATCGAACAGGATTAGATACCCTGGTAGTCC
>t0000707_III-2;size=11;
CCTACGGGCGGCTGCAGTGGGGAATATTGGACAATGGGGGAAACCCTGATCCAGCGACGCCGCGTGAGTGAAGAAGTATT
TCGGTATGTAAAGCTCTATCAGCAAGGAAGAAAATGACGGTACTTGACTAAGAAGCCCCGGCTAACTACGTGCCAGCAGC
CGCGGTAATACGTAGGGGGCAAGCGTTATCCGGATTTACTGGGTGTAAAGGGAGCGTAGACGGCATAGCAAGTCTGAAGT
GAAATGCATGGGCTCAACCCATGAACTGCTTTGGAAACTGTTAAGCTAGAGTGCAGGAGAGGTAAGTGGAATTCCTAGTG
TAGCGGTGAAATGCGTAGATATTAGGAGGAACACCAGTGGCGAAGGCGGCTTACTGGACTGTAACTGACGTTGAGGCTCG
AAAGCGTGGGGAGCAAACAGGATTAGATACCCGAGTAGTCC
>t0004616_III-2;size=11;
CCTACGGGCGGCAGCAGTGGGGAATATTGGACAATGGGGGAAACCCTGATCCAGCGACGCCGCGTGAGTGAAGAAGTATT
TCGGTATGTAAAGCTCTATCAGCAAGGAAGAAAATGACGGTACTTGACTAAGAAGCCCCGGCTAACTACGTGCCAGCAGC
CGCGGTAATACGTAGGGGGCAAGCGTTATCCGGATTTACTGGGTGTAAAGGGAGCGTAGACGGCATAGCAAGTCTGAAGT
GAAATGCATGGGCTCAACCCATGAACTGCTTTGGAAACTGTTAAGCTAGAGTGCAGGAGAGGTAAGTGGAATTCCTAGTG
TAGCGGTGAAATGCGTAGATATTAGGAGGAACACCAGTGGCGAAGGCGGCTTACTGGACTGTAACTGACGTTGAGGCTCG
AAAGCGTGGGGAGCAAACAGGATTAGATACCCTAGTAGTCC
>t0014057_III-2;size=11;
CCTACGGGAGGCTGCAGTGGGGGATATTGCACAATGGAGGAAACTCTGATGCAGCGACGCCGCGTGAGTGAAGAAGTATT
TCGGTATGTAAAGCTCTATCAGCAGGGAAGAAAGGCTCGTAAGAGAGATGACGGTACCTGACTAAGAAGCCCCGGCTAAC
TACGTGCCAGCAGCCGCGGTAATACGTAGGGGGCAAGCGTTATCCGGATTTACTGGGTGTAAAGGGAGCGCAGACGGTCA
AGCAAGTCTGAAGTGAAACCCCACGGCTCAACCGTGGGCTTGCTTTGGAAACTGTTTGACTAGAGTACTGGAGAGGTAAG
CGGAATTCCTAGTGTAGCGGTGAAATGCGTAGATATTAGGAGGAACATCGGTGGCGAAGGCGGCTTACTGGACAGCAACT
GACGTTGAGGCTCGAAGGCGTGGGGAGCAAACAGGATTAGATACCCTTGTAGTCC
>t0018036_III-2;size=11;
CCTACGGGGGGCTGCAGCTAAGAATATTCCGCAATGGACGAAAGTCTGACGGAGCGACGCCGCGTGGATGATGAAGGCCG
GAAGGTTGTAAAATCCTTTTGAATGAGACGAATAAGCAGGTCAGGGAATGGGCTTGTGGTGACGGTATCATTTGAATAAG
CAACGGCTAATTACGTGCCAGCAGCCGCGGTAACACGTAAGTTGCGAGCGTTGTTCGGAATTATTGGGCGTAAAGGGCAT
GTAGGCGGTTCTGCAAGCTTGGTGTGAAATCCCGGAGCTTAACTCCGGAACTGCATTGAGAACTGCAGGGCTAGAATTAC
TGAAGGGCAACTGGAATTCCAAGTGTAGGGGTGAAATCTGTAGATATTTGGAAGAACACCAATGGCGAAGGCAAGTTGCT
GGCAGATAATTGACGCTGAGGTGCGAAGGTGCGGGGAGCAAACAGGATTAGATACCCTAGTAGTCC
>t0007209_III-2;size=11;
CCTACGGGTGGCTGCAGTGGGGAATATTGGACAATGGGGGAAACCCTGATCCAGCGACGCCGCGTGAGTGAAGAAGTATT
TCGGTATGTAAAGCTCTATCAGCAGGGAAGATAATGACGGTACCTGACTAAGAAGCCCCGGCTAACTACGTGCCAGCAGC
CGCGGTAATACGTAGGGGGCAAGCGTTATCCGGATTTACTGGGTGTAAAGGGAGCGTAGACGGCATGGCAAGTCTGATGT
GAAAACCCGGGGCTCAACCCCGGGACTGCATTGGAAACTGTCAGGCTAGAGTGCAGGAGAGGTAAGTGGAATTCCTAGTG
TAGCGGTGAAATGCGTAGATATTAGGAGGAACACCAGTGGCGAAGGCGGCTTACTGGACTGTAACTGACGTTGAGGCTCG
AAAGCGTGGGGAGCAAACAGGATTAGATACCCTAGTAGTCC
>t0002820_III-2;size=11;
CCTACGGGAGGCTGCAGTGGGGAATATTGGACAATGGGGGAAACCCTGATCCAGCGACGCCGCGTGAGTGAAGAAGTATT
TCGGTATGTAAAGCTCTATCAGCAAGGAAGAAAATGACGGTACTTGACTAAGAAGCTCCGGCTAAATACGTGCCAGCAGC
CGCGGTAATACGTATGGAGCAAGCGTTATCCGGATTTACTGGGTGTAAAGGGAGCGTAGACGGCAAAGCAAGTCTGAAGT
GAAATGCCGGGGCTTAACCCCGGAACTGCTTTGGAAACTGTTTAGCTAGAGTGCAGGAGAGGTAAGCGGAATTCCTAGTG
TAGCGGTGAAATGCGTAGATATTAGGAGGAACACCAGTGGCGAAGGCGGCTTACTGGACTGTAACTGACGTTGAGGCTCG
AAAGCGTGGGGAGCAAACAGGATTAGATACCCGTGTAGTCC
>t0011015_III-2;size=11;
CCTACGGGGGGCAGCAGTGGGGAATATTGGACAATGGGGGAAACCCTGATCCAGCGACGCCGCGTGAGTGAAGAAGTATT
TCGGTATGTAAAGCTCTATCAGCAAGGAAGAAAATGACGGTACTTGACTAAGAAGCTCCGGCTAAATACGTGCCAGCAGC
CGCGGTAATACGTATGGAGCAAGCGTTATCCGGATTTACTGGGTGTAAAGGGAGCGTAGACGGCAAAGCAAGTCTGAAGT
GAAATGCCGGGGCTTAACCCCGGAACTGCTTTGGAAACTGTTTAGCTAGAGTGCAGGAGAGGTAAGCGGAATTCCTAGTG
TAGCGGTGAAATGCGTAGATATTAGGAGGAACACCAGTGGCGAAGGCGGCTTACTGGACTGTAACTGACGTTGAGGCTCG
AAAGCGTGGGGAGCAAACAGGATTAGATACCCTGGTAGTCC
>t0006063_III-2;size=11;
CCTACGGGAGGCTGCAGTAGGGAATATTGGGCAATGGAGGCAACTCTGACCCAGCCATGCCGCGTGAAGGAAGACGGCCC
TATGGGTTGTAAACTTCTTTTGTCGCAGAGTAAACCCGGTCACGTGTGGCCGGTTGAGAGTATGCGAGGAATAAGTATCG
GCTAACTCCGTGCCAGCAGCCGCGGTAATACGGGGGATACGAGCGTTATCCGGATTTATTGGGTTTAAAGGGTGCGCAGG
CGGATCGGTAAGTCAGGGGTGAAAAGTTGGGGCTCAACTCCAATCGTGCCTTTGATACTGCCGGACTAGAGTGTGATAGA
CGCGGCCGGAATGTGATGTGTAGCGGTGAAATGCTTAGATATGTCACAGAACACCGATCGAGAAGTCAGGTCGCGAGTTC
ACTACTGACGCTCAGGCACGAAAGCGTGGGGATCAAACAGGATTAGATACCCCAGTAGTCC
>t0002616_III-2;size=11;
CCTACGGGAGGCTGCAGTGAGGAATATTGGTCAATGGGCGAGAGCCTGAACCAGCCAAGTAGCGTGAAGGATGACGGCCC
TACGGGTTGTAAACTTCTTTTGCCGGGGGATAAAAAACGGGACGTGTCCCGTCTTGCAGGTACCCGTGCGAATAAGGACC
GGCTAATTCCGTGCCAGCAGCCGCGGTAATACGGAAGGTCCGAGCGTTATCCGGATTTATTGGGTTTAAAGGGAGCGCAG
GCGGAGATGTAAGCCAGCCGTAAAATCGTGGGGCTCAACCCCATCCCGCGGTTGGAACTGCATCCCTTGAGTGCACGAGA
GGATGGTGGAATTCGTGGTGTAGCGGTGAAATGCATAGATATCACGAAGAACTCCGATTGCGAAGGCAGCCATCTGGCGT
GTTACTGACGCTCATGCTCGAAGGTGCGGGTATCAAACAGGATTAGATACCCTAGTAGTCC
>t0013252_III-2;size=11;
CCTACGGGGGGCTGCAGTGGGGAATATTGGACAATGGGGGAAACCCTGATCCAGCGACGCCGCGTGAGTGAAGAAGTATT
TCGGTATGTAAAGCTCTATCAGCAGGGAAGATGATGACGGTACCTGACTAAGAAGCACCGGCTAAATACGTGCCAGCAGC
CGCGGTAATACGTATGGTGCAAGCGTTATCCGGATTTACTGGGTGTAAAGGGAGCGTAGGCGGCTATGCAAGTCAGATGT
GAAAGCCCGGGGCTCAACCCCGGGACTGCATTTGAAACTGCGTAGCTTGAGTGCAGGAGAGGCAGGCGGAATTCCTAGTG
TAGCGGTGAAATGCGTAGATATTAGGAAGAACACCGGTGGCGAAGGCGGCCTGCTGGACTGAGACTGACGCTGAGGCTCG
AAAGCGTGGGGAGCAAACAGGATTAGATACCCGAGTAGTCC
>t0009506_III-2;size=11;
CCTACGGGAGGCTGCAGTGGGGAATATTGGACAATGGGGGAAACCCTGATCCAGCGACGCCGCGTGAGTGAAGAAGTATT
TCGGTATGTAAAGCTCTATCAGCAGGGAAGATGATGACGGTACCTGACTAAGAAGCACCGGCTAAATACGTGCCAGCAGC
CGCGGTAATACGTATGGTGCAAGCGTTATCCGGATTTACTGGGTGTAAAGGGAGCGTAGGCGGCTATGCAAGTCAGATGT
GAAAGCCCGGGGCTCAACCCCGGGACTGCATTTGAAACTGCGTAGCTTGAGTGCAGGAGAGGCAGGCGGAATTCCTAGTG
TAGCGGTGAAATGCGTAGATATTAGGAAGAACACCGGTGGCGAAGGCGGCCTGCTGGACTGAGACTGACGCTGAGGCTCG
AAAGCGTGGGGAGCAAACAGGATTAGATACCCTGGTAGTCC
>t0001063_III-2;size=11;
CCTACGGGAGGCTGCAGCTAAGAATATTCCGCAATGGACGAAAGTCTGACGGAGCGACGCCGCGTGGATGATGAAGGCCG
GAAGGTTGTAAAATCCTTTTGAATGAGACGAATAAGCAGGTCAGGGAATGGGCTTGTGGTGACGGTATCATTTGAATAAG
CAACGGCTAATTACGTGCCAGCAGCCGCGGTAACACGTAAGTTGCGAGCGTTGTTCGGAATTATTGGGCGTAAAGGGCAT
GTAGGCGGTTCTGCAAGCTTGGTGTGAAATCCCGGAGCTTAACTCCGGAACTGCATTGAGAACTGCAGGGCTAGAATTAC
TGAAGGGCAACTGGAATTCCAAGTGTAGGGGTGAAATCTGTAGATATTTGGAAGAACACCAATGGCGAAGGCAAGTTGCT
GGCAGATAATTGACGCTGAGGTGCGAAGGTGCGGGGAGCAAACAGGATTAGATACCCCAGTAGTCC
>t0000814_III-2;size=11;
CCTACGGGAGGCTGCAGGCGCGCAAACTTTACAATGCGAGCAATCGTGATAAGGAAACCCTGAGTGCCTGTTGATGCAGG
CTGTTCATTAGTTTAAATTGCTGGTGAAGAAAGGGCAGGGCAAGACCGGTGCCAGCCGCCGCGGTAATACCGGCTGCTCG
AGTGATGGCCACTATTACTGGGTTTAAAGCGTCCGTAGCTTGATTGTTAGGTCTCTTGGGAAATCTTCAGGCTTAACCTT
AAGGCGTCTAAGAGATACCGGCAATCTTGGGACTGGGAGAGGTAAACCGTACTTCGGGGGTAGGAGTGAAATCTTGTAAT
CCTCGAGGGACGACCTATGGCGAAGGCAGTTTACCAGAACAGCTTCGACAGTGAGGGACGAAAGCTGGGGGAGCAAACGG
GATTAGATACCCCGGTAGTCC
>t0006952_III-2;size=11;
CCTACGGGAGGCTGCAGTGGGGAATATTGGACAATGGGGGAAACCCTGATCCAGCGACGCCGCGTGAGTGAAGAAGTATT
TCGGTATGTAAAGCTCTATCAGCAGGGAAGATAATGACGGTACCTGACTAAGAAGCCCCGGCTAACTACGTGCCAGCAGC
CGCGGTAATACGTAGGGGGCAAGCGTTATCCGGATTTACTGGGTGTAAAGGGAGCGTAGACGGCATGGCAAGTCTGATGT
GAAAACCCGGGGCTCAACCCCGGGACTGCATTGGAAACTGTCAGGCTAGAGTGCAGGAGAGGTAAGTGGAATTCCTAGTG
TAGCGGTGAAATGCGTAGATATTAGGAGGAACACCAGTGGCGAAGGCGGCTTACTGGACTGTAACTGACGTTGAGGCTCG
AAAGCGTGGGGAGCAAACAGGATTAGATACCCTTGTAGTCC
>t0001232_III-2;size=11;
CCTACGGGGGGCAGCAGTGAGGAATATTGGTCAATGGGCGAGAGCCTGAACCAGCCATGTCGCGTGGAGGAATAAGGATC
TATGGTTCGTAAACTCCTTTTGCGGGGGGATAAAGTGCGGGACGTGTCCCGCTTTGCAGGTACCCCGCGAATAAGCATCG
GCTAACTCCGTGCCAGCAGCCGCGGTAATACGGAGGATGCGAGCGTTATCCGGATTTATTGGGTTTAAAGGGTGCGTAGG
CGGCCCCTTAAGTCGGCGGTGAAATTTCCGGGCTCAACCCGGTCACTGCCGTCGAAACTGGGGGGCTTGAGTGCGTTTGG
GGTGGCTGGAATGTGCGGTGTAGCGGTGAAATGCATAGATATCGCACAGAACGCCGATCGCGGAGGCAGGTCACCAAGCC
GCAACTGACGCTGAGGCACGAAAGCGCGGGGATCGAACAGGATTAGATACCCTGGTAGTCC
>t0012229_III-2;size=11;
CCTACGGGCGGCTGCAGTAAGGGATATTGGGCAATGGGGGCGACCCTGACCCAGCCATGCCGCGTGAGGGAATGAGGCCC
TACGGGTCGTGAACCTCTTTTGCCTGGGGATAACGGCGGCGTCGGGAACGCCGCGTGCAGGTACCAGGCGAATAAGCATC
GGCTAACTCCGTGCCAGCAGCCGCGGTAATACGGAGGATGCGAGCGTTATCCGGATTCATTGGGTTTAAAGGGTGCGCAG
GCGGCCCGTCAAGTCAGCGGTGAAATCCGGGGGCCCAACCCCCGAAGTGCCGTTGATACTGTCGGGCTGGAATGCGGTCG
AGGCGGGCGGAATGTGGCGTGTAGCGGTGAAATGCATAGATATGCCACAGAACTCCGATAGCGAAGGCAGCTCGCCAGGC
CTGCATTGACGCTCGGGCACGAAAGCGTGGGGATCGAACAGGATTAGATACCCCAGTAGTCC
>t0008100_III-2;size=10;
CCTACGGGCGGCTGCAGTGAGGAATATTGGTCAATGGACGAGAGTCTGAACCAGCCAAGTAGCGTGCAGGATGACGGCCC
TATGGGTTGTAAACTGCTTTTGTACGGGAATAAAGTGACCTACGTGTAGGTTTTTGCATGTACCGTAAGAATAAGGACCG
GCTAATTCCGTGCCAGCAGCCGCGGTAATACGGAAGGTCCGGGCGTTATCCGGATTTATTGGGTTTAAAGGGAGCGTAGG
CCGTGCTTTAAGCGTGTTGTGAAATGTAGGCGCCCAACGTCTGCACTGCAGCGCGAACTGGAGCACTTGAGTACGCAGGA
AGTAGGCGGAATTCGTCGTGTAGCGGTGAAATGCTTAGATATGACGAAGAACTCCGATTGGGAAGCCAGCTTACTGTAGC
GCCACTGACGCTGATGCTCGAAAGCGTGGGTATCGAACAGGATTAGATACCCTGGTAGTCC
>t0000500_III-2;size=10;
CCTACGGGGGGCTGCAGTGGGGAATATTGGACAATGGGGGAAACCCTGATCCAGCGACGCCGCGTGAGTGAAGAAGTATT
TCGGTATGTAAAGCTCTATCAGCAGGGAAGATGATGACGGTACCTGACTAAGAAGCACCGGCTAAATACGTGCCAGCAGC
CGCGGTAATACGTATGGTGCAAGCGTTATCCGGATTTACTGGGTGTAAAGGGAGCGTAGGCGGCTATGCAAGTCAGATGT
GAAAGCCCGGGGCTCAACCCCGGGACTGCATTTGAAACTGCGTAGCTTGAGTGCAGGAGAGGCAGGCGGAATTCCTAGTG
TAGCGGTGAAATGCGTAGATATTAGGAAGAACACCGGTGGCGAAGGCGGCCTGCTGGACTGAGACTGACGCTGAGGCTCG
AAAGCGTGGGGAGCAAACAGGATTAGATACCCCTGTAGTCC
>t0006843_III-2;size=10;
CCTACGGGCGGCTGCAGTGAGGAATATTGGTCAATGGGCGAGAGCCTGAACCAGCCAAGTAGCGTGAAGGATGACGGCCC
TACGGGTTGTAAACTTCTTTTGCCGGGGGATAAAAAACGGGACGTGTCCCGTCTTGCAGGTACCCGTGCGAATAAGGACC
GGCTAATTCCGTGCCAGCAGCCGCGGTAATACGGAAGGTCCGAGCGTTATCCGGATTTATTGGGTTTAAAGGGAGCGCAG
GCGGAGATGTAAGCCAGCCGTAAAATCGTGGGGCTCAACCCCATCCCGCGGTTGGAACTGCATCCCTTGAGTGCACGAGA
GGATGGTGGAATTCGTGGTGTAGCGGTGAAATGCATAGATATCACGAAGAACTCCGATTGCGAAGGCAGCCATCTGGCGT
GTTACTGACGCTCATGCTCGAAGGTGCGGGTATCAAACAGGATTAGATACCCTAGTAGTCC
>t0008224_III-2;size=10;
CCTACGGGTGGCTGCAGTGAGGAATATTGGTCAATGGACGAGAGTCTGAACCAGCCAAGTAGCGTGCAGGATGACGGCCC
TATGGGTTGTAAACTGCTTTTGTACGGGAATAAAGTGACCTACGTGTAGGTTTTTGCATGTACCGTAAGAATAAGGACCG
GCTAATTCCGTGCCAGCAGCCGCGGTAATACGGAAGGTCCGGGCGTTATCCGGATTTATTGGGTTTAAAGGGAGCGTAGG
CCGTGCTTTAAGCGTGTTGTGAAATGTAGGCGCCCAACGTCTGCACTGCAGCGCGAACTGGAGCACTTGAGTACGCAGGA
AGTAGGCGGAATTCGTCGTGTAGCGGTGAAATGCTTAGATATGACGAAGAACTCCGATTGGGAAGCCAGCTTACTGTAGC
GCCACTGACGCTGATGCTCGAAAGCGTGGGTATCGAACAGGATTAGATACCCTAGTAGTCC
>t0006022_III-2;size=10;
CCTACGGGTGGCTGCAGTGGGGAATATTGGACAATGGGGGAAACCCTGATCCAGCGACGCCGCGTGAGTGAAGAAGTATT
TCGGTATGTAAAGCTCTATCAGCAAGGAAGAAAATGACGGTACTTGACTAAGAAGCCCCGGCTAACTACGTGCCAGCAGC
CGCGGTAATACGTAGGGGGCAAGCGTTATCCGGATTTACTGGGTGTAAAGGGAGCGTAGACGGTATGGCAAGTCTGAAGT
GAAATGCATGGGCTCAACCCATGAACTGCTTTGGAAACTGTCAAACTAGAGTGCAGGAGAGGTAAGTGGAATTCCTAGTG
TAGCGGTGAAATGCGTAGATATTAGGAGGAACACCAGTGGCGAAGGCGGCTTACTGGACTGTAACTGACGTTGAGGCTCG
AAAGCGTGGGGAGCAAACAGGATTAGATACCCTAGTAGTCC
>t0006809_III-2;size=10;
CCTACGGGCGGCAGCAGTGGGGAATATTGGACAATGGGGGAAACCCTGATCCAGCGACGCCGCGTGAGTGAAGAAGTATT
TCGGTATGTAAAGCTCTATCAGCAGGGAAGATGATGACGGTACCTGACTAAGAAGCACCGGCTAAATACGTGCCAGCAGC
CGCGGTAATACGTATGGTGCAAGCGTTATCCGGATTTACTGGGTGTAAAGGGAGCGTAGGCGGCTATGCAAGTCAGATGT
GAAAGCCCGGGGCTCAACCCCGGGACTGCATTTGAAACTGCGTAGCTTGAGTGCAGGAGAGGCAGGCGGAATTCCTAGTG
TAGCGGTGAAATGCGTAGATATTAGGAAGAACACCGGTGGCGAAGGCGGCCTGCTGGACTGAGACTGACGCTGAGGCTCG
AAAGCGTGGGGAGCAAACAGGATTAGATACCCCAGTAGTCC
>t0005755_III-2;size=10;
CCTACGGGTGGCTGCAGTGGGGAATATTGCACAATGGGGGAAACCCTGATGCAGCGACGCCGCGTGAGTGATGAAGTATT
TCGGTATGTAAAGCTCTATCAGCAGGGAAGATAATGACGGTACCTGACTAAGAAGCACCGGCTAAATACGTGCCAGCAGC
CGCGGTAATACGTATGGTGCAAGCGTTATCCGGATTTACTGGGTGTAAAGGGAGCGTAGACGGCTTGGTAAGTCTGATGT
GAAAGCTATGGGCTCAACCCATAAACTGCATTGGAAACTATTAAGCTAGAGTGTCGGAGAGGTAAGTGGAATTCCTAGTG
TAGCGGTGAAATGCGTAGATATTAGGAGGAACACCAGTGGCGAAGGCGGCTTACTGGACGATAACTGACGTTGAGGCTCG
AAAGCGTGGGGAGCAAACAGGATTAGATACCCCGGTAGTCC
>t0015441_III-2;size=10;
CCTACGGGAGGCTGCAGTGAGGAATATTGGTCAATGGACGAGAGTCTGAACCAGCCAAGTAGCGTGCAGGATGACGGCCC
TATGGGTTGTAAACTGCTTTTGTACGGGAATAAAGTGACCTACGTGTAGGTTTTTGCATGTACCGTAAGAATAAGGACCG
GCTAATTCCGTGCCAGCAGCCGCGGTAATACGGAAGGTCCGGGCGTTATCCGGATTTATTGGGTTTAAAGGGAGCGTAGG
CCGTGCTTTAAGCGTGTTGTGAAATGTAGGCGCCCAACGTCTGCACTGCAGCGCGAACTGGAGCACTTGAGTACGCAGGA
AGTAGGCGGAATTCGTCGTGTAGCGGTGAAATGCTTAGATATGACGAAGAACTCCGATTGGGAAGCCAGCTTACTGTAGC
GCCACTGACGCTGATGCTCGAAAGCGTGGGTATCGAACAGGATTAGATACCCTAGTAGTCC
>t0002304_III-2;size=10;
CCTACGGGGGGCTGCAGTGGGGAATATTGCACAATGGAGGAAACTCTGATGCAGCGACGCCGCGTGAGTGAAGAAGTATT
TCGGTATGTAAAGCTCTATCAGCAGGAAAGAAAATGACGGTACCTGACTAAGAAGCCCCGGCTAACTACGTGCCAGCAGC
CGCGGTAATACGTAGGGGGCAAGCGTTATCCGGATTTACTGGGTGTAAAGGGAGCGTAGACGGCGAAGCAAGTCTGAAGT
GAAAGCTCGGGGCTCAACCCCGGAACTGCTTTGGAAACTGTTTTGCTGGAGTGCAGGAGAGGTAAGCGGAATTCCTAGTG
TAGCGGTGAAATGCGTAGATATTAGGAGGAACACCAGAGGCGAAGGCGGCTTACTGGACTGTAACTGACGTTGAGGCTCG
AAGGCGTGGGGAGCAAACAGGATTAGATACCCTAGTAGTCC
>t0023068_III-2;size=10;
CCTACGGGGGGCTGCAGCTAAGAATATTCCGCAATGGACGAAAGTCTGACGGAGCGACGCCGCGTGGATGATGAAGGCCG
GAAGGTTGTAAAATCCTTTTATAACTGAGGAATAAGTATTATCAGAGAAAGGTAGTATGGTGACTGTAGGTTATGAATAA
GCAACGGCTAATTACGTGCCAGCAGCCGCGGTAACACGTAAGTTGCGAGCGTTGTTCGGAATTATTGGGCGTAAAGGGCA
TGTAGGCGGTTTTGCAAGCTTGGTGTGAAATCCCGGAGCTCAACTCCGGAATTGCGTTGAGAACTGCATAACTAGAGTCA
CTGAGGGGCAATCAGAATTCCAGGTGTAGGGGTGAAATCTGTAGATATCTGGAAGAATACCAATGGCGAAGGCAGGTTAC
CAGCAGATGACTGACGCTGAGGTGCGAAGGTGCGGGGAGCAAACAGGATTAGATACCCGAGTAGTCC
>t0017288_III-2;size=10;
CCTACGGGCGGCTGCAGTGGGGAATATTGGACAATGGGGGAAACCCTGATCCAGCGACGCCGCGTGAGTGAAGAAGTATT
TCGGTATGTAAAGCTCTATCAGCAAGGAAGAAAATGACGGTACTTGACTAAGAAGCTCCGGCTAAATACGTGCCAGCAGC
CGCGGTAATACGTATGGAGCAAGCGTTATCCGGATTTACTGGGTGTAAAGGGAGCGTAGACGGCAAAGCAAGTCTGAAGT
GAAATCCCGGGGCTCAACCCCGGAACTGCTTTGGAAACTGTTTAGCTAGAGTGCAGGAGAGGTAAGCGGAATTCCTAGTG
TAGCGGTGAAATGCGTAGATATTAGGAGGAACACCAGTGGCGAAGGCGGCTTACTGGACTGTAACTGACGTTGAGGCTCG
AAAGCGTGGGGAGCAAACAGGATTAGATACCCTTGTAGTCC
>t0005275_III-2;size=10;
CCTACGGGAGGCTGCAGCTAAGAATATTCCGCAATGGACGAAAGTCTGACGGAGCGACGCCGCGTGGATGATGAAGGCCG
GAAGGTTGTAAAATCCTTTTATAACTGAGGAATAAGTATTATCAGAGAAAGGTAGTATGGTGACTGTAGGTTATGAATAA
GCAACGGCTAATTACGTGCCAGCAGCCGCGGTAACACGTAAGTTGCGAGCGTTGTTCGGAATTATTGGGCGTAAAGGGCA
TGTAGGCGGTTTTGCAAGCTTGGTGTGAAATCCCGGAGCTCAACTCCGGAATTGCGTTGAGAACTGCATAACTAGAGTCA
CTGAGGGGCAATCAGAATTCCAGGTGTAGGGGTGAAATCTGTAGATATCTGGAAGAATACCAATGGCGAAGGCAGGTTAC
CAGCAGATGACTGACGCTGAGGTGCGAAGGTGCGGGGAGCAAACAGGATTAGATACCCCAGTAGTCC
>t0009115_III-2;size=10;
CCTACGGGGGGCTGCAGTGGGGAATATTGGACAATGGGGGAAACCCTGATCCAGCGACGCCGCGTGAGTGAAGAAGTATT
TCGGTATGTAAAGCTCTATCAGCAAGGAAGAAAATGACGGTACTTGACTAAGAAGCTCCGGCTAAATACGTGCCAGCAGC
CGCGGTAATACGTATGGAGCAAGCGTTATCCGGATTTACTGGGTGTAAAGGGAGCGTAGACGGCAAAGCAAGTCTGAAGT
GAAATCCCGGGGCTCAACCCCGGAACTGCTTTGGAAACTGTTTAGCTAGAGTGCAGGAGAGGTAAGCGGAATTCCTAGTG
TAGCGGTGAAATGCGTAGATATTAGGAGGAACACCAGTGGCGAAGGCGGCTTACTGGACTGTAACTGACGTTGAGGCTCG
AAAGCGTGGGGAGCAAACAGGATTAGATACCCGAGTAGTCC
>t0002581_III-2;size=10;
CCTACGGGGGGCAGCAGTGAGGAATATTGGTCAATGGGCGAGAGCCTGAACCAGCCATGTCGCGTGGAGGAATAAGGATC
TATGGTTCGTAAACTCCTTTTGCGGGGGGATAAAGTGCGGGACGTGTCCCGCTTTGCAGGTACCCCGCGAATAAGCATCG
GCTAACTCCGTGCCAGCAGCCGCGGTAATACGGAGGATGCGAGCGTTATCCGGATTTATTGGGTTTAAAGGGTGCGTAGG
CGGCCCCTTAAGTCGGCGGTGAAATTTCCGGGCTCAACCCGGTCACTGCCGTCGAAACTGGGGGGCTTGAGTGCGTTTGG
GGTGGCTGGAATGTGCGGTGTAGCGGTGAAATGCATAGATATCGCACAGAACGCCGATCGCGGAGGCAGGTCACCAAGCC
GCAACTGACGCTGAGGCACGAAAGCGCGGGGATCGAACAGGATTAGATACCCTAGTAGTCC
>t0010804_III-2;size=10;
CCTACGGGCGGCTGCAGTGAGGAATATTGGACAATGGCCGGAAGGCTGATCCAGCCATGCCGCGTGCGGGAGGACGGCCC
TATGGGTTGTAAACCGCTTTTGCGGGGGAGCAATAAGGTCCACGTGTGGGCCGATGAGAGTACCCCGCGAATAAGCATCG
GCTAACTCCGTGCCAGCAGCCGCGGTAATACGGAGGATGCAAGCGTTATCCGGATTTATTGGGTTTAAAGGGTGCGTAGG
CGGTTTGCTAAGCGGGAGGTGAAATGCCGGCGCTCAACGTCGGAAGTGCCTCCCGAACTGGTGGACTGGAATGACTCTGC
CGTGGGAGGAATGTGTAGTGTAGCGGTGAAATGCTTAGAGATTACACAGAACACCGATTGCGAAGGCATCTCACGAAGGG
TTGATTGACGCTGAGGCACGAAAGCGTGGGGATCAAACAGGATTAGATACCCTTGTAGTCC
>t0006485_III-2;size=10;
CCTACGGGGGGCTGCAGGCGCGCAAACTTTACAATGCGAGCAATCGTGATAAGGAAACCCTGAGTGCCTGTTGATGCAGG
CTGTTCATTAGTTTAAATTGCTGGTGAAGAAAGGGCAGGGCAAGACCGGTGCCAGCCGCCGCGGTAATACCGGCTGCTCG
AGTGATGGCCACTATTACTGGGTTTAAAGCGTCCGTAGCTTGATTGTTAGGTCTCTTGGGAAATCTTCAGGCTTAACCTT
AAGGCGTCTAAGAGATACCGGCAATCTTGGGACTGGGAGAGGTAAACCGTACTTCGGGGGTAGGAGTGAAATCTTGTAAT
CCTCGAGGGACGACCTATGGCGAAGGCAGTTTACCAGAACAGCTTCGACAGTGAGGGACGAAAGCTGGGGGAGCAAACGG
GATTAGATACCCTTGTAGTCC
>t0016194_III-2;size=10;
CCTACGGGGGGCTGCAGTGGGGAATATTGGACAATGGGGGAAACCCTGATCCAGCGACGCCGCGTGAGTGAAGAAGTATT
TCGGTATGTAAAGCTCTATCAGCAGGGAAGATAATGACGGTACCTGACTAAGAAGCCCCGGCTAACTACGTGCCAGCAGC
CGCGGTAATACGTAGGGGGCAAGCGTTATCCGGATTTACTGGGTGTAAAGGGAGCGTAGACGGCATGGCAAGTCTGATGT
GAAAACCCGGGGCTCAACCCCGGGACTGCATTGGAAACTGTCAGGCTAGAGTGCAGGAGAGGTAAGTGGAATTCCTAGTG
TAGCGGTGAAATGCGTAGATATTAGGAGGAACACCAGTGGCGAAGGCGGCTTACTGGACTGTAACTGACGTTGAGGCTCG
AAAGCGTGGGGAGCAAACAGGATTAGATACCCGTGTAGTCC
>t0013985_III-2;size=10;
CCTACGGGCGGCTGCAGTGAGGAATATTGGACAATGGCCGGAAGGCTGATCCAGCCATGCCGCGTGCGGGAGGACGGCCC
TATGGGTTGTAAACCGCTTTTGCGGGGGAGCAATAAGGTCCACGTGTGGGCCGATGAGAGTACCCCGCGAATAAGCATCG
GCTAACTCCGTGCCAGCAGCCGCGGTAATACGGAGGATGCAAGCGTTATCCGGATTTATTGGGTTTAAAGGGTGCGTAGG
CGGTTTGCTAAGCGGGAGGTGAAATGCCGGCGCTCAACGTCGGAAGTGCCTCCCGAACTGGTGGACTGGAATGACTCTGC
CGTGGGAGGAATGTGTAGTGTAGCGGTGAAATGCTTAGAGATTACACAGAACACCGATTGCGAAGGCATCTCACGAAGGG
TTGATTGACGCTGAGGCACGAAAGCGTGGGGATCAAACAGGATTAGATACCCGAGTAGTCC
>t0000111_III-2;size=10;
CCTACGGGGGGCTGCAGTAGGGAATATTGGTCAATGGGGGAAACCCTGAACCAGCGACGCCGCGTGAGTGAAGAAGTATT
TCGGTATGTAAAGCTCTATCAGCAGGGACGATAATGACGGTACCTGACTAAGAAGCCCCGGCTAACTACGTGCCAGCAGC
CGCGGTAATACGTAGGGGGCAAGCGTTATCCGGATTTACTGGGTGTAAAGGGAGCGTAGGTGGCCATGCAAGTCAGATGT
GAAATCCCGGGGCTCAACCCCGGAGCTGCATTTGAAACTGCGTAGCTAGAGTGCAGGAGAGGTAAGCGGAATTCCTAGTG
TAGCGGTGAAATGCGTAGATATTAGGAGGAACACCAGTGGCGAAAGCGGCTTGCTGGACTGCAACTGACACTGAGGCTCG
AAAGCGTGGGGAGCAAACAGGATTAGATACCCTAGTAGTCC
>t0013781_III-2;size=10;
CCTACGGGGGGCTGCAGTGGGGAATATTGGACAATGGGGGAAACCCTGATCCAGCGACGCCGCGTGAGTGAAGAAGTATT
TCGGTATGTAAAGCTCTATCAGCAGGGAAGATAATGACGGTACCTGACTAAGAAGCCCCGGCTAACTACGTGCCAGCAGC
CGCGGTAATACGTAGGGGGCAAGCGTTATCCGGATTTACTGGGTGTAAAGGGAGCGTAGACGGCATGGCAAGTCTGATGT
GAAAACCCGGGGCTCAACCCCGGGATTGCATTGGAAACTGTCAAGCTAGAGTGCAGGAGAGGTAAGTGGAATTCCTAGTG
TAGCGGTGAAATGCGTAGATATTAGGAGGAACACCAGTGGCGAAGGCGGCTTACTGGACTGTAACTGACGTTGAGGCTCG
AAAGCGTGGGGAGCAAACAGGATTAGATACCCTAGTAGTCC
>t0018292_III-2;size=10;
CCTACGGGAGGCTGCAGTGGGGAATATTGGACAATGGGGGAAACCCTGATCCAGCGACGCCGCGTGAGTGAAGAAGTATT
TCGGTATGTAAAGCTCTATCAGCAAGGAAGAAAATGACGGTACTTGACTAAGAAGCTCCGGCTAAATACGTGCCAGCAGC
CGCGGTAATACGTATGGAGCAAGCGTTATCCGGATTTACTGGGTGTAAAGGGAGCGTAGACGGCAAAGCAAGTCTGAAGT
GAAATGCCGGGGCTTAACCCCGGAACTGCTTTGGAAACTGTTTAGCTAGAGTGCAGGAGAGGTAAGCGGAATTCCTAGTG
TAGCGGTGAAATGCGTAGATATTAGGAGGAACACCAGTGGCGAAGGCGGCTTACTGGACTGTAACTGACGTTGAGGCTCG
AAAGCGTGGGGAGCAAACAGGATTAGATACCCCAGTAGTCC
>t0003336_III-2;size=10;
CCTACGGGAGGCTGCAGTGGGGAATATTGGACAATGGGGGAAACCCTGATCCAGCGACGCCGCGTGAGTGAAGAAGTATT
TCGGTATGTAAAGCTCTATCAGCAGGGAAGATGATGACGGTACCTGACTAAGAAGCACCGGCTAAATACGTGCCAGCAGC
CGCGGTAATACGTATGGTGCAAGCGTTATCCGGATTTACTGGGTGTAAAGGGAGCGTAGGCGGCTATGCAAGTCAGATGT
GAAAGCCCGGGGCTCAACCCCGGGACTGCATTTGAAACTGCGTAGCTTGAGTGCAGGAGAGGCAGGCGGAATTCCTAGTG
TAGCGGTGAAATGCGTAGATATTAGGAAGAACACCGGTGGCGAAGGCGGCCTGCTGGACTGAGACTGACGCTGAGGCTCG
AAAGCGTGGGGAGCAAACAGGATTAGATACCCTAGTAGTCC
>t0017503_III-2;size=10;
CCTACGGGAGGCTGCAGTGGGGGATATTGCACAATGGAGGAAACTCTGATGCAGCGACGCCGCGTGAGTGAAGAAGTATT
TCGGTATGTAAAGCTCTATCAGCAGGGAAGAAAGGCTCGTAAGAGAGATGACGGTACCTGACTAAGAAGCCCCGGCTAAC
TACGTGCCAGCAGCCGCGGTAATACGTAGGGGGCAAGCGTTATCCGGATTTACTGGGTGTAAAGGGAGCGCAGACGGTCA
AGCAAGTCTGAAGTGAAACCCCACGGCTCAACCGTGGGCTTGCTTTGGAAACTGTTTGACTAGAGTACTGGAGAGGTAAG
CGGAATTCCTAGTGTAGCGGTGAAATGCGTAGATATTAGGAGGAACATCGGTGGCGAAGGCGGCTTACTGGACAGCAACT
GACGTTGAGGCTCGAAGGCGTGGGGAGCAAACAGGATTAGATACCCGGGTAGTCC
>t0002012_III-2;size=10;
CCTACGGGGGGCTGCAGTGAGGAATATTGGTCAATGGACGAGAGTCTGAACCAGCCAAGTAGCGTGCAGGATGACGGCCC
TATGGGTTGTAAACTGCTTTTGTACGGGAATAAAGTGACCTACGTGTAGGTTTTTGCATGTACCGTAAGAATAAGGACCG
GCTAATTCCGTGCCAGCAGCCGCGGTAATACGGAAGGTCCGGGCGTTATCCGGATTTATTGGGTTTAAAGGGAGCGTAGG
CCGTGCTTTAAGCGTGTTGTGAAATGTAGGCGCCCAACGTCTGCACTGCAGCGCGAACTGGAGCACTTGAGTACGCAGGA
AGTAGGCGGAATTCGTCGTGTAGCGGTGAAATGCTTAGATATGACGAAGAACTCCGATTGGGAAGCCAGCTTACTGTAGC
GCCACTGACGCTGATGCTCGAAAGCGTGGGTATCGAACAGGATTAGATACCCTGGTAGTCC
>t0008685_III-2;size=10;
CCTACGGGAGGCAGCAGTGGGGAATATTGGACAATGGGGGAAACCCTGATCCAGCGACGCCGCGTGAGTGAAGAAGTATT
TCGGTATGTAAAGCTCTATCAGCAGGGAAGATAATGACGGTACCTGACTAAGAAGCCCCGGCTAACTACGTGCCAGCAGC
CGCGGTAATACGTAGGGGGCAAGCGTTATCCGGATTTACTGGGTGTAAAGGGAGCGTAGACGGCATGGCAAGTCTGATGT
GAAAACCCGGGGCTCAACCCCGGGACTGCATTGGAAACTGTCAGGCTAGAGTGCAGGAGAGGTAAGTGGAATTCCTAGTG
TAGCGGTGAAATGCGTAGATATTAGGAGGAACACCAGTGGCGAAGGCGGCTTACTGGACTGTAACTGACGTTGAGGCTCG
AAAGCGTGGGGAGCAAACAGGATTAGATACCCTTGTAGTCC
>t0017671_III-2;size=10;
CCTACGGGGGGCAGCAGTGGGGAATATTGGACAATGGGGGAAACCCTGATCCAGCGACGCCGCGTGAGTGAAGAAGTATT
TCGGTATGTAAAGCTCTATCAGCAAGGAAGAAAATGACGGTACTTGACTAAGAAGCCCCGGCTAACTACGTGCCAGCAGC
CGCGGTAATACGTAGGGGGCAAGCGTTATCCGGATTTACTGGGTGTAAAGGGAGCGTAGACGGTATGGCAAGTCTGAAGT
GAAATGCATGGGCTCAACCCATGAACTGCTTTGGAAACTGTCAAACTAGAGTGCAGGAGAGGTAAGTGGAATTCCTAGTG
TAGCGGTGAAATGCGTAGATATTAGGAGGAACACCAGTGGCGAAGGCGGCTTACTGGACTGTAACTGACGTTGAGGCTCG
AAAGCGTGGGGAGCAAACAGGATTAGATACCCTGGTAGTCC
>t0005423_III-2;size=10;
CCTACGGGGGGCTGCAGCTAAGAATATTCCGCAATGGACGAAAGTCTGACGGAGCGACGCCGCGTGGATGATGAAGGCCG
GAAGGTTGTAAAATCCTTTTGAATGAGACGAATAAGCAGGTCAGGGAATGGGCTTGTGGTGACGGTATCATTTGAATAAG
CAACGGCTAATTACGTGCCAGCAGCCGCGGTAACACGTAAGTTGCGAGCGTTGTTCGGAATTATTGGGCGTAAAGGGCAT
GTAGGCGGTTCTGCAAGCTTGGTGTGAAATCCCGGAGCTTAACTCCGGAACTGCATTGAGAACTGCAGGGCTAGAATTAC
TGAAGGGCAACTGGAATTCCAAGTGTAGGGGTGAAATCTGTAGATATTTGGAAGAACACCAATGGCGAAGGCAAGTTGCT
GGCAGATAATTGACGCTGAGGTGCGAAGGTGCGGGGAGCAAACAGGATTAGATACCCTTGTAGTCC
>t0020501_III-2;size=10;
CCTACGGGTGGCTGCAGTGAGGAATATTGGTCAATGGACGCAAGTCTGAACCAGCCATGCCGCGTGCAGGAATAAGGCCC
TATGGGTCGTAAACTGCTTTTGTGGTGGAGCAATAAGTCGTACGTGTACGGCGATGAGAGTACATCACGAATAAGCATCG
GCTAACTCCGTGCCAGCAGCCGCGGTAATACGGAGGATGCAAGCGTTATCCGGATTTATTGGGTTTAAAGGGTGCGTAGG
CTGTGGTCCAAGTCAGGGGTGAAAGCCCGGAGCTCAACTCCGGAACTGCCTTTGATACTGGATTGCTGGAATACGGATGC
CGTGGGAGGAATGAGTAGTGTAGCGGTGAAATGCATAGATATTACTCAGAACACCGATTGCGAAGGCATCTCACGAATCC
GTCATTGACGCTGAGGCACGAAAGCGTGGGGATCAAACAGGATTAGATACCCCAGTAGTCC
>t0027899_III-2;size=10;
CCTACGGGTGGCTGCAGTGAGGAATATTGGTCAATGGGCGAGAGCCTGAACCAGCCATGTCGCGTGGAGGAATAAGGATC
TATGGTTCGTAAACTCCTTTTGCGGGGGGATAAAGTGCGGGACGTGTCCCGCTTTGCAGGTACCCCGCGAATAAGCATCG
GCTAACTCCGTGCCAGCAGCCGCGGTAATACGGAGGATGCGAGCGTTATCCGGATTTATTGGGTTTAAAGGGTGCGTAGG
CGGCCCCTTAAGTCGGCGGTGAAATTTCCGGGCTCAACCCGGTCACTGCCGTCGAAACTGGGGGGCTTGAGTGCGTTTGG
GGTGGCTGGAATGTGCGGTGTAGCGGTGAAATGCATAGATATCGCACAGAACGCCGATCGCGGAGGCAGGTCACCAAGCC
GCAACTGACGCTGAGGCACGAAAGCGCGGGGATCGAACAGGATTAGATACCCCTGTAGTCC
>t0000756_III-2;size=10;
CCTACGGGCGGCTGCAGGCGCGCAAACTTTACAATGCGAGCAATCGTGATAAGGAAACCCTGAGTGCCTGTTGATGCAGG
CTGTTCATTAGTTTAAATTGCTGGTGAAGAAAGGGCAGGGCAAGACCGGTGCCAGCCGCCGCGGTAATACCGGCTGCTCG
AGTGATGGCCACTATTACTGGGTTTAAAGCGTCCGTAGCTTGATTGTTAGGTCTCTTGGGAAATCTTCAGGCTTAACCTT
AAGGCGTCTAAGAGATACCGGCAATCTTGGGACTGGGAGAGGTAAACCGTACTTCGGGGGTAGGAGTGAAATCTTGTAAT
CCTCGAGGGACGACCTATGGCGAAGGCAGTTTACCAGAACAGCTTCGACAGTGAGGGACGAAAGCTGGGGGAGCAAACGG
GATTAGATACCCTTGTAGTCC
>t0010408_III-2;size=10;
CCTACGGGAGGCTGCAGTGGGGAATATTGGACAATGGGGGAAACCCTGATCCAGCGACGCCGCGTGAGTGAAGAAGTATT
TCGGTATGTAAAGCTCTATCAGCAGGGAAGATAATGACGGTACCTGACTAAGAAGCCCCGGCTAACTACGTGCCAGCAGC
CGCGGTAATACGTAGGGGGCAAGCGTTATCCGGATTTACTGGGTGTAAAGGGAGCGTAGACGGCATGGCAAGTCTGATGT
GAAAACCCGGGGCTCAACCCCGGGATTGCATTGGAAACTGTCAAGCTAGAGTGCAGGAGAGGTAAGTGGAATTCCTAGTG
TAGCGGTGAAATGCGTAGATATTAGGAGGAACACCAGTGGCGAAGGCGGCTTACTGGACTGTAACTGACGTTGAGGCTCG
AAAGCGTGGGGAGCAAACAGGATTAGATACCCTAGTAGTCC
>t0001880_III-2;size=10;
CCTACGGGGGGCTGCAGTGGGGAATATTGCACAATGGAGGAAACTCTGATGCAGCGACGCCGCGTGAGTGAAGAAGTATT
TCGGTATGTAAAGCTCTATCAGCAGGAAAGAAAATGACGGTACCTGACTAAGAAGCCCCGGCTAACTACGTGCCAGCAGC
CGCGGTAATACGTAGGGGGCAAGCGTTATCCGGATTTACTGGGTGTAAAGGGAGCGTAGACGGCGAAGCAAGTCTGAAGT
GAAAGCTCGGGGCTCAACCCCGGAACTGCTTTGGAAACTGTTTTGCTGGAGTGCAGGAGAGGTAAGCGGAATTCCTAGTG
TAGCGGTGAAATGCGTAGATATTAGGAGGAACACCAGAGGCGAAGGCGGCTTACTGGACTGTAACTGACGTTGAGGCTCG
AAGGCGTGGGGAGCAAACAGGATTAGATACCCTTGTAGTCC
>t0016807_III-2;size=10;
CCTACGGGAGGCAGCAGTGGGGAATATTGGACAATGGGGGAAACCCTGATCCAGCGACGCCGCGTGAGTGAAGAAGTATT
TCGGTATGTAAAGCTCTATCAGCAAGGAAGAAAATGACGGTACTTGACTAAGAAGCCCCGGCTAACTACGTGCCAGCAGC
CGCGGTAATACGTAGGGGGCAAGCGTTATCCGGATTTACTGGGTGTAAAGGGAGCGTAGACGGCATAGCAAGTCTGAAGT
GAAATGCATGGGCTCAACCCATGAACTGCTTTGGAAACTGTTAAGCTAGAGTGCAGGAGAGGTAAGTGGAATTCCTAGTG
TAGCGGTGAAATGCGTAGATATTAGGAGGAACACCAGTGGCGAAGGCGGCTTACTGGACTGTAACTGACGTTGAGGCTCG
AAAGCGTGGGGAGCAAACAGGATTAGATACCCCAGTAGTCC
>t0011525_III-2;size=10;
CCTACGGGGGGCTGCAGGCGCGCAAACTTTACAATGCGAGCAATCGTGATAAGGAAACCCTGAGTGCCTGTTGATGCAGG
CTGTTCATTAGTTTAAATTGCTGGTGAAGAAAGGGCAGGGCAAGACCGGTGCCAGCCGCCGCGGTAATACCGGCTGCTCG
AGTGATGGCCACTATTACTGGGTTTAAAGCGTCCGTAGCTTGATTGTTAGGTCTCTTGGGAAATCTTCAGGCTTAACCTT
AAGGCGTCTAAGAGATACCGGCAATCTTGGGACTGGGAGAGGTAAACCGTACTTCGGGGGTAGGAGTGAAATCTTGTAAT
CCTCGAGGGACGACCTATGGCGAAGGCAGTTTACCAGAACAGCTTCGACAGTGAGGGACGAAAGCTGGGGGAGCAAACGG
GATTAGATACCCCAGTAGTCC
>t0016432_III-2;size=10;
CCTACGGGCGGCTGCAGTAAGGGATATTGGGCAATGGGGGCGACCCTGACCCAGCCATGCCGCGTGAGGGAATGAGGCCC
TACGGGTCGTGAACCTCTTTTGCCTGGGGATAACGGCGGCGTCGGGAACGCCGCGTGCAGGTACCAGGCGAATAAGCATC
GGCTAACTCCGTGCCAGCAGCCGCGGTAATACGGAGGATGCGAGCGTTATCCGGATTCATTGGGTTTAAAGGGTGCGCAG
GCGGCCCGTCAAGTCAGCGGTGAAATCCGGGGGCCCAACCCCCGAAGTGCCGTTGATACTGTCGGGCTGGAATGCGGTCG
AGGCGGGCGGAATGTGGCGTGTAGCGGTGAAATGCATAGATATGCCACAGAACTCCGATAGCGAAGGCAGCTCGCCAGGC
CTGCATTGACGCTCGGGCACGAAAGCGTGGGGATCGAACAGGATTAGATACCCGAGTAGTCC
>t0003170_III-2;size=10;
CCTACGGGCGGCTGCAGTGAGGAATATTGGTCAATGGACGAGAGTCTGAACCAGCCAAGTAGCGTGCAGGATGACGGCCC
TATGGGTTGTAAACTGCTTTTGTACGGGAATAAAGTGACCTACGTGTAGGTTTTTGCATGTACCGTAAGAATAAGGACCG
GCTAATTCCGTGCCAGCAGCCGCGGTAATACGGAAGGTCCGGGCGTTATCCGGATTTATTGGGTTTAAAGGGAGCGTAGG
CCGTGCTTTAAGCGTGTTGTGAAATGTAGGCGCCCAACGTCTGCACTGCAGCGCGAACTGGAGCACTTGAGTACGCAGGA
AGTAGGCGGAATTCGTCGTGTAGCGGTGAAATGCTTAGATATGACGAAGAACTCCGATTGGGAAGCCAGCTTACTGTAGC
GCCACTGACGCTGATGCTCGAAAGCGTGGGTATCGAACAGGATTAGATACCCGAGTAGTCC
>t0003182_III-2;size=10;
CCTACGGGGGGCAGCAGTAGGGAATATTGGGCAATGGAGGCAACTCTGACCCAGCCATGCCGCGTGAAGGAAGACGGCCC
TATGGGTTGTAAACTTCTTTTGTCGCAGAGTAAACCCGGTCACGTGTGGCCGGTTGAGAGTATGCGAGGAATAAGTATCG
GCTAACTCCGTGCCAGCAGCCGCGGTAATACGGGGGATACGAGCGTTATCCGGATTTATTGGGTTTAAAGGGTGCGCAGG
CGGATCGGTAAGTCAGGGGTGAAAAGTTGGGGCTCAACTCCAATCGTGCCTTTGATACTGCCGGACTAGAGTGTGATAGA
CGCGGCCGGAATGTGATGTGTAGCGGTGAAATGCTTAGATATGTCACAGAACACCGATCGAGAAGTCAGGTCGCGAGTTC
ACTACTGACGCTCAGGCACGAAAGCGTGGGGATCAAACAGGATTAGATACCCCAGTAGTCC
>t0003863_III-2;size=10;
CCTACGGGCGGCAGCAGTGGGGAATATTGGACAATGGGGGAAACCCTGATCCAGCGACGCCGCGTGAGTGAAGAAGTATT
TCGGTATGTAAAGCTCTATCAGCAAGGAAGAAAATGACGGTACTTGACTAAGAAGCCCCGGCTAACTACGTGCCAGCAGC
CGCGGTAATACGTAGGGGGCAAGCGTTATCCGGATTTACTGGGTGTAAAGGGAGCGTAGACGGCATAGCAAGTCTGAAGT
GAAATGCATGGGCTCAACCCATGAACTGCTTTGGAAACTGTTAAGCTAGAGTGCAGGAGAGGTAAGTGGAATTCCTAGTG
TAGCGGTGAAATGCGTAGATATTAGGAGGAACACCAGTGGCGAAGGCGGCTTACTGGACTGTAACTGACGTTGAGGCTCG
AAAGCGTGGGGAGCAAACAGGATTAGATACCCCAGTAGTCC
>t0013777_III-2;size=10;
CCTACGGGGGGCTGCAGTGAGGAATATTGGACAATGGCCGGAAGGCTGATCCAGCCATGCCGCGTGCGGGAGGACGGCCC
TATGGGTTGTAAACCGCTTTTGCGGGGGAGCAATAAGGTCCACGTGTGGGCCGATGAGAGTACCCCGCGAATAAGCATCG
GCTAACTCCGTGCCAGCAGCCGCGGTAATACGGAGGATGCAAGCGTTATCCGGATTTATTGGGTTTAAAGGGTGCGTAGG
CGGTTTGCTAAGCGGGAGGTGAAATGCCGGCGCTCAACGTCGGAAGTGCCTCCCGAACTGGTGGACTGGAATGACTCTGC
CGTGGGAGGAATGTGTAGTGTAGCGGTGAAATGCTTAGAGATTACACAGAACACCGATTGCGAAGGCATCTCACGAAGGG
TTGATTGACGCTGAGGCACGAAAGCGTGGGGATCAAACAGGATTAGATACCCCAGTAGTCC
>t0013006_III-2;size=10;
CCTACGGGGGGCAGCAGTAGGGAATATTGGTCAATGGGGGAAACCCTGAACCAGCGACGCCGCGTGAGTGAAGAAGTATT
TCGGTATGTAAAGCTCTATCAGCAGGGACGATAATGACGGTACCTGACTAAGAAGCCCCGGCTAACTACGTGCCAGCAGC
CGCGGTAATACGTAGGGGGCAAGCGTTATCCGGATTTACTGGGTGTAAAGGGAGCGTAGGTGGCCATGCAAGTCAGATGT
GAAATCCCGGGGCTCAACCCCGGAGCTGCATTTGAAACTGCGTAGCTAGAGTGCAGGAGAGGTAAGCGGAATTCCTAGTG
TAGCGGTGAAATGCGTAGATATTAGGAGGAACACCAGTGGCGAAAGCGGCTTGCTGGACTGCAACTGACACTGAGGCTCG
AAAGCGTGGGGAGCAAACAGGATTAGATACCCTTGTAGTCC
>t0000460_III-2;size=10;
CCTACGGGGGGCTGCAGTAGGGAATATTGGGCAATGGAGGCAACTCTGACCCAGCCATGCCGCGTGAAGGAAGACGGCCC
TATGGGTTGTAAACTTCTTTTGTCGCAGAGTAAACCCGGTCACGTGTGGCCGGTTGAGAGTATGCGAGGAATAAGTATCG
GCTAACTCCGTGCCAGCAGCCGCGGTAATACGGGGGATACGAGCGTTATCCGGATTTATTGGGTTTAAAGGGTGCGCAGG
CGGATCGGTAAGTCAGGGGTGAAAAGTTGGGGCTCAACTCCAATCGTGCCTTTGATACTGCCGGACTAGAGTGTGATAGA
CGCGGCCGGAATGTGATGTGTAGCGGTGAAATGCTTAGATATGTCACAGAACACCGATCGAGAAGTCAGGTCGCGAGTTC
ACTACTGACGCTCAGGCACGAAAGCGTGGGGATCAAACAGGATTAGATACCCTAGTAGTCC
>t0006281_III-2;size=10;
CCTACGGGAGGCTGCAGTGGGGAATATTGGACAATGGGGGAAACCCTGATCCAGCGACGCCGCGTGAGTGAAGAAGTATT
TCGGTATGTAAAGCTCTATCAGCAAGGAAGAAAATGACGGTACTTGACTAAGAAGCCCCGGCTAACTACGTGCCAGCAGC
CGCGGTAATACGTAGGGGGCAAGCGTTATCCGGATTTACTGGGTGTAAAGGGAGCGTAGACGGTATGGCAAGTCTGAAGT
GAAATGCATGGGCTCAACCCATGAACTGCTTTGGAAACTGTCAAACTAGAGTGCAGGAGAGGTAAGTGGAATTCCTAGTG
TAGCGGTGAAATGCGTAGATATTAGGAGGAACACCAGTGGCGAAGGCGGCTTACTGGACTGTAACTGACGTTGAGGCTCG
AAAGCGTGGGGAGCAAACAGGATTAGATACCCTAGTAGTCC
>t0029626_III-2;size=10;
CCTACGGGCGGCTGCAGTGGGGGATATTGCACAATGGGCGAAAGCCTGATGCAGCGACGCCGCGTGAGGGAAGACGGTTT
TCGGATTGTAAACCTCTGTCTTCGGGGACGAAAAAGGACGGTACCCGAGGAGGAAGCCACGGCTAACTACGTGCCAGCAG
CCGCGGTAATACGTAGGTGGCAAGCGTTGTCCGGAATTACTGGGTGTAAAGGGAGAGTAGGCGGGACTGCAAGTCCGTTG
TTAAATCTATCGGCTCAACCGGTAGCTGCGGCGGAAACTGTAGTTCTTGAGTGAAGTAGAGGCAGGCGGAATTCCTAGTG
TAGCGGTGAAATGCGTAGATATTAGGAGGAACACCAGTGGCGAAGGCGGCCTGCTGGGCTTTAACTGACGCTGAGGCTCG
AAAGTGTGGGGAGCAAACAGGATTAGATACCCTTGTAGTCC
>t0019833_III-2;size=10;
CCTACGGGGGGCTGCAGTGGGGAATATTGGACAATGGGGGAAACCCTGATCCAGCGACGCCGCGTGAGTGAAGAAGTATT
TCGGTATGTAAAGCTCTATCAGCAGGGAAGATAATGACGGTACCTGACTAAGAAGCCCCGGCTAACTACGTGCCAGCAGC
CGCGGTAATACGTAGGGGGCAAGCGTTATCCGGATTTACTGGGTGTAAAGGGAGCGTAGACGGCATGGCAAGTCTGATGT
GAAAACCCGGGGCTCAACCCCGGGACTGCATTGGAAACTGTCAGGCTAGAGTGCAGGAGAGGTAAGTGGAATTCCTAGTG
TAGCGGTGAAATGCGTAGATATTAGGAGGAACACCAGTGGCGAAGGCGGCTTACTGGACTGTAACTGACGTTGAGGCTCG
AAAGCGTGGGGAGCAAACAGGATTAGATACCCCGGTAGTCC
>t0006789_III-2;size=10;
CCTACGGGCGGCAGCAGTAGGGAATCTTCGGCAATGGGGGCAACCCTGACCGAGCAACGCCGCGTGAGTGAAGAAGGTTT
TCGGATCGTAAAGCTCTGTTGTAAGAGAAGAACGTGTGTGAGAGTGGAAAGTTCACACAGTGACGGTAACTTACCAGAAA
GGGACGGCTAACTACGTGCCAGCAGCCGCGGTAATACGTAGGTCCCGAGCGTTGTCCGGATTTATTGGGCGTAAAGCGAG
CGCAGGCGGTTTAATAAGTCTGAAGTTAAAGGCAGTGGCTTAACCATTGTTCGCTTTGGAAACTGTTAGACTTGAGTGCA
GAAGGGGAGAGTGGAATTCCATGTGTAGCGGTGAAATGCGTAGATATATGGAGGAACACCGGTGGCGAAAGCGGCTCTCT
GGTCTGTAACTGACGCTGAGGCTCGAAAGCGTGGGGAGCAAACAGGATTAGATACCCCAGTAGTCC
>t0047254_III-2;size=10;
CCTACGGGGGGCTGCAGTAAGGGATATTGGGCAATGGGGGCGACCCTGACCCAGCCATGCCGCGTGAGGGAATGAGGCCC
TACGGGTCGTGAACCTCTTTTGCCTGGGGATAACGGCGGCGTCGGGAACGCCGCGTGCAGGTACCAGGCGAATAAGCATC
GGCTAACTCCGTGCCAGCAGCCGCGGTAATACGGAGGATGCGAGCGTTATCCGGATTCATTGGGTTTAAAGGGTGCGCAG
GCGGCCCGTCAAGTCAGCGGTGAAATCCGGGGGCCCAACCCCCGAAGTGCCGTTGATACTGTCGGGCTGGAATGCGGTCG
AGGCGGGCGGAATGTGGCGTGTAGCGGTGAAATGCATAGATATGCCACAGAACTCCGATAGCGAAGGCAGCTCGCCAGGC
CTGCATTGACGCTCGGGCACGAAAGCGTGGGGATCGAACAGGATTAGATACCCGGGTAGTCC
>t0002092_III-2;size=10;
CCTACGGGTGGCTGCAGTGAGGAATATTGGTCAATGGGCGAGAGCCTGAACCAGCCAAGTAGCGTGAAGGATGACGGCCC
TACGGGTTGTAAACTTCTTTTGCCGGGGGATAAAAAACGGGACGTGTCCCGTCTTGCAGGTACCCGTGCGAATAAGGACC
GGCTAATTCCGTGCCAGCAGCCGCGGTAATACGGAAGGTCCGAGCGTTATCCGGATTTATTGGGTTTAAAGGGAGCGCAG
GCGGAGATGTAAGCCAGCCGTAAAATCGTGGGGCTCAACCCCATCCCGCGGTTGGAACTGCATCCCTTGAGTGCACGAGA
GGATGGTGGAATTCGTGGTGTAGCGGTGAAATGCATAGATATCACGAAGAACTCCGATTGCGAAGGCAGCCATCTGGCGT
GTTACTGACGCTCATGCTCGAAGGTGCGGGTATCAAACAGGATTAGATACCCTGGTAGTCC
>t0005743_III-2;size=10;
CCTACGGGGGGCAGCAGTGAGGAATATTGGTCAATGGGCGAGAGCCTGAACCAGCCAAGTAGCGTGAAGGATGACGGCCC
TACGGGTTGTAAACTTCTTTTGCCGGGGGATAAAAAACGGGACGTGTCCCGTCTTGCAGGTACCCGTGCGAATAAGGACC
GGCTAATTCCGTGCCAGCAGCCGCGGTAATACGGAAGGTCCGAGCGTTATCCGGATTTATTGGGTTTAAAGGGAGCGCAG
GCGGAGATGTAAGCCAGCCGTAAAATCGTGGGGCTCAACCCCATCCCGCGGTTGGAACTGCATCCCTTGAGTGCACGAGA
GGATGGTGGAATTCGTGGTGTAGCGGTGAAATGCATAGATATCACGAAGAACTCCGATTGCGAAGGCAGCCATCTGGCGT
GTTACTGACGCTCATGCTCGAAGGTGCGGGTATCAAACAGGATTAGATACCCTAGTAGTCC
>t0002482_III-2;size=10;
CCTACGGGGGGCTGCAGTGGGGAATATTGGACAATGGGGGAAACCCTGATCCAGCGACGCCGCGTGAGTGAAGAAGTATT
TCGGTATGTAAAGCTCTATCAGCAGGGAAGATAATGACGGTACCTGACTAAGAAGCCCCGGCTAACTACGTGCCAGCAGC
CGCGGTAATACGTAGGGGGCAAGCGTTATCCGGATTTACTGGGTGTAAAGGGAGCGTAGACGGTATGGCAAGTCTGATGT
GAAAACCCGGGGCTCAACCCCGGGACTGCATTGGAAACTGTCAAACTAGAGTGCAGGAGGGGTAAGTGGAATTCCTAGTG
TAGCGGTGAAATGCGTAGATATTAGGAGGAACACCAGTGGCGAAGGCGGCTTACTGGACTGTAACTGACGTTGAGGCTCG
AAAGCGTGGGGAGCAAACAGGATTAGATACCCCAGTAGTCC
>t0031710_III-2;size=10;
CCTACGGGCGGCTGCAGTGGGGAATATTGCACAATGGGGGAAACCCTGATGCAGCGACGCCGCGTGAGTGATGAAGTATT
TCGGTATGTAAAGCTCTATCAGCAGGGAAGATAATGACGGTACCTGACTAAGAAGCACCGGCTAAATACGTGCCAGCAGC
CGCGGTAATACGTATGGTGCAAGCGTTATCCGGATTTACTGGGTGTAAAGGGAGCGTAGACGGCTTGGTAAGTCTGATGT
GAAAGCTATGGGCTCAACCCATAAACTGCATTGGAAACTATTAAGCTAGAGTGTCGGAGAGGTAAGTGGAATTCCTAGTG
TAGCGGTGAAATGCGTAGATATTAGGAGGAACACCAGTGGCGAAGGCGGCTTACTGGACGATAACTGACGTTGAGGCTCG
AAAGCGTGGGGAGCAAACAGGATTAGATACCCTAGTAGTCC
>t0007713_III-2;size=10;
CCTACGGGTGGCTGCAGTAGGGAATCTTCGGCAATGGGGGCAACCCTGACCGAGCAACGCCGCGTGAGTGAAGAAGGTTT
TCGGATCGTAAAGCTCTGTTGTAAGAGAAGAACGTGTGTGAGAGTGGAAAGTTCACACAGTGACGGTAACTTACCAGAAA
GGGACGGCTAACTACGTGCCAGCAGCCGCGGTAATACGTAGGTCCCGAGCGTTGTCCGGATTTATTGGGCGTAAAGCGAG
CGCAGGCGGTTTAATAAGTCTGAAGTTAAAGGCAGTGGCTTAACCATTGTTCGCTTTGGAAACTGTTAGACTTGAGTGCA
GAAGGGGAGAGTGGAATTCCATGTGTAGCGGTGAAATGCGTAGATATATGGAGGAACACCGGTGGCGAAAGCGGCTCTCT
GGTCTGTAACTGACGCTGAGGCTCGAAAGCGTGGGGAGCAAACAGGATTAGATACCCTGGTAGTCC
>t0001368_III-2;size=10;
CCTACGGGCGGCTGCAGTGGGGGATATTGCACAATGGAGGAAACTCTGATGCAGCGACGCCGCGTGAGTGAAGAAGTATT
TCGGTATGTAAAGCTCTATCAGCAGGGAAGAAAGGCTCGTAAGAGAGATGACGGTACCTGACTAAGAAGCCCCGGCTAAC
TACGTGCCAGCAGCCGCGGTAATACGTAGGGGGCAAGCGTTATCCGGATTTACTGGGTGTAAAGGGAGCGCAGACGGTCA
AGCAAGTCTGAAGTGAAACCCCACGGCTCAACCGTGGGCTTGCTTTGGAAACTGTTTGACTAGAGTACTGGAGAGGTAAG
CGGAATTCCTAGTGTAGCGGTGAAATGCGTAGATATTAGGAGGAACATCGGTGGCGAAGGCGGCTTACTGGACAGCAACT
GACGTTGAGGCTCGAAGGCGTGGGGAGCAAACAGGATTAGATACCCTAGTAGTCC
>t0018161_III-2;size=9;
CCTACGGGTGGCTGCAGTGGGGGATATTGCACAATGGGGGAAACCCTGATGCAGCGACGCCGCGTGAGTGAAGAAGTATT
TCGGTATGTAAAGCTCTATCAGCAGGGAAGAAAATGACGGTACCTGACTAAGAAGCACCGGCTAAATACGTGCCAGCAGC
CGCGGTAATACGTATGGTGCAAGCGTTATCCGGATTTACTGGGTGTAAAGGGAGCGTAGACGGATGGCTAAGTCTGATGT
GAAAGGTGAGGGCTCAACCCTTAAACTGCATTGGAAACTGGTCATCTAGAGTGTCGGAGAGGTAAGTGGAATTCCTAGTG
TAGCGGTGAAATGCGTAGATATTAGGAGGAACACCAGTGGCGAAGGCGGCTTACTGGACGATAACTGACGTTGAGGCTCG
AAAGCGTGGGGAGCAAACAGGATTAGATACCCCAGTAGTCC
>t0004146_III-2;size=9;
CCTACGGGCGGCTGCAGTGGGGGATATTGCACAATGGAGGAAACTCTGATGCAGCGACGCCGCGTGAGTGAAGAAGTATT
TCGGTATGTAAAGCTCTATCAGCAGGGAAGAAAGGCTCGTAAGAGAGATGACGGTACCTGACTAAGAAGCCCCGGCTAAC
TACGTGCCAGCAGCCGCGGTAATACGTAGGGGGCAAGCGTTATCCGGATTTACTGGGTGTAAAGGGAGCGCAGACGGTCA
AGCAAGTCTGAAGTGAAACCCCACGGCTCAACCGTGGGCTTGCTTTGGAAACTGTTTGACTAGAGTACTGGAGAGGTAAG
CGGAATTCCTAGTGTAGCGGTGAAATGCGTAGATATTAGGAGGAACATCGGTGGCGAAGGCGGCTTACTGGACAGCAACT
GACGTTGAGGCTCGAAGGCGTGGGGAGCAAACAGGATTAGATACCCTGGTAGTCC
>t0019489_III-2;size=9;
CCTACGGGAGGCTGCAGTGGGGAATATTGCACAATGGAGGAAACTCTGATGCAGCGACGCCGCGTGAGTGAAGAAGTATT
TCGGTATGTAAAGCTCTATCAGCAGGAAAGAAAATGACGGTACCTGACTAAGAAGCCCCGGCTAACTACGTGCCAGCAGC
CGCGGTAATACGTAGGGGGCAAGCGTTATCCGGATTTACTGGGTGTAAAGGGAGCGTAGACGGCGAAGCAAGTCTGAAGT
GAAAGCTCGGGGCTCAACCCCGGAACTGCTTTGGAAACTGTTTTGCTGGAGTGCAGGAGAGGTAAGCGGAATTCCTAGTG
TAGCGGTGAAATGCGTAGATATTAGGAGGAACACCAGAGGCGAAGGCGGCTTACTGGACTGTAACTGACGTTGAGGCTCG
AAGGCGTGGGGAGCAAACAGGATTAGATACCCCAGTAGTCC
>t0012058_III-2;size=9;
CCTACGGGAGGCTGCAGTGAGGAATATTGGTCAATGGGCGGAAGCCTGAACCAGCCATGCCGCGTGAAGGATTAAGGCCC
TATGGGTCGTAAACTTCTTTTGAGCGGGAGCAATAAGCGCTACGCGTAGCGCGATGAGAGTACCGTTCGAATAAGCATCG
GCTAACTCCGTGCCAGCAGCCGCGGTAATACGGAGGATGCAAGCGTTATCCGGATTTATTGGGTTTAAAGGGTGCGTAGG
CTGTCGGTCAAGTCAGAGGTGAAAGCCCGGGGCTCAACTCCGGAACTGCCTTTGATACTGTCCGGCTTGAATACTGTTGC
CGTGGGAGGAATGAGTAGTGTAGCGGTGAAATGCATAGATATTACTCAGAACACCGATTGCGAAGGCATCTCACGAAGCA
GCGATTGACGCTGAGGCACGAAAGCGTGGGGATCAAACAGGATTAGATACCCTAGTAGTCC
>t0002776_III-2;size=9;
CCTACGGGTGGCTGCAGTGGGGAATATTGGACAATGGGGGAAACCCTGATCCAGCGACGCCGCGTGAGTGAAGAAGTATT
TCGGTATGTAAAGCTCTATCAGCAAGGAAGAAAATGACGGTACTTGACTAAGAAGCTCCGGCTAAATACGTGCCAGCAGC
CGCGGTAATACGTATGGAGCAAGCGTTATCCGGATTTACTGGGTGTAAAGGGAGCGTAGACGGCAAAGCAAGTCTGAAGT
GAAATGCCGGGGCTTAACCCCGGAACTGCTTTGGAAACTGTTTAGCTAGAGTGCAGGAGAGGTAAGCGGAATTCCTAGTG
TAGCGGTGAAATGCGTAGATATTAGGAGGAACACCAGTGGCGAAGGCGGCTTACTGGACTGTAACTGACGTTGAGGCTCG
AAAGCGTGGGGAGCAAACAGGATTAGATACCCTAGTAGTCC
>t0004096_III-2;size=9;
CCTACGGGAGGCTGCAGGCGCGCAAACTTTACAATGCGAGCAATCGTGATAAGGAAACCCTGAGTGCCTGTTGATGCAGG
CTGTTCATTAGTTTAAATTGCTGGTGAAGAAAGGGCAGGGCAAGACCGGTGCCAGCCGCCGCGGTAATACCGGCTGCTCG
AGTGATGGCCACTATTACTGGGTTTAAAGCGTCCGTAGCTTGATTGTTAGGTCTCTTGGGAAATCTTCAGGCTTAACCTT
AAGGCGTCTAAGAGATACCGGCAATCTTGGGACTGGGAGAGGTAAACCGTACTTCGGGGGTAGGAGTGAAATCTTGTAAT
CCTCGAGGGACGACCTATGGCGAAGGCAGTTTACCAGAACAGCTTCGACAGTGAGGGACGAAAGCTGGGGGAGCAAACGG
GATTAGATACCCTTGTAGTCC
>t0002794_III-2;size=9;
CCTACGGGCGGCAGCAGTGGGGAATATTGGACAATGGGGGAAACCCTGATCCAGCGACGCCGCGTGAGTGAAGAAGTATT
TCGGTATGTAAAGCTCTATCAGCAAGGAAGAAAATGACGGTACTTGACTAAGAAGCCCCGGCTAACTACGTGCCAGCAGC
CGCGGTAATACGTAGGGGGCAAGCGTTATCCGGATTTACTGGGTGTAAAGGGAGCGTAGACGGCATAGCAAGTCTGAAGT
GAAATGCATGGGCTCAACCCATGAACTGCTTTGGAAACTGTTAAGCTAGAGTGCAGGAGAGGTAAGTGGAATTCCTAGTG
TAGCGGTGAAATGCGTAGATATTAGGAGGAACACCAGTGGCGAAGGCGGCTTACTGGACTGTAACTGACGTTGAGGCTCG
AAAGCGTGGGGAGCAAACAGGATTAGATACCCGAGTAGTCC
>t0019453_III-2;size=9;
CCTACGGGAGGCTGCAGTGGGGAATATTGGACAATGGGGGAAACCCTGATCCAGCGACGCCGCGTGAGTGAAGAAGTATT
TCGGTATGTAAAGCTCTATCAGCAAGGAAGAAAATGACGGTACTTGACTAAGAAGCTCCGGCTAAATACGTGCCAGCAGC
CGCGGTAATACGTATGGAGCAAGCGTTATCCGGATTTACTGGGTGTAAAGGGAGCGTAGACGGCAAAGCAAGTCTGAAGT
GAAATGCCGGGGCTTAACCCCGGAACTGCTTTGGAAACTGTTTAGCTAGAGTGCAGGAGAGGTAAGCGGAATTCCTAGTG
TAGCGGTGAAATGCGTAGATATTAGGAGGAACACCAGTGGCGAAGGCGGCTTACTGGACTGTAACTGACGTTGAGGCTCG
AAAGCGTGGGGAGCAAACAGGATTAGATACCCTAGTAGTCC
>t0013932_III-2;size=9;
CCTACGGGAGGCTGCAGCTAAGAATATTCCGCAATGGACGAAAGTCTGACGGAGCGACGCCGCGTGGATGATGAAGGCCG
GAAGGTTGTAAAATCCTTTTATAACTGAGGAATAAGTATTATCAGAGAAAGGTAGTATGGTGACTGTAGGTTATGAATAA
GCAACGGCTAATTACGTGCCAGCAGCCGCGGTAACACGTAAGTTGCGAGCGTTGTTCGGAATTATTGGGCGTAAAGGGCA
TGTAGGCGGTTTTGCAAGCTTGGTGTGAAATCCCGGAGCTCAACTCCGGAATTGCGTTGAGAACTGCATAACTAGAGTCA
CTGAGGGGCAATCAGAATTCCAGGTGTAGGGGTGAAATCTGTAGATATCTGGAAGAATACCAATGGCGAAGGCAGGTTAC
CAGCAGATGACTGACGCTGAGGTGCGAAGGTGCGGGGAGCAAACAGGATTAGATACCCTAGTAGTCC
>t0010974_III-2;size=9;
CCTACGGGTGGCTGCAGCTAAGAATATTCCGCAATGGACGAAAGTCTGACGGAGCGACGCCGCGTGGATGATGAAGGCCG
GAAGGTTGTAAAATCCTTTTGAATGAGACGAATAAGCAGGTCAGGGAATGGGCTTGTGGTGACGGTATCATTTGAATAAG
CAACGGCTAATTACGTGCCAGCAGCCGCGGTAACACGTAAGTTGCGAGCGTTGTTCGGAATTATTGGGCGTAAAGGGCAT
GTAGGCGGTTCTGCAAGCTTGGTGTGAAATCCCGGAGCTTAACTCCGGAACTGCATTGAGAACTGCAGGGCTAGAATTAC
TGAAGGGCAACTGGAATTCCAAGTGTAGGGGTGAAATCTGTAGATATTTGGAAGAACACCAATGGCGAAGGCAAGTTGCT
GGCAGATAATTGACGCTGAGGTGCGAAGGTGCGGGGAGCAAACAGGATTAGATACCCCAGTAGTCC
>t0005345_III-2;size=9;
CCTACGGGAGGCTGCAGTGGGGAATATTGGACAATGGGGGAAACCCTGATCCAGCGACGCCGCGTGAGTGAAGAAGTATT
TCGGTATGTAAAGCTCTATCAGCAGGGAAGATGATGACGGTACCTGACTAAGAAGCACCGGCTAAATACGTGCCAGCAGC
CGCGGTAATACGTATGGTGCAAGCGTTATCCGGATTTACTGGGTGTAAAGGGAGCGTAGGCGGCTATGCAAGTCAGATGT
GAAAGCCCGGGGCTCAACCCCGGGACTGCATTTGAAACTGCGTAGCTTGAGTGCAGGAGAGGCAGGCGGAATTCCTAGTG
TAGCGGTGAAATGCGTAGATATTAGGAAGAACACCGGTGGCGAAGGCGGCCTGCTGGACTGAGACTGACGCTGAGGCTCG
AAAGCGTGGGGAGCAAACAGGATTAGATACCCGAGTAGTCC
>t0002440_III-2;size=9;
CCTACGGGGGGCTGCAGGCGCGCAAACTTTACAATGCGAGCAATCGTGATAAGGAAACCCTGAGTGCCTGTTGATGCAGG
CTGTTCATTAGTTTAAATTGCTGGTGAAGAAAGGGCAGGGCAAGACCGGTGCCAGCCGCCGCGGTAATACCGGCTGCTCG
AGTGATGGCCACTATTACTGGGTTTAAAGCGTCCGTAGCTTGATTGTTAGGTCTCTTGGGAAATCTTCAGGCTTAACCTT
AAGGCGTCTAAGAGATACCGGCAATCTTGGGACTGGGAGAGGTAAACCGTACTTCGGGGGTAGGAGTGAAATCTTGTAAT
CCTCGAGGGACGACCTATGGCGAAGGCAGTTTACCAGAACAGCTTCGACAGTGAGGGACGAAAGCTGGGGGAGCAAACGG
GATTAGATACCCGAGTAGTCC
>t0032526_III-2;size=9;
CCTACGGGGGGCTGCAGTAGGGAATATTGGACAATGGGGGCAACCCTGATCCAGCGACGCCGCGTGAGTGAAGAAATATT
TCGGTATGTAAAGCTCTATCAGCAGGGAAGAAAATGACGGTACCTGACTAAGAAGCACCGGCTAAATACGTGCCAGCAGC
CGCGGTAATACGTATGGTGCAAGCGTTATTCGGATTTACTGGGTGTAAAGGGAGCGTAGACGGCATGGCAAGTCTGAAGT
GAAATGCGGGGGCTCAACCCCTGAACTGCTTTGGAAACTGTCAAGCTAGAGTGTCGGAGAGGTAAGTGGAATTCCTAGTG
TAGCGGTGAAATGCGTAGATATTAGGAGGAACACCAGTGGCGAAGGCGGCTTACTGGACGATAACTGACGTTGAGGCTCG
AAAGCGTGGGGAGCAAACAGGATTAGATACCCTAGTAGTCC
>t0007750_III-2;size=9;
CCTACGGGGGGCAGCAGCTAAGAATATTCCGCAATGGACGAAAGTCTGACGGAGCGACGCCGCGTGGATGATGAAGGCCG
GAAGGTTGTAAAATCCTTTTATAACTGAGGAATAAGTATTATCAGAGAAAGGTAGTATGGTGACTGTAGGTTATGAATAA
GCAACGGCTAATTACGTGCCAGCAGCCGCGGTAACACGTAAGTTGCGAGCGTTGTTCGGAATTATTGGGCGTAAAGGGCA
TGTAGGCGGTTTTGCAAGCTTGGTGTGAAATCCCGGAGCTCAACTCCGGAATTGCGTTGAGAACTGCATAACTAGAGTCA
CTGAGGGGCAATCAGAATTCCAGGTGTAGGGGTGAAATCTGTAGATATCTGGAAGAATACCAATGGCGAAGGCAGGTTAC
CAGCAGATGACTGACGCTGAGGTGCGAAGGTGCGGGGAGCAAACAGGATTAGATACCCGAGTAGTCC
>t0037290_III-2;size=9;
CCTACGGGTGGCTGCAGTGAGGAATATTGGTCAATGGACGAGAGTCTGAACCAGCCAAGTAGCGTGCAGGATGACGGCCC
TATGGGTTGTAAACTGCTTTTGTACGGGAATAAAGTGACCTACGTGTAGGTTTTTGCATGTACCGTAAGAATAAGGACCG
GCTAATTCCGTGCCAGCAGCCGCGGTAATACGGAAGGTCCGGGCGTTATCCGGATTTATTGGGTTTAAAGGGAGCGTAGG
CCGTGCTTTAAGCGTGTTGTGAAATGTAGGCGCCCAACGTCTGCACTGCAGCGCGAACTGGAGCACTTGAGTACGCAGGA
AGTAGGCGGAATTCGTCGTGTAGCGGTGAAATGCTTAGATATGACGAAGAACTCCGATTGGGAAGCCAGCTTACTGTAGC
GCCACTGACGCTGATGCTCGAAAGCGTGGGTATCGAACAGGATTAGATACCCCGGTAGTCC
>t0000691_III-2;size=9;
CCTACGGGAGGCTGCAGTGGGGAATATTGCACAATGGGCGAAAGCCTGATGCAGCGACGCCGCGTGAGTGAAGAAGTATC
TCGGTATGTAAAGCTCTATCAGCAGGGAAGAAAATGACGGTACCTGACTAAGAAGCCCCGGCTAACTACGTGCCAGCAGC
CGCGGTAATACGTAGGGGGCAAGCGTTATCCGGATTTACTGGGTGTAAAGGGAGCGTAGACGGTTTGGCAAGTCTGAAGT
GAAATGCGGGGGCTCAACTCCTGAACTGCTTTGGAAACTGTCGAACTAGAGTGCAGGAGAGGTAAGTGGAATTCCTAGTG
TAGCGGTGAAATGCGTAGATATTAGGAGGAACACCAGTGGCGAAGGCGGCTTACTGGACTGTAACTGACGTTGAGGCTCG
AAAGCGTGGGGAGCAAACAGGATTAGATACCCCAGTAGTCC
>t0002595_III-2;size=9;
CCTACGGGAGGCTGCAGTGAGGAATATTGGTCAATGGGCGAGAGCCTGAACCAGCCAAGTAGCGTGAAGGATGACGGCCC
TACGGGTTGTAAACTTCTTTTGCCGGGGGATAAAAAACGGGACGTGTCCCGTCTTGCAGGTACCCGTGCGAATAAGGACC
GGCTAATTCCGTGCCAGCAGCCGCGGTAATACGGAAGGTCCGAGCGTTATCCGGATTTATTGGGTTTAAAGGGAGCGCAG
GCGGAGATGTAAGCCAGCCGTAAAATCGTGGGGCTCAACCCCATCCCGCGGTTGGAACTGCATCCCTTGAGTGCACGAGA
GGATGGTGGAATTCGTGGTGTAGCGGTGAAATGCATAGATATCACGAAGAACTCCGATTGCGAAGGCAGCCATCTGGCGT
GTTACTGACGCTCATGCTCGAAGGTGCGGGTATCAAACAGGATTAGATACCCCAGTAGTCC
>t0000166_III-2;size=9;
CCTACGGGGGGCAGCAGTGAGGAATATTGGTCAATGGACGAGAGTCTGAACCAGCCAAGTAGCGTGCAGGATGACGGCCC
TATGGGTTGTAAACTGCTTTTGTACGGGAATAAAGTGACCTACGTGTAGGTTTTTGCATGTACCGTAAGAATAAGGACCG
GCTAATTCCGTGCCAGCAGCCGCGGTAATACGGAAGGTCCGGGCGTTATCCGGATTTATTGGGTTTAAAGGGAGCGTAGG
CCGTGCTTTAAGCGTGTTGTGAAATGTAGGCGCCCAACGTCTGCACTGCAGCGCGAACTGGAGCACTTGAGTACGCAGGA
AGTAGGCGGAATTCGTCGTGTAGCGGTGAAATGCTTAGATATGACGAAGAACTCCGATTGGGAAGCCAGCTTACTGTAGC
GCCACTGACGCTGATGCTCGAAAGCGTGGGTATCGAACAGGATTAGATACCCCAGTAGTCC
>t0005199_III-2;size=9;
CCTACGGGGGGCTGCAGTAGGGAATCTTCGGCAATGGGGGCAACCCTGACCGAGCAACGCCGCGTGAGTGAAGAAGGTTT
TCGGATCGTAAAGCTCTGTTGTAAGAGAAGAACGTGTGTGAGAGTGGAAAGTTCACACAGTGACGGTAACTTACCAGAAA
GGGACGGCTAACTACGTGCCAGCAGCCGCGGTAATACGTAGGTCCCGAGCGTTGTCCGGATTTATTGGGCGTAAAGCGAG
CGCAGGCGGTTTAATAAGTCTGAAGTTAAAGGCAGTGGCTTAACCATTGTTCGCTTTGGAAACTGTTAGACTTGAGTGCA
GAAGGGGAGAGTGGAATTCCATGTGTAGCGGTGAAATGCGTAGATATATGGAGGAACACCGGTGGCGAAAGCGGCTCTCT
GGTCTGTAACTGACGCTGAGGCTCGAAAGCGTGGGGAGCAAACAGGATTAGATACCCTGGTAGTCC
>t0008047_III-2;size=9;
CCTACGGGCGGCTGCAGCTAAGAATATTCCGCAATGGACGAAAGTCTGACGGAGCGACGCCGCGTGGATGATGAAGGCCG
GAAGGTTGTAAAATCCTTTTATAACTGAGGAATAAGTATTATCAGAGAAAGGTAGTATGGTGACTGTAGGTTATGAATAA
GCAACGGCTAATTACGTGCCAGCAGCCGCGGTAACACGTAAGTTGCGAGCGTTGTTCGGAATTATTGGGCGTAAAGGGCA
TGTAGGCGGTTTTGCAAGCTTGGTGTGAAATCCCGGAGCTCAACTCCGGAATTGCGTTGAGAACTGCATAACTAGAGTCA
CTGAGGGGCAATCAGAATTCCAGGTGTAGGGGTGAAATCTGTAGATATCTGGAAGAATACCAATGGCGAAGGCAGGTTAC
CAGCAGATGACTGACGCTGAGGTGCGAAGGTGCGGGGAGCAAACAGGATTAGATACCCTAGTAGTCC
>t0003442_III-2;size=9;
CCTACGGGAGGCAGCAGTGGGGAATATTGGACAATGGGGGAAACCCTGATCCAGCGACGCCGCGTGAGTGAAGAAGTATT
TCGGTATGTAAAGCTCTATCAGCAAGGAAGAAAATGACGGTACTTGACTAAGAAGCTCCGGCTAAATACGTGCCAGCAGC
CGCGGTAATACGTATGGAGCAAGCGTTATCCGGATTTACTGGGTGTAAAGGGAGCGTAGACGGCAAAGCAAGTCTGAAGT
GAAATGCCGGGGCTTAACCCCGGAACTGCTTTGGAAACTGTTTAGCTAGAGTGCAGGAGAGGTAAGCGGAATTCCTAGTG
TAGCGGTGAAATGCGTAGATATTAGGAGGAACACCAGTGGCGAAGGCGGCTTACTGGACTGTAACTGACGTTGAGGCTCG
AAAGCGTGGGGAGCAAACAGGATTAGATACCCTGGTAGTCC
>t0035916_III-2;size=9;
CCTACGGGTGGCTGCAGTGGGGGATATTGCACAATGGAGGAAACTCTGATGCAGCGACGCCGCGTGAGTGAAGAAGTATT
TCGGTATGTAAAGCTCTATCAGCAGGGAAGAAAGGCTCGTAAGAGAGATGACGGTACCTGACTAAGAAGCCCCGGCTAAC
TACGTGCCAGCAGCCGCGGTAATACGTAGGGGGCAAGCGTTATCCGGATTTACTGGGTGTAAAGGGAGCGCAGACGGTCA
AGCAAGTCTGAAGTGAAACCCCACGGCTCAACCGTGGGCTTGCTTTGGAAACTGTTTGACTAGAGTACTGGAGAGGTAAG
CGGAATTCCTAGTGTAGCGGTGAAATGCGTAGATATTAGGAGGAACATCGGTGGCGAAGGCGGCTTACTGGACAGCAACT
GACGTTGAGGCTCGAAGGCGTGGGGAGCAAACAGGATTAGATACCCTTGTAGTCC
>t0001974_III-2;size=9;
CCTACGGGAGGCTGCAGTGGGGAATATTGGACAATGGGGGAAACCCTGATCCAGCGACGCCGCGTGAGTGAAGAAGTATT
TCGGTATGTAAAGCTCTATCAGCAGGGAAGATAATGACGGTACCTGACTAAGAAGCCCCGGCTAACTACGTGCCAGCAGC
CGCGGTAATACGTAGGGGGCAAGCGTTATCCGGATTTACTGGGTGTAAAGGGAGCGTAGACGGCATGGCAAGTCTGATGT
GAAAACCCGGGGCTCAACCCCGGGACTGCATTGGAAACTGTCAGGCTAGAGTGCAGGAGAGGTAAGTGGAATTCCTAGTG
TAGCGGTGAAATGCGTAGATATTAGGAGGAACACCAGTGGCGAAGGCGGCTTACTGGACTGTAACTGACGTTGAGGCTCG
AAAGCGTGGGGAGCAAACAGGATTAGATACCCCGGTAGTCC
>t0001638_III-2;size=9;
CCTACGGGAGGCTGCAGCTAAGAATATTCCGCAATGGACGAAAGTCTGACGGAGCGACGCCGCGTGGATGATGAAGGCCG
GAAGGTTGTAAAATCCTTTTATAACTGAGGAATAAGTATTATCAGAGAAAGGTAGTATGGTGACTGTAGGTTATGAATAA
GCAACGGCTAATTACGTGCCAGCAGCCGCGGTAACACGTAAGTTGCGAGCGTTGTTCGGAATTATTGGGCGTAAAGGGCA
TGTAGGCGGTTTTGCAAGCTTGGTGTGAAATCCCGGAGCTCAACTCCGGAATTGCGTTGAGAACTGCATAACTAGAGTCA
CTGAGGGGCAATCAGAATTCCAGGTGTAGGGGTGAAATCTGTAGATATCTGGAAGAATACCAATGGCGAAGGCAGGTTAC
CAGCAGATGACTGACGCTGAGGTGCGAAGGTGCGGGGAGCAAACAGGATTAGATACCCTGGTAGTCC
>t0015020_III-2;size=9;
CCTACGGGGGGCTGCAGTGGGGGATATTGCACAATGGGCGAAAGCCTGATGCAGCGACGCCGCGTGAGGGAAGACGGTTT
TCGGATTGTAAACCTCTGTCTTCGGGGACGAAAAAGGACGGTACCCGAGGAGGAAGCCACGGCTAACTACGTGCCAGCAG
CCGCGGTAATACGTAGGTGGCAAGCGTTGTCCGGAATTACTGGGTGTAAAGGGAGAGTAGGCGGGACTGCAAGTCCGTTG
TTAAATCTATCGGCTCAACCGGTAGCTGCGGCGGAAACTGTAGTTCTTGAGTGAAGTAGAGGCAGGCGGAATTCCTAGTG
TAGCGGTGAAATGCGTAGATATTAGGAGGAACACCAGTGGCGAAGGCGGCCTGCTGGGCTTTAACTGACGCTGAGGCTCG
AAAGTGTGGGGAGCAAACAGGATTAGATACCCCAGTAGTCC
>t0001916_III-2;size=9;
CCTACGGGCGGCTGCAGCTAAGAATATTCCGCAATGGACGAAAGTCTGACGGAGCGACGCCGCGTGGATGATGAAGGCCG
GAAGGTTGTAAAATCCTTTTATAACTGAGGAATAAGTCTGGTGAGAGAAACGCCAGATGGTGACTGTAGGTTATGAATAA
GCAACGGCTAATTACGTGCCAGCAGCCGCGGTAACACGTAAGTTGCGAGCGTTGTTCGGAATTATTGGGCGTAAAGGGCA
TGTAGGCGGTTTTGCAAGCTTGGTGTGAAATCCCGGAGCTTAACTCCGGAATTGCGTTGAGAACTGCATAACTAGAGTCA
CTGAGGGGCAATCAGAATTCCAGGTGTAGGGGTGAAATCTGTAGATATCTGGAAGAATACCAATGGCGAAGGCAGGTTAC
CAGCAGATGACTGACGCTGAGGTGCGAAGGTGCGGGGAGCAAACAGGATTAGATACCCTAGTAGTCC
>t0004456_III-2;size=9;
CCTACGGGAGGCAGCAGTGGGGAATATTGGACAATGGGGGAAACCCTGATCCAGCGACGCCGCGTGAGTGAAGAAGTATT
TCGGTATGTAAAGCTCTATCAGCAAGGAAGAAAATGACGGTACTTGACTAAGAAGCTCCGGCTAAATACGTGCCAGCAGC
CGCGGTAATACGTATGGAGCAAGCGTTATCCGGATTTACTGGGTGTAAAGGGAGCGTAGACGGCAAAGCAAGTCTGAAGT
GAAATGCCGGGGCTTAACCCCGGAACTGCTTTGGAAACTGTTTAGCTAGAGTGCAGGAGAGGTAAGCGGAATTCCTAGTG
TAGCGGTGAAATGCGTAGATATTAGGAGGAACACCAGTGGCGAAGGCGGCTTACTGGACTGTAACTGACGTTGAGGCTCG
AAAGCGTGGGGAGCAAACAGGATTAGATACCCGAGTAGTCC
>t0006611_III-2;size=9;
CCTACGGGTGGCTGCAGTGAGGAATATTGGTCAATGGGCGAGAGCCTGAACCAGCCATGTCGCGTGGAGGAATAAGGATC
TATGGTTCGTAAACTCCTTTTGCGGGGGGATAAAGTGCGGGACGTGTCCCGCTTTGCAGGTACCCCGCGAATAAGCATCG
GCTAACTCCGTGCCAGCAGCCGCGGTAATACGGAGGATGCGAGCGTTATCCGGATTTATTGGGTTTAAAGGGTGCGTAGG
CGGCCCCTTAAGTCGGCGGTGAAATTTCCGGGCTCAACCCGGTCACTGCCGTCGAAACTGGGGGGCTTGAGTGCGTTTGG
GGTGGCTGGAATGTGCGGTGTAGCGGTGAAATGCATAGATATCGCACAGAACGCCGATCGCGGAGGCAGGTCACCAAGCC
GCAACTGACGCTGAGGCACGAAAGCGCGGGGATCGAACAGGATTAGATACCCTAGTAGTCC
>t0049745_III-2;size=9;
CCTACGGGAGGCTGCAGTGAGGAATATTGGTCAATGGACGAGAGTCTGAACCAGCCAAGTAGCGTGCAGGATGACGGCCC
TATGGGTTGTAAACTGCTTTTGTACGGGAATAAAGTGACCCACGTGTGGGTTTTTGCATGTACCGTAAGAATAAGGACCG
GCTAATTCCGTGCCAGCAGCCGCGGTAATACGGAAGGTCCGGGCGTTATCCGGATTTATTGGGTTTAAAGGGAGCGTAGG
CCGTGCTTTAAGCGTGTTGTGAAATGTAGGCGCCCAACGTCTGCACTGCAGCGCGAACTGGAGCACTTGAGTACGCAGGA
AGTAGGCGGAATTCGTCGTGTAGCGGTGAAATGCTTAGATATGACGAAGAACTCCGATTGGGAAGCCAGCTTACTGTAGC
GCCACTGACGCTGATGCTCGAAAGCGTGGGTATCGAACAGGATTAGATACCCTAGTAGTCC
>t0017897_III-2;size=9;
CCTACGGGGGGCAGCAGTGGGGGATATTGCACAATGGAGGAAACTCTGATGCAGCGACGCCGCGTGAGTGAAGAAGTATT
TCGGTATGTAAAGCTCTATCAGCAGGGAAGAAAGGCTCGTAAGAGAGATGACGGTACCTGACTAAGAAGCCCCGGCTAAC
TACGTGCCAGCAGCCGCGGTAATACGTAGGGGGCAAGCGTTATCCGGATTTACTGGGTGTAAAGGGAGCGCAGACGGTCA
AGCAAGTCTGAAGTGAAACCCCACGGCTCAACCGTGGGCTTGCTTTGGAAACTGTTTGACTAGAGTACTGGAGAGGTAAG
CGGAATTCCTAGTGTAGCGGTGAAATGCGTAGATATTAGGAGGAACATCGGTGGCGAAGGCGGCTTACTGGACAGCAACT
GACGTTGAGGCTCGAAGGCGTGGGGAGCAAACAGGATTAGATACCCCTGTAGTCC
>t0013217_III-2;size=9;
CCTACGGGGGGCAGCAGCTAAGAATATTCCGCAATGGACGAAAGTCTGACGGAGCGACGCCGCGTGGATGATGAAGGCCG
GAAGGTTGTAAAATCCTTTTGAATGAGACGAATAAGCAGGTCAGGGAATGGGCTTGTGGTGACGGTATCATTTGAATAAG
CAACGGCTAATTACGTGCCAGCAGCCGCGGTAACACGTAAGTTGCGAGCGTTGTTCGGAATTATTGGGCGTAAAGGGCAT
GTAGGCGGTTCTGCAAGCTTGGTGTGAAATCCCGGAGCTTAACTCCGGAACTGCATTGAGAACTGCAGGGCTAGAATTAC
TGAAGGGCAACTGGAATTCCAAGTGTAGGGGTGAAATCTGTAGATATTTGGAAGAACACCAATGGCGAAGGCAAGTTGCT
GGCAGATAATTGACGCTGAGGTGCGAAGGTGCGGGGAGCAAACAGGATTAGATACCCGTGTAGTCC
>t0006200_III-2;size=9;
CCTACGGGTGGCTGCAGTGAGGAATATTGGTCAATGGGCGAGAGCCTGAACCAGCCATGTCGCGTGGAGGAATAAGGATC
TATGGTTCGTAAACTCCTTTTGCGGGGGGATAAAGTGCGGGACGTGTCCCGCTTTGCAGGTACCCCGCGAATAAGCATCG
GCTAACTCCGTGCCAGCAGCCGCGGTAATACGGAGGATGCGAGCGTTATCCGGATTTATTGGGTTTAAAGGGTGCGTAGG
CGGCCCCTTAAGTCGGCGGTGAAATTTCCGGGCTCAACCCGGTCACTGCCGTCGAAACTGGGGGGCTTGAGTGCGTTTGG
GGTGGCTGGAATGTGCGGTGTAGCGGTGAAATGCATAGATATCGCACAGAACGCCGATCGCGGAGGCAGGTCACCAAGCC
GCAACTGACGCTGAGGCACGAAAGCGCGGGGATCGAACAGGATTAGATACCCGTGTAGTCC
>t0008136_III-2;size=9;
CCTACGGGGGGCTGCAGTGGGGAATATTGGACAATGGGGGAAACCCTGATCCAGCGACGCCGCGTGAGTGAAGAAGTATT
TCGGTATGTAAAGCTCTATCAGCAAGGAAGAAAATGACGGTACTTGACTAAGAAGCCCCGGCTAACTACGTGCCAGCAGC
CGCGGTAATACGTAGGGGGCAAGCGTTATCCGGATTTACTGGGTGTAAAGGGAGCGTAGACGGTATGGCAAGTCTGAAGT
GAAATGCATGGGCTCAACCCATGAACTGCTTTGGAAACTGTCAAACTAGAGTGCAGGAGAGGTAAGTGGAATTCCTAGTG
TAGCGGTGAAATGCGTAGATATTAGGAGGAACACCAGTGGCGAAGGCGGCTTACTGGACTGTAACTGACGTTGAGGCTCG
AAAGCGTGGGGAGCAAACAGGATTAGATACCCGAGTAGTCC
>t0003974_III-2;size=9;
CCTACGGGGGGCAGCAGTAGGGAATCTTCGGCAATGGGGGCAACCCTGACCGAGCAACGCCGCGTGAGTGAAGAAGGTTT
TCGGATCGTAAAGCTCTGTTGTAAGAGAAGAACGTGTGTGAGAGTGGAAAGTTCACACAGTGACGGTAACTTACCAGAAA
GGGACGGCTAACTACGTGCCAGCAGCCGCGGTAATACGTAGGTCCCGAGCGTTGTCCGGATTTATTGGGCGTAAAGCGAG
CGCAGGCGGTTTAATAAGTCTGAAGTTAAAGGCAGTGGCTTAACCATTGTTCGCTTTGGAAACTGTTAGACTTGAGTGCA
GAAGGGGAGAGTGGAATTCCATGTGTAGCGGTGAAATGCGTAGATATATGGAGGAACACCGGTGGCGAAAGCGGCTCTCT
GGTCTGTAACTGACGCTGAGGCTCGAAAGCGTGGGGAGCAAACAGGATTAGATACCCGAGTAGTCC
>t0006268_III-2;size=9;
CCTACGGGCGGCTGCAGTGGGGAATATTGGACAATGGGGGAAACCCTGATCCAGCGACGCCGCGTGAGTGAAGAAGTATT
TCGGTATGTAAAGCTCTATCAGCAAGGAAGAAAATGACGGTACTTGACTAAGAAGCTCCGGCTAAATACGTGCCAGCAGC
CGCGGTAATACGTATGGAGCAAGCGTTATCCGGATTTACTGGGTGTAAAGGGAGCGTAGACGGCAAAGCAAGTCTGAAGT
GAAATGCCGGGGCTTAACCCCGGAACTGCTTTGGAAACTGTTTAGCTAGAGTGCAGGAGAGGTAAGCGGAATTCCTAGTG
TAGCGGTGAAATGCGTAGATATTAGGAGGAACACCAGTGGCGAAGGCGGCTTACTGGACTGTAACTGACGTTGAGGCTCG
AAAGCGTGGGGAGCAAACAGGATTAGATACCCCAGTAGTCC
>t0029305_III-2;size=9;
CCTACGGGCGGCTGCAGTGGGGAATATTGGACAATGGGGGAAACCCTGATCCAGCGACGCCGCGTGAGTGAAGAAGTATT
TCGGTATGTAAAGCTCTATCAGCAAGGAAGAAAATGACGGTACTTGACTAAGAAGCCCCGGCTAACTACGTGCCAGCAGC
CGCGGTAATACGTAGGGGGCAAGCGTTATCCGGATTTACTGGGTGTAAAGGGAGCGTAGACGGCATAGCAAGTCTGAAGT
GAAATGCATGGGCTCAACCCATGAACTGCTTTGGAAACTGTTAAGCTAGAGTGCAGGAGAGGTAAGTGGAATTCCTAGTG
TAGCGGTGAAATGCGTAGATATTAGGAGGAACACCAGTGGCGAAGGCGGCTTACTGGACTGTAACTGACGTTGAGGCTCG
AAAGCGTGGGGAGCAAACAGGATTAGATACCCCTGTAGTCC
>t0002134_III-2;size=9;
CCTACGGGGGGCTGCAGTGAGGAATATTGGTCAATGGACGAGAGTCTGAACCAGCCAAGTAGCGTGCAGGATGACGGCCC
TATGGGTTGTAAACTGCTTTTGTACGGGAATAAAGTGACCTACGTGTAGGTTTTTGCATGTACCGTAAGAATAAGGACCG
GCTAATTCCGTGCCAGCAGCCGCGGTAATACGGAAGGTCCGGGCGTTATCCGGATTTATTGGGTTTAAAGGGAGCGTAGG
CCGTGCTTTAAGCGTGTTGTGAAATGTAGGCGCCCAACGTCTGCACTGCAGCGCGAACTGGAGCACTTGAGTACGCAGGA
AGTAGGCGGAATTCGTCGTGTAGCGGTGAAATGCTTAGATATGACGAAGAACTCCGATTGGGAAGCCAGCTTACTGTAGC
GCCACTGACGCTGATGCTCGAAAGCGTGGGTATCGAACAGGATTAGATACCCGAGTAGTCC
>t0004595_III-2;size=9;
CCTACGGGGGGCAGCAGTAAGGGATATTGGGCAATGGGGGCGACCCTGACCCAGCCATGCCGCGTGAGGGAATGAGGCCC
TACGGGTCGTGAACCTCTTTTGCCTGGGGATAACGGCGGCGTCGGGAACGCCGCGTGCAGGTACCAGGCGAATAAGCATC
GGCTAACTCCGTGCCAGCAGCCGCGGTAATACGGAGGATGCGAGCGTTATCCGGATTCATTGGGTTTAAAGGGTGCGCAG
GCGGCCCGTCAAGTCAGCGGTGAAATCCGGGGGCCCAACCCCCGAAGTGCCGTTGATACTGTCGGGCTGGAATGCGGTCG
AGGCGGGCGGAATGTGGCGTGTAGCGGTGAAATGCATAGATATGCCACAGAACTCCGATAGCGAAGGCAGCTCGCCAGGC
CTGCATTGACGCTCGGGCACGAAAGCGTGGGGATCGAACAGGATTAGATACCCCAGTAGTCC
>t0009969_III-2;size=9;
CCTACGGGTGGCTGCAGGCGCGCAAACTTTACAATGCGAGCAATCGTGATAAGGAAACCCTGAGTGCCTGTTGATGCAGG
CTGTTCATTAGTTTAAATTGCTGGTGAAGAAAGGGCAGGGCAAGACCGGTGCCAGCCGCCGCGGTAATACCGGCTGCTCG
AGTGATGGCCACTATTACTGGGTTTAAAGCGTCCGTAGCTTGATTGTTAGGTCTCTTGGGAAATCTTCAGGCTTAACCTT
AAGGCGTCTAAGAGATACCGGCAATCTTGGGACTGGGAGAGGTAAACCGTACTTCGGGGGTAGGAGTGAAATCTTGTAAT
CCTCGAGGGACGACCTATGGCGAAGGCAGTTTACCAGAACAGCTTCGACAGTGAGGGACGAAAGCTGGGGGAGCAAACGG
GATTAGATACCCGAGTAGTCC
>t0003432_III-2;size=9;
CCTACGGGAGGCAGCAGTAGGGAATCTTCGGCAATGGGGGCAACCCTGACCGAGCAACGCCGCGTGAGTGAAGAAGGTTT
TCGGATCGTAAAGCTCTGTTGTAAGAGAAGAACGTGTGTGAGAGTGGAAAGTTCACACAGTGACGGTAACTTACCAGAAA
GGGACGGCTAACTACGTGCCAGCAGCCGCGGTAATACGTAGGTCCCGAGCGTTGTCCGGATTTATTGGGCGTAAAGCGAG
CGCAGGCGGTTTAATAAGTCTGAAGTTAAAGGCAGTGGCTTAACCATTGTTCGCTTTGGAAACTGTTAGACTTGAGTGCA
GAAGGGGAGAGTGGAATTCCATGTGTAGCGGTGAAATGCGTAGATATATGGAGGAACACCGGTGGCGAAAGCGGCTCTCT
GGTCTGTAACTGACGCTGAGGCTCGAAAGCGTGGGGAGCAAACAGGATTAGATACCCTAGTAGTCC
>t0011651_III-2;size=9;
CCTACGGGTGGCTGCAGCTAAGAATATTCCGCAATGGACGAAAGTCTGACGGAGCGACGCCGCGTGGATGATGAAGGTCG
GAAGATTGTAAAATCCTTTTATAACTGAGGAATAAGTATTGTGAGAGAAACGCAGTATGGTGACTGTAGGTTATGAATAA
GCAACGGCTAATTACGTGCCAGCAGCCGCGGTAACACGTAAGTTGCGAGCGTTGTTCGGAATTATTGGGCGTAAAGGGCA
TGTAGGCGGTTTTGCAAGCTTGATGTGAAAGGCAGGAGCTTAACTCCTGGACTGCGTTGAGAACTGCATAACTAGAGTCA
CTGAGGGGCAATCAGAATTCCAGGTGTAGGGGTGAAATCTGTAGATATCTGGAAGAATACCAATGGCGAAGGCAGGTTAC
CAGCAGATGACTGACGCTGAGGTGCGAAGGTGCGGGGAGCAAACAGGATTAGATACCCTAGTAGTCC
>t0014686_III-2;size=9;
CCTACGGGGGGCAGCAGTAGGGAATATTGGTCAATGGGGGAAACCCTGAACCAGCGACGCCGCGTGAGTGAAGAAGTATT
TCGGTATGTAAAGCTCTATCAGCAGGGACGATAATGACGGTACCTGACTAAGAAGCCCCGGCTAACTACGTGCCAGCAGC
CGCGGTAATACGTAGGGGGCAAGCGTTATCCGGATTTACTGGGTGTAAAGGGAGCGTAGGTGGCCATGCAAGTCAGATGT
GAAATCCCGGGGCTCAACCCCGGAGCTGCATTTGAAACTGCGTAGCTAGAGTGCAGGAGAGGTAAGCGGAATTCCTAGTG
TAGCGGTGAAATGCGTAGATATTAGGAGGAACACCAGTGGCGAAAGCGGCTTGCTGGACTGCAACTGACACTGAGGCTCG
AAAGCGTGGGGAGCAAACAGGATTAGATACCCGTGTAGTCC
>t0002188_III-2;size=9;
CCTACGGGAGGCTGCAGTGGGGAATATTGGACAATGGGGGAAACCCTGATCCAGCGACGCCGCGTGAGTGAAGAAGTATT
TCGGTATGTAAAGCTCTATCAGCAAGGAAGAAAATGACGGTACTTGACTAAGAAGCTCCGGCTAAATACGTGCCAGCAGC
CGCGGTAATACGTATGGAGCAAGCGTTATCCGGATTTACTGGGTGTAAAGGGAGCGTAGACGGCAAAGCAAGTCTGAAGT
GAAATGCCGGGGCTTAACCCCGGAACTGCTTTGGAAACTGTTTAGCTAGAGTGCAGGAGAGGTAAGCGGAATTCCTAGTG
TAGCGGTGAAATGCGTAGATATTAGGAGGAACACCAGTGGCGAAGGCGGCTTACTGGACTGTAACTGACGTTGAGGCTCG
AAAGCGTGGGGAGCAAACAGGATTAGATACCCTTGTAGTCC
>t0002560_III-2;size=9;
CCTACGGGGGGCAGCAGTAGGGAATATTGGGCAATGGAGGCAACTCTGACCCAGCCATGCCGCGTGAAGGAAGACGGCCC
TATGGGTTGTAAACTTCTTTTGTCGCAGAGTAAACCCGGTCACGTGTGGCCGGTTGAGAGTATGCGAGGAATAAGTATCG
GCTAACTCCGTGCCAGCAGCCGCGGTAATACGGGGGATACGAGCGTTATCCGGATTTATTGGGTTTAAAGGGTGCGCAGG
CGGATCGGTAAGTCAGGGGTGAAAAGTTGGGGCTCAACTCCAATCGTGCCTTTGATACTGCCGGACTAGAGTGTGATAGA
CGCGGCCGGAATGTGATGTGTAGCGGTGAAATGCTTAGATATGTCACAGAACACCGATCGAGAAGTCAGGTCGCGAGTTC
ACTACTGACGCTCAGGCACGAAAGCGTGGGGATCAAACAGGATTAGATACCCTAGTAGTCC
>t0015268_III-2;size=9;
CCTACGGGGGGCTGCAGTGAGGAATATTGGACAATGGTCGGAAGACTGATCCAGCCATGCCGCGTGAAGGAAGAATGTCC
TATGGATTGTAAACTTCTTTTGTACGGGAGCAATAAGGTGTATGCATACACCGATGAGAGTACCGTACGAATAAGCATCG
GCTAACTCCGTGCCAGCAGCCGCGGTAATACGGAGGATGCGAGCGTTATCCGGATTTATTGGGTTTAAAGGGTGCGTAGG
CGGAATGCCAAGTCAGCGGTGAAACGCACGCGCTTAACGCGTGACCTGCCGTTGAAACTGGTAATCTGGAATACGGATGC
TGTGGGAGGAATGTGTGGTGTAGCGGTGAAATGCATAGATATCACACAGAACACCGATTGCGAAGGCATCTCACAAATCC
GTCATTGACGCTGAGGCACGAAAGTGTGGGGATCAAACAGGATTAGATACCCTGGTAGTCC
>t0015444_III-2;size=9;
CCTACGGGTGGCTGCAGTGAGGAATATTGGTCAATGGACGAGAGTCTGAACCAGCCAAGTAGCGTGCAGGATGACGGCCC
TATGGGTTGTAAACTGCTTTTGTACGGGAATAAAGTGACCTACGTGTAGGTTTTTGCATGTACCGTAAGAATAAGGACCG
GCTAATTCCGTGCCAGCAGCCGCGGTAATACGGAAGGTCCGGGCGTTATCCGGATTTATTGGGTTTAAAGGGAGCGTAGG
CCGTGCTTTAAGCGTGTTGTGAAATGTAGGCGCCCAACGTCTGCACTGCAGCGCGAACTGGAGCACTTGAGTACGCAGGA
AGTAGGCGGAATTCGTCGTGTAGCGGTGAAATGCTTAGATATGACGAAGAACTCCGATTGGGAAGCCAGCTTACTGTAGC
GCCACTGACGCTGATGCTCGAAAGCGTGGGTATCGAACAGGATTAGATACCCCAGTAGTCC
>t0003710_III-2;size=9;
CCTACGGGCGGCTGCAGTGGGGAATATTGGACAATGGGGGAAACCCTGATCCAGCGACGCCGCGTGAGTGAAGAAGTATT
TCGGTATGTAAAGCTCTATCAGCAGGGAAGATGATGACGGTACCTGACTAAGAAGCACCGGCTAAATACGTGCCAGCAGC
CGCGGTAATACGTATGGTGCAAGCGTTATCCGGATTTACTGGGTGTAAAGGGAGCGTAGGCGGCTATGCAAGTCAGATGT
GAAAGCCCGGGGCTCAACCCCGGGACTGCATTTGAAACTGCGTAGCTTGAGTGCAGGAGAGGCAGGCGGAATTCCTAGTG
TAGCGGTGAAATGCGTAGATATTAGGAAGAACACCGGTGGCGAAGGCGGCCTGCTGGACTGAGACTGACGCTGAGGCTCG
AAAGCGTGGGGAGCAAACAGGATTAGATACCCGGGTAGTCC
>t0003912_III-2;size=9;
CCTACGGGCGGCTGCAGTGGGGAATATTGGACAATGGGGGAAACCCTGATCCAGCGACGCCGCGTGAGTGAAGAAGTATT
TCGGTATGTAAAGCTCTATCAGCAGGGAAGATGATGACGGTACCTGACTAAGAAGCACCGGCTAAATACGTGCCAGCAGC
CGCGGTAATACGTATGGTGCAAGCGTTATCCGGATTTACTGGGTGTAAAGGGAGCGTAGGCGGCTATGCAAGTCAGATGT
GAAAGCCCGGGGCTCAACCCCGGGACTGCATTTGAAACTGCGTAGCTTGAGTGCAGGAGAGGCAGGCGGAATTCCTAGTG
TAGCGGTGAAATGCGTAGATATTAGGAAGAACACCGGTGGCGAAGGCGGCCTGCTGGACTGAGACTGACGCTGAGGCTCG
AAAGCGTGGGGAGCAAACAGGATTAGATACCCCAGTAGTCC
>t0007647_III-2;size=9;
CCTACGGGCGGCTGCAGTGAGGAATATTGGTCAATGGGCGAGAGCCTGAACCAGCCATGTCGCGTGGAGGAATAAGGATC
TATGGTTCGTAAACTCCTTTTGCGGGGGGATAAAGTGCGGGACGTGTCCCGCTTTGCAGGTACCCCGCGAATAAGCATCG
GCTAACTCCGTGCCAGCAGCCGCGGTAATACGGAGGATGCGAGCGTTATCCGGATTTATTGGGTTTAAAGGGTGCGTAGG
CGGCCCCTTAAGTCGGCGGTGAAATTTCCGGGCTCAACCCGGTCACTGCCGTCGAAACTGGGGGGCTTGAGTGCGTTTGG
GGTGGCTGGAATGTGCGGTGTAGCGGTGAAATGCATAGATATCGCACAGAACGCCGATCGCGGAGGCAGGTCACCAAGCC
GCAACTGACGCTGAGGCACGAAAGCGCGGGGATCGAACAGGATTAGATACCCGTGTAGTCC
>t0001056_III-2;size=9;
CCTACGGGAGGCTGCAGGCGCGCAAACTTTACAATGCGAGCAATCGTGATAAGGAAACCCTGAGTGCCTGTTGATGCAGG
CTGTTCATTAGTTTAAATTGCTGGTGAAGAAAGGGCAGGGCAAGACCGGTGCCAGCCGCCGCGGTAATACCGGCTGCTCG
AGTGATGGCCACTATTACTGGGTTTAAAGCGTCCGTAGCTTGATTGTTAGGTCTCTTGGGAAATCTTCAGGCTTAACCTT
AAGGCGTCTAAGAGATACCGGCAATCTTGGGACTGGGAGAGGTAAACCGTACTTCGGGGGTAGGAGTGAAATCTTGTAAT
CCTCGAGGGACGACCTATGGCGAAGGCAGTTTACCAGAACAGCTTCGACAGTGAGGGACGAAAGCTGGGGGAGCAAACGG
GATTAGATACCCCTGTAGTCC
>t0005249_III-2;size=9;
CCTACGGGTGGCTGCAGTGGGGAATATTGGACAATGGGGGAAACCCTGATCCAGCGACGCCGCGTGAGTGAAGAAGTATT
TCGGTATGTAAAGCTCTATCAGCAAGGAAGAAAATGACGGTACTTGACTAAGAAGCCCCGGCTAACTACGTGCCAGCAGC
CGCGGTAATACGTAGGGGGCAAGCGTTATCCGGATTTACTGGGTGTAAAGGGAGCGTAGACGGCATAGCAAGTCTGAAGT
GAAATGCATGGGCTCAACCCATGAACTGCTTTGGAAACTGTTAAGCTAGAGTGCAGGAGAGGTAAGTGGAATTCCTAGTG
TAGCGGTGAAATGCGTAGATATTAGGAGGAACACCAGTGGCGAAGGCGGCTTACTGGACTGTAACTGACGTTGAGGCTCG
AAAGCGTGGGGAGCAAACAGGATTAGATACCCGTGTAGTCC
>t0001762_III-2;size=9;
CCTACGGGGGGCTGCAGTGGGGGATATTGCACAATGGAGGAAACTCTGATGCAGCGACGCCGCGTGAGTGAAGAAGTATT
TCGGTATGTAAAGCTCTATCAGCAGGGAAGAAAGGCTCGTAAGAGAGATGACGGTACCTGACTAAGAAGCCCCGGCTAAC
TACGTGCCAGCAGCCGCGGTAATACGTAGGGGGCAAGCGTTATCCGGATTTACTGGGTGTAAAGGGAGCGCAGACGGTCA
AGCAAGTCTGAAGTGAAACCCCACGGCTCAACCGTGGGCTTGCTTTGGAAACTGTTTGACTAGAGTACTGGAGAGGTAAG
CGGAATTCCTAGTGTAGCGGTGAAATGCGTAGATATTAGGAGGAACATCGGTGGCGAAGGCGGCTTACTGGACAGCAACT
GACGTTGAGGCTCGAAGGCGTGGGGAGCAAACAGGATTAGATACCCTTGTAGTCC
>t0008943_III-2;size=9;
CCTACGGGAGGCTGCAGTGGGGGATATTGCACAATGGGCGAAAGCCTGATGCAGCGACGCCGCGTGAGGGAAGACGGTTT
TCGGATTGTAAACCTCTGTCTTCGGGGACGAAAAAGGACGGTACCCGAGGAGGAAGCCACGGCTAACTACGTGCCAGCAG
CCGCGGTAATACGTAGGTGGCAAGCGTTGTCCGGAATTACTGGGTGTAAAGGGAGAGTAGGCGGGACTGCAAGTCCGTTG
TTAAATCTATCGGCTCAACCGGTAGCTGCGGCGGAAACTGTAGTTCTTGAGTGAAGTAGAGGCAGGCGGAATTCCTAGTG
TAGCGGTGAAATGCGTAGATATTAGGAGGAACACCAGTGGCGAAGGCGGCCTGCTGGGCTTTAACTGACGCTGAGGCTCG
AAAGTGTGGGGAGCAAACAGGATTAGATACCCTAGTAGTCC
>t0003758_III-2;size=9;
CCTACGGGGGGCTGCAGTGAGGAATATTGGTCAATGGGCGGAAGCCTGAACCAGCCATGCCGCGTGAAGGATTAAGGCCC
TATGGGTCGTAAACTTCTTTTGAGCGGGAGCAATAAGCGCTACGCGTAGCGCGATGAGAGTACCGTTCGAATAAGCATCG
GCTAACTCCGTGCCAGCAGCCGCGGTAATACGGAGGATGCAAGCGTTATCCGGATTTATTGGGTTTAAAGGGTGCGTAGG
CTGTCGGTCAAGTCAGAGGTGAAAGCCCGGGGCTCAACTCCGGAACTGCCTTTGATACTGTCCGGCTTGAATACTGTTGC
CGTGGGAGGAATGAGTAGTGTAGCGGTGAAATGCATAGATATTACTCAGAACACCGATTGCGAAGGCATCTCACGAAGCA
GCGATTGACGCTGAGGCACGAAAGCGTGGGGATCAAACAGGATTAGATACCCTTGTAGTCC
>t0005235_III-2;size=9;
CCTACGGGAGGCTGCAGTGAGGAATATTGGTCAATGGGCGAGAGCCTGAACCAGCCATGTCGCGTGGAGGAATAAGGATC
TATGGTTCGTAAACTCCTTTTGCGGGGGGATAAAGTGCGGGACGTGTCCCGCTTTGCAGGTACCCCGCGAATAAGCATCG
GCTAACTCCGTGCCAGCAGCCGCGGTAATACGGAGGATGCGAGCGTTATCCGGATTTATTGGGTTTAAAGGGTGCGTAGG
CGGCCCCTTAAGTCGGCGGTGAAATTTCCGGGCTCAACCCGGTCACTGCCGTCGAAACTGGGGGGCTTGAGTGCGTTTGG
GGTGGCTGGAATGTGCGGTGTAGCGGTGAAATGCATAGATATCGCACAGAACGCCGATCGCGGAGGCAGGTCACCAAGCC
GCAACTGACGCTGAGGCACGAAAGCGCGGGGATCGAACAGGATTAGATACCCGGGTAGTCC
>t0024906_III-2;size=9;
CCTACGGGGGGCTGCAGGCGCGCAAACTTTACAATGCGAGCAATCGTGATAAGGAAACCCTGAGTGCCTGTTGATGCAGG
CTGTTCATTAGTTTAAATTGCTGGTGAAGAAAGGGCAGGGCAAGACCGGTGCCAGCCGCCGCGGTAATACCGGCTGCTCG
AGTGATGGCCACTATTACTGGGTTTAAAGCGTCCGTAGCTTGATTGTTAGGTCTCTTGGGAAATCTTCAGGCTTAACCTT
AAGGCGTCTAAGAGATACCGGCAATCTTGGGACTGGGAGAGGTAAACCGTACTTCGGGGGTAGGAGTGAAATCTTGTAAT
CCTCGAGGGACGACCTATGGCGAAGGCAGTTTACCAGAACAGCTTCGACAGTGAGGGACGAAAGCTGGGGGAGCAAACGG
GATTAGATACCCTGGTAGTCC
>t0028795_III-2;size=9;
CCTACGGGGGGCTGCAGTAGGGAATCTTCGGCAATGGGGGCAACCCTGACCGAGCAACGCCGCGTGAGTGAAGAAGGTTT
TCGGATCGTAAAGCTCTGTTGTAAGAGAAGAACGTGTGTGAGAGTGGAAAGTTCACACAGTGACGGTAACTTACCAGAAA
GGGACGGCTAACTACGTGCCAGCAGCCGCGGTAATACGTAGGTCCCGAGCGTTGTCCGGATTTATTGGGCGTAAAGCGAG
CGCAGGCGGTTTAATAAGTCTGAAGTTAAAGGCAGTGGCTTAACCATTGTTCGCTTTGGAAACTGTTAGACTTGAGTGCA
GAAGGGGAGAGTGGAATTCCATGTGTAGCGGTGAAATGCGTAGATATATGGAGGAACACCGGTGGCGAAAGCGGCTCTCT
GGTCTGTAACTGACGCTGAGGCTCGAAAGCGTGGGGAGCAAACAGGATTAGATACCCTAGTAGTCC
>t0000525_III-2;size=9;
CCTACGGGGGGCTGCAGTGAGGAATATTGGTCAATGGGCGAGAGCCTGAACCAGCCATGTCGCGTGGAGGAATAAGGATC
TATGGTTCGTAAACTCCTTTTGCGGGGGGATAAAGTGCGGGACGTGTCCCGCTTTGCAGGTACCCCGCGAATAAGCATCG
GCTAACTCCGTGCCAGCAGCCGCGGTAATACGGAGGATGCGAGCGTTATCCGGATTTATTGGGTTTAAAGGGTGCGTAGG
CGGCCCCTTAAGTCGGCGGTGAAATTTCCGGGCTCAACCCGGTCACTGCCGTCGAAACTGGGGGGCTTGAGTGCGTTTGG
GGTGGCTGGAATGTGCGGTGTAGCGGTGAAATGCATAGATATCGCACAGAACGCCGATCGCGGAGGCAGGTCACCAAGCC
GCAACTGACGCTGAGGCACGAAAGCGCGGGGATCGAACAGGATTAGATACCCGGGTAGTCC
>t0031173_III-2;size=9;
CCTACGGGGGGCAGCAGTGGGGAATATTGGACAATGGGGGAAACCCTGATCCAGCGACGCCGCGTGAGTGAAGAAGTATT
TCGGTATGTAAAGCTCTATCAGCAAGGAAGAAAATGACGGTACTTGACTAAGAAGCCCCGGCTAACTACGTGCCAGCAGC
CGCGGTAATACGTAGGGGGCAAGCGTTATCCGGATTTACTGGGTGTAAAGGGAGCGTAGACGGCATAGCAAGTCTGAAGT
GAAATGCATGGGCTCAACCCATGAACTGCTTTGGAAACTGTTAAGCTAGAGTGCAGGAGAGGTAAGTGGAATTCCTAGTG
TAGCGGTGAAATGCGTAGATATTAGGAGGAACACCAGTGGCGAAGGCGGCTTACTGGACTGTAACTGACGTTGAGGCTCG
AAAGCGTGGGGAGCAAACAGGATTAGATACCCCAGTAGTCC
>t0018391_III-2;size=9;
CCTACGGGGGGCAGCAGGCGCGCAAACTTTACAATGCGAGCAATCGTGATAAGGAAACCCTGAGTGCCTGTTGATGCAGG
CTGTTCATTAGTTTAAATTGCTGGTGAAGAAAGGGCAGGGCAAGACCGGTGCCAGCCGCCGCGGTAATACCGGCTGCTCG
AGTGATGGCCACTATTACTGGGTTTAAAGCGTCCGTAGCTTGATTGTTAGGTCTCTTGGGAAATCTTCAGGCTTAACCTT
AAGGCGTCTAAGAGATACCGGCAATCTTGGGACTGGGAGAGGTAAACCGTACTTCGGGGGTAGGAGTGAAATCTTGTAAT
CCTCGAGGGACGACCTATGGCGAAGGCAGTTTACCAGAACAGCTTCGACAGTGAGGGACGAAAGCTGGGGGAGCAAACGG
GATTAGATACCCCGGTAGTCC
>t0022386_III-2;size=9;
CCTACGGGCGGCAGCAGTGAGGAATATTGGTCAATGGACGAGAGTCTGAACCAGCCAAGTAGCGTGCAGGATGACGGCCC
TATGGGTTGTAAACTGCTTTTGTACGGGAATAAAGTGACCTACGTGTAGGTTTTTGCATGTACCGTAAGAATAAGGACCG
GCTAATTCCGTGCCAGCAGCCGCGGTAATACGGAAGGTCCGGGCGTTATCCGGATTTATTGGGTTTAAAGGGAGCGTAGG
CCGTGCTTTAAGCGTGTTGTGAAATGTAGGCGCCCAACGTCTGCACTGCAGCGCGAACTGGAGCACTTGAGTACGCAGGA
AGTAGGCGGAATTCGTCGTGTAGCGGTGAAATGCTTAGATATGACGAAGAACTCCGATTGGGAAGCCAGCTTACTGTAGC
GCCACTGACGCTGATGCTCGAAAGCGTGGGTATCGAACAGGATTAGATACCCTAGTAGTCC
>t0001431_III-2;size=9;
CCTACGGGCGGCTGCAGTGAGGAATATTGGTCAATGGGCGAGAGCCTGAACCAGCCATGTCGCGTGGAGGAATAAGGATC
TATGGTTCGTAAACTCCTTTTGCGGGGGGATAAAGTGCGGGACGTGTCCCGCTTTGCAGGTACCCCGCGAATAAGCATCG
GCTAACTCCGTGCCAGCAGCCGCGGTAATACGGAGGATGCGAGCGTTATCCGGATTTATTGGGTTTAAAGGGTGCGTAGG
CGGCCCCTTAAGTCGGCGGTGAAATTTCCGGGCTCAACCCGGTCACTGCCGTCGAAACTGGGGGGCTTGAGTGCGTTTGG
GGTGGCTGGAATGTGCGGTGTAGCGGTGAAATGCATAGATATCGCACAGAACGCCGATCGCGGAGGCAGGTCACCAAGCC
GCAACTGACGCTGAGGCACGAAAGCGCGGGGATCGAACAGGATTAGATACCCGGGTAGTCC
>t0022446_III-2;size=9;
CCTACGGGTGGCTGCAGTGAGGAATATTGGTCAATGGGCGAGAGCCTGAACCAGCCAAGTAGCGTGAAGGATGACGGCCC
TACGGGTTGTAAACTTCTTTTGCCGGGGGATAAAAAACGGGACGTGTCCCGTCTTGCAGGTACCCGTGCGAATAAGGACC
GGCTAATTCCGTGCCAGCAGCCGCGGTAATACGGAAGGTCCGAGCGTTATCCGGATTTATTGGGTTTAAAGGGAGCGCAG
GCGGAGATGTAAGCCAGCCGTAAAATCGTGGGGCTCAACCCCATCCCGCGGTTGGAACTGCATCCCTTGAGTGCACGAGA
GGATGGTGGAATTCGTGGTGTAGCGGTGAAATGCATAGATATCACGAAGAACTCCGATTGCGAAGGCAGCCATCTGGCGT
GTTACTGACGCTCATGCTCGAAGGTGCGGGTATCAAACAGGATTAGATACCCGAGTAGTCC
>t0000557_III-2;size=9;
CCTACGGGGGGCAGCAGTGAGGAATATTGGTCAATGGGCGAGAGCCTGAACCAGCCAAGTAGCGTGAAGGATGACGGCCC
TACGGGTTGTAAACTTCTTTTGCCGGGGGATAAAAAACGGGACGTGTCCCGTCTTGCAGGTACCCGTGCGAATAAGGACC
GGCTAATTCCGTGCCAGCAGCCGCGGTAATACGGAAGGTCCGAGCGTTATCCGGATTTATTGGGTTTAAAGGGAGCGCAG
GCGGAGATGTAAGCCAGCCGTAAAATCGTGGGGCTCAACCCCATCCCGCGGTTGGAACTGCATCCCTTGAGTGCACGAGA
GGATGGTGGAATTCGTGGTGTAGCGGTGAAATGCATAGATATCACGAAGAACTCCGATTGCGAAGGCAGCCATCTGGCGT
GTTACTGACGCTCATGCTCGAAGGTGCGGGTATCAAACAGGATTAGATACCCTTGTAGTCC
>t0002355_III-2;size=9;
CCTACGGGCGGCAGCAGTGGGGAATATTGGACAATGGGGGAAACCCTGATCCAGCGACGCCGCGTGAGTGAAGAAGTATT
TCGGTATGTAAAGCTCTATCAGCAAGGAAGAAAATGACGGTACTTGACTAAGAAGCCCCGGCTAACTACGTGCCAGCAGC
CGCGGTAATACGTAGGGGGCAAGCGTTATCCGGATTTACTGGGTGTAAAGGGAGCGTAGACGGCATAGCAAGTCTGAAGT
GAAATGCATGGGCTCAACCCATGAACTGCTTTGGAAACTGTTAAGCTAGAGTGCAGGAGAGGTAAGTGGAATTCCTAGTG
TAGCGGTGAAATGCGTAGATATTAGGAGGAACACCAGTGGCGAAGGCGGCTTACTGGACTGTAACTGACGTTGAGGCTCG
AAAGCGTGGGGAGCAAACAGGATTAGATACCCTGGTAGTCC
>t0019979_III-2;size=9;
CCTACGGGCGGCTGCAGTGGGGAATATTGGACAATGGGGGAAACCCTGATCCAGCGACGCCGCGTGAGTGAAGAAGTATT
TCGGTATGTAAAGCTCTATCAGCAGGGAAGATGATGACGGTACCTGACTAAGAAGCACCGGCTAAATACGTGCCAGCAGC
CGCGGTAATACGTATGGTGCAAGCGTTATCCGGATTTACTGGGTGTAAAGGGAGCGTAGGCGGCTATGCAAGTCAGATGT
GAAAGCCCGGGGCTCAACCCCGGGACTGCATTTGAAACTGCGTAGCTTGAGTGCAGGAGAGGCAGGCGGAATTCCTAGTG
TAGCGGTGAAATGCGTAGATATTAGGAAGAACACCGGTGGCGAAGGCGGCCTGCTGGACTGAGACTGACGCTGAGGCTCG
AAAGCGTGGGGAGCAAACAGGATTAGATACCCCTGTAGTCC
>t0006021_III-2;size=9;
CCTACGGGCGGCTGCAGGCGCGCAAACTTTACAATGCGAGCAATCGTGATAAGGAAACCCTGAGTGCCTGTTGATGCAGG
CTGTTCATTAGTTTAAATTGCTGGTGAAGAAAGGGCAGGGCAAGACCGGTGCCAGCCGCCGCGGTAATACCGGCTGCTCG
AGTGATGGCCACTATTACTGGGTTTAAAGCGTCCGTAGCTTGATTGTTAGGTCTCTTGGGAAATCTTCAGGCTTAACCTT
AAGGCGTCTAAGAGATACCGGCAATCTTGGGACTGGGAGAGGTAAACCGTACTTCGGGGGTAGGAGTGAAATCTTGTAAT
CCTCGAGGGACGACCTATGGCGAAGGCAGTTTACCAGAACAGCTTCGACAGTGAGGGACGAAAGCTGGGGGAGCAAACGG
GATTAGATACCCTGGTAGTCC
>t0006617_III-2;size=9;
CCTACGGGAGGCTGCAGTGAGGAATATTGGTCAATGGGCGAGAGCCTGAACCAGCCAAGTAGCGTGAAGGATGACGGCCC
TACGGGTTGTAAACTTCTTTTGCCGGGGGATAAAAAACGGGACGTGTCCCGTCTTGCAGGTACCCGTGCGAATAAGGACC
GGCTAATTCCGTGCCAGCAGCCGCGGTAATACGGAAGGTCCGAGCGTTATCCGGATTTATTGGGTTTAAAGGGAGCGCAG
GCGGAGATGTAAGCCAGCCGTAAAATCGTGGGGCTCAACCCCATCCCGCGGTTGGAACTGCATCCCTTGAGTGCACGAGA
GGATGGTGGAATTCGTGGTGTAGCGGTGAAATGCATAGATATCACGAAGAACTCCGATTGCGAAGGCAGCCATCTGGCGT
GTTACTGACGCTCATGCTCGAAGGTGCGGGTATCAAACAGGATTAGATACCCTTGTAGTCC
>t0009513_III-2;size=9;
CCTACGGGAGGCTGCAGTAGGGAATATTGGGCAATGGAGGCAACTCTGACCCAGCCATGCCGCGTGAAGGAAGACGGCCC
TATGGGTTGTAAACTTCTTTTGTCGCAGAGTAAACCCGGTCACGTGTGGCCGGTTGAGAGTATGCGAGGAATAAGTATCG
GCTAACTCCGTGCCAGCAGCCGCGGTAATACGGGGGATACGAGCGTTATCCGGATTTATTGGGTTTAAAGGGTGCGCAGG
CGGATCGGTAAGTCAGGGGTGAAAAGTTGGGGCTCAACTCCAATCGTGCCTTTGATACTGCCGGACTAGAGTGTGATAGA
CGCGGCCGGAATGTGATGTGTAGCGGTGAAATGCTTAGATATGTCACAGAACACCGATCGAGAAGTCAGGTCGCGAGTTC
ACTACTGACGCTCAGGCACGAAAGCGTGGGGATCAAACAGGATTAGATACCCTAGTAGTCC
>t0012771_III-2;size=8;
CCTACGGGTGGCTGCAGTGAGGAATATTGGACAATGGCCGGAAGGCTGATCCAGCCATGCCGCGTGCGGGAGGACGGCCC
TATGGGTTGTAAACCGCTTTTGCGGGGGAGCAATAAGGTCCACGTGTGGGCCGATGAGAGTACCCCGCGAATAAGCATCG
GCTAACTCCGTGCCAGCAGCCGCGGTAATACGGAGGATGCAAGCGTTATCCGGATTTATTGGGTTTAAAGGGTGCGTAGG
CGGTTTGCTAAGCGGGAGGTGAAATGCCGGCGCTCAACGTCGGAAGTGCCTCCCGAACTGGTGGACTGGAATGACTCTGC
CGTGGGAGGAATGTGTAGTGTAGCGGTGAAATGCTTAGAGATTACACAGAACACCGATTGCGAAGGCATCTCACGAAGGG
TTGATTGACGCTGAGGCACGAAAGCGTGGGGATCAAACAGGATTAGATACCCTGGTAGTCC
>t0014541_III-2;size=8;
CCTACGGGCGGCTGCAGTGGGGAATATTGGACAATGGGGGAAACCCTGATCCAGCGACGCCGCGTGAGTGAAGAAGTATT
TCGGTATGTAAAGCTCTATCAGCAAGGAAGAAAATGACGGTACTTGACTAAGAAGCTCCGGCTAAATACGTGCCAGCAGC
CGCGGTAATACGTATGGAGCAAGCGTTATCCGGATTTACTGGGTGTAAAGGGAGCGTAGACGGCAAAGCAAGTCTGAAGT
GAAATGCCGGGGCTTAACCCCGGAACTGCTTTGGAAACTGTTTAGCTAGAGTGCAGGAGAGGTAAGCGGAATTCCTAGTG
TAGCGGTGAAATGCGTAGATATTAGGAGGAACACCAGTGGCGAAGGCGGCTTACTGGACTGTAACTGACGTTGAGGCTCG
AAAGCGTGGGGAGCAAACAGGATTAGATACCCTTGTAGTCC
>t0002592_III-2;size=8;
CCTACGGGGGGCTGCAGTGGGGGATATTGCACAATGGGGGAAACCCTGATGCAGCGACGCCGCGTGAGTGATGAAGTATT
TCGGTATGTAAAGCTCTATCAGCAGGGAAGAAAATGACGGTACCTGACTAAGAAGCCCCGGCTAACTACGTGCCAGCAGC
CGCGGTAATACGTAGGGGGCAAGCGTTATCCGGATTTACTGGGTGTAAAGGGAGCGTAGACGGCATGGCAAGTCTGATGT
GAAAGCTATGGGCTCAACCCATAAACTGCATTGGAAACTGTCGCGCTAGAGTGTCGGAGAGGTAAGCGGAATTCCTAGTG
TAGCGGTGAAATGCGTAGATATTAGGAGGAACACCAGTGGCGAAGGCGGCTTACTGGACGATAACTGACGTTGAGGCTCG
AAAGCGTGGGGAGCAAACAGGATTAGATACCCTAGTAGTCC
>t0020224_III-2;size=8;
CCTACGGGTGGCTGCAGTGGGGAATATTGGACAATGGGGGAAACCCTGATCCAGCGACGCCGCGTGAGTGAAGAAGTATT
TCGGTATGTAAAGCTCTATCAGCAAGGAAGAAAATGACGGTACTTGACTAAGAAGCTCCGGCTAAATACGTGCCAGCAGC
CGCGGTAATACGTATGGAGCAAGCGTTATCCGGATTTACTGGGTGTAAAGGGAGCGTAGACGGCAAAGCAAGTCTGAAGT
GAAATGCCGGGGCTTAACCCCGGAACTGCTTTGGAAACTGTTTAGCTAGAGTGCAGGAGAGGTAAGCGGAATTCCTAGTG
TAGCGGTGAAATGCGTAGATATTAGGAGGAACACCAGTGGCGAAGGCGGCTTACTGGACTGTAACTGACGTTGAGGCTCG
AAAGCGTGGGGAGCAAACAGGATTAGATACCCTGGTAGTCC
>t0012989_III-2;size=8;
CCTACGGGGGGCTGCAGTGAGGAATATTGGTCAATGGGCGGAAGCCTGAACCAGCCAAGTCGCGTGAAGGATGAAGGTTC
TATGGATTGTAAACTTCTTTTGTTCGAGGGTAAAGTGAGTCACGTGTGGCTTATTGCAAGTATCGAACGAATAAGCATCG
GCTAACTCCGTGCCAGCAGCCGCGGTAATACGGAGGATGCGAGCGTTATCCGGATTTATTGGGTTTAAAGGGTGCGTAGG
CGGGATGTTAAGTCAGCGGTCAAATTGTGTAGCTCAACTATACCGAGCCGTTGAAACTGGCGTTCTTGAGTGTAAACGAG
GTAGGCGGAATGTGACGTGTAGCGGTGAAATGCTTAGATATGTCACAGAACCCCGATTGCGAAGGCAGCTTACTAGGATA
CAACTGACGCTGAGGCACGAAAGCGTGGGTATCAAACAGGATTAGATACCCTGGTAGTCC
>t0033728_III-2;size=8;
CCTACGGGAGGCTGCAGTAAGGGATATTGGGCAATGGGGGGAACCCTGACCCAGCCATGCCGCGTGAGGGAATGAGGCCC
TACGGGTCGTGAACCTCTTTTGTCCGGGGATAACCTCCCCCGCGGGACGGGGGACTGCAGGTACCGGGCGAATAAGCATC
GGCTAACTCCGTGCCAGCAGCCGCGGTAATACGGAGGATGCGAGCGTTATCCGGATTCATTGGGTTTAAAGGGTGCGCAG
GCGGCGCGTTAAGTCAGCGGTGAAAGGCAGGGGCCCAACCCCGGCAGTGCCGTTGATACTGGCGCGCTGGAATGCGGTCG
AGGCGGGCGGAATGTGGCGTGTAGCGGTGAAATGCATAGATATGCCACAGAACTCCGATAGCGAAGGCAGCCCGCCAGGC
CTGCATTGACGCTCAGGCACGAAAGCGTGGGGATCGAACAGGATTAGATACCCCAGTAGTCC
>t0001258_III-2;size=8;
CCTACGGGTGGCTGCAGTGAGGAATATTGGTCAATGGGGGGAACCCTGAACCAGCCATGCCGCGTGGAGGAAGACGGCCC
TACGGGTTGTAAACTCCTTTAGCACGGGAATAAACTCAGTCACGCGTGACTGATTGAAGGTACCGTGAGAATAAGCATCG
GCTAACTCCGTGCCAGCAGCCGCGGTAATACGGAGGATGCAGGCGTTATCCGGATTTATTAGGTTTAAAGGGTGCGTAGG
CGGCCCGGTAAGTCAGCGTTGAAAGTCTGCGGCTCAACCGTAGAATTGGCATTGATACTGTCGGGCTCGGATGCGGTGGA
AGTAGGCGGAATGTGCAGTGTAGCGGTGAAATGCTTAGATATTGTACAGAACACCGATTGCGAAGGCAGCTTACTATACC
GTTATTGACGCTGAGGCACGAAAGCGCGGGGATCGAACAGGATTAGATACCCCAGTAGTCC
>t0002623_III-2;size=8;
CCTACGGGAGGCTGCAGTGGGGAATATTGGACAATGGGGGAAACCCTGATCCAGCGACGCCGCGTGAGTGAAGAAGTATT
TCGGTATGTAAAGCTCTATCAGCAGGGAAGATAATGACGGTACCTGACTAAGAAGCCCCGGCTAACTACGTGCCAGCAGC
CGCGGTAATACGTAGGGGGCAAGCGTTATCCGGATTTACTGGGTGTAAAGGGAGCGTAGACGGCATGGCAAGTCTGATGT
GAAAACCCGGGGCTCAACCCCGGGACTGCATTGGAAACTGTCAGGCTAGAGTGCAGGAGAGGTAAGTGGAATTCCTAGTG
TAGCGGTGAAATGCGTAGATATTAGGAGGAACACCAGTGGCGAAGGCGGCTTACTGGACTGTAACTGACGTTGAGGCTCG
AAAGCGTGGGGAGCAAACAGGATTAGATACCCGTGTAGTCC
>t0001374_III-2;size=8;
CCTACGGGAGGCTGCAGTAGGGAATCTTCGGCAATGGGGGCAACCCTGACCGAGCAACGCCGCGTGAGTGAAGAAGGTTT
TCGGATCGTAAAGCTCTGTTGTAAGAGAAGAACGTGTGTGAGAGTGGAAAGTTCACACAGTGACGGTAACTTACCAGAAA
GGGACGGCTAACTACGTGCCAGCAGCCGCGGTAATACGTAGGTCCCGAGCGTTGTCCGGATTTATTGGGCGTAAAGCGAG
CGCAGGCGGTTTAATAAGTCTGAAGTTAAAGGCAGTGGCTTAACCATTGTTCGCTTTGGAAACTGTTAGACTTGAGTGCA
GAAGGGGAGAGTGGAATTCCATGTGTAGCGGTGAAATGCGTAGATATATGGAGGAACACCGGTGGCGAAAGCGGCTCTCT
GGTCTGTAACTGACGCTGAGGCTCGAAAGCGTGGGGAGCAAACAGGATTAGATACCCGAGTAGTCC
>t0004136_III-2;size=8;
CCTACGGGCGGCTGCAGTGGGGAATATTGCACAATGGGCGGAAGCCTGATGCAGCGATGCCGCGTGGAGGAAGAAGGTTT
TCGGATTGTAAACTCCTGATCTGAGGGACGATAATGACGGTACCTCAGGAGAAAGCTCCGGCTAACTACGTGCCAGCAGC
CGCGGTAATACGTAGGGAGCGAGCGTTGTCCGGAATTACTGGGTGTAAAGGGTGCGTAGGCGGGTTTGCAAGTCAGATGT
GAAATGCCGGGGCTCAACCCCGGAGCTGCATTTGAAACTGTAGATCTTGAGTGAGGTAGAGGTAAGCGGAATTCCTAGTG
TAGCGGTGAAATGCGTAGATATTAGGAGGAACATCGGTGGCGAAGGCGGCTTACTGGGCCTTTACTGACGCTGAGGCACG
AAAGCGTGGGGAGCAAACAGGATTAGATACCCCAGTAGTCC
>t0011845_III-2;size=8;
CCTACGGGAGGCAGCAGTGGGGAATATTGGACAATGGGGGAAACCCTGATCCAGCGACGCCGCGTGAGTGAAGAAGTATT
TCGGTATGTAAAGCTCTATCAGCAGGGAAGATGATGACGGTACCTGACTAAGAAGCACCGGCTAAATACGTGCCAGCAGC
CGCGGTAATACGTATGGTGCAAGCGTTATCCGGATTTACTGGGTGTAAAGGGAGCGTAGGCGGCTATGCAAGTCAGATGT
GAAAGCCCGGGGCTCAACCCCGGGACTGCATTTGAAACTGCGTAGCTTGAGTGCAGGAGAGGCAGGCGGAATTCCTAGTG
TAGCGGTGAAATGCGTAGATATTAGGAAGAACACCGGTGGCGAAGGCGGCCTGCTGGACTGAGACTGACGCTGAGGCTCG
AAAGCGTGGGGAGCAAACAGGATTAGATACCCCAGTAGTCC
>t0013734_III-2;size=8;
CCTACGGGTGGCTGCAGCTAAGAATATTCCGCAATGGACGAAAGTCTGACGGAGCGACGCCGCGTGGATGATGAAGGCCG
GAAGGTTGTAAAATCCTTTTATAACTGAGGAATAAGTATTATCAGAGAAAGGTAGTATGGTGACTGTAGGTTATGAATAA
GCAACGGCTAATTACGTGCCAGCAGCCGCGGTAACACGTAAGTTGCGAGCGTTGTTCGGAATTATTGGGCGTAAAGGGCA
TGTAGGCGGTTTTGCAAGCTTGGTGTGAAATCCCGGAGCTCAACTCCGGAATTGCGTTGAGAACTGCATAACTAGAGTCA
CTGAGGGGCAATCAGAATTCCAGGTGTAGGGGTGAAATCTGTAGATATCTGGAAGAATACCAATGGCGAAGGCAGGTTAC
CAGCAGATGACTGACGCTGAGGTGCGAAGGTGCGGGGAGCAAACAGGATTAGATACCCCGGTAGTCC
>t0000425_III-2;size=8;
CCTACGGGGGGCAGCAGTAGGGAATATTGGGCAATGGAGGCAACTCTGACCCAGCCATGCCGCGTGAAGGAAGACGGCCC
TATGGGTTGTAAACTTCTTTTGTCGCAGAGTAAACCCGGTCACGTGTGGCCGGTTGAGAGTATGCGAGGAATAAGTATCG
GCTAACTCCGTGCCAGCAGCCGCGGTAATACGGGGGATACGAGCGTTATCCGGATTTATTGGGTTTAAAGGGTGCGCAGG
CGGATCGGTAAGTCAGGGGTGAAAAGTTGGGGCTCAACTCCAATCGTGCCTTTGATACTGCCGGACTAGAGTGTGATAGA
CGCGGCCGGAATGTGATGTGTAGCGGTGAAATGCTTAGATATGTCACAGAACACCGATCGAGAAGTCAGGTCGCGAGTTC
ACTACTGACGCTCAGGCACGAAAGCGTGGGGATCAAACAGGATTAGATACCCTGGTAGTCC
>t0015826_III-2;size=8;
CCTACGGGTGGCTGCAGGCGCGCAAACTTTACAATGCGAGCAATCGTGATAAGGAAACCCTGAGTGCCTGTTGATGCAGG
CTGTTCATTAGTTTAAATTGCTGGTGAAGAAAGGGCAGGGCAAGACCGGTGCCAGCCGCCGCGGTAATACCGGCTGCTCG
AGTGATGGCCACTATTACTGGGTTTAAAGCGTCCGTAGCTTGATTGTTAGGTCTCTTGGGAAATCTTCAGGCTTAACCTT
AAGGCGTCTAAGAGATACCGGCAATCTTGGGACTGGGAGAGGTAAACCGTACTTCGGGGGTAGGAGTGAAATCTTGTAAT
CCTCGAGGGACGACCTATGGCGAAGGCAGTTTACCAGAACAGCTTCGACAGTGAGGGACGAAAGCTGGGGGAGCAAACGG
GATTAGATACCCGGGTAGTCC
>t0024202_III-2;size=8;
CCTACGGGTGGCTGCAGTGGGGAATATTGGACAATGGGGGAAACCCTGATCCAGCGACGCCGCGTGAGTGAAGAAGTATT
TCGGTATGTAAAGCTCTATCAGCAAGGAAGAAAATGACGGTACTTGACTAAGAAGCCCCGGCTAACTACGTGCCAGCAGC
CGCGGTAATACGTAGGGGGCAAGCGTTATCCGGATTTACTGGGTGTAAAGGGAGCGTAGACGGCATAGCAAGTCTGAAGT
GAAATGCATGGGCTCAACCCATGAACTGCTTTGGAAACTGTTAAGCTAGAGTGCAGGAGAGGTAAGTGGAATTCCTAGTG
TAGCGGTGAAATGCGTAGATATTAGGAGGAACACCAGTGGCGAAGGCGGCTTACTGGACTGTAACTGACGTTGAGGCTCG
AAAGCGTGGGGAGCAAACAGGATTAGATACCCGAGTAGTCC
>t0005203_III-2;size=8;
CCTACGGGGGGCTGCAGTGGGGAATATTGCACAATGGGGGAAACCCTGATGCAGCGACGCCGCGTGAGTGATGAAGTATT
TCGGTATGTAAAGCTCTATCAGCAGGGAAGATAATGACGGTACCTGACTAAGAAGCACCGGCTAAATACGTGCCAGCAGC
CGCGGTAATACGTATGGTGCAAGCGTTATCCGGATTTACTGGGTGTAAAGGGAGCGTAGACGGCTTGGTAAGTCTGATGT
GAAAGCTATGGGCTCAACCCATAAACTGCATTGGAAACTATTAAGCTAGAGTGTCGGAGAGGTAAGTGGAATTCCTAGTG
TAGCGGTGAAATGCGTAGATATTAGGAGGAACACCAGTGGCGAAGGCGGCTTACTGGACGATAACTGACGTTGAGGCTCG
AAAGCGTGGGGAGCAAACAGGATTAGATACCCGAGTAGTCC
>t0013866_III-2;size=8;
CCTACGGGGGGCAGCAGGCGCGCAAACTTTACAATGCGAGCAATCGTGATAAGGAAACCCTGAGTGCCTGTTGATGCAGG
CTGTTCATTAGTTTAAATTGCTGGTGAAGAAAGGGCAGGGCAAGACCGGTGCCAGCCGCCGCGGTAATACCGGCTGCTCG
AGTGATGGCCACTATTACTGGGTTTAAAGCGTCCGTAGCTTGATTGTTAGGTCTCTTGGGAAATCTTCAGGCTTAACCTT
AAGGCGTCTAAGAGATACCGGCAATCTTGGGACTGGGAGAGGTAAACCGTACTTCGGGGGTAGGAGTGAAATCTTGTAAT
CCTCGAGGGACGACCTATGGCGAAGGCAGTTTACCAGAACAGCTTCGACAGTGAGGGACGAAAGCTGGGGGAGCAAACGG
GATTAGATACCCCAGTAGTCC
>t0002048_III-2;size=8;
CCTACGGGGGGCTGCAGTGGGGAATATTGGACAATGGGGGAAACCCTGATCCAGCGACGCCGCGTGAGTGAAGAAGTATT
TCGGTATGTAAAGCTCTATCAGCAAGGAAGAAAATGACGGTACTTGACTAAGAAGCTCCGGCTAAATACGTGCCAGCAGC
CGCGGTAATACGTATGGAGCAAGCGTTATCCGGATTTACTGGGTGTAAAGGGAGCGTAGACGGCAAAGCAAGTCTGAAGT
GAAATGCCGGGGCTTAACCCCGGAACTGCTTTGGAAACTGTTTAGCTAGAGTGCAGGAGAGGTAAGCGGAATTCCTAGTG
TAGCGGTGAAATGCGTAGATATTAGGAGGAACACCAGTGGCGAAGGCGGCTTACTGGACTGTAACTGACGTTGAGGCTCG
AAAGCGTGGGGAGCAAACAGGATTAGATACCCTAGTAGTCC
>t0000401_III-2;size=8;
CCTACGGGAGGCAGCAGTGGGGAATATTGGACAATGGGGGAAACCCTGATCCAGCGACGCCGCGTGAGTGAAGAAGTATT
TCGGTATGTAAAGCTCTATCAGCAAGGAAGAAAATGACGGTACTTGACTAAGAAGCCCCGGCTAACTACGTGCCAGCAGC
CGCGGTAATACGTAGGGGGCAAGCGTTATCCGGATTTACTGGGTGTAAAGGGAGCGTAGACGGTATGGCAAGTCTGAAGT
GAAATGCATGGGCTCAACCCATGAACTGCTTTGGAAACTGTCAAACTAGAGTGCAGGAGAGGTAAGTGGAATTCCTAGTG
TAGCGGTGAAATGCGTAGATATTAGGAGGAACACCAGTGGCGAAGGCGGCTTACTGGACTGTAACTGACGTTGAGGCTCG
AAAGCGTGGGGAGCAAACAGGATTAGATACCCTAGTAGTCC
>t0003877_III-2;size=8;
CCTACGGGCGGCTGCAGTGGGGAATATTGGACAATGGGGGAAACCCTGATCCAGCGACGCCGCGTGAGTGAAGAAGTATT
TCGGTATGTAAAGCTCTATCAGCAAGGAAGAAAATGACGGTACTTGACTAAGAAGCTCCGGCTAAATACGTGCCAGCAGC
CGCGGTAATACGTATGGAGCAAGCGTTATCCGGATTTACTGGGTGTAAAGGGAGCGTAGACGGCAAAGCAAGTCTGAAGT
GAAATGCCGGGGCTTAACCCCGGAACTGCTTTGGAAACTGTTTAGCTAGAGTGCAGGAGAGGTAAGCGGAATTCCTAGTG
TAGCGGTGAAATGCGTAGATATTAGGAGGAACACCAGTGGCGAAGGCGGCTTACTGGACTGTAACTGACGTTGAGGCTCG
AAAGCGTGGGGAGCAAACAGGATTAGATACCCGAGTAGTCC
>t0005687_III-2;size=8;
CCTACGGGTGGCTGCAGTGGGGAATATTGGACAATGGGGGAAACCCTGATCCAGCGACGCCGCGTGAGTGAAGAAGTATT
TCGGTATGTAAAGCTCTATCAGCAGGGAAGATGATGACGGTACCTGACTAAGAAGCACCGGCTAAATACGTGCCAGCAGC
CGCGGTAATACGTATGGTGCAAGCGTTATCCGGATTTACTGGGTGTAAAGGGAGCGTAGGCGGCTATGCAAGTCAGATGT
GAAAGCCCGGGGCTCAACCCCGGGACTGCATTTGAAACTGCGTAGCTTGAGTGCAGGAGAGGCAGGCGGAATTCCTAGTG
TAGCGGTGAAATGCGTAGATATTAGGAAGAACACCGGTGGCGAAGGCGGCCTGCTGGACTGAGACTGACGCTGAGGCTCG
AAAGCGTGGGGAGCAAACAGGATTAGATACCCCAGTAGTCC
>t0007562_III-2;size=8;
CCTACGGGAGGCTGCAGTGGGGAATATTGGACAATGGGGGAAACCCTGATCCAGCGACGCCGCGTGAGTGAAGAAGTATT
TCGGTATGTAAAGCTCTATCAGCAGGGAAGATGATGACGGTACCTGACTAAGAAGCACCGGCTAAATACGTGCCAGCAGC
CGCGGTAATACGTATGGTGCAAGCGTTATCCGGATTTACTGGGTGTAAAGGGAGCGTAGGCGGCTATGCAAGTCAGATGT
GAAAGCCCGGGGCTCAACCCCGGGACTGCATTTGAAACTGCGTAGCTTGAGTGCAGGAGAGGCAGGCGGAATTCCTAGTG
TAGCGGTGAAATGCGTAGATATTAGGAAGAACACCGGTGGCGAAGGCGGCCTGCTGGACTGAGACTGACGCTGAGGCTCG
AAAGCGTGGGGAGCAAACAGGATTAGATACCCCGGTAGTCC
>t0002010_III-2;size=8;
CCTACGGGCGGCTGCAGTGAGGAATATTGGTCAATGGGCGAGAGCCTGAACCAGCCAAGTAGCGTGCAGGATGACGGCCC
TATGGGTTGTAAACTGCTTTTGTGCGGGAATAACGTTGCGCTCGTGAGCGCAAGTGCATGTACCGTACGAATAAGGATCG
GCTAACTCCGTGCCAGCAGCCGCGGTAATACGGAGGATCCGAGCGTTATCCGGATTTATTGGGTTTAAAGGGAGCGTAGG
CGGAAGATCAAGTCAGCTGTGAAATGTAGATGCTCAACATCTGCACTGCAGTTGAAACTGGTTTTCTTGAGTGCGTAAGG
GGCAGGCGGAATTCGTCGTGTAGCGGTGAAATGCTTAGATATGACGAAGAACTCCGATCGCGAAGGCAGCTTGCCGGGCC
GCAACTGACGCTGAAGCTCGAAGGTGCGGGTATCGAACAGGATTAGATACCCCAGTAGTCC
>t0029881_III-2;size=8;
CCTACGGGAGGCTGCAGTAAGGGATATTGGGCAATGGGGGCGACCCTGACCCAGCCATGCCGCGTGAGGGAATGAGGCCC
TACGGGTCGTGAACCTCTTTTGCCTGGGGATAACGGCGGCGTCGGGAACGCCGCGTGCAGGTACCAGGCGAATAAGCATC
GGCTAACTCCGTGCCAGCAGCCGCGGTAATACGGAGGATGCGAGCGTTATCCGGATTCATTGGGTTTAAAGGGTGCGCAG
GCGGCCCGTCAAGTCAGCGGTGAAATCCGGGGGCCCAACCCCCGAAGTGCCGTTGATACTGTCGGGCTGGAATGCGGTCG
AGGCGGGCGGAATGTGGCGTGTAGCGGTGAAATGCATAGATATGCCACAGAACTCCGATAGCGAAGGCAGCTCGCCAGGC
CTGCATTGACGCTCGGGCACGAAAGCGTGGGGATCGAACAGGATTAGATACCCTGGTAGTCC
>t0028969_III-2;size=8;
CCTACGGGTGGCTGCAGTGGGGAATATTGGACAATGGGGGAAACCCTGATCCAGCGACGCCGCGTGAGTGAAGAAGTATT
TCGGTATGTAAAGCTCTATCAGCAAGGAAGAAAATGACGGTACTTGACTAAGAAGCCCCGGCTAACTACGTGCCAGCAGC
CGCGGTAATACGTAGGGGGCAAGCGTTATCCGGATTTACTGGGTGTAAAGGGAGCGTAGACGGCATAGCAAGTCTGAAGT
GAAATGCATGGGCTCAACCCATGAACTGCTTTGGAAACTGTTAAGCTAGAGTGCAGGAGAGGTAAGTGGAATTCCTAGTG
TAGCGGTGAAATGCGTAGATATTAGGAGGAACACCAGTGGCGAAGGCGGCTTACTGGACTGTAACTGACGTTGAGGCTCG
AAAGCGTGGGGAGCAAACAGGATTAGATACCCCTGTAGTCC
>t0000633_III-2;size=8;
CCTACGGGGGGCTGCAGTGGGGAATATTGGACAATGGGGGAAACCCTGATCCAGCGACGCCGCGTGAGTGAAGAAGTATT
TCGGTATGTAAAGCTCTATCAGCAGGGAAGATAATGACGGTACCTGACTAAGAAGCCCCGGCTAACTACGTGCCAGCAGC
CGCGGTAATACGTAGGGGGCAAGCGTTATCCGGATTTACTGGGTGTAAAGGGAGCGTAGACGGCAAGGCAAGTCTGATGT
GAAAACCCAGGGCTCAACCGTGGGACTGCATTGGAAACTGTCTAGCTAGAGTGCAGGAGAGGTAAGTGGAATTCCTAGTG
TAGCGGTGAAATGCGTAGATATTAGGAGGAACACCAGTGGCGAAGGCGGCTTACTGGACTGTAACTGACGTTGAGGCTCG
AAAGCGTGGGGAGCAAACAGGATTAGATACCCTTGTAGTCC
>t0001554_III-2;size=8;
CCTACGGGGGGCTGCAGTGGGGAATATTGGACAATGGGGGAAACCCTGATCCAGCGACGCCGCGTGAGTGAAGAAGTATT
TCGGTATGTAAAGCTCTATCAGCAAGGAAGAAAATGACGGTACTTGACTAAGAAGCTCCGGCTAAATACGTGCCAGCAGC
CGCGGTAATACGTATGGAGCAAGCGTTATCCGGATTTACTGGGTGTAAAGGGAGCGTAGACGGCAAAGCAAGTCTGAAGT
GAAATGCCGGGGCTTAACCCCGGAACTGCTTTGGAAACTGTTTAGCTAGAGTGCAGGAGAGGTAAGCGGAATTCCTAGTG
TAGCGGTGAAATGCGTAGATATTAGGAGGAACACCAGTGGCGAAGGCGGCTTACTGGACTGTAACTGACGTTGAGGCTCG
AAAGCGTGGGGAGCAAACAGGATTAGATACCCTGGTAGTCC
>t0016298_III-2;size=8;
CCTACGGGTGGCTGCAGTAAGGGATATTGGGCAATGGGGGCGACCCTGACCCAGCCATGCCGCGTGAGGGAATGAGGCCC
TACGGGTCGTGAACCTCTTTTGCCTGGGGATAACGGCGGCGTCGGGAACGCCGCGTGCAGGTACCAGGCGAATAAGCATC
GGCTAACTCCGTGCCAGCAGCCGCGGTAATACGGAGGATGCGAGCGTTATCCGGATTCATTGGGTTTAAAGGGTGCGCAG
GCGGCCCGTCAAGTCAGCGGTGAAATCCGGGGGCCCAACCCCCGAAGTGCCGTTGATACTGTCGGGCTGGAATGCGGTCG
AGGCGGGCGGAATGTGGCGTGTAGCGGTGAAATGCATAGATATGCCACAGAACTCCGATAGCGAAGGCAGCTCGCCAGGC
CTGCATTGACGCTCGGGCACGAAAGCGTGGGGATCGAACAGGATTAGATACCCGAGTAGTCC
>t0004011_III-2;size=8;
CCTACGGGGGGCTGCAGTGGGGAATATTGGACAATGGGGGAAACCCTGATCCAGCGACGCCGCGTGAGTGAAGAAGTATT
TCGGTATGTAAAGCTCTATCAGCAAGGAAGAAAATGACGGTACTTGACTAAGAAGCTCCGGCTAAATACGTGCCAGCAGC
CGCGGTAATACGTATGGAGCAAGCGTTATCCGGATTTACTGGGTGTAAAGGGAGCGTAGACGGCAAAGCAAGTCTGAAGT
GAAATGCCGGGGCTTAACCCCGGAACTGCTTTGGAAACTGTTTAGCTAGAGTGCAGGAGAGGTAAGCGGAATTCCTAGTG
TAGCGGTGAAATGCGTAGATATTAGGAGGAACACCAGTGGCGAAGGCGGCTTACTGGACTGTAACTGACGTTGAGGCTCG
AAAGCGTGGGGAGCAAACAGGATTAGATACCCGAGTAGTCC
>t0013818_III-2;size=8;
CCTACGGGCGGCTGCAGTGGGGAATATTGCACAATGGAGGAAACTCTGATGCAGCGACGCCGCGTGAGTGAAGAAGTATT
TCGGTATGTAAAGCTCTATCAGCAGGAAAGAAAATGACGGTACCTGACTAAGAAGCCCCGGCTAACTACGTGCCAGCAGC
CGCGGTAATACGTAGGGGGCAAGCGTTATCCGGATTTACTGGGTGTAAAGGGAGCGTAGACGGCGAAGCAAGTCTGAAGT
GAAAGCTCGGGGCTCAACCCCGGAACTGCTTTGGAAACTGTTTTGCTGGAGTGCAGGAGAGGTAAGCGGAATTCCTAGTG
TAGCGGTGAAATGCGTAGATATTAGGAGGAACACCAGAGGCGAAGGCGGCTTACTGGACTGTAACTGACGTTGAGGCTCG
AAGGCGTGGGGAGCAAACAGGATTAGATACCCGGGTAGTCC
>t0012630_III-2;size=8;
CCTACGGGGGGCAGCAGTGGGGAATATTGGACAATGGGGGAAACCCTGATCCAGCGACGCCGCGTGAGTGAAGAAGTATT
TCGGTATGTAAAGCTCTATCAGCAAGGAAGAAAATGACGGTACTTGACTAAGAAGCTCCGGCTAAATACGTGCCAGCAGC
CGCGGTAATACGTATGGAGCAAGCGTTATCCGGATTTACTGGGTGTAAAGGGAGCGTAGACGGCAAAGCAAGTCTGAAGT
GAAATGCCGGGGCTTAACCCCGGAACTGCTTTGGAAACTGTTTAGCTAGAGTGCAGGAGAGGTAAGCGGAATTCCTAGTG
TAGCGGTGAAATGCGTAGATATTAGGAGGAACACCAGTGGCGAAGGCGGCTTACTGGACTGTAACTGACGTTGAGGCTCG
AAAGCGTGGGGAGCAAACAGGATTAGATACCCCAGTAGTCC
>t0031341_III-2;size=8;
CCTACGGGGGGCTGCAGTGAGGAATATTGGTCAATGGGCGAGAGCCTGAACCAGCCAAGTAGCGTGAAGGATGACGGCCC
TACGGGTTGTAAACTTCTTTTGCCGGGGGATAAAAAACGGGACGTGTCCCGTCTTGCAGGTACCCGTGCGAATAAGGACC
GGCTAATTCCGTGCCAGCAGCCGCGGTAATACGGAAGGTCCGAGCGTTATCCGGATTTATTGGGTTTAAAGGGAGCGCAG
GCGGAGATGTAAGCCAGCCGTAAAATCGTGGGGCTCAACCCCATCCCGCGGTTGGAACTGCATCCCTTGAGTGCACGAGA
GGATGGTGGAATTCGTGGTGTAGCGGTGAAATGCATAGATATCACGAAGAACTCCGATTGCGAAGGCAGCCATCTGGCGT
GTTACTGACGCTCATGCTCGAAGGTGCGGGTATCAAACAGGATTAGATACCCGGGTAGTCC
>t0009505_III-2;size=8;
CCTACGGGTGGCTGCAGTGAGGAATATTGGTCAATGGACGGAAGTCTGAACCAGCCATGCCGCGTGAAGGAAGACGGCCC
TATGGGTTGTAAACTTCTTTTGTGGTGGAGCAATAAGGCGTACGTGTACGTCGATGAGAGTACATCACGAATAAGCATCG
GCTAACTCCGTGCCAGCAGCCGCGGTAATACGGAGGATGCAAGCGTTATCCGGATTTATTGGGTTTAAAGGGTGCGTAGG
CTGTGCAGCAAGTCAGAGGTGAAAGCCCGGTGCTCAACACCGGAACTGCCTTTGATACTGTTGTGCTGGAATACGGATGC
CGTGGGAGGAATGAGTAGTGTAGCGGTGAAATGCATAGATATTACTCAGAACACCGATTGCGAAGGCATCTCACGAATCC
GTCATTGACGCTGAGGCACGAAAGTGTGGGGATCAAACAGGATTAGATACCCTAGTAGTCC
>t0006382_III-2;size=8;
CCTACGGGGGGCTGCAGTGGGGAATATTGGACAATGGGGGAAACCCTGATCCAGCGACGCCGCGTGAGTGAAGAAGTATT
TCGGTATGTAAAGCTCTATCAGCAAGGAAGAAAATGACGGTACTTGACTAAGAAGCTCCGGCTAAATACGTGCCAGCAGC
CGCGGTAATACGTATGGAGCAAGCGTTATCCGGATTTACTGGGTGTAAAGGGAGCGTAGACGGCAAAGCAAGTCTGAAGT
GAAATCCCGGGGCTCAACCCCGGAACTGCTTTGGAAACTGTTTAGCTAGAGTGCAGGAGAGGTAAGCGGAATTCCTAGTG
TAGCGGTGAAATGCGTAGATATTAGGAGGAACACCAGTGGCGAAGGCGGCTTACTGGACTGTAACTGACGTTGAGGCTCG
AAAGCGTGGGGAGCAAACAGGATTAGATACCCGTGTAGTCC
>t0031305_III-2;size=8;
CCTACGGGCGGCAGCAGGCGCGCAAACTTTACAATGCGAGCAATCGTGATAAGGAAACCCTGAGTGCCTGTTGATGCAGG
CTGTTCATTAGTTTAAATTGCTGGTGAAGAAAGGGCAGGGCAAGACCGGTGCCAGCCGCCGCGGTAATACCGGCTGCTCG
AGTGATGGCCACTATTACTGGGTTTAAAGCGTCCGTAGCTTGATTGTTAGGTCTCTTGGGAAATCTTCAGGCTTAACCTT
AAGGCGTCTAAGAGATACCGGCAATCTTGGGACTGGGAGAGGTAAACCGTACTTCGGGGGTAGGAGTGAAATCTTGTAAT
CCTCGAGGGACGACCTATGGCGAAGGCAGTTTACCAGAACAGCTTCGACAGTGAGGGACGAAAGCTGGGGGAGCAAACGG
GATTAGATACCCTAGTAGTCC
>t0010478_III-2;size=8;
CCTACGGGTGGCTGCAGTAGGGAATCTTCGGCAATGGGGGCAACCCTGACCGAGCAACGCCGCGTGAGTGAAGAAGGTTT
TCGGATCGTAAAGCTCTGTTGTAAGAGAAGAACGTGTGTGAGAGTGGAAAGTTCACACAGTGACGGTAACTTACCAGAAA
GGGACGGCTAACTACGTGCCAGCAGCCGCGGTAATACGTAGGTCCCGAGCGTTGTCCGGATTTATTGGGCGTAAAGCGAG
CGCAGGCGGTTTAATAAGTCTGAAGTTAAAGGCAGTGGCTTAACCATTGTTCGCTTTGGAAACTGTTAGACTTGAGTGCA
GAAGGGGAGAGTGGAATTCCATGTGTAGCGGTGAAATGCGTAGATATATGGAGGAACACCGGTGGCGAAAGCGGCTCTCT
GGTCTGTAACTGACGCTGAGGCTCGAAAGCGTGGGGAGCAAACAGGATTAGATACCCTAGTAGTCC
>t0006388_III-2;size=8;
CCTACGGGAGGCTGCAGTGGGGAATATTGGACAATGGGGGAAACCCTGATCCAGCGACGCCGCGTGAGTGAAGAAGTATT
TCGGTATGTAAAGCTCTATCAGCAAGGAAGAAAATGACGGTACTTGACTAAGAAGCTCCGGCTAAATACGTGCCAGCAGC
CGCGGTAATACGTATGGAGCAAGCGTTATCCGGATTTACTGGGTGTAAAGGGAGCGTAGACGGCAAAGCAAGTCTGAAGT
GAAATCCCGGGGCTCAACCCCGGAACTGCTTTGGAAACTGTTTAGCTAGAGTGCAGGAGAGGTAAGCGGAATTCCTAGTG
TAGCGGTGAAATGCGTAGATATTAGGAGGAACACCAGTGGCGAAGGCGGCTTACTGGACTGTAACTGACGTTGAGGCTCG
AAAGCGTGGGGAGCAAACAGGATTAGATACCCGAGTAGTCC
>t0031632_III-2;size=8;
CCTACGGGAGGCAGCAGTAAGGGATATTGGGCAATGGGGGCGACCCTGACCCAGCCATGCCGCGTGAGGGAATGAGGCCC
TACGGGTCGTGAACCTCTTTTGCCTGGGGATAACGGCGGCGTCGGGAACGCCGCGTGCAGGTACCAGGCGAATAAGCATC
GGCTAACTCCGTGCCAGCAGCCGCGGTAATACGGAGGATGCGAGCGTTATCCGGATTCATTGGGTTTAAAGGGTGCGCAG
GCGGCCCGTCAAGTCAGCGGTGAAATCCGGGGGCCCAACCCCCGAAGTGCCGTTGATACTGTCGGGCTGGAATGCGGTCG
AGGCGGGCGGAATGTGGCGTGTAGCGGTGAAATGCATAGATATGCCACAGAACTCCGATAGCGAAGGCAGCTCGCCAGGC
CTGCATTGACGCTCGGGCACGAAAGCGTGGGGATCGAACAGGATTAGATACCCCAGTAGTCC
>t0009270_III-2;size=8;
CCTACGGGGGGCTGCAGTGGGGAATATTGGACAATGGGGGAAACCCTGATCCAGCGACGCCGCGTGAGTGAAGAAGTATT
TCGGTATGTAAAGCTCTATCAGCAGGGAAGATGATGACGGTACCTGACTAAGAAGCACCGGCTAAATACGTGCCAGCAGC
CGCGGTAATACGTATGGTGCAAGCGTTATCCGGATTTACTGGGTGTAAAGGGAGCGTAGGCGGCTATGCAAGTCAGATGT
GAAAGCCCGGGGCTCAACCCCGGGACTGCATTTGAAACTGCGTAGCTTGAGTGCAGGAGAGGCAGGCGGAATTCCTAGTG
TAGCGGTGAAATGCGTAGATATTAGGAAGAACACCGGTGGCGAAGGCGGCCTGCTGGACTGAGACTGACGCTGAGGCTCG
AAAGCGTGGGGAGCAAACAGGATTAGATACCCGGGTAGTCC
>t0017863_III-2;size=8;
CCTACGGGAGGCTGCAGTGGGGAATATTGGACAATGGGGGAAACCCTGATCCAGCGACGCCGCGTGAGTGAAGAAGTATT
TCGGTATGTAAAGCTCTATCAGCAGGGAAGATGATGACGGTACCTGACTAAGAAGCACCGGCTAAATACGTGCCAGCAGC
CGCGGTAATACGTATGGTGCAAGCGTTATCCGGATTTACTGGGTGTAAAGGGAGCGTAGGCGGCTATGCAAGTCAGATGT
GAAAGCCCGGGGCTCAACCCCGGGACTGCATTTGAAACTGCGTAGCTTGAGTGCAGGAGAGGCAGGCGGAATTCCTAGTG
TAGCGGTGAAATGCGTAGATATTAGGAAGAACACCGGTGGCGAAGGCGGCCTGCTGGACTGAGACTGACGCTGAGGCTCG
AAAGCGTGGGGAGCAAACAGGATTAGATACCCGTGTAGTCC
>t0005921_III-2;size=8;
CCTACGGGGGGCAGCAGTAAGGGATATTGGGCAATGGGGGCGACCCTGACCCAGCCATGCCGCGTGAGGGAATGAGGCCC
TACGGGTCGTGAACCTCTTTTGCCTGGGGATAACGGCGGCGTCGGGAACGCCGCGTGCAGGTACCAGGCGAATAAGCATC
GGCTAACTCCGTGCCAGCAGCCGCGGTAATACGGAGGATGCGAGCGTTATCCGGATTCATTGGGTTTAAAGGGTGCGCAG
GCGGCCCGTCAAGTCAGCGGTGAAATCCGGGGGCCCAACCCCCGAAGTGCCGTTGATACTGTCGGGCTGGAATGCGGTCG
AGGCGGGCGGAATGTGGCGTGTAGCGGTGAAATGCATAGATATGCCACAGAACTCCGATAGCGAAGGCAGCTCGCCAGGC
CTGCATTGACGCTCGGGCACGAAAGCGTGGGGATCGAACAGGATTAGATACCCGAGTAGTCC
>t0003905_III-2;size=8;
CCTACGGGTGGCTGCAGTGGGGGATATTGCACAATGGGCGAAAGCCTGATGCAGCGACGCCGCGTGAGGGAAGACGGTTT
TCGGATTGTAAACCTCTGTCTTCGGGGACGAAAAAGGACGGTACCCGAGGAGGAAGCCACGGCTAACTACGTGCCAGCAG
CCGCGGTAATACGTAGGTGGCAAGCGTTGTCCGGAATTACTGGGTGTAAAGGGAGAGTAGGCGGGACTGCAAGTCCGTTG
TTAAATCTATCGGCTCAACCGGTAGCTGCGGCGGAAACTGTAGTTCTTGAGTGAAGTAGAGGCAGGCGGAATTCCTAGTG
TAGCGGTGAAATGCGTAGATATTAGGAGGAACACCAGTGGCGAAGGCGGCCTGCTGGGCTTTAACTGACGCTGAGGCTCG
AAAGTGTGGGGAGCAAACAGGATTAGATACCCTAGTAGTCC
>t0003570_III-2;size=8;
CCTACGGGCGGCTGCAGTGAGGAATATTGGTCAATGGACGAGAGTCTGAACCAGCCAAGTAGCGTGCAGGATGACGGCCC
TATGGGTTGTAAACTGCTTTTGTACGGGAATAAAGTGACCTACGTGTAGGTTTTTGCATGTACCGTAAGAATAAGGACCG
GCTAATTCCGTGCCAGCAGCCGCGGTAATACGGAAGGTCCGGGCGTTATCCGGATTTATTGGGTTTAAAGGGAGCGTAGG
CCGTGCTTTAAGCGTGTTGTGAAATGTAGGCGCCCAACGTCTGCACTGCAGCGCGAACTGGAGCACTTGAGTACGCAGGA
AGTAGGCGGAATTCGTCGTGTAGCGGTGAAATGCTTAGATATGACGAAGAACTCCGATTGGGAAGCCAGCTTACTGTAGC
GCCACTGACGCTGATGCTCGAAAGCGTGGGTATCGAACAGGATTAGATACCCGGGTAGTCC
>t0014697_III-2;size=8;
CCTACGGGTGGCTGCAGTGGGGAATATTGGACAATGGGGGAAACCCTGATCCAGCGACGCCGCGTGAGTGAAGAAGTATT
TCGGTATGTAAAGCTCTATCAGCAGGGAAGATGATGACGGTACCTGACTAAGAAGCACCGGCTAAATACGTGCCAGCAGC
CGCGGTAATACGTATGGTGCAAGCGTTATCCGGATTTACTGGGTGTAAAGGGAGCGTAGGCGGCTATGCAAGTCAGATGT
GAAAGCCCGGGGCTCAACCCCGGGACTGCATTTGAAACTGCGTAGCTTGAGTGCAGGAGAGGCAGGCGGAATTCCTAGTG
TAGCGGTGAAATGCGTAGATATTAGGAAGAACACCGGTGGCGAAGGCGGCCTGCTGGACTGAGACTGACGCTGAGGCTCG
AAAGCGTGGGGAGCAAACAGGATTAGATACCCTGGTAGTCC
>t0003960_III-2;size=8;
CCTACGGGCGGCTGCAGTAGGGAATATTGGGCAATGGAGGCAACTCTGACCCAGCCATGCCGCGTGAAGGAAGACGGCCC
TATGGGTTGTAAACTTCTTTTGTCGCAGAGTAAACCCGGTCACGTGTGGCCGGTTGAGAGTATGCGAGGAATAAGTATCG
GCTAACTCCGTGCCAGCAGCCGCGGTAATACGGGGGATACGAGCGTTATCCGGATTTATTGGGTTTAAAGGGTGCGCAGG
CGGATCGGTAAGTCAGGGGTGAAAAGTTGGGGCTCAACTCCAATCGTGCCTTTGATACTGCCGGACTAGAGTGTGATAGA
CGCGGCCGGAATGTGATGTGTAGCGGTGAAATGCTTAGATATGTCACAGAACACCGATCGAGAAGTCAGGTCGCGAGTTC
ACTACTGACGCTCAGGCACGAAAGCGTGGGGATCAAACAGGATTAGATACCCCAGTAGTCC
>t0000256_III-2;size=8;
CCTACGGGAGGCTGCAGCTAAGAATATTCCGCAATGGACGAAAGTCTGACGGAGCGACGCCGCGTGGATGATGAAGGCCG
GAAGGTTGTAAAATCCTTTTGAATGAGACGAATAAGCAGGTCAGGGAATGGGCTTGTGGTGACGGTATCATTTGAATAAG
CAACGGCTAATTACGTGCCAGCAGCCGCGGTAACACGTAAGTTGCGAGCGTTGTTCGGAATTATTGGGCGTAAAGGGCAT
GTAGGCGGTTCTGCAAGCTTGGTGTGAAATCCCGGAGCTTAACTCCGGAACTGCATTGAGAACTGCAGGGCTAGAATTAC
TGAAGGGCAACTGGAATTCCAAGTGTAGGGGTGAAATCTGTAGATATTTGGAAGAACACCAATGGCGAAGGCAAGTTGCT
GGCAGATAATTGACGCTGAGGTGCGAAGGTGCGGGGAGCAAACAGGATTAGATACCCTAGTAGTCC
>t0018227_III-2;size=8;
CCTACGGGGGGCTGCAGTGAGGAATATTGGTCAATGGGCGAGAGCCTGAACCAGCCAAGTAGCGTGCAGGATGACGGCCC
TATGGGTTGTAAACTGCTTTTGTGCGGGAATAACGTTGCGCTCGTGAGCGCAAGTGCATGTACCGTACGAATAAGGATCG
GCTAACTCCGTGCCAGCAGCCGCGGTAATACGGAGGATCCGAGCGTTATCCGGATTTATTGGGTTTAAAGGGAGCGTAGG
CGGAAGATCAAGTCAGCTGTGAAATGTAGATGCTCAACATCTGCACTGCAGTTGAAACTGGTTTTCTTGAGTGCGTAAGG
GGCAGGCGGAATTCGTCGTGTAGCGGTGAAATGCTTAGATATGACGAAGAACTCCGATCGCGAAGGCAGCTTGCCGGGCC
GCAACTGACGCTGAAGCTCGAAGGTGCGGGTATCGAACAGGATTAGATACCCTTGTAGTCC
>t0008686_III-2;size=8;
CCTACGGGAGGCTGCAGTGGGGAATATTGCACAATGGAGGAAACTCTGATGCAGCGACGCCGCGTGAGTGAAGAAGTATT
TCGGTATGTAAAGCTCTATCAGCAGGAAAGAAAATGACGGTACCTGACTAAGAAGCCCCGGCTAACTACGTGCCAGCAGC
CGCGGTAATACGTAGGGGGCAAGCGTTATCCGGATTTACTGGGTGTAAAGGGAGCGTAGACGGCGAAGCAAGTCTGAAGT
GAAAGCTCGGGGCTCAACCCCGGAACTGCTTTGGAAACTGTTTTGCTGGAGTGCAGGAGAGGTAAGCGGAATTCCTAGTG
TAGCGGTGAAATGCGTAGATATTAGGAGGAACACCAGAGGCGAAGGCGGCTTACTGGACTGTAACTGACGTTGAGGCTCG
AAGGCGTGGGGAGCAAACAGGATTAGATACCCTTGTAGTCC
>t0003504_III-2;size=8;
CCTACGGGAGGCTGCAGTGGGGAATATTGGACAATGGGGGAAACCCTGATCCAGCGACGCCGCGTGAGTGAAGAAGTATT
TCGGTATGTAAAGCTCTATCAGCAAGGAAGAAAATGACGGTACTTGACTAAGAAGCCCCGGCTAACTACGTGCCAGCAGC
CGCGGTAATACGTAGGGGGCAAGCGTTATCCGGATTTACTGGGTGTAAAGGGAGCGTAGACGGCAATTTAAGTCTGAAGT
GAAAGCCCCGGGCTCAACCCGGGAACTGCTTTGGAAACTGGATAGCTAGAGTGCAGGAGAGGTAAGTGGAATTCCTAGTG
TAGCGGTGAAATGCGTAGATATTAGGAGGAACACCAGTGGCGAAGGCGGCTTACTGGACTGTAACTGACGTTGAGGCTCG
AAAGCGTGGGGAGCAAACAGGATTAGATACCCTAGTAGTCC
>t0002299_III-2;size=8;
CCTACGGGTGGCTGCAGTGGGGAATATTGGACAATGGGGGAAACCCTGATCCAGCGACGCCGCGTGAGTGAAGAAGTATT
TCGGTATGTAAAGCTCTATCAGCAAGGAAGAAAATGACGGTACTTGACTAAGAAGCCCCGGCTAACTACGTGCCAGCAGC
CGCGGTAATACGTAGGGGGCAAGCGTTATCCGGATTTACTGGGTGTAAAGGGAGCGTAGACGGTATGGCAAGTCTGAAGT
GAAATGCATGGGCTCAACCCATGAACTGCTTTGGAAACTGTCAAACTAGAGTGCAGGAGAGGTAAGTGGAATTCCTAGTG
TAGCGGTGAAATGCGTAGATATTAGGAGGAACACCAGTGGCGAAGGCGGCTTACTGGACTGTAACTGACGTTGAGGCTCG
AAAGCGTGGGGAGCAAACAGGATTAGATACCCGTGTAGTCC
>t0023093_III-2;size=8;
CCTACGGGGGGCTGCAGTGAGGAATATTGGTCAATGGGCGAGAGCCTGAACCAGCCAAGTAGCGTGAAGGATGACGGCCC
TACGGGTTGTAAACTTCTTTTGCCGGGGGATAAAAAACGGGACGTGTCCCGTCTTGCAGGTACCCGTGCGAATAAGGACC
GGCTAATTCCGTGCCAGCAGCCGCGGTAATACGGAAGGTCCGAGCGTTATCCGGATTTATTGGGTTTAAAGGGAGCGCAG
GCGGAGATGTAAGCCAGCCGTAAAATCGTGGGGCTCAACCCCATCCCGCGGTTGGAACTGCATCCCTTGAGTGCACGAGA
GGATGGTGGAATTCGTGGTGTAGCGGTGAAATGCATAGATATCACGAAGAACTCCGATTGCGAAGGCAGCCATCTGGCGT
GTTACTGACGCTCATGCTCGAAGGTGCGGGTATCAAACAGGATTAGATACCCCTGTAGTCC
>t0021540_III-2;size=8;
CCTACGGGGGGCTGCAGTGGGGAATATTGGACAATGGGGGAAACCCTGATCCAGCGACGCCGCGTGAGTGAAGAAGTATT
TCGGTATGTAAAGCTCTATCAGCAAGGAAGAAAATGACGGTACTTGACTAAGAAGCCCCGGCTAACTACGTGCCAGCAGC
CGCGGTAATACGTAGGGGGCAAGCGTTATCCGGATTTACTGGGTGTAAAGGGAGCGTAGACGGCAATTTAAGTCTGAAGT
GAAAGCCCCGGGCTCAACCCGGGAACTGCTTTGGAAACTGGATAGCTAGAGTGCAGGAGAGGTAAGTGGAATTCCTAGTG
TAGCGGTGAAATGCGTAGATATTAGGAGGAACACCAGTGGCGAAGGCGGCTTACTGGACTGTAACTGACGTTGAGGCTCG
AAAGCGTGGGGAGCAAACAGGATTAGATACCCGAGTAGTCC
>t0000295_III-2;size=8;
CCTACGGGTGGCTGCAGTAGGGAATATTGGGCAATGGAGGCAACTCTGACCCAGCCATGCCGCGTGAAGGAAGACGGCCC
TATGGGTTGTAAACTTCTTTTGTCGCAGAGTAAACCCGGTCACGTGTGGCCGGTTGAGAGTATGCGAGGAATAAGTATCG
GCTAACTCCGTGCCAGCAGCCGCGGTAATACGGGGGATACGAGCGTTATCCGGATTTATTGGGTTTAAAGGGTGCGCAGG
CGGATCGGTAAGTCAGGGGTGAAAAGTTGGGGCTCAACTCCAATCGTGCCTTTGATACTGCCGGACTAGAGTGTGATAGA
CGCGGCCGGAATGTGATGTGTAGCGGTGAAATGCTTAGATATGTCACAGAACACCGATCGAGAAGTCAGGTCGCGAGTTC
ACTACTGACGCTCAGGCACGAAAGCGTGGGGATCAAACAGGATTAGATACCCGTGTAGTCC
>t0012500_III-2;size=8;
CCTACGGGGGGCAGCAGTAGGGAATATTGGTCAATGGGGGAAACCCTGAACCAGCGACGCCGCGTGAGTGAAGAAGTATT
TCGGTATGTAAAGCTCTATCAGCAGGGACGATAATGACGGTACCTGACTAAGAAGCCCCGGCTAACTACGTGCCAGCAGC
CGCGGTAATACGTAGGGGGCAAGCGTTATCCGGATTTACTGGGTGTAAAGGGAGCGTAGGTGGCCATGCAAGTCAGATGT
GAAATCCCGGGGCTCAACCCCGGAGCTGCATTTGAAACTGCGTAGCTAGAGTGCAGGAGAGGTAAGCGGAATTCCTAGTG
TAGCGGTGAAATGCGTAGATATTAGGAGGAACACCAGTGGCGAAAGCGGCTTGCTGGACTGCAACTGACACTGAGGCTCG
AAAGCGTGGGGAGCAAACAGGATTAGATACCCGAGTAGTCC
>t0012282_III-2;size=8;
CCTACGGGCGGCTGCAGTAAGGGATATTGGGCAATGGGGGCGACCCTGACCCAGCCATGCCGCGTGAGGGAATGAGGCCC
TACGGGTCGTGAACCTCTTTTGCCTGGGGATAACGGCGGCGTCGGGAACGCCGCGTGCAGGTACCAGGCGAATAAGCATC
GGCTAACTCCGTGCCAGCAGCCGCGGTAATACGGAGGATGCGAGCGTTATCCGGATTCATTGGGTTTAAAGGGTGCGCAG
GCGGCCCGTCAAGTCAGCGGTGAAATCCGGGGGCCCAACCCCCGAAGTGCCGTTGATACTGTCGGGCTGGAATGCGGTCG
AGGCGGGCGGAATGTGGCGTGTAGCGGTGAAATGCATAGATATGCCACAGAACTCCGATAGCGAAGGCAGCTCGCCAGGC
CTGCATTGACGCTCGGGCACGAAAGCGTGGGGATCGAACAGGATTAGATACCCTAGTAGTCC
>t0005356_III-2;size=8;
CCTACGGGAGGCAGCAGTGGGGAATATTGGACAATGGGGGAAACCCTGATCCAGCGACGCCGCGTGAGTGAAGAAGTATT
TCGGTATGTAAAGCTCTATCAGCAAGGAAGAAAATGACGGTACTTGACTAAGAAGCTCCGGCTAAATACGTGCCAGCAGC
CGCGGTAATACGTATGGAGCAAGCGTTATCCGGATTTACTGGGTGTAAAGGGAGCGTAGACGGCAAAGCAAGTCTGAAGT
GAAATGCCGGGGCTTAACCCCGGAACTGCTTTGGAAACTGTTTAGCTAGAGTGCAGGAGAGGTAAGCGGAATTCCTAGTG
TAGCGGTGAAATGCGTAGATATTAGGAGGAACACCAGTGGCGAAGGCGGCTTACTGGACTGTAACTGACGTTGAGGCTCG
AAAGCGTGGGGAGCAAACAGGATTAGATACCCTAGTAGTCC
>t0005254_III-2;size=8;
CCTACGGGGGGCAGCAGTGGGGAATATTGCACAATGGAGGAAACTCTGATGCAGCGACGCCGCGTGAGTGAAGAAGTATT
TCGGTATGTAAAGCTCTATCAGCAGGAAAGAAAATGACGGTACCTGACTAAGAAGCCCCGGCTAACTACGTGCCAGCAGC
CGCGGTAATACGTAGGGGGCAAGCGTTATCCGGATTTACTGGGTGTAAAGGGAGCGTAGACGGCGAAGCAAGTCTGAAGT
GAAAGCTCGGGGCTCAACCCCGGAACTGCTTTGGAAACTGTTTTGCTGGAGTGCAGGAGAGGTAAGCGGAATTCCTAGTG
TAGCGGTGAAATGCGTAGATATTAGGAGGAACACCAGAGGCGAAGGCGGCTTACTGGACTGTAACTGACGTTGAGGCTCG
AAGGCGTGGGGAGCAAACAGGATTAGATACCCTTGTAGTCC
>t0005324_III-2;size=8;
CCTACGGGAGGCTGCAGTGAGGAATATTGGTCAATGGACGAGAGTCTGAACCAGCCAAGTAGCGTGCAGGATGACGGCCC
TATGGGTTGTAAACTGCTTTTGTACGGGAATAAAGTGACCTACGTGTAGGTTTTTGCATGTACCGTAAGAATAAGGACCG
GCTAATTCCGTGCCAGCAGCCGCGGTAATACGGAAGGTCCGGGCGTTATCCGGATTTATTGGGTTTAAAGGGAGCGTAGG
CCGTGCTTTAAGCGTGTTGTGAAATGTAGGCGCCCAACGTCTGCACTGCAGCGCGAACTGGAGCACTTGAGTACGCAGGA
AGTAGGCGGAATTCGTCGTGTAGCGGTGAAATGCTTAGATATGACGAAGAACTCCGATTGGGAAGCCAGCTTACTGTAGC
GCCACTGACGCTGATGCTCGAAAGCGTGGGTATCGAACAGGATTAGATACCCCTGTAGTCC
>t0001776_III-2;size=8;
CCTACGGGGGGCTGCAGTAAGGGATATTGGGCAATGGGGGCGACCCTGACCCAGCCATGCCGCGTGAGGGAATGAGGCCC
TACGGGTCGTGAACCTCTTTTGCCTGGGGATAACGGCGGCGTCGGGAACGCCGCGTGCAGGTACCAGGCGAATAAGCATC
GGCTAACTCCGTGCCAGCAGCCGCGGTAATACGGAGGATGCGAGCGTTATCCGGATTCATTGGGTTTAAAGGGTGCGCAG
GCGGCCCGTCAAGTCAGCGGTGAAATCCGGGGGCCCAACCCCCGAAGTGCCGTTGATACTGTCGGGCTGGAATGCGGTCG
AGGCGGGCGGAATGTGGCGTGTAGCGGTGAAATGCATAGATATGCCACAGAACTCCGATAGCGAAGGCAGCTCGCCAGGC
CTGCATTGACGCTCGGGCACGAAAGCGTGGGGATCGAACAGGATTAGATACCCCGGTAGTCC
>t0012167_III-2;size=8;
CCTACGGGCGGCTGCAGTGAGGAATATTGGACAATGGTCGGAAGACTGATCCAGCCATGCCGCGTGAAGGAAGAATGTCC
TATGGATTGTAAACTTCTTTTGTACGGGAGCAATAAGGTGTATGCATACACCGATGAGAGTACCGTACGAATAAGCATCG
GCTAACTCCGTGCCAGCAGCCGCGGTAATACGGAGGATGCGAGCGTTATCCGGATTTATTGGGTTTAAAGGGTGCGTAGG
CGGAATGCCAAGTCAGCGGTGAAACGCACGCGCTTAACGCGTGACCTGCCGTTGAAACTGGTAATCTGGAATACGGATGC
TGTGGGAGGAATGTGTGGTGTAGCGGTGAAATGCATAGATATCACACAGAACACCGATTGCGAAGGCATCTCACAAATCC
GTCATTGACGCTGAGGCACGAAAGTGTGGGGATCAAACAGGATTAGATACCCTAGTAGTCC
>t0010761_III-2;size=8;
CCTACGGGGGGCAGCAGTAGGGAATCTTCGGCAATGGGGGCAACCCTGACCGAGCAACGCCGCGTGAGTGAAGAAGGTTT
TCGGATCGTAAAGCTCTGTTGTAAGAGAAGAACGTGTGTGAGAGTGGAAAGTTCACACAGTGACGGTAACTTACCAGAAA
GGGACGGCTAACTACGTGCCAGCAGCCGCGGTAATACGTAGGTCCCGAGCGTTGTCCGGATTTATTGGGCGTAAAGCGAG
CGCAGGCGGTTTAATAAGTCTGAAGTTAAAGGCAGTGGCTTAACCATTGTTCGCTTTGGAAACTGTTAGACTTGAGTGCA
GAAGGGGAGAGTGGAATTCCATGTGTAGCGGTGAAATGCGTAGATATATGGAGGAACACCGGTGGCGAAAGCGGCTCTCT
GGTCTGTAACTGACGCTGAGGCTCGAAAGCGTGGGGAGCAAACAGGATTAGATACCCTTGTAGTCC
>t0001429_III-2;size=8;
CCTACGGGGGGCAGCAGTGGGGAATATTGCACAATGGAGGAAACTCTGATGCAGCGACGCCGCGTGAGTGAAGAAGTATT
TCGGTATGTAAAGCTCTATCAGCAGGAAAGAAAATGACGGTACCTGACTAAGAAGCCCCGGCTAACTACGTGCCAGCAGC
CGCGGTAATACGTAGGGGGCAAGCGTTATCCGGATTTACTGGGTGTAAAGGGAGCGTAGACGGCGAAGCAAGTCTGAAGT
GAAAGCTCGGGGCTCAACCCCGGAACTGCTTTGGAAACTGTTTTGCTGGAGTGCAGGAGAGGTAAGCGGAATTCCTAGTG
TAGCGGTGAAATGCGTAGATATTAGGAGGAACACCAGAGGCGAAGGCGGCTTACTGGACTGTAACTGACGTTGAGGCTCG
AAGGCGTGGGGAGCAAACAGGATTAGATACCCCAGTAGTCC
>t0001922_III-2;size=8;
CCTACGGGTGGCTGCAGTGGGGAATATTGGACAATGGGGGAAACCCTGATCCAGCGACGCCGCGTGAGTGAAGAAGTATT
TCGGTATGTAAAGCTCTATCAGCAAGGAAGAAAATGACGGTACTTGACTAAGAAGCCCCGGCTAACTACGTGCCAGCAGC
CGCGGTAATACGTAGGGGGCAAGCGTTATCCGGATTTACTGGGTGTAAAGGGAGCGTAGACGGTATGGCAAGTCTGAAGT
GAAATGCATGGGCTCAACCCATGAACTGCTTTGGAAACTGTCAAACTAGAGTGCAGGAGAGGTAAGTGGAATTCCTAGTG
TAGCGGTGAAATGCGTAGATATTAGGAGGAACACCAGTGGCGAAGGCGGCTTACTGGACTGTAACTGACGTTGAGGCTCG
AAAGCGTGGGGAGCAAACAGGATTAGATACCCGAGTAGTCC
>t0015061_III-2;size=8;
CCTACGGGGGGCTGCAGTGGGGAATATTGGACAATGGGGGAAACCCTGATCCAGCGACGCCGCGTGAGTGAAGAAGTATT
TCGGTATGTAAAGCTCTATCAGCAAGGAAGAAAATGACGGTACTTGACTAAGAAGCCCCGGCTAACTACGTGCCAGCAGC
CGCGGTAATACGTAGGGGGCAAGCGTTATCCGGATTTACTGGGTGTAAAGGGAGCGTAGACGGCATAGCAAGTCTGAAGT
GAAATGCATGGGCTCAACCCATGAACTGCTTTGGAAACTGTTAAGCTAGAGTGCAGGAGAGGTAAGTGGAATTCCTAGTG
TAGCGGTGAAATGCGTAGATATTAGGAGGAACACCAGTGGCGAAGGCGGCTTACTGGACTGTAACTGACGTTGAGGCTCG
AAAGCGTGGGGAGCAAACAGGATTAGATACCCGGGTAGTCC
>t0014202_III-2;size=8;
CCTACGGGGGGCAGCAGTGGGGAATATTGGACAATGGGGGAAACCCTGATCCAGCGACGCCGCGTGAGTGAAGAAGTATT
TCGGTATGTAAAGCTCTATCAGCAAGGAAGAAAATGACGGTACTTGACTAAGAAGCCCCGGCTAACTACGTGCCAGCAGC
CGCGGTAATACGTAGGGGGCAAGCGTTATCCGGATTTACTGGGTGTAAAGGGAGCGTAGACGGCATAGCAAGTCTGAAGT
GAAATGCATGGGCTCAACCCATGAACTGCTTTGGAAACTGTTAAGCTAGAGTGCAGGAGAGGTAAGTGGAATTCCTAGTG
TAGCGGTGAAATGCGTAGATATTAGGAGGAACACCAGTGGCGAAGGCGGCTTACTGGACTGTAACTGACGTTGAGGCTCG
AAAGCGTGGGGAGCAAACAGGATTAGATACCCTTGTAGTCC
>t0008767_III-2;size=8;
CCTACGGGCGGCTGCAGTGGGGAATATTGGACAATGGGGGAAACCCTGATCCAGCGACGCCGCGTGAGTGAAGAAGTATT
TCGGTATGTAAAGCTCTATCAGCAAGGAAGAAAATGACGGTACTTGACTAAGAAGCCCCGGCTAACTACGTGCCAGCAGC
CGCGGTAATACGTAGGGGGCAAGCGTTATCCGGATTTACTGGGTGTAAAGGGAGCGTAGACGGCATAGCAAGTCTGAAGT
GAAATGCATGGGCTCAACCCATGAACTGCTTTGGAAACTGTTAAGCTAGAGTGCAGGAGAGGTAAGTGGAATTCCTAGTG
TAGCGGTGAAATGCGTAGATATTAGGAGGAACACCAGTGGCGAAGGCGGCTTACTGGACTGTAACTGACGTTGAGGCTCG
AAAGCGTGGGGAGCAAACAGGATTAGATACCCCGGTAGTCC
>t0003119_III-2;size=8;
CCTACGGGTGGCTGCAGTGGGGAATATTGGACAATGGGGGAAACCCTGATCCAGCGACGCCGCGTGAGTGAAGAAGTATT
TCGGTATGTAAAGCTCTATCAGCAAGGAAGAAAATGACGGTACTTGACTAAGAAGCTCCGGCTAAATACGTGCCAGCAGC
CGCGGTAATACGTATGGAGCAAGCGTTATCCGGATTTACTGGGTGTAAAGGGAGCGTAGACGGCAAAGCAAGTCTGAAGT
GAAATGCCGGGGCTTAACCCCGGAACTGCTTTGGAAACTGTTTAGCTAGAGTGCAGGAGAGGTAAGCGGAATTCCTAGTG
TAGCGGTGAAATGCGTAGATATTAGGAGGAACACCAGTGGCGAAGGCGGCTTACTGGACTGTAACTGACGTTGAGGCTCG
AAAGCGTGGGGAGCAAACAGGATTAGATACCCTTGTAGTCC
>t0043734_III-2;size=8;
CCTACGGGGGGCTGCAGTGAGGAATATTGGTCAATGGGCGAGAGCCTGAACCAGCCAAGTAGCGTGCAGGAAGACGGCCC
TATGGGTTGTAAACTGCTTTTGTGCGGGAATAACGTTGTGCTCGTGAGCGCAAGTGCATGTACCGTACGAATAAGGATCG
GCTAACTCCGTGCCAGCAGCCGCGGTAATACGGAGGATCCGAGCGTTATCCGGATTTATTGGGTTTAAAGGGAGCGTAGG
CGGAAGATCAAGTCAGCTGTGAAATGTAGATGCTCAACGTCTGCACTGCAGTTGAAACTGGTTTTCTTGAGTGCGTAAGA
GGCAGGCGGAATTCGTCGTGTAGCGGTGAAATGCTTAGATATGACGAAGAACTCCGATCGCGAAGGCAGCTTGCCGGGCC
GCAACTGACGCTGAAGCTCGAAGGTGCGGGTATCGAACAGGATTAGATACCCGAGTAGTCC
>t0002368_III-2;size=8;
CCTACGGGGGGCTGCAGTGGGGAATATTGGACAATGGGGGAAACCCTGATCCAGCGACGCCGCGTGAGTGAAGAAGTATT
TCGGTATGTAAAGCTCTATCAGCAGGGAAGATGATGACGGTACCTGACTAAGAAGCACCGGCTAAATACGTGCCAGCAGC
CGCGGTAATACGTATGGTGCAAGCGTTATCCGGATTTACTGGGTGTAAAGGGAGCGTAGGCGGCTATGCAAGTCAGATGT
GAAAGCCCGGGGCTCAACCCCGGGACTGCATTTGAAACTGCGTAGCTTGAGTGCAGGAGAGGCAGGCGGAATTCCTAGTG
TAGCGGTGAAATGCGTAGATATTAGGAAGAACACCGGTGGCGAAGGCGGCCTGCTGGACTGAGACTGACGCTGAGGCTCG
AAAGCGTGGGGAGCAAACAGGATTAGATACCCTGGTAGTCC
>t0007769_III-2;size=8;
CCTACGGGGGGCTGCAGCTAAGAATATTCCGCAATGGACGAAAGTCTGACGGAGCGACGCCGCGTGGATGATGAAGGCCG
GAAGGTTGTAAAATCCTTTTGAATGAGACGAATAAGCAGGTCAGGGAATGGGCTTGTGGTGACGGTATCATTTGAATAAG
CAACGGCTAATTACGTGCCAGCAGCCGCGGTAACACGTAAGTTGCGAGCGTTGTTCGGAATTATTGGGCGTAAAGGGCAT
GTAGGCGGTTCTGCAAGCTTGGTGTGAAATCCCGGAGCTTAACTCCGGAACTGCATTGAGAACTGCAGGGCTAGAATTAC
TGAAGGGCAACTGGAATTCCAAGTGTAGGGGTGAAATCTGTAGATATTTGGAAGAACACCAATGGCGAAGGCAAGTTGCT
GGCAGATAATTGACGCTGAGGTGCGAAGGTGCGGGGAGCAAACAGGATTAGATACCCCAGTAGTCC
>t0009003_III-2;size=8;
CCTACGGGAGGCAGCAGTAGGGAATATTGGTCAATGGGGGAAACCCTGAACCAGCGACGCCGCGTGAGTGAAGAAGTATT
TCGGTATGTAAAGCTCTATCAGCAGGGACGATAATGACGGTACCTGACTAAGAAGCCCCGGCTAACTACGTGCCAGCAGC
CGCGGTAATACGTAGGGGGCAAGCGTTATCCGGATTTACTGGGTGTAAAGGGAGCGTAGGTGGCCATGCAAGTCAGATGT
GAAATCCCGGGGCTCAACCCCGGAGCTGCATTTGAAACTGCGTAGCTAGAGTGCAGGAGAGGTAAGCGGAATTCCTAGTG
TAGCGGTGAAATGCGTAGATATTAGGAGGAACACCAGTGGCGAAAGCGGCTTGCTGGACTGCAACTGACACTGAGGCTCG
AAAGCGTGGGGAGCAAACAGGATTAGATACCCTAGTAGTCC
>t0025046_III-2;size=8;
CCTACGGGGGGCTGCAGTGAGGAATATTGGTCAATGGGCGAGAGCCTGAACCAGCCAAGTAGCGTGCAGGAAGACGGCCC
TATGGGTTGTAAACTGCTTTTGTGCGGGAATAACGTTGTGCTCGTGAGCGCAAGTGCATGTACCGTACGAATAAGGATCG
GCTAACTCCGTGCCAGCAGCCGCGGTAATACGGAGGATCCGAGCGTTATCCGGATTTATTGGGTTTAAAGGGAGCGTAGG
CGGAAGATCAAGTCAGCTGTGAAATGTAGATGCTCAACGTCTGCACTGCAGTTGAAACTGGTTTTCTTGAGTGCGTAAGA
GGCAGGCGGAATTCGTCGTGTAGCGGTGAAATGCTTAGATATGACGAAGAACTCCGATCGCGAAGGCAGCTTGCCGGGCC
GCAACTGACGCTGAAGCTCGAAGGTGCGGGTATCGAACAGGATTAGATACCCCAGTAGTCC
>t0006782_III-2;size=8;
CCTACGGGGGGCAGCAGCTAAGAATATTCCGCAATGGACGAAAGTCTGACGGAGCGACGCCGCGTGGATGATGAAGGTCG
GAAGATTGTAAAATCCTTTTATAACTGAGGAATAAGTATTGTGAGAGAAACGCAGTATGGTGACTGTAGGTTATGAATAA
GCAACGGCTAATTACGTGCCAGCAGCCGCGGTAACACGTAAGTTGCGAGCGTTGTTCGGAATTATTGGGCGTAAAGGGCA
TGTAGGCGGTTTTGCAAGCTTGATGTGAAAGGCAGGAGCTTAACTCCTGGACTGCGTTGAGAACTGCATAACTAGAGTCA
CTGAGGGGCAATCAGAATTCCAGGTGTAGGGGTGAAATCTGTAGATATCTGGAAGAATACCAATGGCGAAGGCAGGTTAC
CAGCAGATGACTGACGCTGAGGTGCGAAGGTGCGGGGAGCAAACAGGATTAGATACCCCAGTAGTCC
>t0014561_III-2;size=8;
CCTACGGGTGGCTGCAGTGGGGAATATTGGACAATGGGGGAAACCCTGATCCAGCGACGCCGCGTGAGTGAAGAAGTATT
TCGGTATGTAAAGCTCTATCAGCAGGGAAGATAATGACGGTACCTGACTAAGAAGCCCCGGCTAACTACGTGCCAGCAGC
CGCGGTAATACGTAGGGGGCAAGCGTTATCCGGATTTACTGGGTGTAAAGGGAGCGTAGACGGTATGGCAAGTCTGATGT
GAAAACCCGGGGCTCAACCCCGGGACTGCATTGGAAACTGTCAAACTAGAGTGCAGGAGGGGTAAGTGGAATTCCTAGTG
TAGCGGTGAAATGCGTAGATATTAGGAGGAACACCAGTGGCGAAGGCGGCTTACTGGACTGTAACTGACGTTGAGGCTCG
AAAGCGTGGGGAGCAAACAGGATTAGATACCCTTGTAGTCC
>t0018876_III-2;size=8;
CCTACGGGAGGCAGCAGTAGGGAATATTGGTCAATGGGGGAAACCCTGAACCAGCGACGCCGCGTGAGTGAAGAAGTATT
TCGGTATGTAAAGCTCTATCAGCAGGGACGATAATGACGGTACCTGACTAAGAAGCCCCGGCTAACTACGTGCCAGCAGC
CGCGGTAATACGTAGGGGGCAAGCGTTATCCGGATTTACTGGGTGTAAAGGGAGCGTAGGTGGCCATGCAAGTCAGATGT
GAAATCCCGGGGCTCAACCCCGGAGCTGCATTTGAAACTGCGTAGCTAGAGTGCAGGAGAGGTAAGCGGAATTCCTAGTG
TAGCGGTGAAATGCGTAGATATTAGGAGGAACACCAGTGGCGAAAGCGGCTTGCTGGACTGCAACTGACACTGAGGCTCG
AAAGCGTGGGGAGCAAACAGGATTAGATACCCCAGTAGTCC
>t0019142_III-2;size=8;
CCTACGGGGGGCAGCAGTGGGGAATATTGGACAATGGGGGAAACCCTGATCCAGCGACGCCGCGTGAGTGAAGAAGTATT
TCGGTATGTAAAGCTCTATCAGCAGGGAAGATAATGACGGTACCTGACTAAGAAGCCCCGGCTAACTACGTGCCAGCAGC
CGCGGTAATACGTAGGGGGCAAGCGTTATCCGGATTTACTGGGTGTAAAGGGAGCGTAGACGGCATGGCAAGTCTGATGT
GAAAACCCGGGGCTCAACCCCGGGACTGCATTGGAAACTGTCAGGCTAGAGTGCAGGAGAGGTAAGTGGAATTCCTAGTG
TAGCGGTGAAATGCGTAGATATTAGGAGGAACACCAGTGGCGAAGGCGGCTTACTGGACTGTAACTGACGTTGAGGCTCG
AAAGCGTGGGGAGCAAACAGGATTAGATACCCCAGTAGTCC
>t0002400_III-2;size=8;
CCTACGGGCGGCTGCAGTGGGGAATATTGGACAATGGGGGAAACCCTGATCCAGCGACGCCGCGTGAGTGAAGAAGTATT
TCGGTATGTAAAGCTCTATCAGCAGGGAAGATAATGACGGTACCTGACTAAGAAGCCCCGGCTAACTACGTGCCAGCAGC
CGCGGTAATACGTAGGGGGCAAGCGTTATCCGGATTTACTGGGTGTAAAGGGAGCGTAGACGGTATGGCAAGTCTGATGT
GAAAACCCGGGGCTCAACCCCGGGACTGCATTGGAAACTGTCAAACTAGAGTGCAGGAGGGGTAAGTGGAATTCCTAGTG
TAGCGGTGAAATGCGTAGATATTAGGAGGAACACCAGTGGCGAAGGCGGCTTACTGGACTGTAACTGACGTTGAGGCTCG
AAAGCGTGGGGAGCAAACAGGATTAGATACCCTAGTAGTCC
>t0009971_III-2;size=8;
CCTACGGGCGGCTGCAGTGGGGAATATTGGACAATGGGGGAAACCCTGATCCAGCGACGCCGCGTGAGTGAAGAAGTATT
TCGGTATGTAAAGCTCTATCAGCAAGGAAGAAAATGACGGTACTTGACTAAGAAGCTCCGGCTAAATACGTGCCAGCAGC
CGCGGTAATACGTATGGAGCAAGCGTTATCCGGATTTACTGGGTGTAAAGGGAGCGTAGACGGCAAAGCAAGTCTGAAGT
GAAATCCCGGGGCTCAACCCCGGAACTGCTTTGGAAACTGTTTAGCTAGAGTGCAGGAGAGGTAAGCGGAATTCCTAGTG
TAGCGGTGAAATGCGTAGATATTAGGAGGAACACCAGTGGCGAAGGCGGCTTACTGGACTGTAACTGACGTTGAGGCTCG
AAAGCGTGGGGAGCAAACAGGATTAGATACCCCAGTAGTCC
>t0008661_III-2;size=8;
CCTACGGGAGGCTGCAGTGAGGAATATTGGACAATGGTCGGAAGACTGATCCAGCCATGCCGCGTGAAGGAAGAATGTCC
TATGGATTGTAAACTTCTTTTGTACGGGAGCAATAAGGTGTATGCATACACCGATGAGAGTACCGTACGAATAAGCATCG
GCTAACTCCGTGCCAGCAGCCGCGGTAATACGGAGGATGCGAGCGTTATCCGGATTTATTGGGTTTAAAGGGTGCGTAGG
CGGAATGCCAAGTCAGCGGTGAAACGCACGCGCTTAACGCGTGACCTGCCGTTGAAACTGGTAATCTGGAATACGGATGC
TGTGGGAGGAATGTGTGGTGTAGCGGTGAAATGCATAGATATCACACAGAACACCGATTGCGAAGGCATCTCACAAATCC
GTCATTGACGCTGAGGCACGAAAGTGTGGGGATCAAACAGGATTAGATACCCTGGTAGTCC
>t0005340_III-2;size=8;
CCTACGGGGGGCTGCAGTGAGGAATATTGGTCAATGGGCGGAAGCCTGAACCAGCCATGTCGCGTGCAGGACTACGGCCC
TACGGGTCTTAAACTGCTTTTGATTGGGGATAAAGTGGGGGACGCGTCCCCTATTGCAGGTACCAATCGAATAAGGATCG
GCTAACTCCGTGCCAGCAGCCGCGGTAATACGGAGGATCCGAGCGTTATCCGGATTTATTGGGTTTAAAGGGTGCGTAGG
CGGGCTGTTAAGTCAGCGGTGAAACCCCCGGGCTCAACCCGGGGACTGCCATTGAAACTGGCGGCCTAGAGTACGTTGGG
AGTGCGCGGAATGTGTGGTGTAGCGGTGAAATGCATAGATATCACACAGAACACCGATCGCGAAGGCAGCGCACTACGCC
GCAACTGACGCTGAGGCACGAAGGCGCGGGGATCGAACAGGATTAGATACCCCAGTAGTCC
>t0020604_III-2;size=8;
CCTACGGGGGGCTGCAGTGGGGAATATTGGACAATGGGGGAAACCCTGATCCAGCGACGCCGCGTGAGTGAAGAAGTATT
TCGGTATGTAAAGCTCTATCAGCAAGGAAGAAAATGACGGTACTTGACTAAGAAGCTCCGGCTAAATACGTGCCAGCAGC
CGCGGTAATACGTATGGAGCAAGCGTTATCCGGATTTACTGGGTGTAAAGGGAGCGTAGACGGCAAAGCAAGTCTGAAGT
GAAATGCCGGGGCTTAACCCCGGAACTGCTTTGGAAACTGTTTAGCTAGAGTGCAGGAGAGGTAAGCGGAATTCCTAGTG
TAGCGGTGAAATGCGTAGATATTAGGAGGAACACCAGTGGCGAAGGCGGCTTACTGGACTGTAACTGACGTTGAGGCTCG
AAAGCGTGGGGAGCAAACAGGATTAGATACCCGGGTAGTCC
>t0002885_III-2;size=8;
CCTACGGGGGGCTGCAGTGAGGAATATTGGTCAATGGGCGGAAGCCTGAACCAGCCAAGTCGCGTGAGGGAAGACGGCCC
TACGGGTTGTAAACCTCTTTTTCGGGGGAATAAAGTTCGCCACGCGTGGCGTTTTGCATGTACCCCGCGAATAAGGATCG
GCTAACTCCGTGCCAGCAGCCGCGGTAATACGGAGGATCCGAGTGTTATCCGGATTTATTGGGTTTAAAGGGTGCGTAGG
CGGGATGTCAAGTCAGTGGTGAAATGGTGCGGCTCAACCGTAGCATTGCCGTTGAAACTGGCGTCCTTGAGTGCGAATGA
GGTACGCGGAACGTGTCATGTAGCGGTGAAATGCATAGATATGACACAGAACACCGATTGCGAAGGCAGCGTACTGGGAC
GCGACTGACGCTGAGGCACGAAAGTGCGGGGATCGAACAGGATTAGATACCCTAGTAGTCC
>t0017848_III-2;size=8;
CCTACGGGAGGCAGCAGTGAGGAATATTGGTCAATGGGCGGAAGCCTGAACCAGCCATGCCGCGTGAAGGATTAAGGCCC
TATGGGTCGTAAACTTCTTTTGAGCGGGAGCAATAAGCGCTACGCGTAGCGCGATGAGAGTACCGTTCGAATAAGCATCG
GCTAACTCCGTGCCAGCAGCCGCGGTAATACGGAGGATGCAAGCGTTATCCGGATTTATTGGGTTTAAAGGGTGCGTAGG
CTGTCGGTCAAGTCAGAGGTGAAAGCCCGGGGCTCAACTCCGGAACTGCCTTTGATACTGTCCGGCTTGAATACTGTTGC
CGTGGGAGGAATGAGTAGTGTAGCGGTGAAATGCATAGATATTACTCAGAACACCGATTGCGAAGGCATCTCACGAAGCA
GCGATTGACGCTGAGGCACGAAAGCGTGGGGATCAAACAGGATTAGATACCCTTGTAGTCC
>t0006182_III-2;size=8;
CCTACGGGTGGCTGCAGTGGGGAATATTGGACAATGGGGGAAACCCTGATCCAGCGACGCCGCGTGAGTGAAGAAGTATT
TCGGTATGTAAAGCTCTATCAGCAAGGAAGAAAATGACGGTACTTGACTAAGAAGCTCCGGCTAAATACGTGCCAGCAGC
CGCGGTAATACGTATGGAGCAAGCGTTATCCGGATTTACTGGGTGTAAAGGGAGCGTAGACGGCAAAGCAAGTCTGAAGT
GAAATCCCGGGGCTCAACCCCGGAACTGCTTTGGAAACTGTTTAGCTAGAGTGCAGGAGAGGTAAGCGGAATTCCTAGTG
TAGCGGTGAAATGCGTAGATATTAGGAGGAACACCAGTGGCGAAGGCGGCTTACTGGACTGTAACTGACGTTGAGGCTCG
AAAGCGTGGGGAGCAAACAGGATTAGATACCCGAGTAGTCC
>t0011097_III-2;size=8;
CCTACGGGTGGCTGCAGTAGGGAATCTTCGGCAATGGGGGCAACCCTGACCGAGCAACGCCGCGTGAGTGAAGAAGGTTT
TCGGATCGTAAAGCTCTGTTGTAAGAGAAGAACGTGTGTGAGAGTGGAAAGTTCACACAGTGACGGTAACTTACCAGAAA
GGGACGGCTAACTACGTGCCAGCAGCCGCGGTAATACGTAGGTCCCGAGCGTTGTCCGGATTTATTGGGCGTAAAGCGAG
CGCAGGCGGTTTAATAAGTCTGAAGTTAAAGGCAGTGGCTTAACCATTGTTCGCTTTGGAAACTGTTAGACTTGAGTGCA
GAAGGGGAGAGTGGAATTCCATGTGTAGCGGTGAAATGCGTAGATATATGGAGGAACACCGGTGGCGAAAGCGGCTCTCT
GGTCTGTAACTGACGCTGAGGCTCGAAAGCGTGGGGAGCAAACAGGATTAGATACCCTTGTAGTCC
>t0003831_III-2;size=8;
CCTACGGGCGGCTGCAGTGAGGAATATTGGTCAATGGACGAGAGTCTGAACCAGCCAAGTAGCGTGCAGGATGACGGCCC
TATGGGTTGTAAACTGCTTTTGTACGGGAATAAAGTGACCTACGTGTAGGTTTTTGCATGTACCGTAAGAATAAGGACCG
GCTAATTCCGTGCCAGCAGCCGCGGTAATACGGAAGGTCCGGGCGTTATCCGGATTTATTGGGTTTAAAGGGAGCGTAGG
CCGTGCTTTAAGCGTGTTGTGAAATGTAGGCGCCCAACGTCTGCACTGCAGCGCGAACTGGAGCACTTGAGTACGCAGGA
AGTAGGCGGAATTCGTCGTGTAGCGGTGAAATGCTTAGATATGACGAAGAACTCCGATTGGGAAGCCAGCTTACTGTAGC
GCCACTGACGCTGATGCTCGAAAGCGTGGGTATCGAACAGGATTAGATACCCTTGTAGTCC
>t0004593_III-2;size=8;
CCTACGGGAGGCTGCAGTGGGGAATATTGGACAATGGGGGAAACCCTGATCCAGCGACGCCGCGTGAGTGAAGAAGTATT
TCGGTATGTAAAGCTCTATCAGCAGGGAAGATAATGACGGTACCTGACTAAGAAGCCCCGGCTAACTACGTGCCAGCAGC
CGCGGTAATACGTAGGGGGCAAGCGTTATCCGGATTTACTGGGTGTAAAGGGAGCGTAGACGGCATGGCAAGTCTGATGT
GAAAACCCGGGGCTCAACCCCGGGACTGCATTGGAAACTGTCAGGCTAGAGTGCAGGAGAGGTAAGTGGAATTCCTAGTG
TAGCGGTGAAATGCGTAGATATTAGGAGGAACACCAGTGGCGAAGGCGGCTTACTGGACTGTAACTGACGTTGAGGCTCG
AAAGCGTGGGGAGCAAACAGGATTAGATACCCCTGTAGTCC
>t0002385_III-2;size=8;
CCTACGGGGGGCTGCAGTGGGGAATATTGCACAATGGAGGAAACTCTGATGCAGCGACGCCGCGTGAGTGAAGAAGTATT
TCGGTATGTAAAGCTCTATCAGCAGGAAAGAAAATGACGGTACCTGACTAAGAAGCCCCGGCTAACTACGTGCCAGCAGC
CGCGGTAATACGTAGGGGGCAAGCGTTATCCGGATTTACTGGGTGTAAAGGGAGCGTAGACGGCGAAGCAAGTCTGAAGT
GAAAGCTCGGGGCTCAACCCCGGAACTGCTTTGGAAACTGTTTTGCTGGAGTGCAGGAGAGGTAAGCGGAATTCCTAGTG
TAGCGGTGAAATGCGTAGATATTAGGAGGAACACCAGAGGCGAAGGCGGCTTACTGGACTGTAACTGACGTTGAGGCTCG
AAGGCGTGGGGAGCAAACAGGATTAGATACCCGAGTAGTCC
>t0040989_III-2;size=8;
CCTACGGGTGGCTGCAGCTAAGAATATTCCGCAATGGACGAAAGTCTGACGGAGCGACGCCGCGTGGATGATGAAGGCCG
GAAGGTTGTAAAATCCTTTTGAATGAGACGAATAAGCAGGTCAGGGAATGGGCTTGTGGTGACGGTATCATTTGAATAAG
CAACGGCTAATTACGTGCCAGCAGCCGCGGTAACACGTAAGTTGCGAGCGTTGTTCGGAATTATTGGGCGTAAAGGGCAT
GTAGGCGGTTCTGCAAGCTTGGTGTGAAATCCCGGAGCTTAACTCCGGAACTGCATTGAGAACTGCAGGGCTAGAATTAC
TGAAGGGCAACTGGAATTCCAAGTGTAGGGGTGAAATCTGTAGATATTTGGAAGAACACCAATGGCGAAGGCAAGTTGCT
GGCAGATAATTGACGCTGAGGTGCGAAGGTGCGGGGAGCAAACAGGATTAGATACCCTGGTAGTCC
>t0005115_III-2;size=8;
CCTACGGGCGGCTGCAGTGGGGAATATTGCACAATGGGGGAAACCCTGATGCAGCGATGCCGCGTGGAGGAAGAAGGTTT
TCGGATTGTAAACTCCTGTCTTAAAGGACGATAATGACGGTACTTTAGGAGGAAGCTCCGGCTAACTACGTGCCAGCAGC
CGCGGTAATACGTAGGGAGCGAGCGTTGTCCGGAATTACTGGGTGTAAAGGGAGCGTAGGCGGGACTGCAAGTCAGATGT
GAAATGCCGGGGCTTAACCCCGGAGCTGCATTTGAAACTGTGGTTCTTGAGTGAAGTAGAGGCAAGCGGAATTCCTGGTG
TAGCGGTGAAATGCGTAGATATCAGGAGGAACACCGGTGGCGAAGGCGGCTTGCTGGGCTTTTACTGACGCTGAGGCTCG
AAAGCGTGGGTAGCAAACAGGATTAGATACCCTAGTAGTCC
>t0013154_III-2;size=8;
CCTACGGGGGGCAGCAGTGGGGAATATTGGACAATGGGGGAAACCCTGATCCAGCGACGCCGCGTGAGTGAAGAAGTATT
TCGGTATGTAAAGCTCTATCAGCAGGGAAGATGATGACGGTACCTGACTAAGAAGCACCGGCTAAATACGTGCCAGCAGC
CGCGGTAATACGTATGGTGCAAGCGTTATCCGGATTTACTGGGTGTAAAGGGAGCGTAGGCGGCTATGCAAGTCAGATGT
GAAAGCCCGGGGCTCAACCCCGGGACTGCATTTGAAACTGCGTAGCTTGAGTGCAGGAGAGGCAGGCGGAATTCCTAGTG
TAGCGGTGAAATGCGTAGATATTAGGAAGAACACCGGTGGCGAAGGCGGCCTGCTGGACTGAGACTGACGCTGAGGCTCG
AAAGCGTGGGGAGCAAACAGGATTAGATACCCCTGTAGTCC
>t0013259_III-2;size=8;
CCTACGGGAGGCTGCAGCTAAGAATATTCCGCAATGGACGAAAGTCTGACGGAGCGACGCCGCGTGGATGATGAAGGCCG
GAAGGTTGTAAAATCCTTTTGAATGAGACGAATAAGCAGGTCAGGGAATGGGCTTGTGGTGACGGTATCATTTGAATAAG
CAACGGCTAATTACGTGCCAGCAGCCGCGGTAACACGTAAGTTGCGAGCGTTGTTCGGAATTATTGGGCGTAAAGGGCAT
GTAGGCGGTTCTGCAAGCTTGGTGTGAAATCCCGGAGCTTAACTCCGGAACTGCATTGAGAACTGCAGGGCTAGAATTAC
TGAAGGGCAACTGGAATTCCAAGTGTAGGGGTGAAATCTGTAGATATTTGGAAGAACACCAATGGCGAAGGCAAGTTGCT
GGCAGATAATTGACGCTGAGGTGCGAAGGTGCGGGGAGCAAACAGGATTAGATACCCTTGTAGTCC
>t0007943_III-2;size=8;
CCTACGGGCGGCAGCAGTGGGGAATATTGGACAATGGGGGAAACCCTGATCCAGCGACGCCGCGTGAGTGAAGAAGTATT
TCGGTATGTAAAGCTCTATCAGCAGGGAAGATGATGACGGTACCTGACTAAGAAGCACCGGCTAAATACGTGCCAGCAGC
CGCGGTAATACGTATGGTGCAAGCGTTATCCGGATTTACTGGGTGTAAAGGGAGCGTAGGCGGCTATGCAAGTCAGATGT
GAAAGCCCGGGGCTCAACCCCGGGACTGCATTTGAAACTGCGTAGCTTGAGTGCAGGAGAGGCAGGCGGAATTCCTAGTG
TAGCGGTGAAATGCGTAGATATTAGGAAGAACACCGGTGGCGAAGGCGGCCTGCTGGACTGAGACTGACGCTGAGGCTCG
AAAGCGTGGGGAGCAAACAGGATTAGATACCCTAGTAGTCC
>t0004002_III-2;size=8;
CCTACGGGAGGCTGCAGTGGGGAATATTGGACAATGGGGGAAACCCTGATCCAGCGACGCCGCGTGAGTGAAGAAGTATT
TCGGTATGTAAAGCTCTATCAGCAAGGAAGAAAATGACGGTACTTGACTAAGAAGCTCCGGCTAAATACGTGCCAGCAGC
CGCGGTAATACGTATGGAGCAAGCGTTATCCGGATTTACTGGGTGTAAAGGGAGCGTAGACGGCAAAGCAAGTCTGAAGT
GAAATCCCGGGGCTCAACCCCGGAACTGCTTTGGAAACTGTTTAGCTAGAGTGCAGGAGAGGTAAGCGGAATTCCTAGTG
TAGCGGTGAAATGCGTAGATATTAGGAGGAACACCAGTGGCGAAGGCGGCTTACTGGACTGTAACTGACGTTGAGGCTCG
AAAGCGTGGGGAGCAAACAGGATTAGATACCCGTGTAGTCC
>t0039019_III-2;size=8;
CCTACGGGCGGCTGCAGTGAGGAATATTGGTCAATGGGCGAGAGCCTGAACCAGCCAAGTAGCGTGAAGGATGACGGCCC
TACGGGTTGTAAACTTCTTTTGCCGGGGGATAAAAAACGGGACGTGTCCCGTCTTGCAGGTACCCGTGCGAATAAGGACC
GGCTAATTCCGTGCCAGCAGCCGCGGTAATACGGAAGGTCCGAGCGTTATCCGGATTTATTGGGTTTAAAGGGAGCGCAG
GCGGAGATGTAAGCCAGCCGTAAAATCGTGGGGCTCAACCCCATCCCGCGGTTGGAACTGCATCCCTTGAGTGCACGAGA
GGATGGTGGAATTCGTGGTGTAGCGGTGAAATGCATAGATATCACGAAGAACTCCGATTGCGAAGGCAGCCATCTGGCGT
GTTACTGACGCTCATGCTCGAAGGTGCGGGTATCAAACAGGATTAGATACCCCAGTAGTCC
>t0006770_III-2;size=8;
CCTACGGGAGGCTGCAGTGAGGAATATTGGTCAATGGGCGAGAGCCTGAACCAGCCATGTCGCGTGGAGGAATAAGGATC
TATGGTTCGTAAACTCCTTTTGCGGGGGGATAAAGTGCGGGACGTGTCCCGCTTTGCAGGTACCCCGCGAATAAGCATCG
GCTAACTCCGTGCCAGCAGCCGCGGTAATACGGAGGATGCGAGCGTTATCCGGATTTATTGGGTTTAAAGGGTGCGTAGG
CGGCCCCTTAAGTCGGCGGTGAAATTTCCGGGCTCAACCCGGTCACTGCCGTCGAAACTGGGGGGCTTGAGTGCGTTTGG
GGTGGCTGGAATGTGCGGTGTAGCGGTGAAATGCATAGATATCGCACAGAACGCCGATCGCGGAGGCAGGTCACCAAGCC
GCAACTGACGCTGAGGCACGAAAGCGCGGGGATCGAACAGGATTAGATACCCCGGTAGTCC
>t0017149_III-2;size=8;
CCTACGGGCGGCTGCAGTGGGGAATATTGGACAATGGGGGAAACCCTGATCCAGCGACGCCGCGTGAGTGAAGAAGTATT
TCGGTATGTAAAGCTCTATCAGCAAGGAAGAAAATGACGGTACTTGACTAAGAAGCCCCGGCTAACTACGTGCCAGCAGC
CGCGGTAATACGTAGGGGGCAAGCGTTATCCGGATTTACTGGGTGTAAAGGGAGCGTAGACGGTATGGCAAGTCTGAAGT
GAAATGCATGGGCTCAACCCATGAACTGCTTTGGAAACTGTCAAACTAGAGTGCAGGAGAGGTAAGTGGAATTCCTAGTG
TAGCGGTGAAATGCGTAGATATTAGGAGGAACACCAGTGGCGAAGGCGGCTTACTGGACTGTAACTGACGTTGAGGCTCG
AAAGCGTGGGGAGCAAACAGGATTAGATACCCTAGTAGTCC
>t0025566_III-2;size=8;
CCTACGGGCGGCAGCAGTAGGGAATATTGGTCAATGGGGGAAACCCTGAACCAGCGACGCCGCGTGAGTGAAGAAGTATT
TCGGTATGTAAAGCTCTATCAGCAGGGACGATAATGACGGTACCTGACTAAGAAGCCCCGGCTAACTACGTGCCAGCAGC
CGCGGTAATACGTAGGGGGCAAGCGTTATCCGGATTTACTGGGTGTAAAGGGAGCGTAGGTGGCCATGCAAGTCAGATGT
GAAATCCCGGGGCTCAACCCCGGAGCTGCATTTGAAACTGCGTAGCTAGAGTGCAGGAGAGGTAAGCGGAATTCCTAGTG
TAGCGGTGAAATGCGTAGATATTAGGAGGAACACCAGTGGCGAAAGCGGCTTGCTGGACTGCAACTGACACTGAGGCTCG
AAAGCGTGGGGAGCAAACAGGATTAGATACCCGAGTAGTCC
>t0002360_III-2;size=8;
CCTACGGGAGGCTGCAGTGGGGAATATTGCACAATGGGGGAAACCCTGATGCAGCGACGCCGCGTGAGTGATGAAGTATT
TCGGTATGTAAAGCTCTATCAGCAGGGAAGATAATGACGGTACCTGACTAAGAAGCACCGGCTAAATACGTGCCAGCAGC
CGCGGTAATACGTATGGTGCAAGCGTTATCCGGATTTACTGGGTGTAAAGGGAGCGTAGACGGCTTGGTAAGTCTGATGT
GAAAGCTATGGGCTCAACCCATAAACTGCATTGGAAACTATTAAGCTAGAGTGTCGGAGAGGTAAGTGGAATTCCTAGTG
TAGCGGTGAAATGCGTAGATATTAGGAGGAACACCAGTGGCGAAGGCGGCTTACTGGACGATAACTGACGTTGAGGCTCG
AAAGCGTGGGGAGCAAACAGGATTAGATACCCCAGTAGTCC
>t0015235_III-2;size=8;
CCTACGGGGGGCTGCAGTGGGGAATATTGGACAATGGGGGAAACCCTGATCCAGCGACGCCGCGTGAGTGAAGAAGTATT
TCGGTATGTAAAGCTCTATCAGCAGGGAAGATGATGACGGTACCTGACTAAGAAGCACCGGCTAAATACGTGCCAGCAGC
CGCGGTAATACGTATGGTGCAAGCGTTATCCGGATTTACTGGGTGTAAAGGGAGCGTAGGCGGCTATGCAAGTCAGATGT
GAAAGCCCGGGGCTCAACCCCGGGACTGCATTTGAAACTGCGTAGCTTGAGTGCAGGAGAGGCAGGCGGAATTCCTAGTG
TAGCGGTGAAATGCGTAGATATTAGGAAGAACACCGGTGGCGAAGGCGGCCTGCTGGACTGAGACTGACGCTGAGGCTCG
AAAGCGTGGGGAGCAAACAGGATTAGATACCCCGGTAGTCC
>t0036082_III-2;size=8;
CCTACGGGGGGCAGCAGTAGGGAATATTGGACAATGGGGGCAACCCTGATCCAGCGACGCCGCGTGAGTGAAGAAATATT
TCGGTATGTAAAGCTCTATCAGCAGGGAAGAAAATGACGGTACCTGACTAAGAAGCACCGGCTAAATACGTGCCAGCAGC
CGCGGTAATACGTATGGTGCAAGCGTTATTCGGATTTACTGGGTGTAAAGGGAGCGTAGACGGCATGGCAAGTCTGAAGT
GAAATGCGGGGGCTCAACCCCTGAACTGCTTTGGAAACTGTCAAGCTAGAGTGTCGGAGAGGTAAGTGGAATTCCTAGTG
TAGCGGTGAAATGCGTAGATATTAGGAGGAACACCAGTGGCGAAGGCGGCTTACTGGACGATAACTGACGTTGAGGCTCG
AAAGCGTGGGGAGCAAACAGGATTAGATACCCTGGTAGTCC
>t0001423_III-2;size=8;
CCTACGGGGGGCAGCAGTGAGGAATATTGGTCAATGGGCGAGAGCCTGAACCAGCCATGTCGCGTGGAGGAATAAGGATC
TATGGTTCGTAAACTCCTTTTGCGGGGGGATAAAGTGCGGGACGTGTCCCGCTTTGCAGGTACCCCGCGAATAAGCATCG
GCTAACTCCGTGCCAGCAGCCGCGGTAATACGGAGGATGCGAGCGTTATCCGGATTTATTGGGTTTAAAGGGTGCGTAGG
CGGCCCCTTAAGTCGGCGGTGAAATTTCCGGGCTCAACCCGGTCACTGCCGTCGAAACTGGGGGGCTTGAGTGCGTTTGG
GGTGGCTGGAATGTGCGGTGTAGCGGTGAAATGCATAGATATCGCACAGAACGCCGATCGCGGAGGCAGGTCACCAAGCC
GCAACTGACGCTGAGGCACGAAAGCGCGGGGATCGAACAGGATTAGATACCCCAGTAGTCC
>t0015709_III-2;size=8;
CCTACGGGCGGCTGCAGTGGGGGATATTGCACAATGGAGGAAACTCTGATGCAGCGACGCCGCGTGAGTGAAGAAGTATT
TCGGTATGTAAAGCTCTATCAGCAGGGAAGAAAGGCTCGTAAGAGAGATGACGGTACCTGACTAAGAAGCCCCGGCTAAC
TACGTGCCAGCAGCCGCGGTAATACGTAGGGGGCAAGCGTTATCCGGATTTACTGGGTGTAAAGGGAGCGCAGACGGTCA
AGCAAGTCTGAAGTGAAACCCCACGGCTCAACCGTGGGCTTGCTTTGGAAACTGTTTGACTAGAGTACTGGAGAGGTAAG
CGGAATTCCTAGTGTAGCGGTGAAATGCGTAGATATTAGGAGGAACATCGGTGGCGAAGGCGGCTTACTGGACAGCAACT
GACGTTGAGGCTCGAAGGCGTGGGGAGCAAACAGGATTAGATACCCCAGTAGTCC
>t0000892_III-2;size=8;
CCTACGGGAGGCTGCAGTGAGGAATATTGGTCAATGGACGAGAGTCTGAACCAGCCAAGTAGCGTGCAGGATGACGGCCC
TATGGGTTGTAAACTGCTTTTGTACGGGAATAAAGTGACCTACGTGTAGGTTTTTGCATGTACCGTAAGAATAAGGACCG
GCTAATTCCGTGCCAGCAGCCGCGGTAATACGGAAGGTCCGGGCGTTATCCGGATTTATTGGGTTTAAAGGGAGCGTAGG
CCGTGCTTTAAGCGTGTTGTGAAATGTAGGCGCCCAACGTCTGCACTGCAGCGCGAACTGGAGCACTTGAGTACGCAGGA
AGTAGGCGGAATTCGTCGTGTAGCGGTGAAATGCTTAGATATGACGAAGAACTCCGATTGGGAAGCCAGCTTACTGTAGC
GCCACTGACGCTGATGCTCGAAAGCGTGGGTATCGAACAGGATTAGATACCCTTGTAGTCC
>t0021234_III-2;size=8;
CCTACGGGCGGCAGCAGTGGGGAATATTGGACAATGGGGGAAACCCTGATCCAGCGACGCCGCGTGAGTGAAGAAGTATT
TCGGTATGTAAAGCTCTATCAGCAAGGAAGAAAATGACGGTACTTGACTAAGAAGCCCCGGCTAACTACGTGCCAGCAGC
CGCGGTAATACGTAGGGGGCAAGCGTTATCCGGATTTACTGGGTGTAAAGGGAGCGTAGACGGTATGGCAAGTCTGAAGT
GAAATGCATGGGCTCAACCCATGAACTGCTTTGGAAACTGTCAAACTAGAGTGCAGGAGAGGTAAGTGGAATTCCTAGTG
TAGCGGTGAAATGCGTAGATATTAGGAGGAACACCAGTGGCGAAGGCGGCTTACTGGACTGTAACTGACGTTGAGGCTCG
AAAGCGTGGGGAGCAAACAGGATTAGATACCCTAGTAGTCC
>t0010260_III-2;size=8;
CCTACGGGCGGCTGCAGTGGGGAATATTGGACAATGGGGGAAACCCTGATCCAGCGACGCCGCGTGAGTGAAGAAGTATT
TCGGTATGTAAAGCTCTATCAGCAGGGAAGATAATGACGGTACCTGACTAAGAAGCCCCGGCTAACTACGTGCCAGCAGC
CGCGGTAATACGTAGGGGGCAAGCGTTATCCGGATTTACTGGGTGTAAAGGGAGCGTAGACGGCATGGCAAGTCTGATGT
GAAAACCCGGGGCTCAACCCCGGGACTGCATTGGAAACTGTCAGGCTAGAGTGCAGGAGAGGTAAGTGGAATTCCTAGTG
TAGCGGTGAAATGCGTAGATATTAGGAGGAACACCAGTGGCGAAGGCGGCTTACTGGACTGTAACTGACGTTGAGGCTCG
AAAGCGTGGGGAGCAAACAGGATTAGATACCCCAGTAGTCC
>t0006207_III-2;size=8;
CCTACGGGGGGCTGCAGTGAGGAATATTGGTCAATGGGCGAGAGCCTGAACCAGCCAAGTAGCGTGAAGGATGACGGCCC
TACGGGTTGTAAACTTCTTTTGCCGGGGGATAAAAAACGGGACGTGTCCCGTCTTGCAGGTACCCGTGCGAATAAGGACC
GGCTAATTCCGTGCCAGCAGCCGCGGTAATACGGAAGGTCCGAGCGTTATCCGGATTTATTGGGTTTAAAGGGAGCGCAG
GCGGAGATGTAAGCCAGCCGTAAAATCGTGGGGCTCAACCCCATCCCGCGGTTGGAACTGCATCCCTTGAGTGCACGAGA
GGATGGTGGAATTCGTGGTGTAGCGGTGAAATGCATAGATATCACGAAGAACTCCGATTGCGAAGGCAGCCATCTGGCGT
GTTACTGACGCTCATGCTCGAAGGTGCGGGTATCAAACAGGATTAGATACCCGTGTAGTCC
>t0015701_III-2;size=8;
CCTACGGGAGGCTGCAGTGAGGAATATTGGTCAATGGGCGAGAGCCTGAACCAGCCAAGTAGCGTGAAGGATGACGGCCC
TACGGGTTGTAAACTTCTTTTGCCGGGGGATAAAAAACGGGACGTGTCCCGTCTTGCAGGTACCCGTGCGAATAAGGACC
GGCTAATTCCGTGCCAGCAGCCGCGGTAATACGGAAGGTCCGAGCGTTATCCGGATTTATTGGGTTTAAAGGGAGCGCAG
GCGGAGATGTAAGCCAGCCGTAAAATCGTGGGGCTCAACCCCATCCCGCGGTTGGAACTGCATCCCTTGAGTGCACGAGA
GGATGGTGGAATTCGTGGTGTAGCGGTGAAATGCATAGATATCACGAAGAACTCCGATTGCGAAGGCAGCCATCTGGCGT
GTTACTGACGCTCATGCTCGAAGGTGCGGGTATCAAACAGGATTAGATACCCCTGTAGTCC
>t0005865_III-2;size=8;
CCTACGGGCGGCTGCAGTGGGGAATATTGGACAATGGGGGAAACCCTGATCCAGCGACGCCGCGTGAGTGAAGAAGTATT
TCGGTATGTAAAGCTCTATCAGCAAGGAAGAAAATGACGGTACTTGACTAAGAAGCCCCGGCTAACTACGTGCCAGCAGC
CGCGGTAATACGTAGGGGGCAAGCGTTATCCGGATTTACTGGGTGTAAAGGGAGCGTAGACGGCATAGCAAGTCTGAAGT
GAAATGCATGGGCTCAACCCATGAACTGCTTTGGAAACTGTTAAGCTAGAGTGCAGGAGAGGTAAGTGGAATTCCTAGTG
TAGCGGTGAAATGCGTAGATATTAGGAGGAACACCAGTGGCGAAGGCGGCTTACTGGACTGTAACTGACGTTGAGGCTCG
AAAGCGTGGGGAGCAAACAGGATTAGATACCCTGGTAGTCC
>t0025235_III-2;size=8;
CCTACGGGGGGCTGCAGTGAGGAATATTGGTCAATGGACGAGAGTCTGAACCAGCCAAGTAGCGTGCAGGATGACGGCCC
TATGGGTTGTAAACTGCTTTTGTACGGGAATAAAGTGACCCACGTGTGGGTTTTTGCATGTACCGTAAGAATAAGGACCG
GCTAATTCCGTGCCAGCAGCCGCGGTAATACGGAAGGTCCGGGCGTTATCCGGATTTATTGGGTTTAAAGGGAGCGTAGG
CCGTGCTTTAAGCGTGTTGTGAAATGTAGGCGCCCAACGTCTGCACTGCAGCGCGAACTGGAGCACTTGAGTACGCAGGA
AGTAGGCGGAATTCGTCGTGTAGCGGTGAAATGCTTAGATATGACGAAGAACTCCGATTGGGAAGCCAGCTTACTGTAGC
GCCACTGACGCTGATGCTCGAAAGCGTGGGTATCGAACAGGATTAGATACCCTAGTAGTCC
>t0002606_III-2;size=8;
CCTACGGGGGGCTGCAGTGAGGAATATTGGACAATGGCCGGAAGGCTGATCCAGCCATGCCGCGTGCGGGAGGACGGCCC
TATGGGTTGTAAACCGCTTTTGCGGGGGAGCAATAAGGTCCACGTGTGGGCCGATGAGAGTACCCCGCGAATAAGCATCG
GCTAACTCCGTGCCAGCAGCCGCGGTAATACGGAGGATGCAAGCGTTATCCGGATTTATTGGGTTTAAAGGGTGCGTAGG
CGGTTTGCTAAGCGGGAGGTGAAATGCCGGCGCTCAACGTCGGAAGTGCCTCCCGAACTGGTGGACTGGAATGACTCTGC
CGTGGGAGGAATGTGTAGTGTAGCGGTGAAATGCTTAGAGATTACACAGAACACCGATTGCGAAGGCATCTCACGAAGGG
TTGATTGACGCTGAGGCACGAAAGCGTGGGGATCAAACAGGATTAGATACCCCTGTAGTCC
>t0006202_III-2;size=8;
CCTACGGGGGGCTGCAGTGGGGAATATTGGACAATGGGGGAAACCCTGATCCAGCGACGCCGCGTGAGTGAAGAAGTATT
TCGGTATGTAAAGCTCTATCAGCAAGGAAGAAAATGACGGTACTTGACTAAGAAGCTCCGGCTAAATACGTGCCAGCAGC
CGCGGTAATACGTATGGAGCAAGCGTTATCCGGATTTACTGGGTGTAAAGGGAGCGTAGACGGCAAAGCAAGTCTGAAGT
GAAATCCCGGGGCTCAACCCCGGAACTGCTTTGGAAACTGTTTAGCTAGAGTGCAGGAGAGGTAAGCGGAATTCCTAGTG
TAGCGGTGAAATGCGTAGATATTAGGAGGAACACCAGTGGCGAAGGCGGCTTACTGGACTGTAACTGACGTTGAGGCTCG
AAAGCGTGGGGAGCAAACAGGATTAGATACCCTGGTAGTCC
>t0001018_III-2;size=8;
CCTACGGGGGGCAGCAGTAGGGAATATTGGACAATGGGGGCAACCCTGATCCAGCGACGCCGCGTGAGTGAAGAAATATT
TCGGTATGTAAAGCTCTATCAGCAGGGAAGAAAATGACGGTACCTGACTAAGAAGCACCGGCTAAATACGTGCCAGCAGC
CGCGGTAATACGTATGGTGCAAGCGTTATTCGGATTTACTGGGTGTAAAGGGAGCGTAGACGGCATGGCAAGTCTGAAGT
GAAATGCGGGGGCTCAACCCCTGAACTGCTTTGGAAACTGTCAAGCTAGAGTGTCGGAGAGGTAAGTGGAATTCCTAGTG
TAGCGGTGAAATGCGTAGATATTAGGAGGAACACCAGTGGCGAAGGCGGCTTACTGGACGATAACTGACGTTGAGGCTCG
AAAGCGTGGGGAGCAAACAGGATTAGATACCCTTGTAGTCC
>t0002664_III-2;size=8;
CCTACGGGAGGCTGCAGTGGGGAATATTGGACAATGGGGGAAACCCTGATCCAGCGACGCCGCGTGAGTGAAGAAGTATT
TCGGTATGTAAAGCTCTATCAGCAAGGAAGAAAATGACGGTACTTGACTAAGAAGCCCCGGCTAACTACGTGCCAGCAGC
CGCGGTAATACGTAGGGGGCAAGCGTTATCCGGATTTACTGGGTGTAAAGGGAGCGTAGACGGCATAGCAAGTCTGAAGT
GAAATGCATGGGCTCAACCCATGAACTGCTTTGGAAACTGTTAAGCTAGAGTGCAGGAGAGGTAAGTGGAATTCCTAGTG
TAGCGGTGAAATGCGTAGATATTAGGAGGAACACCAGTGGCGAAGGCGGCTTACTGGACTGTAACTGACGTTGAGGCTCG
AAAGCGTGGGGAGCAAACAGGATTAGATACCCGGGTAGTCC
>t0001005_III-2;size=8;
CCTACGGGGGGCTGCAGTAGGGAATATTGGTCAATGGGGGAAACCCTGAACCAGCGACGCCGCGTGAGTGAAGAAGTATT
TCGGTATGTAAAGCTCTATCAGCAGGGACGATAATGACGGTACCTGACTAAGAAGCCCCGGCTAACTACGTGCCAGCAGC
CGCGGTAATACGTAGGGGGCAAGCGTTATCCGGATTTACTGGGTGTAAAGGGAGCGTAGGTGGCCATGCAAGTCAGATGT
GAAATCCCGGGGCTCAACCCCGGAGCTGCATTTGAAACTGCGTAGCTAGAGTGCAGGAGAGGTAAGCGGAATTCCTAGTG
TAGCGGTGAAATGCGTAGATATTAGGAGGAACACCAGTGGCGAAAGCGGCTTGCTGGACTGCAACTGACACTGAGGCTCG
AAAGCGTGGGGAGCAAACAGGATTAGATACCCGGGTAGTCC
>t0004267_III-2;size=7;
CCTACGGGGGGCTGCAGTGGGGGATATTGCACAATGGGGGAAACCCTGATGCAGCGACGCCGCGTGAGTGAAGAAGTATT
TCGGTATGTAAAGCTCTATCAGCAGGGAAGAAAATGACGGTACCTGACTAAGAAGCACCGGCTAAATACGTGCCAGCAGC
CGCGGTAATACGTATGGTGCAAGCGTTATCCGGATTTACTGGGTGTAAAGGGAGCGTAGACGGACGGCTAAGTCTGATGT
GAAAGGTGAGGGCTCAACCCTTAAACTGCATTGGAAACTGGTCATCTGGAGTGTCGGAGAGGTAAGTGGAATTCCTAGTG
TAGCGGTGAAATGCGTAGATATTAGGAGGAACACCAGTGGCGAAGGCGGCTTACTGGACGATAACTGACGTTGAGGCTCG
AAAGCGTGGGGAGCAAACAGGATTAGATACCCTTGTAGTCC
>t0029355_III-2;size=7;
CCTACGGGTGGCTGCAGTGGGGAATATTGGACAATGGGGGAAACCCTGATCCAGCGACGCCGCGTGAGTGAAGAAGTATT
TCGGTATGTAAAGCTCTATCAGCAAGGAAGAAAATGACGGTACTTGACTAAGAAGCTCCGGCTAAATACGTGCCAGCAGC
CGCGGTAATACGTATGGAGCAAGCGTTATCCGGATTTACTGGGTGTAAAGGGAGCGTAGACGGCAAAGCAAGTCTGAAGT
GAAATGCCGGGGCTTAACCCCGGAACTGCTTTGGAAACTGTTTAGCTAGAGTGCAGGAGAGGTAAGCGGAATTCCTAGTG
TAGCGGTGAAATGCGTAGATATTAGGAGGAACACCAGTGGCGAAGGCGGCTTACTGGACTGTAACTGACGTTGAGGCTCG
AAAGCGTGGGGAGCAAACAGGATTAGATACCCGGGTAGTCC
>t0009837_III-2;size=7;
CCTACGGGCGGCAGCAGTGAGGAATATTGGTCAATGGACGAGAGTCTGAACCAGCCAAGTAGCGTGCAGGATGACGGCCC
TATGGGTTGTAAACTGCTTTTGTACGGGAATAAAGTGACCCACGTGTGGGTTTTTGCATGTACCGTAAGAATAAGGACCG
GCTAATTCCGTGCCAGCAGCCGCGGTAATACGGAAGGTCCGGGCGTTATCCGGATTTATTGGGTTTAAAGGGAGCGTAGG
CCGTGCTTTAAGCGTGTTGTGAAATGTAGGCGCCCAACGTCTGCACTGCAGCGCGAACTGGAGCACTTGAGTACGCAGGA
AGTAGGCGGAATTCGTCGTGTAGCGGTGAAATGCTTAGATATGACGAAGAACTCCGATTGGGAAGCCAGCTTACTGTAGC
GCCACTGACGCTGATGCTCGAAAGCGTGGGTATCGAACAGGATTAGATACCCCAGTAGTCC
>t0005018_III-2;size=7;
CCTACGGGGGGCAGCAGTGAGGAATATTGGTCAATGGGCGAGAGCCTGAACCAGCCATGTCGCGTGGAGGAATAAGGATC
TATGGTTCGTAAACTCCTTTTGCGGGGGGATAAAGTGCGGGACGTGTCCCGCTTTGCAGGTACCCCGCGAATAAGCATCG
GCTAACTCCGTGCCAGCAGCCGCGGTAATACGGAGGATGCGAGCGTTATCCGGATTTATTGGGTTTAAAGGGTGCGTAGG
CGGCCCCTTAAGTCGGCGGTGAAATTTCCGGGCTCAACCCGGTCACTGCCGTCGAAACTGGGGGGCTTGAGTGCGTTTGG
GGTGGCTGGAATGTGCGGTGTAGCGGTGAAATGCATAGATATCGCACAGAACGCCGATCGCGGAGGCAGGTCACCAAGCC
GCAACTGACGCTGAGGCACGAAAGCGCGGGGATCGAACAGGATTAGATACCCGAGTAGTCC
>t0007782_III-2;size=7;
CCTACGGGGGGCTGCAGTGGGGAATATTGGACAATGGGGGAAACCCTGATCCAGCGACGCCGCGTGAGTGAAGAAGTATT
TCGGTATGTAAAGCTCTATCAGCAAGGAAGAAAATGACGGTACTTGACTAAGAAGCTCCGGCTAAATACGTGCCAGCAGC
CGCGGTAATACGTATGGAGCAAGCGTTATCCGGATTTACTGGGTGTAAAGGGAGCGTAGACGGCAAAGCAAGTCTGAAGT
GAAATGCCGGGGCTTAACCCCGGAACTGCTTTGGAAACTGTTTAGCTAGAGTGCAGGAGAGGTAAGCGGAATTCCTAGTG
TAGCGGTGAAATGCGTAGATATTAGGAGGAACACCAGTGGCGAAGGCGGCTTACTGGACTGTAACTGACGTTGAGGCTCG
AAAGCGTGGGGAGCAAACAGGATTAGATACCCCGGTAGTCC
>t0005029_III-2;size=7;
CCTACGGGAGGCTGCAGTAGGGAATATTGGTCAATGGGGGAAACCCTGAACCAGCGACGCCGCGTGAGTGAAGAAGTATT
TCGGTATGTAAAGCTCTATCAGCAGGGACGATAATGACGGTACCTGACTAAGAAGCCCCGGCTAACTACGTGCCAGCAGC
CGCGGTAATACGTAGGGGGCAAGCGTTATCCGGATTTACTGGGTGTAAAGGGAGCGTAGGTGGCCATGCAAGTCAGATGT
GAAATCCCGGGGCTCAACCCCGGAGCTGCATTTGAAACTGCGTAGCTAGAGTGCAGGAGAGGTAAGCGGAATTCCTAGTG
TAGCGGTGAAATGCGTAGATATTAGGAGGAACACCAGTGGCGAAAGCGGCTTGCTGGACTGCAACTGACACTGAGGCTCG
AAAGCGTGGGGAGCAAACAGGATTAGATACCCCAGTAGTCC
>t0030862_III-2;size=7;
CCTACGGGAGGCAGCAGTAAGGGATATTGGGCAATGGGGGCGACCCTGACCCAGCCATGCCGCGTGAGGGAATGAGGCCC
TACGGGTCGTGAACCTCTTTTGCCTGGGGATAACGGCGGCGTCGGGAACGCCGCGTGCAGGTACCAGGCGAATAAGCATC
GGCTAACTCCGTGCCAGCAGCCGCGGTAATACGGAGGATGCGAGCGTTATCCGGATTCATTGGGTTTAAAGGGTGCGCAG
GCGGCCCGTCAAGTCAGCGGTGAAATCCGGGGGCCCAACCCCCGAAGTGCCGTTGATACTGTCGGGCTGGAATGCGGTCG
AGGCGGGCGGAATGTGGCGTGTAGCGGTGAAATGCATAGATATGCCACAGAACTCCGATAGCGAAGGCAGCTCGCCAGGC
CTGCATTGACGCTCGGGCACGAAAGCGTGGGGATCGAACAGGATTAGATACCCTAGTAGTCC
>t0017611_III-2;size=7;
CCTACGGGCGGCAGCAGGCGCGCAAACTTTACAATGCGAGCAATCGTGATAAGGAAACCCTGAGTGCCTGTTGATGCAGG
CTGTTCATTAGTTTAAATTGCTGGTGAAGAAAGGGCAGGGCAAGACCGGTGCCAGCCGCCGCGGTAATACCGGCTGCTCG
AGTGATGGCCACTATTACTGGGTTTAAAGCGTCCGTAGCTTGATTGTTAGGTCTCTTGGGAAATCTTCAGGCTTAACCTT
AAGGCGTCTAAGAGATACCGGCAATCTTGGGACTGGGAGAGGTAAACCGTACTTCGGGGGTAGGAGTGAAATCTTGTAAT
CCTCGAGGGACGACCTATGGCGAAGGCAGTTTACCAGAACAGCTTCGACAGTGAGGGACGAAAGCTGGGGGAGCAAACGG
GATTAGATACCCCAGTAGTCC
>t0002307_III-2;size=7;
CCTACGGGTGGCTGCAGTAGGGAATATTGGGCAATGGAGGCAACTCTGACCCAGCCATGCCGCGTGAAGGAAGACGGCCC
TATGGGTTGTAAACTTCTTTTGTCGCAGAGTAAACCCGGTCACGTGTGGCCGGTTGAGAGTATGCGAGGAATAAGTATCG
GCTAACTCCGTGCCAGCAGCCGCGGTAATACGGGGGATACGAGCGTTATCCGGATTTATTGGGTTTAAAGGGTGCGCAGG
CGGATCGGTAAGTCAGGGGTGAAAAGTTGGGGCTCAACTCCAATCGTGCCTTTGATACTGCCGGACTAGAGTGTGATAGA
CGCGGCCGGAATGTGATGTGTAGCGGTGAAATGCTTAGATATGTCACAGAACACCGATCGAGAAGTCAGGTCGCGAGTTC
ACTACTGACGCTCAGGCACGAAAGCGTGGGGATCAAACAGGATTAGATACCCTTGTAGTCC
>t0004658_III-2;size=7;
CCTACGGGAGGCAGCAGTGGGGAATATTGGACAATGGGGGAAACCCTGATCCAGCGACGCCGCGTGAGTGAAGAAGTATT
TCGGTATGTAAAGCTCTATCAGCAAGGAAGAAAATGACGGTACTTGACTAAGAAGCTCCGGCTAAATACGTGCCAGCAGC
CGCGGTAATACGTATGGAGCAAGCGTTATCCGGATTTACTGGGTGTAAAGGGAGCGTAGACGGCAAAGCAAGTCTGAAGT
GAAATCCCGGGGCTCAACCCCGGAACTGCTTTGGAAACTGTTTAGCTAGAGTGCAGGAGAGGTAAGCGGAATTCCTAGTG
TAGCGGTGAAATGCGTAGATATTAGGAGGAACACCAGTGGCGAAGGCGGCTTACTGGACTGTAACTGACGTTGAGGCTCG
AAAGCGTGGGGAGCAAACAGGATTAGATACCCCAGTAGTCC
>t0002301_III-2;size=7;
CCTACGGGAGGCTGCAGTGAGGAATATTGGTCAATGGGCGGAAGCCTGAACCAGCCATGCCGCGTGAAGGATTAAGGCCC
TATGGGTCGTAAACTTCTTTTGAGCGGGAGCAATAAGCGCTACGCGTAGCGCGATGAGAGTACCGTTCGAATAAGCATCG
GCTAACTCCGTGCCAGCAGCCGCGGTAATACGGAGGATGCAAGCGTTATCCGGATTTATTGGGTTTAAAGGGTGCGTAGG
CTGTCGGTCAAGTCAGAGGTGAAAGCCCGGGGCTCAACTCCGGAACTGCCTTTGATACTGTCCGGCTTGAATACTGTTGC
CGTGGGAGGAATGAGTAGTGTAGCGGTGAAATGCATAGATATTACTCAGAACACCGATTGCGAAGGCATCTCACGAAGCA
GCGATTGACGCTGAGGCACGAAAGCGTGGGGATCAAACAGGATTAGATACCCGAGTAGTCC
>t0009134_III-2;size=7;
CCTACGGGTGGCTGCAGTGGGGAATATTGGACAATGGGGGAAACCCTGATCCAGCGACGCCGCGTGAGTGAAGAAGTATT
TCGGTATGTAAAGCTCTATCAGCAGGGAAGATGATGACGGTACCTGACTAAGAAGCACCGGCTAAATACGTGCCAGCAGC
CGCGGTAATACGTATGGTGCAAGCGTTATCCGGATTTACTGGGTGTAAAGGGAGCGTAGGCGGCTATGCAAGTCAGATGT
GAAAGCCCGGGGCTCAACCCCGGGACTGCATTTGAAACTGCGTAGCTTGAGTGCAGGAGAGGCAGGCGGAATTCCTAGTG
TAGCGGTGAAATGCGTAGATATTAGGAAGAACACCGGTGGCGAAGGCGGCCTGCTGGACTGAGACTGACGCTGAGGCTCG
AAAGCGTGGGGAGCAAACAGGATTAGATACCCTAGTAGTCC
>t0002415_III-2;size=7;
CCTACGGGAGGCTGCAGTGGGGGATATTGCACAATGGGCGAAAGCCTGATGCAGCGACGCCGCGTGAGGGAAGACGGTTT
TCGGATTGTAAACCTCTGTCTTCGGGGACGAAAAAGGACGGTACCCGAGGAGGAAGCCACGGCTAACTACGTGCCAGCAG
CCGCGGTAATACGTAGGTGGCAAGCGTTGTCCGGAATTACTGGGTGTAAAGGGAGAGTAGGCGGGACTGCAAGTCCGTTG
TTAAATCTATCGGCTCAACCGGTAGCTGCGGCGGAAACTGTAGTTCTTGAGTGAAGTAGAGGCAGGCGGAATTCCTAGTG
TAGCGGTGAAATGCGTAGATATTAGGAGGAACACCAGTGGCGAAGGCGGCCTGCTGGGCTTTAACTGACGCTGAGGCTCG
AAAGTGTGGGGAGCAAACAGGATTAGATACCCTGGTAGTCC
>t0027747_III-2;size=7;
CCTACGGGTGGCTGCAGTCGAGGATCATTTGCAATGGGCGAAAGCCTGACAATGCGACGCTGCGTGGAGGATGAAGGCCC
TCGGGTTGTAAACTCCTGTCATAAGGGAACAGGCGACGTGACCCAATACGTCACGAAGTTGAGTGTACTTTAAGAGGAAG
CGACGGCTAACTCTGTGCCAGCAGCCGCGGTAATACAGAGGTCGCAAGCGTTGTTCGGATTTACTGGGCGTAAAGGGCGC
GTAGGTGGCTATGCGTGTCGGATGTGAAATCTCCGGGCTCAACCCGGAAAGTGCGTCCGAAACTACATGGCTGGAGTACG
GAAGAGGGAATCGGAATGCAGGGTGTAGCGGTGAAATGCGTTGATATCCTGCAGAACACCGGAGGCGAAGGCGGATTCCT
TGTACGTTACTGACGCTGAGGCGCGAAAGTCGGGGGAGCAAACAGGATTAGATACCCTAGTAGTCC
>t0029656_III-2;size=7;
CCTACGGGAGGCAGCAGTGGGGAATATTGCACAATGGGGGAAACCCTGATGCAGCGACGCCGCGTGAGTGATGAAGTATT
TCGGTATGTAAAGCTCTATCAGCAGGGAAGATAATGACGGTACCTGACTAAGAAGCACCGGCTAAATACGTGCCAGCAGC
CGCGGTAATACGTATGGTGCAAGCGTTATCCGGATTTACTGGGTGTAAAGGGAGCGTAGACGGCTTGGTAAGTCTGATGT
GAAAGCTATGGGCTCAACCCATAAACTGCATTGGAAACTATTAAGCTAGAGTGTCGGAGAGGTAAGTGGAATTCCTAGTG
TAGCGGTGAAATGCGTAGATATTAGGAGGAACACCAGTGGCGAAGGCGGCTTACTGGACGATAACTGACGTTGAGGCTCG
AAAGCGTGGGGAGCAAACAGGATTAGATACCCTGGTAGTCC
>t0001529_III-2;size=7;
CCTACGGGGGGCTGCAGTAAGGGATATTGGGCAATGGGGGCGACCCTGACCCAGCCATGCCGCGTGAGGGAATGAGGCCC
TACGGGTCGTGAACCTCTTTTGCCTGGGGATAACGGCGGCGTCGGGAACGCCGCGTGCAGGTACCAGGCGAATAAGCATC
GGCTAACTCCGTGCCAGCAGCCGCGGTAATACGGAGGATGCGAGCGTTATCCGGATTCATTGGGTTTAAAGGGTGCGCAG
GCGGCCCGTCAAGTCAGCGGTGAAATCCGGGGGCCCAACCCCCGAAGTGCCGTTGATACTGTCGGGCTGGAATGCGGTCG
AGGCGGGCGGAATGTGGCGTGTAGCGGTGAAATGCATAGATATGCCACAGAACTCCGATAGCGAAGGCAGCTCGCCAGGC
CTGCATTGACGCTCGGGCACGAAAGCGTGGGGATCGAACAGGATTAGATACCCGTGTAGTCC
>t0006009_III-2;size=7;
CCTACGGGGGGCTGCAGTGAGGAATATTGGTCAATGGGCGAGAGCCTGAACCAGCCAAGTAGCGTGCAGGAAGACGGCCC
TATGGGTTGTAAACTGCTTTTGTGCGGGAATAACGTTGTGCTCGTGAGCGCAAGTGCATGTACCGTACGAATAAGGATCG
GCTAACTCCGTGCCAGCAGCCGCGGTAATACGGAGGATCCGAGCGTTATCCGGATTTATTGGGTTTAAAGGGAGCGTAGG
CGGAAGATCAAGTCAGCTGTGAAATGTAGATGCTCAACATCTGCACTGCAGTTGAAACTGGTTTTCTTGAGTGCGTAAGA
GGCAGGCGGAATTCGTCGTGTAGCGGTGAAATGCTTAGATATGACGAAGAACTCCGATCGCGAAGGCAGCTTGCCGGGCC
GCAACTGACGCTGAAGCTCGAAGGTGCGGGTATCGAACAGGATTAGATACCCGAGTAGTCC
>t0025512_III-2;size=7;
CCTACGGGCGGCAGCAGTGGGGAATATTGGACAATGGGGGAAACCCTGATCCAGCGACGCCGCGTGAGTGAAGAAGTATT
TCGGTATGTAAAGCTCTATCAGCAGGGAAGATAATGACGGTACCTGACTAAGAAGCCCCGGCTAACTACGTGCCAGCAGC
CGCGGTAATACGTAGGGGGCAAGCGTTATCCGGATTTACTGGGTGTAAAGGGAGCGTAGACGGCATGGCAAGTCTGATGT
GAAAACCCGGGGCTCAACCCCGGGACTGCATTGGAAACTGTCAGGCTAGAGTGCAGGAGAGGTAAGTGGAATTCCTAGTG
TAGCGGTGAAATGCGTAGATATTAGGAGGAACACCAGTGGCGAAGGCGGCTTACTGGACTGTAACTGACGTTGAGGCTCG
AAAGCGTGGGGAGCAAACAGGATTAGATACCCTAGTAGTCC
>t0001494_III-2;size=7;
CCTACGGGAGGCTGCAGTGGGGGATATTGCACAATGGGGGAAACCCTGATGCAGCGACGCCGCGTGAGTGATGAAGTATT
TCGGTATGTAAAGCTCTATCAGCAGGGAAGAAAATGACGGTACCTGACTAAGAAGCCCCGGCTAACTACGTGCCAGCAGC
CGCGGTAATACGTAGGGGGCAAGCGTTATCCGGATTTACTGGGTGTAAAGGGAGCGTAGACGGCATGGCAAGTCTGATGT
GAAAGCTATGGGCTCAACCCATAAACTGCATTGGAAACTGTCGCGCTAGAGTGTCGGAGAGGTAAGCGGAATTCCTAGTG
TAGCGGTGAAATGCGTAGATATTAGGAGGAACACCAGTGGCGAAGGCGGCTTACTGGACGATAACTGACGTTGAGGCTCG
AAAGCGTGGGGAGCAAACAGGATTAGATACCCTAGTAGTCC
>t0009603_III-2;size=7;
CCTACGGGGGGCAGCAGTGGGGAATATTGCACAATGGAGGAAACTCTGATGCAGCGACGCCGCGTGAGTGAAGAAGTATT
TCGGTATGTAAAGCTCTATCAGCAGGAAAGAAAATGACGGTACCTGACTAAGAAGCCCCGGCTAACTACGTGCCAGCAGC
CGCGGTAATACGTAGGGGGCAAGCGTTATCCGGATTTACTGGGTGTAAAGGGAGCGTAGACGGCGAAGCAAGTCTGAAGT
GAAAGCTCGGGGCTCAACCCCGGAACTGCTTTGGAAACTGTTTTGCTGGAGTGCAGGAGAGGTAAGCGGAATTCCTAGTG
TAGCGGTGAAATGCGTAGATATTAGGAGGAACACCAGAGGCGAAGGCGGCTTACTGGACTGTAACTGACGTTGAGGCTCG
AAGGCGTGGGGAGCAAACAGGATTAGATACCCTAGTAGTCC
>t0001760_III-2;size=7;
CCTACGGGCGGCTGCAGTGGGGAATATTGGACAATGGGGGAAACCCTGATCCAGCGACGCCGCGTGAGTGAAGAAGTATT
TCGGTATGTAAAGCTCTATCAGCAAGGAAGAAAATGACGGTACTTGACTAAGAAGCTCCGGCTAAATACGTGCCAGCAGC
CGCGGTAATACGTATGGAGCAAGCGTTATCCGGATTTACTGGGTGTAAAGGGAGCGTAGACGGCAAAGCAAGTCTGAAGT
GAAATGCCGGGGCTTAACCCCGGAACTGCTTTGGAAACTGTTTAGCTAGAGTGCAGGAGAGGTAAGCGGAATTCCTAGTG
TAGCGGTGAAATGCGTAGATATTAGGAGGAACACCAGTGGCGAAGGCGGCTTACTGGACTGTAACTGACGTTGAGGCTCG
AAAGCGTGGGGAGCAAACAGGATTAGATACCCGTGTAGTCC
>t0001209_III-2;size=7;
CCTACGGGGGGCAGCAGTGAGGAATATTGGTCAATGGACGAGAGTCTGAACCAGCCAAGTAGCGTGCAGGATGACGGCCC
TATGGGTTGTAAACTGCTTTTGTACGGGAATAAAGTGACCTACGTGTAGGTTTTTGCATGTACCGTAAGAATAAGGACCG
GCTAATTCCGTGCCAGCAGCCGCGGTAATACGGAAGGTCCGGGCGTTATCCGGATTTATTGGGTTTAAAGGGAGCGTAGG
CCGTGCTTTAAGCGTGTTGTGAAATGTAGGCGCCCAACGTCTGCACTGCAGCGCGAACTGGAGCACTTGAGTACGCAGGA
AGTAGGCGGAATTCGTCGTGTAGCGGTGAAATGCTTAGATATGACGAAGAACTCCGATTGGGAAGCCAGCTTACTGTAGC
GCCACTGACGCTGATGCTCGAAAGCGTGGGTATCGAACAGGATTAGATACCCTTGTAGTCC
>t0005957_III-2;size=7;
CCTACGGGAGGCTGCAGTGAGGAATATTGGTCAATGGGCGGAAGCCTGAACCAGCCAAGTCGCGTGAGGGAAGACGGCCC
TACGGGTTGTAAACCTCTTTTTCGGGGGAATAAAGTTCGCCACGCGTGGCGTTTTGCATGTACCCCGCGAATAAGGATCG
GCTAACTCCGTGCCAGCAGCCGCGGTAATACGGAGGATCCGAGTGTTATCCGGATTTATTGGGTTTAAAGGGTGCGTAGG
CGGGATGTCAAGTCAGTGGTGAAATGGTGCGGCTCAACCGTAGCATTGCCGTTGAAACTGGCGTCCTTGAGTGCGAATGA
GGTACGCGGAACGTGTCATGTAGCGGTGAAATGCATAGATATGACACAGAACACCGATTGCGAAGGCAGCGTACTGGGAC
GCGACTGACGCTGAGGCACGAAAGTGCGGGGATCGAACAGGATTAGATACCCGTGTAGTCC
>t0006662_III-2;size=7;
CCTACGGGGGGCAGCAGCTAAGAATATTCCGCAATGGACGAAAGTCTGACGGAGCGACGCCGCGTGGATGATGAAGGCCG
GAAGGTTGTAAAATCCTTTTATAACTGAGGAATAAGTATTATCAGAGAAAGGTAGTATGGTGACTGTAGGTTATGAATAA
GCAACGGCTAATTACGTGCCAGCAGCCGCGGTAACACGTAAGTTGCGAGCGTTGTTCGGAATTATTGGGCGTAAAGGGCA
TGTAGGCGGTTTTGCAAGCTTGGTGTGAAATCCCGGAGCTCAACTCCGGAATTGCGTTGAGAACTGCATAACTAGAGTCA
CTGAGGGGCAATCAGAATTCCAGGTGTAGGGGTGAAATCTGTAGATATCTGGAAGAATACCAATGGCGAAGGCAGGTTAC
CAGCAGATGACTGACGCTGAGGTGCGAAGGTGCGGGGAGCAAACAGGATTAGATACCCTAGTAGTCC
>t0015746_III-2;size=7;
CCTACGGGCGGCTGCAGTAGGGAATATTGGTCAATGGGGGAAACCCTGAACCAGCGACGCCGCGTGAGTGAAGAAGTATT
TCGGTATGTAAAGCTCTATCAGCAGGGACGATAATGACGGTACCTGACTAAGAAGCCCCGGCTAACTACGTGCCAGCAGC
CGCGGTAATACGTAGGGGGCAAGCGTTATCCGGATTTACTGGGTGTAAAGGGAGCGTAGGTGGCCATGCAAGTCAGATGT
GAAATCCCGGGGCTCAACCCCGGAGCTGCATTTGAAACTGCGTAGCTAGAGTGCAGGAGAGGTAAGCGGAATTCCTAGTG
TAGCGGTGAAATGCGTAGATATTAGGAGGAACACCAGTGGCGAAAGCGGCTTGCTGGACTGCAACTGACACTGAGGCTCG
AAAGCGTGGGGAGCAAACAGGATTAGATACCCTAGTAGTCC
>t0006689_III-2;size=7;
CCTACGGGGGGCTGCAGTGGGGGATATTGCACAATGGGGGAAACCCTGATGCAGCGACGCCGCGTGAGTGAAGAAGTATT
TCGGTATGTAAAGCTCTATCAGCAGGGAAGAAAATGACGGTACCTGACTAAGAAGCACCGGCTAAATACGTGCCAGCAGC
CGCGGTAATACGTATGGTGCAAGCGTTATCCGGATTTACTGGGTGTAAAGGGAGCGTAGACGGATGGCTAAGTCTGATGT
GAAAGGTGAGGGCTCAACCCTTAAACTGCATTGGAAACTGGTCATCTAGAGTGTCGGAGAGGTAAGTGGAATTCCTAGTG
TAGCGGTGAAATGCGTAGATATTAGGAGGAACACCAGTGGCGAAGGCGGCTTACTGGACGATAACTGACGTTGAGGCTCG
AAAGCGTGGGGAGCAAACAGGATTAGATACCCGGGTAGTCC
>t0029902_III-2;size=7;
CCTACGGGCGGCTGCAGTGGGGGATATTGCACAATGGAGGAAACTCTGATGCAGCGACGCCGCGTGAGTGAAGAAGTATT
TCGGTATGTAAAGCTCTATCAGCAGGGAAGAAAGGCTCGTAAGAGAGATGACGGTACCTGACTAAGAAGCCCCGGCTAAC
TACGTGCCAGCAGCCGCGGTAATACGTAGGGGGCAAGCGTTATCCGGATTTACTGGGTGTAAAGGGAGCGCAGACGGTCA
AGCAAGTCTGAAGTGAAACCCCACGGCTCAACCGTGGGCTTGCTTTGGAAACTGTTTGACTAGAGTACTGGAGAGGTAAG
CGGAATTCCTAGTGTAGCGGTGAAATGCGTAGATATTAGGAGGAACATCGGTGGCGAAGGCGGCTTACTGGACAGCAACT
GACGTTGAGGCTCGAAGGCGTGGGGAGCAAACAGGATTAGATACCCCTGTAGTCC
>t0017222_III-2;size=7;
CCTACGGGGGGCTGCAGTGAGGAATATTGGTCAATGGCCGGAAGGCTGAACCAGCCATGCCGCGTGAGGGAAGAAGGCCC
TATGGGTCGTAAACCTCTTTTGCCCGGGAGTAATAAGGTTCCTGCGGGGGCCGATGAGAGTACCGGGCGAATAAGCATCG
GCTAACTCCGTGCCAGCAGCCGCGGTAATACGGAGGATGCGAGCGTTATCCGGATTTATTGGGTTTAAAGGGTGCGTAGG
CGGACTGGTAAGTCAGCGGTGAAATATCCCCGCTCAACGGGGAGGCTGCCGTTGATACTGCCGGCCTGGAGTCCGAACGG
CGCCGGCGGAATGTGTCATGTAGCGGTGAAATGCATAGATATGACACAGAACACCGATCGCGAAGGCAGCTGGCGAGGAC
GCGACTGACGCTGAGGCACGAAAGCGTGGGGATCAAACAGGATTAGATACCCTAGTAGTCC
>t0004408_III-2;size=7;
CCTACGGGCGGCAGCAGTAGGGAATATTGGTCAATGGGGGAAACCCTGAACCAGCGACGCCGCGTGAGTGAAGAAGTATT
TCGGTATGTAAAGCTCTATCAGCAGGGACGATAATGACGGTACCTGACTAAGAAGCCCCGGCTAACTACGTGCCAGCAGC
CGCGGTAATACGTAGGGGGCAAGCGTTATCCGGATTTACTGGGTGTAAAGGGAGCGTAGGTGGCCATGCAAGTCAGATGT
GAAATCCCGGGGCTCAACCCCGGAGCTGCATTTGAAACTGCGTAGCTAGAGTGCAGGAGAGGTAAGCGGAATTCCTAGTG
TAGCGGTGAAATGCGTAGATATTAGGAGGAACACCAGTGGCGAAAGCGGCTTGCTGGACTGCAACTGACACTGAGGCTCG
AAAGCGTGGGGAGCAAACAGGATTAGATACCCTAGTAGTCC
>t0006191_III-2;size=7;
CCTACGGGGGGCAGCAGTAAGGGATATTGGGCAATGGGGGCGACCCTGACCCAGCCATGCCGCGTGAGGGAATGAGGCCC
TACGGGTCGTGAACCTCTTTTGCCTGGGGATAACGGCGGCGTCGGGAACGCCGCGTGCAGGTACCAGGCGAATAAGCATC
GGCTAACTCCGTGCCAGCAGCCGCGGTAATACGGAGGATGCGAGCGTTATCCGGATTCATTGGGTTTAAAGGGTGCGCAG
GCGGCCCGTCAAGTCAGCGGTGAAATCCGGGGGCCCAACCCCCGAAGTGCCGTTGATACTGTCGGGCTGGAATGCGGTCG
AGGCGGGCGGAATGTGGCGTGTAGCGGTGAAATGCATAGATATGCCACAGAACTCCGATAGCGAAGGCAGCTCGCCAGGC
CTGCATTGACGCTCGGGCACGAAAGCGTGGGGATCGAACAGGATTAGATACCCCGGTAGTCC
>t0006508_III-2;size=7;
CCTACGGGTGGCTGCAGTAGGGAATATTGGTCAATGGGGGAAACCCTGAACCAGCGACGCCGCGTGAGTGAAGAAGTATT
TCGGTATGTAAAGCTCTATCAGCAGGGACGATAATGACGGTACCTGACTAAGAAGCCCCGGCTAACTACGTGCCAGCAGC
CGCGGTAATACGTAGGGGGCAAGCGTTATCCGGATTTACTGGGTGTAAAGGGAGCGTAGGTGGCCATGCAAGTCAGATGT
GAAATCCCGGGGCTCAACCCCGGAGCTGCATTTGAAACTGCGTAGCTAGAGTGCAGGAGAGGTAAGCGGAATTCCTAGTG
TAGCGGTGAAATGCGTAGATATTAGGAGGAACACCAGTGGCGAAAGCGGCTTGCTGGACTGCAACTGACACTGAGGCTCG
AAAGCGTGGGGAGCAAACAGGATTAGATACCCCGGTAGTCC
>t0007349_III-2;size=7;
CCTACGGGTGGCTGCAGTGGGGAATATTGGACAATGGGGGAAACCCTGATCCAGCGACGCCGCGTGAGTGAAGAAGTATT
TCGGTATGTAAAGCTCTATCAGCAGGGAAGATGATGACGGTACCTGACTAAGAAGCACCGGCTAAATACGTGCCAGCAGC
CGCGGTAATACGTATGGTGCAAGCGTTATCCGGATTTACTGGGTGTAAAGGGAGCGTAGGCGGCTATGCAAGTCAGATGT
GAAAGCCCGGGGCTCAACCCCGGGACTGCATTTGAAACTGCGTAGCTTGAGTGCAGGAGAGGCAGGCGGAATTCCTAGTG
TAGCGGTGAAATGCGTAGATATTAGGAAGAACACCGGTGGCGAAGGCGGCCTGCTGGACTGAGACTGACGCTGAGGCTCG
AAAGCGTGGGGAGCAAACAGGATTAGATACCCCGGTAGTCC
>t0039327_III-2;size=7;
CCTACGGGGGGCAGCAGTGGGGAATATTGCACAATGGGGGAAACCCTGATGCAGCAACGCCGCGTGAGTGATGACGGCCT
TCGGGTTGTAAAGCTCTGTCTTTAGGGACGATAATGACGGTACCTAAGGAGGAAGCCACGGCTAACTACGTGCCAGCAGC
CGCGGTAATACGTAGGTGGCAAGCGTTGTCCGGATTTACTGGGCGTAAAGGGAGCGTAGGTGGATATTTAAGTGGGATGT
GAAATACCCGGGCTTAACCTGGGTGCTGCATTCCAAACTGGATATCTAGAGTGCAGGAGAGGAAAGGAGAATTCCTAGTG
TAGCGGTGAAATGCGTAGAGATTAGGAAGAATACCAGTGGCGAAGGCGCCTTTCTGGACTGTAACTGACACTGAGGCTCG
AAAGCGTGGGGAGCAAACAGGATTAGATACCCTAGTAGTCC
>t0008085_III-2;size=7;
CCTACGGGAGGCTGCAGTGAGGAATATTGGACAATGGCCGGAAGGCTGATCCAGCCATGCCGCGTGCGGGAGGACGGCCC
TATGGGTTGTAAACCGCTTTTGCGGGGGAGCAATAAGGTCCACGTGTGGGCCGATGAGAGTACCCCGCGAATAAGCATCG
GCTAACTCCGTGCCAGCAGCCGCGGTAATACGGAGGATGCAAGCGTTATCCGGATTTATTGGGTTTAAAGGGTGCGTAGG
CGGTTTGCTAAGCGGGAGGTGAAATGCCGGCGCTCAACGTCGGAAGTGCCTCCCGAACTGGTGGACTGGAATGACTCTGC
CGTGGGAGGAATGTGTAGTGTAGCGGTGAAATGCTTAGAGATTACACAGAACACCGATTGCGAAGGCATCTCACGAAGGG
TTGATTGACGCTGAGGCACGAAAGCGTGGGGATCAAACAGGATTAGATACCCTTGTAGTCC
>t0004040_III-2;size=7;
CCTACGGGCGGCAGCAGTGAGGAATATTGGACAATGGCCGGAAGGCTGATCCAGCCATGCCGCGTGCGGGAGGACGGCCC
TATGGGTTGTAAACCGCTTTTGCGAGGGAGCAATAAGGTCTACGTGTAGGCTGATGAGAGTACCTTACGAATAAGCATCG
GCTAACTCCGTGCCAGCAGCCGCGGTAATACGGAGGATGCAAGCGTTATCCGGATTTATTGGGTTTAAAGGGTGCGTAGG
CGGCTTGGTAAGCGGGAGGTGAAATGCCGGCGCTCAACGTCGGAAGTGCCTCCCGAACTGTCGGGCTTGAATAGTACTGC
CGTGGGAGGAATGTGTGGTGTAGCGGTGAAATGCTTAGAGATCACACAGAACACCGATTGCGAAGGCATCTCACGAAGTA
CCGATTGACGCTGAGGCACGAAAGCGTGGGGATCAAACAGGATTAGATACCCTAGTAGTCC
>t0001901_III-2;size=7;
CCTACGGGCGGCAGCAGTAAGGGATATTGGGCAATGGGGGCGACCCTGACCCAGCCATGCCGCGTGAGGGAATGAGGCCC
TACGGGTCGTGAACCTCTTTTGCCTGGGGATAACGGCGGCGTCGGGAACGCCGCGTGCAGGTACCAGGCGAATAAGCATC
GGCTAACTCCGTGCCAGCAGCCGCGGTAATACGGAGGATGCGAGCGTTATCCGGATTCATTGGGTTTAAAGGGTGCGCAG
GCGGCCCGTCAAGTCAGCGGTGAAATCCGGGGGCCCAACCCCCGAAGTGCCGTTGATACTGTCGGGCTGGAATGCGGTCG
AGGCGGGCGGAATGTGGCGTGTAGCGGTGAAATGCATAGATATGCCACAGAACTCCGATAGCGAAGGCAGCTCGCCAGGC
CTGCATTGACGCTCGGGCACGAAAGCGTGGGGATCGAACAGGATTAGATACCCTTGTAGTCC
>t0015652_III-2;size=7;
CCTACGGGTGGCTGCAGTGGGGAATATTGGACAATGGGGGAAACCCTGATCCAGCGACGCCGCGTGAGTGAAGAAGTATT
TCGGTATGTAAAGCTCTATCAGCAGGGAAGATAATGACGGTACCTGACTAAGAAGCCCCGGCTAACTACGTGCCAGCAGC
CGCGGTAATACGTAGGGGGCAAGCGTTATCCGGATTTACTGGGTGTAAAGGGAGCGTAGACGGCATGGCAAGTCTGATGT
GAAAACCCGGGGCTCAACCCCGGGACTGCATTGGAAACTGTCAGGCTAGAGTGCAGGAGAGGTAAGTGGAATTCCTAGTG
TAGCGGTGAAATGCGTAGATATTAGGAGGAACACCAGTGGCGAAGGCGGCTTACTGGACTGTAACTGACGTTGAGGCTCG
AAAGCGTGGGGAGCAAACAGGATTAGATACCCCAGTAGTCC
>t0007465_III-2;size=7;
CCTACGGGCGGCAGCAGTAAGGGATATTGGGCAATGGGGGCGACCCTGACCCAGCCATGCCGCGTGAGGGAATGAGGCCC
TACGGGTCGTGAACCTCTTTTGCCTGGGGATAACGGCGGCGTCGGGAACGCCGCGTGCAGGTACCAGGCGAATAAGCATC
GGCTAACTCCGTGCCAGCAGCCGCGGTAATACGGAGGATGCGAGCGTTATCCGGATTCATTGGGTTTAAAGGGTGCGCAG
GCGGCCCGTCAAGTCAGCGGTGAAATCCGGGGGCCCAACCCCCGAAGTGCCGTTGATACTGTCGGGCTGGAATGCGGTCG
AGGCGGGCGGAATGTGGCGTGTAGCGGTGAAATGCATAGATATGCCACAGAACTCCGATAGCGAAGGCAGCTCGCCAGGC
CTGCATTGACGCTCGGGCACGAAAGCGTGGGGATCGAACAGGATTAGATACCCGTGTAGTCC
>t0021863_III-2;size=7;
CCTACGGGAGGCTGCAGTGGGGAATATTGCACAATGGGGGAAACCCTGATGCAGCAACGCCGCGTGAGTGATGACGGCCT
TCGGGTTGTAAAGCTCTGTCTTTAGGGACGATAATGACGGTACCTAAGGAGGAAGCCACGGCTAACTACGTGCCAGCAGC
CGCGGTAATACGTAGGTGGCAAGCGTTGTCCGGATTTACTGGGCGTAAAGGGAGCGTAGGTGGATATTTAAGTGGGATGT
GAAATACCCGGGCTTAACCTGGGTGCTGCATTCCAAACTGGATATCTAGAGTGCAGGAGAGGAAAGGAGAATTCCTAGTG
TAGCGGTGAAATGCGTAGAGATTAGGAAGAATACCAGTGGCGAAGGCGCCTTTCTGGACTGTAACTGACACTGAGGCTCG
AAAGCGTGGGGAGCAAACAGGATTAGATACCCCAGTAGTCC
>t0017064_III-2;size=7;
CCTACGGGGGGCTGCAGTGGGGAATATTGCACAATGGGGGAAACCCTGATGCAGCAACGCCGCGTGAGTGATGACGGCCT
TCGGGTTGTAAAGCTCTGTCTTTAGGGACGATAATGACGGTACCTAAGGAGGAAGCCACGGCTAACTACGTGCCAGCAGC
CGCGGTAATACGTAGGTGGCAAGCGTTGTCCGGATTTACTGGGCGTAAAGGGAGCGTAGGTGGATATTTAAGTGGGATGT
GAAATACCCGGGCTTAACCTGGGTGCTGCATTCCAAACTGGATATCTAGAGTGCAGGAGAGGAAAGGAGAATTCCTAGTG
TAGCGGTGAAATGCGTAGAGATTAGGAAGAATACCAGTGGCGAAGGCGCCTTTCTGGACTGTAACTGACACTGAGGCTCG
AAAGCGTGGGGAGCAAACAGGATTAGATACCCTGGTAGTCC
>t0005354_III-2;size=7;
CCTACGGGGGGCTGCAGTGAGGAATATTGGTCAATGGACGAGAGTCTGAACCAGCCAAGTAGCGTGCAGGATGACGGCCC
TATGGGTTGTAAACTGCTTTTGTACGGGAATAAAGTGACCTACGTGTAGGTTTTTGCATGTACCGTAAGAATAAGGACCG
GCTAATTCCGTGCCAGCAGCCGCGGTAATACGGAAGGTCCGGGCGTTATCCGGATTTATTGGGTTTAAAGGGAGCGTAGG
CCGTGCTTTAAGCGTGTTGTGAAATGTAGGCGCCCAACGTCTGCACTGCAGCGCGAACTGGAGCACTTGAGTACGCAGGA
AGTAGGCGGAATTCGTCGTGTAGCGGTGAAATGCTTAGATATGACGAAGAACTCCGATTGGGAAGCCAGCTTACTGTAGC
GCCACTGACGCTGATGCTCGAAAGCGTGGGTATCGAACAGGATTAGATACCCCGGTAGTCC
>t0015092_III-2;size=7;
CCTACGGGGGGCTGCAGTGAGGAATATTGGTCAATGGGCGAGAGCCTGAACCAGCCAAGTAGCGTGAAGGAAGACTGCCC
TATGGGTTGTAAACTTCTTTTGTGCGGGGGTAAAGTGGTCCACGCGTGGTCCATTGCAAGTACCGTACGAATAAGCATCG
GCTAACTCCGTGCCAGCAGCCGCGGTAATACGGAGGATGCGAGCGTTATCCGGATTTATTGGGTTTAAAGGGAGCGTAGG
CGGGCGATTAAGTCAGCGGTTAAATAGTGTGGCTCAACCATGCCTTGCCGTTGATACTGGTTGTCTTGAGAGTACTAGAG
GTGGATGGAATTTAGGGTGTAGCGGTGAAATGCTTAGATATCCTAAAGAACTCCGATTGCGAAGGCAGTCCACTGGGGTA
CGTCTGACGCTGAAGCTCGAAAGTGCGGGTATCAAACAGGATTAGATACCCTAGTAGTCC
>t0014901_III-2;size=7;
CCTACGGGTGGCTGCAGTGGGGGATATTGCACAATGGAGGAAACTCTGATGCAGCGACGCCGCGTGAGTGAAGAAGTATT
TCGGTATGTAAAGCTCTATCAGCAGGGAAGAAAGGCTCGTAAGAGAGATGACGGTACCTGACTAAGAAGCCCCGGCTAAC
TACGTGCCAGCAGCCGCGGTAATACGTAGGGGGCAAGCGTTATCCGGATTTACTGGGTGTAAAGGGAGCGCAGACGGTCA
AGCAAGTCTGAAGTGAAACCCCACGGCTCAACCGTGGGCTTGCTTTGGAAACTGTTTGACTAGAGTACTGGAGAGGTAAG
CGGAATTCCTAGTGTAGCGGTGAAATGCGTAGATATTAGGAGGAACATCGGTGGCGAAGGCGGCTTACTGGACAGCAACT
GACGTTGAGGCTCGAAGGCGTGGGGAGCAAACAGGATTAGATACCCGAGTAGTCC
>t0006043_III-2;size=7;
CCTACGGGGGGCAGCAGTGAGGAATATTGGTCAATGGACGAGAGTCTGAACCAGCCAAGTAGCGTGCAGGATGACGGCCC
TATGGGTTGTAAACTGCTTTTGTACGGGAATAAAGTGACCTACGTGTAGGTTTTTGCATGTACCGTAAGAATAAGGACCG
GCTAATTCCGTGCCAGCAGCCGCGGTAATACGGAAGGTCCGGGCGTTATCCGGATTTATTGGGTTTAAAGGGAGCGTAGG
CCGTGCTTTAAGCGTGTTGTGAAATGTAGGCGCCCAACGTCTGCACTGCAGCGCGAACTGGAGCACTTGAGTACGCAGGA
AGTAGGCGGAATTCGTCGTGTAGCGGTGAAATGCTTAGATATGACGAAGAACTCCGATTGGGAAGCCAGCTTACTGTAGC
GCCACTGACGCTGATGCTCGAAAGCGTGGGTATCGAACAGGATTAGATACCCTGGTAGTCC
>t0033788_III-2;size=7;
CCTACGGGCGGCTGCAGTGGGGAATATTGCACAATGGGGGAAACCCTGATGCAGCGATGCCGCGTGGAGGAAGAAGGTTT
TCGGATTGTAAACTCCTGTCTTAAAGGACGATAATGACGGTACTTTAGGAGGAAGCTCCGGCTAACTACGTGCCAGCAGC
CGCGGTAATACGTAGGGAGCGAGCGTTGTCCGGAATTACTGGGTGTAAAGGGAGCGTAGGCGGGACTGCAAGTCAGATGT
GAAATGCCGGGGCTTAACCCCGGAGCTGCATTTGAAACTGTGGTTCTTGAGTGAAGTAGAGGCAAGCGGAATTCCTGGTG
TAGCGGTGAAATGCGTAGATATCAGGAGGAACACCGGTGGCGAAGGCGGCTTGCTGGGCTTTTACTGACGCTGAGGCTCG
AAAGCGTGGGTAGCAAACAGGATTAGATACCCCAGTAGTCC
>t0007183_III-2;size=7;
CCTACGGGGGGCTGCAGTGGGGGATATTGCACAATGGGGGAAACCCTGATGCAGCGACGCCGCGTGAGTGATGAAGTATT
TCGGTATGTAAAGCTCTATCAGCAGGGAAGAAAATGACGGTACCTGACTAAGAAGCCCCGGCTAACTACGTGCCAGCAGC
CGCGGTAATACGTAGGGGGCAAGCGTTATCCGGATTTACTGGGTGTAAAGGGAGCGTAGACGGCATGGCAAGTCTGATGT
GAAAGCTATGGGCTCAACCCATAAACTGCATTGGAAACTGTCGCGCTAGAGTGTCGGAGAGGTAAGCGGAATTCCTAGTG
TAGCGGTGAAATGCGTAGATATTAGGAGGAACACCAGTGGCGAAGGCGGCTTACTGGACGATAACTGACGTTGAGGCTCG
AAAGCGTGGGGAGCAAACAGGATTAGATACCCGGGTAGTCC
>t0005635_III-2;size=7;
CCTACGGGCGGCTGCAGTGAGGAATATTGGTCAATGGGCGAGAGCCTGAACCAGCCAAGTAGCGTGAAGGATGACGGCCC
TACGGGTTGTAAACTTCTTTTGCCGGGGGATAAAAAACGGGACGTGTCCCGTCTTGCAGGTACCCGTGCGAATAAGGACC
GGCTAATTCCGTGCCAGCAGCCGCGGTAATACGGAAGGTCCGAGCGTTATCCGGATTTATTGGGTTTAAAGGGAGCGCAG
GCGGAGATGTAAGCCAGCCGTAAAATCGTGGGGCTCAACCCCATCCCGCGGTTGGAACTGCATCCCTTGAGTGCACGAGA
GGATGGTGGAATTCGTGGTGTAGCGGTGAAATGCATAGATATCACGAAGAACTCCGATTGCGAAGGCAGCCATCTGGCGT
GTTACTGACGCTCATGCTCGAAGGTGCGGGTATCAAACAGGATTAGATACCCGTGTAGTCC
>t0015085_III-2;size=7;
CCTACGGGTGGCTGCAGTGAGGAATATTGGTCAATGGGCGAGAGCCTGAACCAGCCAAGTAGCGTGAAGGATGACGGCCC
TACGGGTTGTAAACTTCTTTTGCCGGGGGATAAAAAACGGGACGTGTCCCGTCTTGCAGGTACCCGTGCGAATAAGGACC
GGCTAATTCCGTGCCAGCAGCCGCGGTAATACGGAAGGTCCGAGCGTTATCCGGATTTATTGGGTTTAAAGGGAGCGCAG
GCGGAGATGTAAGCCAGCCGTAAAATCGTGGGGCTCAACCCCATCCCGCGGTTGGAACTGCATCCCTTGAGTGCACGAGA
GGATGGTGGAATTCGTGGTGTAGCGGTGAAATGCATAGATATCACGAAGAACTCCGATTGCGAAGGCAGCCATCTGGCGT
GTTACTGACGCTCATGCTCGAAGGTGCGGGTATCAAACAGGATTAGATACCCCGGTAGTCC
>t0022592_III-2;size=7;
CCTACGGGGGGCTGCAGTGGGGAATATTGCACAATGGGGGAAACCCTGATGCAGCGACGCCGCGTGAGTGATGAAGTATT
TCGGTATGTAAAGCTCTATCAGCAGGGAAGATAATGACGGTACCTGACTAAGAAGCACCGGCTAAATACGTGCCAGCAGC
CGCGGTAATACGTATGGTGCAAGCGTTATCCGGATTTACTGGGTGTAAAGGGAGCGTAGACGGCTTGGTAAGTCTGATGT
GAAAGCTATGGGCTCAACCCATAAACTGCATTGGAAACTATTAAGCTAGAGTGTCGGAGAGGTAAGTGGAATTCCTAGTG
TAGCGGTGAAATGCGTAGATATTAGGAGGAACACCAGTGGCGAAGGCGGCTTACTGGACGATAACTGACGTTGAGGCTCG
AAAGCGTGGGGAGCAAACAGGATTAGATACCCCGGTAGTCC
>t0004967_III-2;size=7;
CCTACGGGGGGCAGCAGTGGGGAATATTGGACAATGGGGGAAACCCTGATCCAGCGACGCCGCGTGAGTGAAGAAGTATT
TCGGTATGTAAAGCTCTATCAGCAAGGAAGAAAATGACGGTACTTGACTAAGAAGCTCCGGCTAAATACGTGCCAGCAGC
CGCGGTAATACGTATGGAGCAAGCGTTATCCGGATTTACTGGGTGTAAAGGGAGCGTAGACGGCAAAGCAAGTCTGAAGT
GAAATCCCGGGGCTCAACCCCGGAACTGCTTTGGAAACTGTTTAGCTAGAGTGCAGGAGAGGTAAGCGGAATTCCTAGTG
TAGCGGTGAAATGCGTAGATATTAGGAGGAACACCAGTGGCGAAGGCGGCTTACTGGACTGTAACTGACGTTGAGGCTCG
AAAGCGTGGGGAGCAAACAGGATTAGATACCCCTGTAGTCC
>t0022626_III-2;size=7;
CCTACGGGCGGCTGCAGTGAGGAATATTGGTCAATGGACGAGAGTCTGAACCAGCCAAGTAGCGTGCAGGATGACGGCCC
TATGGGTTGTAAACTGCTTTTGTACGGGAATAAAGTGACCTACGTGTAGGTTTTTGCATGTACCGTAAGAATAAGGACCG
GCTAATTCCGTGCCAGCAGCCGCGGTAATACGGAAGGTCCGGGCGTTATCCGGATTTATTGGGTTTAAAGGGAGCGTAGG
CCGTGCTTTAAGCGTGTTGTGAAATGTAGGCGCCCAACGTCTGCACTGCAGCGCGAACTGGAGCACTTGAGTACGCAGGA
AGTAGGCGGAATTCGTCGTGTAGCGGTGAAATGCTTAGATATGACGAAGAACTCCGATTGGGAAGCCAGCTTACTGTAGC
GCCACTGACGCTGATGCTCGAAAGCGTGGGTATCGAACAGGATTAGATACCCCAGTAGTCC
>t0005742_III-2;size=7;
CCTACGGGGGGCAGCAGTGGGGAATATTGGACAATGGGGGAAACCCTGATCCAGCGACGCCGCGTGAGTGAAGAAGTATT
TCGGTATGTAAAGCTCTATCAGCAAGGAAGAAAATGACGGTACTTGACTAAGAAGCCCCGGCTAACTACGTGCCAGCAGC
CGCGGTAATACGTAGGGGGCAAGCGTTATCCGGATTTACTGGGTGTAAAGGGAGCGTAGACGGCATAGCAAGTCTGAAGT
GAAATGCATGGGCTCAACCCATGAACTGCTTTGGAAACTGTTAAGCTAGAGTGCAGGAGAGGTAAGTGGAATTCCTAGTG
TAGCGGTGAAATGCGTAGATATTAGGAGGAACACCAGTGGCGAAGGCGGCTTACTGGACTGTAACTGACGTTGAGGCTCG
AAAGCGTGGGGAGCAAACAGGATTAGATACCCGAGTAGTCC
>t0033412_III-2;size=7;
CCTACGGGGGGCTGCAGTGGGGAATATTGGACAATGGGGGAAACCCTGATCCAGCGACGCCGCGTGAGTGAAGAAGTATT
TCGGTATGTAAAGCTCTATCAGCAAGGAAGAAAATGACGGTACTTGACTAAGAAGCCCCGGCTAACTACGTGCCAGCAGC
CGCGGTAATACGTAGGGGGCAAGCGTTATCCGGATTTACTGGGTGTAAAGGGAGCGTAGACGGTATGGCAAGTCTGAAGT
GAAATGCATGGGCTCAACCCATGAACTGCTTTGGAAACTGTCAAACTAGAGTGCAGGAGAGGTAAGTGGAATTCCTAGTG
TAGCGGTGAAATGCGTAGATATTAGGAGGAACACCAGTGGCGAAGGCGGCTTACTGGACTGTAACTGACGTTGAGGCTCG
AAAGCGTGGGGAGCAAACAGGATTAGATACCCCTGTAGTCC
>t0003581_III-2;size=7;
CCTACGGGCGGCAGCAGTAGGGAATCTTCGGCAATGGGGGCAACCCTGACCGAGCAACGCCGCGTGAGTGAAGAAGGTTT
TCGGATCGTAAAGCTCTGTTGTAAGAGAAGAACGTGTGTGAGAGTGGAAAGTTCACACAGTGACGGTAACTTACCAGAAA
GGGACGGCTAACTACGTGCCAGCAGCCGCGGTAATACGTAGGTCCCGAGCGTTGTCCGGATTTATTGGGCGTAAAGCGAG
CGCAGGCGGTTTAATAAGTCTGAAGTTAAAGGCAGTGGCTTAACCATTGTTCGCTTTGGAAACTGTTAGACTTGAGTGCA
GAAGGGGAGAGTGGAATTCCATGTGTAGCGGTGAAATGCGTAGATATATGGAGGAACACCGGTGGCGAAAGCGGCTCTCT
GGTCTGTAACTGACGCTGAGGCTCGAAAGCGTGGGGAGCAAACAGGATTAGATACCCGTGTAGTCC
>t0014167_III-2;size=7;
CCTACGGGTGGCTGCAGTGGGGAATATTGGACAATGGGGGAAACCCTGATCCAGCGACGCCGCGTGAGTGAAGAAGTATT
TCGGTATGTAAAGCTCTATCAGCAGGGAAGATAATGACGGTACCTGACTAAGAAGCCCCGGCTAACTACGTGCCAGCAGC
CGCGGTAATACGTAGGGGGCAAGCGTTATCCGGATTTACTGGGTGTAAAGGGAGCGTAGACGGTATGGCAAGTCTGATGT
GAAAACCCGGGGCTCAACCCCGGGACTGCATTGGAAACTGTCAAACTAGAGTGCAGGAGGGGTAAGTGGAATTCCTAGTG
TAGCGGTGAAATGCGTAGATATTAGGAGGAACACCAGTGGCGAAGGCGGCTTACTGGACTGTAACTGACGTTGAGGCTCG
AAAGCGTGGGGAGCAAACAGGATTAGATACCCCGGTAGTCC
>t0035903_III-2;size=7;
CCTACGGGGGGCAGCAGTGGGGAATATTGGACAATGGGGGAAACCCTGATCCAGCGACGCCGCGTGAGTGAAGAAGTATT
TCGGTATGTAAAGCTCTATCAGCAGGGAAGATGATGACGGTACCTGACTAAGAAGCACCGGCTAAATACGTGCCAGCAGC
CGCGGTAATACGTATGGTGCAAGCGTTATCCGGATTTACTGGGTGTAAAGGGAGCGTAGGCGGCTATGCAAGTCAGATGT
GAAAGCCCGGGGCTCAACCCCGGGACTGCATTTGAAACTGCGTAGCTTGAGTGCAGGAGAGGCAGGCGGAATTCCTAGTG
TAGCGGTGAAATGCGTAGATATTAGGAAGAACACCGGTGGCGAAGGCGGCCTGCTGGACTGAGACTGACGCTGAGGCTCG
AAAGCGTGGGGAGCAAACAGGATTAGATACCCTGGTAGTCC
>t0024012_III-2;size=7;
CCTACGGGGGGCAGCAGTAGGGAATATTGCACAATGGGGGGAACCCTGATGCAGCAACGCCACGTGTGGGAAGAAGCATT
TCGGTGTGTAAACCACTGTCGTGAGGGAATAATGCTTGGTCTCGGCCAAGTTGAATGTACCTCGAAAGGAAGCACCGGCA
AACTTCGTGCCAGCAGCCGCGGTAATACGAGGGGTGCAAGCGTTGTTCGGAATCACTGGGCGTAAAGGGAGCGTAGGCGG
AGAC
>t0005169_III-2;size=7;
CCTACGGGGGGCTGCAGTGGGGAATATTGCACAATGGGCGCAAGCCTGATGCAGCGATGCCGCGTGAGGGAAGAAGGTTT
TCGGATTGTAAACCTCTGTCAAAAGGGACGATAATGACGGTACCTTAGAAGGAAGCTCCGGCTAACTACGTGCCAGCAGC
CGCGGTAATACGTAGGGAGCGAGCGTTATCCGGAATTACTGGGTGTAAAGGGAGTGTAGGCGGGACTGCAAGTCAGATGT
GAAAACTACCGGCTCAACCGGTAGACTGCATTTGAAACTGTGGTTCTTGAGTGAAGTAGAGGTAAGCGGAATTCCTAGTG
TAGCGGTGAAATGCGTAGATATTAGGAGGAACATCAGTGGCGAAGGCGGCTTACTGGGCTTTAACTGACGCTGAGGCTCG
AAAGCGTGGGGAGCAAACAGGATTAGATACCCGAGTAGTCC
>t0016217_III-2;size=7;
CCTACGGGAGGCTGCAGTGAGGAATATTGGACAATGGCCGGAAGGCTGATCCAGCCATGCCGCGTGCGGGAGGACGGCCC
TATGGGTTGTAAACCGCTTTTGCGAGGGAGCAATAAGGTCTACGTGTAGGCTGATGAGAGTACCTTACGAATAAGCATCG
GCTAACTCCGTGCCAGCAGCCGCGGTAATACGGAGGATGCAAGCGTTATCCGGATTTATTGGGTTTAAAGGGTGCGTAGG
CGGCTTGGTAAGCGGGAGGTGAAATGCCGGCGCTCAACGTCGGAAGTGCCTCCCGAACTGTCGGGCTTGAATAGTACTGC
CGTGGGAGGAATGTGTGGTGTAGCGGTGAAATGCTTAGAGATCACACAGAACACCGATTGCGAAGGCATCTCACGAAGTA
CCGATTGACGCTGAGGCACGAAAGCGTGGGGATCAAACAGGATTAGATACCCGAGTAGTCC
>t0006578_III-2;size=7;
CCTACGGGAGGCTGCAGTGGGGAATATTGGACAATGGGGGAAACCCTGATCCAGCGACGCCGCGTGAGTGAAGAAGTATT
TCGGTATGTAAAGCTCTATCAGCAAGGAAGAAAATGACGGTACTTGACTAAGAAGCCCCGGCTAACTACGTGCCAGCAGC
CGCGGTAATACGTAGGGGGCAAGCGTTATCCGGATTTACTGGGTGTAAAGGGAGCGTAGACGGTATGGCAAGTCTGAAGT
GAAATGCATGGGCTCAACCCATGAACTGCTTTGGAAACTGTCAAACTAGAGTGCAGGAGAGGTAAGTGGAATTCCTAGTG
TAGCGGTGAAATGCGTAGATATTAGGAGGAACACCAGTGGCGAAGGCGGCTTACTGGACTGTAACTGACGTTGAGGCTCG
AAAGCGTGGGGAGCAAACAGGATTAGATACCCTGGTAGTCC
>t0022851_III-2;size=7;
CCTACGGGTGGCTGCAGTGGGGGATATTGCACAATGGGCGAAAGCCTGATGCAGCGACGCCGCGTGAGGGAAGACGGTTT
TCGGATTGTAAACCTCTGTCTTCGGGGACGAAAAAGGACGGTACCCGAGGAGGAAGCCACGGCTAACTACGTGCCAGCAG
CCGCGGTAATACGTAGGTGGCAAGCGTTGTCCGGAATTACTGGGTGTAAAGGGAGAGTAGGCGGGACTGCAAGTCCGTTG
TTAAATCTATCGGCTCAACCGGTAGCTGCGGCGGAAACTGTAGTTCTTGAGTGAAGTAGAGGCAGGCGGAATTCCTAGTG
TAGCGGTGAAATGCGTAGATATTAGGAGGAACACCAGTGGCGAAGGCGGCCTGCTGGGCTTTAACTGACGCTGAGGCTCG
AAAGTGTGGGGAGCAAACAGGATTAGATACCCCAGTAGTCC
>t0002245_III-2;size=7;
CCTACGGGCGGCAGCAGTAGGGAATCTTCGGCAATGGGGGCAACCCTGACCGAGCAACGCCGCGTGAGTGAAGAAGGTTT
TCGGATCGTAAAGCTCTGTTGTAAGAGAAGAACGTGTGTGAGAGTGGAAAGTTCACACAGTGACGGTAACTTACCAGAAA
GGGACGGCTAACTACGTGCCAGCAGCCGCGGTAATACGTAGGTCCCGAGCGTTGTCCGGATTTATTGGGCGTAAAGCGAG
CGCAGGCGGTTTAATAAGTCTGAAGTTAAAGGCAGTGGCTTAACCATTGTTCGCTTTGGAAACTGTTAGACTTGAGTGCA
GAAGGGGAGAGTGGAATTCCATGTGTAGCGGTGAAATGCGTAGATATATGGAGGAACACCGGTGGCGAAAGCGGCTCTCT
GGTCTGTAACTGACGCTGAGGCTCGAAAGCGTGGGGAGCAAACAGGATTAGATACCCTGGTAGTCC
>t0016740_III-2;size=7;
CCTACGGGAGGCTGCAGTGGGGAATATTGCACAATGGGGGAAACCCTGATGCAGCAACGCCGCGTGAGTGATGACGGCCT
TCGGGTTGTAAAGCTCTGTCTTTAGGGACGATAATGACGGTACCTAAGGAGGAAGCCACGGCTAACTACGTGCCAGCAGC
CGCGGTAATACGTAGGTGGCAAGCGTTGTCCGGATTTACTGGGCGTAAAGGGAGCGTAGGTGGATATTTAAGTGGGATGT
GAAATACCCGGGCTTAACCTGGGTGCTGCATTCCAAACTGGATATCTAGAGTGCAGGAGAGGAAAGGAGAATTCCTAGTG
TAGCGGTGAAATGCGTAGAGATTAGGAAGAATACCAGTGGCGAAGGCGCCTTTCTGGACTGTAACTGACACTGAGGCTCG
AAAGCGTGGGGAGCAAACAGGATTAGATACCCGAGTAGTCC
>t0036234_III-2;size=7;
CCTACGGGCGGCAGCAGTAAGGGATATTGGGCAATGGGGGCGACCCTGACCCAGCCATGCCGCGTGAGGGAATGAGGCCC
TACGGGTCGTGAACCTCTTTTGCCTGGGGATAACGGCGGCGTCGGGAACGCCGCGTGCAGGTACCAGGCGAATAAGCATC
GGCTAACTCCGTGCCAGCAGCCGCGGTAATACGGAGGATGCGAGCGTTATCCGGATTCATTGGGTTTAAAGGGTGCGCAG
GCGGCCCGTCAAGTCAGCGGTGAAATCCGGGGGCCCAACCCCCGAAGTGCCGTTGATACTGTCGGGCTGGAATGCGGTCG
AGGCGGGCGGAATGTGGCGTGTAGCGGTGAAATGCATAGATATGCCACAGAACTCCGATAGCGAAGGCAGCTCGCCAGGC
CTGCATTGACGCTCGGGCACGAAAGCGTGGGGATCGAACAGGATTAGATACCCCAGTAGTCC
>t0001468_III-2;size=7;
CCTACGGGGGGCAGCAGTAAGGGATATTGGGCAATGGGGGCGACCCTGACCCAGCCATGCCGCGTGAGGGAATGAGGCCC
TACGGGTCGTGAACCTCTTTTGCCTGGGGATAACGGCGGCGTCGGGAACGCCGCGTGCAGGTACCAGGCGAATAAGCATC
GGCTAACTCCGTGCCAGCAGCCGCGGTAATACGGAGGATGCGAGCGTTATCCGGATTCATTGGGTTTAAAGGGTGCGCAG
GCGGCCCGTCAAGTCAGCGGTGAAATCCGGGGGCCCAACCCCCGAAGTGCCGTTGATACTGTCGGGCTGGAATGCGGTCG
AGGCGGGCGGAATGTGGCGTGTAGCGGTGAAATGCATAGATATGCCACAGAACTCCGATAGCGAAGGCAGCTCGCCAGGC
CTGCATTGACGCTCGGGCACGAAAGCGTGGGGATCGAACAGGATTAGATACCCGGGTAGTCC
>t0003252_III-2;size=7;
CCTACGGGAGGCTGCAGTGGGGGATATTGCACAATGGAGGAAACTCTGATGCAGCGACGCCGCGTGAGTGAAGAAGTATT
TCGGTATGTAAAGCTCTATCAGCAGGGAAGAAAGGCTCGTAAGAGAGATGACGGTACCTGACTAAGAAGCCCCGGCTAAC
TACGTGCCAGCAGCCGCGGTAATACGTAGGGGGCAAGCGTTATCCGGATTTACTGGGTGTAAAGGGAGCGCAGACGGTCA
AGCAAGTCTGAAGTGAAACCCCACGGCTCAACCGTGGGCTTGCTTTGGAAACTGTTTGACTAGAGTACTGGAGAGGTAAG
CGGAATTCCTAGTGTAGCGGTGAAATGCGTAGATATTAGGAGGAACATCGGTGGCGAAGGCGGCTTACTGGACAGCAACT
GACGTTGAGGCTCGAAGGCGTGGGGAGCAAACAGGATTAGATACCCGAGTAGTCC
>t0028536_III-2;size=7;
CCTACGGGGGGCTGCAGTGGGGGATATTGCACAATGGGGGAAACCCTGATGCAGCGACGCCGCGTGAGTGATGAAGTATT
TCGGTATGTAAAGCTCTATCAGCAGGGAAGAAAATGACGGTACCTGACTAAGAAGCCCCGGCTAACTACGTGCCAGCAGC
CGCGGTAATACGTAGGGGGCAAGCGTTATCCGGATTTACTGGGTGTAAAGGGAGCGTAGACGGCATGGCAAGTCTGATGT
GAAAGCTATGGGCTCAACCCATAAACTGCATTGGAAACTGTCGCGCTAGAGTGTCGGAGAGGTAAGCGGAATTCCTAGTG
TAGCGGTGAAATGCGTAGATATTAGGAGGAACACCAGTGGCGAAGGCGGCTTACTGGACGATAACTGACGTTGAGGCTCG
AAAGCGTGGGGAGCAAACAGGATTAGATACCCTTGTAGTCC
>t0027774_III-2;size=7;
CCTACGGGAGGCTGCAGCTAAGAATATTCCGCAATGGACGAAAGTCTGACGGAGCGACGCCGCGTGGATGATGAAGGCCG
GAAGGTTGTAAAATCCTTTTATAACTGAGGAATAAGTATTATCAGAGAAAGGTAGTATGGTGACTGTAGGTTATGAATAA
GCAACGGCTAATTACGTGCCAGCAGCCGCGGTAACACGTAAGTTGCGAGCGTTGTTCGGAATTATTGGGCGTAAAGGGCA
TGTAGGCGGTTTTGCAAGCTTGGTGTGAAATCCCGGAGCTCAACTCCGGAATTGCGTTGAGAACTGCATAACTAGAGTCA
CTGAGGGGCAATCAGAATTCCAGGTGTAGGGGTGAAATCTGTAGATATCTGGAAGAATACCAATGGCGAAGGCAGGTTAC
CAGCAGATGACTGACGCTGAGGTGCGAAGGTGCGGGGAGCAAACAGGATTAGATACCCGAGTAGTCC
>t0010574_III-2;size=7;
CCTACGGGAGGCTGCAGTGAGGAATATTGGTCAATGGGCGGAAGCCTGAACCAGCCATGCCGCGTGAAGGATTAAGGCCC
TATGGGTCGTAAACTTCTTTTGAGCGGGAGCAATAAGCGCTACGCGTAGCGCGATGAGAGTACCGTTCGAATAAGCATCG
GCTAACTCCGTGCCAGCAGCCGCGGTAATACGGAGGATGCAAGCGTTATCCGGATTTATTGGGTTTAAAGGGTGCGTAGG
CTGTCGGTCAAGTCAGAGGTGAAAGCCCGGGGCTCAACTCCGGAACTGCCTTTGATACTGTCCGGCTTGAATACTGTTGC
CGTGGGAGGAATGAGTAGTGTAGCGGTGAAATGCATAGATATTACTCAGAACACCGATTGCGAAGGCATCTCACGAAGCA
GCGATTGACGCTGAGGCACGAAAGCGTGGGGATCAAACAGGATTAGATACCCCAGTAGTCC
>t0017014_III-2;size=7;
CCTACGGGGGGCTGCAGGCGCGCAAACTTTACAATGCGAGCAATCGTGATAAGGAAACCCTGAGTGCCTGTTGATGCAGG
CTGTTCATTAGTTTAAATTGCTGGTGAAGAAAGGGCAGGGCAAGACCGGTGCCAGCCGCCGCGGTAATACCGGCTGCTCG
AGTGATGGCCACTATTACTGGGTTTAAAGCGTCCGTAGCTTGATTGTTAGGTCTCTTGGGAAATCTTCAGGCTTAACCTT
AAGGCGTCTAAGAGATACCGGCAATCTTGGGACTGGGAGAGGTAAACCGTACTTCGGGGGTAGGAGTGAAATCTTGTAAT
CCTCGAGGGACGACCTATGGCGAAGGCAGTTTACCAGAACAGCTTCGACAGTGAGGGACGAAAGCTGGGGGAGCAAACGG
GATTAGATACCCGTGTAGTCC
>t0010855_III-2;size=7;
CCTACGGGGGGCTGCAGTGAGGAATATTGGTCAATGGGCGGAAGCCTGAACCAGCCAAGTCGCGTGAAGGATGAAGGTTC
TATGGATTGTAAACTTCTTTTGTTCGAGGGTAAAGTGAGTCACGTGTGGCTTATTGCAAGTATCGAACGAATAAGCATCG
GCTAACTCCGTGCCAGCAGCCGCGGTAATACGGAGGATGCGAGCGTTATCCGGATTTATTGGGTTTAAAGGGTGCGTAGG
CGGGATGTTAAGTCAGCGGTCAAATTGTGTAGCTCAACTATACCGAGCCGTTGAAACTGGCGTTCTTGAGTGTAAACGAG
GTAGGCGGAATGTGACGTGTAGCGGTGAAATGCTTAGATATGTCACAGAACCCCGATTGCGAAGGCAGCTTACTAGGATA
CAACTGACGCTGAGGCACGAAAGCGTGGGTATCAAACAGGATTAGATACCCTTGTAGTCC
>t0012659_III-2;size=7;
CCTACGGGCGGCTGCAGTGGGGAATATTGCACAATGGGCGCAAGCCTGATGCAGCGATGCCGCGTGAGGGAAGAAGGTTT
TCGGATTGTAAACCTCTGTCAAAAGGGACGATAATGACGGTACCTTAGAAGGAAGCTCCGGCTAACTACGTGCCAGCAGC
CGCGGTAATACGTAGGGAGCGAGCGTTATCCGGAATTACTGGGTGTAAAGGGAGTGTAGGCGGGACTGCAAGTCAGATGT
GAAAACTACCGGCTCAACTGGTAGACTGCATTTGAAACTGTGGTTCTTGAGTGAAGTAGAGGTAAGCGGAATTCCTAGTG
TAGCGGTGAAATGCGTAGATATTAGGAGGAACATCAGTGGCGAAGGCGGCTTACTGGGCTTTAACTGACGCTGAGGCTCG
AAAGCGTGGGGAGCAAACAGGATTAGATACCCTTGTAGTCC
>t0001274_III-2;size=7;
CCTACGGGCGGCTGCAGTAGGGAATATTGGACAATGGGGGCAACCCTGATCCAGCGACGCCGCGTGAGTGAAGAAATATT
TCGGTATGTAAAGCTCTATCAGCAGGGAAGAAAATGACGGTACCTGACTAAGAAGCACCGGCTAAATACGTGCCAGCAGC
CGCGGTAATACGTATGGTGCAAGCGTTATTCGGATTTACTGGGTGTAAAGGGAGCGTAGACGGCATGGCAAGTCTGAAGT
GAAATGCGGGGGCTCAACCCCTGAACTGCTTTGGAAACTGTCAAGCTAGAGTGTCGGAGAGGTAAGTGGAATTCCTAGTG
TAGCGGTGAAATGCGTAGATATTAGGAGGAACACCAGTGGCGAAGGCGGCTTACTGGACGATAACTGACGTTGAGGCTCG
AAAGCGTGGGGAGCAAACAGGATTAGATACCCGTGTAGTCC
>t0004759_III-2;size=7;
CCTACGGGAGGCAGCAGTGGGGAATATTGGACAATGGGGGAAACCCTGATCCAGCGACGCCGCGTGAGTGAAGAAGTATT
TCGGTATGTAAAGCTCTATCAGCAGGGAAGATAATGACGGTACCTGACTAAGAAGCCCCGGCTAACTACGTGCCAGCAGC
CGCGGTAATACGTAGGGGGCAAGCGTTATCCGGATTTACTGGGTGTAAAGGGAGCGTAGACGGCATGGCAAGTCTGATGT
GAAAACCCGGGGCTCAACCCCGGGACTGCATTGGAAACTGTCAGGCTAGAGTGCAGGAGAGGTAAGTGGAATTCCTAGTG
TAGCGGTGAAATGCGTAGATATTAGGAGGAACACCAGTGGCGAAGGCGGCTTACTGGACTGTAACTGACGTTGAGGCTCG
AAAGCGTGGGGAGCAAACAGGATTAGATACCCCAGTAGTCC
>t0023882_III-2;size=7;
CCTACGGGGGGCTGCAGTGAGGAATATTGGTCAATGGACGAGAGTCTGAACCAGCCAAGTAGCGTGCAGGATGACGGCCC
TATGGGTTGTAAACTGCTTTTGTACGGGAATAAAGTGACCTACGTGTAGGTTTTTGCATGTACCGTAAGAATAAGGACCG
GCTAATTCCGTGCCAGCAGCCGCGGTAATACGGAAGGTCCGGGCGTTATCCGGATTTATTGGGTTTAAAGGGAGCGTAGG
CCGTGCTTTAAGCGTGTTGTGAAATGTAGGCGCCCAACGTCTGCACTGCAGCGCGAACTGGAGCACTTGAGTACGCAGGA
AGTAGGCGGAATTCGTCGTGTAGCGGTGAAATGCTTAGATATGACGAAGAACTCCGATTGGGAAGCCAGCTTACTGTAGC
GCCACTGACGCTGATGCTCGAAAGCGTGGGTATCGAACAGGATTAGATACCCCAGTAGTCC
>t0011690_III-2;size=7;
CCTACGGGTGGCTGCAGTGGGGAATATTGCACAATGGGCGCAAGCCTGATGCAGCGATGCCGCGTGAGGGAAGAAGGTTT
TCGGATTGTAAACCTCTGTCAAAAGGGACGATAATGACGGTACCTTAGAAGGAAGCTCCGGCTAACTACGTGCCAGCAGC
CGCGGTAATACGTAGGGAGCGAGCGTTATCCGGAATTACTGGGTGTAAAGGGAGTGTAGGCGGGACTGCAAGTCAGATGT
GAAAACTACCGGCTCAACTGGTAGACTGCATTTGAAACTGTGGTTCTTGAGTGAAGTAGAGGTAAGCGGAATTCCTAGTG
TAGCGGTGAAATGCGTAGATATTAGGAGGAACATCAGTGGCGAAGGCGGCTTACTGGGCTTTAACTGACGCTGAGGCTCG
AAAGCGTGGGGAGCAAACAGGATTAGATACCCCAGTAGTCC
>t0018671_III-2;size=7;
CCTACGGGAGGCTGCAGTGGGGAATATTGGACAATGGGGGAAACCCTGATCCAGCGACGCCGCGTGAGTGAAGAAGTATT
TCGGTATGTAAAGCTCTATCAGCAAGGAAGAAAATGACGGTACTTGACTAAGAAGCCCCGGCTAACTACGTGCCAGCAGC
CGCGGTAATACGTAGGGGGCAAGCGTTATCCGGATTTACTGGGTGTAAAGGGAGCGTAGACGGTATGGCAAGTCTGAAGT
GAAATGCATGGGCTCAACCCATGAACTGCTTTGGAAACTGTCAAACTAGAGTGCAGGAGAGGTAAGTGGAATTCCTAGTG
TAGCGGTGAAATGCGTAGATATTAGGAGGAACACCAGTGGCGAAGGCGGCTTACTGGACTGTAACTGACGTTGAGGCTCG
AAAGCGTGGGGAGCAAACAGGATTAGATACCCCTGTAGTCC
>t0018726_III-2;size=7;
CCTACGGGGGGCTGCAGTGGGGAATATTGCACAATGGGCGCAAGCCTGATGCAGCGATGCCGCGTGAGGGAAGAAGGTTT
TCGGATTGTAAACCTCTGTCAAAAGGGACGATAATGACGGTACCTTAGAAGGAAGCTCCGGCTAACTACGTGCCAGCAGC
CGCGGTAATACGTAGGGAGCGAGCGTTATCCGGAATTACTGGGTGTAAAGGGAGTGTAGGCGGGACTGCAAGTCAGATGT
GAAAACTACCGGCTCAACTGGTAGACTGCATTTGAAACTGTGGTTCTTGAGTGAAGTAGAGGTAAGCGGAATTCCTAGTG
TAGCGGTGAAATGCGTAGATATTAGGAGGAACATCAGTGGCGAAGGCGGCTTACTGGGCTTTAACTGACGCTGAGGCTCG
AAAGCGTGGGGAGCAAACAGGATTAGATACCCTGGTAGTCC
>t0011044_III-2;size=7;
CCTACGGGTGGCTGCAGCTAAGAATATTCCGCAATGGACGAAAGTCTGACGGAGCGACGCCGCGTGGATGATGAAGGCCG
GAAGGTTGTAAAATCCTTTTGAATGAGACGAATAAGCAGGTCAGGGAATGGGCTTGTGGTGACGGTATCATTTGAATAAG
CAACGGCTAATTACGTGCCAGCAGCCGCGGTAACACGTAAGTTGCGAGCGTTGTTCGGAATTATTGGGCGTAAAGGGCAT
GTAGGCGGTTCTGCAAGCTTGGTGTGAAATCCCGGAGCTTAACTCCGGAACTGCATTGAGAACTGCAGGGCTAGAATTAC
TGAAGGGCAACTGGAATTCCAAGTGTAGGGGTGAAATCTGTAGATATTTGGAAGAACACCAATGGCGAAGGCAAGTTGCT
GGCAGATAATTGACGCTGAGGTGCGAAGGTGCGGGGAGCAAACAGGATTAGATACCCCTGTAGTCC
>t0018481_III-2;size=7;
CCTACGGGGGGCAGCAGTAGGGAATATTGGTCAATGGGGGAAACCCTGAACCAGCGACGCCGCGTGAGTGAAGAAGTATT
TCGGTATGTAAAGCTCTATCAGCAGGGACGATAATGACGGTACCTGACTAAGAAGCCCCGGCTAACTACGTGCCAGCAGC
CGCGGTAATACGTAGGGGGCAAGCGTTATCCGGATTTACTGGGTGTAAAGGGAGCGTAGGTGGCCATGCAAGTCAGATGT
GAAATCCCGGGGCTCAACCCCGGAGCTGCATTTGAAACTGCGTAGCTAGAGTGCAGGAGAGGTAAGCGGAATTCCTAGTG
TAGCGGTGAAATGCGTAGATATTAGGAGGAACACCAGTGGCGAAAGCGGCTTGCTGGACTGCAACTGACACTGAGGCTCG
AAAGCGTGGGGAGCAAACAGGATTAGATACCCTGGTAGTCC
>t0005202_III-2;size=7;
CCTACGGGCGGCAGCAGTGGGGAATATTGGACAATGGGGGAAACCCTGATCCAGCGACGCCGCGTGAGTGAAGAAGTATT
TCGGTATGTAAAGCTCTATCAGCAGGGAAGATGATGACGGTACCTGACTAAGAAGCACCGGCTAAATACGTGCCAGCAGC
CGCGGTAATACGTATGGTGCAAGCGTTATCCGGATTTACTGGGTGTAAAGGGAGCGTAGGCGGCTATGCAAGTCAGATGT
GAAAGCCCGGGGCTCAACCCCGGGACTGCATTTGAAACTGCGTAGCTTGAGTGCAGGAGAGGCAGGCGGAATTCCTAGTG
TAGCGGTGAAATGCGTAGATATTAGGAAGAACACCGGTGGCGAAGGCGGCCTGCTGGACTGAGACTGACGCTGAGGCTCG
AAAGCGTGGGGAGCAAACAGGATTAGATACCCTTGTAGTCC
>t0004965_III-2;size=7;
CCTACGGGCGGCAGCAGTGGGGAATATTGGACAATGGGGGAAACCCTGATCCAGCGACGCCGCGTGAGTGAAGAAGTATT
TCGGTATGTAAAGCTCTATCAGCAAGGAAGAAAATGACGGTACTTGACTAAGAAGCTCCGGCTAAATACGTGCCAGCAGC
CGCGGTAATACGTATGGAGCAAGCGTTATCCGGATTTACTGGGTGTAAAGGGAGCGTAGACGGCAAAGCAAGTCTGAAGT
GAAATGCCGGGGCTTAACCCCGGAACTGCTTTGGAAACTGTTTAGCTAGAGTGCAGGAGAGGTAAGCGGAATTCCTAGTG
TAGCGGTGAAATGCGTAGATATTAGGAGGAACACCAGTGGCGAAGGCGGCTTACTGGACTGTAACTGACGTTGAGGCTCG
AAAGCGTGGGGAGCAAACAGGATTAGATACCCTGGTAGTCC
>t0025511_III-2;size=7;
CCTACGGGAGGCTGCAGTAGGGAATATTGGTCAATGGGGGAAACCCTGAACCAGCGACGCCGCGTGAGTGAAGAAGTATT
TCGGTATGTAAAGCTCTATCAGCAGGGACGATAATGACGGTACCTGACTAAGAAGCCCCGGCTAACTACGTGCCAGCAGC
CGCGGTAATACGTAGGGGGCAAGCGTTATCCGGATTTACTGGGTGTAAAGGGAGCGTAGGTGGCCATGCAAGTCAGATGT
GAAATCCCGGGGCTCAACCCCGGAGCTGCATTTGAAACTGCGTAGCTAGAGTGCAGGAGAGGTAAGCGGAATTCCTAGTG
TAGCGGTGAAATGCGTAGATATTAGGAGGAACACCAGTGGCGAAAGCGGCTTGCTGGACTGCAACTGACACTGAGGCTCG
AAAGCGTGGGGAGCAAACAGGATTAGATACCCGAGTAGTCC
>t0005033_III-2;size=7;
CCTACGGGGGGCAGCAGTGGGGAATATTGGACAATGGGGGAAACCCTGATCCAGCGACGCCGCGTGAGTGAAGAAGTATT
TCGGTATGTAAAGCTCTATCAGCAGGGAAGATGATGACGGTACCTGACTAAGAAGCACCGGCTAAATACGTGCCAGCAGC
CGCGGTAATACGTATGGTGCAAGCGTTATCCGGATTTACTGGGTGTAAAGGGAGCGTAGGCGGCTATGCAAGTCAGATGT
GAAAGCCCGGGGCTCAACCCCGGGACTGCATTTGAAACTGCGTAGCTTGAGTGCAGGAGAGGCAGGCGGAATTCCTAGTG
TAGCGGTGAAATGCGTAGATATTAGGAAGAACACCGGTGGCGAAGGCGGCCTGCTGGACTGAGACTGACGCTGAGGCTCG
AAAGCGTGGGGAGCAAACAGGATTAGATACCCCGGTAGTCC
>t0024053_III-2;size=7;
CCTACGGGAGGCTGCAGTGGGGAATATTGGACAATGGGGGAAACCCTGATCCAGCGACGCCGCGTGAGTGAAGAAGTATT
TCGGTATGTAAAGCTCTATCAGCAGGGAAGATAATGACGGTACCTGACTAAGAAGCCCCGGCTAACTACGTGCCAGCAGC
CGCGGTAATACGTAGGGGGCAAGCGTTATCCGGATTTACTGGGTGTAAAGGGAGCGTAGACGGCATGGCAAGTCTGATGT
GAAAACCCGGGGCTCAACCCCGGGATTGCATTGGAAACTGTCAAGCTAGAGTGCAGGAGAGGTAAGTGGAATTCCTAGTG
TAGCGGTGAAATGCGTAGATATTAGGAGGAACACCAGTGGCGAAGGCGGCTTACTGGACTGTAACTGACGTTGAGGCTCG
AAAGCGTGGGGAGCAAACAGGATTAGATACCCCTGTAGTCC
>t0004835_III-2;size=7;
CCTACGGGCGGCTGCAGTGGGGAATATTGGACAATGGGGGAAACCCTGATCCAGCGACGCCGCGTGAGTGAAGAAGTATT
TCGGTATGTAAAGCTCTATCAGCAGGGAAGATAATGACGGTACCTGACTAAGAAGCCCCGGCTAACTACGTGCCAGCAGC
CGCGGTAATACGTAGGGGGCAAGCGTTATCCGGATTTACTGGGTGTAAAGGGAGCGTAGACGGCATGGCAAGTCTGATGT
GAAAACCCGGGGCTCAACCCCGGGACTGCATTGGAAACTGTCAGGCTAGAGTGCAGGAGAGGTAAGTGGAATTCCTAGTG
TAGCGGTGAAATGCGTAGATATTAGGAGGAACACCAGTGGCGAAGGCGGCTTACTGGACTGTAACTGACGTTGAGGCTCG
AAAGCGTGGGGAGCAAACAGGATTAGATACCCGAGTAGTCC
>t0033593_III-2;size=7;
CCTACGGGGGGCTGCAGGCGCGCAAACTTTACAATGCGAGCAATCGTGATAAGGAAACCCTGAGTGCCTGTTGATGCAGG
CTGTTCATTAGTTTAAATTGCTGGTGAAGAAAGGGCAGGGCAAGACCGGTGCCAGCCGCCGCGGTAATACCGGCTGCTCG
AGTGATGGCCACTATTACTGGGTTTAAAGCGTCCGTAGCTTGATTGTTAGGTCTCTTGGGAAATCTTCAGGCTTAACCTT
AAGGCGTCTAAGAGATACCGGCAATCTTGGGACTGGGAGAGGTAAACCGTACTTCGGGGGTAGGAGTGAAATCTTGTAAT
CCTCGAGGGACGACCTATGGCGAAGGCAGTTTACCAGAACAGCTTCGACAGTGAGGGACGAAAGCTGGGGGAGCAAACGG
GATTAGATACCCGGGTAGTCC
>t0011835_III-2;size=7;
CCTACGGGAGGCAGCAGTAGGGAATATTGGGCAATGGAGGCAACTCTGACCCAGCCATGCCGCGTGAAGGAAGACGGCCC
TATGGGTTGTAAACTTCTTTTGTCGCAGAGTAAACCCGGTCACGTGTGGCCGGTTGAGAGTATGCGAGGAATAAGTATCG
GCTAACTCCGTGCCAGCAGCCGCGGTAATACGGGGGATACGAGCGTTATCCGGATTTATTGGGTTTAAAGGGTGCGCAGG
CGGATCGGTAAGTCAGGGGTGAAAAGTTGGGGCTCAACTCCAATCGTGCCTTTGATACTGCCGGACTAGAGTGTGATAGA
CGCGGCCGGAATGTGATGTGTAGCGGTGAAATGCTTAGATATGTCACAGAACACCGATCGAGAAGTCAGGTCGCGAGTTC
ACTACTGACGCTCAGGCACGAAAGCGTGGGGATCAAACAGGATTAGATACCCTTGTAGTCC
>t0008861_III-2;size=7;
CCTACGGGTGGCTGCAGTGGGGAATATTGGACAATGGGGGAAACCCTGATCCAGCGACGCCGCGTGAGTGAAGAAGTATT
TCGGTATGTAAAGCTCTATCAGCAGGGAAGATGATGACGGTACCTGACTAAGAAGCACCGGCTAAATACGTGCCAGCAGC
CGCGGTAATACGTATGGTGCAAGCGTTATCCGGATTTACTGGGTGTAAAGGGAGCGTAGGCGGCTATGCAAGTCAGATGT
GAAAGCCCGGGGCTCAACCCCGGGACTGCATTTGAAACTGCGTAGCTTGAGTGCAGGAGAGGCAGGCGGAATTCCTAGTG
TAGCGGTGAAATGCGTAGATATTAGGAAGAACACCGGTGGCGAAGGCGGCCTGCTGGACTGAGACTGACGCTGAGGCTCG
AAAGCGTGGGGAGCAAACAGGATTAGATACCCGTGTAGTCC
>t0023849_III-2;size=7;
CCTACGGGCGGCTGCAGTAAGGGATATTGGGCAATGGGGGCGACCCTGACCCAGCCATGCCGCGTGAGGGAATGAGGCCC
TACGGGTCGTGAACCTCTTTTGCCTGGGGATAACGGCGGCGTCGGGAACGCCGCGTGCAGGTACCAGGCGAATAAGCATC
GGCTAACTCCGTGCCAGCAGCCGCGGTAATACGGAGGATGCGAGCGTTATCCGGATTCATTGGGTTTAAAGGGTGCGCAG
GCGGCCCGTCAAGTCAGCGGTGAAATCCGGGGGCCCAACCCCCGAAGTGCCGTTGATACTGTCGGGCTGGAATGCGGTCG
AGGCGGGCGGAATGTGGCGTGTAGCGGTGAAATGCATAGATATGCCACAGAACTCCGATAGCGAAGGCAGCTCGCCAGGC
CTGCATTGACGCTCGGGCACGAAAGCGTGGGGATCGAACAGGATTAGATACCCCTGTAGTCC
>t0017285_III-2;size=7;
CCTACGGGAGGCTGCAGTAGGGAATATTGGGCAATGGAGGCAACTCTGACCCAGCCATGCCGCGTGAAGGAAGACGGCCC
TATGGGTTGTAAACTTCTTTTGTCGCAGAGTAAACCCGGTCACGTGTGGCCGGTTGAGAGTATGCGAGGAATAAGTATCG
GCTAACTCCGTGCCAGCAGCCGCGGTAATACGGGGGATACGAGCGTTATCCGGATTTATTGGGTTTAAAGGGTGCGCAGG
CGGATCGGTAAGTCAGGGGTGAAAAGTTGGGGCTCAACTCCAATCGTGCCTTTGATACTGCCGGACTAGAGTGTGATAGA
CGCGGCCGGAATGTGATGTGTAGCGGTGAAATGCTTAGATATGTCACAGAACACCGATCGAGAAGTCAGGTCGCGAGTTC
ACTACTGACGCTCAGGCACGAAAGCGTGGGGATCAAACAGGATTAGATACCCTGGTAGTCC
>t0000114_III-2;size=7;
CCTACGGGAGGCTGCAGTAGGGAATATTGGACAATGGGGGCAACCCTGATCCAGCGACGCCGCGTGAGTGAAGAAATATT
TCGGTATGTAAAGCTCTATCAGCAGGGAAGAAAATGACGGTACCTGACTAAGAAGCACCGGCTAAATACGTGCCAGCAGC
CGCGGTAATACGTATGGTGCAAGCGTTATTCGGATTTACTGGGTGTAAAGGGAGCGTAGACGGCATGGCAAGTCTGAAGT
GAAATGCGGGGGCTCAACCCCTGAACTGCTTTGGAAACTGTCAAGCTAGAGTGTCGGAGAGGTAAGTGGAATTCCTAGTG
TAGCGGTGAAATGCGTAGATATTAGGAGGAACACCAGTGGCGAAGGCGGCTTACTGGACGATAACTGACGTTGAGGCTCG
AAAGCGTGGGGAGCAAACAGGATTAGATACCCCTGTAGTCC
>t0004034_III-2;size=7;
CCTACGGGCGGCTGCAGTGGGGAATATTGCACAATGGGGGAAACCCTGATGCAGCAACGCCGCGTGAGTGATGACGGCCT
TCGGGTTGTAAAGCTCTGTCTTTAGGGACGATAATGACGGTACCTAAGGAGGAAGCCACGGCTAACTACGTGCCAGCAGC
CGCGGTAATACGTAGGTGGCAAGCGTTGTCCGGATTTACTGGGCGTAAAGGGAGCGTAGGTGGATATTTAAGTGGGATGT
GAAATACCCGGGCTTAACCTGGGTGCTGCATTCCAAACTGGATATCTAGAGTGCAGGAGAGGAAAGGAGAATTCCTAGTG
TAGCGGTGAAATGCGTAGAGATTAGGAAGAATACCAGTGGCGAAGGCGCCTTTCTGGACTGTAACTGACACTGAGGCTCG
AAAGCGTGGGGAGCAAACAGGATTAGATACCCTAGTAGTCC
>t0014827_III-2;size=7;
CCTACGGGGGGCTGCAGCTAAGAATATTCCGCAATGGACGAAAGTCTGACGGAGCGACGCCGCGTGGATGATGAAGGCCG
GAAGGTTGTAAAATCCTTTTGAATGAGACGAATAAGCAGGTCAGGGAATGGGCTTGTGGTGACGGTATCATTTGAATAAG
CAACGGCTAATTACGTGCCAGCAGCCGCGGTAACACGTAAGTTGCGAGCGTTGTTCGGAATTATTGGGCGTAAAGGGCAT
GTAGGCGGTTCTGCAAGCTTGGTGTGAAATCCCGGAGCTTAACTCCGGAACTGCATTGAGAACTGCAGGGCTAGAATTAC
TGAAGGGCAACTGGAATTCCAAGTGTAGGGGTGAAATCTGTAGATATTTGGAAGAACACCAATGGCGAAGGCAAGTTGCT
GGCAGATAATTGACGCTGAGGTGCGAAGGTGCGGGGAGCAAACAGGATTAGATACCCGTGTAGTCC
>t0024225_III-2;size=7;
CCTACGGGTGGCTGCAGTGGGGAATATTGCACAATGGAGGAAACTCTGATGCAGCGACGCCGCGTGAGTGAAGAAGTATT
TCGGTATGTAAAGCTCTATCAGCAGGAAAGAAAATGACGGTACCTGACTAAGAAGCCCCGGCTAACTACGTGCCAGCAGC
CGCGGTAATACGTAGGGGGCAAGCGTTATCCGGATTTACTGGGTGTAAAGGGAGCGTAGACGGCGAAGCAAGTCTGAAGT
GAAAGCTCGGGGCTCAACCCCGGAACTGCTTTGGAAACTGTTTTGCTGGAGTGCAGGAGAGGTAAGCGGAATTCCTAGTG
TAGCGGTGAAATGCGTAGATATTAGGAGGAACACCAGAGGCGAAGGCGGCTTACTGGACTGTAACTGACGTTGAGGCTCG
AAGGCGTGGGGAGCAAACAGGATTAGATACCCCGGTAGTCC
>t0034127_III-2;size=7;
CCTACGGGGGGCTGCAGTGAGGAATATTGGTCAATGGACGGAAGTCTGAACCAGCCAAGTCGCGTGAAGGATGAAGGTAT
TATGTATTGTAAACTTCTTTAGCAGTGGAGTAATAAGGGGATCGCGATCCCTGATGCAAGTACACTGAGAATAAGGATCG
GCTAACTCCGTGCCAGCAGCCGCGGTAATACGGAGGATCCGAGCGTTATCCGGATTTATTGGGTTTAAAGGGTGCGCAGG
CGGCTTTTTAAGTCAGTGGTTAAATCGTGACGCTCAACGTCATCACGCCATTGATACTGGAGAGCTTGATTGCGGTCGAG
GTTTGCGGAATTCGTTGTGTAGCGGTGAAATGCATAGATATGACGAAGAACACCGATTGCGTAGGCAGCAGACCAGGCCG
TAAATGACGCTCATGCACGAAAGTGCGGGGATCGAACAGGATTAGATACCCTTGTAGTCC
>t0005211_III-2;size=7;
CCTACGGGCGGCTGCAGTGAGGAATATTGGTCAATGGGCGAGAGCCTGAACCAGCCATGTCGCGTGGAGGAATAAGGATC
TATGGTTCGTAAACTCCTTTTGCGGGGGGATAAAGTGCGGGACGTGTCCCGCTTTGCAGGTACCCCGCGAATAAGCATCG
GCTAACTCCGTGCCAGCAGCCGCGGTAATACGGAGGATGCGAGCGTTATCCGGATTTATTGGGTTTAAAGGGTGCGTAGG
CGGCCCCTTAAGTCGGCGGTGAAATTTCCGGGCTCAACCCGGTCACTGCCGTCGAAACTGGGGGGCTTGAGTGCGTTTGG
GGTGGCTGGAATGTGCGGTGTAGCGGTGAAATGCATAGATATCGCACAGAACGCCGATCGCGGAGGCAGGTCACCAAGCC
GCAACTGACGCTGAGGCACGAAAGCGCGGGGATCGAACAGGATTAGATACCCCGGTAGTCC
>t0026011_III-2;size=7;
CCTACGGGAGGCTGCAGTGGGGAATATTGGACAATGGGGGAAACCCTGATCCAGCGACGCCGCGTGAGTGAAGAAGTATT
TCGGTATGTAAAGCTCTATCAGCAAGGAAGAAAATGACGGTACTTGACTAAGAAGCTCCGGCTAAATACGTGCCAGCAGC
CGCGGTAATACGTATGGAGCAAGCGTTATCCGGATTTACTGGGTGTAAAGGGAGCGTAGACGGCAAAGCAAGTCTGAAGT
GAAATGCCGGGGCTTAACCCCGGAACTGCTTTGGAAACTGTTTAGCTAGAGTGCAGGAGAGGTAAGCGGAATTCCTAGTG
TAGCGGTGAAATGCGTAGATATTAGGAGGAACACCAGTGGCGAAGGCGGCTTACTGGACTGTAACTGACGTTGAGGCTCG
AAAGCGTGGGGAGCAAACAGGATTAGATACCCGAGTAGTCC
>t0004315_III-2;size=7;
CCTACGGGTGGCTGCAGTGGGGAATATTGCACAATGGGCGCAAGCCTGATGCAGCGATGCCGCGTGAGGGAAGAAGGTTT
TCGGATTGTAAACCTCTGTCAAAAGGGACGATAATGACGGTACCTTAGAAGGAAGCTCCGGCTAACTACGTGCCAGCAGC
CGCGGTAATACGTAGGGAGCGAGCGTTATCCGGAATTACTGGGTGTAAAGGGAGTGTAGGCGGGACTGCAAGTCAGATGT
GAAAACTACCGGCTCAACTGGTAGACTGCATTTGAAACTGTGGTTCTTGAGTGAAGTAGAGGTAAGCGGAATTCCTAGTG
TAGCGGTGAAATGCGTAGATATTAGGAGGAACATCAGTGGCGAAGGCGGCTTACTGGGCTTTAACTGACGCTGAGGCTCG
AAAGCGTGGGGAGCAAACAGGATTAGATACCCTAGTAGTCC
>t0002978_III-2;size=7;
CCTACGGGCGGCTGCAGTGGGGAATATTGGACAATGGGGGAAACCCTGATCCAGCGACGCCGCGTGAGTGAAGAAGTATT
TCGGTATGTAAAGCTCTATCAGCAAGGAAGAAAATGACGGTACTTGACTAAGAAGCCCCGGCTAACTACGTGCCAGCAGC
CGCGGTAATACGTAGGGGGCAAGCGTTATCCGGATTTACTGGGTGTAAAGGGAGCGTAGACGGTATGGCAAGTCTGAAGT
GAAATGCATGGGCTCAACCCATGAACTGCTTTGGAAACTGTCAAACTAGAGTGCAGGAGAGGTAAGTGGAATTCCTAGTG
TAGCGGTGAAATGCGTAGATATTAGGAGGAACACCAGTGGCGAAGGCGGCTTACTGGACTGTAACTGACGTTGAGGCTCG
AAAGCGTGGGGAGCAAACAGGATTAGATACCCCGGTAGTCC
>t0022377_III-2;size=7;
CCTACGGGTGGCTGCAGTGGGGAATATTGGACAATGGGGGAAACCCTGATCCAGCGACGCCGCGTGAGTGAAGAAGTATT
TCGGTATGTAAAGCTCTATCAGCAGGGAAGATGATGACGGTACCTGACTAAGAAGCACCGGCTAAATACGTGCCAGCAGC
CGCGGTAATACGTATGGTGCAAGCGTTATCCGGATTTACTGGGTGTAAAGGGAGCGTAGGCGGCTATGCAAGTCAGATGT
GAAAGCCCGGGGCTCAACCCCGGGACTGCATTTGAAACTGCGTAGCTTGAGTGCAGGAGAGGCAGGCGGAATTCCTAGTG
TAGCGGTGAAATGCGTAGATATTAGGAAGAACACCGGTGGCGAAGGCGGCCTGCTGGACTGAGACTGACGCTGAGGCTCG
AAAGCGTGGGGAGCAAACAGGATTAGATACCCGAGTAGTCC
>t0002255_III-2;size=7;
CCTACGGGGGGCTGCAGCTAAGAATATTCCGCAATGGACGAAAGTCTGACGGAGCGACGCCGCGTGGATGAAGAAGGCCG
GAAGGTTGTAAAATCCTTTTGAACATGAAGAATAAGTATTGCAGGGAATGGCAGTATGGTGACGGTAGTGTTTGAATAAG
CAACGGCTAATTACGTGCCAGCAGCCGCGGTAACACGTAAGTTGCGAGCGTTGTTCGGAATTATTGGGCGTAAAGGGTAT
GTAGGCGGTTATGCAAGCTTGTTGTGAAATCCCGGGGCTTAACTCCGGAACTGCAATGAGAACTGTGTGACTTGAATTAC
TGAAGGGCAGCTAGAATTCCATGTGTAGGGGTGAAATCTGTAGATATGTGGAAGAATACCAATGGCGAAGGCAAGCTGCT
GGCAGATGATTGACGCTGAGATACGAAGGTGCGGGGATCAAACAGGATTAGATACCCTTGTAGTCC
>t0019022_III-2;size=7;
CCTACGGGGGGCTGCAGTAAGGAATATTGGGCAATGGACGGAAGTCTGACCCAGCCATGCCGCGTGAAGGAATAAGGCCC
TATGGGTCGTAAACTTCTTTTGCCCGGGAACAACGGGGGGCTTGCGAGTCCCCGTGAGGGTACCGGGAGAATAAGCATCG
GCTAACTCCGTGCCAGCAGCCGCGGTAATACGGAGGATGCGAGCGTTATCCGGATTCATTGGGTTTAAAGGGTGCGCAGG
CGGGATGTCAAGTCGGCGGTGAAAAGCACTGGCTCAACCAGGGTCTTGCCGTCGATACTGATGTTCTTGAGTGCGGTCGA
GGCAGGCGGAATGTGACGTGTAGCGGTGAAATGCATAGATATGTCACAGAACACCGATAGCGAAGGCAGCTTGCCAGGCC
TGCACTGACGCTCATGCACGAAAGCGTGGGGATCAAACAGGATTAGATACCCGTGTAGTCC
>t0011343_III-2;size=7;
CCTACGGGGGGCTGCAGTGGGGGATATTGCACAATGGAGGAAACTCTGATGCAGCGACGCCGCGTGAGTGAAGAAGTATT
TCGGTATGTAAAGCTCTATCAGCAGGGAAGAAAGGCTCGTAAGAGAGATGACGGTACCTGACTAAGAAGCCCCGGCTAAC
TACGTGCCAGCAGCCGCGGTAATACGTAGGGGGCAAGCGTTATCCGGATTTACTGGGTGTAAAGGGAGCGCAGACGGTCA
AGCAAGTCTGAAGTGAAACCCCACGGCTCAACCGTGGGCTTGCTTTGGAAACTGTTTGACTAGAGTACTGGAGAGGTAAG
CGGAATTCCTAGTGTAGCGGTGAAATGCGTAGATATTAGGAGGAACATCGGTGGCGAAGGCGGCTTACTGGACAGCAACT
GACGTTGAGGCTCGAAGGCGTGGGGAGCAAACAGGATTAGATACCCTGGTAGTCC
>t0036500_III-2;size=7;
CCTACGGGAGGCTGCAGTGAGGAATATTGGTCAATGGGGGGAACCCTGAACCAGCCATGCCGCGTGGAGGAAGACGGCCC
TACGGGTTGTAAACTCCTTTAGCACGGGAATAAACTCAGTCACGCGTGACTGATTGAAGGTACCGTGAGAATAAGCATCG
GCTAACTCCGTGCCAGCAGCCGCGGTAATACGGAGGATGCAGGCGTTATCCGGATTTATTAGGTTTAAAGGGTGCGTAGG
CGGCCCGGTAAGTCAGCGTTGAAAGTCTGCGGCTCAACCGTAGAATTGGCATTGATACTGTCGGGCTCGGATGCGGTGGA
AGTAGGCGGAATGTGCAGTGTAGCGGTGAAATGCTTAGATATTGTACAGAACACCGATTGCGAAGGCAGCTTACTATACC
GTTATTGACGCTGAGGCACGAAAGCGCGGGGATCGAACAGGATTAGATACCCTAGTAGTCC
>t0003130_III-2;size=7;
CCTACGGGCGGCTGCAGTGAGGAATATTGGACAATGGTCGGAAGACTGATCCAGCCATGCCGCGTGAAGGAAGAATGTCC
TATGGATTGTAAACTTCTTTTGTACGGGAGCAATAAGGTGTATGCATACACCGATGAGAGTACCGTACGAATAAGCATCG
GCTAACTCCGTGCCAGCAGCCGCGGTAATACGGAGGATGCGAGCGTTATCCGGATTTATTGGGTTTAAAGGGTGCGTAGG
CGGAATGCCAAGTCAGCGGTGAAACGCACGCGCTTAACGCGTGACCTGCCGTTGAAACTGGTAATCTGGAATACGGATGC
TGTGGGAGGAATGTGTGGTGTAGCGGTGAAATGCATAGATATCACACAGAACACCGATTGCGAAGGCATCTCACAAATCC
GTCATTGACGCTGAGGCACGAAAGTGTGGGGATCAAACAGGATTAGATACCCCTGTAGTCC
>t0010949_III-2;size=7;
CCTACGGGTGGCTGCAGGCGCGCAAACTTTACAATGCGAGCAATCGTGATAAGGAAACCCTGAGTGCCTGTTGATGCAGG
CTGTTCATTAGTTTAAATTGCTGGTGAAGAAAGGGCAGGGCAAGACCGGTGCCAGCCGCCGCGGTAATACCGGCTGCTCG
AGTGATGGCCACTATTACTGGGTTTAAAGCGTCCGTAGCTTGATTGTTAGGTCTCTTGGGAAATCTTCAGGCTTAACCTT
AAGGCGTCTAAGAGATACCGGCAATCTTGGGACTGGGAGAGGTAAACCGTACTTCGGGGGTAGGAGTGAAATCTTGTAAT
CCTCGAGGGACGACCTATGGCGAAGGCAGTTTACCAGAACAGCTTCGACAGTGAGGGACGAAAGCTGGGGGAGCAAACGG
GATTAGATACCCTGGTAGTCC
>t0002562_III-2;size=7;
CCTACGGGAGGCTGCAGTGGGGGATATTGCACAATGGGCGAAAGCCTGATGCAGCGACGCCGCGTGAGGGAAGACGGTTT
TCGGATTGTAAACCTCTGTCTTCGGGGACGAAAAAGGACGGTACCCGAGGAGGAAGCCACGGCTAACTACGTGCCAGCAG
CCGCGGTAATACGTAGGTGGCAAGCGTTGTCCGGAATTACTGGGTGTAAAGGGAGAGTAGGCGGGACTGCAAGTCCGTTG
TTAAATCTATCGGCTCAACCGGTAGCTGCGGCGGAAACTGTAGTTCTTGAGTGAAGTAGAGGCAGGCGGAATTCCTAGTG
TAGCGGTGAAATGCGTAGATATTAGGAGGAACACCAGTGGCGAAGGCGGCCTGCTGGGCTTTAACTGACGCTGAGGCTCG
AAAGTGTGGGGAGCAAACAGGATTAGATACCCTTGTAGTCC
>t0035006_III-2;size=7;
CCTACGGGGGGCTGCAGTAGGGAATATTGGGCAATGGAGGCAACTCTGACCCAGCCATGCCGCGTGAAGGAAGACGGCCC
TATGGGTTGTAAACTTCTTTTGTCGCAGAGTAAACCCGGTCACGTGTGGCCGGTTGAGAGTATGCGAGGAATAAGTATCG
GCTAACTCCGTGCCAGCAGCCGCGGTAATACGGGGGATACGAGCGTTATCCGGATTTATTGGGTTTAAAGGGTGCGCAGG
CGGATCGGTAAGTCAGGGGTGAAAAGTTGGGGCTCAACTCCAATCGTGCCTTTGATACTGCCGGACTAGAGTGTGATAGA
CGCGGCCGGAATGTGATGTGTAGCGGTGAAATGCTTAGATATGTCACAGAACACCGATCGAGAAGTCAGGTCGCGAGTTC
ACTACTGACGCTCAGGCACGAAAGCGTGGGGATCAAACAGGATTAGATACCCTTGTAGTCC
>t0023070_III-2;size=7;
CCTACGGGGGGCTGCAGTGAGGAATATTGGACAATGGTCGGAAGACTGATCCAGCCATGCCGCGTGAAGGAAGAATGTCC
TATGGATTGTAAACTTCTTTTGTACGGGAGCAATAAGGGTCTCGTGAGGCCCGATGAGAGTACCGTACGAATAAGCATCG
GCTAACTCCGTGCCAGCAGCCGCGGTAATACGGAGGATGCGAGCGTTATCCGGATTTATTGGGTTTAAAGGGTGCGTAGG
CGGAATGCCAAGTCAGCGGTGAAACGCACGCGCTTAACGCGTGACCTGCCGTTGAAACTGGTAATCTGGAATACGGATGC
TGTGGGAGGAATGTGTGGTGTAGCGGTGAAATGCATAGATATCACACAGAACACCGATTGCGAAGGCATCTCACAAATCC
GTCATTGACGCTGAGGCACGAAAGTGTGGGGATCAAACAGGATTAGATACCCCAGTAGTCC
>t0022986_III-2;size=7;
CCTACGGGGGGCAGCAGTGGGGAATATTGGACAATGGGGGAAACCCTGATCCAGCGACGCCGCGTGAGTGAAGAAGTATT
TCGGTATGTAAAGCTCTATCAGCAAGGAAGAAAATGACGGTACTTGACTAAGAAGCTCCGGCTAAATACGTGCCAGCAGC
CGCGGTAATACGTATGGAGCAAGCGTTATCCGGATTTACTGGGTGTAAAGGGAGCGTAGACGGCAAAGCAAGTCTGAAGT
GAAATCCCGGGGCTCAACCCCGGAACTGCTTTGGAAACTGTTTAGCTAGAGTGCAGGAGAGGTAAGCGGAATTCCTAGTG
TAGCGGTGAAATGCGTAGATATTAGGAGGAACACCAGTGGCGAAGGCGGCTTACTGGACTGTAACTGACGTTGAGGCTCG
AAAGCGTGGGGAGCAAACAGGATTAGATACCCTTGTAGTCC
>t0031792_III-2;size=7;
CCTACGGGTGGCTGCAGGCGCGCAAACTTTACAATGCGAGCAATCGTGATAAGGAAACCCTGAGTGCCTGTTGATGCAGG
CTGTTCATTAGTTTAAATTGCTGGTGAAGAAAGGGCAGGGCAAGACCGGTGCCAGCCGCCGCGGTAATACCGGCTGCTCG
AGTGATGGCCACTATTACTGGGTTTAAAGCGTCCGTAGCTTGATTGTTAGGTCTCTTGGGAAATCTTCAGGCTTAACCTT
AAGGCGTCTAAGAGATACCGGCAATCTTGGGACTGGGAGAGGTAAACCGTACTTCGGGGGTAGGAGTGAAATCTTGTAAT
CCTCGAGGGACGACCTATGGCGAAGGCAGTTTACCAGAACAGCTTCGACAGTGAGGGACGAAAGCTGGGGGAGCAAACGG
GATTAGATACCCCTGTAGTCC
>t0012283_III-2;size=7;
CCTACGGGCGGCTGCAGCTAAGAATATTCCGCAATGGACGAAAGTCTGACGGAGCGACGCCGCGTGGATGATGAAGGCCG
GAAGGTTGTAAAATCCTTTTATAACTGAGGAATAAGTATTATCAGAGAAAGGTAGTATGGTGACTGTAGGTTATGAATAA
GCAACGGCTAATTACGTGCCAGCAGCCGCGGTAACACGTAAGTTGCGAGCGTTGTTCGGAATTATTGGGCGTAAAGGGCA
TGTAGGCGGTTTTGCAAGCTTGGTGTGAAATCCCGGAGCTCAACTCCGGAATTGCGTTGAGAACTGCATAACTAGAGTCA
CTGAGGGGCAATCAGAATTCCAGGTGTAGGGGTGAAATCTGTAGATATCTGGAAGAATACCAATGGCGAAGGCAGGTTAC
CAGCAGATGACTGACGCTGAGGTGCGAAGGTGCGGGGAGCAAACAGGATTAGATACCCTTGTAGTCC
>t0018788_III-2;size=7;
CCTACGGGTGGCTGCAGTGAGGAATATTGGTCAATGGACGAGAGTCTGAACCAGCCAAGTAGCGTGCAGGATGACGGCCC
TATGGGTTGTAAACTGCTTTTGTACGGGAATAAAGTGACCTACGTGTAGGTTTTTGCATGTACCGTAAGAATAAGGACCG
GCTAATTCCGTGCCAGCAGCCGCGGTAATACGGAAGGTCCGGGCGTTATCCGGATTTATTGGGTTTAAAGGGAGCGTAGG
CCGTGCTTTAAGCGTGTTGTGAAATGTAGGCGCCCAACGTCTGCACTGCAGCGCGAACTGGAGCACTTGAGTACGCAGGA
AGTAGGCGGAATTCGTCGTGTAGCGGTGAAATGCTTAGATATGACGAAGAACTCCGATTGGGAAGCCAGCTTACTGTAGC
GCCACTGACGCTGATGCTCGAAAGCGTGGGTATCGAACAGGATTAGATACCCTTGTAGTCC
>t0010303_III-2;size=7;
CCTACGGGAGGCTGCAGTGAGGAATATTGGTCAATGGACGAGAGTCTGAACCAGCCAAGTAGCGTGCAGGATGACGGCCC
TATGGGTTGTAAACTGCTTTTGTACGGGAATAAAGTGACCTACGTGTAGGTTTTTGCATGTACCGTAAGAATAAGGACCG
GCTAATTCCGTGCCAGCAGCCGCGGTAATACGGAAGGTCCGGGCGTTATCCGGATTTATTGGGTTTAAAGGGAGCGTAGG
CCGTGCTTTAAGCGTGTTGTGAAATGTAGGCGCCCAACGTCTGCACTGCAGCGCGAACTGGAGCACTTGAGTACGCAGGA
AGTAGGCGGAATTCGTCGTGTAGCGGTGAAATGCTTAGATATGACGAAGAACTCCGATTGGGAAGCCAGCTTACTGTAGC
GCCACTGACGCTGATGCTCGAAAGCGTGGGTATCGAACAGGATTAGATACCCGGGTAGTCC
>t0018547_III-2;size=7;
CCTACGGGTGGCTGCAGTGGGGAATATTGGACAATGGGGGAAACCCTGATCCAGCGACGCCGCGTGAGTGAAGAAGTATT
TCGGTATGTAAAGCTCTATCAGCAAGGAAGAAAATGACGGTACTTGACTAAGAAGCCCCGGCTAACTACGTGCCAGCAGC
CGCGGTAATACGTAGGGGGCAAGCGTTATCCGGATTTACTGGGTGTAAAGGGAGCGTAGACGGCATAGCAAGTCTGAAGT
GAAATGCATGGGCTCAACCCATGAACTGCTTTGGAAACTGTTAAGCTAGAGTGCAGGAGAGGTAAGTGGAATTCCTAGTG
TAGCGGTGAAATGCGTAGATATTAGGAGGAACACCAGTGGCGAAGGCGGCTTACTGGACTGTAACTGACGTTGAGGCTCG
AAAGCGTGGGGAGCAAACAGGATTAGATACCCTGGTAGTCC
>t0002110_III-2;size=7;
CCTACGGGGGGCTGCAGTAGGGAATATTGGTCAATGGGGGAAACCCTGAACCAGCGACGCCGCGTGAGTGAAGAAGTATT
TCGGTATGTAAAGCTCTATCAGCAGGGACGATAATGACGGTACCTGACTAAGAAGCCCCGGCTAACTACGTGCCAGCAGC
CGCGGTAATACGTAGGGGGCAAGCGTTATCCGGATTTACTGGGTGTAAAGGGAGCGTAGGTGGCCATGCAAGTCAGATGT
GAAATCCCGGGGCTCAACCCCGGAGCTGCATTTGAAACTGCGTAGCTAGAGTGCAGGAGAGGTAAGCGGAATTCCTAGTG
TAGCGGTGAAATGCGTAGATATTAGGAGGAACACCAGTGGCGAAAGCGGCTTGCTGGACTGCAACTGACACTGAGGCTCG
AAAGCGTGGGGAGCAAACAGGATTAGATACCCGTGTAGTCC
>t0003393_III-2;size=7;
CCTACGGGTGGCTGCAGTGGGGGATATTGCACAATGGAGGAAACTCTGATGCAGCGACGCCGCGTGAGTGAAGAAGTATT
TCGGTATGTAAAGCTCTATCAGCAGGGAAGAAAGGCTCGTAAGAGAGATGACGGTACCTGACTAAGAAGCCCCGGCTAAC
TACGTGCCAGCAGCCGCGGTAATACGTAGGGGGCAAGCGTTATCCGGATTTACTGGGTGTAAAGGGAGCGCAGACGGTCA
AGCAAGTCTGAAGTGAAACCCCACGGCTCAACCGTGGGCTTGCTTTGGAAACTGTTTGACTAGAGTACTGGAGAGGTAAG
CGGAATTCCTAGTGTAGCGGTGAAATGCGTAGATATTAGGAGGAACATCGGTGGCGAAGGCGGCTTACTGGACAGCAACT
GACGTTGAGGCTCGAAGGCGTGGGGAGCAAACAGGATTAGATACCCGGGTAGTCC
>t0016568_III-2;size=7;
CCTACGGGCGGCAGCAGTGAGGAATATTGGTCAATGGGCGAGAGCCTGAACCAGCCATGTCGCGTGGAGGAATAAGGATC
TATGGTTCGTAAACTCCTTTTGCGGGGGGATAAAGTGCGGGACGTGTCCCGCTTTGCAGGTACCCCGCGAATAAGCATCG
GCTAACTCCGTGCCAGCAGCCGCGGTAATACGGAGGATGCGAGCGTTATCCGGATTTATTGGGTTTAAAGGGTGCGTAGG
CGGCCCCTTAAGTCGGCGGTGAAATTTCCGGGCTCAACCCGGTCACTGCCGTCGAAACTGGGGGGCTTGAGTGCGTTTGG
GGTGGCTGGAATGTGCGGTGTAGCGGTGAAATGCATAGATATCGCACAGAACGCCGATCGCGGAGGCAGGTCACCAAGCC
GCAACTGACGCTGAGGCACGAAAGCGCGGGGATCGAACAGGATTAGATACCCCAGTAGTCC
>t0011768_III-2;size=7;
CCTACGGGTGGCTGCAGTAAGGAATATTGGGCAATGGACGGAAGTCTGACCCAGCCATGCCGCGTGAAGGAATAAGGCCC
TATGGGTCGTAAACTTCTTTTGCCCGGGAACAACGGGGGGCTTGCGAGTCCCCGTGAGGGTACCGGGAGAATAAGCATCG
GCTAACTCCGTGCCAGCAGCCGCGGTAATACGGAGGATGCGAGCGTTATCCGGATTCATTGGGTTTAAAGGGTGCGCAGG
CGGGATGTCAAGTCGGCGGTGAAAAGCACTGGCTCAACCAGGGTCTTGCCGTCGATACTGATGTTCTTGAGTGCGGTCGA
GGCAGGCGGAATGTGACGTGTAGCGGTGAAATGCATAGATATGTCACAGAACACCGATAGCGAAGGCAGCTTGCCAGGCC
TGCACTGACGCTCATGCACGAAAGCGTGGGGATCAAACAGGATTAGATACCCCAGTAGTCC
>t0049809_III-2;size=7;
CCTACGGGAGGCTGCAGTGAGGAATATTGGACAATGGCCGGAAGGCTGATCCAGCCATGCCGCGTGCGGGAGGACGGCCC
TATGGGTTGTAAACCGCTTTTGCGGGGGAGCAATAAGGTCCACGTGTGGGCCGATGAGAGTACCCCGCGAATAAGCATCG
GCTAACTCCGTGCCAGCAGCCGCGGTAATACGGAGGATGCAAGCGTTATCCGGATTTATTGGGTTTAAAGGGTGCGTAGG
CGGTTTGCTAAGCGGGAGGTGAAATGCCGGCGCTCAACGTCGGAAGTGCCTCCCGAACTGGTGGACTGGAATGACTCTGC
CGTGGGAGGAATGTGTAGTGTAGCGGTGAAATGCTTAGAGATTACACAGAACACCGATTGCGAAGGCATCTCACGAAGGG
TTGATTGACGCTGAGGCACGAAAGCGTGGGGATCAAACAGGATTAGATACCCTGGTAGTCC
>t0010649_III-2;size=7;
CCTACGGGTGGCTGCAGTGGGGGATATTGCACAATGGAGGAAACTCTGATGCAGCGACGCCGCGTGAGTGAAGAAGTATT
TCGGTATGTAAAGCTCTATCAGCAGGGAAGAAAGGCTCGTAAGAGAGATGACGGTACCTGACTAAGAAGCCCCGGCTAAC
TACGTGCCAGCAGCCGCGGTAATACGTAGGGGGCAAGCGTTATCCGGATTTACTGGGTGTAAAGGGAGCGCAGACGGTCA
AGCAAGTCTGAAGTGAAACCCCACGGCTCAACCGTGGGCTTGCTTTGGAAACTGTTTGACTAGAGTACTGGAGAGGTAAG
CGGAATTCCTAGTGTAGCGGTGAAATGCGTAGATATTAGGAGGAACATCGGTGGCGAAGGCGGCTTACTGGACAGCAACT
GACGTTGAGGCTCGAAGGCGTGGGGAGCAAACAGGATTAGATACCCCAGTAGTCC
>t0011942_III-2;size=7;
CCTACGGGAGGCAGCAGTGAGGAATATTGGTCAATGGACGAGAGTCTGAACCAGCCAAGTAGCGTGCAGGATGACGGCCC
TATGGGTTGTAAACTGCTTTTGTACGGGAATAAAGTGACCTACGTGTAGGTTTTTGCATGTACCGTAAGAATAAGGACCG
GCTAATTCCGTGCCAGCAGCCGCGGTAATACGGAAGGTCCGGGCGTTATCCGGATTTATTGGGTTTAAAGGGAGCGTAGG
CCGTGCTTTAAGCGTGTTGTGAAATGTAGGCGCCCAACGTCTGCACTGCAGCGCGAACTGGAGCACTTGAGTACGCAGGA
AGTAGGCGGAATTCGTCGTGTAGCGGTGAAATGCTTAGATATGACGAAGAACTCCGATTGGGAAGCCAGCTTACTGTAGC
GCCACTGACGCTGATGCTCGAAAGCGTGGGTATCGAACAGGATTAGATACCCCAGTAGTCC
>t0002157_III-2;size=7;
CCTACGGGTGGCTGCAGTGGGGAATATTGGACAATGGGGGAAACCCTGATCCAGCGACGCCGCGTGAGTGAAGAAGTATT
TCGGTATGTAAAGCTCTATCAGCAGGGAAGATGATGACGGTACCTGACTAAGAAGCACCGGCTAAATACGTGCCAGCAGC
CGCGGTAATACGTATGGTGCAAGCGTTATCCGGATTTACTGGGTGTAAAGGGAGCGTAGGCGGCTATGCAAGTCAGATGT
GAAAGCCCGGGGCTCAACCCCGGGACTGCATTTGAAACTGCGTAGCTTGAGTGCAGGAGAGGCAGGCGGAATTCCTAGTG
TAGCGGTGAAATGCGTAGATATTAGGAAGAACACCGGTGGCGAAGGCGGCCTGCTGGACTGAGACTGACGCTGAGGCTCG
AAAGCGTGGGGAGCAAACAGGATTAGATACCCGGGTAGTCC
>t0010450_III-2;size=7;
CCTACGGGGGGCAGCAGGCGCGCAAACTTTACAATGCGAGCAATCGTGATAAGGAAACCCTGAGTGCCTGTTGATGCAGG
CTGTTCATTAGTTTAAATTGCTGGTGAAGAAAGGGCAGGGCAAGACCGGTGCCAGCCGCCGCGGTAATACCGGCTGCTCG
AGTGATGGCCACTATTACTGGGTTTAAAGCGTCCGTAGCTTGATTGTTAGGTCTCTTGGGAAATCTTCAGGCTTAACCTT
AAGGCGTCTAAGAGATACCGGCAATCTTGGGACTGGGAGAGGTAAACCGTACTTCGGGGGTAGGAGTGAAATCTTGTAAT
CCTCGAGGGACGACCTATGGCGAAGGCAGTTTACCAGAACAGCTTCGACAGTGAGGGACGAAAGCTGGGGGAGCAAACGG
GATTAGATACCCTGGTAGTCC
>t0021270_III-2;size=7;
CCTACGGGTGGCTGCAGTAGGGAATATTGGGCAATGGAGGCAACTCTGACCCAGCCATGCCGCGTGAAGGAAGACGGCCC
TATGGGTTGTAAACTTCTTTTGTCGCAGAGTAAACCCGGTCACGTGTGGCCGGTTGAGAGTATGCGAGGAATAAGTATCG
GCTAACTCCGTGCCAGCAGCCGCGGTAATACGGGGGATACGAGCGTTATCCGGATTTATTGGGTTTAAAGGGTGCGCAGG
CGGATCGGTAAGTCAGGGGTGAAAAGTTGGGGCTCAACTCCAATCGTGCCTTTGATACTGCCGGACTAGAGTGTGATAGA
CGCGGCCGGAATGTGATGTGTAGCGGTGAAATGCTTAGATATGTCACAGAACACCGATCGAGAAGTCAGGTCGCGAGTTC
ACTACTGACGCTCAGGCACGAAAGCGTGGGGATCAAACAGGATTAGATACCCTAGTAGTCC
>t0042915_III-2;size=7;
CCTACGGGCGGCTGCAGGCGCGCAAACTTTACAATGCGAGCAATCGTGATAAGGAAACCCTGAGTGCCTGTTGATGCAGG
CTGTTCATTAGTTTAAATTGCTGGTGAAGAAAGGGCAGGGCAAGACCGGTGCCAGCCGCCGCGGTAATACCGGCTGCTCG
AGTGATGGCCACTATTACTGGGTTTAAAGCGTCCGTAGCTTGATTGTTAGGTCTCTTGGGAAATCTTCAGGCTTAACCTT
AAGGCGTCTAAGAGATACCGGCAATCTTGGGACTGGGAGAGGTAAACCGTACTTCGGGGGTAGGAGTGAAATCTTGTAAT
CCTCGAGGGACGACCTATGGCGAAGGCAGTTTACCAGAACAGCTTCGACAGTGAGGGACGAAAGCTGGGGGAGCAAACGG
GATTAGATACCCGAGTAGTCC
>t0009691_III-2;size=7;
CCTACGGGCGGCTGCAGTGAGGAATATTGGTCAATGGACGAGAGTCTGAACCAGCCAAGTAGCGTGCAGGATGACGGCCC
TATGGGTTGTAAACTGCTTTTGTACGGGAATAAAGTGACCTACGTGTAGGTTTTTGCATGTACCGTAAGAATAAGGACCG
GCTAATTCCGTGCCAGCAGCCGCGGTAATACGGAAGGTCCGGGCGTTATCCGGATTTATTGGGTTTAAAGGGAGCGTAGG
CCGTGCTTTAAGCGTGTTGTGAAATGTAGGCGCCCAACGTCTGCACTGCAGCGCGAACTGGAGCACTTGAGTACGCAGGA
AGTAGGCGGAATTCGTCGTGTAGCGGTGAAATGCTTAGATATGACGAAGAACTCCGATTGGGAAGCCAGCTTACTGTAGC
GCCACTGACGCTGATGCTCGAAAGCGTGGGTATCGAACAGGATTAGATACCCCTGTAGTCC
>t0002015_III-2;size=7;
CCTACGGGGGGCTGCAGTGAGGAATATTGGTCAATGGGCGGAAGCCTGAACCAGCCATGCCGCGTGAAGGATTAAGGCCC
TATGGGTCGTAAACTTCTTTTGAGCGGGAGCAATAAGCGCTACGCGTAGCGCGATGAGAGTACCGTTCGAATAAGCATCG
GCTAACTCCGTGCCAGCAGCCGCGGTAATACGGAGGATGCAAGCGTTATCCGGATTTATTGGGTTTAAAGGGTGCGTAGG
CTGTCGGTCAAGTCAGAGGTGAAAGCCCGGGGCTCAACTCCGGAACTGCCTTTGATACTGTCCGGCTTGAATACTGTTGC
CGTGGGAGGAATGAGTAGTGTAGCGGTGAAATGCATAGATATTACTCAGAACACCGATTGCGAAGGCATCTCACGAAGCA
GCGATTGACGCTGAGGCACGAAAGCGTGGGGATCAAACAGGATTAGATACCCCTGTAGTCC
>t0003951_III-2;size=7;
CCTACGGGGGGCTGCAGTGAGGAATATTGGTCAATGGACGGAAGTCTGAACCAGCCAAGTCGCGTGAAGGATGAAGGTAT
TATGTATTGTAAACTTCTTTAGCAGTGGAGTAATAAGGGGATCGTGATCCCTGATGCAAGTACACTGAGAATAAGGATCG
GCTAACTCCGTGCCAGCAGCCGCGGTAATACGGAGGATCCGAGCGTTATCCGGATTTATTGGGTTTAAAGGGTGCGCAGG
CGGCTTTTTAAGTCAGTGGTTAAATCGTGACGCTCAACGTCATCACGCCATTGATACTGGAGAGCTTGATTGCGGTCGAG
GTTTGCGGAATTCGTTGTGTAGCGGTGAAATGCATAGATATGACGAAGAACACCGATTGCGTAGGCAGCAGACCAGGCCG
TAAATGACGCTCATGCACGAAAGTGCGGGGATCGAACAGGATTAGATACCCCAGTAGTCC
>t0018485_III-2;size=7;
CCTACGGGAGGCTGCAGTGGGGGATATTGCACAATGGGCGAAAGCCTGATGCAGCGACGCCGCGTGAGGGAAGACGGTTT
TCGGATTGTAAACCTCTGTCTTCGGGGACGAAAAAGGACGGTACCCGAGGAGGAAGCCACGGCTAACTACGTGCCAGCAG
CCGCGGTAATACGTAGGTGGCAAGCGTTGTCCGGAATTACTGGGTGTAAAGGGAGAGTAGGCGGGACTGCAAGTCCGTTG
TTAAATCTATCGGCTCAACCGGTAGCTGCGGCGGAAACTGTAGTTCTTGAGTGAAGTAGAGGCAGGCGGAATTCCTAGTG
TAGCGGTGAAATGCGTAGATATTAGGAGGAACACCAGTGGCGAAGGCGGCCTGCTGGGCTTTAACTGACGCTGAGGCTCG
AAAGTGTGGGGAGCAAACAGGATTAGATACCCCAGTAGTCC
>t0002916_III-2;size=7;
CCTACGGGAGGCAGCAGTAGGGAATATTGGTCAATGGGGGAAACCCTGAACCAGCGACGCCGCGTGAGTGAAGAAGTATT
TCGGTATGTAAAGCTCTATCAGCAGGGACGATAATGACGGTACCTGACTAAGAAGCCCCGGCTAACTACGTGCCAGCAGC
CGCGGTAATACGTAGGGGGCAAGCGTTATCCGGATTTACTGGGTGTAAAGGGAGCGTAGGTGGCCATGCAAGTCAGATGT
GAAATCCCGGGGCTCAACCCCGGAGCTGCATTTGAAACTGCGTAGCTAGAGTGCAGGAGAGGTAAGCGGAATTCCTAGTG
TAGCGGTGAAATGCGTAGATATTAGGAGGAACACCAGTGGCGAAAGCGGCTTGCTGGACTGCAACTGACACTGAGGCTCG
AAAGCGTGGGGAGCAAACAGGATTAGATACCCTTGTAGTCC
>t0013736_III-2;size=7;
CCTACGGGGGGCTGCAGTGAGGAATATTGGACAATGGTCGGAAGACTGATCCAGCCATGCCGCGTGAAGGAAGAATGTCC
TATGGATTGTAAACTTCTTTTGTACGGGAGCAATAAGGTGTATGCATACACCGATGAGAGTACCGTACGAATAAGCATCG
GCTAACTCCGTGCCAGCAGCCGCGGTAATACGGAGGATGCGAGCGTTATCCGGATTTATTGGGTTTAAAGGGTGCGTAGG
CGGAATGCCAAGTCAGCGGTGAAACGCACGCGCTTAACGCGTGACCTGCCGTTGAAACTGGTAATCTGGAATACGGATGC
TGTGGGAGGAATGTGTGGTGTAGCGGTGAAATGCATAGATATCACACAGAACACCGATTGCGAAGGCATCTCACAAATCC
GTCATTGACGCTGAGGCACGAAAGTGTGGGGATCAAACAGGATTAGATACCCGAGTAGTCC
>t0003124_III-2;size=7;
CCTACGGGGGGCAGCAGTAGGGAGTTTTCGGCAATGGGGGAAACCCTGACCGAGCAACGCCGCGTGAACGATGAAGGTCT
TCGGATTGTAAAGTTCTGTTATAAGGGAAGAATGATAGCCTGAGGAAATGCAGGTTGTTTGACGGTACCTTATTAGAAAG
CCACGGCTAACTACGTGCCAGCAGCCGCGGTAATACGTAGGTGGCGAGCGTTATCCGGAATTATTGGGCGTAAAGAGTGA
GCAGGCGGCATGATAAGTTTGAAGTGAAAGCGTGGGGCTCAACCCCATACAGCTCCAAAAACTGTCAAGCTAGAGTGCGA
GAGAGGTAAACGGAATTCCATGTGTAGCGGTGAAATGCGTAGATATATGGAGGAACACCAGTGGCGAAGGCGGTTTACTA
GCTCGATACTGACGCTCAGTCACGAAAGCGTGGGGAGCAAATAGGATTAGATACCCTAGTAGTCC
>t0005832_III-2;size=7;
CCTACGGGCGGCTGCAGTGGGGAATATTGGACAATGGGGGAAACCCTGATCCAGCGACGCCGCGTGAGTGAAGAAGTATT
TCGGTATGTAAAGCTCTATCAGCAAGGAAGAAAATGACGGTACTTGACTAAGAAGCTCCGGCTAAATACGTGCCAGCAGC
CGCGGTAATACGTATGGAGCAAGCGTTATCCGGATTTACTGGGTGTAAAGGGAGCGTAGACGGCAAAGCAAGTCTGAAGT
GAAATGCCGGGGCTTAACCCCGGAACTGCTTTGGAAACTGTTTAGCTAGAGTGCAGGAGAGGTAAGCGGAATTCCTAGTG
TAGCGGTGAAATGCGTAGATATTAGGAGGAACACCAGTGGCGAAGGCGGCTTACTGGACTGTAACTGACGTTGAGGCTCG
AAAGCGTGGGGAGCAAACAGGATTAGATACCCTAGTAGTCC
>t0012045_III-2;size=7;
CCTACGGGAGGCTGCAGGCGCGCAAACTTTACAATGCGAGCAATCGTGATAAGGAAACCCTGAGTGCCTGTTGATGCAGG
CTGTTCATTAGTTTAAATTGCTGGTGAAGAAAGGGCAGGGCAAGACCGGTGCCAGCCGCCGCGGTAATACCGGCTGCTCG
AGTGATGGCCACTATTACTGGGTTTAAAGCGTCCGTAGCTTGATTGTTAGGTCTCTTGGGAAATCTTCAGGCTTAACCTT
AAGGCGTCTAAGAGATACCGGCAATCTTGGGACTGGGAGAGGTAAACCGTACTTCGGGGGTAGGAGTGAAATCTTGTAAT
CCTCGAGGGACGACCTATGGCGAAGGCAGTTTACCAGAACAGCTTCGACAGTGAGGGACGAAAGCTGGGGGAGCAAACGG
GATTAGATACCCGAGTAGTCC
>t0000675_III-2;size=7;
CCTACGGGTGGCTGCAGTGGGGAATATTGGACAATGGGGGAAACCCTGATCCAGCGACGCCGCGTGAGTGAAGAAGTATT
TCGGTATGTAAAGCTCTATCAGCAGGGAAGATGATGACGGTACCTGACTAAGAAGCACCGGCTAAATACGTGCCAGCAGC
CGCGGTAATACGTATGGTGCAAGCGTTATCCGGATTTACTGGGTGTAAAGGGAGCGTAGGCGGCTATGCAAGTCAGATGT
GAAAGCCCGGGGCTCAACCCCGGGACTGCATTTGAAACTGCGTAGCTTGAGTGCAGGAGAGGCAGGCGGAATTCCTAGTG
TAGCGGTGAAATGCGTAGATATTAGGAAGAACACCGGTGGCGAAGGCGGCCTGCTGGACTGAGACTGACGCTGAGGCTCG
AAAGCGTGGGGAGCAAACAGGATTAGATACCCTTGTAGTCC
>t0028725_III-2;size=7;
CCTACGGGGGGCAGCAGTGGGGAATATTGGACAATGGGGGAAACCCTGATCCAGCGACGCCGCGTGAGTGAAGAAGTATT
TCGGTATGTAAAGCTCTATCAGCAGGGAAGATGATGACGGTACCTGACTAAGAAGCACCGGCTAAATACGTGCCAGCAGC
CGCGGTAATACGTATGGTGCAAGCGTTATCCGGATTTACTGGGTGTAAAGGGAGCGTAGGCGGCTATGCAAGTCAGATGT
GAAAGCCCGGGGCTCAACCCCGGGACTGCATTTGAAACTGCGTAGCTTGAGTGCAGGAGAGGCAGGCGGAATTCCTAGTG
TAGCGGTGAAATGCGTAGATATTAGGAAGAACACCGGTGGCGAAGGCGGCCTGCTGGACTGAGACTGACGCTGAGGCTCG
AAAGCGTGGGGAGCAAACAGGATTAGATACCCTTGTAGTCC
>t0000536_III-2;size=7;
CCTACGGGGGGCTGCAGTGGGGAATATTGGACAATGGGGGAAACCCTGATCCAGCGACGCCGCGTGAGTGAAGAAGTATT
TCGGTATGTAAAGCTCTATCAGCAAGGAAGAAAATGACGGTACTTGACTAAGAAGCTCCGGCTAAATACGTGCCAGCAGC
CGCGGTAATACGTATGGAGCAAGCGTTATCCGGATTTACTGGGTGTAAAGGGAGCGTAGACGGCAAAGCAAGTCTGAAGT
GAAATCCCGGGGCTCAACCCCGGAACTGCTTTGGAAACTGTTTAGCTAGAGTGCAGGAGAGGTAAGCGGAATTCCTAGTG
TAGCGGTGAAATGCGTAGATATTAGGAGGAACACCAGTGGCGAAGGCGGCTTACTGGACTGTAACTGACGTTGAGGCTCG
AAAGCGTGGGGAGCAAACAGGATTAGATACCCTAGTAGTCC
>t0020565_III-2;size=7;
CCTACGGGTGGCTGCAGTGAGGAATATTGGACAATGGCCGGAAGGCTGATCCAGCCATGCCGCGTGCGGGAGGACGGCCC
TATGGGTTGTAAACCGCTTTTGCGAGGGAGCAATAAGGTCTACGTGTAGGCTGATGAGAGTACCTTACGAATAAGCATCG
GCTAACTCCGTGCCAGCAGCCGCGGTAATACGGAGGATGCAAGCGTTATCCGGATTTATTGGGTTTAAAGGGTGCGTAGG
CGGCTTGGTAAGCGGGAGGTGAAATGCCGGCGCTCAACGTCGGAAGTGCCTCCCGAACTGTCGGGCTTGAATAGTACTGC
CGTGGGAGGAATGTGTGGTGTAGCGGTGAAATGCTTAGAGATCACACAGAACACCGATTGCGAAGGCATCTCACGAAGTA
CCGATTGACGCTGAGGCACGAAAGCGTGGGGATCAAACAGGATTAGATACCCGGGTAGTCC
>t0012560_III-2;size=7;
CCTACGGGGGGCTGCAGTGGGGAATATTGGACAATGGGGGAAACCCTGATCCAGCGACGCCGCGTGAGTGAAGAAGTATT
TCGGTATGTAAAGCTCTATCAGCAAGGAAGAAAATGACGGTACTTGACTAAGAAGCCCCGGCTAACTACGTGCCAGCAGC
CGCGGTAATACGTAGGGGGCAAGCGTTATCCGGATTTACTGGGTGTAAAGGGAGCGTAGACGGTATGGCAAGTCTGAAGT
GAAATGCATGGGCTCAACCCATGAACTGCTTTGGAAACTGTCAAACTAGAGTGCAGGAGAGGTAAGTGGAATTCCTAGTG
TAGCGGTGAAATGCGTAGATATTAGGAGGAACACCAGTGGCGAAGGCGGCTTACTGGACTGTAACTGACGTTGAGGCTCG
AAAGCGTGGGGAGCAAACAGGATTAGATACCCGGGTAGTCC
>t0003808_III-2;size=7;
CCTACGGGAGGCTGCAGTGGGGAATATTGGACAATGGGGGAAACCCTGATCCAGCGACGCCGCGTGAGTGAAGAAGTATT
TCGGTATGTAAAGCTCTATCAGCAAGGAAGAAAATGACGGTACTTGACTAAGAAGCTCCGGCTAAATACGTGCCAGCAGC
CGCGGTAATACGTATGGAGCAAGCGTTATCCGGATTTACTGGGTGTAAAGGGAGCGTAGACGGCAAAGCAAGTCTGAAGT
GAAATGCCGGGGCTTAACCCCGGAACTGCTTTGGAAACTGTTTAGCTAGAGTGCAGGAGAGGTAAGCGGAATTCCTAGTG
TAGCGGTGAAATGCGTAGATATTAGGAGGAACACCAGTGGCGAAGGCGGCTTACTGGACTGTAACTGACGTTGAGGCTCG
AAAGCGTGGGGAGCAAACAGGATTAGATACCCCTGTAGTCC
>t0020552_III-2;size=7;
CCTACGGGAGGCAGCAGTGAGGAATATTGGTCAATGGGCGAGAGCCTGAACCAGCCATGTCGCGTGGAGGAATAAGGATC
TATGGTTCGTAAACTCCTTTTGCGGGGGGATAAAGTGCGGGACGTGTCCCGCTTTGCAGGTACCCCGCGAATAAGCATCG
GCTAACTCCGTGCCAGCAGCCGCGGTAATACGGAGGATGCGAGCGTTATCCGGATTTATTGGGTTTAAAGGGTGCGTAGG
CGGCCCCTTAAGTCGGCGGTGAAATTTCCGGGCTCAACCCGGTCACTGCCGTCGAAACTGGGGGGCTTGAGTGCGTTTGG
GGTGGCTGGAATGTGCGGTGTAGCGGTGAAATGCATAGATATCGCACAGAACGCCGATCGCGGAGGCAGGTCACCAAGCC
GCAACTGACGCTGAGGCACGAAAGCGCGGGGATCGAACAGGATTAGATACCCCAGTAGTCC
>t0004392_III-2;size=7;
CCTACGGGCGGCTGCAGTAAGGAATATTGGGCAATGGACGGAAGTCTGACCCAGCCATGCCGCGTGAAGGAATAAGGCCC
TATGGGTCGTAAACTTCTTTTGCCCGGGAACAACGGGGGGCTTGCGAGTCCCCGTGAGGGTACCGGGAGAATAAGCATCG
GCTAACTCCGTGCCAGCAGCCGCGGTAATACGGAGGATGCGAGCGTTATCCGGATTCATTGGGTTTAAAGGGTGCGCAGG
CGGGATGTCAAGTCGGCGGTGAAAAGCACTGGCTCAACCAGGGTCTTGCCGTCGATACTGATGTTCTTGAGTGCGGTCGA
GGCAGGCGGAATGTGACGTGTAGCGGTGAAATGCATAGATATGTCACAGAACACCGATAGCGAAGGCAGCTTGCCAGGCC
TGCACTGACGCTCATGCACGAAAGCGTGGGGATCAAACAGGATTAGATACCCTAGTAGTCC
>t0020620_III-2;size=7;
CCTACGGGAGGCTGCAGTGAGGAATATTGGTCAATGGGGGGAACCCTGAACCAGCCATGCCGCGTGGAGGAAGACGGCCC
TACGGGTTGTAAACTCCTTTAGCACGGGAATAAACTCAGTCACGCGTGACTGATTGAAGGTACCGTGAGAATAAGCATCG
GCTAACTCCGTGCCAGCAGCCGCGGTAATACGGAGGATGCAGGCGTTATCCGGATTTATTAGGTTTAAAGGGTGCGTAGG
CGGCCCGGTAAGTCAGCGTTGAAAGTCTGCGGCTCAACCGTAGAATTGGCATTGATACTGTCGGGCTCGGATGCGGTGGA
AGTAGGCGGAATGTGCAGTGTAGCGGTGAAATGCTTAGATATTGTACAGAACACCGATTGCGAAGGCAGCTTACTATACC
GTTATTGACGCTGAGGCACGAAAGCGCGGGGATCGAACAGGATTAGATACCCCAGTAGTCC
>t0012543_III-2;size=7;
CCTACGGGTGGCTGCAGTGAGGAATATTGGACAATGGCCGGAAGGCTGATCCAGCCATGCCGCGTGCGGGAGGACGGCCC
TATGGGTTGTAAACCGCTTTTGCGGGGGAGCAATAAGGTCCACGTGTGGGCCGATGAGAGTACCCCGCGAATAAGCATCG
GCTAACTCCGTGCCAGCAGCCGCGGTAATACGGAGGATGCAAGCGTTATCCGGATTTATTGGGTTTAAAGGGTGCGTAGG
CGGTTTGCTAAGCGGGAGGTGAAATGCCGGCGCTCAACGTCGGAAGTGCCTCCCGAACTGGTGGACTGGAATGACTCTGC
CGTGGGAGGAATGTGTAGTGTAGCGGTGAAATGCTTAGAGATTACACAGAACACCGATTGCGAAGGCATCTCACGAAGGG
TTGATTGACGCTGAGGCACGAAAGCGTGGGGATCAAACAGGATTAGATACCCCAGTAGTCC
>t0027375_III-2;size=7;
CCTACGGGGGGCTGCAGTGGGGAATATTGGACAATGGGGGAAACCCTGATCCAGCGACGCCGCGTGAGTGAAGAAGTATT
TCGGTATGTAAAGCTCTATCAGCAGGGAAGATAATGACGGTACCTGACTAAGAAGCCCCGGCTAACTACGTGCCAGCAGC
CGCGGTAATACGTAGGGGGCAAGCGTTATCCGGATTTACTGGGTGTAAAGGGAGCGTAGACGGTATGGCAAGTCTGATGT
GAAAACCCGGGGCTCAACCCCGGGACTGCATTGGAAACTGTCAAACTAGAGTGCAGGAGGGGTAAGTGGAATTCCTAGTG
TAGCGGTGAAATGCGTAGATATTAGGAGGAACACCAGTGGCGAAGGCGGCTTACTGGACTGTAACTGACGTTGAGGCTCG
AAAGCGTGGGGAGCAAACAGGATTAGATACCCTGGTAGTCC
>t0013408_III-2;size=7;
CCTACGGGAGGCTGCAGTGGGGAATATTGGACAATGGGGGAAACCCTGATCCAGCGACGCCGCGTGAGTGAAGAAGTATT
TCGGTATGTAAAGCTCTATCAGCAAGGAAGAAAATGACGGTACTTGACTAAGAAGCTCCGGCTAAATACGTGCCAGCAGC
CGCGGTAATACGTATGGAGCAAGCGTTATCCGGATTTACTGGGTGTAAAGGGAGCGTAGACGGCAAAGCAAGTCTGAAGT
GAAATCCCGGGGCTCAACCCCGGAACTGCTTTGGAAACTGTTTAGCTAGAGTGCAGGAGAGGTAAGCGGAATTCCTAGTG
TAGCGGTGAAATGCGTAGATATTAGGAGGAACACCAGTGGCGAAGGCGGCTTACTGGACTGTAACTGACGTTGAGGCTCG
AAAGCGTGGGGAGCAAACAGGATTAGATACCCCGGTAGTCC
>t0012134_III-2;size=7;
CCTACGGGTGGCTGCAGTGAGGAATATTGGTCAATGGGCGGAAGCCTGAACCAGCCAAGTCGCGTGAAGGATGAAGGTTC
TATGGATTGTAAACTTCTTTTGTTCGAGGGTAAAGTGAGTCACGTGTGGCTTATTGCAAGTATCGAACGAATAAGCATCG
GCTAACTCCGTGCCAGCAGCCGCGGTAATACGGAGGATGCGAGCGTTATCCGGATTTATTGGGTTTAAAGGGTGCGTAGG
CGGGATGTTAAGTCAGCGGTCAAATTGTGTAGCTCAACTATACCGAGCCGTTGAAACTGGCGTTCTTGAGTGTAAACGAG
GTAGGCGGAATGTGACGTGTAGCGGTGAAATGCTTAGATATGTCACAGAACCCCGATTGCGAAGGCAGCTTACTAGGATA
CAACTGACGCTGAGGCACGAAAGCGTGGGTATCAAACAGGATTAGATACCCTAGTAGTCC
>t0020528_III-2;size=7;
CCTACGGGTGGCTGCAGTGGGGAATATTGGACAATGGGGGAAACCCTGATCCAGCGACGCCGCGTGAGTGAAGAAGTATT
TCGGTATGTAAAGCTCTATCAGCAAGGAAGAAAATGACGGTACTTGACTAAGAAGCCCCGGCTAACTACGTGCCAGCAGC
CGCGGTAATACGTAGGGGGCAAGCGTTATCCGGATTTACTGGGTGTAAAGGGAGCGTAGACGGTATGGCAAGTCTGAAGT
GAAATGCATGGGCTCAACCCATGAACTGCTTTGGAAACTGTCAAACTAGAGTGCAGGAGAGGTAAGTGGAATTCCTAGTG
TAGCGGTGAAATGCGTAGATATTAGGAGGAACACCAGTGGCGAAGGCGGCTTACTGGACTGTAACTGACGTTGAGGCTCG
AAAGCGTGGGGAGCAAACAGGATTAGATACCCCGGTAGTCC
>t0006338_III-2;size=7;
CCTACGGGGGGCTGCAGCTAAGAATATTCCGCAATGGACGAAAGTCTGACGGAGCGACGCCGCGTGGATGATGAAGGCCG
GAAGGTTGTAAAATCCTTTTATAACTGAGGAATAAGTATTATCAGAGAAAGGTAGTATGGTGACTGTAGGTTATGAATAA
GCAACGGCTAATTACGTGCCAGCAGCCGCGGTAACACGTAAGTTGCGAGCGTTGTTCGGAATTATTGGGCGTAAAGGGCA
TGTAGGCGGTTTTGCAAGCTTGGTGTGAAATCCCGGAGCTCAACTCCGGAATTGCGTTGAGAACTGCATAACTAGAGTCA
CTGAGGGGCAATCAGAATTCCAGGTGTAGGGGTGAAATCTGTAGATATCTGGAAGAATACCAATGGCGAAGGCAGGTTAC
CAGCAGATGACTGACGCTGAGGTGCGAAGGTGCGGGGAGCAAACAGGATTAGATACCCTAGTAGTCC
>t0002739_III-2;size=7;
CCTACGGGTGGCTGCAGTGGGGAATATTGGACAATGGGGGAAACCCTGATCCAGCGACGCCGCGTGAGTGAAGAAGTATT
TCGGTATGTAAAGCTCTATCAGCAGGGAAGATAATGACGGTACCTGACTAAGAAGCCCCGGCTAACTACGTGCCAGCAGC
CGCGGTAATACGTAGGGGGCAAGCGTTATCCGGATTTACTGGGTGTAAAGGGAGCGTAGACGGCATGGCAAGTCTGATGT
GAAAACCCGGGGCTCAACCCCGGGATTGCATTGGAAACTGTCAAGCTAGAGTGCAGGAGAGGTAAGTGGAATTCCTAGTG
TAGCGGTGAAATGCGTAGATATTAGGAGGAACACCAGTGGCGAAGGCGGCTTACTGGACTGTAACTGACGTTGAGGCTCG
AAAGCGTGGGGAGCAAACAGGATTAGATACCCGAGTAGTCC
>t0002874_III-2;size=7;
CCTACGGGTGGCTGCAGTGAGGAATATTGGTCAATGGGCGAGAGCCTGAACCAGCCAAGTAGCGTGAAGGATGACGGCCC
TACGGGTTGTAAACTTCTTTTGCCGGGGGATAAAAAACGGGACGTGTCCCGTCTTGCAGGTACCCGTGCGAATAAGGACC
GGCTAATTCCGTGCCAGCAGCCGCGGTAATACGGAAGGTCCGAGCGTTATCCGGATTTATTGGGTTTAAAGGGAGCGCAG
GCGGAGATGTAAGCCAGCCGTAAAATCGTGGGGCTCAACCCCATCCCGCGGTTGGAACTGCATCCCTTGAGTGCACGAGA
GGATGGTGGAATTCGTGGTGTAGCGGTGAAATGCATAGATATCACGAAGAACTCCGATTGCGAAGGCAGCCATCTGGCGT
GTTACTGACGCTCATGCTCGAAGGTGCGGGTATCAAACAGGATTAGATACCCTAGTAGTCC
>t0010341_III-2;size=7;
CCTACGGGCGGCAGCAGTGGGGAATATTGGACAATGGGGGAAACCCTGATCCAGCGACGCCGCGTGAGTGAAGAAGTATT
TCGGTATGTAAAGCTCTATCAGCAGGGAAGATAATGACGGTACCTGACTAAGAAGCCCCGGCTAACTACGTGCCAGCAGC
CGCGGTAATACGTAGGGGGCAAGCGTTATCCGGATTTACTGGGTGTAAAGGGAGCGTAGACGGCATGGCAAGTCTGATGT
GAAAACCCGGGGCTCAACCCCGGGACTGCATTGGAAACTGTCAGGCTAGAGTGCAGGAGAGGTAAGTGGAATTCCTAGTG
TAGCGGTGAAATGCGTAGATATTAGGAGGAACACCAGTGGCGAAGGCGGCTTACTGGACTGTAACTGACGTTGAGGCTCG
AAAGCGTGGGGAGCAAACAGGATTAGATACCCTGGTAGTCC
>t0001115_III-2;size=7;
CCTACGGGTGGCTGCAGTGGGGAATATTGCACAATGGGGGAAACCCTGATGCAGCGACGCCGCGTGAGTGATGAAGTATT
TCGGTATGTAAAGCTCTATCAGCAGGGAAGATAATGACGGTACCTGACTAAGAAGCACCGGCTAAATACGTGCCAGCAGC
CGCGGTAATACGTATGGTGCAAGCGTTATCCGGATTTACTGGGTGTAAAGGGAGCGTAGACGGCTTGGTAAGTCTGATGT
GAAAGCTATGGGCTCAACCCATAAACTGCATTGGAAACTATTAAGCTAGAGTGTCGGAGAGGTAAGTGGAATTCCTAGTG
TAGCGGTGAAATGCGTAGATATTAGGAGGAACACCAGTGGCGAAGGCGGCTTACTGGACGATAACTGACGTTGAGGCTCG
AAAGCGTGGGGAGCAAACAGGATTAGATACCCTAGTAGTCC
>t0000539_III-2;size=7;
CCTACGGGTGGCTGCAGCTAAGAATATTCCGCAATGGACGAAAGTCTGACGGAGCGACGCCGCGTGGATGATGAAGGCCG
GAAGGTTGTAAAATCCTTTTATAACTGAGGAATAAGTATTATCAGAGAAAGGTAGTATGGTGACTGTAGGTTATGAATAA
GCAACGGCTAATTACGTGCCAGCAGCCGCGGTAACACGTAAGTTGCGAGCGTTGTTCGGAATTATTGGGCGTAAAGGGCA
TGTAGGCGGTTTTGCAAGCTTGGTGTGAAATCCCGGAGCTCAACTCCGGAATTGCGTTGAGAACTGCATAACTAGAGTCA
CTGAGGGGCAATCAGAATTCCAGGTGTAGGGGTGAAATCTGTAGATATCTGGAAGAATACCAATGGCGAAGGCAGGTTAC
CAGCAGATGACTGACGCTGAGGTGCGAAGGTGCGGGGAGCAAACAGGATTAGATACCCCAGTAGTCC
>t0021833_III-2;size=7;
CCTACGGGTGGCTGCAGTCGAGGATCATTTGCAATGGGCGAAAGCCTGACAATGCGACGCTGCGTGGAGGATGAAGGCCT
TCGGGTTGTAAACTCCTGTCATAGGGGAACAGGCGATCTTACCTAATACGTAAGTGAGTTGAGTGTACCCTAAGAGGAAT
TGGCGGCTAACTCTGTGCCAGCAGCCGCGGTAATACAGAGGCCAAGAGCGTTGTTCGGATTTACTGGGCGTAAAGGGCGC
GTAGGCGGTCTTGCGTGTCAAGTGTGAAATCTCCGGGCTCAACCCGGAAAGTGCGCTTGAAACTACAGGACTCGAGTCTG
GGAGAGGGAATCGGAATATAGGGTGTAGCGGTGAAATGCGTTGATATCCTATAGAACACCGGAGGCGAAGGCGGATTCCT
TGAACGGTACTGACGCTGAGGCGCGAAAGTCGGGGGAGCAAACAGGATTAGATACCCTAGTAGTCC
>t0011535_III-2;size=7;
CCTACGGGAGGCTGCAGTGAGGAATATTGGTCAATGGACGAGAGTCTGAACCAGCCAAGTAGCGTGCAGGATGACGGCCC
TATGGGTTGTAAACTGCTTTTGTACGGGAATAAAGTGACCCACGTGTGGGTTTTTGCATGTACCGTAAGAATAAGGACCG
GCTAATTCCGTGCCAGCAGCCGCGGTAATACGGAAGGTCCGGGCGTTATCCGGATTTATTGGGTTTAAAGGGAGCGTAGG
CCGTGCTTTAAGCGTGTTGTGAAATGTAGGCGCCCAACGTCTGCACTGCAGCGCGAACTGGAGCACTTGAGTACGCAGGA
AGTAGGCGGAATTCGTCGTGTAGCGGTGAAATGCTTAGATATGACGAAGAACTCCGATTGGGAAGCCAGCTTACTGTAGC
GCCACTGACGCTGATGCTCGAAAGCGTGGGTATCGAACAGGATTAGATACCCTTGTAGTCC
>t0007086_III-2;size=7;
CCTACGGGGGGCTGCAGTGAGGAATATTGGTCAATGGGGGGAACCCTGAACCAGCCATGCCGCGTGGAGGAAGACGGCCC
TACGGGTTGTAAACTCCTTTAGCACGGGAATAAACTCAGTCACGCGTGACTGATTGAAGGTACCGTGAGAATAAGCATCG
GCTAACTCCGTGCCAGCAGCCGCGGTAATACGGAGGATGCAGGCGTTATCCGGATTTATTAGGTTTAAAGGGTGCGTAGG
CGGCCCGGTAAGTCAGCGTTGAAAGTCTGCGGCTCAACCGTAGAATTGGCATTGATACTGTCGGGCTCGGATGCGGTGGA
AGTAGGCGGAATGTGCAGTGTAGCGGTGAAATGCTTAGATATTGTACAGAACACCGATTGCGAAGGCAGCTTACTATACC
GTTATTGACGCTGAGGCACGAAAGCGCGGGGATCGAACAGGATTAGATACCCTAGTAGTCC
>t0021797_III-2;size=7;
CCTACGGGAGGCTGCAGTGGGGAATATTGGACAATGGGGGAAACCCTGATCCAGCGACGCCGCGTGAGTGAAGAAGTATT
TCGGTATGTAAAGCTCTATCAGCAGGGAAGATGATGACGGTACCTGACTAAGAAGCACCGGCTAAATACGTGCCAGCAGC
CGCGGTAATACGTATGGTGCAAGCGTTATCCGGATTTACTGGGTGTAAAGGGAGCGTAGGCGGCTATGCAAGTCAGATGT
GAAAGCCCGGGGCTCAACCCCGGGACTGCATTTGAAACTGCGTAGCTTGAGTGCAGGAGAGGCAGGCGGAATTCCTAGTG
TAGCGGTGAAATGCGTAGATATTAGGAAGAACACCGGTGGCGAAGGCGGCCTGCTGGACTGAGACTGACGCTGAGGCTCG
AAAGCGTGGGGAGCAAACAGGATTAGATACCCCTGTAGTCC
>t0006509_III-2;size=7;
CCTACGGGGGGCTGCAGCTAAGAATATTCCGCAATGGACGAAAGTCTGACGGAGCGACGCCGCGTGGATGATGAAGGCCG
GAAGGTTGTAAAATCCTTTTATAACTGAGGAATAAGTCTGGTGAGAGAAACGCCAGATGGTGACTGTAGGTTATGAATAA
GCAACGGCTAATTACGTGCCAGCAGCCGCGGTAACACGTAAGTTGCGAGCGTTGTTCGGAATTATTGGGCGTAAAGGGCA
TGTAGGCGGTTTTGCAAGCTTGGTGTGAAATCCCGGAGCTTAACTCCGGAATTGCGTTGAGAACTGCATAACTAGAGTCA
CTGAGGGGCAATCAGAATTCCAGGTGTAGGGGTGAAATCTGTAGATATCTGGAAGAATACCAATGGCGAAGGCAGGTTAC
CAGCAGATGACTGACGCTGAGGTGCGAAGGTGCGGGGAGCAAACAGGATTAGATACCCCAGTAGTCC
>t0003610_III-2;size=7;
CCTACGGGGGGCTGCAGTAGGGAGTTTTCGGCAATGGGGGAAACCCTGACCGAGCAACGCCGCGTGAACGATGAAGGTCT
TCGGATTGTAAAGTTCTGTTATAAGGGAAGAATGATAGCCTGAGGAAATGCAGGTTGTTTGACGGTACCTTATTAGAAAG
CCACGGCTAACTACGTGCCAGCAGCCGCGGTAATACGTAGGTGGCGAGCGTTATCCGGAATTATTGGGCGTAAAGAGTGA
GCAGGCGGCATGATAAGTTTGAAGTGAAAGCGTGGGGCTCAACCCCATACAGCTCCAAAAACTGTCAAGCTAGAGTGCGA
GAGAGGTAAACGGAATTCCATGTGTAGCGGTGAAATGCGTAGATATATGGAGGAACACCAGTGGCGAAGGCGGTTTACTA
GCTCGATACTGACGCTCAGTCACGAAAGCGTGGGGAGCAAATAGGATTAGATACCCTGGTAGTCC
>t0011478_III-2;size=7;
CCTACGGGGGGCTGCAGTGGGGAATATTGCACAATGGGCGGAAGCCTGATGCAGCGATGCCGCGTGGAGGAAGAAGGTTT
TCGGATTGTAAACTCCTGATCTGAGGGACGATAATGACGGTACCTCAGGAGAAAGCTCCGGCTAACTACGTGCCAGCAGC
CGCGGTAATACGTAGGGAGCGAGCGTTGTCCGGAATTACTGGGTGTAAAGGGTGCGTAGGCGGGTTTGCAAGTCAGATGT
GAAATGCCGGGGCTCAACCCCGGAGCTGCATTTGAAACTGTAGATCTTGAGTGAGGTAGAGGTAAGCGGAATTCCTAGTG
TAGCGGTGAAATGCGTAGATATTAGGAGGAACATCGGTGGCGAAGGCGGCTTACTGGGCCTTTACTGACGCTGAGGCACG
AAAGCGTGGGGAGCAAACAGGATTAGATACCCTTGTAGTCC
>t0001052_III-2;size=7;
CCTACGGGCGGCTGCAGTGGGGGATATTGCACAATGGAGGAAACTCTGATGCAGCGACGCCGCGTGAGTGAAGAAGTATT
TCGGTATGTAAAGCTCTATCAGCAGGGAAGAAAGGCTCGTAAGAGAGATGACGGTACCTGACTAAGAAGCCCCGGCTAAC
TACGTGCCAGCAGCCGCGGTAATACGTAGGGGGCAAGCGTTATCCGGATTTACTGGGTGTAAAGGGAGCGCAGACGGTCA
AGCAAGTCTGAAGTGAAACCCCACGGCTCAACCGTGGGCTTGCTTTGGAAACTGTTTGACTAGAGTACTGGAGAGGTAAG
CGGAATTCCTAGTGTAGCGGTGAAATGCGTAGATATTAGGAGGAACATCGGTGGCGAAGGCGGCTTACTGGACAGCAACT
GACGTTGAGGCTCGAAGGCGTGGGGAGCAAACAGGATTAGATACCCGTGTAGTCC
>t0009716_III-2;size=7;
CCTACGGGCGGCTGCAGTGAGGAATATTGGTCAATGGGCGGAAGCCTGAACCAGCCATGCCGCGTGAAGGATTAAGGCCC
TATGGGTCGTAAACTTCTTTTGAGCGGGAGCAATAAGCGCTACGCGTAGCGCGATGAGAGTACCGTTCGAATAAGCATCG
GCTAACTCCGTGCCAGCAGCCGCGGTAATACGGAGGATGCAAGCGTTATCCGGATTTATTGGGTTTAAAGGGTGCGTAGG
CTGTCGGTCAAGTCAGAGGTGAAAGCCCGGGGCTCAACTCCGGAACTGCCTTTGATACTGTCCGGCTTGAATACTGTTGC
CGTGGGAGGAATGAGTAGTGTAGCGGTGAAATGCATAGATATTACTCAGAACACCGATTGCGAAGGCATCTCACGAAGCA
GCGATTGACGCTGAGGCACGAAAGCGTGGGGATCAAACAGGATTAGATACCCCAGTAGTCC
>t0007681_III-2;size=7;
CCTACGGGAGGCAGCAGTGGGGAATATTGGACAATGGGGGAAACCCTGATCCAGCGACGCCGCGTGAGTGAAGAAGTATT
TCGGTATGTAAAGCTCTATCAGCAAGGAAGAAAATGACGGTACTTGACTAAGAAGCTCCGGCTAAATACGTGCCAGCAGC
CGCGGTAATACGTATGGAGCAAGCGTTATCCGGATTTACTGGGTGTAAAGGGAGCGTAGACGGCAAAGCAAGTCTGAAGT
GAAATGCCGGGGCTTAACCCCGGAACTGCTTTGGAAACTGTTTAGCTAGAGTGCAGGAGAGGTAAGCGGAATTCCTAGTG
TAGCGGTGAAATGCGTAGATATTAGGAGGAACACCAGTGGCGAAGGCGGCTTACTGGACTGTAACTGACGTTGAGGCTCG
AAAGCGTGGGGAGCAAACAGGATTAGATACCCCAGTAGTCC
>t0003623_III-2;size=7;
CCTACGGGTGGCTGCAGTGGGGAATATTGGACAATGGGGGAAACCCTGATCCAGCGACGCCGCGTGAGTGAAGAAGTATT
TCGGTATGTAAAGCTCTATCAGCAGGGAAGATAATGACGGTACCTGACTAAGAAGCCCCGGCTAACTACGTGCCAGCAGC
CGCGGTAATACGTAGGGGGCAAGCGTTATCCGGATTTACTGGGTGTAAAGGGAGCGTAGACGGTATGGCAAGTCTGATGT
GAAAACCCGGGGCTCAACCCCGGGACTGCATTGGAAACTGTCAAACTAGAGTGCAGGAGGGGTAAGTGGAATTCCTAGTG
TAGCGGTGAAATGCGTAGATATTAGGAGGAACACCAGTGGCGAAGGCGGCTTACTGGACTGTAACTGACGTTGAGGCTCG
AAAGCGTGGGGAGCAAACAGGATTAGATACCCGTGTAGTCC
>t0013643_III-2;size=7;
CCTACGGGAGGCAGCAGTGGGGAATATTGGACAATGGGGGAAACCCTGATCCAGCGACGCCGCGTGAGTGAAGAAGTATT
TCGGTATGTAAAGCTCTATCAGCAGGGAAGATGATGACGGTACCTGACTAAGAAGCACCGGCTAAATACGTGCCAGCAGC
CGCGGTAATACGTATGGTGCAAGCGTTATCCGGATTTACTGGGTGTAAAGGGAGCGTAGGCGGCTATGCAAGTCAGATGT
GAAAGCCCGGGGCTCAACCCCGGGACTGCATTTGAAACTGCGTAGCTTGAGTGCAGGAGAGGCAGGCGGAATTCCTAGTG
TAGCGGTGAAATGCGTAGATATTAGGAAGAACACCGGTGGCGAAGGCGGCCTGCTGGACTGAGACTGACGCTGAGGCTCG
AAAGCGTGGGGAGCAAACAGGATTAGATACCCGAGTAGTCC
>t0001586_III-2;size=7;
CCTACGGGGGGCTGCAGTGAGGAATATTGGTCAATGGGCGAGAGCCTGAACCAGCCAAGTAGCGTGCAGGATGACGGCCC
TATGGGTTGTAAACTGCTTTTGTGCGGGAATAACGTTGTGCTCGTGAGCGCAAGTGCATGTACCGTACGAATAAGGATCG
GCTAACTCCGTGCCAGCAGCCGCGGTAATACGGAGGATCCGAGCGTTATCCGGATTTATTGGGTTTAAAGGGAGCGTAGG
CGGAAGATCAAGTCAGCTGTGAAATGTAGATGCTCAACATCTGCACTGCAGTTGAAACTGGTTTTCTTGAGTGCGTAAGA
GGCAGGCGGAATTCGTCGTGTAGCGGTGAAATGCTTAGATATGACGAAGAACTCCGATCGCGAAGGCAGCTTGCCGGGCC
GCAACTGACGCTGAAGCTCGAAGGTGCGGGTATCGAACAGGATTAGATACCCGGGTAGTCC
>t0009796_III-2;size=7;
CCTACGGGCGGCTGCAGTGAGGAATATTGGTCAATGGACGGAAGTCTGAACCAGCCATGCCGCGTGAAGGAAGACGGCCC
TATGGGTTGTAAACTTCTTTTGTGGTGGAGCAATAAGGCGTACGTGTACGTCGATGAGAGTACATCACGAATAAGCATCG
GCTAACTCCGTGCCAGCAGCCGCGGTAATACGGAGGATGCAAGCGTTATCCGGATTTATTGGGTTTAAAGGGTGCGTAGG
CTGTGCAGCAAGTCAGAGGTGAAAGCCCGGTGCTCAACACCGGAACTGCCTTTGATACTGTTGTGCTGGAATACGGATGC
CGTGGGAGGAATGAGTAGTGTAGCGGTGAAATGCATAGATATTACTCAGAACACCGATTGCGAAGGCATCTCACGAATCC
GTCATTGACGCTGAGGCACGAAAGTGTGGGGATCAAACAGGATTAGATACCCCAGTAGTCC
>t0000748_III-2;size=7;
CCTACGGGCGGCAGCAGTGAGGAATATTGGACAATGGTCGGAAGACTGATCCAGCCATGCCGCGTGAAGGAAGAATGTCC
TATGGATTGTAAACTTCTTTTGTACGGGAGCAATAAGGTGTATGCATACACCGATGAGAGTACCGTACGAATAAGCATCG
GCTAACTCCGTGCCAGCAGCCGCGGTAATACGGAGGATGCGAGCGTTATCCGGATTTATTGGGTTTAAAGGGTGCGTAGG
CGGAATGCCAAGTCAGCGGTGAAACGCACGCGCTTAACGCGTGACCTGCCGTTGAAACTGGTAATCTGGAATACGGATGC
TGTGGGAGGAATGTGTGGTGTAGCGGTGAAATGCATAGATATCACACAGAACACCGATTGCGAAGGCATCTCACAAATCC
GTCATTGACGCTGAGGCACGAAAGTGTGGGGATCAAACAGGATTAGATACCCTAGTAGTCC
>t0014327_III-2;size=6;
CCTACGGGTGGCTGCAGTGAGGAATATTGGTCAATGGGGGGAACCCTGAACCAGCCATGCCGCGTGGAGGAAGACGGCCC
TACGGGTTGTAAACTCCTTTAGCACGGGAATAAACTCAGTCACGCGTGACTGATTGAAGGTACCGTGAGAATAAGCATCG
GCTAACTCCGTGCCAGCAGCCGCGGTAATACGGAGGATGCAGGCGTTATCCGGATTTATTAGGTTTAAAGGGTGCGTAGG
CGGCCCGGTAAGTCAGCGTTGAAAGTCTGCGGCTCAACCGTAGAATTGGCATTGATACTGTCGGGCTCGGATGCGGTGGA
AGTAGGCGGAATGTGCAGTGTAGCGGTGAAATGCTTAGATATTGTACAGAACACCGATTGCGAAGGCAGCTTACTATACC
GTTATTGACGCTGAGGCACGAAAGCGCGGGGATCGAACAGGATTAGATACCCTAGTAGTCC
>t0001950_III-2;size=6;
CCTACGGGGGGCTGCAGTGGGGAATATTGCACAATGGGGGAAACCCTGATGCAGCGACGCCGCGTGAGTGATGAAGTATT
TCGGTATGTAAAGCTCTATCAGCAGGGAAGATAATGACGGTACCTGACTAAGAAGCACCGGCTAAATACGTGCCAGCAGC
CGCGGTAATACGTATGGTGCAAGCGTTATCCGGATTTACTGGGTGTAAAGGGAGCGTAGACGGCTTGGTAAGTCTGATGT
GAAAGCTATGGGCTCAACCCATAAACTGCATTGGAAACTATTAAGCTAGAGTGTCGGAGAGGTAAGTGGAATTCCTAGTG
TAGCGGTGAAATGCGTAGATATTAGGAGGAACACCAGTGGCGAAGGCGGCTTACTGGACGATAACTGACGTTGAGGCTCG
AAAGCGTGGGGAGCAAACAGGATTAGATACCCTGGTAGTCC
>t0010389_III-2;size=6;
CCTACGGGGGGCTGCAGTGAGGAATATTGGTCAATGGGCGGAAGCCTGAACCAGCCATGCCGCGTGCAGGAATGAGGCCC
TATGGGTCGTAAACTGCTTTTGCCGGGGAGCAATAAGGCATACGCGTATGCCGATGAGAGTACCCGGCGAATAAGCATCG
GCTAACTCCGTGCCAGCAGCCGCGGTAATACGGAGGATGCGAGCGTTATCCGGATTTATTGGGTTTAAAGGGTGCGTAGG
CTGTCCGTCAAGTCAGCGGTGAAATGCCGGGGCTCAACCCCGGAGCTGCCGTTGATACTGTCGGGCTTGAATACTGTTGC
CGTGGGAGGAATGAGTAGTGTAGCGGTGAAATGCATAGATATTACTCAGAACACCGATTGCGAAGGCATCTCACGAAGCA
GCGATTGACGCTGAGGCACGAAAGCGTGGGGATCAAACAGGATTAGATACCCCAGTAGTCC
>t0026060_III-2;size=6;
CCTACGGGCGGCTGCAGTGAGGAATATTGGACAATGGCCGGAAGGCTGATCCAGCCATGCCGCGTGCGGGAGGACGGCCC
TATGGGTTGTAAACCGCTTTTGCGAGGGAGCAATAAGGTCTACGTGTAGGCTGATGAGAGTACCTTACGAATAAGCATCG
GCTAACTCCGTGCCAGCAGCCGCGGTAATACGGAGGATGCAAGCGTTATCCGGATTTATTGGGTTTAAAGGGTGCGTAGG
CGGCTTGGTAAGCGGGAGGTGAAATGCCGGCGCTCAACGTCGGAAGTGCCTCCCGAACTGTCGGGCTTGAATAGTACTGC
CGTGGGAGGAATGTGTGGTGTAGCGGTGAAATGCTTAGAGATCACACAGAACACCGATTGCGAAGGCATCTCACGAAGTA
CCGATTGACGCTGAGGCACGAAAGCGTGGGGATCAAACAGGATTAGATACCCCTGTAGTCC
>t0001940_III-2;size=6;
CCTACGGGAGGCTGCAGTGGGGAATATTGCACAATGGGGGAAACCCTGATGCAGCAACGCCGCGTGAGTGATGACGGCCT
TCGGGTTGTAAAGCTCTGTCTTTAGGGACGATAATGACGGTACCTAAGGAGGAAGCCACGGCTAACTACGTGCCAGCAGC
CGCGGTAATACGTAGGTGGCAAGCGTTGTCCGGATTTACTGGGCGTAAAGGGAGCGTAGGTGGATATTTAAGTGGGATGT
GAAATACCCGGGCTTAACCTGGGTGCTGCATTCCAAACTGGATATCTAGAGTGCAGGAGAGGAAAGGAGAATTCCTAGTG
TAGCGGTGAAATGCGTAGAGATTAGGAAGAATACCAGTGGCGAAGGCGCCTTTCTGGACTGTAACTGACACTGAGGCTCG
AAAGCGTGGGGAGCAAACAGGATTAGATACCCCTGTAGTCC
>t0015062_III-2;size=6;
CCTACGGGGGGCTGCAGTGAGGAATATTGGTCAATGGACGCAAGTCTGAACCAGCCATGCCGCGTGCAGGAATAAGGCCC
TATGGGTCGTAAACTGCTTTTGTGGTGGAGCAATAAGTCGTACGTGTACGGCGATGAGAGTACATCACGAATAAGCATCG
GCTAACTCCGTGCCAGCAGCCGCGGTAATACGGAGGATGCAAGCGTTATCCGGATTTATTGGGTTTAAAGGGTGCGTAGG
CTGTGGTCCAAGTCAGGGGTGAAAGCCCGGAGCTCAACTCCGGAACTGCCTTTGATACTGGATTGCTGGAATACGGATGC
CGTGGGAGGAATGAGTAGTGTAGCGGTGAAATGCATAGATATTACTCAGAACACCGATTGCGAAGGCATCTCACGAATCC
GTCATTGACGCTGAGGCACGAAAGCGTGGGGATCAAACAGGATTAGATACCCTGGTAGTCC
>t0006216_III-2;size=6;
CCTACGGGGGGCTGCAGTGAGGAATTTTCCGCAATGGGCGAAAGCCTGACGGAGCGACGCCGCGTGAGGGATGAAGGTTT
TCGGATCGTAAACCTCTTTTATTAAGGAAAAAGGTTAATATGTTAACCATATTAATTTGATGGTACTTATTGAATAAGCC
CCGGCTAACTACGTGCCAGCAGCCGCGGTAATACGTAGGGGGCGAGCGTTGTCCGGAGTTACTGGGCGTAAAGAGCGTGT
AGGCGGTTAGTTAAGTCAGGTGTGAAATCCTTCAGCTCAACTGAGGAACTGCGCCTGAAACTGATTAACTGGAGTCTTGG
AGGGGCAACTGGAATTCCTGGTGTAACGGTGAAATGTGTAGATATCAGGAGGAACACCTGTGGCGAAGGCGGGTTGCTGG
ACAATGACTGACGCTGAGACGCGAAAGCGTGGGTAGCAAACAGGATTAGATACCCTTGTAGTCC
>t0015029_III-2;size=6;
CCTACGGGCGGCTGCAGTGGGGAATATTGGGCAATGGGCGAAAGCCTGACCCAGCAACGCCGCGTGAAGGATGACGGTCT
TCGGATTGTAAACTTCTTTAATTGGGGAAGAATAAATGACCTACCCAAAGAATAAGTCACGGCTAACTACGTGCCAGCAG
CCGCGGTAATACGTAGGTGACAAGCGTTATCCGGATTTACTGGGCGTAAAGGGCGTGTAGGCGGTCTTGCAAGTCAGAAG
TGAAATTCCTGAGCTCAACTCGGGCGCTGCTTCTGAAACTGCAGGACTTGAGTGCTGGAGGGGATAGCGGAATTCCTAGT
GGAGCGGTAAAATGCGCAGATATTAGGAAGAACACCGGTGGCGAAGGCGGCTATCTGGACAGTAACTGACGCTGAGGCGC
GAAAGCGTGGGGAGCAAACAGGATTAGATACCCGAGTAGTCC
>t0005419_III-2;size=6;
CCTACGGGTGGCTGCAGTGGGGAATATTGGACAATGGGGGAAACCCTGATCCAGCGACGCCGCGTGAGTGAAGAAGTATT
TCGGTATGTAAAGCTCTATCAGCAAGGAAGAAAATGACGGTACTTGACTAAGAAGCTCCGGCTAAATACGTGCCAGCAGC
CGCGGTAATACGTATGGAGCAAGCGTTATCCGGATTTACTGGGTGTAAAGGGAGCGTAGACGGCAAAGCAAGTCTGAAGT
GAAATCCCGGGGCTCAACCCCGGAACTGCTTTGGAAACTGTTTAGCTAGAGTGCAGGAGAGGTAAGCGGAATTCCTAGTG
TAGCGGTGAAATGCGTAGATATTAGGAGGAACACCAGTGGCGAAGGCGGCTTACTGGACTGTAACTGACGTTGAGGCTCG
AAAGCGTGGGGAGCAAACAGGATTAGATACCCTTGTAGTCC
>t0011250_III-2;size=6;
CCTACGGGCGGCTGCAGTGGGGAATATTGCACAATGGGGGAAACCCTGATGCAGCGACGCCGCGTGAGTGATGAAGTATT
TCGGTATGTAAAGCTCTATCAGCAGGGAAGATAATGACGGTACCTGACTAAGAAGCACCGGCTAAATACGTGCCAGCAGC
CGCGGTAATACGTATGGTGCAAGCGTTATCCGGATTTACTGGGTGTAAAGGGAGCGTAGACGGCTTGGTAAGTCTGATGT
GAAAGCTATGGGCTCAACCCATAAACTGCATTGGAAACTATTAAGCTAGAGTGTCGGAGAGGTAAGTGGAATTCCTAGTG
TAGCGGTGAAATGCGTAGATATTAGGAGGAACACCAGTGGCGAAGGCGGCTTACTGGACGATAACTGACGTTGAGGCTCG
AAAGCGTGGGGAGCAAACAGGATTAGATACCCCTGTAGTCC
>t0018163_III-2;size=6;
CCTACGGGCGGCTGCAGTGGGGAATATTGGACAATGGGGGAAACCCTGATCCAGCGACGCCGCGTGAGTGAAGAAGTATT
TCGGTATGTAAAGCTCTATCAGCAAGGAAGAAAATGACGGTACTTGACTAAGAAGCTCCGGCTAAATACGTGCCAGCAGC
CGCGGTAATACGTATGGAGCAAGCGTTATCCGGATTTACTGGGTGTAAAGGGAGCGTAGACGGCAAAGCAAGTCTGAAGT
GAAATCCCGGGGCTCAACCCCGGAACTGCTTTGGAAACTGTTTAGCTAGAGTGCAGGAGAGGTAAGCGGAATTCCTAGTG
TAGCGGTGAAATGCGTAGATATTAGGAGGAACACCAGTGGCGAAGGCGGCTTACTGGACTGTAACTGACGTTGAGGCTCG
AAAGCGTGGGGAGCAAACAGGATTAGATACCCTAGTAGTCC
>t0023734_III-2;size=6;
CCTACGGGAGGCTGCAGTGAGGAATATTGGACAATGGTCGGAAGACTGATCCAGCCATGCCGCGTGAAGGAAGAATGTCC
TATGGATTGTAAACTTCTTTTGTACGGGAGCAATAAGGGTCTCGTGAGGCCCGATGAGAGTACCGTACGAATAAGCATCG
GCTAACTCCGTGCCAGCAGCCGCGGTAATACGGAGGATGCGAGCGTTATCCGGATTTATTGGGTTTAAAGGGTGCGTAGG
CGGAATGCCAAGTCAGCGGTGAAACGCACGCGCTTAACGCGTGACCTGCCGTTGAAACTGGTAATCTGGAATACGGATGC
TGTGGGAGGAATGTGTGGTGTAGCGGTGAAATGCATAGATATCACACAGAACACCGATTGCGAAGGCATCTCACAAATCC
GTCATTGACGCTGAGGCACGAAAGTGTGGGGATCAAACAGGATTAGATACCCTAGTAGTCC
>t0044006_III-2;size=6;
CCTACGGGAGGCTGCAGTGAGGAATATTGGTCAATGGGCGAGAGCCTGAACCAGCCAAGTAGCGTGAAGGAAGACTGCCC
TATGGGTTGTAAACTTCTTTTGTGCGGGGGTAAAGTGGTCCACGCGTGGTCCATTGCAAGTACCGTACGAATAAGCATCG
GCTAACTCCGTGCCAGCAGCCGCGGTAATACGGAGGATGCGAGCGTTATCCGGATTTATTGGGTTTAAAGGGAGCGTAGG
CGGGCGATTAAGTCAGCGGTTAAATAGTGTGGCTCAACCATGCCTTGCCGTTGATACTGGTTGTCTTGAGAGTACTAGAG
GTGGATGGAATTTAGGGTGTAGCGGTGAAATGCTTAGATATCCTAAAGAACTCCGATTGCGAAGGCAGTCCACTGGGGTA
CGTCTGACGCTGAAGCTCGAAAGTGCGGGTATCAAACAGGATTAGATACCCGAGTAGTCC
>t0012757_III-2;size=6;
CCTACGGGCGGCAGCAGTGGGGAATATTGGACAATGGGGGAAACCCTGATCCAGCGACGCCGCGTGAGTGAAGAAGTATT
TCGGTATGTAAAGCTCTATCAGCAGGGAAGATGATGACGGTACCTGACTAAGAAGCACCGGCTAAATACGTGCCAGCAGC
CGCGGTAATACGTATGGTGCAAGCGTTATCCGGATTTACTGGGTGTAAAGGGAGCGTAGGCGGCTATGCAAGTCAGATGT
GAAAGCCCGGGGCTCAACCCCGGGACTGCATTTGAAACTGCGTAGCTTGAGTGCAGGAGAGGCAGGCGGAATTCCTAGTG
TAGCGGTGAAATGCGTAGATATTAGGAAGAACACCGGTGGCGAAGGCGGCCTGCTGGACTGAGACTGACGCTGAGGCTCG
AAAGCGTGGGGAGCAAACAGGATTAGATACCCGAGTAGTCC
>t0001068_III-2;size=6;
CCTACGGGTGGCTGCAGTGAGGAATATTGGTCAATGGGCGAGAGCCTGAACCAGCCAAGTAGCGTGCAGGATGACGGCCC
TATGGGTTGTAAACTGCTTTTGTGCGGGAATAACGTTGCGCTCGTGAGCGCAAGTGCATGTACCGTACGAATAAGGATCG
GCTAACTCCGTGCCAGCAGCCGCGGTAATACGGAGGATCCGAGCGTTATCCGGATTTATTGGGTTTAAAGGGAGCGTAGG
CGGAAGATCAAGTCAGCTGTGAAATGTAGATGCTCAACATCTGCACTGCAGTTGAAACTGGTTTTCTTGAGTGCGTAAGG
GGCAGGCGGAATTCGTCGTGTAGCGGTGAAATGCTTAGATATGACGAAGAACTCCGATCGCGAAGGCAGCTTGCCGGGCC
GCAACTGACGCTGAAGCTCGAAGGTGCGGGTATCGAACAGGATTAGATACCCCAGTAGTCC
>t0018079_III-2;size=6;
CCTACGGGAGGCTGCAGTGGGGAATATTGGACAATGGGGGAAACCCTGATCCAGCGACGCCGCGTGAGTGAAGAAGTATT
TCGGTATGTAAAGCTCTATCAGCAAGGAAGAAAATGACGGTACTTGACTAAGAAGCTCCGGCTAAATACGTGCCAGCAGC
CGCGGTAATACGTATGGAGCAAGCGTTATCCGGATTTACTGGGTGTAAAGGGAGCGTAGACGGCAAAGCAAGTCTGAAGT
GAAATGCCGGGGCTTAACCCCGGAACTGCTTTGGAAACTGTTTAGCTAGAGTGCAGGAGAGGTAAGCGGAATTCCTAGTG
TAGCGGTGAAATGCGTAGATATTAGGAGGAACACCAGTGGCGAAGGCGGCTTACTGGACTGTAACTGACGTTGAGGCTCG
AAAGCGTGGGGAGCAAACAGGATTAGATACCCCGGTAGTCC
>t0026952_III-2;size=6;
CCTACGGGAGGCTGCAGTGAGGAATATTGGTCAATGGGCGAGAGCCTGAACCAGCCAAGTAGCGTGCAGGATGACGGCCC
TATGGGTTTTAAACTGCTTTTGATTGGGAATAACGTGCCCCACTCGTGGGGCAGTGCATGTACCTTTCGAATAAGCATCG
GCTAATTCCGTGCCAGCAGCCGCGGTAATACGGAAGATGCGAGCGTTATCCGGATTTATTGGGTTTAAAGGGAGCGTAGG
CGGGCTGTTGAGTCAGCGGTTAAATGTCAGTGCCCAACATTGGCATGCCGTTGATACTGGCGGCCTTGAATGCACACAAG
GAAGGTGGAATTCGTCGTGTAGCGGTGAAATGCTTAGATATGACGAAGAACTCCGATTGCGAAGGCAGCCTTCTGGGGTG
CCATTGACGCTGAGGCTCGAAAGTGCGGGAATCAAACAGGATTAGATACCCTAGTAGTCC
>t0027036_III-2;size=6;
CCTACGGGAGGCTGCAGTGGGGAATATTGGACAATGGGGGAAACCCTGATCCAGCGACGCCGCGTGAGTGAAGAAGTATT
TCGGTATGTAAAGCTCTATCAGCAGGGAAGATGATGACGGTACCTGACTAAGAAGCACCGGCTAAATACGTGCCAGCAGC
CGCGGTAATACGTATGGTGCAAGCGTTATCCGGATTTACTGGGTGTAAAGGGAGCGTAGGCGGCTATGCAAGTCAGATGT
GAAAGCCCGGGGCTCAACCCCGGGACTGCATTTGAAACTGCGTAGCTTGAGTGCAGGAGAGGCAGGCGGAATTCCTAGTG
TAGCGGTGAAATGCGTAGATATTAGGAAGAACACCGGTGGCGAAGGCGGCCTGCTGGACTGAGACTGACGCTGAGGCTCG
AAAGCGTGGGGAGCAAACAGGATTAGATACCCGGGTAGTCC
>t0002540_III-2;size=6;
CCTACGGGTGGCTGCAGTGAGGAATATTGGTCAATGGACGGAAGTCTGAACCAGCCATGCCGCGTGAAGGAATAAGGCCC
TATGGGTCGTAAACTTCTTTTGTGGTGGAGCAATAAGCCGTACGTGTACGGTGATGAGAGTACATCACGAATAAGCATCG
GCTAACTCCGTGCCAGCAGCCGCGGTAATACGGAGGATGCAAGCGTTATCCGGATTTATTGGGTTTAAAGGGTGCGTAGG
CTGTTCGACAAGTCAGGGGTGAAAGCCCGGCGCTTAACGCCGGAACTGCCTTTGATACTGCCGAGCTGGAATACGGATGC
CGTGGGAGGAATGAGTAGTGTAGCGGTGAAATGCATAGATATTACTCAGAACACCGATTGCGAAGGCATCTCACGAATCC
GTCATTGACGCTGAGGCACGAAAGCGTGGGGATCAAACAGGATTAGATACCCTAGTAGTCC
>t0021634_III-2;size=6;
CCTACGGGGGGCAGCAGTGGGGAATATTGGACAATGGGGGAAACCCTGATCCAGCGACGCCGCGTGAGTGAAGAAGTATT
TCGGTATGTAAAGCTCTATCAGCAGGGAAGATGATGACGGTACCTGACTAAGAAGCACCGGCTAAATACGTGCCAGCAGC
CGCGGTAATACGTATGGTGCAAGCGTTATCCGGATTTACTGGGTGTAAAGGGAGCGTAGGCGGCTATGCAAGTCAGATGT
GAAAGCCCGGGGCTCAACCCCGGGACTGCATTTGAAACTGCGTAGCTTGAGTGCAGGAGAGGCAGGCGGAATTCCTAGTG
TAGCGGTGAAATGCGTAGATATTAGGAAGAACACCGGTGGCGAAGGCGGCCTGCTGGACTGAGACTGACGCTGAGGCTCG
AAAGCGTGGGGAGCAAACAGGATTAGATACCCCAGTAGTCC
>t0023376_III-2;size=6;
CCTACGGGAGGCTGCAGTAGGGAATATTGGACAATGGGGGCAACCCTGATCCAGCGACGCCGCGTGAGTGAAGAAATATT
TCGGTATGTAAAGCTCTATCAGCAGGGAAGAAAATGACGGTACCTGACTAAGAAGCACCGGCTAAATACGTGCCAGCAGC
CGCGGTAATACGTATGGTGCAAGCGTTATTCGGATTTACTGGGTGTAAAGGGAGCGTAGACGGCATGGCAAGTCTGAAGT
GAAATGCGGGGGCTCAACCCCTGAACTGCTTTGGAAACTGTCAAGCTAGAGTGTCGGAGAGGTAAGTGGAATTCCTAGTG
TAGCGGTGAAATGCGTAGATATTAGGAGGAACACCAGTGGCGAAGGCGGCTTACTGGACGATAACTGACGTTGAGGCTCG
AAAGCGTGGGGAGCAAACAGGATTAGATACCCCAGTAGTCC
>t0003039_III-2;size=6;
CCTACGGGAGGCAGCAGTAGGGAATATTGGGCAATGGAGGCAACTCTGACCCAGCCATGCCGCGTGAAGGAAGACGGCCC
TATGGGTTGTAAACTTCTTTTGTCGCAGAGTAAACCCGGTCACGTGTGGCCGGTTGAGAGTATGCGAGGAATAAGTATCG
GCTAACTCCGTGCCAGCAGCCGCGGTAATACGGGGGATACGAGCGTTATCCGGATTTATTGGGTTTAAAGGGTGCGCAGG
CGGATCGGTAAGTCAGGGGTGAAAAGTTGGGGCTCAACTCCAATCGTGCCTTTGATACTGCCGGACTAGAGTGTGATAGA
CGCGGCCGGAATGTGATGTGTAGCGGTGAAATGCTTAGATATGTCACAGAACACCGATCGAGAAGTCAGGTCGCGAGTTC
ACTACTGACGCTCAGGCACGAAAGCGTGGGGATCAAACAGGATTAGATACCCCAGTAGTCC
>t0004639_III-2;size=6;
CCTACGGGAGGCTGCAGGCGCGCAAACTTTACAATGCGAGCAATCGTGATAAGGAAACCCTGAGTGCCTGTTGATGCAGG
CTGTTCATTAGTTTAAATTGCTGGTGAAGAAAGGGCAGGGCAAGACCGGTGCCAGCCGCCGCGGTAATACCGGCTGCTCG
AGTGATGGCCACTATTACTGGGTTTAAAGCGTCCGTAGCTTGATTGTTAGGTCTCTTGGGAAATCTTCAGGCTTAACCTT
AAGGCGTCTAAGAGATACCGGCAATCTTGGGACTGGGAGAGGTAAACCGTACTTCGGGGGTAGGAGTGAAATCTTGTAAT
CCTCGAGGGACGACCTATGGCGAAGGCAGTTTACCAGAACAGCTTCGACAGTGAGGGACGAAAGCTGGGGGAGCAAACGG
GATTAGATACCCGGGTAGTCC
>t0021031_III-2;size=6;
CCTACGGGGGGCAGCAGTGGGGAATATTGGACAATGGGGGAAACCCTGATCCAGCGACGCCGCGTGAGTGAAGAAGTATT
TCGGTATGTAAAGCTCTATCAGCAAGGAAGAAAATGACGGTACTTGACTAAGAAGCCCCGGCTAACTACGTGCCAGCAGC
CGCGGTAATACGTAGGGGGCAAGCGTTATCCGGATTTACTGGGTGTAAAGGGAGCGTAGACGGTATGGCAAGTCTGAAGT
GAAATGCATGGGCTCAACCCATGAACTGCTTTGGAAACTGTCAAACTAGAGTGCAGGAGAGGTAAGTGGAATTCCTAGTG
TAGCGGTGAAATGCGTAGATATTAGGAGGAACACCAGTGGCGAAGGCGGCTTACTGGACTGTAACTGACGTTGAGGCTCG
AAAGCGTGGGGAGCAAACAGGATTAGATACCCGAGTAGTCC
>t0000306_III-2;size=6;
CCTACGGGCGGCAGCAGTAAGGGATATTGGGCAATGGGGGCGACCCTGACCCAGCCATGCCGCGTGAGGGAATGAGGCCC
TACGGGTCGTGAACCTCTTTTGCCTGGGGATAACGGCGGCGTCGGGAACGCCGCGTGCAGGTACCAGGCGAATAAGCATC
GGCTAACTCCGTGCCAGCAGCCGCGGTAATACGGAGGATGCGAGCGTTATCCGGATTCATTGGGTTTAAAGGGTGCGCAG
GCGGCCCGTCAAGTCAGCGGTGAAATCCGGGGGCCCAACCCCCGAAGTGCCGTTGATACTGTCGGGCTGGAATGCGGTCG
AGGCGGGCGGAATGTGGCGTGTAGCGGTGAAATGCATAGATATGCCACAGAACTCCGATAGCGAAGGCAGCTCGCCAGGC
CTGCATTGACGCTCGGGCACGAAAGCGTGGGGATCGAACAGGATTAGATACCCGAGTAGTCC
>t0022266_III-2;size=6;
CCTACGGGAGGCAGCAGTGGGGAATATTGGACAATGGGGGAAACCCTGATCCAGCGACGCCGCGTGAGTGAAGAAGTATT
TCGGTATGTAAAGCTCTATCAGCAAGGAAGAAAATGACGGTACTTGACTAAGAAGCCCCGGCTAACTACGTGCCAGCAGC
CGCGGTAATACGTAGGGGGCAAGCGTTATCCGGATTTACTGGGTGTAAAGGGAGCGTAGACGGCAATTTAAGTCTGAAGT
GAAAGCCCCGGGCTCAACCCGGGAACTGCTTTGGAAACTGGATAGCTAGAGTGCAGGAGAGGTAAGTGGAATTCCTAGTG
TAGCGGTGAAATGCGTAGATATTAGGAGGAACACCAGTGGCGAAGGCGGCTTACTGGACTGTAACTGACGTTGAGGCTCG
AAAGCGTGGGGAGCAAACAGGATTAGATACCCTGGTAGTCC
>t0002987_III-2;size=6;
CCTACGGGGGGCAGCAGTGGGGAATATTGGACAATGGGGGAAACCCTGATCCAGCGACGCCGCGTGAGTGAAGAAGTATT
TCGGTATGTAAAGCTCTATCAGCAAGGAAGAAAATGACGGTACTTGACTAAGAAGCCCCGGCTAACTACGTGCCAGCAGC
CGCGGTAATACGTAGGGGGCAAGCGTTATCCGGATTTACTGGGTGTAAAGGGAGCGTAGACGGTATGGCAAGTCTGAAGT
GAAATGCATGGGCTCAACCCATGAACTGCTTTGGAAACTGTCAAACTAGAGTGCAGGAGAGGTAAGTGGAATTCCTAGTG
TAGCGGTGAAATGCGTAGATATTAGGAGGAACACCAGTGGCGAAGGCGGCTTACTGGACTGTAACTGACGTTGAGGCTCG
AAAGCGTGGGGAGCAAACAGGATTAGATACCCCGGTAGTCC
>t0006783_III-2;size=6;
CCTACGGGCGGCTGCAGTGAGGAATATTGGTCAATGGGGGGAACCCTGAACCAGCCATGCCGCGTGGAGGAAGACGGCCC
TACGGGTTGTAAACTCCTTTAGCACGGGAATAAACTCAGTCACGCGTGACTGATTGAAGGTACCGTGAGAATAAGCATCG
GCTAACTCCGTGCCAGCAGCCGCGGTAATACGGAGGATGCAGGCGTTATCCGGATTTATTAGGTTTAAAGGGTGCGTAGG
CGGCCCGGTAAGTCAGCGTTGAAAGTCTGCGGCTCAACCGTAGAATTGGCATTGATACTGTCGGGCTCGGATGCGGTGGA
AGTAGGCGGAATGTGCAGTGTAGCGGTGAAATGCTTAGATATTGTACAGAACACCGATTGCGAAGGCAGCTTACTATACC
GTTATTGACGCTGAGGCACGAAAGCGCGGGGATCGAACAGGATTAGATACCCGAGTAGTCC
>t0015940_III-2;size=6;
CCTACGGGTGGCTGCAGCTAAGAATATTCCGCAATGGACGAAAGTCTGACGGAGCGACGCCGCGTGGATGATGAAGGCCG
GAAGGTTGTAAAATCCTTTTATAACTGAGGAATAAGTATTATCAGAGAAAGGTAGTATGGTGACTGTAGGTTATGAATAA
GCAACGGCTAATTACGTGCCAGCAGCCGCGGTAACACGTAAGTTGCGAGCGTTGTTCGGAATTATTGGGCGTAAAGGGCA
TGTAGGCGGTTTTGCAAGCTTGGTGTGAAATCCCGGAGCTCAACTCCGGAATTGCGTTGAGAACTGCATAACTAGAGTCA
CTGAGGGGCAATCAGAATTCCAGGTGTAGGGGTGAAATCTGTAGATATCTGGAAGAATACCAATGGCGAAGGCAGGTTAC
CAGCAGATGACTGACGCTGAGGTGCGAAGGTGCGGGGAGCAAACAGGATTAGATACCCTAGTAGTCC
>t0003778_III-2;size=6;
CCTACGGGCGGCTGCAGTGGGGGATATTGCACAATGGGGGAAACCCTGATGCAGCGACGCCGCGTGAGTGAAGAAGTATT
TCGGTATGTAAAGCTCTATCAGCAGGGAAGAAAATGACGGTACCTGACTAAGAAGCACCGGCTAAATACGTGCCAGCAGC
CGCGGTAATACGTATGGTGCAAGCGTTATCCGGATTTACTGGGTGTAAAGGGAGCGTAGACGGACGGCTAAGTCTGATGT
GAAAGGTGAGGGCTCAACCCTTAAACTGCATTGGAAACTGGTCATCTGGAGTGTCGGAGAGGTAAGTGGAATTCCTAGTG
TAGCGGTGAAATGCGTAGATATTAGGAGGAACACCAGTGGCGAAGGCGGCTTACTGGACGATAACTGACGTTGAGGCTCG
AAAGCGTGGGGAGCAAACAGGATTAGATACCCCGGTAGTCC
>t0029913_III-2;size=6;
CCTACGGGCGGCTGCAGTGAGGAATATTGGTCAATGGGCGGAAGCCTGAACCAGCCAAGTCGCGTGAAGGATGAAGGTTC
TATGGATTGTAAACTTCTTTTGTTCGAGGGTAAAGTGAGTCACGTGTGGCTTATTGCAAGTATCGAACGAATAAGCATCG
GCTAACTCCGTGCCAGCAGCCGCGGTAATACGGAGGATGCGAGCGTTATCCGGATTTATTGGGTTTAAAGGGTGCGTAGG
CGGGATGTTAAGTCAGCGGTCAAATTGTGTAGCTCAACTATACCGAGCCGTTGAAACTGGCGTTCTTGAGTGTAAACGAG
GTAGGCGGAATGTGACGTGTAGCGGTGAAATGCTTAGATATGTCACAGAACCCCGATTGCGAAGGCAGCTTACTAGGATA
CAACTGACGCTGAGGCACGAAAGCGTGGGTATCAAACAGGATTAGATACCCTAGTAGTCC
>t0006503_III-2;size=6;
CCTACGGGTGGCTGCAGTAGGGAATCTTCGGCAATGGGGGCAACCCTGACCGAGCAACGCCGCGTGAGTGAAGAAGGTTT
TCGGATCGTAAAGCTCTGTTGTAAGAGAAGAACGTGTGTGAGAGTGGAAAGTTCACACAGTGACGGTAACTTACCAGAAA
GGGACGGCTAACTACGTGCCAGCAGCCGCGGTAATACGTAGGTCCCGAGCGTTGTCCGGATTTATTGGGCGTAAAGCGAG
CGCAGGCGGTTTAATAAGTCTGAAGTTAAAGGCAGTGGCTTAACCATTGTTCGCTTTGGAAACTGTTAGACTTGAGTGCA
GAAGGGGAGAGTGGAATTCCATGTGTAGCGGTGAAATGCGTAGATATATGGAGGAACACCGGTGGCGAAAGCGGCTCTCT
GGTCTGTAACTGACGCTGAGGCTCGAAAGCGTGGGGAGCAAACAGGATTAGATACCCCAGTAGTCC
>t0000284_III-2;size=6;
CCTACGGGGGGCTGCAGTGGGGAATATTGGACAATGGGGGAAACCCTGATCCAGCGACGCCGCGTGAGTGAAGAAGTATT
TCGGTATGTAAAGCTCTATCAGCAGGGAAGATAATGACGGTACCTGACTAAGAAGCCCCGGCTAACTACGTGCCAGCAGC
CGCGGTAATACGTAGGGGGCAAGCGTTATCCGGATTTACTGGGTGTAAAGGGAGCGTAGACGGTATGGCAAGTCTGATGT
GAAAACCCGGGGCTCAACCCCGGGACTGCATTGGAAACTGTCAAACTAGAGTGCAGGAGGGGTAAGTGGAATTCCTAGTG
TAGCGGTGAAATGCGTAGATATTAGGAGGAACACCAGTGGCGAAGGCGGCTTACTGGACTGTAACTGACGTTGAGGCTCG
AAAGCGTGGGGAGCAAACAGGATTAGATACCCGTGTAGTCC
>t0030301_III-2;size=6;
CCTACGGGGGGCTGCAGTGAGGAATATTGGTCAATGGGGGGAACCCTGAACCAGCCATGCCGCGTGGAGGAAGACGGCCC
TACGGGTTGTAAACTCCTTTAGCACGGGAATAAACTCAGTCACGCGTGACTGATTGAAGGTACCGTGAGAATAAGCATCG
GCTAACTCCGTGCCAGCAGCCGCGGTAATACGGAGGATGCAGGCGTTATCCGGATTTATTAGGTTTAAAGGGTGCGTAGG
CGGCCCGGTAAGTCAGCGTTGAAAGTCTGCGGCTCAACCGTAGAATTGGCATTGATACTGTCGGGCTCGGATGCGGTGGA
AGTAGGCGGAATGTGCAGTGTAGCGGTGAAATGCTTAGATATTGTACAGAACACCGATTGCGAAGGCAGCTTACTATACC
GTTATTGACGCTGAGGCACGAAAGCGCGGGGATCGAACAGGATTAGATACCCCAGTAGTCC
>t0026735_III-2;size=6;
CCTACGGGGGGCAGCAGTGGGGAATATTGGACAATGGGGGAAACCCTGATCCAGCGACGCCGCGTGAGTGAAGAAGTATT
TCGGTATGTAAAGCTCTATCAGCAAGGAAGAAAATGACGGTACTTGACTAAGAAGCTCCGGCTAAATACGTGCCAGCAGC
CGCGGTAATACGTATGGAGCAAGCGTTATCCGGATTTACTGGGTGTAAAGGGAGCGTAGACGGCAAAGCAAGTCTGAAGT
GAAATGCCGGGGCTTAACCCCGGAACTGCTTTGGAAACTGTTTAGCTAGAGTGCAGGAGAGGTAAGCGGAATTCCTAGTG
TAGCGGTGAAATGCGTAGATATTAGGAGGAACACCAGTGGCGAAGGCGGCTTACTGGACTGTAACTGACGTTGAGGCTCG
AAAGCGTGGGGAGCAAACAGGATTAGATACCCGAGTAGTCC
>t0006942_III-2;size=6;
CCTACGGGGGGCTGCAGTGGGGGATATTGCACAATGGAGGAAACTCTGATGCAGCGACGCCGCGTGAGTGAAGAAGTATT
TCGGTATGTAAAGCTCTATCAGCAGGGAAGAAAGGCTCGTAAGAGAGATGACGGTACCTGACTAAGAAGCCCCGGCTAAC
TACGTGCCAGCAGCCGCGGTAATACGTAGGGGGCAAGCGTTATCCGGATTTACTGGGTGTAAAGGGAGCGCAGACGGTCA
AGCAAGTCTGAAGTGAAACCCCACGGCTCAACCGTGGGCTTGCTTTGGAAACTGTTTGACTAGAGTACTGGAGAGGTAAG
CGGAATTCCTAGTGTAGCGGTGAAATGCGTAGATATTAGGAGGAACATCGGTGGCGAAGGCGGCTTACTGGACAGCAACT
GACGTTGAGGCTCGAAGGCGTGGGGAGCAAACAGGATTAGATACCCGTGTAGTCC
>t0019387_III-2;size=6;
CCTACGGGGGGCTGCAGTGAGGAATATTGGACAATGGCCGGAAGGCTGATCCAGCCATGCCGCGTGCGGGAGGACGGCCC
TATGGGTTGTAAACCGCTTTTGCGAGGGAGCAATAAGGTCTACGTGTAGGCTGATGAGAGTACCTTACGAATAAGCATCG
GCTAACTCCGTGCCAGCAGCCGCGGTAATACGGAGGATGCAAGCGTTATCCGGATTTATTGGGTTTAAAGGGTGCGTAGG
CGGCTTGGTAAGCGGGAGGTGAAATGCCGGCGCTCAACGTCGGAAGTGCCTCCCGAACTGTCGGGCTTGAATAGTACTGC
CGTGGGAGGAATGTGTGGTGTAGCGGTGAAATGCTTAGAGATCACACAGAACACCGATTGCGAAGGCATCTCACGAAGTA
CCGATTGACGCTGAGGCACGAAAGCGTGGGGATCAAACAGGATTAGATACCCGTGTAGTCC
>t0026346_III-2;size=6;
CCTACGGGGGGCTGCAGTGGGGAATATTGGACAATGGGGGAAACCCTGATCCAGCGACGCCGCGTGAGTGAAGAAGTATT
TCGGTATGTAAAGCTCTATCAGCAGGGAAGATAATGACGGTACCTGACTAAGAAGCCCCGGCTAACTACGTGCCAGCAGC
CGCGGTAATACGTAGGGGGCAAGCGTTATCCGGATTTACTGGGTGTAAAGGGAGCGTAGACGGCATGGCAAGTCTGATGT
GAAAACCCGGGGCTCAACCCCGGGACTGCATTGGAAACTGTCAGGCTAGAGTGCAGGAGAGGTAAGTGGAATTCCTAGTG
TAGCGGTGAAATGCGTAGATATTAGGAGGAACACCAGTGGCGAAGGCGGCTTACTGGACTGTAACTGACGTTGAGGCTCG
AAAGCGTGGGGAGCAAACAGGATTAGATACCCTGGTAGTCC
>t0002864_III-2;size=6;
CCTACGGGCGGCTGCAGTGGGGAATATTGGACAATGGGGGAAACCCTGATCCAGCGACGCCGCGTGAGTGAAGAAGTATT
TCGGTATGTAAAGCTCTATCAGCAAGGAAGAAAATGACGGTACTTGACTAAGAAGCCCCGGCTAACTACGTGCCAGCAGC
CGCGGTAATACGTAGGGGGCAAGCGTTATCCGGATTTACTGGGTGTAAAGGGAGCGTAGACGGTATGGCAAGTCTGAAGT
GAAATGCATGGGCTCAACCCATGAACTGCTTTGGAAACTGTCAAACTAGAGTGCAGGAGAGGTAAGTGGAATTCCTAGTG
TAGCGGTGAAATGCGTAGATATTAGGAGGAACACCAGTGGCGAAGGCGGCTTACTGGACTGTAACTGACGTTGAGGCTCG
AAAGCGTGGGGAGCAAACAGGATTAGATACCCTGGTAGTCC
>t0007748_III-2;size=6;
CCTACGGGGGGCAGCAGGCGCGCAAACTTTACAATGCGAGCAATCGTGATAAGGAAACCCTGAGTGCCTGTTGATGCAGG
CTGTTCATTAGTTTAAATTGCTGGTGAAGAAAGGGCAGGGCAAGACCGGTGCCAGCCGCCGCGGTAATACCGGCTGCTCG
AGTGATGGCCACTATTACTGGGTTTAAAGCGTCCGTAGCTTGATTGTTAGGTCTCTTGGGAAATCTTCAGGCTTAACCTT
AAGGCGTCTAAGAGATACCGGCAATCTTGGGACTGGGAGAGGTAAACCGTACTTCGGGGGTAGGAGTGAAATCTTGTAAT
CCTCGAGGGACGACCTATGGCGAAGGCAGTTTACCAGAACAGCTTCGACAGTGAGGGACGAAAGCTGGGGGAGCAAACGG
GATTAGATACCCTTGTAGTCC
>t0009735_III-2;size=6;
CCTACGGGGGGCAGCAGTGGGGAATATTGGACAATGGGGGAAACCCTGATCCAGCGACGCCGCGTGAGTGAAGAAGTATT
TCGGTATGTAAAGCTCTATCAGCAAGGAAGAAAATGACGGTACTTGACTAAGAAGCTCCGGCTAAATACGTGCCAGCAGC
CGCGGTAATACGTATGGAGCAAGCGTTATCCGGATTTACTGGGTGTAAAGGGAGCGTAGACGGCAAAGCAAGTCTGAAGT
GAAATGCCGGGGCTTAACCCCGGAACTGCTTTGGAAACTGTTTAGCTAGAGTGCAGGAGAGGTAAGCGGAATTCCTAGTG
TAGCGGTGAAATGCGTAGATATTAGGAGGAACACCAGTGGCGAAGGCGGCTTACTGGACTGTAACTGACGTTGAGGCTCG
AAAGCGTGGGGAGCAAACAGGATTAGATACCCCTGTAGTCC
>t0003273_III-2;size=6;
CCTACGGGAGGCTGCAGTGGGGGATATTGCACAATGGAGGAAACTCTGATGCAGCGACGCCGCGTGAGTGAAGAAGTATT
TCGGTATGTAAAGCTCTATCAGCAGGGAAGAAAGGCTCGTAAGAGAGATGACGGTACCTGACTAAGAAGCCCCGGCTAAC
TACGTGCCAGCAGCCGCGGTAATACGTAGGGGGCAAGCGTTATCCGGATTTACTGGGTGTAAAGGGAGCGCAGACGGTCA
AGCAAGTCTGAAGTGAAACCCCACGGCTCAACCGTGGGCTTGCTTTGGAAACTGTTTGACTAGAGTACTGGAGAGGTAAG
CGGAATTCCTAGTGTAGCGGTGAAATGCGTAGATATTAGGAGGAACATCGGTGGCGAAGGCGGCTTACTGGACAGCAACT
GACGTTGAGGCTCGAAGGCGTGGGGAGCAAACAGGATTAGATACCCCTGTAGTCC
>t0004322_III-2;size=6;
CCTACGGGAGGCTGCAGTGAGGAATATTGGTCAATGGGCGGAAGCCTGAACCAGCCATGCCGCGTGCAGGAATAAGGTCC
TATGGATTGTAAACTGCTTTTGCCAGGGAGCAATAAGGCGCACGTGTGCGTTGATGAGAGTACCTGGCGAATAAGCATCG
GCTAACTCCGTGCCAGCAGCCGCGGTAATACGGAGGATGCGAGCGTTATCCGGATTTATTGGGTTTAAAGGGTGCGTAGG
CTGTCCATCAAGTCAGCGGTGAAATGCCGGGGCTCAACCCCGGAGCTGCCGTTGATACTGTTGGGCTTGAATACTGTTGC
CGTGGGAGGAATGAGTAGTGTAGCGGTGAAATGCATAGATATTACTCAGAACACCGATTGCGAAGGCATCTCACGAAGCA
GCGATTGACGCTGAGGCACGAAAGCGTGGGGATCAAACAGGATTAGATACCCCAGTAGTCC
>t0020390_III-2;size=6;
CCTACGGGAGGCTGCAGTGAGGAATATTGGTCAATGGGCGAGAGCCTGAACCAGCCATGTCGCGTGGAGGAATAAGGATC
TATGGTTCGTAAACTCCTTTTGCGGGGGGATAAAGTGCGGGACGTGTCCCGCTTTGCAGGTACCCCGCGAATAAGCATCG
GCTAACTCCGTGCCAGCAGCCGCGGTAATACGGAGGATGCGAGCGTTATCCGGATTTATTGGGTTTAAAGGGTGCGTAGG
CGGCCCCTTAAGTCGGCGGTGAAATTTCCGGGCTCAACCCGGTCACTGCCGTCGAAACTGGGGGGCTTGAGTGCGTTTGG
GGTGGCTGGAATGTGCGGTGTAGCGGTGAAATGCATAGATATCGCACAGAACGCCGATCGCGGAGGCAGGTCACCAAGCC
GCAACTGACGCTGAGGCACGAAAGCGCGGGGATCGAACAGGATTAGATACCCGTGTAGTCC
>t0006154_III-2;size=6;
CCTACGGGGGGCAGCAGCTAAGAATATTCCGCAATGGACGAAAGTCTGACGGAGCGACGCCGCGTGGATGATGAAGGCCG
GAAGGTTGTAAAATCCTTTTGAATGAGACGAATAAGCAGGTCAGGGAATGGGCTTGTGGTGACGGTATCATTTGAATAAG
CAACGGCTAATTACGTGCCAGCAGCCGCGGTAACACGTAAGTTGCGAGCGTTGTTCGGAATTATTGGGCGTAAAGGGCAT
GTAGGCGGTTCTGCAAGCTTGGTGTGAAATCCCGGAGCTTAACTCCGGAACTGCATTGAGAACTGCAGGGCTAGAATTAC
TGAAGGGCAACTGGAATTCCAAGTGTAGGGGTGAAATCTGTAGATATTTGGAAGAACACCAATGGCGAAGGCAAGTTGCT
GGCAGATAATTGACGCTGAGGTGCGAAGGTGCGGGGAGCAAACAGGATTAGATACCCTAGTAGTCC
>t0004318_III-2;size=6;
CCTACGGGGGGCTGCAGTGAGGAATATTGGACAATGGTCGGAAGACTGATCCAGCCATGCCGCGTGAAGGAAGAATGTCC
TATGGATTGTAAACTTCTTTTGTACGGGAGCAATAAGGTGTATGCATACACCGATGAGAGTACCGTACGAATAAGCATCG
GCTAACTCCGTGCCAGCAGCCGCGGTAATACGGAGGATGCGAGCGTTATCCGGATTTATTGGGTTTAAAGGGTGCGTAGG
CGGAATGCCAAGTCAGCGGTGAAACGCACGCGCTTAACGCGTGACCTGCCGTTGAAACTGGTAATCTGGAATACGGATGC
TGTGGGAGGAATGTGTGGTGTAGCGGTGAAATGCATAGATATCACACAGAACACCGATTGCGAAGGCATCTCACAAATCC
GTCATTGACGCTGAGGCACGAAAGTGTGGGGATCAAACAGGATTAGATACCCTAGTAGTCC
>t0018315_III-2;size=6;
CCTACGGGCGGCTGCAGTAGGGAATCTTCGGCAATGGGGGCAACCCTGACCGAGCAACGCCGCGTGAGTGAAGAAGGTTT
TCGGATCGTAAAGCTCTGTTGTAAGAGAAGAACGTGTGTGAGAGTGGAAAGTTCACACAGTGACGGTAACTTACCAGAAA
GGGACGGCTAACTACGTGCCAGCAGCCGCGGTAATACGTAGGTCCCGAGCGTTGTCCGGATTTATTGGGCGTAAAGCGAG
CGCAGGCGGTTTAATAAGTCTGAAGTTAAAGGCAGTGGCTTAACCATTGTTCGCTTTGGAAACTGTTAGACTTGAGTGCA
GAAGGGGAGAGTGGAATTCCATGTGTAGCGGTGAAATGCGTAGATATATGGAGGAACACCGGTGGCGAAAGCGGCTCTCT
GGTCTGTAACTGACGCTGAGGCTCGAAAGCGTGGGGAGCAAACAGGATTAGATACCCCGGTAGTCC
>t0001955_III-2;size=6;
CCTACGGGAGGCTGCAGTGAGGAATATTGGTCAATGGACGCAAGTCTGAACCAGCCATGCCGCGTGCAGGAATGAGGCCC
TATGGGTCGTAAACTGCTTTTGCTGGGGAGCAATAAGGGTAACGTGTTACCCGATGAGAGTACCCGGCGAATAAGCATCG
GCTAACTCCGTGCCAGCAGCCGCGGTAATACGGAGGATGCAAGCGTTATCCGGATTTATTGGGTTTAAAGGGTGCGTAGG
CTGTTGCTCAAGTCAGAGGTGAAAGCCCGGGGCTCAACTCCGGAACTGCCTTTGATACTGGGTGGCTTGAATCCTGCTGC
CGTGGGAGGAATGAGTAGTGTAGCGGTGAAATGCATAGATATTACTCAGAACACCGATTGCGAAGGCATCTCACGAAACA
GGCATTGACGCTGAGGCACGAAAGCGTGGGGATCAAACAGGATTAGATACCCCAGTAGTCC
>t0006123_III-2;size=6;
CCTACGGGGGGCAGCAGTGAGGAATATTGGTCAATGGGCGGAAGCCTGAACCAGCCAAGTCGCGTGAGGGAAGACGGCCC
TACGGGTTGTAAACCTCTTTTTCGGGGGAATAAAGTTCGCCACGCGTGGCGTTTTGCATGTACCCCGCGAATAAGGATCG
GCTAACTCCGTGCCAGCAGCCGCGGTAATACGGAGGATCCGAGTGTTATCCGGATTTATTGGGTTTAAAGGGTGCGTAGG
CGGGATGTCAAGTCAGTGGTGAAATGGTGCGGCTCAACCGTAGCATTGCCGTTGAAACTGGCGTCCTTGAGTGCGAATGA
GGTACGCGGAACGTGTCATGTAGCGGTGAAATGCATAGATATGACACAGAACACCGATTGCGAAGGCAGCGTACTGGGAC
GCGACTGACGCTGAGGCACGAAAGTGCGGGGATCGAACAGGATTAGATACCCTGGTAGTCC
>t0009144_III-2;size=6;
CCTACGGGAGGCTGCAGTGGGGAATATTGGACAATGGGGGAAACCCTGATCCAGCGACGCCGCGTGAGTGAAGAAGTATT
TCGGTATGTAAAGCTCTATCAGCAAGGAAGAAAATGACGGTACTTGACTAAGAAGCTCCGGCTAAATACGTGCCAGCAGC
CGCGGTAATACGTATGGAGCAAGCGTTATCCGGATTTACTGGGTGTAAAGGGAGCGTAGACGGCAAAGCAAGTCTGAAGT
GAAATGCCGGGGCTTAACCCCGGAACTGCTTTGGAAACTGTTTAGCTAGAGTGCAGGAGAGGTAAGCGGAATTCCTAGTG
TAGCGGTGAAATGCGTAGATATTAGGAGGAACACCAGTGGCGAAGGCGGCTTACTGGACTGTAACTGACGTTGAGGCTCG
AAAGCGTGGGGAGCAAACAGGATTAGATACCCTGGTAGTCC
>t0033494_III-2;size=6;
CCTACGGGAGGCTGCAGTGGGGAATATTGGACAATGGGGGAAACCCTGATCCAGCGACGCCGCGTGAGTGAAGAAGTATT
TCGGTATGTAAAGCTCTATCAGCAAGGAAGAAAATGACGGTACTTGACTAAGAAGCTCCGGCTAAATACGTGCCAGCAGC
CGCGGTAATACGTATGGAGCAAGCGTTATCCGGATTTACTGGGTGTAAAGGGAGCGTAGACGGCAAAGCAAGTCCGAAGT
GAAATCCCGGGGCTCAACCCCGGAACTGCTTTGGAAACTGTTTAGCTAGAGTGCAGGAGAGGTAAGCGGAATTCCTAGTG
TAGCGGTGAAATGCGTAGATATTAGGAGGAACACCAGTGGCGAAGGCGGCTTACTGGACTGTAACTGACGTTGAGGCTCG
AAAGCGTGGGGAGCAAACAGGATTAGATACCCGAGTAGTCC
>t0010435_III-2;size=6;
CCTACGGGGGGCTGCAGTGGGGAATATTGGACAATGGGGGAAACCCTGATCCAGCGACGCCGCGTGAGTGAAGAAGTATT
TCGGTATGTAAAGCTCTATCAGCAAGGAAGAAAATGACGGTACTTGACTAAGAAGCCCCGGCTAACTACGTGCCAGCAGC
CGCGGTAATACGTAGGGGGCAAGCGTTATCCGGATTTACTGGGTGTAAAGGGAGCGTAGACGGCAAAGCAAGTCTGAAGT
GAAAGCCCCGGGCTCAACCCGGGAACTGCTTTGGAAACTGTTTAGCTAGAGTGCAGGAGAGGTAAGTGGAATTCCTAGTG
TAGCGGTGAAATGCGTAGATATTAGGAGGAACACCAGTGGCGAAGGCGGCTTACTGGACTGTAACTGACGTTGAGGCTCG
AAAGCGTGGGGAGCAAACAGGATTAGATACCCTTGTAGTCC
>t0002431_III-2;size=6;
CCTACGGGAGGCTGCAGGCGCGCAAACTTTACAATGCGAGCAATCGTGATAAGGAAACCCTGAGTGCCTGTTGATGCAGG
CTGTTCATTAGTTTAAATTGCTGGTGAAGAAAGGGCAGGGCAAGACCGGTGCCAGCCGCCGCGGTAATACCGGCTGCTCG
AGTGATGGCCACTATTACTGGGTTTAAAGCGTCCGTAGCTTGATTGTTAGGTCTCTTGGGAAATCTTCAGGCTTAACCTT
AAGGCGTCTAAGAGATACCGGCAATCTTGGGACTGGGAGAGGTAAACCGTACTTCGGGGGTAGGAGTGAAATCTTGTAAT
CCTCGAGGGACGACCTATGGCGAAGGCAGTTTACCAGAACAGCTTCGACAGTGAGGGACGAAAGCTGGGGGAGCAAACGG
GATTAGATACCCCAGTAGTCC
>t0009241_III-2;size=6;
CCTACGGGAGGCTGCAGTGAGGAATATTGGTCAATGGGCGAGAGCCTGAACCAGCCAAGTAGCGTGCAGGATGACGGCCC
TATGGGTTGTAAACTGCTTTTGTGCGGGAATAACGTTGTGCTCGTGAGCGCAAGTGCATGTACCGTACGAATAAGGATCG
GCTAACTCCGTGCCAGCAGCCGCGGTAATACGGAGGATCCGAGCGTTATCCGGATTTATTGGGTTTAAAGGGAGCGTAGG
CGGAAGATCAAGTCAGCTGTGAAATGTAGATGCTCAACATCTGCACTGCAGTTGAAACTGGTTTTCTTGAGTGCGTAAGA
GGCAGGCGGAATTCGTCGTGTAGCGGTGAAATGCTTAGATATGACGAAGAACTCCGATCGCGAAGGCAGCTTGCCGGGCC
GCAACTGACGCTGAAGCTCGAAGGTGCGGGTATCGAACAGGATTAGATACCCCAGTAGTCC
>t0010178_III-2;size=6;
CCTACGGGAGGCAGCAGTAGGGAATATTGGTCAATGGGGGAAACCCTGAACCAGCGACGCCGCGTGAGTGAAGAAGTATT
TCGGTATGTAAAGCTCTATCAGCAGGGACGATAATGACGGTACCTGACTAAGAAGCCCCGGCTAACTACGTGCCAGCAGC
CGCGGTAATACGTAGGGGGCAAGCGTTATCCGGATTTACTGGGTGTAAAGGGAGCGTAGGTGGCCATGCAAGTCAGATGT
GAAATCCCGGGGCTCAACCCCGGAGCTGCATTTGAAACTGCGTAGCTAGAGTGCAGGAGAGGTAAGCGGAATTCCTAGTG
TAGCGGTGAAATGCGTAGATATTAGGAGGAACACCAGTGGCGAAAGCGGCTTGCTGGACTGCAACTGACACTGAGGCTCG
AAAGCGTGGGGAGCAAACAGGATTAGATACCCGAGTAGTCC
>t0021130_III-2;size=6;
CCTACGGGCGGCAGCAGTGGGGGATATTGCACAATGGAGGAAACTCTGATGCAGCGACGCCGCGTGAGTGAAGAAGTATT
TCGGTATGTAAAGCTCTATCAGCAGGGAAGAAAGGCTCGTAAGAGAGATGACGGTACCTGACTAAGAAGCCCCGGCTAAC
TACGTGCCAGCAGCCGCGGTAATACGTAGGGGGCAAGCGTTATCCGGATTTACTGGGTGTAAAGGGAGCGCAGACGGTCA
AGCAAGTCTGAAGTGAAACCCCACGGCTCAACCGTGGGCTTGCTTTGGAAACTGTTTGACTAGAGTACTGGAGAGGTAAG
CGGAATTCCTAGTGTAGCGGTGAAATGCGTAGATATTAGGAGGAACATCGGTGGCGAAGGCGGCTTACTGGACAGCAACT
GACGTTGAGGCTCGAAGGCGTGGGGAGCAAACAGGATTAGATACCCCAGTAGTCC
>t0004332_III-2;size=6;
CCTACGGGGGGCAGCAGTGAGGAATATTGGACAATGGTCGGAAGACTGATCCAGCCATGCCGCGTGAAGGAAGAATGTCC
TATGGATTGTAAACTTCTTTTGTACGGGAGCAATAAGGTGTATGCATACACCGATGAGAGTACCGTACGAATAAGCATCG
GCTAACTCCGTGCCAGCAGCCGCGGTAATACGGAGGATGCGAGCGTTATCCGGATTTATTGGGTTTAAAGGGTGCGTAGG
CGGAATGCCAAGTCAGCGGTGAAACGCACGCGCTTAACGCGTGACCTGCCGTTGAAACTGGTAATCTGGAATACGGATGC
TGTGGGAGGAATGTGTGGTGTAGCGGTGAAATGCATAGATATCACACAGAACACCGATTGCGAAGGCATCTCACAAATCC
GTCATTGACGCTGAGGCACGAAAGTGTGGGGATCAAACAGGATTAGATACCCCAGTAGTCC
>t0008214_III-2;size=6;
CCTACGGGTGGCTGCAGTGAGGAATATTGGTCAATGGGCGGAAGCCTGAACCAGCCATGCCGCGTGAAGGATTAAGGCCC
TATGGGTCGTAAACTTCTTTTGAGCGGGAGCAATAAGCGCTACGCGTAGCGCGATGAGAGTACCGTTCGAATAAGCATCG
GCTAACTCCGTGCCAGCAGCCGCGGTAATACGGAGGATGCAAGCGTTATCCGGATTTATTGGGTTTAAAGGGTGCGTAGG
CTGTCGGTCAAGTCAGAGGTGAAAGCCCGGGGCTCAACTCCGGAACTGCCTTTGATACTGTCCGGCTTGAATACTGTTGC
CGTGGGAGGAATGAGTAGTGTAGCGGTGAAATGCATAGATATTACTCAGAACACCGATTGCGAAGGCATCTCACGAAGCA
GCGATTGACGCTGAGGCACGAAAGCGTGGGGATCAAACAGGATTAGATACCCCAGTAGTCC
>t0011126_III-2;size=6;
CCTACGGGAGGCTGCAGTGGGGAATATTGCACAATGGGCGCAAGCCTGATGCAGCGATGCCGCGTGAGGGAAGAAGGTTT
TCGGATTGTAAACCTCTGTCAAAAGGGACGATAATGACGGTACCTTAGAAGGAAGCTCCGGCTAACTACGTGCCAGCAGC
CGCGGTAATACGTAGGGAGCGAGCGTTATCCGGAATTACTGGGTGTAAAGGGAGTGTAGGCGGGACTGCAAGTCAGATGT
GAAAACTACCGGCTCAACTGGTAGACTGCATTTGAAACTGTGGTTCTTGAGTGAAGTAGAGGTAAGCGGAATTCCTAGTG
TAGCGGTGAAATGCGTAGATATTAGGAGGAACATCAGTGGCGAAGGCGGCTTACTGGGCTTTAACTGACGCTGAGGCTCG
AAAGCGTGGGGAGCAAACAGGATTAGATACCCTTGTAGTCC
>t0028521_III-2;size=6;
CCTACGGGTGGCTGCAGTAGGGAATATTGGTCAATGGGGGAAACCCTGAACCAGCGACGCCGCGTGAGTGAAGAAGTATT
TCGGTATGTAAAGCTCTATCAGCAGGGACGATAATGACGGTACCTGACTAAGAAGCCCCGGCTAACTACGTGCCAGCAGC
CGCGGTAATACGTAGGGGGCAAGCGTTATCCGGATTTACTGGGTGTAAAGGGAGCGTAGGTGGCCATGCAAGTCAGATGT
GAAATCCCGGGGCTCAACCCCGGAGCTGCATTTGAAACTGCGTAGCTAGAGTGCAGGAGAGGTAAGCGGAATTCCTAGTG
TAGCGGTGAAATGCGTAGATATTAGGAGGAACACCAGTGGCGAAAGCGGCTTGCTGGACTGCAACTGACACTGAGGCTCG
AAAGCGTGGGGAGCAAACAGGATTAGATACCCTTGTAGTCC
>t0011303_III-2;size=6;
CCTACGGGTGGCTGCAGTGAGGAATATTGGTCAATGGGCGGAAGCCTGAACCAGCCATGCCGCGTGAAGGATTAAGGCCC
TATGGGTCGTAAACTTCTTTTGAGCGGGAGCAATAAGCGCTACGCGTAGCGCGATGAGAGTACCGTTCGAATAAGCATCG
GCTAACTCCGTGCCAGCAGCCGCGGTAATACGGAGGATGCAAGCGTTATCCGGATTTATTGGGTTTAAAGGGTGCGTAGG
CTGTCGGTCAAGTCAGAGGTGAAAGCCCGGGGCTCAACTCCGGAACTGCCTTTGATACTGTCCGGCTTGAATACTGTTGC
CGTGGGAGGAATGAGTAGTGTAGCGGTGAAATGCATAGATATTACTCAGAACACCGATTGCGAAGGCATCTCACGAAGCA
GCGATTGACGCTGAGGCACGAAAGCGTGGGGATCAAACAGGATTAGATACCCTTGTAGTCC
>t0029425_III-2;size=6;
CCTACGGGAGGCTGCAGTAAGGAATATTGGGCAATGGACGGAAGTCTGACCCAGCCATGCCGCGTGAAGGAATAAGGCCC
TATGGGTCGTAAACTTCTTTTGCCCGGGAACAACGGGGGGCTTGCGAGTCCCCGTGAGGGTACCGGGAGAATAAGCATCG
GCTAACTCCGTGCCAGCAGCCGCGGTAATACGGAGGATGCGAGCGTTATCCGGATTCATTGGGTTTAAAGGGTGCGCAGG
CGGGATGTCAAGTCGGCGGTGAAAAGCACTGGCTCAACCAGGGTCTTGCCGTCGATACTGATGTTCTTGAGTGCGGTCGA
GGCAGGCGGAATGTGACGTGTAGCGGTGAAATGCATAGATATGTCACAGAACACCGATAGCGAAGGCAGCTTGCCAGGCC
TGCACTGACGCTCATGCACGAAAGCGTGGGGATCAAACAGGATTAGATACCCTGGTAGTCC
>t0014065_III-2;size=6;
CCTACGGGGGGCAGCAGTAGGGAATATTGGTCAATGGGGGAAACCCTGAACCAGCGACGCCGCGTGAGTGAAGAAGTATT
TCGGTATGTAAAGCTCTATCAGCAGGGACGATAATGACGGTACCTGACTAAGAAGCCCCGGCTAACTACGTGCCAGCAGC
CGCGGTAATACGTAGGGGGCAAGCGTTATCCGGATTTACTGGGTGTAAAGGGAGCGTAGGTGGCCATGCAAGTCAGATGT
GAAATCCCGGGGCTCAACCCCGGAGCTGCATTTGAAACTGCGTAGCTAGAGTGCAGGAGAGGTAAGCGGAATTCCTAGTG
TAGCGGTGAAATGCGTAGATATTAGGAGGAACACCAGTGGCGAAAGCGGCTTGCTGGACTGCAACTGACACTGAGGCTCG
AAAGCGTGGGGAGCAAACAGGATTAGATACCCCTGTAGTCC
>t0036235_III-2;size=6;
CCTACGGGTGGCTGCAGCTAAGAATATTCCGCAATGGACGAAAGTCTGACGGAGCGACGCCGCGTGGATGATGAAGGCCG
GAAGGTTGTAAAATCCTTTTATAACTGAGGAATAAGTATTATCAGAGAAAGGTAGTATGGTGACTGTAGGTTATGAATAA
GCAACGGCTAATTACGTGCCAGCAGCCGCGGTAACACGTAAGTTGCGAGCGTTGTTCGGAATTATTGGGCGTAAAGGGCA
TGTAGGCGGTTTTGCAAGCTTGGTGTGAAATCCCGGAGCTCAACTCCGGAATTGCGTTGAGAACTGCATAACTAGAGTCA
CTGAGGGGCAATCAGAATTCCAGGTGTAGGGGTGAAATCTGTAGATATCTGGAAGAATACCAATGGCGAAGGCAGGTTAC
CAGCAGATGACTGACGCTGAGGTGCGAAGGTGCGGGGAGCAAACAGGATTAGATACCCGAGTAGTCC
>t0049885_III-2;size=6;
CCTACGGGTGGCTGCAGTGGGGAATATTGGACAATGGGGGAAACCCTGATCCAGCGACGCCGCGTGAGTGAAGAAGTATT
TCGGTATGTAAAGCTCTATCAGCAAGGAAGAAAATGACGGTACTTGACTAAGAAGCTCCGGCTAAATACGTGCCAGCAGC
CGCGGTAATACGTATGGAGCAAGCGTTATCCGGATTTACTGGGTGTAAAGGGAGCGTAGACGGCAAAGCAAGTCTGAAGT
GAAATGCCGGGGCTTAACCCCGGAACTGCTTTGGAAACTGTTTAGCTAGAGTGCAGGAGAGGTAAGCGGAATTCCTAGTG
TAGCGGTGAAATGCGTAGATATTAGGAGGAACACCAGTGGCGAAGGCGGCTTACTGGACTGTAACTGACGTTGAGGCTCG
AAAGCGTGGGGAGCAAACAGGATTAGATACCCGAGTAGTCC
>t0030140_III-2;size=6;
CCTACGGGGGGCTGCAGTGAGGAATATTGGTCAATGGACGAGAGTCTGAACCAGCCAAGTAGCGTGCAGGATGACGGCCC
TATGGGTTGTAAACTGCTTTTGTACGGGAATAAAGTGACCTACGTGTAGGTTTTTGCATGTACCGTAAGAATAAGGACCG
GCTAATTCCGTGCCAGCAGCCGCGGTAATACGGAAGGTCCGGGCGTTATCCGGATTTATTGGGTTTAAAGGGAGCGTAGG
CCGTGCTTTAAGCGTGTTGTGAAATGTAGGCGCCCAACGTCTGCACTGCAGCGCGAACTGGAGCACTTGAGTACGCAGGA
AGTAGGCGGAATTCGTCGTGTAGCGGTGAAATGCTTAGATATGACGAAGAACTCCGATTGGGAAGCCAGCTTACTGTAGC
GCCACTGACGCTGATGCTCGAAAGCGTGGGTATCGAACAGGATTAGATACCCGGGTAGTCC
>t0012549_III-2;size=6;
CCTACGGGAGGCAGCAGTAGGGAATATTGGGCAATGGAGGCAACTCTGACCCAGCCATGCCGCGTGAAGGAAGACGGCCC
TATGGGTTGTAAACTTCTTTTGTCGCAGAGTAAACCCGGTCACGTGTGGCCGGTTGAGAGTATGCGAGGAATAAGTATCG
GCTAACTCCGTGCCAGCAGCCGCGGTAATACGGGGGATACGAGCGTTATCCGGATTTATTGGGTTTAAAGGGTGCGCAGG
CGGATCGGTAAGTCAGGGGTGAAAAGTTGGGGCTCAACTCCAATCGTGCCTTTGATACTGCCGGACTAGAGTGTGATAGA
CGCGGCCGGAATGTGATGTGTAGCGGTGAAATGCTTAGATATGTCACAGAACACCGATCGAGAAGTCAGGTCGCGAGTTC
ACTACTGACGCTCAGGCACGAAAGCGTGGGGATCAAACAGGATTAGATACCCTAGTAGTCC
>t0022816_III-2;size=6;
CCTACGGGGGGCTGCAGTGAGGAATATTGGTCAATGGGCGAGAGCCTGAACCAGCCAAGTAGCGTGAAGGAAGACTGCCC
TATGGGTTGTAAACTTCTTTTGTGCGGGGGTAAAGTGGTCCACGCGTGGTCCATTGCAAGTACCGTACGAATAAGCATCG
GCTAACTCCGTGCCAGCAGCCGCGGTAATACGGAGGATGCGAGCGTTATCCGGATTTATTGGGTTTAAAGGGAGCGTAGG
CGGGCGATTAAGTCAGCGGTTAAATAGTGTGGCTCAACCATGCCTTGCCGTTGATACTGGTTGTCTTGAGAGTACTAGAG
GTGGATGGAATTTAGGGTGTAGCGGTGAAATGCTTAGATATCCTAAAGAACTCCGATTGCGAAGGCAGTCCACTGGGGTA
CGTCTGACGCTGAAGCTCGAAAGTGCGGGTATCAAACAGGATTAGATACCCCAGTAGTCC
>t0007004_III-2;size=6;
CCTACGGGAGGCTGCAGTGAGGAATATTGGTCAATGGGCGGAAGCCTGAACCAGCCATGCCGCGTGCAGGAATAAGGTCC
TATGGATTGTAAACTGCTTTTGCCAGGGAGCAATAAGGCGCACGTGTGCGTTGATGAGAGTACCTGGCGAATAAGCATCG
GCTAACTCCGTGCCAGCAGCCGCGGTAATACGGAGGATGCGAGCGTTATCCGGATTTATTGGGTTTAAAGGGTGCGTAGG
CTGTCCATCAAGTCAGCGGTGAAATGCCGGGGCTCAACCCCGGAGCTGCCGTTGATACTGTTGGGCTTGAATACTGTTGC
CGTGGGAGGAATGAGTAGTGTAGCGGTGAAATGCATAGATATTACTCAGAACACCGATTGCGAAGGCATCTCACGAAGCA
GCGATTGACGCTGAGGCACGAAAGCGTGGGGATCAAACAGGATTAGATACCCTAGTAGTCC
>t0028451_III-2;size=6;
CCTACGGGAGGCTGCAGTGGGGAATATTGGACAATGGGGGAAACCCTGATCCAGCGACGCCGCGTGAGTGAAGAAGTATT
TCGGTATGTAAAGCTCTATCAGCAAGGAAGAAAATGACGGTACTTGACTAAGAAGCCCCGGCTAACTACGTGCCAGCAGC
CGCGGTAATACGTAGGGGGCAAGCGTTATCCGGATTTACTGGGTGTAAAGGGAGCGTAGACGGTATGGCAAGTCTGAAGT
GAAATGCATGGGCTCAACCCATGAACTGCTTTGGAAACTGTCAAACTAGAGTGCAGGAGAGGTAAGTGGAATTCCTAGTG
TAGCGGTGAAATGCGTAGATATTAGGAGGAACACCAGTGGCGAAGGCGGCTTACTGGACTGTAACTGACGTTGAGGCTCG
AAAGCGTGGGGAGCAAACAGGATTAGATACCCGTGTAGTCC
>t0000595_III-2;size=6;
CCTACGGGCGGCTGCAGTGGGGAATATTGCACAATGGGCGAAAGCCTGATGCAGCGACGCCGCGTGAGTGAAGAAGTATC
TCGGTATGTAAAGCTCTATCAGCAGGGAAGAAAATGACGGTACCTGACTAAGAAGCCCCGGCTAACTACGTGCCAGCAGC
CGCGGTAATACGTAGGGGGCAAGCGTTATCCGGATTTACTGGGTGTAAAGGGAGCGTAGACGGTTTGGCAAGTCTGAAGT
GAAATGCGGGGGCTCAACTCCTGAACTGCTTTGGAAACTGTCGAACTAGAGTGCAGGAGAGGTAAGTGGAATTCCTAGTG
TAGCGGTGAAATGCGTAGATATTAGGAGGAACACCAGTGGCGAAGGCGGCTTACTGGACTGTAACTGACGTTGAGGCTCG
AAAGCGTGGGGAGCAAACAGGATTAGATACCCCAGTAGTCC
>t0003744_III-2;size=6;
CCTACGGGCGGCTGCAGTGGGGAATATTGCACAATGGAGGAAACTCTGATGCAGCGACGCCGCGTGAGTGAAGAAGTATT
TCGGTATGTAAAGCTCTATCAGCAGGAAAGAAAATGACGGTACCTGACTAAGAAGCCCCGGCTAACTACGTGCCAGCAGC
CGCGGTAATACGTAGGGGGCAAGCGTTATCCGGATTTACTGGGTGTAAAGGGAGCGTAGACGGCGAAGCAAGTCTGAAGT
GAAAGCTCGGGGCTCAACCCCGGAACTGCTTTGGAAACTGTTTTGCTGGAGTGCAGGAGAGGTAAGCGGAATTCCTAGTG
TAGCGGTGAAATGCGTAGATATTAGGAGGAACACCAGAGGCGAAGGCGGCTTACTGGACTGTAACTGACGTTGAGGCTCG
AAGGCGTGGGGAGCAAACAGGATTAGATACCCCTGTAGTCC
>t0018114_III-2;size=6;
CCTACGGGGGGCTGCAGTAGGGAATCTTCGGCAATGGGGGCAACCCTGACCGAGCAACGCCGCGTGAGTGAAGAAGGTTT
TCGGATCGTAAAGCTCTGTTGTAAGAGAAGAACGTGTGTGAGAGTGGAAAGTTCACACAGTGACGGTAACTTACCAGAAA
GGGACGGCTAACTACGTGCCAGCAGCCGCGGTAATACGTAGGTCCCGAGCGTTGTCCGGATTTATTGGGCGTAAAGCGAG
CGCAGGCGGTTTAATAAGTCTGAAGTTAAAGGCAGTGGCTTAACCATTGTTCGCTTTGGAAACTGTTAGACTTGAGTGCA
GAAGGGGAGAGTGGAATTCCATGTGTAGCGGTGAAATGCGTAGATATATGGAGGAACACCGGTGGCGAAAGCGGCTCTCT
GGTCTGTAACTGACGCTGAGGCTCGAAAGCGTGGGGAGCAAACAGGATTAGATACCCGAGTAGTCC
>t0024518_III-2;size=6;
CCTACGGGCGGCAGCAGTGGGGAATATTGCACAATGGGGGAAACCCTGATGCAGCGACGCCGCGTGAGTGATGAAGTATT
TCGGTATGTAAAGCTCTATCAGCAGGGAAGATAATGACGGTACCTGACTAAGAAGCACCGGCTAAATACGTGCCAGCAGC
CGCGGTAATACGTATGGTGCAAGCGTTATCCGGATTTACTGGGTGTAAAGGGAGCGTAGACGGCTTGGTAAGTCTGATGT
GAAAGCTATGGGCTCAACCCATAAACTGCATTGGAAACTATTAAGCTAGAGTGTCGGAGAGGTAAGTGGAATTCCTAGTG
TAGCGGTGAAATGCGTAGATATTAGGAGGAACACCAGTGGCGAAGGCGGCTTACTGGACGATAACTGACGTTGAGGCTCG
AAAGCGTGGGGAGCAAACAGGATTAGATACCCCTGTAGTCC
>t0039953_III-2;size=6;
CCTACGGGCGGCTGCAGTAGGGAATCTTCGGCAATGGGGGCAACCCTGACCGAGCAACGCCGCGTGAGTGAAGAAGGTTT
TCGGATCGTAAAGCTCTGTTGTAAGAGAAGAACGTGTGTGAGAGTGGAAAGTTCACACAGTGACGGTAACTTACCAGAAA
GGGACGGCTAACTACGTGCCAGCAGCCGCGGTAATACGTAGGTCCCGAGCGTTGTCCGGATTTATTGGGCGTAAAGCGAG
CGCAGGCGGTTTAATAAGTCTGAAGTTAAAGGCAGTGGCTTAACCATTGTTCGCTTTGGAAACTGTTAGACTTGAGTGCA
GAAGGGGAGAGTGGAATTCCATGTGTAGCGGTGAAATGCGTAGATATATGGAGGAACACCGGTGGCGAAAGCGGCTCTCT
GGTCTGTAACTGACGCTGAGGCTCGAAAGCGTGGGGAGCAAACAGGATTAGATACCCGAGTAGTCC
>t0012821_III-2;size=6;
CCTACGGGAGGCTGCAGTGGGGAATATTGCACAATGGAGGAAACTCTGATGCAGCGACGCCGCGTGAGTGAAGAAGTATT
TCGGTATGTAAAGCTCTATCAGCAGGAAAGAAAATGACGGTACCTGACTAAGAAGCCCCGGCTAACTACGTGCCAGCAGC
CGCGGTAATACGTAGGGGGCAAGCGTTATCCGGATTTACTGGGTGTAAAGGGAGCGTAGACGGCGAAGCAAGTCTGAAGT
GAAAGCTCGGGGCTCAACCCCGGAACTGCTTTGGAAACTGTTTTGCTGGAGTGCAGGAGAGGTAAGCGGAATTCCTAGTG
TAGCGGTGAAATGCGTAGATATTAGGAGGAACACCAGAGGCGAAGGCGGCTTACTGGACTGTAACTGACGTTGAGGCTCG
AAGGCGTGGGGAGCAAACAGGATTAGATACCCTAGTAGTCC
>t0008307_III-2;size=6;
CCTACGGGGGGCTGCAGTGAGGAATATTGGACAATGGTCGGAAGACTGATCCAGCCATGCCGCGTGAAGGAAGAATGTCC
TATGGATTGTAAACTTCTTTTGTACGGGAGCAATAAGGGTCTCGTGAGGCCCGATGAGAGTACCGTACGAATAAGCATCG
GCTAACTCCGTGCCAGCAGCCGCGGTAATACGGAGGATGCGAGCGTTATCCGGATTTATTGGGTTTAAAGGGTGCGTAGG
CGGAATGCCAAGTCAGCGGTGAAACGCACGCGCTTAACGCGTGACCTGCCGTTGAAACTGGTAATCTGGAATACGGATGC
TGTGGGAGGAATGTGTGGTGTAGCGGTGAAATGCATAGATATCACACAGAACACCGATTGCGAAGGCATCTCACAAATCC
GTCATTGACGCTGAGGCACGAAAGTGTGGGGATCAAACAGGATTAGATACCCGAGTAGTCC
>t0016647_III-2;size=6;
CCTACGGGCGGCAGCAGTGGGGAATATTGGACAATGGGGGAAACCCTGATCCAGCGACGCCGCGTGAGTGAAGAAGTATT
TCGGTATGTAAAGCTCTATCAGCAAGGAAGAAAATGACGGTACTTGACTAAGAAGCTCCGGCTAAATACGTGCCAGCAGC
CGCGGTAATACGTATGGAGCAAGCGTTATCCGGATTTACTGGGTGTAAAGGGAGCGTAGACGGCAAAGCAAGTCTGAAGT
GAAATGCCGGGGCTTAACCCCGGAACTGCTTTGGAAACTGTTTAGCTAGAGTGCAGGAGAGGTAAGCGGAATTCCTAGTG
TAGCGGTGAAATGCGTAGATATTAGGAGGAACACCAGTGGCGAAGGCGGCTTACTGGACTGTAACTGACGTTGAGGCTCG
AAAGCGTGGGGAGCAAACAGGATTAGATACCCCTGTAGTCC
>t0009053_III-2;size=6;
CCTACGGGAGGCAGCAGTGGGGAATATTGGACAATGGGGGAAACCCTGATCCAGCGACGCCGCGTGAGTGAAGAAGTATT
TCGGTATGTAAAGCTCTATCAGCAGGGAAGATAATGACGGTACCTGACTAAGAAGCCCCGGCTAACTACGTGCCAGCAGC
CGCGGTAATACGTAGGGGGCAAGCGTTATCCGGATTTACTGGGTGTAAAGGGAGCGTAGACGGCATGGCAAGTCTGATGT
GAAAACCCGGGGCTCAACCCCGGGACTGCATTGGAAACTGTCAGGCTAGAGTGCAGGAGAGGTAAGTGGAATTCCTAGTG
TAGCGGTGAAATGCGTAGATATTAGGAGGAACACCAGTGGCGAAGGCGGCTTACTGGACTGTAACTGACGTTGAGGCTCG
AAAGCGTGGGGAGCAAACAGGATTAGATACCCGAGTAGTCC
>t0009728_III-2;size=6;
CCTACGGGGGGCTGCAGTGGGGAATATTGCACAATGGGGGAAACCCTGATGCAGCGACGCCGCGTGAGTGAAGAAGTATT
TCGGTATGTAAAGCTCTATCAGCAGGAAAGAAAATGACGGTACCTGACTAAGAAGCCCCGGCTAACTACGTGCCAGCAGC
CGCGGTAATACGTAGGGGGCAAGCGTTATCCGGATTTACTGGGTGTAAAGGGAGCGTAGACGGCTTTGCAAGTCTGAAGT
GAAAGCCCGGGGCTCAACCCCGGAACTGCTTTGGAAACTGTAGAGCTAGAGTGCAGGAGAGGTAAGTGGAATTCCTAGTG
TAGCGGTGAAATGCGTAGATATTAGGAGGAACACCAGTGGCGAAGGCGGCTTACTGGACTGTAACTGACGTTGAGGCTCG
AAGGCGTGGGGAGCAAACAGGATTAGATACCCTAGTAGTCC
>t0008748_III-2;size=6;
CCTACGGGAGGCTGCAGTGGGGGATATTGCACAATGGGGGAAACCCTGATGCAGCGACGCCGCGTGAGTGAAGAAGTATT
TCGGTATGTAAAGCTCTATCAGCAGGGAAGAAAATGACGGTACCTGACTAAGAAGCACCGGCTAAATACGTGCCAGCAGC
CGCGGTAATACGTATGGTGCAAGCGTTATCCGGATTTACTGGGTGTAAAGGGAGCGTAGACGGATGGCTAAGTCTGATGT
GAAAGGTGAGGGCTCAACCCTTAAACTGCATTGGAAACTGGTCATCTAGAGTGTCGGAGAGGTAAGTGGAATTCCTAGTG
TAGCGGTGAAATGCGTAGATATTAGGAGGAACACCAGTGGCGAAGGCGGCTTACTGGACGATAACTGACGTTGAGGCTCG
AAAGCGTGGGGAGCAAACAGGATTAGATACCCCAGTAGTCC
>t0010428_III-2;size=6;
CCTACGGGCGGCTGCAGTGGGGAATATTGCACAATGGAGGAAACTCTGATGCAGCGACGCCGCGTGAGTGAAGAAGTATT
TCGGTATGTAAAGCTCTATCAGCAGGAAAGAAAATGACGGTACCTGACTAAGAAGCCCCGGCTAACTACGTGCCAGCAGC
CGCGGTAATACGTAGGGGGCAAGCGTTATCCGGATTTACTGGGTGTAAAGGGAGCGTAGACGGCGAAGCAAGTCTGAAGT
GAAAGCTCGGGGCTCAACCCCGGAACTGCTTTGGAAACTGTTTTGCTGGAGTGCAGGAGAGGTAAGCGGAATTCCTAGTG
TAGCGGTGAAATGCGTAGATATTAGGAGGAACACCAGAGGCGAAGGCGGCTTACTGGACTGTAACTGACGTTGAGGCTCG
AAGGCGTGGGGAGCAAACAGGATTAGATACCCTAGTAGTCC
>t0007439_III-2;size=6;
CCTACGGGTGGCTGCAGTGAGGAATATTGGACAATGGTCGGAAGACTGATCCAGCCATGCCGCGTGAAGGAAGAATGTCC
TATGGATTGTAAACTTCTTTTGTACGGGAGCAATAAGGTGTATGCATACACCGATGAGAGTACCGTACGAATAAGCATCG
GCTAACTCCGTGCCAGCAGCCGCGGTAATACGGAGGATGCGAGCGTTATCCGGATTTATTGGGTTTAAAGGGTGCGTAGG
CGGAATGCCAAGTCAGCGGTGAAACGCACGCGCTTAACGCGTGACCTGCCGTTGAAACTGGTAATCTGGAATACGGATGC
TGTGGGAGGAATGTGTGGTGTAGCGGTGAAATGCATAGATATCACACAGAACACCGATTGCGAAGGCATCTCACAAATCC
GTCATTGACGCTGAGGCACGAAAGTGTGGGGATCAAACAGGATTAGATACCCCAGTAGTCC
>t0003236_III-2;size=6;
CCTACGGGAGGCTGCAGTGGGGAATCTTCCGCAATGGGCGAAAGCCTGACGGAGCAACGCCGCGTGAGTGAAGAAGGTTT
TCGGATCGTAAAGCTCTGTTGTCAGGGACGAGAGACGAGGTTAGGAAATGAGCTTCGTAGGACGGTACCTGGCGAGAAAG
CCACGGCTAACTACGTGCCAGCAGCCGCGGTAATACGTAGGTGGCGAGCGTTGTCCGGAATTATTGGGCGTAAAGGGAGC
GCAGGTGGGAAGGTAAGTCAGTCTTAAAAGTGCGGGGCTCAACCCCGTGATGGGATTGAAACTACTTTTCTTGAGTGCAG
GAGAGGAAAGCGGAATTCCTAGTGTAGCGGTGAAATGCGTAGATATTAGGAGGAACACCAGTGGCGAAGGCGGCTTTCTG
GACTGTAACTGACACTGAGGCTCGAAAGCGTGGGGAGCGAACAGGATTAGATACCCCAGTAGTCC
>t0011251_III-2;size=6;
CCTACGGGAGGCTGCAGTGGGGAATATTGGACAATGGGGGAAACCCTGATCCAGCGACGCCGCGTGAGTGAAGAAGTATT
TCGGTATGTAAAGCTCTATCAGCAAGGAAGAAAATGACGGTACTTGACTAAGAAGCCCCGGCTAACTACGTGCCAGCAGC
CGCGGTAATACGTAGGGGGCAAGCGTTATCCGGATTTACTGGGTGTAAAGGGAGCGTAGACGGTATGGCAAGTCTGAAGT
GAAATGCATGGGCTCAACCCATGAACTGCTTTGGAAACTGTCAAACTAGAGTGCAGGAGAGGTAAGTGGAATTCCTAGTG
TAGCGGTGAAATGCGTAGATATTAGGAGGAACACCAGTGGCGAAGGCGGCTTACTGGACTGTAACTGACGTTGAGGCTCG
AAAGCGTGGGGAGCAAACAGGATTAGATACCCTTGTAGTCC
>t0020770_III-2;size=6;
CCTACGGGGGGCTGCAGTGGGGAATATTGGACAATGGGGGAAACCCTGATCCAGCGACGCCGCGTGAGTGAAGAAGTATT
TCGGTATGTAAAGCTCTATCAGCAGGGAAGATAATGACGGTACCTGACTAAGAAGCCCCGGCTAACTACGTGCCAGCAGC
CGCGGTAATACGTAGGGGGCAAGCGTTATCCGGATTTACTGGGTGTAAAGGGAGCGTAGACGGCAAGGCAAGTCTGATGT
GAAAACCCAGGGCTCAACCGTGGGACTGCATTGGAAACTGTCTAGCTAGAGTGCAGGAGAGGTAAGTGGAATTCCTAGTG
TAGCGGTGAAATGCGTAGATATTAGGAGGAACACCAGTGGCGAAGGCGGCTTACTGGACTGTAACTGACGTTGAGGCTCG
AAAGCGTGGGGAGCAAACAGGATTAGATACCCCAGTAGTCC
>t0004047_III-2;size=6;
CCTACGGGGGGCTGCAGTGAGGAATATTGGTCAATGGGCGAGAGCCTGAACCAGCCAAGTAGCGTGCAGGATGACGGCCC
TATGGGTTGTAAACTGCTTTTGTGCGGGAATAACGTTGTGCTCGTGAGCGCAAGTGCATGTACCGTACGAATAAGGATCG
GCTAACTCCGTGCCAGCAGCCGCGGTAATACGGAGGATCCGAGCGTTATCCGGATTTATTGGGTTTAAAGGGAGCGTAGG
CGGAAGATCAAGTCAGCTGTGAAATGTAGATGCTCAACATCTGCACTGCAGTTGAAACTGGTTTTCTTGAGTGCGTAAGA
GGCAGGCGGAATTCGTCGTGTAGCGGTGAAATGCTTAGATATGACGAAGAACTCCGATCGCGAAGGCAGCTTGCCGGGCC
GCAACTGACGCTGAAGCTCGAAGGTGCGGGTATCGAACAGGATTAGATACCCTGGTAGTCC
>t0033100_III-2;size=6;
CCTACGGGTGGCTGCAGTGGGGAATATTGGGCAATGGGCGAAAGCCTGACCCAGCAACGCCGCGTGAAGGATGACGGTCT
TCGGATTGTAAACTTCTTTAATTGGGGAAGAATAAATGACCTACCCAAAGAATAAGTCACGGCTAACTACGTGCCAGCAG
CCGCGGTAATACGTAGGTGACAAGCGTTATCCGGATTTACTGGGCGTAAAGGGCGTGTAGGCGGTCTTGCAAGTCAGAAG
TGAAATTCCTGAGCTCAACTCGGGCGCTGCTTCTGAAACTGCAGGACTTGAGTGCTGGAGGGGATAGCGGAATTCCTAGT
GGAGCGGTAAAATGCGCAGATATTAGGAAGAACACCGGTGGCGAAGGCGGCTATCTGGACAGTAACTGACGCTGAGGCGC
GAAAGCGTGGGGAGCAAACAGGATTAGATACCCCAGTAGTCC
>t0044404_III-2;size=6;
CCTACGGGAGGCTGCAGCTAAGAATATTCCGCAATGGACGAAAGTCTGACGGAGCGACGCCGCGTGGATGATGAAGGCCG
GAAGGTTGTAAAATCCTTTTATAACTGAGGAATAAGTCTGGTGAGAGAAACGCCAGATGGTGACTGTAGGTTATGAATAA
GCAACGGCTAATTACGTGCCAGCAGCCGCGGTAACACGTAAGTTGCGAGCGTTGTTCGGAATTATTGGGCGTAAAGGGCA
TGTAGGCGGTTTTGCAAGCTTGGTGTGAAATCCCGGAGCTTAACTCCGGAATTGCGTTGAGAACTGCATAACTAGAGTCA
CTGAGGGGCAATCAGAATTCCAGGTGTAGGGGTGAAATCTGTAGATATCTGGAAGAATACCAATGGCGAAGGCAGGTTAC
CAGCAGATGACTGACGCTGAGGTGCGAAGGTGCGGGGAGCAAACAGGATTAGATACCCTAGTAGTCC
>t0001354_III-2;size=6;
CCTACGGGTGGCTGCAGCTAAGAATATTCCGCAATGGACGAAAGTCTGACGGAGCGACGCCGCGTGGATGATGAAGGCCG
GAAGGTTGTAAAATCCTTTTGAATGAGACGAATAAGCAGGTCAGGGAATGGGCTTGTGGTGACGGTATCATTTGAATAAG
CAACGGCTAATTACGTGCCAGCAGCCGCGGTAACACGTAAGTTGCGAGCGTTGTTCGGAATTATTGGGCGTAAAGGGCAT
GTAGGCGGTTCTGCAAGCTTGGTGTGAAATCCCGGAGCTTAACTCCGGAACTGCATTGAGAACTGCAGGGCTAGAATTAC
TGAAGGGCAACTGGAATTCCAAGTGTAGGGGTGAAATCTGTAGATATTTGGAAGAACACCAATGGCGAAGGCAAGTTGCT
GGCAGATAATTGACGCTGAGGTGCGAAGGTGCGGGGAGCAAACAGGATTAGATACCCTTGTAGTCC
>t0000558_III-2;size=6;
CCTACGGGGGGCTGCAGTCGAGGATCATTTGCAATGGGCGAAAGCCTGACAATGCGACGCTGCGTGGAGGATGAAGGCCT
TCGGGTTGTAAACTCCTGTCATAGGGGAACAGGCGATCCGACCCAATACGTCGGTGAGTTGAGTGTACCCTAAGAGGAAT
TGGCGGCTAACTCTGTGCCAGCAGCCGCGGTAATACAGAGGCCAAGAGCGTTGTTCGGATTTACTGGGCGTAAAGGGCGC
GTAGGCGGTCTTGCGTGTCAAGTGTGAAATCTCCGGGCCCAACCCGGAAAGTGCGCTTGAAACTACAGGACTCGAGTCTG
GGAGAGGGAATCGGAATGCAGGGTGTAGCGGTGAAATGCGTTGATATCCTGCAGAACACCGGAGGCGAAGGCGGATTCCT
TGAACAGCACTGACGCTGAGGCGCGAAAGTCGGGGGAGCAAACAGGATTAGATACCCCAGTAGTCC
>t0027362_III-2;size=6;
CCTACGGGAGGCTGCAGTGGGGAATATTGGACAATGGGGGAAACCCTGATCCAGCGACGCCGCGTGAGTGAAGAAGTATT
TCGGTATGTAAAGCTCTATCAGCAGGGAAGATAATGACGGTACCTGACTAAGAAGCCCCGGCTAACTACGTGCCAGCAGC
CGCGGTAATACGTAGGGGGCAAGCGTTATCCGGATTTACTGGGTGTAAAGGGAGCGTAGACGGTATGGCAAGTCTGATGT
GAAAACCCGGGGCTCAACCCCGGGACTGCATTGGAAACTGTCAAACTAGAGTGCAGGAGGGGTAAGTGGAATTCCTAGTG
TAGCGGTGAAATGCGTAGATATTAGGAGGAACACCAGTGGCGAAGGCGGCTTACTGGACTGTAACTGACGTTGAGGCTCG
AAAGCGTGGGGAGCAAACAGGATTAGATACCCTAGTAGTCC
>t0020834_III-2;size=6;
CCTACGGGCGGCAGCAGTGGGGAATATTGGACAATGGGGGAAACCCTGATCCAGCGACGCCGCGTGAGTGAAGAAGTATT
TCGGTATGTAAAGCTCTATCAGCAGGGAAGATAATGACGGTACCTGACTAAGAAGCCCCGGCTAACTACGTGCCAGCAGC
CGCGGTAATACGTAGGGGGCAAGCGTTATCCGGATTTACTGGGTGTAAAGGGAGCGTAGACGGCATGGCAAGTCTGATGT
GAAAACCCGGGGCTCAACCCCGGGACTGCATTGGAAACTGTCAGGCTAGAGTGCAGGAGAGGTAAGTGGAATTCCTAGTG
TAGCGGTGAAATGCGTAGATATTAGGAGGAACACCAGTGGCGAAGGCGGCTTACTGGACTGTAACTGACGTTGAGGCTCG
AAAGCGTGGGGAGCAAACAGGATTAGATACCCCGGTAGTCC
>t0031497_III-2;size=6;
CCTACGGGCGGCAGCAGTGGGGAATATTGCACAATGGAGGAAACTCTGATGCAGCGACGCCGCGTGAGTGAAGAAGTATT
TCGGTATGTAAAGCTCTATCAGCAGGAAAGAAAATGACGGTACCTGACTAAGAAGCCCCGGCTAACTACGTGCCAGCAGC
CGCGGTAATACGTAGGGGGCAAGCGTTATCCGGATTTACTGGGTGTAAAGGGAGCGTAGACGGCGAAGCAAGTCTGAAGT
GAAAGCTCGGGGCTCAACCCCGGAACTGCTTTGGAAACTGTTTTGCTGGAGTGCAGGAGAGGTAAGCGGAATTCCTAGTG
TAGCGGTGAAATGCGTAGATATTAGGAGGAACACCAGAGGCGAAGGCGGCTTACTGGACTGTAACTGACGTTGAGGCTCG
AAGGCGTGGGGAGCAAACAGGATTAGATACCCTAGTAGTCC
>t0009898_III-2;size=6;
CCTACGGGAGGCTGCAGCTAAGAATATTCCGCAATGGACGAAAGTCTGACGGAGCGACGCCGCGTGGATGATGAAGGCCG
GAAGGTTGTAAAATCCTTTTATAACTGAGGAATAAGTATTATCAGAGAAAGGTAGTATGGTGACTGTAGGTTATGAATAA
GCAACGGCTAATTACGTGCCAGCAGCCGCGGTAACACGTAAGTTGCGAGCGTTGTTCGGAATTATTGGGCGTAAAGGGCA
TGTAGGCGGTTTTGCAAGCTTGGTGTGAAATCCCGGAGCTCAACTCCGGAATTGCGTTGAGAACTGCATAACTAGAGTCA
CTGAGGGGCAATCAGAATTCCAGGTGTAGGGGTGAAATCTGTAGATATCTGGAAGAATACCAATGGCGAAGGCAGGTTAC
CAGCAGATGACTGACGCTGAGGTGCGAAGGTGCGGGGAGCAAACAGGATTAGATACCCGGGTAGTCC
>t0008182_III-2;size=6;
CCTACGGGCGGCAGCAGTGGGGAATATTGGACAATGGGGGAAACCCTGATCCAGCGACGCCGCGTGAGTGAAGAAGTATT
TCGGTATGTAAAGCTCTATCAGCAGGGAAGATGATGACGGTACCTGACTAAGAAGCACCGGCTAAATACGTGCCAGCAGC
CGCGGTAATACGTATGGTGCAAGCGTTATCCGGATTTACTGGGTGTAAAGGGAGCGTAGGCGGCTATGCAAGTCAGATGT
GAAAGCCCGGGGCTCAACCCCGGGACTGCATTTGAAACTGCGTAGCTTGAGTGCAGGAGAGGCAGGCGGAATTCCTAGTG
TAGCGGTGAAATGCGTAGATATTAGGAAGAACACCGGTGGCGAAGGCGGCCTGCTGGACTGAGACTGACGCTGAGGCTCG
AAAGCGTGGGGAGCAAACAGGATTAGATACCCCTGTAGTCC
>t0001925_III-2;size=6;
CCTACGGGAGGCTGCAGTGGGGAATATTGCACAATGGGCGCAAGCCTGATGCAGCGATGCCGCGTGAGGGAAGAAGGTTT
TCGGATTGTAAACCTCTGTCAAAAGGGACGATAATGACGGTACCTTAGAAGGAAGCTCCGGCTAACTACGTGCCAGCAGC
CGCGGTAATACGTAGGGAGCGAGCGTTATCCGGAATTACTGGGTGTAAAGGGAGTGTAGGCGGGACTGCAAGTCAGATGT
GAAAACTACCGGCTCAACTGGTAGACTGCATTTGAAACTGTGGTTCTTGAGTGAAGTAGAGGTAAGCGGAATTCCTAGTG
TAGCGGTGAAATGCGTAGATATTAGGAGGAACATCAGTGGCGAAGGCGGCTTACTGGGCTTTAACTGACGCTGAGGCTCG
AAAGCGTGGGGAGCAAACAGGATTAGATACCCTGGTAGTCC
>t0007028_III-2;size=6;
CCTACGGGCGGCAGCAGTAAGGGATATTGGGCAATGGGGGCGACCCTGACCCAGCCATGCCGCGTGAGGGAATGAGGCCC
TACGGGTCGTGAACCTCTTTTGCCTGGGGATAACGGCGGCGTCGGGAACGCCGCGTGCAGGTACCAGGCGAATAAGCATC
GGCTAACTCCGTGCCAGCAGCCGCGGTAATACGGAGGATGCGAGCGTTATCCGGATTCATTGGGTTTAAAGGGTGCGCAG
GCGGCCCGTCAAGTCAGCGGTGAAATCCGGGGGCCCAACCCCCGAAGTGCCGTTGATACTGTCGGGCTGGAATGCGGTCG
AGGCGGGCGGAATGTGGCGTGTAGCGGTGAAATGCATAGATATGCCACAGAACTCCGATAGCGAAGGCAGCTCGCCAGGC
CTGCATTGACGCTCGGGCACGAAAGCGTGGGGATCGAACAGGATTAGATACCCGGGTAGTCC
>t0014295_III-2;size=6;
CCTACGGGTGGCTGCAGTGGGGAATATTGCACAATGGAGGAAACTCTGATGCAGCGACGCCGCGTGAGTGAAGAAGTATT
TCGGTATGTAAAGCTCTATCAGCAGGAAAGAAAATGACGGTACCTGACTAAGAAGCCCCGGCTAACTACGTGCCAGCAGC
CGCGGTAATACGTAGGGGGCAAGCGTTATCCGGATTTACTGGGTGTAAAGGGAGCGTAGACGGCGAAGCAAGTCTGAAGT
GAAAGCTCGGGGCTCAACCCCGGAACTGCTTTGGAAACTGTTTTGCTGGAGTGCAGGAGAGGTAAGCGGAATTCCTAGTG
TAGCGGTGAAATGCGTAGATATTAGGAGGAACACCAGAGGCGAAGGCGGCTTACTGGACTGTAACTGACGTTGAGGCTCG
AAGGCGTGGGGAGCAAACAGGATTAGATACCCCTGTAGTCC
>t0004215_III-2;size=6;
CCTACGGGTGGCTGCAGTGGGGAATCTTCCGCAATGGGCGAAAGCCTGACGGAGCAATGCCGCGTGAGTGATGAAGTTCT
TCGGAACGTAAAACTCTTTTGTTCATGACGAATGTGCATCCCATCAACAACAGGGTGCAGTGACGGTAGTGAACGAATAA
GCCACGGCTAACTACGTGCCAGCAGCCGCGGTAATACGTAGGTGGCGAGCGTTGTCCGGAATTATTGGGCGTAAAGCGCA
TGTAGGCGGTTTCTTAAGTCTGGAGTGAAAATGCGGGGCTTAACCCCGTATGGCTCTGGATACTGGGGAACTGGAGTGCA
GGAGAGGAAAGGGGAATTCCCAGTGTAGCGGTGAAATGCGTAGATATTGGGAGGAACACCAGTGGCGAAGGCGCCTTTCT
GGACTGTGTCTGACGCTGAGATGCGAAAGCCAGGGGAGCAAACGGGATTAGATACCCTTGTAGTCC
>t0000440_III-2;size=6;
CCTACGGGTGGCTGCAGTGAGGAATATTGGACAATGGCCGGAAGGCTGATCCAGCCATGCCGCGTGCGGGAGGACGGCCC
TATGGGTTGTAAACCGCTTTTGCGAGGGAGCAATAAGGTCTACGTGTAGGCTGATGAGAGTACCTTACGAATAAGCATCG
GCTAACTCCGTGCCAGCAGCCGCGGTAATACGGAGGATGCAAGCGTTATCCGGATTTATTGGGTTTAAAGGGTGCGTAGG
CGGCTTGGTAAGCGGGAGGTGAAATGCCGGCGCTCAACGTCGGAAGTGCCTCCCGAACTGTCGGGCTTGAATAGTACTGC
CGTGGGAGGAATGTGTGGTGTAGCGGTGAAATGCTTAGAGATCACACAGAACACCGATTGCGAAGGCATCTCACGAAGTA
CCGATTGACGCTGAGGCACGAAAGCGTGGGGATCAAACAGGATTAGATACCCCAGTAGTCC
>t0022165_III-2;size=6;
CCTACGGGGGGCTGCAGTGAGGAATATTGGACAATGGCCGGAAGGCTGATCCAGCCATGCCGCGTGCGGGAGGACGGCCC
TATGGGTTGTAAACCGCTTTTGCGAGGGAGCAATAAGGTCTACGTGTAGGCTGATGAGAGTACCTTACGAATAAGCATCG
GCTAACTCCGTGCCAGCAGCCGCGGTAATACGGAGGATGCAAGCGTTATCCGGATTTATTGGGTTTAAAGGGTGCGTAGG
CGGCTTGGTAAGCGGGAGGTGAAATGCCGGCGCTCAACGTCGGAAGTGCCTCCCGAACTGTCGGGCTTGAATAGTACTGC
CGTGGGAGGAATGTGTGGTGTAGCGGTGAAATGCTTAGAGATCACACAGAACACCGATTGCGAAGGCATCTCACGAAGTA
CCGATTGACGCTGAGGCACGAAAGCGTGGGGATCAAACAGGATTAGATACCCGGGTAGTCC
>t0029035_III-2;size=6;
CCTACGGGGGGCTGCAGTGGGGGATATTGCACAATGGGGGAAACCCTGATGCAGCGACGCCGCGTGAGTGAAGAAGTATT
TCGGTATGTAAAGCTCTATCAGCAGGGAAGAAAATGACGGTACCTGACTAAGAAGCACCGGCTAAATACGTGCCAGCAGC
CGCGGTAATACGTATGGTGCAAGCGTTATCCGGATTTACTGGGTGTAAAGGGAGCGTAGACGGATGGCTAAGTCTGATGT
GAAAGGTGAGGGCTCAACCCTTAAACTGCATTGGAAACTGGTCATCTAGAGTGTCGGAGAGGTAAGTGGAATTCCTAGTG
TAGCGGTGAAATGCGTAGATATTAGGAGGAACACCAGTGGCGAAGGCGGCTTACTGGACGATAACTGACGTTGAGGCTCG
AAAGCGTGGGGAGCAAACAGGATTAGATACCCTAGTAGTCC
>t0012169_III-2;size=6;
CCTACGGGAGGCTGCAGTGGGGAATATTGCACAATGGGGGAAACCCTGATGCAGCGACGCCGCGTGAGTGATGAAGTATT
TCGGTATGTAAAGCTCTATCAGCAGGGAAGATAATGACGGTACCTGACTAAGAAGCACCGGCTAAATACGTGCCAGCAGC
CGCGGTAATACGTATGGTGCAAGCGTTATCCGGATTTACTGGGTGTAAAGGGAGCGTAGACGGCTTGGTAAGTCTGATGT
GAAAGCTATGGGCTCAACCCATAAACTGCATTGGAAACTATTAAGCTAGAGTGTCGGAGAGGTAAGTGGAATTCCTAGTG
TAGCGGTGAAATGCGTAGATATTAGGAGGAACACCAGTGGCGAAGGCGGCTTACTGGACGATAACTGACGTTGAGGCTCG
AAAGCGTGGGGAGCAAACAGGATTAGATACCCTTGTAGTCC
>t0001838_III-2;size=6;
CCTACGGGCGGCTGCAGTGGGGAATATTGGACAATGGGGGAAACCCTGATCCAGCGACGCCGCGTGAGTGAAGAAGTATT
TCGGTATGTAAAGCTCTATCAGCAAGGAAGAAAATGACGGTACTTGACTAAGAAGCTCCGGCTAAATACGTGCCAGCAGC
CGCGGTAATACGTATGGAGCAAGCGTTATCCGGATTTACTGGGTGTAAAGGGAGCGTAGACGGCAAAGCAAGTCTGAAGT
GAAATCCCGGGGCTCAACCCCGGAACTGCTTTGGAAACTGTTTAGCTAGAGTGCAGGAGAGGTAAGCGGAATTCCTAGTG
TAGCGGTGAAATGCGTAGATATTAGGAGGAACACCAGTGGCGAAGGCGGCTTACTGGACTGTAACTGACGTTGAGGCTCG
AAAGCGTGGGGAGCAAACAGGATTAGATACCCTGGTAGTCC
>t0025924_III-2;size=6;
CCTACGGGTGGCTGCAGTGGGGAATATTGGACAATGGGGGAAACCCTGATCCAGCGACGCCGCGTGAGTGAAGAAGTATT
TCGGTATGTAAAGCTCTATCAGCAAGGAAGAAAATGACGGTACTTGACTAAGAAGCTCCGGCTAAATACGTGCCAGCAGC
CGCGGTAATACGTATGGAGCAAGCGTTATCCGGATTTACTGGGTGTAAAGGGAGCGTAGACGGCAAAGCAAGTCTGAAGT
GAAATCCCGGGGCTCAACCCCGGAACTGCTTTGGAAACTGTTTAGCTAGAGTGCAGGAGAGGTAAGCGGAATTCCTAGTG
TAGCGGTGAAATGCGTAGATATTAGGAGGAACACCAGTGGCGAAGGCGGCTTACTGGACTGTAACTGACGTTGAGGCTCG
AAAGCGTGGGGAGCAAACAGGATTAGATACCCGGGTAGTCC
>t0027565_III-2;size=6;
CCTACGGGAGGCTGCAGTGGGGAATCTTCCGCAATGGGCGAAAGCCTGACGGAGCAACGCCGCGTGAGTGAAGAAGGTTT
TCGGATCGTAAAGCTCTGTTGTCAGGGACGAGAGACGAGGTTAGGAAATGAGCTTCGTAGGACGGTACCTGGCGAGAAAG
CCACGGCTAACTACGTGCCAGCAGCCGCGGTAATACGTAGGTGGCGAGCGTTGTCCGGAATTATTGGGCGTAAAGGGAGC
GCAGGTGGGAAGGTAAGTCAGTCTTAAAAGTGCGGGGCTCAACCCCGTGATGGGATTGAAACTACTTTTCTTGAGTGCAG
GAGAGGAAAGCGGAATTCCTAGTGTAGCGGTGAAATGCGTAGATATTAGGAGGAACACCAGTGGCGAAGGCGGCTTTCTG
GACTGTAACTGACACTGAGGCTCGAAAGCGTGGGGAGCGAACAGGATTAGATACCCTTGTAGTCC
>t0003098_III-2;size=6;
CCTACGGGGGGCTGCAGCTAAGAATATTCCGCAATGGACGAAAGTCTGACGGAGCGACGCCGCGTGGATGATGAAGGCCG
GAAGGTTGTAAAATCCTTTTGAATGAGACGAATAAGCAGGTCAGGGAATGGGCTTGTGGTGACGGTATCATTTGAATAAG
CAACGGCTAATTACGTGCCAGCAGCCGCGGTAACACGTAAGTTGCGAGCGTTGTTCGGAATTATTGGGCGTAAAGGGCAT
GTAGGCGGTTCTGCAAGCTTGGTGTGAAATCCCGGAGCTTAACTCCGGAACTGCATTGAGAACTGCAGGGCTAGAATTAC
TGAAGGGCAACTGGAATTCCAAGTGTAGGGGTGAAATCTGTAGATATTTGGAAGAACACCAATGGCGAAGGCAAGTTGCT
GGCAGATAATTGACGCTGAGGTGCGAAGGTGCGGGGAGCAAACAGGATTAGATACCCGAGTAGTCC
>t0007170_III-2;size=6;
CCTACGGGTGGCTGCAGTGAGGAATATTGGTCAATGGACGAGAGTCTGAACCAGCCAAGTAGCGTGCAGGATGACGGCCC
TATGGGTTGTAAACTGCTTTTGTACGGGAATAAAGTGACCTACGTGTAGGTTTTTGCATGTACCGTAAGAATAAGGACCG
GCTAATTCCGTGCCAGCAGCCGCGGTAATACGGAAGGTCCGGGCGTTATCCGGATTTATTGGGTTTAAAGGGAGCGTAGG
CCGTGCTTTAAGCGTGTTGTGAAATGTAGGCGCCCAACGTCTGCACTGCAGCGCGAACTGGAGCACTTGAGTACGCAGGA
AGTAGGCGGAATTCGTCGTGTAGCGGTGAAATGCTTAGATATGACGAAGAACTCCGATTGGGAAGCCAGCTTACTGTAGC
GCCACTGACGCTGATGCTCGAAAGCGTGGGTATCGAACAGGATTAGATACCCGGGTAGTCC
>t0008626_III-2;size=6;
CCTACGGGCGGCTGCAGTAGGGAATCTTCGGCAATGGGGGCAACCCTGACCGAGCAACGCCGCGTGAGTGAAGAAGGTTT
TCGGATCGTAAAGCTCTGTTGTAAGAGAAGAACGTGTGTGAGAGTGGAAAGTTCACACAGTGACGGTAACTTACCAGAAA
GGGACGGCTAACTACGTGCCAGCAGCCGCGGTAATACGTAGGTCCCGAGCGTTGTCCGGATTTATTGGGCGTAAAGCGAG
CGCAGGCGGTTTAATAAGTCTGAAGTTAAAGGCAGTGGCTTAACCATTGTTCGCTTTGGAAACTGTTAGACTTGAGTGCA
GAAGGGGAGAGTGGAATTCCATGTGTAGCGGTGAAATGCGTAGATATATGGAGGAACACCGGTGGCGAAAGCGGCTCTCT
GGTCTGTAACTGACGCTGAGGCTCGAAAGCGTGGGGAGCAAACAGGATTAGATACCCGTGTAGTCC
>t0045575_III-2;size=6;
CCTACGGGAGGCAGCAGTGAGGAATATTGGTCAATGGGCGGAAGCCTGAACCAGCCATGCCGCGTGAAGGATTAAGGCCC
TATGGGTCGTAAACTTCTTTTGAGCGGGAGCAATAAGCGCTACGCGTAGCGCGATGAGAGTACCGTTCGAATAAGCATCG
GCTAACTCCGTGCCAGCAGCCGCGGTAATACGGAGGATGCAAGCGTTATCCGGATTTATTGGGTTTAAAGGGTGCGTAGG
CTGTCGGTCAAGTCAGAGGTGAAAGCCCGGGGCTCAACTCCGGAACTGCCTTTGATACTGTCCGGCTTGAATACTGTTGC
CGTGGGAGGAATGAGTAGTGTAGCGGTGAAATGCATAGATATTACTCAGAACACCGATTGCGAAGGCATCTCACGAAGCA
GCGATTGACGCTGAGGCACGAAAGCGTGGGGATCAAACAGGATTAGATACCCCAGTAGTCC
>t0009305_III-2;size=6;
CCTACGGGGGGCTGCAGTGGGGAATATTGCACAATGGGGGAAACCCTGATGCAGCAACGCCGCGTGAGTGATGACGGCCT
TCGGGTTGTAAAGCTCTGTCTTTAGGGACGATAATGACGGTACCTAAGGAGGAAGCCACGGCTAACTACGTGCCAGCAGC
CGCGGTAATACGTAGGTGGCAAGCGTTGTCCGGATTTACTGGGCGTAAAGGGAGCGTAGGTGGATATTTAAGTGGGATGT
GAAATACCCGGGCTTAACCTGGGTGCTGCATTCCAAACTGGATATCTAGAGTGCAGGAGAGGAAAGGAGAATTCCTAGTG
TAGCGGTGAAATGCGTAGAGATTAGGAAGAATACCAGTGGCGAAGGCGCCTTTCTGGACTGTAACTGACACTGAGGCTCG
AAAGCGTGGGGAGCAAACAGGATTAGATACCCTTGTAGTCC
>t0033431_III-2;size=6;
CCTACGGGGGGCTGCAGTGAGGAATATTGGTCAATGGGCGGAAGCCTGAACCAGCCATGCCGCGTGAAGGATTAAGGCCC
TATGGGTCGTAAACTTCTTTTGAGCGGGAGCAATAAGCGCTACGCGTAGCGCGATGAGAGTACCGTTCGAATAAGCATCG
GCTAACTCCGTGCCAGCAGCCGCGGTAATACGGAGGATGCAAGCGTTATCCGGATTTATTGGGTTTAAAGGGTGCGTAGG
CTGTCGGTCAAGTCAGAGGTGAAAGCCCGGGGCTCAACTCCGGAACTGCCTTTGATACTGTCCGGCTTGAATACTGTTGC
CGTGGGAGGAATGAGTAGTGTAGCGGTGAAATGCATAGATATTACTCAGAACACCGATTGCGAAGGCATCTCACGAAGCA
GCGATTGACGCTGAGGCACGAAAGCGTGGGGATCAAACAGGATTAGATACCCTGGTAGTCC
>t0008741_III-2;size=6;
CCTACGGGGGGCAGCAGTGGGGAATATTGGACAATGGGGGAAACCCTGATCCAGCGACGCCGCGTGAGTGAAGAAGTATT
TCGGTATGTAAAGCTCTATCAGCAGGGAAGATGATGACGGTACCTGACTAAGAAGCACCGGCTAAATACGTGCCAGCAGC
CGCGGTAATACGTATGGTGCAAGCGTTATCCGGATTTACTGGGTGTAAAGGGAGCGTAGGCGGCTATGCAAGTCAGATGT
GAAAGCCCGGGGCTCAACCCCGGGACTGCATTTGAAACTGCGTAGCTTGAGTGCAGGAGAGGCAGGCGGAATTCCTAGTG
TAGCGGTGAAATGCGTAGATATTAGGAAGAACACCGGTGGCGAAGGCGGCCTGCTGGACTGAGACTGACGCTGAGGCTCG
AAAGCGTGGGGAGCAAACAGGATTAGATACCCGAGTAGTCC
>t0014769_III-2;size=6;
CCTACGGGAGGCTGCAGTGAGGAATATTGGACAATGGCCGGAAGGCTGATCCAGCCATGCCGCGTGCGGGAGGACGGCCC
TATGGGTTGTAAACCGCTTTTGCGGGGGAGCAATAAGGTCCACGTGTGGGCCGATGAGAGTACCCCGCGAATAAGCATCG
GCTAACTCCGTGCCAGCAGCCGCGGTAATACGGAGGATGCAAGCGTTATCCGGATTTATTGGGTTTAAAGGGTGCGTAGG
CGGTTTGCTAAGCGGGAGGTGAAATGCCGGCGCTCAACGTCGGAAGTGCCTCCCGAACTGGTGGACTGGAATGACTCTGC
CGTGGGAGGAATGTGTAGTGTAGCGGTGAAATGCTTAGAGATTACACAGAACACCGATTGCGAAGGCATCTCACGAAGGG
TTGATTGACGCTGAGGCACGAAAGCGTGGGGATCAAACAGGATTAGATACCCGGGTAGTCC
>t0005619_III-2;size=6;
CCTACGGGGGGCTGCAGTAGGGAATCTTCGGCAATGGGGGCAACCCTGACCGAGCAACGCCGCGTGAGTGAAGAAGGTTT
TCGGATCGTAAAGCTCTGTTGTAAGAGAAGAACGTGTGTGAGAGTGGAAAGTTCACACAGTGACGGTAACTTACCAGAAA
GGGACGGCTAACTACGTGCCAGCAGCCGCGGTAATACGTAGGTCCCGAGCGTTGTCCGGATTTATTGGGCGTAAAGCGAG
CGCAGGCGGTTTAATAAGTCTGAAGTTAAAGGCAGTGGCTTAACCATTGTTCGCTTTGGAAACTGTTAGACTTGAGTGCA
GAAGGGGAGAGTGGAATTCCATGTGTAGCGGTGAAATGCGTAGATATATGGAGGAACACCGGTGGCGAAAGCGGCTCTCT
GGTCTGTAACTGACGCTGAGGCTCGAAAGCGTGGGGAGCAAACAGGATTAGATACCCGTGTAGTCC
>t0001248_III-2;size=6;
CCTACGGGGGGCTGCAGTGAGGAATATTGGTCAATGGGCGAGAGCCTGAACCAGCCAAGTAGCGTGCAGGATGACGGCCC
TATGGGTTGTAAACTGCTTTTGTGCGGGAATAACGTTGTGCTCGTGAGCGCAAGTGCATGTACCGTACGAATAAGGATCG
GCTAACTCCGTGCCAGCAGCCGCGGTAATACGGAGGATCCGAGCGTTATCCGGATTTATTGGGTTTAAAGGGAGCGTAGG
CGGAAGATCAAGTCAGCTGTGAAATGTAGATGCTCAACATCTGCACTGCAGTTGAAACTGGTTTTCTTGAGTGCGTAAGA
GGCAGGCGGAATTCGTCGTGTAGCGGTGAAATGCTTAGATATGACGAAGAACTCCGATCGCGAAGGCAGCTTGCCGGGCC
GCAACTGACGCTGAAGCTCGAAGGTGCGGGTATCGAACAGGATTAGATACCCTAGTAGTCC
>t0024485_III-2;size=6;
CCTACGGGGGGCTGCAGTAGGGAATATTGGTCAATGGGGGAAACCCTGAACCAGCGACGCCGCGTGAGTGAAGAAGTATT
TCGGTATGTAAAGCTCTATCAGCAGGGACGATAATGACGGTACCTGACTAAGAAGCCCCGGCTAACTACGTGCCAGCAGC
CGCGGTAATACGTAGGGGGCAAGCGTTATCCGGATTTACTGGGTGTAAAGGGAGCGTAGGTGGCCATGCAAGTCAGATGT
GAAATCCCGGGGCTCAACCCCGGAGCTGCATTTGAAACTGCGTAGCTAGAGTGCAGGAGAGGTAAGCGGAATTCCTAGTG
TAGCGGTGAAATGCGTAGATATTAGGAGGAACACCAGTGGCGAAAGCGGCTTGCTGGACTGCAACTGACACTGAGGCTCG
AAAGCGTGGGGAGCAAACAGGATTAGATACCCCGGTAGTCC
>t0013434_III-2;size=6;
CCTACGGGTGGCTGCAGTGGGGAATATTGGACAATGGGGGAAACCCTGATCCAGCGACGCCGCGTGAGTGAAGAAGTATT
TCGGTATGTAAAGCTCTATCAGCAGGGAAGATAATGACGGTACCTGACTAAGAAGCCCCGGCTAACTACGTGCCAGCAGC
CGCGGTAATACGTAGGGGGCAAGCGTTATCCGGATTTACTGGGTGTAAAGGGAGCGTAGACGGCATGGCAAGTCTGATGT
GAAAACCCGGGGCTCAACCCCGGGACTGCATTGGAAACTGTCAGGCTAGAGTGCAGGAGAGGTAAGTGGAATTCCTAGTG
TAGCGGTGAAATGCGTAGATATTAGGAGGAACACCAGTGGCGAAGGCGGCTTACTGGACTGTAACTGACGTTGAGGCTCG
AAAGCGTGGGGAGCAAACAGGATTAGATACCCTGGTAGTCC
>t0055656_III-2;size=6;
CCTACGGGTGGCTGCAGTGAGGAATATTGGTCAATGGGCGGAAGCCTGAACCAGCCATGCCGCGTGAAGGATTAAGGCCC
TATGGGTCGTAAACTTCTTTTGAGCGGGAGCAATAAGCGCTACGCGTAGCGCGATGAGAGTACCGTTCGAATAAGCATCG
GCTAACTCCGTGCCAGCAGCCGCGGTAATACGGAGGATGCAAGCGTTATCCGGATTTATTGGGTTTAAAGGGTGCGTAGG
CTGTCGGTCAAGTCAGAGGTGAAAGCCCGGGGCTCAACTCCGGAACTGCCTTTGATACTGTCCGGCTTGAATACTGTTGC
CGTGGGAGGAATGAGTAGTGTAGCGGTGAAATGCATAGATATTACTCAGAACACCGATTGCGAAGGCATCTCACGAAGCA
GCGATTGACGCTGAGGCACGAAAGCGTGGGGATCAAACAGGATTAGATACCCGTGTAGTCC
>t0005081_III-2;size=6;
CCTACGGGAGGCTGCAGTGAGGAATATTGGACAATGGCCGGAAGGCTGATCCAGCCATGCCGCGTGCGGGAGGACGGCCC
TATGGGTTGTAAACCGCTTTTGCGGGGGAGCAATAAGGTCCACGTGTGGGCCGATGAGAGTACCCCGCGAATAAGCATCG
GCTAACTCCGTGCCAGCAGCCGCGGTAATACGGAGGATGCAAGCGTTATCCGGATTTATTGGGTTTAAAGGGTGCGTAGG
CGGTTTGCTAAGCGGGAGGTGAAATGCCGGCGCTCAACGTCGGAAGTGCCTCCCGAACTGGTGGACTGGAATGACTCTGC
CGTGGGAGGAATGTGTAGTGTAGCGGTGAAATGCTTAGAGATTACACAGAACACCGATTGCGAAGGCATCTCACGAAGGG
TTGATTGACGCTGAGGCACGAAAGCGTGGGGATCAAACAGGATTAGATACCCGAGTAGTCC
>t0004613_III-2;size=6;
CCTACGGGTGGCTGCAGTGAGGAATATTGGTCAATGGACGGAAGTCTGAACCAGCCAAGTCGCGTGAAGGATGAAGGTAT
TATGTATTGTAAACTTCTTTAGCAGTGGAGTAATAAGGGGATCGCGATCCCTGATGCAAGTACACTGAGAATAAGGATCG
GCTAACTCCGTGCCAGCAGCCGCGGTAATACGGAGGATCCGAGCGTTATCCGGATTTATTGGGTTTAAAGGGTGCGCAGG
CGGCTTTTTAAGTCAGTGGTTAAATCGTGACGCTCAACGTCATCACGCCATTGATACTGGAGAGCTTGATTGCGGTCGAG
GTTTGCGGAATTCGTTGTGTAGCGGTGAAATGCATAGATATGACGAAGAACACCGATTGCGTAGGCAGCAGACCAGGCCG
TAAATGACGCTCATGCACGAAAGTGCGGGGATCGAACAGGATTAGATACCCGTGTAGTCC
>t0014921_III-2;size=6;
CCTACGGGAGGCAGCAGTAGGGAATATTGGGCAATGGAGGCAACTCTGACCCAGCCATGCCGCGTGAAGGAAGACGGCCC
TATGGGTTGTAAACTTCTTTTGTCGCAGAGTAAACCCGGTCACGTGTGGCCGGTTGAGAGTATGCGAGGAATAAGTATCG
GCTAACTCCGTGCCAGCAGCCGCGGTAATACGGGGGATACGAGCGTTATCCGGATTTATTGGGTTTAAAGGGTGCGCAGG
CGGATCGGTAAGTCAGGGGTGAAAAGTTGGGGCTCAACTCCAATCGTGCCTTTGATACTGCCGGACTAGAGTGTGATAGA
CGCGGCCGGAATGTGATGTGTAGCGGTGAAATGCTTAGATATGTCACAGAACACCGATCGAGAAGTCAGGTCGCGAGTTC
ACTACTGACGCTCAGGCACGAAAGCGTGGGGATCAAACAGGATTAGATACCCTGGTAGTCC
>t0022687_III-2;size=6;
CCTACGGGTGGCTGCAGTAAGGGATATTGGGCAATGGGGGCGACCCTGACCCAGCCATGCCGCGTGAGGGAATGAGGCCC
TACGGGTCGTGAACCTCTTTTGCCTGGGGATAACGGCGGCGTCGGGAACGCCGCGTGCAGGTACCAGGCGAATAAGCATC
GGCTAACTCCGTGCCAGCAGCCGCGGTAATACGGAGGATGCGAGCGTTATCCGGATTCATTGGGTTTAAAGGGTGCGCAG
GCGGCCCGTCAAGTCAGCGGTGAAATCCGGGGGCCCAACCCCCGAAGTGCCGTTGATACTGTCGGGCTGGAATGCGGTCG
AGGCGGGCGGAATGTGGCGTGTAGCGGTGAAATGCATAGATATGCCACAGAACTCCGATAGCGAAGGCAGCTCGCCAGGC
CTGCATTGACGCTCGGGCACGAAAGCGTGGGGATCGAACAGGATTAGATACCCTTGTAGTCC
>t0000155_III-2;size=6;
CCTACGGGGGGCAGCAGTGAGGAATATTGGTCAATGGACGGAAGTCTGAACCAGCCAAGTCGCGTGAAGGATGAAGGTAT
TATGTATTGTAAACTTCTTTAGCAGTGGAGTAATAAGGGGATCGCGATCCCTGATGCAAGTACACTGAGAATAAGGATCG
GCTAACTCCGTGCCAGCAGCCGCGGTAATACGGAGGATCCGAGCGTTATCCGGATTTATTGGGTTTAAAGGGTGCGCAGG
CGGCTTTTTAAGTCAGTGGTTAAATCGTGACGCTCAACGTCATCACGCCATTGATACTGGAGAGCTTGATTGCGGTCGAG
GTTTGCGGAATTCGTTGTGTAGCGGTGAAATGCATAGATATGACGAAGAACACCGATTGCGTAGGCAGCAGACCAGGCCG
TAAATGACGCTCATGCACGAAAGTGCGGGGATCGAACAGGATTAGATACCCCAGTAGTCC
>t0014421_III-2;size=6;
CCTACGGGGGGCTGCAGTGAGGAATATTGGTCAATGGACGCAAGTCTGAACCAGCCATGCCGCGTGCAGGAATAAGGCCC
TATGGGTCGTAAACTGCTTTTGTGGTGGAGCAATAAGTCGTACGTGTACGGCGATGAGAGTACATCACGAATAAGCATCG
GCTAACTCCGTGCCAGCAGCCGCGGTAATACGGAGGATGCAAGCGTTATCCGGATTTATTGGGTTTAAAGGGTGCGTAGG
CTGTGGTCCAAGTCAGGGGTGAAAGCCCGGAGCTCAACTCCGGAACTGCCTTTGATACTGGATTGCTGGAATACGGATGC
CGTGGGAGGAATGAGTAGTGTAGCGGTGAAATGCATAGATATTACTCAGAACACCGATTGCGAAGGCATCTCACGAATCC
GTCATTGACGCTGAGGCACGAAAGCGTGGGGATCAAACAGGATTAGATACCCCAGTAGTCC
>t0007137_III-2;size=6;
CCTACGGGCGGCTGCAGTGAGGAATATTGGTCAATGGGCGAGAGCCTGAACCAGCCAAGTAGCGTGAAGGATGACGGCCC
TACGGGTTGTAAACTTCTTTTGCCGGGGGATAAAAAACGGGACGTGTCCCGTCTTGCAGGTACCCGTGCGAATAAGGACC
GGCTAATTCCGTGCCAGCAGCCGCGGTAATACGGAAGGTCCGAGCGTTATCCGGATTTATTGGGTTTAAAGGGAGCGCAG
GCGGAGATGTAAGCCAGCCGTAAAATCGTGGGGCTCAACCCCATCCCGCGGTTGGAACTGCATCCCTTGAGTGCACGAGA
GGATGGTGGAATTCGTGGTGTAGCGGTGAAATGCATAGATATCACGAAGAACTCCGATTGCGAAGGCAGCCATCTGGCGT
GTTACTGACGCTCATGCTCGAAGGTGCGGGTATCAAACAGGATTAGATACCCGAGTAGTCC
>t0009094_III-2;size=6;
CCTACGGGAGGCTGCAGTGAGGAATATTGGACAATGGCCGGAAGGCTGATCCAGCCATGCCGCGTGCGGGAGGACGGCCC
TATGGGTTGTAAACCGCTTTTGCGGGGGAGCAATAAGGTCCACGTGTGGGCCGATGAGAGTACCCCGCGAATAAGCATCG
GCTAACTCCGTGCCAGCAGCCGCGGTAATACGGAGGATGCAAGCGTTATCCGGATTTATTGGGTTTAAAGGGTGCGTAGG
CGGTTTGCTAAGCGGGAGGTGAAATGCCGGCGCTCAACGTCGGAAGTGCCTCCCGAACTGGTGGACTGGAATGACTCTGC
CGTGGGAGGAATGTGTAGTGTAGCGGTGAAATGCTTAGAGATTACACAGAACACCGATTGCGAAGGCATCTCACGAAGGG
TTGATTGACGCTGAGGCACGAAAGCGTGGGGATCAAACAGGATTAGATACCCCGGTAGTCC
>t0001276_III-2;size=6;
CCTACGGGTGGCTGCAGTGGGGGATATTGCACAATGGGGGAAACCCTGATGCAGCGACGCCGCGTGAGTGAAGAAGTATT
TCGGTATGTAAAGCTCTATCAGCAGGGAAGAAAATGACGGTACCTGACTAAGAAGCACCGGCTAAATACGTGCCAGCAGC
CGCGGTAATACGTATGGTGCAAGCGTTATCCGGATTTACTGGGTGTAAAGGGAGCGTAGACGGATGGCTAAGTCTGATGT
GAAAGGTGAGGGCTCAACCCTTAAACTGCATTGGAAACTGGTCATCTAGAGTGTCGGAGAGGTAAGTGGAATTCCTAGTG
TAGCGGTGAAATGCGTAGATATTAGGAGGAACACCAGTGGCGAAGGCGGCTTACTGGACGATAACTGACGTTGAGGCTCG
AAAGCGTGGGGAGCAAACAGGATTAGATACCCTAGTAGTCC
>t0007958_III-2;size=6;
CCTACGGGCGGCTGCAGTGGGGGATATTGCACAATGGGGGAAACCCTGATGCAGCGACGCCGCGTGAGTGAAGAAGTATT
TCGGTATGTAAAGCTCTATCAGCAGGGAAGAAAATGACGGTACCTGACTAAGAAGCACCGGCTAAATACGTGCCAGCAGC
CGCGGTAATACGTATGGTGCAAGCGTTATCCGGATTTACTGGGTGTAAAGGGAGCGTAGACGGATGGCTAAGTCTGATGT
GAAAGGTGAGGGCTCAACCCTTAAACTGCATTGGAAACTGGTCATCTAGAGTGTCGGAGAGGTAAGTGGAATTCCTAGTG
TAGCGGTGAAATGCGTAGATATTAGGAGGAACACCAGTGGCGAAGGCGGCTTACTGGACGATAACTGACGTTGAGGCTCG
AAAGCGTGGGGAGCAAACAGGATTAGATACCCGAGTAGTCC
>t0013547_III-2;size=6;
CCTACGGGGGGCTGCAGTGAGGAATATTGGTCAATGGGCGAGAGCCTGAACCAGCCAAGTAGCGTGCAGGAAGACGGCCC
TATGGGTTGTAAACTGCTTTTGTGCGGGAATAACGTTGTGCTCGTGAGCGCAAGTGCATGTACCGTACGAATAAGGATCG
GCTAACTCCGTGCCAGCAGCCGCGGTAATACGGAGGATCCGAGCGTTATCCGGATTTATTGGGTTTAAAGGGAGCGTAGG
CGGAAGATCAAGTCAGCTGTGAAATGTAGATGCTCAACGTCTGCACTGCAGTTGAAACTGGTTTTCTTGAGTGCGTAAGA
GGCAGGCGGAATTCGTCGTGTAGCGGTGAAATGCTTAGATATGACGAAGAACTCCGATCGCGAAGGCAGCTTGCCGGGCC
GCAACTGACGCTGAAGCTCGAAGGTGCGGGTATCGAACAGGATTAGATACCCTAGTAGTCC
>t0016405_III-2;size=6;
CCTACGGGGGGCAGCAGTAAGGGATATTGGGCAATGGGGGCGACCCTGACCCAGCCATGCCGCGTGAGGGAATGAGGCCC
TACGGGTCGTGAACCTCTTTTGCCTGGGGATAACGGCGGCGTCGGGAACGCCGCGTGCAGGTACCAGGCGAATAAGCATC
GGCTAACTCCGTGCCAGCAGCCGCGGTAATACGGAGGATGCGAGCGTTATCCGGATTCATTGGGTTTAAAGGGTGCGCAG
GCGGCCCGTCAAGTCAGCGGTGAAATCCGGGGGCCCAACCCCCGAAGTGCCGTTGATACTGTCGGGCTGGAATGCGGTCG
AGGCGGGCGGAATGTGGCGTGTAGCGGTGAAATGCATAGATATGCCACAGAACTCCGATAGCGAAGGCAGCTCGCCAGGC
CTGCATTGACGCTCGGGCACGAAAGCGTGGGGATCGAACAGGATTAGATACCCTGGTAGTCC
>t0008829_III-2;size=6;
CCTACGGGGGGCTGCAGTGAGGAATATTGGTCAATGGGCGGAAGCCTGAACCAGCCATGCCGCGTGAAGGAATAAGGTCC
TATGGATCGTAAACTTCTTTTGAGCGGGAGCAATAAGGACTACGTGTAGTCCGATGAGAGTACCGTTCGAATAAGCATCG
GCTAACTCCGTGCCAGCAGCCGCGGTAATACGGAGGATGCAAGCGTTATCCGGATTTATTGGGTTTAAAGGGTGCGTAGG
CGGCTTGTCAAGTCAGTGGTGAAAGCCCCCTGCTCAACAGGGGAACTGCCATTGATACTGTCAGGCTTGAATTCGGATGC
CGTGGGAGGAATGAGTAGTGTAGCGGTGAAATGCATAGATATTACTCAGAACACCGATTGCGAAGGCATCTCACGAATCC
GACATTGACGCTGAGGCACGAAAGCGTGGGGATCAAACAGGATTAGATACCCCAGTAGTCC
>t0026570_III-2;size=6;
CCTACGGGAGGCTGCAGTGAGGAATATTGGTCAATGGACGCAAGTCTGAACCAGCCATGCCGCGTGCAGGAATAAGGCCC
TATGGGTCGTAAACTGCTTTTGTGGTGGAGCAATAAGTCGTACGTGTACGGCGATGAGAGTACATCACGAATAAGCATCG
GCTAACTCCGTGCCAGCAGCCGCGGTAATACGGAGGATGCAAGCGTTATCCGGATTTATTGGGTTTAAAGGGTGCGTAGG
CTGTGGTCCAAGTCAGGGGTGAAAGCCCGGAGCTCAACTCCGGAACTGCCTTTGATACTGGATTGCTGGAATACGGATGC
CGTGGGAGGAATGAGTAGTGTAGCGGTGAAATGCATAGATATTACTCAGAACACCGATTGCGAAGGCATCTCACGAATCC
GTCATTGACGCTGAGGCACGAAAGCGTGGGGATCAAACAGGATTAGATACCCTAGTAGTCC
>t0037274_III-2;size=6;
CCTACGGGCGGCAGCAGTAAGGGATATTGGGCAATGGGGGCGACCCTGACCCAGCCATGCCGCGTGAGGGAATGAGGCCC
TACGGGTCGTGAACCTCTTTTGCCTGGGGATAACGGCGGCGTCGGGAACGCCGCGTGCAGGTACCAGGCGAATAAGCATC
GGCTAACTCCGTGCCAGCAGCCGCGGTAATACGGAGGATGCGAGCGTTATCCGGATTCATTGGGTTTAAAGGGTGCGCAG
GCGGCCCGTCAAGTCAGCGGTGAAATCCGGGGGCCCAACCCCCGAAGTGCCGTTGATACTGTCGGGCTGGAATGCGGTCG
AGGCGGGCGGAATGTGGCGTGTAGCGGTGAAATGCATAGATATGCCACAGAACTCCGATAGCGAAGGCAGCTCGCCAGGC
CTGCATTGACGCTCGGGCACGAAAGCGTGGGGATCGAACAGGATTAGATACCCTGGTAGTCC
>t0037129_III-2;size=6;
CCTACGGGAGGCTGCAGTGAGGAATATTGGTCAATGGGCGGAAGCCTGAACCAGCCATGTCGCGTGCAGGACTACGGCCC
TACGGGTCTTAAACTGCTTTTGATTGGGGATAAAGTGGGGGACGCGTCCCCTATTGCAGGTACCAATCGAATAAGGATCG
GCTAACTCCGTGCCAGCAGCCGCGGTAATACGGAGGATCCGAGCGTTATCCGGATTTATTGGGTTTAAAGGGTGCGTAGG
CGGGCTGTTAAGTCAGCGGTGAAACCCCCGGGCTCAACCCGGGGACTGCCATTGAAACTGGCGGCCTAGAGTACGTTGGG
AGTGCGCGGAATGTGTGGTGTAGCGGTGAAATGCATAGATATCACACAGAACACCGATCGCGAAGGCAGCGCACTACGCC
GCAACTGACGCTGAGGCACGAAGGCGCGGGGATCGAACAGGATTAGATACCCCAGTAGTCC
>t0002247_III-2;size=6;
CCTACGGGAGGCAGCAGTGGGGAATATTGCACAATGGGGGAAACCCTGATGCAGCAACGCCGCGTGAGTGATGACGGCCT
TCGGGTTGTAAAGCTCTGTCTTTAGGGACGATAATGACGGTACCTAAGGAGGAAGCCACGGCTAACTACGTGCCAGCAGC
CGCGGTAATACGTAGGTGGCAAGCGTTGTCCGGATTTACTGGGCGTAAAGGGAGCGTAGGTGGATATTTAAGTGGGATGT
GAAATACCCGGGCTTAACCTGGGTGCTGCATTCCAAACTGGATATCTAGAGTGCAGGAGAGGAAAGGAGAATTCCTAGTG
TAGCGGTGAAATGCGTAGAGATTAGGAAGAATACCAGTGGCGAAGGCGCCTTTCTGGACTGTAACTGACACTGAGGCTCG
AAAGCGTGGGGAGCAAACAGGATTAGATACCCCAGTAGTCC
>t0000252_III-2;size=6;
CCTACGGGTGGCTGCAGTGAGGAATATTGGTCAATGGGCGAGAGCCTGAACCAGCCAAGTAGCGTGCAGGAAGACGGCCC
TATGGGTTGTAAACTGCTTTTGTGCGGGAATAACGTTGTGCTCGTGAGCGCAAGTGCATGTACCGTACGAATAAGGATCG
GCTAACTCCGTGCCAGCAGCCGCGGTAATACGGAGGATCCGAGCGTTATCCGGATTTATTGGGTTTAAAGGGAGCGTAGG
CGGAAGATCAAGTCAGCTGTGAAATGTAGATGCTCAACGTCTGCACTGCAGTTGAAACTGGTTTTCTTGAGTGCGTAAGA
GGCAGGCGGAATTCGTCGTGTAGCGGTGAAATGCTTAGATATGACGAAGAACTCCGATCGCGAAGGCAGCTTGCCGGGCC
GCAACTGACGCTGAAGCTCGAAGGTGCGGGTATCGAACAGGATTAGATACCCCAGTAGTCC
>t0016280_III-2;size=6;
CCTACGGGGGGCTGCAGTAAGGAATATTGGGCAATGGACGGAAGTCTGACCCAGCCATGCCGCGTGAAGGAATAAGGCCC
TATGGGTCGTAAACTTCTTTTGCCCGGGAACAACGGGGGGCTTGCGAGTCCCCGTGAGGGTACCGGGAGAATAAGCATCG
GCTAACTCCGTGCCAGCAGCCGCGGTAATACGGAGGATGCGAGCGTTATCCGGATTCATTGGGTTTAAAGGGTGCGCAGG
CGGGATGTCAAGTCGGCGGTGAAAAGCACTGGCTCAACCAGGGTCTTGCCGTCGATACTGATGTTCTTGAGTGCGGTCGA
GGCAGGCGGAATGTGACGTGTAGCGGTGAAATGCATAGATATGTCACAGAACACCGATAGCGAAGGCAGCTTGCCAGGCC
TGCACTGACGCTCATGCACGAAAGCGTGGGGATCAAACAGGATTAGATACCCTTGTAGTCC
>t0014418_III-2;size=6;
CCTACGGGCGGCTGCAGTGAGGAATATTGGTCAATGGGCGGAAGCCTGAACCAGCCATGCCGCGTGAAGGATTAAGGCCC
TATGGGTCGTAAACTTCTTTTGAGCGGGAGCAATAAGCGCTACGCGTAGCGCGATGAGAGTACCGTTCGAATAAGCATCG
GCTAACTCCGTGCCAGCAGCCGCGGTAATACGGAGGATGCAAGCGTTATCCGGATTTATTGGGTTTAAAGGGTGCGTAGG
CTGTCGGTCAAGTCAGAGGTGAAAGCCCGGGGCTCAACTCCGGAACTGCCTTTGATACTGTCCGGCTTGAATACTGTTGC
CGTGGGAGGAATGAGTAGTGTAGCGGTGAAATGCATAGATATTACTCAGAACACCGATTGCGAAGGCATCTCACGAAGCA
GCGATTGACGCTGAGGCACGAAAGCGTGGGGATCAAACAGGATTAGATACCCGGGTAGTCC
>t0018390_III-2;size=6;
CCTACGGGGGGCTGCAGCTAAGAATATTCCGCAATGGACGAAAGTCTGACGGAGCGACGCCGCGTGGATGATGAAGGCCG
GAAGGTTGTAAAATCCTTTTATAACTGAGGAATAAGTCTGGTGAGAGAAACGCCAGATGGTGACTGTAGGTTATGAATAA
GCAACGGCTAATTACGTGCCAGCAGCCGCGGTAACACGTAAGTTGCGAGCGTTGTTCGGAATTATTGGGCGTAAAGGGCA
TGTAGGCGGTTTTGCAAGCTTGGTGTGAAATCCCGGAGCTTAACTCCGGAATTGCGTTGAGAACTGCATAACTAGAGTCA
CTGAGGGGCAATCAGAATTCCAGGTGTAGGGGTGAAATCTGTAGATATCTGGAAGAATACCAATGGCGAAGGCAGGTTAC
CAGCAGATGACTGACGCTGAGGTGCGAAGGTGCGGGGAGCAAACAGGATTAGATACCCCTGTAGTCC
>t0021639_III-2;size=6;
CCTACGGGTGGCTGCAGTGAGGAATATTGGTCAATGGACGAGAGTCTGAACCAGCCAAGTAGCGTGCAGGATGACGGCCC
TATGGGTTGTAAACTGCTTTTGTACGGGAATAAAGTGACCCACGTGTGGGTTTTTGCATGTACCGTAAGAATAAGGACCG
GCTAATTCCGTGCCAGCAGCCGCGGTAATACGGAAGGTCCGGGCGTTATCCGGATTTATTGGGTTTAAAGGGAGCGTAGG
CCGTGCTTTAAGCGTGTTGTGAAATGTAGGCGCCCAACGTCTGCACTGCAGCGCGAACTGGAGCACTTGAGTACGCAGGA
AGTAGGCGGAATTCGTCGTGTAGCGGTGAAATGCTTAGATATGACGAAGAACTCCGATTGGGAAGCCAGCTTACTGTAGC
GCCACTGACGCTGATGCTCGAAAGCGTGGGTATCGAACAGGATTAGATACCCTTGTAGTCC
>t0013539_III-2;size=6;
CCTACGGGGGGCTGCAGTGGGGGATATTGCACAATGGAGGAAACTCTGATGCAGCGACGCCGCGTGAGTGAAGAAGTATT
TCGGTATGTAAAGCTCTATCAGCAGGGAAGAAAGGCTCGTAAGAGAGATGACGGTACCTGACTAAGAAGCCCCGGCTAAC
TACGTGCCAGCAGCCGCGGTAATACGTAGGGGGCAAGCGTTATCCGGATTTACTGGGTGTAAAGGGAGCGCAGACGGTCA
AGCAAGTCTGAAGTGAAACCCCACGGCTCAACCGTGGGCTTGCTTTGGAAACTGTTTGACTAGAGTACTGGAGAGGTAAG
CGGAATTCCTAGTGTAGCGGTGAAATGCGTAGATATTAGGAGGAACATCGGTGGCGAAGGCGGCTTACTGGACAGCAACT
GACGTTGAGGCTCGAAGGCGTGGGGAGCAAACAGGATTAGATACCCCTGTAGTCC
>t0012800_III-2;size=6;
CCTACGGGGGGCTGCAGTGGGGAATCTTCCGCAATGGGCGAAAGCCTGACGGAGCAATGCCGCGTGAGTGATGAAGTTCT
TCGGAACGTAAAACTCTTTTGTTCATGACGAATGTGCATCCCATCAACAACAGGGTGCAGTGACGGTAGTGAACGAATAA
GCCACGGCTAACTACGTGCCAGCAGCCGCGGTAATACGTAGGTGGCGAGCGTTGTCCGGAATTATTGGGCGTAAAGCGCA
TGTAGGCGGTTTCTTAAGTCTGGAGTGAAAATGCGGGGCTTAACCCCGTATGGCTCTGGATACTGGGGAACTGGAGTGCA
GGAGAGGAAAGGGGAATTCCCAGTGTAGCGGTGAAATGCGTAGATATTGGGAGGAACACCAGTGGCGAAGGCGCCTTTCT
GGACTGTGTCTGACGCTGAGATGCGAAAGCCAGGGGAGCAAACGGGATTAGATACCCGAGTAGTCC
>t0002034_III-2;size=6;
CCTACGGGGGGCAGCAGTGGGGAATATTGGACAATGGGGGAAACCCTGATCCAGCGACGCCGCGTGAGTGAAGAAGTATT
TCGGTATGTAAAGCTCTATCAGCAGGGAAGATAATGACGGTACCTGACTAAGAAGCCCCGGCTAACTACGTGCCAGCAGC
CGCGGTAATACGTAGGGGGCAAGCGTTATCCGGATTTACTGGGTGTAAAGGGAGCGTAGACGGCATGGCAAGTCTGATGT
GAAAACCCGGGGCTCAACCCCGGGACTGCATTGGAAACTGTCAGGCTAGAGTGCAGGAGAGGTAAGTGGAATTCCTAGTG
TAGCGGTGAAATGCGTAGATATTAGGAGGAACACCAGTGGCGAAGGCGGCTTACTGGACTGTAACTGACGTTGAGGCTCG
AAAGCGTGGGGAGCAAACAGGATTAGATACCCGAGTAGTCC
>t0002570_III-2;size=6;
CCTACGGGGGGCTGCAGTGAGGAATATTGGTCAATGGACGGAAGTCTGAACCAGCCAAGTAGCGTGAGGGATGACGGCCC
TATGGGTTGTAAACCTCTTTTGCGGGGGAATAAAGTGCGCCATGCGTGGTGTTTTGCATGTACCCTGCGAATAAGGATCG
GCTAACTCCGTGCCAGCAGCCGCGGTAATACGGAGGATCCGAGCGTTATCCGGATTTATTGGGTTTAAAGGGAGCGTAGG
CGGAAGGTCAAGTCAGCTGTGAAATGTAGTCGCTCAACGTCTGCACTGCAGTTGAAACTGGCCTCCTTGAGTGCGTAAGA
GGCGGGCGGAATTCGTCGTGTAGCGGTGAAATGCTTAGATATGACGAAGAACTCCGATTGCGAAGGCAGCTCGCTGGGCC
GCAACTGACGCTGAAGCTCGAAGGTGCGGGTATCAAACAGGATTAGATACCCTTGTAGTCC
>t0019446_III-2;size=6;
CCTACGGGTGGCTGCAGTGAGGAATATTGGTCAATGGGCGAGAGCCTGAACCAGCCATGTCGCGTGGAGGAATAAGGATC
TATGGTTCGTAAACTCCTTTTGCGGGGGGATAAAGTGCGGGACGTGTCCCGCTTTGCAGGTACCCCGCGAATAAGCATCG
GCTAACTCCGTGCCAGCAGCCGCGGTAATACGGAGGATGCGAGCGTTATCCGGATTTATTGGGTTTAAAGGGTGCGTAGG
CGGCCCCTTAAGTCGGCGGTGAAATTTCCGGGCTCAACCCGGTCACTGCCGTCGAAACTGGGGGGCTTGAGTGCGTTTGG
GGTGGCTGGAATGTGCGGTGTAGCGGTGAAATGCATAGATATCGCACAGAACGCCGATCGCGGAGGCAGGTCACCAAGCC
GCAACTGACGCTGAGGCACGAAAGCGCGGGGATCGAACAGGATTAGATACCCCGGTAGTCC
>t0009553_III-2;size=6;
CCTACGGGCGGCTGCAGTGGGGAATATTGCACAATGGAGGAAACTCTGATGCAGCGACGCCGCGTGAGTGAAGAAGTATT
TCGGTATGTAAAGCTCTATCAGCAGGAAAGAAAATGACGGTACCTGACTAAGAAGCCCCGGCTAACTACGTGCCAGCAGC
CGCGGTAATACGTAGGGGGCAAGCGTTATCCGGATTTACTGGGTGTAAAGGGAGCGTAGACGGCGAAGCAAGTCTGAAGT
GAAAGCTCGGGGCTCAACCCCGGAACTGCTTTGGAAACTGTTTTGCTGGAGTGCAGGAGAGGTAAGCGGAATTCCTAGTG
TAGCGGTGAAATGCGTAGATATTAGGAGGAACACCAGAGGCGAAGGCGGCTTACTGGACTGTAACTGACGTTGAGGCTCG
AAGGCGTGGGGAGCAAACAGGATTAGATACCCCAGTAGTCC
>t0013289_III-2;size=6;
CCTACGGGGGGCTGCAGTGGGGAATATTGGACAATGGGGGAAACCCTGATCCAGCGACGCCGCGTGAGTGAAGAAGTATT
TCGGTATGTAAAGCTCTATCAGCAAGGAAGAAAATGACGGTACTTGACTAAGAAGCTCCGGCTAAATACGTGCCAGCAGC
CGCGGTAATACGTATGGAGCAAGCGTTATCCGGATTTACTGGGTGTAAAGGGAGCGTAGACGGCAAAGCAAGTCTGAAGT
GAAATCCCGGGGCTCAACCCCGGAACTGCTTTGGAAACTGTTTAGCTAGAGTGCAGGAGAGGTAAGCGGAATTCCTAGTG
TAGCGGTGAAATGCGTAGATATTAGGAGGAACACCAGTGGCGAAGGCGGCTTACTGGACTGTAACTGACGTTGAGGCTCG
AAAGCGTGGGGAGCAAACAGGATTAGATACCCCGGTAGTCC
>t0004638_III-2;size=6;
CCTACGGGGGGCTGCAGTGGGGAATATTGCACAATGGGGGAAACCCTGATGCAGCGACGCCGCGTGAGTGATGAAGTATT
TCGGTATGTAAAGCTCTATCAGCAGGGAAGATAATGACGGTACCTGACTAAGAAGCACCGGCTAAATACGTGCCAGCAGC
CGCGGTAATACGTATGGTGCAAGCGTTATCCGGATTTACTGGGTGTAAAGGGAGCGTAGACGGCTTGGTAAGTCTGATGT
GAAAGCTATGGGCTCAACCCATAAACTGCATTGGAAACTATTAAGCTAGAGTGTCGGAGAGGTAAGTGGAATTCCTAGTG
TAGCGGTGAAATGCGTAGATATTAGGAGGAACACCAGTGGCGAAGGCGGCTTACTGGACGATAACTGACGTTGAGGCTCG
AAAGCGTGGGGAGCAAACAGGATTAGATACCCCAGTAGTCC
>t0001105_III-2;size=6;
CCTACGGGGGGCTGCAGTGGGGAATCTTCCGCAATGGGCGAAAGCCTGACGGAGCAACGCCGCGTGAGTGAAGAAGGTTT
TCGGATCGTAAAGCTCTGTTGTCAGGGACGAGAGACGAGGTTAGGAAATGAGCTTCGTAGGACGGTACCTGGCGAGAAAG
CCACGGCTAACTACGTGCCAGCAGCCGCGGTAATACGTAGGTGGCGAGCGTTGTCCGGAATTATTGGGCGTAAAGGGAGC
GCAGGTGGGAAGGTAAGTCAGTCTTAAAAGTGCGGGGCTCAACCCCGTGATGGGATTGAAACTACTTTTCTTGAGTGCAG
GAGAGGAAAGCGGAATTCCTAGTGTAGCGGTGAAATGCGTAGATATTAGGAGGAACACCAGTGGCGAAGGCGGCTTTCTG
GACTGTAACTGACACTGAGGCTCGAAAGCGTGGGGAGCGAACAGGATTAGATACCCTAGTAGTCC
>t0002027_III-2;size=6;
CCTACGGGAGGCTGCAGTAGGGAATCTTCGGCAATGGGGGCAACCCTGACCGAGCAACGCCGCGTGAGTGAAGAAGGTTT
TCGGATCGTAAAGCTCTGTTGTAAGAGAAGAACGTGTGTGAGAGTGGAAAGTTCACACAGTGACGGTAACTTACCAGAAA
GGGACGGCTAACTACGTGCCAGCAGCCGCGGTAATACGTAGGTCCCGAGCGTTGTCCGGATTTATTGGGCGTAAAGCGAG
CGCAGGCGGTTTAATAAGTCTGAAGTTAAAGGCAGTGGCTTAACCATTGTTCGCTTTGGAAACTGTTAGACTTGAGTGCA
GAAGGGGAGAGTGGAATTCCATGTGTAGCGGTGAAATGCGTAGATATATGGAGGAACACCGGTGGCGAAAGCGGCTCTCT
GGTCTGTAACTGACGCTGAGGCTCGAAAGCGTGGGGAGCAAACAGGATTAGATACCCTAGTAGTCC
>t0002140_III-2;size=6;
CCTACGGGTGGCTGCAGTGAGGAATATTGGTCAATGGGCGAGAGCCTGAACCAGCCAAGTAGCGTGAAGGATGACGGCCC
TACGGGTTGTAAACTTCTTTTGCCGGGGGATAAAAAACGGGACGTGTCCCGTCTTGCAGGTACCCGTGCGAATAAGGACC
GGCTAATTCCGTGCCAGCAGCCGCGGTAATACGGAAGGTCCGAGCGTTATCCGGATTTATTGGGTTTAAAGGGAGCGCAG
GCGGAGATGTAAGCCAGCCGTAAAATCGTGGGGCTCAACCCCATCCCGCGGTTGGAACTGCATCCCTTGAGTGCACGAGA
GGATGGTGGAATTCGTGGTGTAGCGGTGAAATGCATAGATATCACGAAGAACTCCGATTGCGAAGGCAGCCATCTGGCGT
GTTACTGACGCTCATGCTCGAAGGTGCGGGTATCAAACAGGATTAGATACCCTTGTAGTCC
>t0035522_III-2;size=6;
CCTACGGGAGGCTGCAGTAGGGAATATTGGGCAATGGAGGCAACTCTGACCCAGCCATGCCGCGTGAAGGAAGACGGCCC
TATGGGTTGTAAACTTCTTTTGTCGCAGAGTAAACCCGGTCACGTGTGGCCGGTTGAGAGTATGCGAGGAATAAGTATCG
GCTAACTCCGTGCCAGCAGCCGCGGTAATACGGGGGATACGAGCGTTATCCGGATTTATTGGGTTTAAAGGGTGCGCAGG
CGGATCGGTAAGTCAGGGGTGAAAAGTTGGGGCTCAACTCCAATCGTGCCTTTGATACTGCCGGACTAGAGTGTGATAGA
CGCGGCCGGAATGTGATGTGTAGCGGTGAAATGCTTAGATATGTCACAGAACACCGATCGAGAAGTCAGGTCGCGAGTTC
ACTACTGACGCTCAGGCACGAAAGCGTGGGGATCAAACAGGATTAGATACCCCTGTAGTCC
>t0025029_III-2;size=6;
CCTACGGGCGGCAGCAGTGGGGAATATTGGACAATGGGGGAAACCCTGATCCAGCGACGCCGCGTGAGTGAAGAAGTATT
TCGGTATGTAAAGCTCTATCAGCAGGGAAGATAATGACGGTACCTGACTAAGAAGCCCCGGCTAACTACGTGCCAGCAGC
CGCGGTAATACGTAGGGGGCAAGCGTTATCCGGATTTACTGGGTGTAAAGGGAGCGTAGACGGCATGGCAAGTCTGATGT
GAAAACCCGGGGCTCAACCCCGGGACTGCATTGGAAACTGTCAGGCTAGAGTGCAGGAGAGGTAAGTGGAATTCCTAGTG
TAGCGGTGAAATGCGTAGATATTAGGAGGAACACCAGTGGCGAAGGCGGCTTACTGGACTGTAACTGACGTTGAGGCTCG
AAAGCGTGGGGAGCAAACAGGATTAGATACCCGTGTAGTCC
>t0025706_III-2;size=6;
CCTACGGGGGGCTGCAGTGAGGAATATTGGTCAATGGACGAGAGTCTGAACCAGCCAAGTAGCGTGCAGGATGACGGCCC
TATGGGTTGTAAACTGCTTTTGTACGGGAATAAAGTGACCCACGTGTGGGTTTTTGCATGTACCGTAAGAATAAGGACCG
GCTAATTCCGTGCCAGCAGCCGCGGTAATACGGAAGGTCCGGGCGTTATCCGGATTTATTGGGTTTAAAGGGAGCGTAGG
CCGTGCTTTAAGCGTGTTGTGAAATGTAGGCGCCCAACGTCTGCACTGCAGCGCGAACTGGAGCACTTGAGTACGCAGGA
AGTAGGCGGAATTCGTCGTGTAGCGGTGAAATGCTTAGATATGACGAAGAACTCCGATTGGGAAGCCAGCTTACTGTAGC
GCCACTGACGCTGATGCTCGAAAGCGTGGGTATCGAACAGGATTAGATACCCGTGTAGTCC
>t0002659_III-2;size=6;
CCTACGGGGGGCAGCAGTAGGGAATATTGGGCAATGGAGGCAACTCTGACCCAGCCATGCCGCGTGAAGGAAGACGGCCC
TATGGGTTGTAAACTTCTTTTGTCGCAGAGTAAACCCGGTCACGTGTGGCCGGTTGAGAGTATGCGAGGAATAAGTATCG
GCTAACTCCGTGCCAGCAGCCGCGGTAATACGGGGGATACGAGCGTTATCCGGATTTATTGGGTTTAAAGGGTGCGCAGG
CGGATCGGTAAGTCAGGGGTGAAAAGTTGGGGCTCAACTCCAATCGTGCCTTTGATACTGCCGGACTAGAGTGTGATAGA
CGCGGCCGGAATGTGATGTGTAGCGGTGAAATGCTTAGATATGTCACAGAACACCGATCGAGAAGTCAGGTCGCGAGTTC
ACTACTGACGCTCAGGCACGAAAGCGTGGGGATCAAACAGGATTAGATACCCGTGTAGTCC
>t0012504_III-2;size=6;
CCTACGGGGGGCTGCAGTGGGGAATATTGCACAATGGAGGAAACTCTGATGCAGCGACGCCGCGTGAGTGAAGAAGTATT
TCGGTATGTAAAGCTCTATCAGCAGGAAAGAAAATGACGGTACCTGACTAAGAAGCCCCGGCTAACTACGTGCCAGCAGC
CGCGGTAATACGTAGGGGGCAAGCGTTATCCGGATTTACTGGGTGTAAAGGGAGCGTAGACGGCGAAGCAAGTCTGAAGT
GAAAGCTCGGGGCTCAACCCCGGAACTGCTTTGGAAACTGTTTTGCTGGAGTGCAGGAGAGGTAAGCGGAATTCCTAGTG
TAGCGGTGAAATGCGTAGATATTAGGAGGAACACCAGAGGCGAAGGCGGCTTACTGGACTGTAACTGACGTTGAGGCTCG
AAGGCGTGGGGAGCAAACAGGATTAGATACCCCGGTAGTCC
>t0009267_III-2;size=6;
CCTACGGGGGGCAGCAGTGGGGAATATTGCACAATGGGGGAAACCCTGATGCAGCAACGCCGCGTGAGTGATGACGGCCT
TCGGGTTGTAAAGCTCTGTCTTTAGGGACGATAATGACGGTACCTAAGGAGGAAGCCACGGCTAACTACGTGCCAGCAGC
CGCGGTAATACGTAGGTGGCAAGCGTTGTCCGGATTTACTGGGCGTAAAGGGAGCGTAGGTGGATATTTAAGTGGGATGT
GAAATACCCGGGCTTAACCTGGGTGCTGCATTCCAAACTGGATATCTAGAGTGCAGGAGAGGAAAGGAGAATTCCTAGTG
TAGCGGTGAAATGCGTAGAGATTAGGAAGAATACCAGTGGCGAAGGCGCCTTTCTGGACTGTAACTGACACTGAGGCTCG
AAAGCGTGGGGAGCAAACAGGATTAGATACCCGAGTAGTCC
>t0009666_III-2;size=6;
CCTACGGGGGGCAGCAGCTAAGAATATTCCGCAATGGACGAAAGTCTGACGGAGCGACGCCGCGTGGATGATGAAGGCCG
GAAGGTTGTAAAATCCTTTTGAATGAGACGAATAAGCAGGTCAGGGAATGGGCTTGTGGTGACGGTATCATTTGAATAAG
CAACGGCTAATTACGTGCCAGCAGCCGCGGTAACACGTAAGTTGCGAGCGTTGTTCGGAATTATTGGGCGTAAAGGGCAT
GTAGGCGGTTCTGCAAGCTTGGTGTGAAATCCCGGAGCTTAACTCCGGAACTGCATTGAGAACTGCAGGGCTAGAATTAC
TGAAGGGCAACTGGAATTCCAAGTGTAGGGGTGAAATCTGTAGATATTTGGAAGAACACCAATGGCGAAGGCAAGTTGCT
GGCAGATAATTGACGCTGAGGTGCGAAGGTGCGGGGAGCAAACAGGATTAGATACCCTGGTAGTCC
>t0021556_III-2;size=6;
CCTACGGGCGGCAGCAGTGGGGAATATTGGACAATGGGGGAAACCCTGATCCAGCGACGCCGCGTGAGTGAAGAAGTATT
TCGGTATGTAAAGCTCTATCAGCAAGGAAGAAAATGACGGTACTTGACTAAGAAGCCCCGGCTAACTACGTGCCAGCAGC
CGCGGTAATACGTAGGGGGCAAGCGTTATCCGGATTTACTGGGTGTAAAGGGAGCGTAGACGGTATGGCAAGTCTGAAGT
GAAATGCATGGGCTCAACCCATGAACTGCTTTGGAAACTGTCAAACTAGAGTGCAGGAGAGGTAAGTGGAATTCCTAGTG
TAGCGGTGAAATGCGTAGATATTAGGAGGAACACCAGTGGCGAAGGCGGCTTACTGGACTGTAACTGACGTTGAGGCTCG
AAAGCGTGGGGAGCAAACAGGATTAGATACCCCAGTAGTCC
>t0013372_III-2;size=6;
CCTACGGGCGGCTGCAGTGGGGAATATTGCACAATGGGGGAAACCCTGATGCAGCAACGCCGCGTGAGTGATGACGGCCT
TCGGGTTGTAAAGCTCTGTCTTTAGGGACGATAATGACGGTACCTAAGGAGGAAGCCACGGCTAACTACGTGCCAGCAGC
CGCGGTAATACGTAGGTGGCAAGCGTTGTCCGGATTTACTGGGCGTAAAGGGAGCGTAGGTGGATATTTAAGTGGGATGT
GAAATACCCGGGCTTAACCTGGGTGCTGCATTCCAAACTGGATATCTAGAGTGCAGGAGAGGAAAGGAGAATTCCTAGTG
TAGCGGTGAAATGCGTAGAGATTAGGAAGAATACCAGTGGCGAAGGCGCCTTTCTGGACTGTAACTGACACTGAGGCTCG
AAAGCGTGGGGAGCAAACAGGATTAGATACCCCGGTAGTCC
>t0030596_III-2;size=6;
CCTACGGGCGGCTGCAGTGGGGAATATTGCACAATGGAGGAAACTCTGATGCAGCGACGCCGCGTGAGTGAAGAAGTATT
TCGGTATGTAAAGCTCTATCAGCAGGAAAGAAAATGACGGTACCTGACTAAGAAGCCCCGGCTAACTACGTGCCAGCAGC
CGCGGTAATACGTAGGGGGCAAGCGTTATCCGGATTTACTGGGTGTAAAGGGAGCGTAGACGGCGAAGCAAGTCTGAAGT
GAAAGCTCGGGGCTCAACCCCGGAACTGCTTTGGAAACTGTTTTGCTGGAGTGCAGGAGAGGTAAGCGGAATTCCTAGTG
TAGCGGTGAAATGCGTAGATATTAGGAGGAACACCAGAGGCGAAGGCGGCTTACTGGACTGTAACTGACGTTGAGGCTCG
AAGGCGTGGGGAGCAAACAGGATTAGATACCCGTGTAGTCC
>t0006901_III-2;size=6;
CCTACGGGTGGCTGCAGTAAGGAATATTGGGCAATGGACGGAAGTCTGACCCAGCCATGCCGCGTGAAGGAATAAGGCCC
TATGGGTCGTAAACTTCTTTTGCCCGGGAACAACGGGGGGCTTGCGAGTCCCCGTGAGGGTACCGGGAGAATAAGCATCG
GCTAACTCCGTGCCAGCAGCCGCGGTAATACGGAGGATGCGAGCGTTATCCGGATTCATTGGGTTTAAAGGGTGCGCAGG
CGGGATGTCAAGTCGGCGGTGAAAAGCACTGGCTCAACCAGGGTCTTGCCGTCGATACTGATGTTCTTGAGTGCGGTCGA
GGCAGGCGGAATGTGACGTGTAGCGGTGAAATGCATAGATATGTCACAGAACACCGATAGCGAAGGCAGCTTGCCAGGCC
TGCACTGACGCTCATGCACGAAAGCGTGGGGATCAAACAGGATTAGATACCCTGGTAGTCC
>t0005680_III-2;size=6;
CCTACGGGGGGCAGCAGTGGGGAATATTGGACAATGGGGGAAACCCTGATCCAGCGACGCCGCGTGAGTGAAGAAGTATT
TCGGTATGTAAAGCTCTATCAGCAAGGAAGAAAATGACGGTACTTGACTAAGAAGCTCCGGCTAAATACGTGCCAGCAGC
CGCGGTAATACGTATGGAGCAAGCGTTATCCGGATTTACTGGGTGTAAAGGGAGCGTAGACGGCAAAGCAAGTCTGAAGT
GAAATCCCGGGGCTCAACCCCGGAACTGCTTTGGAAACTGTTTAGCTAGAGTGCAGGAGAGGTAAGCGGAATTCCTAGTG
TAGCGGTGAAATGCGTAGATATTAGGAGGAACACCAGTGGCGAAGGCGGCTTACTGGACTGTAACTGACGTTGAGGCTCG
AAAGCGTGGGGAGCAAACAGGATTAGATACCCTAGTAGTCC
>t0002665_III-2;size=6;
CCTACGGGGGGCTGCAGTCGAGGATCATTTGCAATGGGCGAAAGCCTGACAATGCGACGCTGCGTGGAGGATGAAGGCCT
TCGGGTTGTAAACTCCTGTCATAGGGGAACAGGCGATCCGACCTAATACGTCGGTGAGTTGAGTGTACCCTAAGAGGAAT
TGGCGGCTAACTCTGTGCCAGCAGCCGCGGTAATACAGAGGCCAAGAGCGTTGTTCGGATTTACTGGGCGTAAAGGGCGC
GTAGGCGGTCTTGCGTGTCAAGTGTGAAATCTCCGGGCTCAACCCGGAAAGTGCGCTTGAAACTACAGGACTCGAGTCTG
GGAGAGGGAATCGGAATATAGGGTGTAGCGGTGAAATGCGTTGATATCCTATAGAACACCGGAGGCGAAGGCGGATTCCT
TGAACAGTACTGACGCTGAGGCGCGAAAGTCGGGGGAGCAAACAGGATTAGATACCCGAGTAGTCC
>t0006761_III-2;size=6;
CCTACGGGGGGCTGCAGTGAGGAATATTGGACAATGGCCGGAAGGCTGATCCAGCCATGCCGCGTGCGGGAGGACGGCCC
TATGGGTTGTAAACCGCTTTTGCGGGGGAGCAATAAGGTCCACGTGTGGGCCGATGAGAGTACCCCGCGAATAAGCATCG
GCTAACTCCGTGCCAGCAGCCGCGGTAATACGGAGGATGCAAGCGTTATCCGGATTTATTGGGTTTAAAGGGTGCGTAGG
CGGTTTGCTAAGCGGGAGGTGAAATGCCGGCGCTCAACGTCGGAAGTGCCTCCCGAACTGGTGGACTGGAATGACTCTGC
CGTGGGAGGAATGTGTAGTGTAGCGGTGAAATGCTTAGAGATTACACAGAACACCGATTGCGAAGGCATCTCACGAAGGG
TTGATTGACGCTGAGGCACGAAAGCGTGGGGATCAAACAGGATTAGATACCCCGGTAGTCC
>t0004867_III-2;size=6;
CCTACGGGCGGCTGCAGTGAGGAATATTGGTCAATGGACGCAAGTCTGAACCAGCCATGCCGCGTGCAGGAATGAGGCCC
TATGGGTCGTAAACTGCTTTTGCTGGGGAGCAATAAGGGTAACGTGTTACCCGATGAGAGTACCCGGCGAATAAGCATCG
GCTAACTCCGTGCCAGCAGCCGCGGTAATACGGAGGATGCAAGCGTTATCCGGATTTATTGGGTTTAAAGGGTGCGTAGG
CTGTTGCTCAAGTCAGAGGTGAAAGCCCGGGGCTCAACTCCGGAACTGCCTTTGATACTGGGTGGCTTGAATCCTGCTGC
CGTGGGAGGAATGAGTAGTGTAGCGGTGAAATGCATAGATATTACTCAGAACACCGATTGCGAAGGCATCTCACGAAACA
GGCATTGACGCTGAGGCACGAAAGCGTGGGGATCAAACAGGATTAGATACCCTAGTAGTCC
>t0035125_III-2;size=6;
CCTACGGGGGGCTGCAGTGGGGAATATTGGACAATGGGGGAAACCCTGATCCAGCGACGCCGCGTGAGTGAAGAAGTATT
TCGGTATGTAAAGCTCTATCAGCAGGGAAGATAATGACGGTACCTGACTAAGAAGCCCCGGCTAACTACGTGCCAGCAGC
CGCGGTAATACGTAGGGGGCAAGCGTTATCCGGATTTACTGGGTGTAAAGGGAGCGTAGACGGTATGGCAAGTCTGATGT
GAAAACCCGGGGCTCAACCCCGGGACTGCATTGGAAACTGTCAAACTAGAGTGCAGGAGGGGTAAGTGGAATTCCTAGTG
TAGCGGTGAAATGCGTAGATATTAGGAGGAACACCAGTGGCGAAGGCGGCTTACTGGACTGTAACTGACGTTGAGGCTCG
AAAGCGTGGGGAGCAAACAGGATTAGATACCCTAGTAGTCC
>t0020410_III-2;size=6;
CCTACGGGGGGCTGCAGTGGGGAATATTGCACAATGGGGGAAACCCTGATGCAGCGACGCCGCGTGAGTGATGAAGTATT
TCGGTATGTAAAGCTCTATCAGCAGGGAAGATAATGACGGTACCTGACTAAGAAGCACCGGCTAAATACGTGCCAGCAGC
CGCGGTAATACGTATGGTGCAAGCGTTATCCGGATTTACTGGGTGTAAAGGGAGCGTAGACGGCTTGGTAAGTCTGATGT
GAAAGCTATGGGCTCAACCCATAAACTGCATTGGAAACTATTAAGCTAGAGTGTCGGAGAGGTAAGTGGAATTCCTAGTG
TAGCGGTGAAATGCGTAGATATTAGGAGGAACACCAGTGGCGAAGGCGGCTTACTGGACGATAACTGACGTTGAGGCTCG
AAAGCGTGGGGAGCAAACAGGATTAGATACCCCTGTAGTCC
>t0021548_III-2;size=6;
CCTACGGGAGGCTGCAGTGAGGAATATTGGACAATGGCCGGAAGGCTGATCCAGCCATGCCGCGTGCGGGAGGACGGCCC
TATGGGTTGTAAACCGCTTTTGCGGGGGAGCAATAAGGTCCACGTGTGGGCCGATGAGAGTACCCCGCGAATAAGCATCG
GCTAACTCCGTGCCAGCAGCCGCGGTAATACGGAGGATGCAAGCGTTATCCGGATTTATTGGGTTTAAAGGGTGCGTAGG
CGGTTTGCTAAGCGGGAGGTGAAATGCCGGCGCTCAACGTCGGAAGTGCCTCCCGAACTGGTGGACTGGAATGACTCTGC
CGTGGGAGGAATGTGTAGTGTAGCGGTGAAATGCTTAGAGATTACACAGAACACCGATTGCGAAGGCATCTCACGAAGGG
TTGATTGACGCTGAGGCACGAAAGCGTGGGGATCAAACAGGATTAGATACCCCAGTAGTCC
>t0009866_III-2;size=6;
CCTACGGGGGGCAGCAGTGGGGAATATTGGACAATGGGGGAAACCCTGATCCAGCGACGCCGCGTGAGTGAAGAAGTATT
TCGGTATGTAAAGCTCTATCAGCAAGGAAGAAAATGACGGTACTTGACTAAGAAGCCCCGGCTAACTACGTGCCAGCAGC
CGCGGTAATACGTAGGGGGCAAGCGTTATCCGGATTTACTGGGTGTAAAGGGAGCGTAGACGGTATGGCAAGTCTGAAGT
GAAATGCATGGGCTCAACCCATGAACTGCTTTGGAAACTGTCAAACTAGAGTGCAGGAGAGGTAAGTGGAATTCCTAGTG
TAGCGGTGAAATGCGTAGATATTAGGAGGAACACCAGTGGCGAAGGCGGCTTACTGGACTGTAACTGACGTTGAGGCTCG
AAAGCGTGGGGAGCAAACAGGATTAGATACCCTAGTAGTCC
>t0019263_III-2;size=6;
CCTACGGGGGGCAGCAGTGAGGAATATTGGTCAATGGGCGAGAGCCTGAACCAGCCATGTCGCGTGGAGGAATAAGGATC
TATGGTTCGTAAACTCCTTTTGCGGGGGGATAAAGTGCGGGACGTGTCCCGCTTTGCAGGTACCCCGCGAATAAGCATCG
GCTAACTCCGTGCCAGCAGCCGCGGTAATACGGAGGATGCGAGCGTTATCCGGATTTATTGGGTTTAAAGGGTGCGTAGG
CGGCCCCTTAAGTCGGCGGTGAAATTTCCGGGCTCAACCCGGTCACTGCCGTCGAAACTGGGGGGCTTGAGTGCGTTTGG
GGTGGCTGGAATGTGCGGTGTAGCGGTGAAATGCATAGATATCGCACAGAACGCCGATCGCGGAGGCAGGTCACCAAGCC
GCAACTGACGCTGAGGCACGAAAGCGCGGGGATCGAACAGGATTAGATACCCGGGTAGTCC
>t0002614_III-2;size=6;
CCTACGGGCGGCAGCAGTGGGGAATATTGGACAATGGGGGAAACCCTGATCCAGCGACGCCGCGTGAGTGAAGAAGTATT
TCGGTATGTAAAGCTCTATCAGCAAGGAAGAAAATGACGGTACTTGACTAAGAAGCTCCGGCTAAATACGTGCCAGCAGC
CGCGGTAATACGTATGGAGCAAGCGTTATCCGGATTTACTGGGTGTAAAGGGAGCGTAGACGGCAAAGCAAGTCTGAAGT
GAAATCCCGGGGCTCAACCCCGGAACTGCTTTGGAAACTGTTTAGCTAGAGTGCAGGAGAGGTAAGCGGAATTCCTAGTG
TAGCGGTGAAATGCGTAGATATTAGGAGGAACACCAGTGGCGAAGGCGGCTTACTGGACTGTAACTGACGTTGAGGCTCG
AAAGCGTGGGGAGCAAACAGGATTAGATACCCTAGTAGTCC
>t0037864_III-2;size=6;
CCTACGGGGGGCAGCAGTGAGGAATATTGGTCAATGGACGAGAGTCTGAACCAGCCAAGTAGCGTGCAGGATGACGGCCC
TATGGGTTGTAAACTGCTTTTGTACGGGAATAAAGTGACCTACGTGTAGGTTTTTGCATGTACCGTAAGAATAAGGACCG
GCTAATTCCGTGCCAGCAGCCGCGGTAATACGGAAGGTCCGGGCGTTATCCGGATTTATTGGGTTTAAAGGGAGCGTAGG
CCGTGCTTTAAGCGTGTTGTGAAATGTAGGCGCCCAACGTCTGCACTGCAGCGCGAACTGGAGCACTTGAGTACGCAGGA
AGTAGGCGGAATTCGTCGTGTAGCGGTGAAATGCTTAGATATGACGAAGAACTCCGATTGGGAAGCCAGCTTACTGTAGC
GCCACTGACGCTGATGCTCGAAAGCGTGGGTATCGAACAGGATTAGATACCCCTGTAGTCC
>t0002626_III-2;size=6;
CCTACGGGTGGCTGCAGTGAGGAATATTGGACAATGGCCGGAAGGCTGATCCAGCCATGCCGCGTGCGGGAGGACGGCCC
TATGGGTTGTAAACCGCTTTTGCGAGGGAGCAATAAGGTCTACGTGTAGGCTGATGAGAGTACCTTACGAATAAGCATCG
GCTAACTCCGTGCCAGCAGCCGCGGTAATACGGAGGATGCAAGCGTTATCCGGATTTATTGGGTTTAAAGGGTGCGTAGG
CGGCTTGGTAAGCGGGAGGTGAAATGCCGGCGCTCAACGTCGGAAGTGCCTCCCGAACTGTCGGGCTTGAATAGTACTGC
CGTGGGAGGAATGTGTGGTGTAGCGGTGAAATGCTTAGAGATCACACAGAACACCGATTGCGAAGGCATCTCACGAAGTA
CCGATTGACGCTGAGGCACGAAAGCGTGGGGATCAAACAGGATTAGATACCCTAGTAGTCC
>t0001888_III-2;size=6;
CCTACGGGAGGCTGCAGTGGGGAATATTGCACAATGGAGGAAACTCTGATGCAGCGACGCCGCGTGAGTGAAGAAGTATT
TCGGTATGTAAAGCTCTATCAGCAGGAAAGAAAATGACGGTACCTGACTAAGAAGCCCCGGCTAACTACGTGCCAGCAGC
CGCGGTAATACGTAGGGGGCAAGCGTTATCCGGATTTACTGGGTGTAAAGGGAGCGTAGACGGCGAAGCAAGTCTGAAGT
GAAAGCTCGGGGCTCAACCCCGGAACTGCTTTGGAAACTGTTTTGCTGGAGTGCAGGAGAGGTAAGCGGAATTCCTAGTG
TAGCGGTGAAATGCGTAGATATTAGGAGGAACACCAGAGGCGAAGGCGGCTTACTGGACTGTAACTGACGTTGAGGCTCG
AAGGCGTGGGGAGCAAACAGGATTAGATACCCGAGTAGTCC
>t0000344_III-2;size=6;
CCTACGGGAGGCAGCAGTGGGGAATATTGGACAATGGGGGAAACCCTGATCCAGCGACGCCGCGTGAGTGAAGAAGTATT
TCGGTATGTAAAGCTCTATCAGCAAGGAAGAAAATGACGGTACTTGACTAAGAAGCCCCGGCTAACTACGTGCCAGCAGC
CGCGGTAATACGTAGGGGGCAAGCGTTATCCGGATTTACTGGGTGTAAAGGGAGCGTAGACGGCATAGCAAGTCTGAAGT
GAAATGCATGGGCTCAACCCATGAACTGCTTTGGAAACTGTTAAGCTAGAGTGCAGGAGAGGTAAGTGGAATTCCTAGTG
TAGCGGTGAAATGCGTAGATATTAGGAGGAACACCAGTGGCGAAGGCGGCTTACTGGACTGTAACTGACGTTGAGGCTCG
AAAGCGTGGGGAGCAAACAGGATTAGATACCCTGGTAGTCC
>t0007091_III-2;size=6;
CCTACGGGGGGCTGCAGTGAGGAATATTGGTCAATGGGCGGAAGCCTGAACCAGCCATGCCGCGTGAAGGATTAAGGCCC
TATGGGTCGTAAACTTCTTTTGAGCGGGAGCAATAAGCGCTACGCGTAGCGCGATGAGAGTACCGTTCGAATAAGCATCG
GCTAACTCCGTGCCAGCAGCCGCGGTAATACGGAGGATGCAAGCGTTATCCGGATTTATTGGGTTTAAAGGGTGCGTAGG
CTGTCGGTCAAGTCAGAGGTGAAAGCCCGGGGCTCAACTCCGGAACTGCCTTTGATACTGTCCGGCTTGAATACTGTTGC
CGTGGGAGGAATGAGTAGTGTAGCGGTGAAATGCATAGATATTACTCAGAACACCGATTGCGAAGGCATCTCACGAAGCA
GCGATTGACGCTGAGGCACGAAAGCGTGGGGATCAAACAGGATTAGATACCCCGGTAGTCC
>t0030784_III-2;size=6;
CCTACGGGGGGCAGCAGTGGGGAATATTGGACAATGGGGGAAACCCTGATCCAGCGACGCCGCGTGAGTGAAGAAGTATT
TCGGTATGTAAAGCTCTATCAGCAGGGAAGATAATGACGGTACCTGACTAAGAAGCCCCGGCTAACTACGTGCCAGCAGC
CGCGGTAATACGTAGGGGGCAAGCGTTATCCGGATTTACTGGGTGTAAAGGGAGCGTAGACGGCATGGCAAGTCTGATGT
GAAAACCCGGGGCTCAACCCCGGGACTGCATTGGAAACTGTCAGGCTAGAGTGCAGGAGAGGTAAGTGGAATTCCTAGTG
TAGCGGTGAAATGCGTAGATATTAGGAGGAACACCAGTGGCGAAGGCGGCTTACTGGACTGTAACTGACGTTGAGGCTCG
AAAGCGTGGGGAGCAAACAGGATTAGATACCCTGGTAGTCC
>t0019775_III-2;size=6;
CCTACGGGGGGCTGCAGGCGCGCAAACTTTACAATGCGAGCAATCGTGATAAGGAAACCCTGAGTGCCTGTTGATGCAGG
CTGTTCATTAGTTTAAATTGCTGGTGAAGAAAGGGCAGGGCAAGACCGGTGCCAGCCGCCGCGGTAATACCGGCTGCTCG
AGTGATGGCCACTATTACTGGGTTTAAAGCGTCCGTAGCTTGATTGTTAGGTCTCTTGGGAAATCTTCAGGCTTAACCTT
AAGGCGTCTAAGAGATACCGGCAATCTTGGGACTGGGAGAGGTAAACCGTACTTCGGGGGTAGGAGTGAAATCTTGTAAT
CCTCGAGGGACGACCTATGGCGAAGGCAGTTTACCAGAACAGCTTCGACAGTGAGGGACGAAAGCTGGGGGAGCAAACGG
GATTAGATACCCCGGTAGTCC
>t0016129_III-2;size=6;
CCTACGGGGGGCTGCAGTGAGGAATATTGGTCAATGGGCGAGAGCCTGAACCAGCCAAGTAGCGTGAAGGAAGACTGCCC
TATGGGTTGTAAACTTCTTTTGTGCGGGGGTAAAGTGGTCCACGCGTGGTCCATTGCAAGTACCGTACGAATAAGCATCG
GCTAACTCCGTGCCAGCAGCCGCGGTAATACGGAGGATGCGAGCGTTATCCGGATTTATTGGGTTTAAAGGGAGCGTAGG
CGGGCGATTAAGTCAGCGGTTAAATAGTGTGGCTCAACCATGCCTTGCCGTTGATACTGGTTGTCTTGAGAGTACTAGAG
GTGGATGGAATTTAGGGTGTAGCGGTGAAATGCTTAGATATCCTAAAGAACTCCGATTGCGAAGGCAGTCCACTGGGGTA
CGTCTGACGCTGAAGCTCGAAAGTGCGGGTATCAAACAGGATTAGATACCCTTGTAGTCC
>t0011649_III-2;size=6;
CCTACGGGTGGCTGCAGTAGGGAATATTGGACAATGGGGGCAACCCTGATCCAGCGACGCCGCGTGAGTGAAGAAATATT
TCGGTATGTAAAGCTCTATCAGCAGGGAAGAAAATGACGGTACCTGACTAAGAAGCACCGGCTAAATACGTGCCAGCAGC
CGCGGTAATACGTATGGTGCAAGCGTTATTCGGATTTACTGGGTGTAAAGGGAGCGTAGACGGCATGGCAAGTCTGAAGT
GAAATGCGGGGGCTCAACCCCTGAACTGCTTTGGAAACTGTCAAGCTAGAGTGTCGGAGAGGTAAGTGGAATTCCTAGTG
TAGCGGTGAAATGCGTAGATATTAGGAGGAACACCAGTGGCGAAGGCGGCTTACTGGACGATAACTGACGTTGAGGCTCG
AAAGCGTGGGGAGCAAACAGGATTAGATACCCTTGTAGTCC
>t0010051_III-2;size=6;
CCTACGGGAGGCAGCAGTAAGGGATATTGGGCAATGGGGGCGACCCTGACCCAGCCATGCCGCGTGAGGGAATGAGGCCC
TACGGGTCGTGAACCTCTTTTGCCTGGGGATAACGGCGGCGTCGGGAACGCCGCGTGCAGGTACCAGGCGAATAAGCATC
GGCTAACTCCGTGCCAGCAGCCGCGGTAATACGGAGGATGCGAGCGTTATCCGGATTCATTGGGTTTAAAGGGTGCGCAG
GCGGCCCGTCAAGTCAGCGGTGAAATCCGGGGGCCCAACCCCCGAAGTGCCGTTGATACTGTCGGGCTGGAATGCGGTCG
AGGCGGGCGGAATGTGGCGTGTAGCGGTGAAATGCATAGATATGCCACAGAACTCCGATAGCGAAGGCAGCTCGCCAGGC
CTGCATTGACGCTCGGGCACGAAAGCGTGGGGATCGAACAGGATTAGATACCCGTGTAGTCC
>t0006383_III-2;size=6;
CCTACGGGCGGCAGCAGTGGGGAATATTGGACAATGGGGGAAACCCTGATCCAGCGACGCCGCGTGAGTGAAGAAGTATT
TCGGTATGTAAAGCTCTATCAGCAAGGAAGAAAATGACGGTACTTGACTAAGAAGCTCCGGCTAAATACGTGCCAGCAGC
CGCGGTAATACGTATGGAGCAAGCGTTATCCGGATTTACTGGGTGTAAAGGGAGCGTAGACGGCAAAGCAAGTCTGAAGT
GAAATCCCGGGGCTCAACCCCGGAACTGCTTTGGAAACTGTTTAGCTAGAGTGCAGGAGAGGTAAGCGGAATTCCTAGTG
TAGCGGTGAAATGCGTAGATATTAGGAGGAACACCAGTGGCGAAGGCGGCTTACTGGACTGTAACTGACGTTGAGGCTCG
AAAGCGTGGGGAGCAAACAGGATTAGATACCCCAGTAGTCC
>t0006350_III-2;size=6;
CCTACGGGGGGCTGCAGTAGGGAATATTGGGCAATGGAGGCAACTCTGACCCAGCCATGCCGCGTGAAGGAAGACGGCCC
TATGGGTTGTAAACTTCTTTTGTCGCAGAGTAAACCCGGTCACGTGTGGCCGGTTGAGAGTATGCGAGGAATAAGTATCG
GCTAACTCCGTGCCAGCAGCCGCGGTAATACGGGGGATACGAGCGTTATCCGGATTTATTGGGTTTAAAGGGTGCGCAGG
CGGATCGGTAAGTCAGGGGTGAAAAGTTGGGGCTCAACTCCAATCGTGCCTTTGATACTGCCGGACTAGAGTGTGATAGA
CGCGGCCGGAATGTGATGTGTAGCGGTGAAATGCTTAGATATGTCACAGAACACCGATCGAGAAGTCAGGTCGCGAGTTC
ACTACTGACGCTCAGGCACGAAAGCGTGGGGATCAAACAGGATTAGATACCCGGGTAGTCC
>t0033867_III-2;size=6;
CCTACGGGCGGCTGCAGTAAGGGATATTGGGCAATGGGGGCGACCCTGACCCAGCCATGCCGCGTGAGGGAATGAGGCCC
TACGGGTCGTGAACCTCTTTTGCCTGGGGATAACGGCGGCGTCGGGAACGCCGCGTGCAGGTACCAGGCGAATAAGCATC
GGCTAACTCCGTGCCAGCAGCCGCGGTAATACGGAGGATGCGAGCGTTATCCGGATTCATTGGGTTTAAAGGGTGCGCAG
GCGGCCCGTCAAGTCAGCGGTGAAATCCGGGGGCCCAACCCCCGAAGTGCCGTTGATACTGTCGGGCTGGAATGCGGTCG
AGGCGGGCGGAATGTGGCGTGTAGCGGTGAAATGCATAGATATGCCACAGAACTCCGATAGCGAAGGCAGCTCGCCAGGC
CTGCATTGACGCTCGGGCACGAAAGCGTGGGGATCGAACAGGATTAGATACCCTTGTAGTCC
>t0054650_III-2;size=6;
CCTACGGGGGGCAGCAGTGGGGGATATTGCACAATGGAGGAAACTCTGATGCAGCGACGCCGCGTGAGTGAAGAAGTATT
TCGGTATGTAAAGCTCTATCAGCAGGGAAGAAAGGCTCGTAAGAGAGATGACGGTACCTGACTAAGAAGCCCCGGCTAAC
TACGTGCCAGCAGCCGCGGTAATACGTAGGGGGCAAGCGTTATCCGGATTTACTGGGTGTAAAGGGAGCGCAGACGGTCA
AGCAAGTCTGAAGTGAAACCCCACGGCTCAACCGTGGGCTTGCTTTGGAAACTGTTTGACTAGAGTACTGGAGAGGTAAG
CGGAATTCCTAGTGTAGCGGTGAAATGCGTAGATATTAGGAGGAACATCGGTGGCGAAGGCGGCTTACTGGACAGCAACT
GACGTTGAGGCTCGAAGGCGTGGGGAGCAAACAGGATTAGATACCCGTGTAGTCC
>t0001887_III-2;size=6;
CCTACGGGCGGCTGCAGTAGGGAATATTGGGCAATGGAGGCAACTCTGACCCAGCCATGCCGCGTGAAGGAAGACGGCCC
TATGGGTTGTAAACTTCTTTTGTCGCAGAGTAAACCCGGTCACGTGTGGCCGGTTGAGAGTATGCGAGGAATAAGTATCG
GCTAACTCCGTGCCAGCAGCCGCGGTAATACGGGGGATACGAGCGTTATCCGGATTTATTGGGTTTAAAGGGTGCGCAGG
CGGATCGGTAAGTCAGGGGTGAAAAGTTGGGGCTCAACTCCAATCGTGCCTTTGATACTGCCGGACTAGAGTGTGATAGA
CGCGGCCGGAATGTGATGTGTAGCGGTGAAATGCTTAGATATGTCACAGAACACCGATCGAGAAGTCAGGTCGCGAGTTC
ACTACTGACGCTCAGGCACGAAAGCGTGGGGATCAAACAGGATTAGATACCCGTGTAGTCC
>t0024316_III-2;size=6;
CCTACGGGCGGCAGCAGTGGGGGATATTGCACAATGGGGGAAACCCTGATGCAGCGACGCCGCGTGAGTGAAGAAGTATT
[truncated: 38,924,391 more chars]
