# Supplementary material for: Comparative study of gut microbiota in Tibetan wild asses (Equus kiang) and domestic donkeys (Equus asinus) on the Qinghai-Tibet plateau
Source: PeerJ. 2020 Jun 4;8:e9032. doi: 10.7717/peerj.9032 (PMC7276150; doi:10.7717/peerj.9032)
Supplement: Data S5 — TWAs= Tibetan wild asses. [file peerj-08-9032-s016.zip › III-5.unique.fasta]

>t0000166_III-5;size=163;
CCTACGGGGGGCTGCAGTAGGGAATATTGCACAATGGGGGGAACCCTGATGCAGCAACGCCACGTGTGGGAAGAAGCATT
TCGGTGTGTAAACCACTGTCGTGAGGGAATAATGCTTGGTCTCGGCCAAGTTGAATGTACCTCGAAAGGAAGCACCGGCA
AACTTCGTGCCAGCAGCCGCGGTAATACGAGGGGTGCAAGCGTTGTTCGGAATCACTGGGCGTAAAGGGAGCGTAGGCGG
AGACGCAAGCAGTCTGTACAATACCGGGGCCCAACCCCGGACCTGCAGACTGGACTGTGTCTCTTGGATAGTTCAGGGGC
AGGCGGAATTCCTGGTGTAGCGGTGGAATGCGTAGAGATCAGGAAGAACACCGATGGCGAAGGCAGCCTGCTGGGGACTC
ATCGACGCTGAGGCTCGAAAGTGCGGGTAGCAAACAGGATTAGATACCCCAGTAGTCC
>t0000458_III-5;size=143;
CCTACGGGGGGCTGCAGTAGGGAATATTGCACAATGGGGGGAACCCTGATGCAGCAACGCCACGTGTGGGAAGAAGCATT
TCGGTGTGTAAACCACTGTCGTGAGGGAATAATGCTTGGTCTCGGCCAAGTTGAATGTACCTCGAAAGGAAGCACCGGCA
AACTTCGTGCCAGCAGCCGCGGTAATACGAGGGGTGCAAGCGTTGTTCGGAATCACTGGGCGTAAAGGGAGCGTAGGCGG
AGACGCAAGCAGTCTGTACAATACCGGGGCCCAACCCCGGACCTGCAGACTGGACTGTGTCTCTTGGATAGTTCAGGGGC
AGGCGGAATTCCTGGTGTAGCGGTGGAATGCGTAGAGATCAGGAAGAACACCGATGGCGAAGGCAGCCTGCTGGGGACTC
ATCGACGCTGAGGCTCGAAAGTGCGGGTAGCAAACAGGATTAGATACCCGAGTAGTCC
>t0000737_III-5;size=140;
CCTACGGGAGGCTGCAGTAGGGAATATTGCACAATGGGGGGAACCCTGATGCAGCAACGCCACGTGTGGGAAGAAGCATT
TCGGTGTGTAAACCACTGTCGTGAGGGAATAATGCTTGGTCTCGGCCAAGTTGAATGTACCTCGAAAGGAAGCACCGGCA
AACTTCGTGCCAGCAGCCGCGGTAATACGAGGGGTGCAAGCGTTGTTCGGAATCACTGGGCGTAAAGGGAGCGTAGGCGG
AGACGCAAGCAGTCTGTACAATACCGGGGCCCAACCCCGGACCTGCAGACTGGACTGTGTCTCTTGGATAGTTCAGGGGC
AGGCGGAATTCCTGGTGTAGCGGTGGAATGCGTAGAGATCAGGAAGAACACCGATGGCGAAGGCAGCCTGCTGGGGACTC
ATCGACGCTGAGGCTCGAAAGTGCGGGTAGCAAACAGGATTAGATACCCTAGTAGTCC
>t0000181_III-5;size=139;
CCTACGGGCGGCTGCAGTAGGGAATATTGCACAATGGGGGGAACCCTGATGCAGCAACGCCACGTGTGGGAAGAAGCATT
TCGGTGTGTAAACCACTGTCGTGAGGGAATAATGCTTGGTCTCGGCCAAGTTGAATGTACCTCGAAAGGAAGCACCGGCA
AACTTCGTGCCAGCAGCCGCGGTAATACGAGGGGTGCAAGCGTTGTTCGGAATCACTGGGCGTAAAGGGAGCGTAGGCGG
AGACGCAAGCAGTCTGTACAATACCGGGGCCCAACCCCGGACCTGCAGACTGGACTGTGTCTCTTGGATAGTTCAGGGGC
AGGCGGAATTCCTGGTGTAGCGGTGGAATGCGTAGAGATCAGGAAGAACACCGATGGCGAAGGCAGCCTGCTGGGGACTC
ATCGACGCTGAGGCTCGAAAGTGCGGGTAGCAAACAGGATTAGATACCCCAGTAGTCC
>t0001000_III-5;size=132;
CCTACGGGGGGCTGCAGTAGGGAATATTGCACAATGGGGGGAACCCTGATGCAGCAACGCCACGTGTGGGAAGAAGCATT
TCGGTGTGTAAACCACTGTCGTGAGGGAATAATGCTTGGTCTCGGCCAAGTTGAATGTACCTCGAAAGGAAGCACCGGCA
AACTTCGTGCCAGCAGCCGCGGTAATACGAGGGGTGCAAGCGTTGTTCGGAATCACTGGGCGTAAAGGGAGCGTAGGCGG
AGACGCAAGCAGTCTGTACAATACCGGGGCCCAACCCCGGACCTGCAGACTGGACTGTGTCTCTTGGATAGTTCAGGGGC
AGGCGGAATTCCTGGTGTAGCGGTGGAATGCGTAGAGATCAGGAAGAACACCGATGGCGAAGGCAGCCTGCTGGGGACTC
ATCGACGCTGAGGCTCGAAAGTGCGGGTAGCAAACAGGATTAGATACCCTAGTAGTCC
>t0000696_III-5;size=130;
CCTACGGGAGGCTGCAGTAGGGAATATTGCACAATGGGGGGAACCCTGATGCAGCAACGCCACGTGTGGGAAGAAGCATT
TCGGTGTGTAAACCACTGTCGTGAGGGAATAATGCTTGGTCTCGGCCAAGTTGAATGTACCTCGAAAGGAAGCACCGGCA
AACTTCGTGCCAGCAGCCGCGGTAATACGAGGGGTGCAAGCGTTGTTCGGAATCACTGGGCGTAAAGGGAGCGTAGGCGG
AGACGCAAGCAGTCTGTACAATACCGGGGCCCAACCCCGGACCTGCAGACTGGACTGTGTCTCTTGGATAGTTCAGGGGC
AGGCGGAATTCCTGGTGTAGCGGTGGAATGCGTAGAGATCAGGAAGAACACCGATGGCGAAGGCAGCCTGCTGGGGACTC
ATCGACGCTGAGGCTCGAAAGTGCGGGTAGCAAACAGGATTAGATACCCCAGTAGTCC
>t0000192_III-5;size=124;
CCTACGGGGGGCTGCAGTAGGGAATATTGCACAATGGGGGGAACCCTGATGCAGCAACGCCACGTGTGGGAAGAAGCATT
TCGGTGTGTAAACCACTGTCGTGAGGGAATAATGCTTGGTCTCGGCCAAGTTGAATGTACCTCGAAAGGAAGCACCGGCA
AACTTCGTGCCAGCAGCCGCGGTAATACGAGGGGTGCAAGCGTTGTTCGGAATCACTGGGCGTAAAGGGAGCGTAGGCGG
AGACGCAAGCAGTCTGTACAATACCGGGGCCCAACCCCGGACCTGCAGACTGGACTGTGTCTCTTGGATAGTTCAGGGGC
AGGCGGAATTCCTGGTGTAGCGGTGGAATGCGTAGAGATCAGGAAGAACACCGATGGCGAAGGCAGCCTGCTGGGGACTC
ATCGACGCTGAGGCTCGAAAGTGCGGGTAGCAAACAGGATTAGATACCCTTGTAGTCC
>t0000953_III-5;size=123;
CCTACGGGCGGCTGCAGTAGGGAATATTGCACAATGGGGGGAACCCTGATGCAGCAACGCCACGTGTGGGAAGAAGCATT
TCGGTGTGTAAACCACTGTCGTGAGGGAATAATGCTTGGTCTCGGCCAAGTTGAATGTACCTCGAAAGGAAGCACCGGCA
AACTTCGTGCCAGCAGCCGCGGTAATACGAGGGGTGCAAGCGTTGTTCGGAATCACTGGGCGTAAAGGGAGCGTAGGCGG
AGACGCAAGCAGTCTGTACAATACCGGGGCCCAACCCCGGACCTGCAGACTGGACTGTGTCTCTTGGATAGTTCAGGGGC
AGGCGGAATTCCTGGTGTAGCGGTGGAATGCGTAGAGATCAGGAAGAACACCGATGGCGAAGGCAGCCTGCTGGGGACTC
ATCGACGCTGAGGCTCGAAAGTGCGGGTAGCAAACAGGATTAGATACCCTAGTAGTCC
>t0000412_III-5;size=119;
CCTACGGGTGGCTGCAGTAGGGAATATTGCACAATGGGGGGAACCCTGATGCAGCAACGCCACGTGTGGGAAGAAGCATT
TCGGTGTGTAAACCACTGTCGTGAGGGAATAATGCTTGGTCTCGGCCAAGTTGAATGTACCTCGAAAGGAAGCACCGGCA
AACTTCGTGCCAGCAGCCGCGGTAATACGAGGGGTGCAAGCGTTGTTCGGAATCACTGGGCGTAAAGGGAGCGTAGGCGG
AGACGCAAGCAGTCTGTACAATACCGGGGCCCAACCCCGGACCTGCAGACTGGACTGTGTCTCTTGGATAGTTCAGGGGC
AGGCGGAATTCCTGGTGTAGCGGTGGAATGCGTAGAGATCAGGAAGAACACCGATGGCGAAGGCAGCCTGCTGGGGACTC
ATCGACGCTGAGGCTCGAAAGTGCGGGTAGCAAACAGGATTAGATACCCTAGTAGTCC
>t0001815_III-5;size=116;
CCTACGGGGGGCTGCAGTAGGGAATATTGCACAATGGGGGGAACCCTGATGCAGCAACGCCACGTGTGGGAAGAAGCATT
TCGGTGTGTAAACCACTGTCGTGAGGGAATAATGCTTGGTCTCGGCCAAGTTGAATGTACCTCGAAAGGAAGCACCGGCA
AACTTCGTGCCAGCAGCCGCGGTAATACGAGGGGTGCAAGCGTTGTTCGGAATCACTGGGCGTAAAGGGAGCGTAGGCGG
AGACGCAAGCAGTCTGTACAATACCGGGGCCCAACCCCGGACCTGCAGACTGGACTGTGTCTCTTGGATAGTTCAGGGGC
AGGCGGAATTCCTGGTGTAGCGGTGGAATGCGTAGAGATCAGGAAGAACACCGATGGCGAAGGCAGCCTGCTGGGGACTC
ATCGACGCTGAGGCTCGAAAGTGCGGGTAGCAAACAGGATTAGATACCCTGGTAGTCC
>t0002016_III-5;size=102;
CCTACGGGGGGCTGCAGTAGGGAATATTGCACAATGGGGGGAACCCTGATGCAGCAACGCCACGTGTGGGAAGAAGCATT
TCGGTGTGTAAACCACTGTCGTGAGGGAATAATGCTTGGTCTCGGCCAAGTTGAATGTACCTCGAAAGGAAGCACCGGCA
AACTTCGTGCCAGCAGCCGCGGTAATACGAGGGGTGCAAGCGTTGTTCGGAATCACTGGGCGTAAAGGGAGCGTAGGCGG
AGACGCAAGCAGTCTGTACAATACCGGGGCCCAACCCCGGACCTGCAGACTGGACTGTGTCTCTTGGATAGTTCAGGGGC
AGGCGGAATTCCTGGTGTAGCGGTGGAATGCGTAGAGATCAGGAAGAACACCGATGGCGAAGGCAGCCTGCTGGGGACTC
ATCGACGCTGAGGCTCGAAAGTGCGGGTAGCAAACAGGATTAGATACCCCGGTAGTCC
>t0000377_III-5;size=101;
CCTACGGGCGGCTGCAGTAGGGAATATTGCACAATGGGGGGAACCCTGATGCAGCAACGCCACGTGTGGGAAGAAGCATT
TCGGTGTGTAAACCACTGTCGTGAGGGAATAATGCTTGGTCTCGGCCAAGTTGAATGTACCTCGAAAGGAAGCACCGGCA
AACTTCGTGCCAGCAGCCGCGGTAATACGAGGGGTGCAAGCGTTGTTCGGAATCACTGGGCGTAAAGGGAGCGTAGGCGG
AGACGCAAGCAGTCTGTACAATACCGGGGCCCAACCCCGGACCTGCAGACTGGACTGTGTCTCTTGGATAGTTCAGGGGC
AGGCGGAATTCCTGGTGTAGCGGTGGAATGCGTAGAGATCAGGAAGAACACCGATGGCGAAGGCAGCCTGCTGGGGACTC
ATCGACGCTGAGGCTCGAAAGTGCGGGTAGCAAACAGGATTAGATACCCTGGTAGTCC
>t0000503_III-5;size=99;
CCTACGGGGGGCAGCAGTAGGGAATATTGCACAATGGGGGGAACCCTGATGCAGCAACGCCACGTGTGGGAAGAAGCATT
TCGGTGTGTAAACCACTGTCGTGAGGGAATAATGCTTGGTCTCGGCCAAGTTGAATGTACCTCGAAAGGAAGCACCGGCA
AACTTCGTGCCAGCAGCCGCGGTAATACGAGGGGTGCAAGCGTTGTTCGGAATCACTGGGCGTAAAGGGAGCGTAGGCGG
AGACGCAAGCAGTCTGTACAATACCGGGGCCCAACCCCGGACCTGCAGACTGGACTGTGTCTCTTGGATAGTTCAGGGGC
AGGCGGAATTCCTGGTGTAGCGGTGGAATGCGTAGAGATCAGGAAGAACACCGATGGCGAAGGCAGCCTGCTGGGGACTC
ATCGACGCTGAGGCTCGAAAGTGCGGGTAGCAAACAGGATTAGATACCCCAGTAGTCC
>t0001366_III-5;size=95;
CCTACGGGTGGCTGCAGTAGGGAATATTGCACAATGGGGGGAACCCTGATGCAGCAACGCCACGTGTGGGAAGAAGCATT
TCGGTGTGTAAACCACTGTCGTGAGGGAATAATGCTTGGTCTCGGCCAAGTTGAATGTACCTCGAAAGGAAGCACCGGCA
AACTTCGTGCCAGCAGCCGCGGTAATACGAGGGGTGCAAGCGTTGTTCGGAATCACTGGGCGTAAAGGGAGCGTAGGCGG
AGACGCAAGCAGTCTGTACAATACCGGGGCCCAACCCCGGACCTGCAGACTGGACTGTGTCTCTTGGATAGTTCAGGGGC
AGGCGGAATTCCTGGTGTAGCGGTGGAATGCGTAGAGATCAGGAAGAACACCGATGGCGAAGGCAGCCTGCTGGGGACTC
ATCGACGCTGAGGCTCGAAAGTGCGGGTAGCAAACAGGATTAGATACCCCAGTAGTCC
>t0000333_III-5;size=95;
CCTACGGGGGGCAGCAGTAGGGAATATTGCACAATGGGGGGAACCCTGATGCAGCAACGCCACGTGTGGGAAGAAGCATT
TCGGTGTGTAAACCACTGTCGTGAGGGAATAATGCTTGGTCTCGGCCAAGTTGAATGTACCTCGAAAGGAAGCACCGGCA
AACTTCGTGCCAGCAGCCGCGGTAATACGAGGGGTGCAAGCGTTGTTCGGAATCACTGGGCGTAAAGGGAGCGTAGGCGG
AGACGCAAGCAGTCTGTACAATACCGGGGCCCAACCCCGGACCTGCAGACTGGACTGTGTCTCTTGGATAGTTCAGGGGC
AGGCGGAATTCCTGGTGTAGCGGTGGAATGCGTAGAGATCAGGAAGAACACCGATGGCGAAGGCAGCCTGCTGGGGACTC
ATCGACGCTGAGGCTCGAAAGTGCGGGTAGCAAACAGGATTAGATACCCTAGTAGTCC
>t0001058_III-5;size=90;
CCTACGGGGGGCTGCAGTAGGGAATATTGCACAATGGGGGGAACCCTGATGCAGCAACGCCACGTGTGGGAAGAAGCATT
TCGGTGTGTAAACCACTGTCGTGAGGGAATAATGCTTGGTCTCGGCCAAGTTGAATGTACCTCGAAAGGAAGCACCGGCA
AACTTCGTGCCAGCAGCCGCGGTAATACGAGGGGTGCAAGCGTTGTTCGGAATCACTGGGCGTAAAGGGAGCGTAGGCGG
AGACGCAAGCAGTCTGTACAATACCGGGGCCCAACCCCGGACCTGCAGACTGGACTGTGTCTCTTGGATAGTTCAGGGGC
AGGCGGAATTCCTGGTGTAGCGGTGGAATGCGTAGAGATCAGGAAGAACACCGATGGCGAAGGCAGCCTGCTGGGGACTC
ATCGACGCTGAGGCTCGAAAGTGCGGGTAGCAAACAGGATTAGATACCCCTGTAGTCC
>t0000793_III-5;size=88;
CCTACGGGAGGCTGCAGTAGGGAATATTGCACAATGGGGGGAACCCTGATGCAGCAACGCCACGTGTGGGAAGAAGCATT
TCGGTGTGTAAACCACTGTCGTGAGGGAATAATGCTTGGTCTCGGCCAAGTTGAATGTACCTCGAAAGGAAGCACCGGCA
AACTTCGTGCCAGCAGCCGCGGTAATACGAGGGGTGCAAGCGTTGTTCGGAATCACTGGGCGTAAAGGGAGCGTAGGCGG
AGACGCAAGCAGTCTGTACAATACCGGGGCCCAACCCCGGACCTGCAGACTGGACTGTGTCTCTTGGATAGTTCAGGGGC
AGGCGGAATTCCTGGTGTAGCGGTGGAATGCGTAGAGATCAGGAAGAACACCGATGGCGAAGGCAGCCTGCTGGGGACTC
ATCGACGCTGAGGCTCGAAAGTGCGGGTAGCAAACAGGATTAGATACCCTTGTAGTCC
>t0003248_III-5;size=88;
CCTACGGGAGGCTGCAGTAGGGAATATTGCACAATGGGGGGAACCCTGATGCAGCAACGCCACGTGTGGGAAGAAGCATT
TCGGTGTGTAAACCACTGTCGTGAGGGAATAATGCTTGGTCTCGGCCAAGTTGAATGTACCTCGAAAGGAAGCACCGGCA
AACTTCGTGCCAGCAGCCGCGGTAATACGAGGGGTGCAAGCGTTGTTCGGAATCACTGGGCGTAAAGGGAGCGTAGGCGG
AGACGCAAGCAGTCTGTACAATACCGGGGCCCAACCCCGGACCTGCAGACTGGACTGTGTCTCTTGGATAGTTCAGGGGC
AGGCGGAATTCCTGGTGTAGCGGTGGAATGCGTAGAGATCAGGAAGAACACCGATGGCGAAGGCAGCCTGCTGGGGACTC
ATCGACGCTGAGGCTCGAAAGTGCGGGTAGCAAACAGGATTAGATACCCTGGTAGTCC
>t0003220_III-5;size=86;
CCTACGGGCGGCAGCAGTAGGGAATATTGCACAATGGGGGGAACCCTGATGCAGCAACGCCACGTGTGGGAAGAAGCATT
TCGGTGTGTAAACCACTGTCGTGAGGGAATAATGCTTGGTCTCGGCCAAGTTGAATGTACCTCGAAAGGAAGCACCGGCA
AACTTCGTGCCAGCAGCCGCGGTAATACGAGGGGTGCAAGCGTTGTTCGGAATCACTGGGCGTAAAGGGAGCGTAGGCGG
AGACGCAAGCAGTCTGTACAATACCGGGGCCCAACCCCGGACCTGCAGACTGGACTGTGTCTCTTGGATAGTTCAGGGGC
AGGCGGAATTCCTGGTGTAGCGGTGGAATGCGTAGAGATCAGGAAGAACACCGATGGCGAAGGCAGCCTGCTGGGGACTC
ATCGACGCTGAGGCTCGAAAGTGCGGGTAGCAAACAGGATTAGATACCCTAGTAGTCC
>t0000003_III-5;size=83;
CCTACGGGGGGCTGCAGTAGGGAATATTGCACAATGGGGGGAACCCTGATGCAGCAACGCCACGTGTGGGAAGAAGCATT
TCGGTGTGTAAACCACTGTCGTGAGGGAATAATGCTTGGTCTCGGCCAAGTTGAATGTACCTCGAAAGGAAGCACCGGCA
AACTTCGTGCCAGCAGCCGCGGTAATACGAGGGGTGCAAGCGTTGTTCGGAATCACTGGGCGTAAAGGGAGCGTAGGCGG
AGACGCAAGCAGTCTGTACAATACCGGGGCCCAACCCCGGACCTGCAGACTGGACTGTGTCTCTTGGATAGTTCAGGGGC
AGGCGGAATTCCTGGTGTAGCGGTGGAATGCGTAGAGATCAGGAAGAACACCGATGGCGAAGGCAGCCTGCTGGGGACTC
ATCGACGCTGAGGCTCGAAAGTGCGGGTAGCAAACAGGATTAGATACCCGTGTAGTCC
>t0000931_III-5;size=82;
CCTACGGGTGGCTGCAGTAGGGAATATTGCACAATGGGGGGAACCCTGATGCAGCAACGCCACGTGTGGGAAGAAGCATT
TCGGTGTGTAAACCACTGTCGTGAGGGAATAATGCTTGGTCTCGGCCAAGTTGAATGTACCTCGAAAGGAAGCACCGGCA
AACTTCGTGCCAGCAGCCGCGGTAATACGAGGGGTGCAAGCGTTGTTCGGAATCACTGGGCGTAAAGGGAGCGTAGGCGG
AGACGCAAGCAGTCTGTACAATACCGGGGCCCAACCCCGGACCTGCAGACTGGACTGTGTCTCTTGGATAGTTCAGGGGC
AGGCGGAATTCCTGGTGTAGCGGTGGAATGCGTAGAGATCAGGAAGAACACCGATGGCGAAGGCAGCCTGCTGGGGACTC
ATCGACGCTGAGGCTCGAAAGTGCGGGTAGCAAACAGGATTAGATACCCTGGTAGTCC
>t0001916_III-5;size=82;
CCTACGGGCGGCTGCAGTAGGGAATATTGCACAATGGGGGGAACCCTGATGCAGCAACGCCACGTGTGGGAAGAAGCATT
TCGGTGTGTAAACCACTGTCGTGAGGGAATAATGCTTGGTCTCGGCCAAGTTGAATGTACCTCGAAAGGAAGCACCGGCA
AACTTCGTGCCAGCAGCCGCGGTAATACGAGGGGTGCAAGCGTTGTTCGGAATCACTGGGCGTAAAGGGAGCGTAGGCGG
AGACGCAAGCAGTCTGTACAATACCGGGGCCCAACCCCGGACCTGCAGACTGGACTGTGTCTCTTGGATAGTTCAGGGGC
AGGCGGAATTCCTGGTGTAGCGGTGGAATGCGTAGAGATCAGGAAGAACACCGATGGCGAAGGCAGCCTGCTGGGGACTC
ATCGACGCTGAGGCTCGAAAGTGCGGGTAGCAAACAGGATTAGATACCCCTGTAGTCC
>t0003813_III-5;size=82;
CCTACGGGCGGCTGCAGTAGGGAATATTGCACAATGGGGGGAACCCTGATGCAGCAACGCCACGTGTGGGAAGAAGCATT
TCGGTGTGTAAACCACTGTCGTGAGGGAATAATGCTTGGTCTCGGCCAAGTTGAATGTACCTCGAAAGGAAGCACCGGCA
AACTTCGTGCCAGCAGCCGCGGTAATACGAGGGGTGCAAGCGTTGTTCGGAATCACTGGGCGTAAAGGGAGCGTAGGCGG
AGACGCAAGCAGTCTGTACAATACCGGGGCCCAACCCCGGACCTGCAGACTGGACTGTGTCTCTTGGATAGTTCAGGGGC
AGGCGGAATTCCTGGTGTAGCGGTGGAATGCGTAGAGATCAGGAAGAACACCGATGGCGAAGGCAGCCTGCTGGGGACTC
ATCGACGCTGAGGCTCGAAAGTGCGGGTAGCAAACAGGATTAGATACCCGAGTAGTCC
>t0001402_III-5;size=80;
CCTACGGGCGGCTGCAGTAGGGAATATTGCACAATGGGGGGAACCCTGATGCAGCAACGCCACGTGTGGGAAGAAGCATT
TCGGTGTGTAAACCACTGTCGTGAGGGAATAATGCTTGGTCTCGGCCAAGTTGAATGTACCTCGAAAGGAAGCACCGGCA
AACTTCGTGCCAGCAGCCGCGGTAATACGAGGGGTGCAAGCGTTGTTCGGAATCACTGGGCGTAAAGGGAGCGTAGGCGG
AGACGCAAGCAGTCTGTACAATACCGGGGCCCAACCCCGGACCTGCAGACTGGACTGTGTCTCTTGGATAGTTCAGGGGC
AGGCGGAATTCCTGGTGTAGCGGTGGAATGCGTAGAGATCAGGAAGAACACCGATGGCGAAGGCAGCCTGCTGGGGACTC
ATCGACGCTGAGGCTCGAAAGTGCGGGTAGCAAACAGGATTAGATACCCCGGTAGTCC
>t0000915_III-5;size=79;
CCTACGGGAGGCTGCAGTAGGGAATATTGCACAATGGGGGGAACCCTGATGCAGCAACGCCACGTGTGGGAAGAAGCATT
TCGGTGTGTAAACCACTGTCGTGAGGGAATAATGCTTGGTCTCGGCCAAGTTGAATGTACCTCGAAAGGAAGCACCGGCA
AACTTCGTGCCAGCAGCCGCGGTAATACGAGGGGTGCAAGCGTTGTTCGGAATCACTGGGCGTAAAGGGAGCGTAGGCGG
AGACGCAAGCAGTCTGTACAATACCGGGGCCCAACCCCGGACCTGCAGACTGGACTGTGTCTCTTGGATAGTTCAGGGGC
AGGCGGAATTCCTGGTGTAGCGGTGGAATGCGTAGAGATCAGGAAGAACACCGATGGCGAAGGCAGCCTGCTGGGGACTC
ATCGACGCTGAGGCTCGAAAGTGCGGGTAGCAAACAGGATTAGATACCCCTGTAGTCC
>t0000489_III-5;size=78;
CCTACGGGAGGCTGCAGTAGGGAATATTGCACAATGGGGGGAACCCTGATGCAGCAACGCCACGTGTGGGAAGAAGCATT
TCGGTGTGTAAACCACTGTCGTGAGGGAATAATGCTTGGTCTCGGCCAAGTTGAATGTACCTCGAAAGGAAGCACCGGCA
AACTTCGTGCCAGCAGCCGCGGTAATACGAGGGGTGCAAGCGTTGTTCGGAATCACTGGGCGTAAAGGGAGCGTAGGCGG
AGACGCAAGCAGTCTGTACAATACCGGGGCCCAACCCCGGACCTGCAGACTGGACTGTGTCTCTTGGATAGTTCAGGGGC
AGGCGGAATTCCTGGTGTAGCGGTGGAATGCGTAGAGATCAGGAAGAACACCGATGGCGAAGGCAGCCTGCTGGGGACTC
ATCGACGCTGAGGCTCGAAAGTGCGGGTAGCAAACAGGATTAGATACCCGAGTAGTCC
>t0002177_III-5;size=78;
CCTACGGGTGGCTGCAGTAGGGAATATTGCACAATGGGGGGAACCCTGATGCAGCAACGCCACGTGTGGGAAGAAGCATT
TCGGTGTGTAAACCACTGTCGTGAGGGAATAATGCTTGGTCTCGGCCAAGTTGAATGTACCTCGAAAGGAAGCACCGGCA
AACTTCGTGCCAGCAGCCGCGGTAATACGAGGGGTGCAAGCGTTGTTCGGAATCACTGGGCGTAAAGGGAGCGTAGGCGG
AGACGCAAGCAGTCTGTACAATACCGGGGCCCAACCCCGGACCTGCAGACTGGACTGTGTCTCTTGGATAGTTCAGGGGC
AGGCGGAATTCCTGGTGTAGCGGTGGAATGCGTAGAGATCAGGAAGAACACCGATGGCGAAGGCAGCCTGCTGGGGACTC
ATCGACGCTGAGGCTCGAAAGTGCGGGTAGCAAACAGGATTAGATACCCTTGTAGTCC
>t0000691_III-5;size=77;
CCTACGGGAGGCTGCAGTAGGGAATATTGCACAATGGGGGGAACCCTGATGCAGCAACGCCACGTGTGGGAAGAAGCATT
TCGGTGTGTAAACCACTGTCGTGAGGGAATAATGCTTGGTCTCGGCCAAGTTGAATGTACCTCGAAAGGAAGCACCGGCA
AACTTCGTGCCAGCAGCCGCGGTAATACGAGGGGTGCAAGCGTTGTTCGGAATCACTGGGCGTAAAGGGAGCGTAGGCGG
AGACGCAAGCAGTCTGTACAATACCGGGGCCCAACCCCGGACCTGCAGACTGGACTGTGTCTCTTGGATAGTTCAGGGGC
AGGCGGAATTCCTGGTGTAGCGGTGGAATGCGTAGAGATCAGGAAGAACACCGATGGCGAAGGCAGCCTGCTGGGGACTC
ATCGACGCTGAGGCTCGAAAGTGCGGGTAGCAAACAGGATTAGATACCCCGGTAGTCC
>t0000139_III-5;size=77;
CCTACGGGTGGCTGCAGTAGGGAATATTGCACAATGGGGGGAACCCTGATGCAGCAACGCCACGTGTGGGAAGAAGCATT
TCGGTGTGTAAACCACTGTCGTGAGGGAATAATGCTTGGTCTCGGCCAAGTTGAATGTACCTCGAAAGGAAGCACCGGCA
AACTTCGTGCCAGCAGCCGCGGTAATACGAGGGGTGCAAGCGTTGTTCGGAATCACTGGGCGTAAAGGGAGCGTAGGCGG
AGACGCAAGCAGTCTGTACAATACCGGGGCCCAACCCCGGACCTGCAGACTGGACTGTGTCTCTTGGATAGTTCAGGGGC
AGGCGGAATTCCTGGTGTAGCGGTGGAATGCGTAGAGATCAGGAAGAACACCGATGGCGAAGGCAGCCTGCTGGGGACTC
ATCGACGCTGAGGCTCGAAAGTGCGGGTAGCAAACAGGATTAGATACCCGAGTAGTCC
>t0000365_III-5;size=77;
CCTACGGGAGGCTGCAGTAGGGAATATTGCACAATGGGGGGAACCCTGATGCAGCAACGCCACGTGTGGGAAGAAGCATT
TCGGTGTGTAAACCACTGTCGTGAGGGAATAATGCTTGGTCTCGGCCAAGTTGAATGTACCTCGAAAGGAAGCACCGGCA
AACTTCGTGCCAGCAGCCGCGGTAATACGAGGGGTGCAAGCGTTGTTCGGAATCACTGGGCGTAAAGGGAGCGTAGGCGG
AGACGCAAGCAGTCTGTACAATACCGGGGCCCAACCCCGGACCTGCAGACTGGACTGTGTCTCTTGGATAGTTCAGGGGC
AGGCGGAATTCCTGGTGTAGCGGTGGAATGCGTAGAGATCAGGAAGAACACCGATGGCGAAGGCAGCCTGCTGGGGACTC
ATCGACGCTGAGGCTCGAAAGTGCGGGTAGCAAACAGGATTAGATACCCGGGTAGTCC
>t0000438_III-5;size=75;
CCTACGGGCGGCTGCAGTAGGGAATATTGCACAATGGGGGGAACCCTGATGCAGCAACGCCACGTGTGGGAAGAAGCATT
TCGGTGTGTAAACCACTGTCGTGAGGGAATAATGCTTGGTCTCGGCCAAGTTGAATGTACCTCGAAAGGAAGCACCGGCA
AACTTCGTGCCAGCAGCCGCGGTAATACGAGGGGTGCAAGCGTTGTTCGGAATCACTGGGCGTAAAGGGAGCGTAGGCGG
AGACGCAAGCAGTCTGTACAATACCGGGGCCCAACCCCGGACCTGCAGACTGGACTGTGTCTCTTGGATAGTTCAGGGGC
AGGCGGAATTCCTGGTGTAGCGGTGGAATGCGTAGAGATCAGGAAGAACACCGATGGCGAAGGCAGCCTGCTGGGGACTC
ATCGACGCTGAGGCTCGAAAGTGCGGGTAGCAAACAGGATTAGATACCCGTGTAGTCC
>t0001982_III-5;size=73;
CCTACGGGTGGCTGCAGTAGGGAATATTGCACAATGGGGGGAACCCTGATGCAGCAACGCCACGTGTGGGAAGAAGCATT
TCGGTGTGTAAACCACTGTCGTGAGGGAATAATGCTTGGTCTCGGCCAAGTTGAATGTACCTCGAAAGGAAGCACCGGCA
AACTTCGTGCCAGCAGCCGCGGTAATACGAGGGGTGCAAGCGTTGTTCGGAATCACTGGGCGTAAAGGGAGCGTAGGCGG
AGACGCAAGCAGTCTGTACAATACCGGGGCCCAACCCCGGACCTGCAGACTGGACTGTGTCTCTTGGATAGTTCAGGGGC
AGGCGGAATTCCTGGTGTAGCGGTGGAATGCGTAGAGATCAGGAAGAACACCGATGGCGAAGGCAGCCTGCTGGGGACTC
ATCGACGCTGAGGCTCGAAAGTGCGGGTAGCAAACAGGATTAGATACCCCTGTAGTCC
>t0000494_III-5;size=72;
CCTACGGGCGGCTGCAGTAGGGAATATTGCACAATGGGGGGAACCCTGATGCAGCAACGCCACGTGTGGGAAGAAGCATT
TCGGTGTGTAAACCACTGTCGTGAGGGAATAATGCTTGGTCTCGGCCAAGTTGAATGTACCTCGAAAGGAAGCACCGGCA
AACTTCGTGCCAGCAGCCGCGGTAATACGAGGGGTGCAAGCGTTGTTCGGAATCACTGGGCGTAAAGGGAGCGTAGGCGG
AGACGCAAGCAGTCTGTACAATACCGGGGCCCAACCCCGGACCTGCAGACTGGACTGTGTCTCTTGGATAGTTCAGGGGC
AGGCGGAATTCCTGGTGTAGCGGTGGAATGCGTAGAGATCAGGAAGAACACCGATGGCGAAGGCAGCCTGCTGGGGACTC
ATCGACGCTGAGGCTCGAAAGTGCGGGTAGCAAACAGGATTAGATACCCTTGTAGTCC
>t0000187_III-5;size=71;
CCTACGGGCGGCAGCAGTAGGGAATATTGCACAATGGGGGGAACCCTGATGCAGCAACGCCACGTGTGGGAAGAAGCATT
TCGGTGTGTAAACCACTGTCGTGAGGGAATAATGCTTGGTCTCGGCCAAGTTGAATGTACCTCGAAAGGAAGCACCGGCA
AACTTCGTGCCAGCAGCCGCGGTAATACGAGGGGTGCAAGCGTTGTTCGGAATCACTGGGCGTAAAGGGAGCGTAGGCGG
AGACGCAAGCAGTCTGTACAATACCGGGGCCCAACCCCGGACCTGCAGACTGGACTGTGTCTCTTGGATAGTTCAGGGGC
AGGCGGAATTCCTGGTGTAGCGGTGGAATGCGTAGAGATCAGGAAGAACACCGATGGCGAAGGCAGCCTGCTGGGGACTC
ATCGACGCTGAGGCTCGAAAGTGCGGGTAGCAAACAGGATTAGATACCCCAGTAGTCC
>t0000238_III-5;size=70;
CCTACGGGCGGCAGCAGTAGGGAATATTGCACAATGGGGGGAACCCTGATGCAGCAACGCCACGTGTGGGAAGAAGCATT
TCGGTGTGTAAACCACTGTCGTGAGGGAATAATGCTTGGTCTCGGCCAAGTTGAATGTACCTCGAAAGGAAGCACCGGCA
AACTTCGTGCCAGCAGCCGCGGTAATACGAGGGGTGCAAGCGTTGTTCGGAATCACTGGGCGTAAAGGGAGCGTAGGCGG
AGACGCAAGCAGTCTGTACAATACCGGGGCCCAACCCCGGACCTGCAGACTGGACTGTGTCTCTTGGATAGTTCAGGGGC
AGGCGGAATTCCTGGTGTAGCGGTGGAATGCGTAGAGATCAGGAAGAACACCGATGGCGAAGGCAGCCTGCTGGGGACTC
ATCGACGCTGAGGCTCGAAAGTGCGGGTAGCAAACAGGATTAGATACCCTTGTAGTCC
>t0005333_III-5;size=70;
CCTACGGGGGGCAGCAGTAGGGAATATTGCACAATGGGGGGAACCCTGATGCAGCAACGCCACGTGTGGGAAGAAGCATT
TCGGTGTGTAAACCACTGTCGTGAGGGAATAATGCTTGGTCTCGGCCAAGTTGAATGTACCTCGAAAGGAAGCACCGGCA
AACTTCGTGCCAGCAGCCGCGGTAATACGAGGGGTGCAAGCGTTGTTCGGAATCACTGGGCGTAAAGGGAGCGTAGGCGG
AGACGCAAGCAGTCTGTACAATACCGGGGCCCAACCCCGGACCTGCAGACTGGACTGTGTCTCTTGGATAGTTCAGGGGC
AGGCGGAATTCCTGGTGTAGCGGTGGAATGCGTAGAGATCAGGAAGAACACCGATGGCGAAGGCAGCCTGCTGGGGACTC
ATCGACGCTGAGGCTCGAAAGTGCGGGTAGCAAACAGGATTAGATACCCGAGTAGTCC
>t0004103_III-5;size=67;
CCTACGGGAGGCTGCAGTAGGGAATATTGCACAATGGGGGGAACCCTGATGCAGCAACGCCACGTGTGGGAAGAAGCATT
TCGGTGTGTAAACCACTGTCGTGAGGGAATAATGCTTGGTCTCGGCCAAGTTGAATGTACCTCGAAAGGAAGCACCGGCA
AACTTCGTGCCAGCAGCCGCGGTAATACGAGGGGTGCAAGCGTTGTTCGGAATCACTGGGCGTAAAGGGAGCGTAGGCGG
AGACGCAAGCAGTCTGTACAATACCGGGGCCCAACCCCGGACCTGCAGACTGGACTGTGTCTCTTGGATAGTTCAGGGGC
AGGCGGAATTCCTGGTGTAGCGGTGGAATGCGTAGAGATCAGGAAGAACACCGATGGCGAAGGCAGCCTGCTGGGGACTC
ATCGACGCTGAGGCTCGAAAGTGCGGGTAGCAAACAGGATTAGATACCCGTGTAGTCC
>t0000104_III-5;size=66;
CCTACGGGTGGCTGCAGTAGGGAATATTGCACAATGGGGGGAACCCTGATGCAGCAACGCCACGTGTGGGAAGAAGCATT
TCGGTGTGTAAACCACTGTCGTGAGGGAATAATGCTTGGTCTCGGCCAAGTTGAATGTACCTCGAAAGGAAGCACCGGCA
AACTTCGTGCCAGCAGCCGCGGTAATACGAGGGGTGCAAGCGTTGTTCGGAATCACTGGGCGTAAAGGGAGCGTAGGCGG
AGACGCAAGCAGTCTGTACAATACCGGGGCCCAACCCCGGACCTGCAGACTGGACTGTGTCTCTTGGATAGTTCAGGGGC
AGGCGGAATTCCTGGTGTAGCGGTGGAATGCGTAGAGATCAGGAAGAACACCGATGGCGAAGGCAGCCTGCTGGGGACTC
ATCGACGCTGAGGCTCGAAAGTGCGGGTAGCAAACAGGATTAGATACCCCGGTAGTCC
>t0000487_III-5;size=66;
CCTACGGGCGGCAGCAGTAGGGAATATTGCACAATGGGGGGAACCCTGATGCAGCAACGCCACGTGTGGGAAGAAGCATT
TCGGTGTGTAAACCACTGTCGTGAGGGAATAATGCTTGGTCTCGGCCAAGTTGAATGTACCTCGAAAGGAAGCACCGGCA
AACTTCGTGCCAGCAGCCGCGGTAATACGAGGGGTGCAAGCGTTGTTCGGAATCACTGGGCGTAAAGGGAGCGTAGGCGG
AGACGCAAGCAGTCTGTACAATACCGGGGCCCAACCCCGGACCTGCAGACTGGACTGTGTCTCTTGGATAGTTCAGGGGC
AGGCGGAATTCCTGGTGTAGCGGTGGAATGCGTAGAGATCAGGAAGAACACCGATGGCGAAGGCAGCCTGCTGGGGACTC
ATCGACGCTGAGGCTCGAAAGTGCGGGTAGCAAACAGGATTAGATACCCTGGTAGTCC
>t0000074_III-5;size=64;
CCTACGGGAGGCAGCAGTAGGGAATATTGCACAATGGGGGGAACCCTGATGCAGCAACGCCACGTGTGGGAAGAAGCATT
TCGGTGTGTAAACCACTGTCGTGAGGGAATAATGCTTGGTCTCGGCCAAGTTGAATGTACCTCGAAAGGAAGCACCGGCA
AACTTCGTGCCAGCAGCCGCGGTAATACGAGGGGTGCAAGCGTTGTTCGGAATCACTGGGCGTAAAGGGAGCGTAGGCGG
AGACGCAAGCAGTCTGTACAATACCGGGGCCCAACCCCGGACCTGCAGACTGGACTGTGTCTCTTGGATAGTTCAGGGGC
AGGCGGAATTCCTGGTGTAGCGGTGGAATGCGTAGAGATCAGGAAGAACACCGATGGCGAAGGCAGCCTGCTGGGGACTC
ATCGACGCTGAGGCTCGAAAGTGCGGGTAGCAAACAGGATTAGATACCCTAGTAGTCC
>t0000703_III-5;size=63;
CCTACGGGGGGCTGCAGTAGGGAATATTGCACAATGGGGGGAACCCTGATGCAGCAACGCCACGTGTGGGAAGAAGCATT
TCGGTGTGTAAACCACTGTCGTGAGGGAATAATGCTTGGTCTCGGCCAAGTTGAATGTACCTCGAAAGGAAGCACCGGCA
AACTTCGTGCCAGCAGCCGCGGTAATACGAGGGGTGCAAGCGTTGTTCGGAATCACTGGGCGTAAAGGGAGCGTAGGCGG
AGACGCAAGCAGTCTGTACAATACCGGGGCCCAACCCCGGACCTGCAGACTGGACTGTGTCTCTTGGATAGTTCAGGGGC
AGGCGGAATTCCTGGTGTAGCGGTGGAATGCGTAGAGATCAGGAAGAACACCGATGGCGAAGGCAGCCTGCTGGGGACTC
ATCGACGCTGAGGCTCGAAAGTGCGGGTAGCAAACAGGATTAGATACCCGGGTAGTCC
>t0000839_III-5;size=59;
CCTACGGGTGGCTGCAGTAGGGAATATTGCACAATGGGGGGAACCCTGATGCAGCAACGCCACGTGTGGGAAGAAGCATT
TCGGTGTGTAAACCACTGTCGTGAGGGAATAATGCTTGGTCTCGGCCAAGTTGAATGTACCTCGAAAGGAAGCACCGGCA
AACTTCGTGCCAGCAGCCGCGGTAATACGAGGGGTGCAAGCGTTGTTCGGAATCACTGGGCGTAAAGGGAGCGTAGGCGG
AGACGCAAGCAGTCTGTACAATACCGGGGCCCAACCCCGGACCTGCAGACTGGACTGTGTCTCTTGGATAGTTCAGGGGC
AGGCGGAATTCCTGGTGTAGCGGTGGAATGCGTAGAGATCAGGAAGAACACCGATGGCGAAGGCAGCCTGCTGGGGACTC
ATCGACGCTGAGGCTCGAAAGTGCGGGTAGCAAACAGGATTAGATACCCGTGTAGTCC
>t0002169_III-5;size=57;
CCTACGGGCGGCTGCAGTAGGGAATATTGCACAATGGGGGGAACCCTGATGCAGCAACGCCACGTGTGGGAAGAAGCATT
TCGGTGTGTAAACCACTGTCGTGAGGGAATAATGCTTGGTCTCGGCCAAGTTGAATGTACCTCGAAAGGAAGCACCGGCA
AACTTCGTGCCAGCAGCCGCGGTAATACGAGGGGTGCAAGCGTTGTTCGGAATCACTGGGCGTAAAGGGAGCGTAGGCGG
AGACGCAAGCAGTCTGTACAATACCGGGGCCCAACCCCGGACCTGCAGACTGGACTGTGTCTCTTGGATAGTTCAGGGGC
AGGCGGAATTCCTGGTGTAGCGGTGGAATGCGTAGAGATCAGGAAGAACACCGATGGCGAAGGCAGCCTGCTGGGGACTC
ATCGACGCTGAGGCTCGAAAGTGCGGGTAGCAAACAGGATTAGATACCCGGGTAGTCC
>t0000958_III-5;size=56;
CCTACGGGGGGCAGCAGTAGGGAATATTGCACAATGGGGGGAACCCTGATGCAGCAACGCCACGTGTGGGAAGAAGCATT
TCGGTGTGTAAACCACTGTCGTGAGGGAATAATGCTTGGTCTCGGCCAAGTTGAATGTACCTCGAAAGGAAGCACCGGCA
AACTTCGTGCCAGCAGCCGCGGTAATACGAGGGGTGCAAGCGTTGTTCGGAATCACTGGGCGTAAAGGGAGCGTAGGCGG
AGACGCAAGCAGTCTGTACAATACCGGGGCCCAACCCCGGACCTGCAGACTGGACTGTGTCTCTTGGATAGTTCAGGGGC
AGGCGGAATTCCTGGTGTAGCGGTGGAATGCGTAGAGATCAGGAAGAACACCGATGGCGAAGGCAGCCTGCTGGGGACTC
ATCGACGCTGAGGCTCGAAAGTGCGGGTAGCAAACAGGATTAGATACCCCGGTAGTCC
>t0001626_III-5;size=55;
CCTACGGGGGGCAGCAGTAGGGAATATTGCACAATGGGGGGAACCCTGATGCAGCAACGCCACGTGTGGGAAGAAGCATT
TCGGTGTGTAAACCACTGTCGTGAGGGAATAATGCTTGGTCTCGGCCAAGTTGAATGTACCTCGAAAGGAAGCACCGGCA
AACTTCGTGCCAGCAGCCGCGGTAATACGAGGGGTGCAAGCGTTGTTCGGAATCACTGGGCGTAAAGGGAGCGTAGGCGG
AGACGCAAGCAGTCTGTACAATACCGGGGCCCAACCCCGGACCTGCAGACTGGACTGTGTCTCTTGGATAGTTCAGGGGC
AGGCGGAATTCCTGGTGTAGCGGTGGAATGCGTAGAGATCAGGAAGAACACCGATGGCGAAGGCAGCCTGCTGGGGACTC
ATCGACGCTGAGGCTCGAAAGTGCGGGTAGCAAACAGGATTAGATACCCTGGTAGTCC
>t0000073_III-5;size=54;
CCTACGGGGGGCAGCAGTAGGGAATATTGCACAATGGGGGGAACCCTGATGCAGCAACGCCACGTGTGGGAAGAAGCATT
TCGGTGTGTAAACCACTGTCGTGAGGGAATAATGCTTGGTCTCGGCCAAGTTGAATGTACCTCGAAAGGAAGCACCGGCA
AACTTCGTGCCAGCAGCCGCGGTAATACGAGGGGTGCAAGCGTTGTTCGGAATCACTGGGCGTAAAGGGAGCGTAGGCGG
AGACGCAAGCAGTCTGTACAATACCGGGGCCCAACCCCGGACCTGCAGACTGGACTGTGTCTCTTGGATAGTTCAGGGGC
AGGCGGAATTCCTGGTGTAGCGGTGGAATGCGTAGAGATCAGGAAGAACACCGATGGCGAAGGCAGCCTGCTGGGGACTC
ATCGACGCTGAGGCTCGAAAGTGCGGGTAGCAAACAGGATTAGATACCCTTGTAGTCC
>t0000025_III-5;size=51;
CCTACGGGAGGCAGCAGTAGGGAATATTGCACAATGGGGGGAACCCTGATGCAGCAACGCCACGTGTGGGAAGAAGCATT
TCGGTGTGTAAACCACTGTCGTGAGGGAATAATGCTTGGTCTCGGCCAAGTTGAATGTACCTCGAAAGGAAGCACCGGCA
AACTTCGTGCCAGCAGCCGCGGTAATACGAGGGGTGCAAGCGTTGTTCGGAATCACTGGGCGTAAAGGGAGCGTAGGCGG
AGACGCAAGCAGTCTGTACAATACCGGGGCCCAACCCCGGACCTGCAGACTGGACTGTGTCTCTTGGATAGTTCAGGGGC
AGGCGGAATTCCTGGTGTAGCGGTGGAATGCGTAGAGATCAGGAAGAACACCGATGGCGAAGGCAGCCTGCTGGGGACTC
ATCGACGCTGAGGCTCGAAAGTGCGGGTAGCAAACAGGATTAGATACCCCAGTAGTCC
>t0000371_III-5;size=50;
CCTACGGGAGGCAGCAGTAGGGAATATTGCACAATGGGGGGAACCCTGATGCAGCAACGCCACGTGTGGGAAGAAGCATT
TCGGTGTGTAAACCACTGTCGTGAGGGAATAATGCTTGGTCTCGGCCAAGTTGAATGTACCTCGAAAGGAAGCACCGGCA
AACTTCGTGCCAGCAGCCGCGGTAATACGAGGGGTGCAAGCGTTGTTCGGAATCACTGGGCGTAAAGGGAGCGTAGGCGG
AGACGCAAGCAGTCTGTACAATACCGGGGCCCAACCCCGGACCTGCAGACTGGACTGTGTCTCTTGGATAGTTCAGGGGC
AGGCGGAATTCCTGGTGTAGCGGTGGAATGCGTAGAGATCAGGAAGAACACCGATGGCGAAGGCAGCCTGCTGGGGACTC
ATCGACGCTGAGGCTCGAAAGTGCGGGTAGCAAACAGGATTAGATACCCTGGTAGTCC
>t0000591_III-5;size=48;
CCTACGGGGGGCAGCAGTAGGGAATATTGCACAATGGGGGGAACCCTGATGCAGCAACGCCACGTGTGGGAAGAAGCATT
TCGGTGTGTAAACCACTGTCGTGAGGGAATAATGCTTGGTCTCGGCCAAGTTGAATGTACCTCGAAAGGAAGCACCGGCA
AACTTCGTGCCAGCAGCCGCGGTAATACGAGGGGTGCAAGCGTTGTTCGGAATCACTGGGCGTAAAGGGAGCGTAGGCGG
AGACGCAAGCAGTCTGTACAATACCGGGGCCCAACCCCGGACCTGCAGACTGGACTGTGTCTCTTGGATAGTTCAGGGGC
AGGCGGAATTCCTGGTGTAGCGGTGGAATGCGTAGAGATCAGGAAGAACACCGATGGCGAAGGCAGCCTGCTGGGGACTC
ATCGACGCTGAGGCTCGAAAGTGCGGGTAGCAAACAGGATTAGATACCCGTGTAGTCC
>t0002670_III-5;size=48;
CCTACGGGCGGCAGCAGTAGGGAATATTGCACAATGGGGGGAACCCTGATGCAGCAACGCCACGTGTGGGAAGAAGCATT
TCGGTGTGTAAACCACTGTCGTGAGGGAATAATGCTTGGTCTCGGCCAAGTTGAATGTACCTCGAAAGGAAGCACCGGCA
AACTTCGTGCCAGCAGCCGCGGTAATACGAGGGGTGCAAGCGTTGTTCGGAATCACTGGGCGTAAAGGGAGCGTAGGCGG
AGACGCAAGCAGTCTGTACAATACCGGGGCCCAACCCCGGACCTGCAGACTGGACTGTGTCTCTTGGATAGTTCAGGGGC
AGGCGGAATTCCTGGTGTAGCGGTGGAATGCGTAGAGATCAGGAAGAACACCGATGGCGAAGGCAGCCTGCTGGGGACTC
ATCGACGCTGAGGCTCGAAAGTGCGGGTAGCAAACAGGATTAGATACCCCTGTAGTCC
>t0001198_III-5;size=48;
CCTACGGGCGGCAGCAGTAGGGAATATTGCACAATGGGGGGAACCCTGATGCAGCAACGCCACGTGTGGGAAGAAGCATT
TCGGTGTGTAAACCACTGTCGTGAGGGAATAATGCTTGGTCTCGGCCAAGTTGAATGTACCTCGAAAGGAAGCACCGGCA
AACTTCGTGCCAGCAGCCGCGGTAATACGAGGGGTGCAAGCGTTGTTCGGAATCACTGGGCGTAAAGGGAGCGTAGGCGG
AGACGCAAGCAGTCTGTACAATACCGGGGCCCAACCCCGGACCTGCAGACTGGACTGTGTCTCTTGGATAGTTCAGGGGC
AGGCGGAATTCCTGGTGTAGCGGTGGAATGCGTAGAGATCAGGAAGAACACCGATGGCGAAGGCAGCCTGCTGGGGACTC
ATCGACGCTGAGGCTCGAAAGTGCGGGTAGCAAACAGGATTAGATACCCGTGTAGTCC
>t0000107_III-5;size=48;
CCTACGGGTGGCTGCAGTAGGGAATATTGCACAATGGGGGGAACCCTGATGCAGCAACGCCACGTGTGGGAAGAAGCATT
TCGGTGTGTAAACCACTGTCGTGAGGGAATAATGCTTGGTCTCGGCCAAGTTGAATGTACCTCGAAAGGAAGCACCGGCA
AACTTCGTGCCAGCAGCCGCGGTAATACGAGGGGTGCAAGCGTTGTTCGGAATCACTGGGCGTAAAGGGAGCGTAGGCGG
AGACGCAAGCAGTCTGTACAATACCGGGGCCCAACCCCGGACCTGCAGACTGGACTGTGTCTCTTGGATAGTTCAGGGGC
AGGCGGAATTCCTGGTGTAGCGGTGGAATGCGTAGAGATCAGGAAGAACACCGATGGCGAAGGCAGCCTGCTGGGGACTC
ATCGACGCTGAGGCTCGAAAGTGCGGGTAGCAAACAGGATTAGATACCCGGGTAGTCC
>t0000844_III-5;size=45;
CCTACGGGCGGCAGCAGTAGGGAATATTGCACAATGGGGGGAACCCTGATGCAGCAACGCCACGTGTGGGAAGAAGCATT
TCGGTGTGTAAACCACTGTCGTGAGGGAATAATGCTTGGTCTCGGCCAAGTTGAATGTACCTCGAAAGGAAGCACCGGCA
AACTTCGTGCCAGCAGCCGCGGTAATACGAGGGGTGCAAGCGTTGTTCGGAATCACTGGGCGTAAAGGGAGCGTAGGCGG
AGACGCAAGCAGTCTGTACAATACCGGGGCCCAACCCCGGACCTGCAGACTGGACTGTGTCTCTTGGATAGTTCAGGGGC
AGGCGGAATTCCTGGTGTAGCGGTGGAATGCGTAGAGATCAGGAAGAACACCGATGGCGAAGGCAGCCTGCTGGGGACTC
ATCGACGCTGAGGCTCGAAAGTGCGGGTAGCAAACAGGATTAGATACCCGAGTAGTCC
>t0002624_III-5;size=45;
CCTACGGGCGGCAGCAGTAGGGAATATTGCACAATGGGGGGAACCCTGATGCAGCAACGCCACGTGTGGGAAGAAGCATT
TCGGTGTGTAAACCACTGTCGTGAGGGAATAATGCTTGGTCTCGGCCAAGTTGAATGTACCTCGAAAGGAAGCACCGGCA
AACTTCGTGCCAGCAGCCGCGGTAATACGAGGGGTGCAAGCGTTGTTCGGAATCACTGGGCGTAAAGGGAGCGTAGGCGG
AGACGCAAGCAGTCTGTACAATACCGGGGCCCAACCCCGGACCTGCAGACTGGACTGTGTCTCTTGGATAGTTCAGGGGC
AGGCGGAATTCCTGGTGTAGCGGTGGAATGCGTAGAGATCAGGAAGAACACCGATGGCGAAGGCAGCCTGCTGGGGACTC
ATCGACGCTGAGGCTCGAAAGTGCGGGTAGCAAACAGGATTAGATACCCCGGTAGTCC
>t0002514_III-5;size=44;
CCTACGGGGGGCAGCAGTAGGGAATATTGCACAATGGGGGGAACCCTGATGCAGCAACGCCACGTGTGGGAAGAAGCATT
TCGGTGTGTAAACCACTGTCGTGAGGGAATAATGCTTGGTCTCGGCCAAGTTGAATGTACCTCGAAAGGAAGCACCGGCA
AACTTCGTGCCAGCAGCCGCGGTAATACGAGGGGTGCAAGCGTTGTTCGGAATCACTGGGCGTAAAGGGAGCGTAGGCGG
AGACGCAAGCAGTCTGTACAATACCGGGGCCCAACCCCGGACCTGCAGACTGGACTGTGTCTCTTGGATAGTTCAGGGGC
AGGCGGAATTCCTGGTGTAGCGGTGGAATGCGTAGAGATCAGGAAGAACACCGATGGCGAAGGCAGCCTGCTGGGGACTC
ATCGACGCTGAGGCTCGAAAGTGCGGGTAGCAAACAGGATTAGATACCCCTGTAGTCC
>t0000123_III-5;size=44;
CCTACGGGGGGCTGCAGTAAGGAATATTGGGCAATGGACGGAAGTCTGACCCAGCCATGCCGCGTGAAGGAATAAGGCCC
TATGGGTCGTAAACTTCTTTTGCCCGGGAACAACGGGGGGCTTGCGAGTCCCCGTGAGGGTACCGGGAGAATAAGCATCG
GCTAACTCCGTGCCAGCAGCCGCGGTAATACGGAGGATGCGAGCGTTATCCGGATTCATTGGGTTTAAAGGGTGCGCAGG
CGGGATGTCAAGTCGGCGGTGAAAAGCACTGGCTCAACCAGGGTCTTGCCGTCGATACTGATGTTCTTGAGTGCGGTCGA
GGCAGGCGGAATGTGACGTGTAGCGGTGAAATGCATAGATATGTCACAGAACACCGATAGCGAAGGCAGCTTGCCAGGCC
TGCACTGACGCTCATGCACGAAAGCGTGGGGATCAAACAGGATTAGATACCCCAGTAGTCC
>t0005682_III-5;size=41;
CCTACGGGAGGCAGCAGTAGGGAATATTGCACAATGGGGGGAACCCTGATGCAGCAACGCCACGTGTGGGAAGAAGCATT
TCGGTGTGTAAACCACTGTCGTGAGGGAATAATGCTTGGTCTCGGCCAAGTTGAATGTACCTCGAAAGGAAGCACCGGCA
AACTTCGTGCCAGCAGCCGCGGTAATACGAGGGGTGCAAGCGTTGTTCGGAATCACTGGGCGTAAAGGGAGCGTAGGCGG
AGACGCAAGCAGTCTGTACAATACCGGGGCCCAACCCCGGACCTGCAGACTGGACTGTGTCTCTTGGATAGTTCAGGGGC
AGGCGGAATTCCTGGTGTAGCGGTGGAATGCGTAGAGATCAGGAAGAACACCGATGGCGAAGGCAGCCTGCTGGGGACTC
ATCGACGCTGAGGCTCGAAAGTGCGGGTAGCAAACAGGATTAGATACCCTTGTAGTCC
>t0002277_III-5;size=40;
CCTACGGGAGGCAGCAGTAGGGAATATTGCACAATGGGGGGAACCCTGATGCAGCAACGCCACGTGTGGGAAGAAGCATT
TCGGTGTGTAAACCACTGTCGTGAGGGAATAATGCTTGGTCTCGGCCAAGTTGAATGTACCTCGAAAGGAAGCACCGGCA
AACTTCGTGCCAGCAGCCGCGGTAATACGAGGGGTGCAAGCGTTGTTCGGAATCACTGGGCGTAAAGGGAGCGTAGGCGG
AGACGCAAGCAGTCTGTACAATACCGGGGCCCAACCCCGGACCTGCAGACTGGACTGTGTCTCTTGGATAGTTCAGGGGC
AGGCGGAATTCCTGGTGTAGCGGTGGAATGCGTAGAGATCAGGAAGAACACCGATGGCGAAGGCAGCCTGCTGGGGACTC
ATCGACGCTGAGGCTCGAAAGTGCGGGTAGCAAACAGGATTAGATACCCGAGTAGTCC
>t0000151_III-5;size=40;
CCTACGGGGGGCTGCAGTAAGGAATATTGGGCAATGGACGGAAGTCTGACCCAGCCATGCCGCGTGAAGGAATAAGGCCC
TATGGGTCGTAAACTTCTTTTGCCCGGGAACAACGGGGGGCTTGCGAGTCCCCGTGAGGGTACCGGGAGAATAAGCATCG
GCTAACTCCGTGCCAGCAGCCGCGGTAATACGGAGGATGCGAGCGTTATCCGGATTCATTGGGTTTAAAGGGTGCGCAGG
CGGGATGTCAAGTCGGCGGTGAAAAGCACTGGCTCAACCAGGGTCTTGCCGTCGATACTGATGTTCTTGAGTGCGGTCGA
GGCAGGCGGAATGTGACGTGTAGCGGTGAAATGCATAGATATGTCACAGAACACCGATAGCGAAGGCAGCTTGCCAGGCC
TGCACTGACGCTCATGCACGAAAGCGTGGGGATCAAACAGGATTAGATACCCTAGTAGTCC
>t0003880_III-5;size=39;
CCTACGGGAGGCAGCAGTAGGGAATATTGCACAATGGGGGGAACCCTGATGCAGCAACGCCACGTGTGGGAAGAAGCATT
TCGGTGTGTAAACCACTGTCGTGAGGGAATAATGCTTGGTCTCGGCCAAGTTGAATGTACCTCGAAAGGAAGCACCGGCA
AACTTCGTGCCAGCAGCCGCGGTAATACGAGGGGTGCAAGCGTTGTTCGGAATCACTGGGCGTAAAGGGAGCGTAGGCGG
AGACGCAAGCAGTCTGTACAATACCGGGGCCCAACCCCGGACCTGCAGACTGGACTGTGTCTCTTGGATAGTTCAGGGGC
AGGCGGAATTCCTGGTGTAGCGGTGGAATGCGTAGAGATCAGGAAGAACACCGATGGCGAAGGCAGCCTGCTGGGGACTC
ATCGACGCTGAGGCTCGAAAGTGCGGGTAGCAAACAGGATTAGATACCCCTGTAGTCC
>t0001914_III-5;size=37;
CCTACGGGAGGCAGCAGTAGGGAATATTGCACAATGGGGGGAACCCTGATGCAGCAACGCCACGTGTGGGAAGAAGCATT
TCGGTGTGTAAACCACTGTCGTGAGGGAATAATGCTTGGTCTCGGCCAAGTTGAATGTACCTCGAAAGGAAGCACCGGCA
AACTTCGTGCCAGCAGCCGCGGTAATACGAGGGGTGCAAGCGTTGTTCGGAATCACTGGGCGTAAAGGGAGCGTAGGCGG
AGACGCAAGCAGTCTGTACAATACCGGGGCCCAACCCCGGACCTGCAGACTGGACTGTGTCTCTTGGATAGTTCAGGGGC
AGGCGGAATTCCTGGTGTAGCGGTGGAATGCGTAGAGATCAGGAAGAACACCGATGGCGAAGGCAGCCTGCTGGGGACTC
ATCGACGCTGAGGCTCGAAAGTGCGGGTAGCAAACAGGATTAGATACCCGTGTAGTCC
>t0000250_III-5;size=37;
CCTACGGGGGGCAGCAGTAGGGAATATTGCACAATGGGGGGAACCCTGATGCAGCAACGCCACGTGTGGGAAGAAGCATT
TCGGTGTGTAAACCACTGTCGTGAGGGAATAATGCTTGGTCTCGGCCAAGTTGAATGTACCTCGAAAGGAAGCACCGGCA
AACTTCGTGCCAGCAGCCGCGGTAATACGAGGGGTGCAAGCGTTGTTCGGAATCACTGGGCGTAAAGGGAGCGTAGGCGG
AGACGCAAGCAGTCTGTACAATACCGGGGCCCAACCCCGGACCTGCAGACTGGACTGTGTCTCTTGGATAGTTCAGGGGC
AGGCGGAATTCCTGGTGTAGCGGTGGAATGCGTAGAGATCAGGAAGAACACCGATGGCGAAGGCAGCCTGCTGGGGACTC
ATCGACGCTGAGGCTCGAAAGTGCGGGTAGCAAACAGGATTAGATACCCGGGTAGTCC
>t0008226_III-5;size=34;
CCTACGGGGGGCTGCAGTAAGGAATATTGGGCAATGGACGGAAGTCTGACCCAGCCATGCCGCGTGAAGGAATAAGGCCC
TATGGGTCGTAAACTTCTTTTGCCCGGGAACAACGGGGGGCTTGCGAGTCCCCGTGAGGGTACCGGGAGAATAAGCATCG
GCTAACTCCGTGCCAGCAGCCGCGGTAATACGGAGGATGCGAGCGTTATCCGGATTCATTGGGTTTAAAGGGTGCGCAGG
CGGGATGTCAAGTCGGCGGTGAAAAGCACTGGCTCAACCAGGGTCTTGCCGTCGATACTGATGTTCTTGAGTGCGGTCGA
GGCAGGCGGAATGTGACGTGTAGCGGTGAAATGCATAGATATGTCACAGAACACCGATAGCGAAGGCAGCTTGCCAGGCC
TGCACTGACGCTCATGCACGAAAGCGTGGGGATCAAACAGGATTAGATACCCTTGTAGTCC
>t0002272_III-5;size=33;
CCTACGGGGGGCTGCAGTGAGGAATATTGGTCAATGGGCGAGAGCCTGAACCAGCCATGTCGCGTGGAGGAATAAGGATC
TATGGTTCGTAAACTCCTTTTGCGGGGGGATAAAGTGCGGGACGTGTCCCGCTTTGCAGGTACCCCGCGAATAAGCATCG
GCTAACTCCGTGCCAGCAGCCGCGGTAATACGGAGGATGCGAGCGTTATCCGGATTTATTGGGTTTAAAGGGTGCGTAGG
CGGCCCCTTAAGTCGGCGGTGAAATTTCCGGGCTCAACCCGGTCACTGCCGTCGAAACTGGGGGGCTTGAGTGCGTTTGG
GGTGGCTGGAATGTGCGGTGTAGCGGTGAAATGCATAGATATCGCACAGAACGCCGATCGCGGAGGCAGGTCACCAAGCC
GCAACTGACGCTGAGGCACGAAAGCGCGGGGATCGAACAGGATTAGATACCCCAGTAGTCC
>t0003694_III-5;size=33;
CCTACGGGAGGCAGCAGTAGGGAATATTGCACAATGGGGGGAACCCTGATGCAGCAACGCCACGTGTGGGAAGAAGCATT
TCGGTGTGTAAACCACTGTCGTGAGGGAATAATGCTTGGTCTCGGCCAAGTTGAATGTACCTCGAAAGGAAGCACCGGCA
AACTTCGTGCCAGCAGCCGCGGTAATACGAGGGGTGCAAGCGTTGTTCGGAATCACTGGGCGTAAAGGGAGCGTAGGCGG
AGACGCAAGCAGTCTGTACAATACCGGGGCCCAACCCCGGACCTGCAGACTGGACTGTGTCTCTTGGATAGTTCAGGGGC
AGGCGGAATTCCTGGTGTAGCGGTGGAATGCGTAGAGATCAGGAAGAACACCGATGGCGAAGGCAGCCTGCTGGGGACTC
ATCGACGCTGAGGCTCGAAAGTGCGGGTAGCAAACAGGATTAGATACCCGGGTAGTCC
>t0000456_III-5;size=32;
CCTACGGGAGGCTGCAGTAAGGAATATTGGGCAATGGACGGAAGTCTGACCCAGCCATGCCGCGTGAAGGAATAAGGCCC
TATGGGTCGTAAACTTCTTTTGCCCGGGAACAACGGGGGGCTTGCGAGTCCCCGTGAGGGTACCGGGAGAATAAGCATCG
GCTAACTCCGTGCCAGCAGCCGCGGTAATACGGAGGATGCGAGCGTTATCCGGATTCATTGGGTTTAAAGGGTGCGCAGG
CGGGATGTCAAGTCGGCGGTGAAAAGCACTGGCTCAACCAGGGTCTTGCCGTCGATACTGATGTTCTTGAGTGCGGTCGA
GGCAGGCGGAATGTGACGTGTAGCGGTGAAATGCATAGATATGTCACAGAACACCGATAGCGAAGGCAGCTTGCCAGGCC
TGCACTGACGCTCATGCACGAAAGCGTGGGGATCAAACAGGATTAGATACCCCAGTAGTCC
>t0002209_III-5;size=32;
CCTACGGGAGGCAGCAGTAGGGAATATTGCACAATGGGGGGAACCCTGATGCAGCAACGCCACGTGTGGGAAGAAGCATT
TCGGTGTGTAAACCACTGTCGTGAGGGAATAATGCTTGGTCTCGGCCAAGTTGAATGTACCTCGAAAGGAAGCACCGGCA
AACTTCGTGCCAGCAGCCGCGGTAATACGAGGGGTGCAAGCGTTGTTCGGAATCACTGGGCGTAAAGGGAGCGTAGGCGG
AGACGCAAGCAGTCTGTACAATACCGGGGCCCAACCCCGGACCTGCAGACTGGACTGTGTCTCTTGGATAGTTCAGGGGC
AGGCGGAATTCCTGGTGTAGCGGTGGAATGCGTAGAGATCAGGAAGAACACCGATGGCGAAGGCAGCCTGCTGGGGACTC
ATCGACGCTGAGGCTCGAAAGTGCGGGTAGCAAACAGGATTAGATACCCCGGTAGTCC
>t0003075_III-5;size=31;
CCTACGGGGGGCTGCAGTGAGGAATATTGGTCAATGGGCGAGAGCCTGAACCAGCCATGTCGCGTGGAGGAATAAGGATC
TATGGTTCGTAAACTCCTTTTGCGGGGGGATAAAGTGCGGGACGTGTCCCGCTTTGCAGGTACCCCGCGAATAAGCATCG
GCTAACTCCGTGCCAGCAGCCGCGGTAATACGGAGGATGCGAGCGTTATCCGGATTTATTGGGTTTAAAGGGTGCGTAGG
CGGCCCCTTAAGTCGGCGGTGAAATTTCCGGGCTCAACCCGGTCACTGCCGTCGAAACTGGGGGGCTTGAGTGCGTTTGG
GGTGGCTGGAATGTGCGGTGTAGCGGTGAAATGCATAGATATCGCACAGAACGCCGATCGCGGAGGCAGGTCACCAAGCC
GCAACTGACGCTGAGGCACGAAAGCGCGGGGATCGAACAGGATTAGATACCCGAGTAGTCC
>t0000338_III-5;size=31;
CCTACGGGGGGCTGCAGTAAGGAATATTGGGCAATGGACGGAAGTCTGACCCAGCCATGCCGCGTGAAGGAATAAGGCCC
TATGGGTCGTAAACTTCTTTTGCCCGGGAACAACGGGGGGCTTGCGAGTCCCCGTGAGGGTACCGGGAGAATAAGCATCG
GCTAACTCCGTGCCAGCAGCCGCGGTAATACGGAGGATGCGAGCGTTATCCGGATTCATTGGGTTTAAAGGGTGCGCAGG
CGGGATGTCAAGTCGGCGGTGAAAAGCACTGGCTCAACCAGGGTCTTGCCGTCGATACTGATGTTCTTGAGTGCGGTCGA
GGCAGGCGGAATGTGACGTGTAGCGGTGAAATGCATAGATATGTCACAGAACACCGATAGCGAAGGCAGCTTGCCAGGCC
TGCACTGACGCTCATGCACGAAAGCGTGGGGATCAAACAGGATTAGATACCCGAGTAGTCC
>t0000929_III-5;size=30;
CCTACGGGGGGCTGCAGTAAGGAATATTGGGCAATGGACGGAAGTCTGACCCAGCCATGCCGCGTGAAGGAATAAGGCCC
TATGGGTCGTAAACTTCTTTTGCCCGGGAACAACGGGGGGCTTGCGAGTCCCCGTGAGGGTACCGGGAGAATAAGCATCG
GCTAACTCCGTGCCAGCAGCCGCGGTAATACGGAGGATGCGAGCGTTATCCGGATTCATTGGGTTTAAAGGGTGCGCAGG
CGGGATGTCAAGTCGGCGGTGAAAAGCACTGGCTCAACCAGGGTCTTGCCGTCGATACTGATGTTCTTGAGTGCGGTCGA
GGCAGGCGGAATGTGACGTGTAGCGGTGAAATGCATAGATATGTCACAGAACACCGATAGCGAAGGCAGCTTGCCAGGCC
TGCACTGACGCTCATGCACGAAAGCGTGGGGATCAAACAGGATTAGATACCCCGGTAGTCC
>t0010621_III-5;size=30;
CCTACGGGCGGCAGCAGTAGGGAATATTGCACAATGGGGGGAACCCTGATGCAGCAACGCCACGTGTGGGAAGAAGCATT
TCGGTGTGTAAACCACTGTCGTGAGGGAATAATGCTTGGTCTCGGCCAAGTTGAATGTACCTCGAAAGGAAGCACCGGCA
AACTTCGTGCCAGCAGCCGCGGTAATACGAGGGGTGCAAGCGTTGTTCGGAATCACTGGGCGTAAAGGGAGCGTAGGCGG
AGACGCAAGCAGTCTGTACAATACCGGGGCCCAACCCCGGACCTGCAGACTGGACTGTGTCTCTTGGATAGTTCAGGGGC
AGGCGGAATTCCTGGTGTAGCGGTGGAATGCGTAGAGATCAGGAAGAACACCGATGGCGAAGGCAGCCTGCTGGGGACTC
ATCGACGCTGAGGCTCGAAAGTGCGGGTAGCAAACAGGATTAGATACCCGGGTAGTCC
>t0004749_III-5;size=30;
CCTACGGGCGGCTGCAGTAAGGAATATTGGGCAATGGACGGAAGTCTGACCCAGCCATGCCGCGTGAAGGAATAAGGCCC
TATGGGTCGTAAACTTCTTTTGCCCGGGAACAACGGGGGGCTTGCGAGTCCCCGTGAGGGTACCGGGAGAATAAGCATCG
GCTAACTCCGTGCCAGCAGCCGCGGTAATACGGAGGATGCGAGCGTTATCCGGATTCATTGGGTTTAAAGGGTGCGCAGG
CGGGATGTCAAGTCGGCGGTGAAAAGCACTGGCTCAACCAGGGTCTTGCCGTCGATACTGATGTTCTTGAGTGCGGTCGA
GGCAGGCGGAATGTGACGTGTAGCGGTGAAATGCATAGATATGTCACAGAACACCGATAGCGAAGGCAGCTTGCCAGGCC
TGCACTGACGCTCATGCACGAAAGCGTGGGGATCAAACAGGATTAGATACCCTAGTAGTCC
>t0005767_III-5;size=29;
CCTACGGGCGGCTGCAGTGAGGAATATTGGTCAATGGACGGAAGTCTGAACCAGCCATGCCGCGTGAAGGAAGAATGCCC
TATGGGTTGTAAACTTCTTTTGTGCGAGAGTAATAAGGGGGGTGCGCCCCCCGATGAGAGTATCGTACGAATAAGCATCG
GCTAACTCCGTGCCAGCAGCCGCGGTAATACGGAGGATGCAAGCGTTATCCGGATTTATTGGGTTTAAAGGGTGCGTAGG
CGGACCTTTAAGTCAGCGGTGAAATATCCCGGCTCAACCGGGAGGCTGCCGTTGATACTGGAGGACTTGAGGGCGAACGG
CGCCGGCGGAATATGTCATGTAGCGGTGAAATGCATAGATATGACATAGAACACCGATCGCGAAGGCAGCTGGCGAGGAC
GCGACTGACGCTGAGGCACGAAGGTGCGGGGATCAAACAGGATTAGATACCCTAGTAGTCC
>t0003425_III-5;size=29;
CCTACGGGCGGCTGCAGTAAGGAATATTGGGCAATGGACGGAAGTCTGACCCAGCCATGCCGCGTGAAGGAATAAGGCCC
TATGGGTCGTAAACTTCTTTTGCCCGGGAACAACGGGGGGCTTGCGAGTCCCCGTGAGGGTACCGGGAGAATAAGCATCG
GCTAACTCCGTGCCAGCAGCCGCGGTAATACGGAGGATGCGAGCGTTATCCGGATTCATTGGGTTTAAAGGGTGCGCAGG
CGGGATGTCAAGTCGGCGGTGAAAAGCACTGGCTCAACCAGGGTCTTGCCGTCGATACTGATGTTCTTGAGTGCGGTCGA
GGCAGGCGGAATGTGACGTGTAGCGGTGAAATGCATAGATATGTCACAGAACACCGATAGCGAAGGCAGCTTGCCAGGCC
TGCACTGACGCTCATGCACGAAAGCGTGGGGATCAAACAGGATTAGATACCCTGGTAGTCC
>t0000678_III-5;size=29;
CCTACGGGGGGCTGCAGTAGGGAATCTTCGGCAATGGGGGCAACCCTGACCGAGCAACGCCGCGTGAGTGAAGAAGGTTT
TCGGATCGTAAAGCTCTGTTGTAAGAGAAGAACGTGTGTGAGAGTGGAAAGTTCACACAGTGACGGTAACTTACCAGAAA
GGGACGGCTAACTACGTGCCAGCAGCCGCGGTAATACGTAGGTCCCGAGCGTTGTCCGGATTTATTGGGCGTAAAGCGAG
CGCAGGCGGTTTAATAAGTCTGAAGTTAAAGGCAGTGGCTTAACCATTGTTCGCTTTGGAAACTGTTAGACTTGAGTGCA
GAAGGGGAGAGTGGAATTCCATGTGTAGCGGTGAAATGCGTAGATATATGGAGGAACACCGGTGGCGAAAGCGGCTCTCT
GGTCTGTAACTGACGCTGAGGCTCGAAAGCGTGGGGAGCAAACAGGATTAGATACCCCAGTAGTCC
>t0002110_III-5;size=28;
CCTACGGGGGGCTGCAGTGAGGAATATTGGTCAATGGACGGAAGTCTGAACCAGCCATGCCGCGTGAAGGAAGAATGCCC
TATGGGTTGTAAACTTCTTTTGTGCGAGAGTAATAAGGGGGGTGCGCCCCCCGATGAGAGTATCGTACGAATAAGCATCG
GCTAACTCCGTGCCAGCAGCCGCGGTAATACGGAGGATGCAAGCGTTATCCGGATTTATTGGGTTTAAAGGGTGCGTAGG
CGGACCTTTAAGTCAGCGGTGAAATATCCCGGCTCAACCGGGAGGCTGCCGTTGATACTGGAGGACTTGAGGGCGAACGG
CGCCGGCGGAATATGTCATGTAGCGGTGAAATGCATAGATATGACATAGAACACCGATCGCGAAGGCAGCTGGCGAGGAC
GCGACTGACGCTGAGGCACGAAGGTGCGGGGATCAAACAGGATTAGATACCCTAGTAGTCC
>t0001143_III-5;size=27;
CCTACGGGGGGCTGCAGTGAGGAATATTGGTCAATGGACGGAAGTCTGAACCAGCCATGCCGCGTGAAGGAAGAATGCCC
TATGGGTTGTAAACTTCTTTTGTGCGAGAGTAATAAGGGGGGTGCGCCCCCCGATGAGAGTATCGTACGAATAAGCATCG
GCTAACTCCGTGCCAGCAGCCGCGGTAATACGGAGGATGCAAGCGTTATCCGGATTTATTGGGTTTAAAGGGTGCGTAGG
CGGACCTTTAAGTCAGCGGTGAAATATCCCGGCTCAACCGGGAGGCTGCCGTTGATACTGGAGGACTTGAGGGCGAACGG
CGCCGGCGGAATATGTCATGTAGCGGTGAAATGCATAGATATGACATAGAACACCGATCGCGAAGGCAGCTGGCGAGGAC
GCGACTGACGCTGAGGCACGAAGGTGCGGGGATCAAACAGGATTAGATACCCCAGTAGTCC
>t0007822_III-5;size=26;
CCTACGGGGGGCTGCAGTAAGGAATATTGGGCAATGGACGGAAGTCTGACCCAGCCATGCCGCGTGAAGGAATAAGGCCC
TATGGGTCGTAAACTTCTTTTGCCCGGGAACAACGGGGGGCTTGCGAGTCCCCGTGAGGGTACCGGGAGAATAAGCATCG
GCTAACTCCGTGCCAGCAGCCGCGGTAATACGGAGGATGCGAGCGTTATCCGGATTCATTGGGTTTAAAGGGTGCGCAGG
CGGGATGTCAAGTCGGCGGTGAAAAGCACTGGCTCAACCAGGGTCTTGCCGTCGATACTGATGTTCTTGAGTGCGGTCGA
GGCAGGCGGAATGTGACGTGTAGCGGTGAAATGCATAGATATGTCACAGAACACCGATAGCGAAGGCAGCTTGCCAGGCC
TGCACTGACGCTCATGCACGAAAGCGTGGGGATCAAACAGGATTAGATACCCTGGTAGTCC
>t0005269_III-5;size=26;
CCTACGGGGGGCTGCAGTGAGGAATATTGGTCAATGGACGGAAGTCTGAACCAGCCATGCCGCGTGAAGGAAGAATGCCC
TATGGGTTGTAAACTTCTTTTGTGCGAGAGTAATAAGGGGGGTGCGCCCCCCGATGAGAGTATCGTACGAATAAGCATCG
GCTAACTCCGTGCCAGCAGCCGCGGTAATACGGAGGATGCAAGCGTTATCCGGATTTATTGGGTTTAAAGGGTGCGTAGG
CGGACCTTTAAGTCAGCGGTGAAATATCCCGGCTCAACCGGGAGGCTGCCGTTGATACTGGAGGACTTGAGGGCGAACGG
CGCCGGCGGAATATGTCATGTAGCGGTGAAATGCATAGATATGACATAGAACACCGATCGCGAAGGCAGCTGGCGAGGAC
GCGACTGACGCTGAGGCACGAAGGTGCGGGGATCAAACAGGATTAGATACCCGAGTAGTCC
>t0006563_III-5;size=26;
CCTACGGGAGGCTGCAGTAAGGAATATTGGGCAATGGACGGAAGTCTGACCCAGCCATGCCGCGTGAAGGAATAAGGCCC
TATGGGTCGTAAACTTCTTTTGCCCGGGAACAACGGGGGGCTTGCGAGTCCCCGTGAGGGTACCGGGAGAATAAGCATCG
GCTAACTCCGTGCCAGCAGCCGCGGTAATACGGAGGATGCGAGCGTTATCCGGATTCATTGGGTTTAAAGGGTGCGCAGG
CGGGATGTCAAGTCGGCGGTGAAAAGCACTGGCTCAACCAGGGTCTTGCCGTCGATACTGATGTTCTTGAGTGCGGTCGA
GGCAGGCGGAATGTGACGTGTAGCGGTGAAATGCATAGATATGTCACAGAACACCGATAGCGAAGGCAGCTTGCCAGGCC
TGCACTGACGCTCATGCACGAAAGCGTGGGGATCAAACAGGATTAGATACCCTAGTAGTCC
>t0002530_III-5;size=26;
CCTACGGGGGGCTGCAGTAGGGAATCTTCGGCAATGGGGGCAACCCTGACCGAGCAACGCCGCGTGAGTGAAGAAGGTTT
TCGGATCGTAAAGCTCTGTTGTAAGAGAAGAACGTGTGTGAGAGTGGAAAGTTCACACAGTGACGGTAACTTACCAGAAA
GGGACGGCTAACTACGTGCCAGCAGCCGCGGTAATACGTAGGTCCCGAGCGTTGTCCGGATTTATTGGGCGTAAAGCGAG
CGCAGGCGGTTTAATAAGTCTGAAGTTAAAGGCAGTGGCTTAACCATTGTTCGCTTTGGAAACTGTTAGACTTGAGTGCA
GAAGGGGAGAGTGGAATTCCATGTGTAGCGGTGAAATGCGTAGATATATGGAGGAACACCGGTGGCGAAAGCGGCTCTCT
GGTCTGTAACTGACGCTGAGGCTCGAAAGCGTGGGGAGCAAACAGGATTAGATACCCTAGTAGTCC
>t0007512_III-5;size=26;
CCTACGGGCGGCTGCAGTAAGGAATATTGGGCAATGGACGGAAGTCTGACCCAGCCATGCCGCGTGAAGGAATAAGGCCC
TATGGGTCGTAAACTTCTTTTGCCCGGGAACAACGGGGGGCTTGCGAGTCCCCGTGAGGGTACCGGGAGAATAAGCATCG
GCTAACTCCGTGCCAGCAGCCGCGGTAATACGGAGGATGCGAGCGTTATCCGGATTCATTGGGTTTAAAGGGTGCGCAGG
CGGGATGTCAAGTCGGCGGTGAAAAGCACTGGCTCAACCAGGGTCTTGCCGTCGATACTGATGTTCTTGAGTGCGGTCGA
GGCAGGCGGAATGTGACGTGTAGCGGTGAAATGCATAGATATGTCACAGAACACCGATAGCGAAGGCAGCTTGCCAGGCC
TGCACTGACGCTCATGCACGAAAGCGTGGGGATCAAACAGGATTAGATACCCCAGTAGTCC
>t0002634_III-5;size=25;
CCTACGGGGGGCTGCAGCTAAGAATATTCCGCAATGGACGAAAGTCTGACGGAGCGACGCCGCGTGGATGATGAAGGTCG
GAAGATTGTAAAATCCTTTTATGACTGAGGAATAAGTCTGTTGAGAGAAACGGCAGATGGTGACTGTAGGTCATGAATAA
GCAACGGCTAATTACGTGCCAGCAGCCGCGGTAACACGTAAGTTGCGAGCGTTGTTCGGAATTATTGGGCGTAAAGGGCA
TGTAGGCGGTTTTGCAAGCTTGGTGTGAAATCCCGGAGCTCAACTCCGGAATTGCGTTGAGAACTGCATAACTAGAGTCA
CTGAGGGGCAATCAGAATTCCAGGTGTAGGGGTGAAATCTGTAGATATCTGGAAGAATACCAATGGCGAAGGCAGGTTAC
CAGCAGATGACTGACGCTGAGGTGCGAAGGTGCGGGGAGCAAACAGGATTAGATACCCTAGTAGTCC
>t0001667_III-5;size=24;
CCTACGGGGGGCTGCAGTGAGGAATATTGGTCAATGGGCGAGAGCCTGAACCAGCCATGTCGCGTGGAGGAATAAGGATC
TATGGTTCGTAAACTCCTTTTGCGGGGGGATAAAGTGCGGGACGTGTCCCGCTTTGCAGGTACCCCGCGAATAAGCATCG
GCTAACTCCGTGCCAGCAGCCGCGGTAATACGGAGGATGCGAGCGTTATCCGGATTTATTGGGTTTAAAGGGTGCGTAGG
CGGCCCCTTAAGTCGGCGGTGAAATTTCCGGGCTCAACCCGGTCACTGCCGTCGAAACTGGGGGGCTTGAGTGCGTTTGG
GGTGGCTGGAATGTGCGGTGTAGCGGTGAAATGCATAGATATCGCACAGAACGCCGATCGCGGAGGCAGGTCACCAAGCC
GCAACTGACGCTGAGGCACGAAAGCGCGGGGATCGAACAGGATTAGATACCCTAGTAGTCC
>t0020022_III-5;size=24;
CCTACGGGAGGCTGCAGTGAGGAATATTGGTCAATGGGCGAGAGCCTGAACCAGCCATGTCGCGTGGAGGAATAAGGATC
TATGGTTCGTAAACTCCTTTTGCGGGGGGATAAAGTGCGGGACGTGTCCCGCTTTGCAGGTACCCCGCGAATAAGCATCG
GCTAACTCCGTGCCAGCAGCCGCGGTAATACGGAGGATGCGAGCGTTATCCGGATTTATTGGGTTTAAAGGGTGCGTAGG
CGGCCCCTTAAGTCGGCGGTGAAATTTCCGGGCTCAACCCGGTCACTGCCGTCGAAACTGGGGGGCTTGAGTGCGTTTGG
GGTGGCTGGAATGTGCGGTGTAGCGGTGAAATGCATAGATATCGCACAGAACGCCGATCGCGGAGGCAGGTCACCAAGCC
GCAACTGACGCTGAGGCACGAAAGCGCGGGGATCGAACAGGATTAGATACCCTAGTAGTCC
>t0006269_III-5;size=23;
CCTACGGGGGGCTGCAGTAAGGAATATTGGGCAATGGACGGAAGTCTGACCCAGCCATGCCGCGTGAAGGAATAAGGCCC
TATGGGTCGTAAACTTCTTTTGCCCGGGAACAACGGGGGGCTTGCGAGTCCCCGTGAGGGTACCGGGAGAATAAGCATCG
GCTAACTCCGTGCCAGCAGCCGCGGTAATACGGAGGATGCGAGCGTTATCCGGATTCATTGGGTTTAAAGGGTGCGCAGG
CGGGATGTCAAGTCGGCGGTGAAAAGCACTGGCTCAACCAGGGTCTTGCCGTCGATACTGATGTTCTTGAGTGCGGTCGA
GGCAGGCGGAATGTGACGTGTAGCGGTGAAATGCATAGATATGTCACAGAACACCGATAGCGAAGGCAGCTTGCCAGGCC
TGCACTGACGCTCATGCACGAAAGCGTGGGGATCAAACAGGATTAGATACCCGGGTAGTCC
>t0004987_III-5;size=23;
CCTACGGGCGGCTGCAGTAAGGAATATTGGGCAATGGACGGAAGTCTGACCCAGCCATGCCGCGTGAAGGAATAAGGCCC
TATGGGTCGTAAACTTCTTTTGCCCGGGAACAACGGGGGGCTTGCGAGTCCCCGTGAGGGTACCGGGAGAATAAGCATCG
GCTAACTCCGTGCCAGCAGCCGCGGTAATACGGAGGATGCGAGCGTTATCCGGATTCATTGGGTTTAAAGGGTGCGCAGG
CGGGATGTCAAGTCGGCGGTGAAAAGCACTGGCTCAACCAGGGTCTTGCCGTCGATACTGATGTTCTTGAGTGCGGTCGA
GGCAGGCGGAATGTGACGTGTAGCGGTGAAATGCATAGATATGTCACAGAACACCGATAGCGAAGGCAGCTTGCCAGGCC
TGCACTGACGCTCATGCACGAAAGCGTGGGGATCAAACAGGATTAGATACCCTTGTAGTCC
>t0003163_III-5;size=22;
CCTACGGGGGGCTGCAGTAGGGAATCTTCGGCAATGGGGGCAACCCTGACCGAGCAACGCCGCGTGAGTGAAGAAGGTTT
TCGGATCGTAAAGCTCTGTTGTAAGAGAAGAACGTGTGTGAGAGTGGAAAGTTCACACAGTGACGGTAACTTACCAGAAA
GGGACGGCTAACTACGTGCCAGCAGCCGCGGTAATACGTAGGTCCCGAGCGTTGTCCGGATTTATTGGGCGTAAAGCGAG
CGCAGGCGGTTTAATAAGTCTGAAGTTAAAGGCAGTGGCTTAACCATTGTTCGCTTTGGAAACTGTTAGACTTGAGTGCA
GAAGGGGAGAGTGGAATTCCATGTGTAGCGGTGAAATGCGTAGATATATGGAGGAACACCGGTGGCGAAAGCGGCTCTCT
GGTCTGTAACTGACGCTGAGGCTCGAAAGCGTGGGGAGCAAACAGGATTAGATACCCGAGTAGTCC
>t0001078_III-5;size=22;
CCTACGGGCGGCAGCAGTAAGGAATATTGGGCAATGGACGGAAGTCTGACCCAGCCATGCCGCGTGAAGGAATAAGGCCC
TATGGGTCGTAAACTTCTTTTGCCCGGGAACAACGGGGGGCTTGCGAGTCCCCGTGAGGGTACCGGGAGAATAAGCATCG
GCTAACTCCGTGCCAGCAGCCGCGGTAATACGGAGGATGCGAGCGTTATCCGGATTCATTGGGTTTAAAGGGTGCGCAGG
CGGGATGTCAAGTCGGCGGTGAAAAGCACTGGCTCAACCAGGGTCTTGCCGTCGATACTGATGTTCTTGAGTGCGGTCGA
GGCAGGCGGAATGTGACGTGTAGCGGTGAAATGCATAGATATGTCACAGAACACCGATAGCGAAGGCAGCTTGCCAGGCC
TGCACTGACGCTCATGCACGAAAGCGTGGGGATCAAACAGGATTAGATACCCTAGTAGTCC
>t0009370_III-5;size=22;
CCTACGGGTGGCTGCAGTGAGGAATATTGGTCAATGGACGGAAGTCTGAACCAGCCATGCCGCGTGAAGGAAGAATGCCC
TATGGGTTGTAAACTTCTTTTGTGCGAGAGTAATAAGGGGGGTGCGCCCCCCGATGAGAGTATCGTACGAATAAGCATCG
GCTAACTCCGTGCCAGCAGCCGCGGTAATACGGAGGATGCAAGCGTTATCCGGATTTATTGGGTTTAAAGGGTGCGTAGG
CGGACCTTTAAGTCAGCGGTGAAATATCCCGGCTCAACCGGGAGGCTGCCGTTGATACTGGAGGACTTGAGGGCGAACGG
CGCCGGCGGAATATGTCATGTAGCGGTGAAATGCATAGATATGACATAGAACACCGATCGCGAAGGCAGCTGGCGAGGAC
GCGACTGACGCTGAGGCACGAAGGTGCGGGGATCAAACAGGATTAGATACCCTAGTAGTCC
>t0000750_III-5;size=22;
CCTACGGGGGGCTGCAGTAGGGAATCTTCGGCAATGGGGGCAACCCTGACCGAGCAACGCCGCGTGAGTGAAGAAGGTTT
TCGGATCGTAAAGCTCTGTTGTAAGAGAAGAACGTGTGTGAGAGTGGAAAGTTCACACAGTGACGGTAACTTACCAGAAA
GGGACGGCTAACTACGTGCCAGCAGCCGCGGTAATACGTAGGTCCCGAGCGTTGTCCGGATTTATTGGGCGTAAAGCGAG
CGCAGGCGGTTTAATAAGTCTGAAGTTAAAGGCAGTGGCTTAACCATTGTTCGCTTTGGAAACTGTTAGACTTGAGTGCA
GAAGGGGAGAGTGGAATTCCATGTGTAGCGGTGAAATGCGTAGATATATGGAGGAACACCGGTGGCGAAAGCGGCTCTCT
GGTCTGTAACTGACGCTGAGGCTCGAAAGCGTGGGGAGCAAACAGGATTAGATACCCTTGTAGTCC
>t0002298_III-5;size=22;
CCTACGGGCGGCTGCAGTGAGGAATATTGGTCAATGGACGGAAGTCTGAACCAGCCATGCCGCGTGAAGGAAGAATGCCC
TATGGGTTGTAAACTTCTTTTGTGCGAGAGTAATAAGGGGGGTGCGCCCCCCGATGAGAGTATCGTACGAATAAGCATCG
GCTAACTCCGTGCCAGCAGCCGCGGTAATACGGAGGATGCAAGCGTTATCCGGATTTATTGGGTTTAAAGGGTGCGTAGG
CGGACCTTTAAGTCAGCGGTGAAATATCCCGGCTCAACCGGGAGGCTGCCGTTGATACTGGAGGACTTGAGGGCGAACGG
CGCCGGCGGAATATGTCATGTAGCGGTGAAATGCATAGATATGACATAGAACACCGATCGCGAAGGCAGCTGGCGAGGAC
GCGACTGACGCTGAGGCACGAAGGTGCGGGGATCAAACAGGATTAGATACCCTGGTAGTCC
>t0000447_III-5;size=21;
CCTACGGGAGGCTGCAGTGAGGAATATTGGTCAATGGACGGAAGTCTGAACCAGCCATGCCGCGTGAAGGAAGAATGCCC
TATGGGTTGTAAACTTCTTTTGTGCGAGAGTAATAAGGGGGGTGCGCCCCCCGATGAGAGTATCGTACGAATAAGCATCG
GCTAACTCCGTGCCAGCAGCCGCGGTAATACGGAGGATGCAAGCGTTATCCGGATTTATTGGGTTTAAAGGGTGCGTAGG
CGGACCTTTAAGTCAGCGGTGAAATATCCCGGCTCAACCGGGAGGCTGCCGTTGATACTGGAGGACTTGAGGGCGAACGG
CGCCGGCGGAATATGTCATGTAGCGGTGAAATGCATAGATATGACATAGAACACCGATCGCGAAGGCAGCTGGCGAGGAC
GCGACTGACGCTGAGGCACGAAGGTGCGGGGATCAAACAGGATTAGATACCCCAGTAGTCC
>t0006472_III-5;size=21;
CCTACGGGCGGCTGCAGTGAGGAATATTGGTCAATGGACGCAAGTCTGAACCAGCCATGCCGCGTGCAGGAATAAGGCCC
TATGGGTCGTAAACTGCTTTTGTGGTGGAGCAATAAGTCGTACGTGTACGGCGATGAGAGTACATCACGAATAAGCATCG
GCTAACTCCGTGCCAGCAGCCGCGGTAATACGGAGGATGCAAGCGTTATCCGGATTTATTGGGTTTAAAGGGTGCGTAGG
CTGTGGTCCAAGTCAGGGGTGAAAGCCCGGAGCTCAACTCCGGAACTGCCTTTGATACTGGATTGCTGGAATACGGATGC
CGTGGGAGGAATGAGTAGTGTAGCGGTGAAATGCATAGATATTACTCAGAACACCGATTGCGAAGGCATCTCACGAATCC
GTCATTGACGCTGAGGCACGAAAGCGTGGGGATCAAACAGGATTAGATACCCCAGTAGTCC
>t0008003_III-5;size=21;
CCTACGGGGGGCTGCAGTAAGGAATATTGGGCAATGGACGGAAGTCTGACCCAGCCATGCCGCGTGAAGGAATAAGGCCC
TATGGGTCGTAAACTTCTTTTGCCCGGGAACAACGGGGGGCTTGCGAGTCCCCGTGAGGGTACCGGGAGAATAAGCATCG
GCTAACTCCGTGCCAGCAGCCGCGGTAATACGGAGGATGCGAGCGTTATCCGGATTCATTGGGTTTAAAGGGTGCGCAGG
CGGGATGTCAAGTCGGCGGTGAAAAGCACTGGCTCAACCAGGGTCTTGCCGTCGATACTGATGTTCTTGAGTGCGGTCGA
GGCAGGCGGAATGTGACGTGTAGCGGTGAAATGCATAGATATGTCACAGAACACCGATAGCGAAGGCAGCTTGCCAGGCC
TGCACTGACGCTCATGCACGAAAGCGTGGGGATCAAACAGGATTAGATACCCGTGTAGTCC
>t0000255_III-5;size=21;
CCTACGGGAGGCTGCAGTGAGGAATATTGGTCAATGGACGGAAGTCTGAACCAGCCATGCCGCGTGAAGGAAGAATGCCC
TATGGGTTGTAAACTTCTTTTGTGCGAGAGTAATAAGGGGGGTGCGCCCCCCGATGAGAGTATCGTACGAATAAGCATCG
GCTAACTCCGTGCCAGCAGCCGCGGTAATACGGAGGATGCAAGCGTTATCCGGATTTATTGGGTTTAAAGGGTGCGTAGG
CGGACCTTTAAGTCAGCGGTGAAATATCCCGGCTCAACCGGGAGGCTGCCGTTGATACTGGAGGACTTGAGGGCGAACGG
CGCCGGCGGAATATGTCATGTAGCGGTGAAATGCATAGATATGACATAGAACACCGATCGCGAAGGCAGCTGGCGAGGAC
GCGACTGACGCTGAGGCACGAAGGTGCGGGGATCAAACAGGATTAGATACCCGAGTAGTCC
>t0003176_III-5;size=21;
CCTACGGGTGGCTGCAGTAAGGAATATTGGGCAATGGACGGAAGTCTGACCCAGCCATGCCGCGTGAAGGAATAAGGCCC
TATGGGTCGTAAACTTCTTTTGCCCGGGAACAACGGGGGGCTTGCGAGTCCCCGTGAGGGTACCGGGAGAATAAGCATCG
GCTAACTCCGTGCCAGCAGCCGCGGTAATACGGAGGATGCGAGCGTTATCCGGATTCATTGGGTTTAAAGGGTGCGCAGG
CGGGATGTCAAGTCGGCGGTGAAAAGCACTGGCTCAACCAGGGTCTTGCCGTCGATACTGATGTTCTTGAGTGCGGTCGA
GGCAGGCGGAATGTGACGTGTAGCGGTGAAATGCATAGATATGTCACAGAACACCGATAGCGAAGGCAGCTTGCCAGGCC
TGCACTGACGCTCATGCACGAAAGCGTGGGGATCAAACAGGATTAGATACCCCAGTAGTCC
>t0001891_III-5;size=21;
CCTACGGGTGGCTGCAGTGAGGAATATTGGTCAATGGGCGAGAGCCTGAACCAGCCATGTCGCGTGGAGGAATAAGGATC
TATGGTTCGTAAACTCCTTTTGCGGGGGGATAAAGTGCGGGACGTGTCCCGCTTTGCAGGTACCCCGCGAATAAGCATCG
GCTAACTCCGTGCCAGCAGCCGCGGTAATACGGAGGATGCGAGCGTTATCCGGATTTATTGGGTTTAAAGGGTGCGTAGG
CGGCCCCTTAAGTCGGCGGTGAAATTTCCGGGCTCAACCCGGTCACTGCCGTCGAAACTGGGGGGCTTGAGTGCGTTTGG
GGTGGCTGGAATGTGCGGTGTAGCGGTGAAATGCATAGATATCGCACAGAACGCCGATCGCGGAGGCAGGTCACCAAGCC
GCAACTGACGCTGAGGCACGAAAGCGCGGGGATCGAACAGGATTAGATACCCCAGTAGTCC
>t0004313_III-5;size=21;
CCTACGGGCGGCTGCAGTAAGGAATATTGGGCAATGGACGGAAGTCTGACCCAGCCATGCCGCGTGAAGGAATAAGGCCC
TATGGGTCGTAAACTTCTTTTGCCCGGGAACAACGGGGGGCTTGCGAGTCCCCGTGAGGGTACCGGGAGAATAAGCATCG
GCTAACTCCGTGCCAGCAGCCGCGGTAATACGGAGGATGCGAGCGTTATCCGGATTCATTGGGTTTAAAGGGTGCGCAGG
CGGGATGTCAAGTCGGCGGTGAAAAGCACTGGCTCAACCAGGGTCTTGCCGTCGATACTGATGTTCTTGAGTGCGGTCGA
GGCAGGCGGAATGTGACGTGTAGCGGTGAAATGCATAGATATGTCACAGAACACCGATAGCGAAGGCAGCTTGCCAGGCC
TGCACTGACGCTCATGCACGAAAGCGTGGGGATCAAACAGGATTAGATACCCGAGTAGTCC
>t0003823_III-5;size=21;
CCTACGGGGGGCTGCAGTGAGGAATATTGGTCAATGGACGGAAGTCTGAACCAGCCATGCCGCGTGAAGGAAGAATGCCC
TATGGGTTGTAAACTTCTTTTGTGCGAGAGTAATAAGGGGGGTGCGCCCCCCGATGAGAGTATCGTACGAATAAGCATCG
GCTAACTCCGTGCCAGCAGCCGCGGTAATACGGAGGATGCAAGCGTTATCCGGATTTATTGGGTTTAAAGGGTGCGTAGG
CGGACCTTTAAGTCAGCGGTGAAATATCCCGGCTCAACCGGGAGGCTGCCGTTGATACTGGAGGACTTGAGGGCGAACGG
CGCCGGCGGAATATGTCATGTAGCGGTGAAATGCATAGATATGACATAGAACACCGATCGCGAAGGCAGCTGGCGAGGAC
GCGACTGACGCTGAGGCACGAAGGTGCGGGGATCAAACAGGATTAGATACCCTGGTAGTCC
>t0003307_III-5;size=20;
CCTACGGGAGGCTGCAGTAGGGAATCTTCGGCAATGGGGGCAACCCTGACCGAGCAACGCCGCGTGAGTGAAGAAGGTTT
TCGGATCGTAAAGCTCTGTTGTAAGAGAAGAACGTGTGTGAGAGTGGAAAGTTCACACAGTGACGGTAACTTACCAGAAA
GGGACGGCTAACTACGTGCCAGCAGCCGCGGTAATACGTAGGTCCCGAGCGTTGTCCGGATTTATTGGGCGTAAAGCGAG
CGCAGGCGGTTTAATAAGTCTGAAGTTAAAGGCAGTGGCTTAACCATTGTTCGCTTTGGAAACTGTTAGACTTGAGTGCA
GAAGGGGAGAGTGGAATTCCATGTGTAGCGGTGAAATGCGTAGATATATGGAGGAACACCGGTGGCGAAAGCGGCTCTCT
GGTCTGTAACTGACGCTGAGGCTCGAAAGCGTGGGGAGCAAACAGGATTAGATACCCCAGTAGTCC
>t0007481_III-5;size=20;
CCTACGGGTGGCTGCAGTAAGGAATATTGGGCAATGGACGGAAGTCTGACCCAGCCATGCCGCGTGAAGGAATAAGGCCC
TATGGGTCGTAAACTTCTTTTGCCCGGGAACAACGGGGGGCTTGCGAGTCCCCGTGAGGGTACCGGGAGAATAAGCATCG
GCTAACTCCGTGCCAGCAGCCGCGGTAATACGGAGGATGCGAGCGTTATCCGGATTCATTGGGTTTAAAGGGTGCGCAGG
CGGGATGTCAAGTCGGCGGTGAAAAGCACTGGCTCAACCAGGGTCTTGCCGTCGATACTGATGTTCTTGAGTGCGGTCGA
GGCAGGCGGAATGTGACGTGTAGCGGTGAAATGCATAGATATGTCACAGAACACCGATAGCGAAGGCAGCTTGCCAGGCC
TGCACTGACGCTCATGCACGAAAGCGTGGGGATCAAACAGGATTAGATACCCTTGTAGTCC
>t0009171_III-5;size=20;
CCTACGGGTGGCAGCAGTAGGGAATATTGCACAATGGGGGGAACCCTGATGCAGCAACGCCACGTGTGGGAAGAAGCATT
TCGGTGTGTAAACCACTGTCGTGAGGGAATAATGCTTGGTCTCGGCCAAGTTGAATGTACCTCGAAAGGAAGCACCGGCA
AACTTCGTGCCAGCAGCCGCGGTAATACGAGGGGTGCAAGCGTTGTTCGGAATCACTGGGCGTAAAGGGAGCGTAGGCGG
AGACGCAAGCAGTCTGTACAATACCGGGGCCCAACCCCGGACCTGCAGACTGGACTGTGTCTCTTGGATAGTTCAGGGGC
AGGCGGAATTCCTGGTGTAGCGGTGGAATGCGTAGAGATCAGGAAGAACACCGATGGCGAAGGCAGCCTGCTGGGGACTC
ATCGACGCTGAGGCTCGAAAGTGCGGGTAGCAAACAGGATTAGATACCCTAGTAGTCC
>t0002015_III-5;size=20;
CCTACGGGCGGCTGCAGTGAGGAATATTGGTCAATGGGCGAGAGCCTGAACCAGCCATGTCGCGTGGAGGAATAAGGATC
TATGGTTCGTAAACTCCTTTTGCGGGGGGATAAAGTGCGGGACGTGTCCCGCTTTGCAGGTACCCCGCGAATAAGCATCG
GCTAACTCCGTGCCAGCAGCCGCGGTAATACGGAGGATGCGAGCGTTATCCGGATTTATTGGGTTTAAAGGGTGCGTAGG
CGGCCCCTTAAGTCGGCGGTGAAATTTCCGGGCTCAACCCGGTCACTGCCGTCGAAACTGGGGGGCTTGAGTGCGTTTGG
GGTGGCTGGAATGTGCGGTGTAGCGGTGAAATGCATAGATATCGCACAGAACGCCGATCGCGGAGGCAGGTCACCAAGCC
GCAACTGACGCTGAGGCACGAAAGCGCGGGGATCGAACAGGATTAGATACCCCAGTAGTCC
>t0003874_III-5;size=20;
CCTACGGGCGGCTGCAGTAGGGAATCTTCGGCAATGGGGGCAACCCTGACCGAGCAACGCCGCGTGAGTGAAGAAGGTTT
TCGGATCGTAAAGCTCTGTTGTAAGAGAAGAACGTGTGTGAGAGTGGAAAGTTCACACAGTGACGGTAACTTACCAGAAA
GGGACGGCTAACTACGTGCCAGCAGCCGCGGTAATACGTAGGTCCCGAGCGTTGTCCGGATTTATTGGGCGTAAAGCGAG
CGCAGGCGGTTTAATAAGTCTGAAGTTAAAGGCAGTGGCTTAACCATTGTTCGCTTTGGAAACTGTTAGACTTGAGTGCA
GAAGGGGAGAGTGGAATTCCATGTGTAGCGGTGAAATGCGTAGATATATGGAGGAACACCGGTGGCGAAAGCGGCTCTCT
GGTCTGTAACTGACGCTGAGGCTCGAAAGCGTGGGGAGCAAACAGGATTAGATACCCTTGTAGTCC
>t0001659_III-5;size=19;
CCTACGGGGGGCTGCAGTGAGGAATATTGGTCAATGGGCGGAAGCCTGAACCAGCCAAGTCGCGTGAAGGAAGAAGGTAT
TATGTATTGTAAACTTCTTTAGCTGTGGAGCAATAAGGGCTATGCATAGCCTGATGAGAGTACACAGAGAATAAGGATCG
GCTAACTCCGTGCCAGCAGCCGCGGTAATACGGAGGATCCGAGCGTTATCCGGATTTATTGGGTTTAAAGGGTGCGCAGG
CGGCGTTTTAAGTCAGTGGTAAAATCGTGGGGCTCAACCCCATCCTGCCATTGATACTGGAGCGCTTGATTGCGGTCGAG
GTTTGCGGAATTCGTCGTGTAGCGGTGAAATGCATAGATATGACGAAGAACACCGATTGCGTAGGCAGCAGACCAGGCCG
TAAATGACGCTCATGCACGAAAGTGCGGGGATCGAACAGGATTAGATACCCCAGTAGTCC
>t0000126_III-5;size=19;
CCTACGGGGGGCTGCAGTAGGGAATATTGCACAATGGGGGGAACCCTGATGCAGCAACGCCACGTGTGGGAAGAAGCATT
TCGGTGTGTAAACCACTGTCGTGAGGGAATAAGACCCGCCCCCGGGCGGGGTTGAATGTACCTCGAAAGGAAGCACCGGC
AAACTTCGTGCCAGCAGCCGCGGTAATACGAGGGGTGCAAGCGTTGTTCGGAATCACTGGGCGTAAAGGGAGCGTAGGCG
GAGAAGCAAGCGGTCTGTACAAGACCGGGGCCCAACCCCGGACCTGCAGACCGGACTGCTCCTCTTGGATAGTTCAGGGG
CAGGCGGAATTCCTGGTGTAGCGGTGGAATGCGTAGAGATCAGGAAGAACACCGATGGCGAAGGCAGCCTGCTGGGGACT
CATCGACGCTGAGGCTCGAAAGTGCGGGTAGCAAACAGGATTAGATACCCCAGTAGTCC
>t0009403_III-5;size=19;
CCTACGGGGGGCTGCAGCTAAGAATATTCCGCAATGGACGAAAGTCTGACGGAGCGACGCCGCGTGGATGATGAAGGCCG
GAAGGTTGTAAAATCCTTTTGAAACCGAGGAATAAGCCGTGCAGGGAATGGCACGGTGGTGACTGTAAGTTTTGAATAAG
CAACGGCTAATTACGTGCCAGCAGCCGCGGTAACACGTAAGTTGCGAGCGTTGTTCGGAATTATTGGGCGTAAAGGGCAT
GTAGGCGGACCGGCAAGCTTGGTGTGGAATACCGTGGCTCAACCACGGAATTGCATTGAGAACTACCGGACTAGAGTTAG
TGAGGGGGAGCCGGAATTCCAGGTGTAGGGGTGAAATCTGTAGATATCTGGAAGAACACCAATGGCGAAGGCAGGCTTCT
ATCACATGACTGACGCTGAGGTGCGAAGGTGCGGGGAGCAAACAGGATTAGATACCCCAGTAGTCC
>t0005275_III-5;size=19;
CCTACGGGGGGCTGCAGCTAAGAATATTCCGCAATGGACGAAAGTCTGACGGAGCGACGCCGCGTGGATGATGAAGGTCG
GAAGATTGTAAAATCCTTTTATGACTGAGGAATAAGTCTGTTGAGAGAAACGGCAGATGGTGACTGTAGGTCATGAATAA
GCAACGGCTAATTACGTGCCAGCAGCCGCGGTAACACGTAAGTTGCGAGCGTTGTTCGGAATTATTGGGCGTAAAGGGCA
TGTAGGCGGTTTTGCAAGCTTGGTGTGAAATCCCGGAGCTCAACTCCGGAATTGCGTTGAGAACTGCATAACTAGAGTCA
CTGAGGGGCAATCAGAATTCCAGGTGTAGGGGTGAAATCTGTAGATATCTGGAAGAATACCAATGGCGAAGGCAGGTTAC
CAGCAGATGACTGACGCTGAGGTGCGAAGGTGCGGGGAGCAAACAGGATTAGATACCCCAGTAGTCC
>t0008527_III-5;size=19;
CCTACGGGGGGCTGCAGTAGGGAATCTTCGGCAATGGGGGCAACCCTGACCGAGCAACGCCGCGTGAGTGAAGAAGGTTT
TCGGATCGTAAAGCTCTGTTGTAAGAGAAGAACGTGTGTGAGAGTGGAAAGTTCACACAGTGACGGTAACTTACCAGAAA
GGGACGGCTAACTACGTGCCAGCAGCCGCGGTAATACGTAGGTCCCGAGCGTTGTCCGGATTTATTGGGCGTAAAGCGAG
CGCAGGCGGTTTAATAAGTCTGAAGTTAAAGGCAGTGGCTTAACCATTGTTCGCTTTGGAAACTGTTAGACTTGAGTGCA
GAAGGGGAGAGTGGAATTCCATGTGTAGCGGTGAAATGCGTAGATATATGGAGGAACACCGGTGGCGAAAGCGGCTCTCT
GGTCTGTAACTGACGCTGAGGCTCGAAAGCGTGGGGAGCAAACAGGATTAGATACCCTGGTAGTCC
>t0013225_III-5;size=19;
CCTACGGGTGGCTGCAGTAAGGAATATTGGGCAATGGACGGAAGTCTGACCCAGCCATGCCGCGTGAAGGAATAAGGCCC
TATGGGTCGTAAACTTCTTTTGCCCGGGAACAACGGGGGGCTTGCGAGTCCCCGTGAGGGTACCGGGAGAATAAGCATCG
GCTAACTCCGTGCCAGCAGCCGCGGTAATACGGAGGATGCGAGCGTTATCCGGATTCATTGGGTTTAAAGGGTGCGCAGG
CGGGATGTCAAGTCGGCGGTGAAAAGCACTGGCTCAACCAGGGTCTTGCCGTCGATACTGATGTTCTTGAGTGCGGTCGA
GGCAGGCGGAATGTGACGTGTAGCGGTGAAATGCATAGATATGTCACAGAACACCGATAGCGAAGGCAGCTTGCCAGGCC
TGCACTGACGCTCATGCACGAAAGCGTGGGGATCAAACAGGATTAGATACCCGAGTAGTCC
>t0023216_III-5;size=19;
CCTACGGGAGGCTGCAGTGAGGAATATTGGTCAATGGGCGAGAGCCTGAACCAGCCATGTCGCGTGGAGGAATAAGGATC
TATGGTTCGTAAACTCCTTTTGCGGGGGGATAAAGTGCGGGACGTGTCCCGCTTTGCAGGTACCCCGCGAATAAGCATCG
GCTAACTCCGTGCCAGCAGCCGCGGTAATACGGAGGATGCGAGCGTTATCCGGATTTATTGGGTTTAAAGGGTGCGTAGG
CGGCCCCTTAAGTCGGCGGTGAAATTTCCGGGCTCAACCCGGTCACTGCCGTCGAAACTGGGGGGCTTGAGTGCGTTTGG
GGTGGCTGGAATGTGCGGTGTAGCGGTGAAATGCATAGATATCGCACAGAACGCCGATCGCGGAGGCAGGTCACCAAGCC
GCAACTGACGCTGAGGCACGAAAGCGCGGGGATCGAACAGGATTAGATACCCTGGTAGTCC
>t0013049_III-5;size=19;
CCTACGGGCGGCAGCAGTGAGGAATATTGGTCAATGGACGGAAGTCTGAACCAGCCATGCCGCGTGAAGGAAGAATGCCC
TATGGGTTGTAAACTTCTTTTGTGCGAGAGTAATAAGGGGGGTGCGCCCCCCGATGAGAGTATCGTACGAATAAGCATCG
GCTAACTCCGTGCCAGCAGCCGCGGTAATACGGAGGATGCAAGCGTTATCCGGATTTATTGGGTTTAAAGGGTGCGTAGG
CGGACCTTTAAGTCAGCGGTGAAATATCCCGGCTCAACCGGGAGGCTGCCGTTGATACTGGAGGACTTGAGGGCGAACGG
CGCCGGCGGAATATGTCATGTAGCGGTGAAATGCATAGATATGACATAGAACACCGATCGCGAAGGCAGCTGGCGAGGAC
GCGACTGACGCTGAGGCACGAAGGTGCGGGGATCAAACAGGATTAGATACCCTAGTAGTCC
>t0000545_III-5;size=19;
CCTACGGGTGGCTGCAGTGAGGAATATTGGTCAATGGGCGAGAGCCTGAACCAGCCATGTCGCGTGGAGGAATAAGGATC
TATGGTTCGTAAACTCCTTTTGCGGGGGGATAAAGTGCGGGACGTGTCCCGCTTTGCAGGTACCCCGCGAATAAGCATCG
GCTAACTCCGTGCCAGCAGCCGCGGTAATACGGAGGATGCGAGCGTTATCCGGATTTATTGGGTTTAAAGGGTGCGTAGG
CGGCCCCTTAAGTCGGCGGTGAAATTTCCGGGCTCAACCCGGTCACTGCCGTCGAAACTGGGGGGCTTGAGTGCGTTTGG
GGTGGCTGGAATGTGCGGTGTAGCGGTGAAATGCATAGATATCGCACAGAACGCCGATCGCGGAGGCAGGTCACCAAGCC
GCAACTGACGCTGAGGCACGAAAGCGCGGGGATCGAACAGGATTAGATACCCGAGTAGTCC
>t0002548_III-5;size=19;
CCTACGGGAGGCTGCAGTAAGGAATATTGGGCAATGGACGGAAGTCTGACCCAGCCATGCCGCGTGAAGGAATAAGGCCC
TATGGGTCGTAAACTTCTTTTGCCCGGGAACAACGGGGGGCTTGCGAGTCCCCGTGAGGGTACCGGGAGAATAAGCATCG
GCTAACTCCGTGCCAGCAGCCGCGGTAATACGGAGGATGCGAGCGTTATCCGGATTCATTGGGTTTAAAGGGTGCGCAGG
CGGGATGTCAAGTCGGCGGTGAAAAGCACTGGCTCAACCAGGGTCTTGCCGTCGATACTGATGTTCTTGAGTGCGGTCGA
GGCAGGCGGAATGTGACGTGTAGCGGTGAAATGCATAGATATGTCACAGAACACCGATAGCGAAGGCAGCTTGCCAGGCC
TGCACTGACGCTCATGCACGAAAGCGTGGGGATCAAACAGGATTAGATACCCGTGTAGTCC
>t0000061_III-5;size=18;
CCTACGGGAGGCTGCAGTGAGGAATATTGGTCAATGGACGGAAGTCTGAACCAGCCATGCCGCGTGAAGGAAGAATGCCC
TATGGGTTGTAAACTTCTTTTGTGCGAGAGTAATAAGGGGGGTGCGCCCCCCGATGAGAGTATCGTACGAATAAGCATCG
GCTAACTCCGTGCCAGCAGCCGCGGTAATACGGAGGATGCAAGCGTTATCCGGATTTATTGGGTTTAAAGGGTGCGTAGG
CGGACCTTTAAGTCAGCGGTGAAATATCCCGGCTCAACCGGGAGGCTGCCGTTGATACTGGAGGACTTGAGGGCGAACGG
CGCCGGCGGAATATGTCATGTAGCGGTGAAATGCATAGATATGACATAGAACACCGATCGCGAAGGCAGCTGGCGAGGAC
GCGACTGACGCTGAGGCACGAAGGTGCGGGGATCAAACAGGATTAGATACCCTGGTAGTCC
>t0002062_III-5;size=18;
CCTACGGGTGGCTGCAGTAAGGAATATTGGGCAATGGACGGAAGTCTGACCCAGCCATGCCGCGTGAAGGAATAAGGCCC
TATGGGTCGTAAACTTCTTTTGCCCGGGAACAACGGGGGGCTTGCGAGTCCCCGTGAGGGTACCGGGAGAATAAGCATCG
GCTAACTCCGTGCCAGCAGCCGCGGTAATACGGAGGATGCGAGCGTTATCCGGATTCATTGGGTTTAAAGGGTGCGCAGG
CGGGATGTCAAGTCGGCGGTGAAAAGCACTGGCTCAACCAGGGTCTTGCCGTCGATACTGATGTTCTTGAGTGCGGTCGA
GGCAGGCGGAATGTGACGTGTAGCGGTGAAATGCATAGATATGTCACAGAACACCGATAGCGAAGGCAGCTTGCCAGGCC
TGCACTGACGCTCATGCACGAAAGCGTGGGGATCAAACAGGATTAGATACCCTAGTAGTCC
>t0004985_III-5;size=18;
CCTACGGGGGGCTGCAGCTAAGAATATTCCGCAATGGACGAAAGTCTGACGGAGCGACGCCGCGTGGATGATGAAGGCCG
GAAGGTTGTAAAATCCTTTTGAAACCGAGGAATAAGTCCTGCAGGGAATGGCAGGATGGTGACTGTAAGTTTTGAATAAG
CAACGGCTAATTACGTGCCAGCAGCCGCGGTAACACGTAAGTTGCGAGCGTTGTTCGGAATTATTGGGCGTAAAGGGCAT
GTAGGCGGACCGGCAAGCTTGGTGTGGAATCCCGTGGCTTAACCACGGAACTGCATTGAGAACTACCGGACTAGAGTGAG
TGAGGGGGAGCCGGAATTCCAGGTGTAGGGGTGAAATCTGTAGATATCTGGAAGAACACCAATGGCGAAGGCAGGCTTCT
ATCACATGACTGACGCTGAGGTGCGAAGGTGCGGGGATCAAACAGGATTAGATACCCTAGTAGTCC
>t0015318_III-5;size=18;
CCTACGGGCGGCTGCAGTGAGGAATATTGGTCAATGGACGGAAGTCTGAACCAGCCATGCCGCGTGAAGGAAGAATGCCC
TATGGGTTGTAAACTTCTTTTGTGCGAGAGTAATAAGGGGGGTGCGCCCCCCGATGAGAGTATCGTACGAATAAGCATCG
GCTAACTCCGTGCCAGCAGCCGCGGTAATACGGAGGATGCAAGCGTTATCCGGATTTATTGGGTTTAAAGGGTGCGTAGG
CGGACCTTTAAGTCAGCGGTGAAATATCCCGGCTCAACCGGGAGGCTGCCGTTGATACTGGAGGACTTGAGGGCGAACGG
CGCCGGCGGAATATGTCATGTAGCGGTGAAATGCATAGATATGACATAGAACACCGATCGCGAAGGCAGCTGGCGAGGAC
GCGACTGACGCTGAGGCACGAAGGTGCGGGGATCAAACAGGATTAGATACCCCAGTAGTCC
>t0000102_III-5;size=18;
CCTACGGGGGGCTGCAGCTAAGAATATTCCGCAATGGACGAAAGTCTGACGGAGCGACGCCGCGTGGATGATGAAGGCCG
GAAGGTTGTAAAATCCTTTTATGACTGAGGAATAAGTATGGTGAGAGAAACGCCATATGGTGACTGTAGGTCATGAATAA
GCAACGGCTAATTACGTGCCAGCAGCCGCGGTAACACGTAAGTTGCGAGCGTTGTTCGGAATTATTGGGCGTAAAGGGCA
TGTAGGCGGTTTTGCAAGCTTGGTGTGAAATCCCGGGGCTTAACTCCGGAATTGCGTTGAGAACTGCATAACTAGAGTCA
CTGAGGGGCAATCAGAATTCCAGGTGTAGGGGTGAAATCTGTAGATATCTGGAAGAATACCAATGGCGAAGGCAGGTTAC
CAGCAGATGACTGACGCTGAGGTGCGAAGGTGCGGGGAGCAAACAGGATTAGATACCCCAGTAGTCC
>t0004310_III-5;size=18;
CCTACGGGGGGCTGCAGTGAGGAATATTGGTCAATGGGCGAGAGCCTGAACCAGCCATGTCGCGTGGAGGAATAAGGATC
TATGGTTCGTAAACTCCTTTTGCGGGGGGATAAAGTGCGGGACGTGTCCCGCTTTGCAGGTACCCCGCGAATAAGCATCG
GCTAACTCCGTGCCAGCAGCCGCGGTAATACGGAGGATGCGAGCGTTATCCGGATTTATTGGGTTTAAAGGGTGCGTAGG
CGGCCCCTTAAGTCGGCGGTGAAATTTCCGGGCTCAACCCGGTCACTGCCGTCGAAACTGGGGGGCTTGAGTGCGTTTGG
GGTGGCTGGAATGTGCGGTGTAGCGGTGAAATGCATAGATATCGCACAGAACGCCGATCGCGGAGGCAGGTCACCAAGCC
GCAACTGACGCTGAGGCACGAAAGCGCGGGGATCGAACAGGATTAGATACCCTTGTAGTCC
>t0003205_III-5;size=18;
CCTACGGGCGGCTGCAGTGAGGAATATTGGTCAATGGACGGAAGTCTGAACCAGCCATGCCGCGTGAAGGAAGAATGCCC
TATGGGTTGTAAACTTCTTTTGTGCGAGAGTAATAAGGGGGGTGCGCCCCCCGATGAGAGTATCGTACGAATAAGCATCG
GCTAACTCCGTGCCAGCAGCCGCGGTAATACGGAGGATGCAAGCGTTATCCGGATTTATTGGGTTTAAAGGGTGCGTAGG
CGGACCTTTAAGTCAGCGGTGAAATATCCCGGCTCAACCGGGAGGCTGCCGTTGATACTGGAGGACTTGAGGGCGAACGG
CGCCGGCGGAATATGTCATGTAGCGGTGAAATGCATAGATATGACATAGAACACCGATCGCGAAGGCAGCTGGCGAGGAC
GCGACTGACGCTGAGGCACGAAGGTGCGGGGATCAAACAGGATTAGATACCCTTGTAGTCC
>t0002564_III-5;size=18;
CCTACGGGGGGCTGCAGTGAGGAATATTGGTCAATGGACGGAAGTCTGAACCAGCCATGCCGCGTGAAGGAAGAATGCCC
TATGGGTTGTAAACTTCTTTTGTGCGAGAGTAATAAGGGGGGTGCGCCCCCCGATGAGAGTATCGTACGAATAAGCATCG
GCTAACTCCGTGCCAGCAGCCGCGGTAATACGGAGGATGCAAGCGTTATCCGGATTTATTGGGTTTAAAGGGTGCGTAGG
CGGACCTTTAAGTCAGCGGTGAAATATCCCGGCTCAACCGGGAGGCTGCCGTTGATACTGGAGGACTTGAGGGCGAACGG
CGCCGGCGGAATATGTCATGTAGCGGTGAAATGCATAGATATGACATAGAACACCGATCGCGAAGGCAGCTGGCGAGGAC
GCGACTGACGCTGAGGCACGAAGGTGCGGGGATCAAACAGGATTAGATACCCTTGTAGTCC
>t0009494_III-5;size=18;
CCTACGGGGGGCAGCAGTGAGGAATATTGGTCAATGGACGGAAGTCTGAACCAGCCATGCCGCGTGAAGGAAGAATGCCC
TATGGGTTGTAAACTTCTTTTGTGCGAGAGTAATAAGGGGGGTGCGCCCCCCGATGAGAGTATCGTACGAATAAGCATCG
GCTAACTCCGTGCCAGCAGCCGCGGTAATACGGAGGATGCAAGCGTTATCCGGATTTATTGGGTTTAAAGGGTGCGTAGG
CGGACCTTTAAGTCAGCGGTGAAATATCCCGGCTCAACCGGGAGGCTGCCGTTGATACTGGAGGACTTGAGGGCGAACGG
CGCCGGCGGAATATGTCATGTAGCGGTGAAATGCATAGATATGACATAGAACACCGATCGCGAAGGCAGCTGGCGAGGAC
GCGACTGACGCTGAGGCACGAAGGTGCGGGGATCAAACAGGATTAGATACCCGAGTAGTCC
>t0003950_III-5;size=17;
CCTACGGGTGGCTGCAGTGAGGAATATTGGTCAATGGACGCAAGTCTGAACCAGCCATGCCGCGTGCAGGAATAAGGCCC
TATGGGTCGTAAACTGCTTTTGTGGTGGAGCAATAAGTCGTACGTGTACGGCGATGAGAGTACATCACGAATAAGCATCG
GCTAACTCCGTGCCAGCAGCCGCGGTAATACGGAGGATGCAAGCGTTATCCGGATTTATTGGGTTTAAAGGGTGCGTAGG
CTGTGGTCCAAGTCAGGGGTGAAAGCCCGGAGCTCAACTCCGGAACTGCCTTTGATACTGGATTGCTGGAATACGGATGC
CGTGGGAGGAATGAGTAGTGTAGCGGTGAAATGCATAGATATTACTCAGAACACCGATTGCGAAGGCATCTCACGAATCC
GTCATTGACGCTGAGGCACGAAAGCGTGGGGATCAAACAGGATTAGATACCCTAGTAGTCC
>t0007235_III-5;size=17;
CCTACGGGGGGCTGCAGTGAGGAATATTGGTCAATGGACGGAAGTCTGAACCAGCCATGCCGCGTGAAGGAAGAATGCCC
TATGGGTTGTAAACTTCTTTTGTGCGAGAGTAATAAGGGGGGTGCGCCCCCCGATGAGAGTATCGTACGAATAAGCATCG
GCTAACTCCGTGCCAGCAGCCGCGGTAATACGGAGGATGCAAGCGTTATCCGGATTTATTGGGTTTAAAGGGTGCGTAGG
CGGACCTTTAAGTCAGCGGTGAAATATCCCGGCTCAACCGGGAGGCTGCCGTTGATACTGGAGGACTTGAGGGCGAACGG
CGCCGGCGGAATATGTCATGTAGCGGTGAAATGCATAGATATGACATAGAACACCGATCGCGAAGGCAGCTGGCGAGGAC
GCGACTGACGCTGAGGCACGAAGGTGCGGGGATCAAACAGGATTAGATACCCCGGTAGTCC
>t0002358_III-5;size=17;
CCTACGGGCGGCAGCAGTGAGGAATATTGGTCAATGGACGGAAGTCTGAACCAGCCATGCCGCGTGAAGGAAGAATGCCC
TATGGGTTGTAAACTTCTTTTGTGCGAGAGTAATAAGGGGGGTGCGCCCCCCGATGAGAGTATCGTACGAATAAGCATCG
GCTAACTCCGTGCCAGCAGCCGCGGTAATACGGAGGATGCAAGCGTTATCCGGATTTATTGGGTTTAAAGGGTGCGTAGG
CGGACCTTTAAGTCAGCGGTGAAATATCCCGGCTCAACCGGGAGGCTGCCGTTGATACTGGAGGACTTGAGGGCGAACGG
CGCCGGCGGAATATGTCATGTAGCGGTGAAATGCATAGATATGACATAGAACACCGATCGCGAAGGCAGCTGGCGAGGAC
GCGACTGACGCTGAGGCACGAAGGTGCGGGGATCAAACAGGATTAGATACCCCAGTAGTCC
>t0011118_III-5;size=17;
CCTACGGGAGGCTGCAGTAAGGAATATTGGGCAATGGACGGAAGTCTGACCCAGCCATGCCGCGTGAAGGAATAAGGCCC
TATGGGTCGTAAACTTCTTTTGCCCGGGAACAACGGGGGGCTTGCGAGTCCCCGTGAGGGTACCGGGAGAATAAGCATCG
GCTAACTCCGTGCCAGCAGCCGCGGTAATACGGAGGATGCGAGCGTTATCCGGATTCATTGGGTTTAAAGGGTGCGCAGG
CGGGATGTCAAGTCGGCGGTGAAAAGCACTGGCTCAACCAGGGTCTTGCCGTCGATACTGATGTTCTTGAGTGCGGTCGA
GGCAGGCGGAATGTGACGTGTAGCGGTGAAATGCATAGATATGTCACAGAACACCGATAGCGAAGGCAGCTTGCCAGGCC
TGCACTGACGCTCATGCACGAAAGCGTGGGGATCAAACAGGATTAGATACCCCTGTAGTCC
>t0001265_III-5;size=17;
CCTACGGGCGGCTGCAGTAGGGAATCTTCGGCAATGGGGGCAACCCTGACCGAGCAACGCCGCGTGAGTGAAGAAGGTTT
TCGGATCGTAAAGCTCTGTTGTAAGAGAAGAACGTGTGTGAGAGTGGAAAGTTCACACAGTGACGGTAACTTACCAGAAA
GGGACGGCTAACTACGTGCCAGCAGCCGCGGTAATACGTAGGTCCCGAGCGTTGTCCGGATTTATTGGGCGTAAAGCGAG
CGCAGGCGGTTTAATAAGTCTGAAGTTAAAGGCAGTGGCTTAACCATTGTTCGCTTTGGAAACTGTTAGACTTGAGTGCA
GAAGGGGAGAGTGGAATTCCATGTGTAGCGGTGAAATGCGTAGATATATGGAGGAACACCGGTGGCGAAAGCGGCTCTCT
GGTCTGTAACTGACGCTGAGGCTCGAAAGCGTGGGGAGCAAACAGGATTAGATACCCCAGTAGTCC
>t0029742_III-5;size=17;
CCTACGGGGGGCTGCAGCTAAGAATATTCCGCAATGGACGAAAGTCTGACGGAGCGACGCCGCGTGGATGATGAAGGCCG
GAAGGTTGTAAAATCCTTTTGAAACCGAGGAATAAGTCCTGCAGGGAATGGCAGGATGGTGACTGTAAGTTTTGAATAAG
CAACGGCTAATTACGTGCCAGCAGCCGCGGTAACACGTAAGTTGCGAGCGTTGTTCGGAATTATTGGGCGTAAAGGGCAT
GTAGGCGGACCGGCAAGCTTGGTGTGGAATCCCGTGGCTTAACCACGGAACTGCATTGAGAACTACCGGACTAGAGTGAG
TGAGGGGGAGCCGGAATTCCAGGTGTAGGGGTGAAATCTGTAGATATCTGGAAGAACACCAATGGCGAAGGCAGGCTTCT
ATCACATGACTGACGCTGAGGTGCGAAGGTGCGGGGATCAAACAGGATTAGATACCCCAGTAGTCC
>t0002092_III-5;size=17;
CCTACGGGGGGCTGCAGTGGGGAATATTGGACAATGGGGGAAACCCTGATCCAGCGACGCCGCGTGAGTGAAGAAGTATT
TCGGTATGTAAAGCTCTATCAGCAAGGAAGAAAATGACGGTACTTGACTAAGAAGCCCCGGCTAACTACGTGCCAGCAGC
CGCGGTAATACGTAGGGGGCAAGCGTTATCCGGATTTACTGGGTGTAAAGGGAGCGTAGACGGTATGGCAAGTCTGAAGT
GAAATGCATGGGCTCAACCCATGAACTGCTTTGGAAACTGTCAAACTAGAGTGCAGGAGAGGTAAGTGGAATTCCTAGTG
TAGCGGTGAAATGCGTAGATATTAGGAGGAACACCAGTGGCGAAGGCGGCTTACTGGACTGTAACTGACGTTGAGGCTCG
AAAGCGTGGGGAGCAAACAGGATTAGATACCCTAGTAGTCC
>t0019196_III-5;size=17;
CCTACGGGTGGCTGCAGCTAAGAATATTCCGCAATGGACGAAAGTCTGACGGAGCGACGCCGCGTGGATGATGAAGGTCG
GAAGATTGTAAAATCCTTTTATGACTGAGGAATAAGTCTGTTGAGAGAAACGGCAGATGGTGACTGTAGGTCATGAATAA
GCAACGGCTAATTACGTGCCAGCAGCCGCGGTAACACGTAAGTTGCGAGCGTTGTTCGGAATTATTGGGCGTAAAGGGCA
TGTAGGCGGTTTTGCAAGCTTGGTGTGAAATCCCGGAGCTCAACTCCGGAATTGCGTTGAGAACTGCATAACTAGAGTCA
CTGAGGGGCAATCAGAATTCCAGGTGTAGGGGTGAAATCTGTAGATATCTGGAAGAATACCAATGGCGAAGGCAGGTTAC
CAGCAGATGACTGACGCTGAGGTGCGAAGGTGCGGGGAGCAAACAGGATTAGATACCCCAGTAGTCC
>t0001961_III-5;size=17;
CCTACGGGAGGCTGCAGTGAGGAATATTGGTCAATGGGCGAGAGCCTGAACCAGCCATGTCGCGTGGAGGAATAAGGATC
TATGGTTCGTAAACTCCTTTTGCGGGGGGATAAAGTGCGGGACGTGTCCCGCTTTGCAGGTACCCCGCGAATAAGCATCG
GCTAACTCCGTGCCAGCAGCCGCGGTAATACGGAGGATGCGAGCGTTATCCGGATTTATTGGGTTTAAAGGGTGCGTAGG
CGGCCCCTTAAGTCGGCGGTGAAATTTCCGGGCTCAACCCGGTCACTGCCGTCGAAACTGGGGGGCTTGAGTGCGTTTGG
GGTGGCTGGAATGTGCGGTGTAGCGGTGAAATGCATAGATATCGCACAGAACGCCGATCGCGGAGGCAGGTCACCAAGCC
GCAACTGACGCTGAGGCACGAAAGCGCGGGGATCGAACAGGATTAGATACCCGAGTAGTCC
>t0000847_III-5;size=17;
CCTACGGGGGGCTGCAGTAGGGAATCTTCGGCAATGGGGGCAACCCTGACCGAGCAACGCCGCGTGAGTGAAGAAGGTTT
TCGGATCGTAAAGCTCTGTTGTAAGAGAAGAACGTGTGTGAGAGTGGAAAGTTCACACAGTGACGGTAACTTACCAGAAA
GGGACGGCTAACTACGTGCCAGCAGCCGCGGTAATACGTAGGTCCCGAGCGTTGTCCGGATTTATTGGGCGTAAAGCGAG
CGCAGGCGGTTTAATAAGTCTGAAGTTAAAGGCAGTGGCTTAACCATTGTTCGCTTTGGAAACTGTTAGACTTGAGTGCA
GAAGGGGAGAGTGGAATTCCATGTGTAGCGGTGAAATGCGTAGATATATGGAGGAACACCGGTGGCGAAAGCGGCTCTCT
GGTCTGTAACTGACGCTGAGGCTCGAAAGCGTGGGGAGCAAACAGGATTAGATACCCGGGTAGTCC
>t0004179_III-5;size=17;
CCTACGGGAGGCTGCAGTAAGGAATATTGGGCAATGGACGGAAGTCTGACCCAGCCATGCCGCGTGAAGGAATAAGGCCC
TATGGGTCGTAAACTTCTTTTGCCCGGGAACAACGGGGGGCTTGCGAGTCCCCGTGAGGGTACCGGGAGAATAAGCATCG
GCTAACTCCGTGCCAGCAGCCGCGGTAATACGGAGGATGCGAGCGTTATCCGGATTCATTGGGTTTAAAGGGTGCGCAGG
CGGGATGTCAAGTCGGCGGTGAAAAGCACTGGCTCAACCAGGGTCTTGCCGTCGATACTGATGTTCTTGAGTGCGGTCGA
GGCAGGCGGAATGTGACGTGTAGCGGTGAAATGCATAGATATGTCACAGAACACCGATAGCGAAGGCAGCTTGCCAGGCC
TGCACTGACGCTCATGCACGAAAGCGTGGGGATCAAACAGGATTAGATACCCTGGTAGTCC
>t0007767_III-5;size=17;
CCTACGGGGGGCTGCAGTGAGGAATATTGGTCAATGGACGCAAGTCTGAACCAGCCATGCCGCGTGCAGGAATAAGGCCC
TATGGGTCGTAAACTGCTTTTGTGGTGGAGCAATAAGTCGTACGTGTACGGCGATGAGAGTACATCACGAATAAGCATCG
GCTAACTCCGTGCCAGCAGCCGCGGTAATACGGAGGATGCAAGCGTTATCCGGATTTATTGGGTTTAAAGGGTGCGTAGG
CTGTGGTCCAAGTCAGGGGTGAAAGCCCGGAGCTCAACTCCGGAACTGCCTTTGATACTGGATTGCTGGAATACGGATGC
CGTGGGAGGAATGAGTAGTGTAGCGGTGAAATGCATAGATATTACTCAGAACACCGATTGCGAAGGCATCTCACGAATCC
GTCATTGACGCTGAGGCACGAAAGCGTGGGGATCAAACAGGATTAGATACCCCTGTAGTCC
>t0001114_III-5;size=16;
CCTACGGGGGGCTGCAGTGAGGAATATTGGTCAATGGACGGAAGTCTGAACCAGCCATGCCGCGTGAAGGAAGAATGCCC
TATGGGTTGTAAACTTCTTTTGTGCGAGAGTAATAAGGGGGGTGCGCCCCCCGATGAGAGTATCGTACGAATAAGCATCG
GCTAACTCCGTGCCAGCAGCCGCGGTAATACGGAGGATGCAAGCGTTATCCGGATTTATTGGGTTTAAAGGGTGCGTAGG
CGGACCTTTAAGTCAGCGGTGAAATATCCCGGCTCAACCGGGAGGCTGCCGTTGATACTGGAGGACTTGAGGGCGAACGG
CGCCGGCGGAATATGTCATGTAGCGGTGAAATGCATAGATATGACATAGAACACCGATCGCGAAGGCAGCTGGCGAGGAC
GCGACTGACGCTGAGGCACGAAGGTGCGGGGATCAAACAGGATTAGATACCCGTGTAGTCC
>t0000785_III-5;size=16;
CCTACGGGAGGCTGCAGTAAGGAATATTGGGCAATGGACGGAAGTCTGACCCAGCCATGCCGCGTGAAGGAATAAGGCCC
TATGGGTCGTAAACTTCTTTTGCCCGGGAACAACGGGGGGCTTGCGAGTCCCCGTGAGGGTACCGGGAGAATAAGCATCG
GCTAACTCCGTGCCAGCAGCCGCGGTAATACGGAGGATGCGAGCGTTATCCGGATTCATTGGGTTTAAAGGGTGCGCAGG
CGGGATGTCAAGTCGGCGGTGAAAAGCACTGGCTCAACCAGGGTCTTGCCGTCGATACTGATGTTCTTGAGTGCGGTCGA
GGCAGGCGGAATGTGACGTGTAGCGGTGAAATGCATAGATATGTCACAGAACACCGATAGCGAAGGCAGCTTGCCAGGCC
TGCACTGACGCTCATGCACGAAAGCGTGGGGATCAAACAGGATTAGATACCCTTGTAGTCC
>t0021953_III-5;size=16;
CCTACGGGAGGCTGCAGTGAGGAATATTGGTCAATGGACGCAAGTCTGAACCAGCCATGCCGCGTGCAGGAATAAGGCCC
TATGGGTCGTAAACTGCTTTTGTGGTGGAGCAATAAGTCGTACGTGTACGGCGATGAGAGTACATCACGAATAAGCATCG
GCTAACTCCGTGCCAGCAGCCGCGGTAATACGGAGGATGCAAGCGTTATCCGGATTTATTGGGTTTAAAGGGTGCGTAGG
CTGTGGTCCAAGTCAGGGGTGAAAGCCCGGAGCTCAACTCCGGAACTGCCTTTGATACTGGATTGCTGGAATACGGATGC
CGTGGGAGGAATGAGTAGTGTAGCGGTGAAATGCATAGATATTACTCAGAACACCGATTGCGAAGGCATCTCACGAATCC
GTCATTGACGCTGAGGCACGAAAGCGTGGGGATCAAACAGGATTAGATACCCGAGTAGTCC
>t0007122_III-5;size=16;
CCTACGGGGGGCTGCAGTAGGGAATATTGCACAATGGGGGGAACCCTGATGCAGCAACGCCACGTGTGGGAAGAAGCATT
TCGGTGTGTAAACCACTGTCGTGAGGGAATAAGACCCGCCCCCGGGCGGGGTTGAATGTACCTCGAAAGGAAGCACCGGC
AAACTTCGTGCCAGCAGCCGCGGTAATACGAGGGGTGCAAGCGTTGTTCGGAATCACTGGGCGTAAAGGGAGCGTAGGCG
GAGAAGCAAGCGGTCTGTACAAGACCGGGGCCCAACCCCGGACCTGCAGACCGGACTGCTCCTCTTGGATAGTTCAGGGG
CAGGCGGAATTCCTGGTGTAGCGGTGGAATGCGTAGAGATCAGGAAGAACACCGATGGCGAAGGCAGCCTGCTGGGGACT
CATCGACGCTGAGGCTCGAAAGTGCGGGTAGCAAACAGGATTAGATACCCTAGTAGTCC
>t0001754_III-5;size=16;
CCTACGGGAGGCTGCAGTGAGGAATATTGGTCAATGGACGGAAGTCTGAACCAGCCATGCCGCGTGAAGGAAGAATGCCC
TATGGGTTGTAAACTTCTTTTGTGCGAGAGTAATAAGGGGGGTGCGCCCCCCGATGAGAGTATCGTACGAATAAGCATCG
GCTAACTCCGTGCCAGCAGCCGCGGTAATACGGAGGATGCAAGCGTTATCCGGATTTATTGGGTTTAAAGGGTGCGTAGG
CGGACCTTTAAGTCAGCGGTGAAATATCCCGGCTCAACCGGGAGGCTGCCGTTGATACTGGAGGACTTGAGGGCGAACGG
CGCCGGCGGAATATGTCATGTAGCGGTGAAATGCATAGATATGACATAGAACACCGATCGCGAAGGCAGCTGGCGAGGAC
GCGACTGACGCTGAGGCACGAAGGTGCGGGGATCAAACAGGATTAGATACCCTAGTAGTCC
>t0002674_III-5;size=16;
CCTACGGGTGGCTGCAGTAGGGAATCTTCGGCAATGGGGGCAACCCTGACCGAGCAACGCCGCGTGAGTGAAGAAGGTTT
TCGGATCGTAAAGCTCTGTTGTAAGAGAAGAACGTGTGTGAGAGTGGAAAGTTCACACAGTGACGGTAACTTACCAGAAA
GGGACGGCTAACTACGTGCCAGCAGCCGCGGTAATACGTAGGTCCCGAGCGTTGTCCGGATTTATTGGGCGTAAAGCGAG
CGCAGGCGGTTTAATAAGTCTGAAGTTAAAGGCAGTGGCTTAACCATTGTTCGCTTTGGAAACTGTTAGACTTGAGTGCA
GAAGGGGAGAGTGGAATTCCATGTGTAGCGGTGAAATGCGTAGATATATGGAGGAACACCGGTGGCGAAAGCGGCTCTCT
GGTCTGTAACTGACGCTGAGGCTCGAAAGCGTGGGGAGCAAACAGGATTAGATACCCTAGTAGTCC
>t0003757_III-5;size=16;
CCTACGGGGGGCTGCAGTGAGGAATATTGGTCAATGGACGCAAGTCTGAACCAGCCATGCCGCGTGCAGGAATAAGGCCC
TATGGGTCGTAAACTGCTTTTGTGGTGGAGCAATAAGTCGTACGTGTACGGCGATGAGAGTACATCACGAATAAGCATCG
GCTAACTCCGTGCCAGCAGCCGCGGTAATACGGAGGATGCAAGCGTTATCCGGATTTATTGGGTTTAAAGGGTGCGTAGG
CTGTGGTCCAAGTCAGGGGTGAAAGCCCGGAGCTCAACTCCGGAACTGCCTTTGATACTGGATTGCTGGAATACGGATGC
CGTGGGAGGAATGAGTAGTGTAGCGGTGAAATGCATAGATATTACTCAGAACACCGATTGCGAAGGCATCTCACGAATCC
GTCATTGACGCTGAGGCACGAAAGCGTGGGGATCAAACAGGATTAGATACCCTTGTAGTCC
>t0010537_III-5;size=16;
CCTACGGGAGGCTGCAGTAGGGAATCTTCGGCAATGGGGGCAACCCTGACCGAGCAACGCCGCGTGAGTGAAGAAGGTTT
TCGGATCGTAAAGCTCTGTTGTAAGAGAAGAACGTGTGTGAGAGTGGAAAGTTCACACAGTGACGGTAACTTACCAGAAA
GGGACGGCTAACTACGTGCCAGCAGCCGCGGTAATACGTAGGTCCCGAGCGTTGTCCGGATTTATTGGGCGTAAAGCGAG
CGCAGGCGGTTTAATAAGTCTGAAGTTAAAGGCAGTGGCTTAACCATTGTTCGCTTTGGAAACTGTTAGACTTGAGTGCA
GAAGGGGAGAGTGGAATTCCATGTGTAGCGGTGAAATGCGTAGATATATGGAGGAACACCGGTGGCGAAAGCGGCTCTCT
GGTCTGTAACTGACGCTGAGGCTCGAAAGCGTGGGGAGCAAACAGGATTAGATACCCGAGTAGTCC
>t0009677_III-5;size=16;
CCTACGGGCGGCTGCAGTGAGGAATATTGGTCAATGGACGCAAGTCTGAACCAGCCATGCCGCGTGCAGGAATAAGGCCC
TATGGGTCGTAAACTGCTTTTGTGGTGGAGCAATAAGTCGTACGTGTACGGCGATGAGAGTACATCACGAATAAGCATCG
GCTAACTCCGTGCCAGCAGCCGCGGTAATACGGAGGATGCAAGCGTTATCCGGATTTATTGGGTTTAAAGGGTGCGTAGG
CTGTGGTCCAAGTCAGGGGTGAAAGCCCGGAGCTCAACTCCGGAACTGCCTTTGATACTGGATTGCTGGAATACGGATGC
CGTGGGAGGAATGAGTAGTGTAGCGGTGAAATGCATAGATATTACTCAGAACACCGATTGCGAAGGCATCTCACGAATCC
GTCATTGACGCTGAGGCACGAAAGCGTGGGGATCAAACAGGATTAGATACCCTAGTAGTCC
>t0000332_III-5;size=16;
CCTACGGGGGGCAGCAGTGAGGAATATTGGTCAATGGACGGAAGTCTGAACCAGCCATGCCGCGTGAAGGAAGAATGCCC
TATGGGTTGTAAACTTCTTTTGTGCGAGAGTAATAAGGGGGGTGCGCCCCCCGATGAGAGTATCGTACGAATAAGCATCG
GCTAACTCCGTGCCAGCAGCCGCGGTAATACGGAGGATGCAAGCGTTATCCGGATTTATTGGGTTTAAAGGGTGCGTAGG
CGGACCTTTAAGTCAGCGGTGAAATATCCCGGCTCAACCGGGAGGCTGCCGTTGATACTGGAGGACTTGAGGGCGAACGG
CGCCGGCGGAATATGTCATGTAGCGGTGAAATGCATAGATATGACATAGAACACCGATCGCGAAGGCAGCTGGCGAGGAC
GCGACTGACGCTGAGGCACGAAGGTGCGGGGATCAAACAGGATTAGATACCCTAGTAGTCC
>t0010504_III-5;size=16;
CCTACGGGGGGCTGCAGTGAGGAATATTGGTCAATGGGCGGAAGCCTGAACCAGCCAAGTCGCGTGAAGGAAGAAGGTAT
TATGTATTGTAAACTTCTTTAGCTGTGGAGCAATAAGGGCTATGCATAGCCTGATGAGAGTACACAGAGAATAAGGATCG
GCTAACTCCGTGCCAGCAGCCGCGGTAATACGGAGGATCCGAGCGTTATCCGGATTTATTGGGTTTAAAGGGTGCGCAGG
CGGCGTTTTAAGTCAGTGGTAAAATCGTGGGGCTCAACCCCATCCTGCCATTGATACTGGAGCGCTTGATTGCGGTCGAG
GTTTGCGGAATTCGTCGTGTAGCGGTGAAATGCATAGATATGACGAAGAACACCGATTGCGTAGGCAGCAGACCAGGCCG
TAAATGACGCTCATGCACGAAAGTGCGGGGATCGAACAGGATTAGATACCCGAGTAGTCC
>t0000468_III-5;size=16;
CCTACGGGTGGCAGCAGTAGGGAATATTGCACAATGGGGGGAACCCTGATGCAGCAACGCCACGTGTGGGAAGAAGCATT
TCGGTGTGTAAACCACTGTCGTGAGGGAATAATGCTTGGTCTCGGCCAAGTTGAATGTACCTCGAAAGGAAGCACCGGCA
AACTTCGTGCCAGCAGCCGCGGTAATACGAGGGGTGCAAGCGTTGTTCGGAATCACTGGGCGTAAAGGGAGCGTAGGCGG
AGACGCAAGCAGTCTGTACAATACCGGGGCCCAACCCCGGACCTGCAGACTGGACTGTGTCTCTTGGATAGTTCAGGGGC
AGGCGGAATTCCTGGTGTAGCGGTGGAATGCGTAGAGATCAGGAAGAACACCGATGGCGAAGGCAGCCTGCTGGGGACTC
ATCGACGCTGAGGCTCGAAAGTGCGGGTAGCAAACAGGATTAGATACCCGAGTAGTCC
>t0013983_III-5;size=16;
CCTACGGGGGGCTGCAGCTAAGAATATTCCGCAATGGACGAAAGTCTGACGGAGCGACGCCGCGTGGATGATGAAGGCCG
GAAGGTTGTAAAATCCTTTTGAAACCGAGGAATAAGTCCTGCAGGGAATGGCAGGGCGGTGACTGTAAGTTTTGAATAAG
CAACGGCTAATTACGTGCCAGCAGCCGCGGTAACACGTAAGTTGCGAGCGTTGTTCGGAATTATTGGGCGTAAAGGGCAT
GTAGGCGGACCGGCAAGCTTGGTGTGGAATCCCGTGGCTTAACCACGGAACTGCATTGAGAACTACCGGACTAGAGTGAG
TGAGGGGGAGCCGGAATTCCAGGTGTAGGGGTGAAATCTGTAGATATCTGGAAGAACACCAATGGCGAAGGCAGGCTTCT
ATCACATGACTGACGCTGAGGTGCGAAGGTGCGGGGATCAAACAGGATTAGATACCCCAGTAGTCC
>t0003356_III-5;size=15;
CCTACGGGCGGCTGCAGTAAGGAATATTGGGCAATGGACGGAAGTCTGACCCAGCCATGCCGCGTGAAGGAATAAGGCCC
TATGGGTCGTAAACTTCTTTTGCCCGGGAACAACGGGGGGCTTGCGAGTCCCCGTGAGGGTACCGGGAGAATAAGCATCG
GCTAACTCCGTGCCAGCAGCCGCGGTAATACGGAGGATGCGAGCGTTATCCGGATTCATTGGGTTTAAAGGGTGCGCAGG
CGGGATGTCAAGTCGGCGGTGAAAAGCACTGGCTCAACCAGGGTCTTGCCGTCGATACTGATGTTCTTGAGTGCGGTCGA
GGCAGGCGGAATGTGACGTGTAGCGGTGAAATGCATAGATATGTCACAGAACACCGATAGCGAAGGCAGCTTGCCAGGCC
TGCACTGACGCTCATGCACGAAAGCGTGGGGATCAAACAGGATTAGATACCCGGGTAGTCC
>t0007177_III-5;size=15;
CCTACGGGAGGCTGCAGTAAGGAATATTGGGCAATGGACGGAAGTCTGACCCAGCCATGCCGCGTGAAGGAATAAGGCCC
TATGGGTCGTAAACTTCTTTTGCCCGGGAACAACGGGGGGCTTGCGAGTCCCCGTGAGGGTACCGGGAGAATAAGCATCG
GCTAACTCCGTGCCAGCAGCCGCGGTAATACGGAGGATGCGAGCGTTATCCGGATTCATTGGGTTTAAAGGGTGCGCAGG
CGGGATGTCAAGTCGGCGGTGAAAAGCACTGGCTCAACCAGGGTCTTGCCGTCGATACTGATGTTCTTGAGTGCGGTCGA
GGCAGGCGGAATGTGACGTGTAGCGGTGAAATGCATAGATATGTCACAGAACACCGATAGCGAAGGCAGCTTGCCAGGCC
TGCACTGACGCTCATGCACGAAAGCGTGGGGATCAAACAGGATTAGATACCCGAGTAGTCC
>t0005656_III-5;size=15;
CCTACGGGAGGCTGCAGTGAGGAATATTGGTCAATGGGCGAGAGCCTGAACCAGCCATGTCGCGTGGAGGAATAAGGATC
TATGGTTCGTAAACTCCTTTTGCGGGGGGATAAAGTGCGGGACGTGTCCCGCTTTGCAGGTACCCCGCGAATAAGCATCG
GCTAACTCCGTGCCAGCAGCCGCGGTAATACGGAGGATGCGAGCGTTATCCGGATTTATTGGGTTTAAAGGGTGCGTAGG
CGGCCCCTTAAGTCGGCGGTGAAATTTCCGGGCTCAACCCGGTCACTGCCGTCGAAACTGGGGGGCTTGAGTGCGTTTGG
GGTGGCTGGAATGTGCGGTGTAGCGGTGAAATGCATAGATATCGCACAGAACGCCGATCGCGGAGGCAGGTCACCAAGCC
GCAACTGACGCTGAGGCACGAAAGCGCGGGGATCGAACAGGATTAGATACCCCAGTAGTCC
>t0000630_III-5;size=15;
CCTACGGGGGGCAGCAGTAAGGAATATTGGGCAATGGACGGAAGTCTGACCCAGCCATGCCGCGTGAAGGAATAAGGCCC
TATGGGTCGTAAACTTCTTTTGCCCGGGAACAACGGGGGGCTTGCGAGTCCCCGTGAGGGTACCGGGAGAATAAGCATCG
GCTAACTCCGTGCCAGCAGCCGCGGTAATACGGAGGATGCGAGCGTTATCCGGATTCATTGGGTTTAAAGGGTGCGCAGG
CGGGATGTCAAGTCGGCGGTGAAAAGCACTGGCTCAACCAGGGTCTTGCCGTCGATACTGATGTTCTTGAGTGCGGTCGA
GGCAGGCGGAATGTGACGTGTAGCGGTGAAATGCATAGATATGTCACAGAACACCGATAGCGAAGGCAGCTTGCCAGGCC
TGCACTGACGCTCATGCACGAAAGCGTGGGGATCAAACAGGATTAGATACCCCTGTAGTCC
>t0000376_III-5;size=15;
CCTACGGGAGGCAGCAGTAAGGAATATTGGGCAATGGACGGAAGTCTGACCCAGCCATGCCGCGTGAAGGAATAAGGCCC
TATGGGTCGTAAACTTCTTTTGCCCGGGAACAACGGGGGGCTTGCGAGTCCCCGTGAGGGTACCGGGAGAATAAGCATCG
GCTAACTCCGTGCCAGCAGCCGCGGTAATACGGAGGATGCGAGCGTTATCCGGATTCATTGGGTTTAAAGGGTGCGCAGG
CGGGATGTCAAGTCGGCGGTGAAAAGCACTGGCTCAACCAGGGTCTTGCCGTCGATACTGATGTTCTTGAGTGCGGTCGA
GGCAGGCGGAATGTGACGTGTAGCGGTGAAATGCATAGATATGTCACAGAACACCGATAGCGAAGGCAGCTTGCCAGGCC
TGCACTGACGCTCATGCACGAAAGCGTGGGGATCAAACAGGATTAGATACCCTAGTAGTCC
>t0014818_III-5;size=15;
CCTACGGGGGGCTGCAGTGAGGAATATTGGTCAATGGGCGAGAGCCTGAACCAGCCATGTCGCGTGGAGGAATAAGGATC
TATGGTTCGTAAACTCCTTTTGCGGGGGGATAAAGTGCGGGACGTGTCCCGCTTTGCAGGTACCCCGCGAATAAGCATCG
GCTAACTCCGTGCCAGCAGCCGCGGTAATACGGAGGATGCGAGCGTTATCCGGATTTATTGGGTTTAAAGGGTGCGTAGG
CGGCCCCTTAAGTCGGCGGTGAAATTTCCGGGCTCAACCCGGTCACTGCCGTCGAAACTGGGGGGCTTGAGTGCGTTTGG
GGTGGCTGGAATGTGCGGTGTAGCGGTGAAATGCATAGATATCGCACAGAACGCCGATCGCGGAGGCAGGTCACCAAGCC
GCAACTGACGCTGAGGCACGAAAGCGCGGGGATCGAACAGGATTAGATACCCCGGTAGTCC
>t0010824_III-5;size=15;
CCTACGGGCGGCTGCAGTAAGGAATATTGGGCAATGGACGGAAGTCTGACCCAGCCATGCCGCGTGAAGGAATAAGGCCC
TATGGGTCGTAAACTTCTTTTGCCCGGGAACAACGGGGGGCTTGCGAGTCCCCGTGAGGGTACCGGGAGAATAAGCATCG
GCTAACTCCGTGCCAGCAGCCGCGGTAATACGGAGGATGCGAGCGTTATCCGGATTCATTGGGTTTAAAGGGTGCGCAGG
CGGGATGTCAAGTCGGCGGTGAAAAGCACTGGCTCAACCAGGGTCTTGCCGTCGATACTGATGTTCTTGAGTGCGGTCGA
GGCAGGCGGAATGTGACGTGTAGCGGTGAAATGCATAGATATGTCACAGAACACCGATAGCGAAGGCAGCTTGCCAGGCC
TGCACTGACGCTCATGCACGAAAGCGTGGGGATCAAACAGGATTAGATACCCCTGTAGTCC
>t0029819_III-5;size=15;
CCTACGGGAGGCTGCAGTAAGGAATATTGGGCAATGGACGGAAGTCTGACCCAGCCATGCCGCGTGAAGGAATAAGGCCC
TATGGGTCGTAAACTTCTTTTGCCCGGGAACAACGGGGGGCTTGCGAGTCCCCGTGAGGGTACCGGGAGAATAAGCATCG
GCTAACTCCGTGCCAGCAGCCGCGGTAATACGGAGGATGCGAGCGTTATCCGGATTCATTGGGTTTAAAGGGTGCGCAGG
CGGGATGTCAAGTCGGCGGTGAAAAGCACTGGCTCAACCAGGGTCTTGCCGTCGATACTGATGTTCTTGAGTGCGGTCGA
GGCAGGCGGAATGTGACGTGTAGCGGTGAAATGCATAGATATGTCACAGAACACCGATAGCGAAGGCAGCTTGCCAGGCC
TGCACTGACGCTCATGCACGAAAGCGTGGGGATCAAACAGGATTAGATACCCGGGTAGTCC
>t0000210_III-5;size=15;
CCTACGGGGGGCTGCAGTGAGGAATATTGGTCAATGGGCGAGAGCCTGAACCAGCCATGTCGCGTGGAGGAATAAGGATC
TATGGTTCGTAAACTCCTTTTGCGGGGGGATAAAGTGCGGGACGTGTCCCGCTTTGCAGGTACCCCGCGAATAAGCATCG
GCTAACTCCGTGCCAGCAGCCGCGGTAATACGGAGGATGCGAGCGTTATCCGGATTTATTGGGTTTAAAGGGTGCGTAGG
CGGCCCCTTAAGTCGGCGGTGAAATTTCCGGGCTCAACCCGGTCACTGCCGTCGAAACTGGGGGGCTTGAGTGCGTTTGG
GGTGGCTGGAATGTGCGGTGTAGCGGTGAAATGCATAGATATCGCACAGAACGCCGATCGCGGAGGCAGGTCACCAAGCC
GCAACTGACGCTGAGGCACGAAAGCGCGGGGATCGAACAGGATTAGATACCCGTGTAGTCC
>t0005312_III-5;size=15;
CCTACGGGAGGCTGCAGCTAAGAATATTCCGCAATGGACGAAAGTCTGACGGAGCGACGCCGCGTGGATGATGAAGGTCG
GAAGATTGTAAAATCCTTTTATGACTGAGGAATAAGTCTGTTGAGAGAAACGGCAGATGGTGACTGTAGGTCATGAATAA
GCAACGGCTAATTACGTGCCAGCAGCCGCGGTAACACGTAAGTTGCGAGCGTTGTTCGGAATTATTGGGCGTAAAGGGCA
TGTAGGCGGTTTTGCAAGCTTGGTGTGAAATCCCGGAGCTCAACTCCGGAATTGCGTTGAGAACTGCATAACTAGAGTCA
CTGAGGGGCAATCAGAATTCCAGGTGTAGGGGTGAAATCTGTAGATATCTGGAAGAATACCAATGGCGAAGGCAGGTTAC
CAGCAGATGACTGACGCTGAGGTGCGAAGGTGCGGGGAGCAAACAGGATTAGATACCCTAGTAGTCC
>t0014302_III-5;size=15;
CCTACGGGCGGCAGCAGTAAGGAATATTGGGCAATGGACGGAAGTCTGACCCAGCCATGCCGCGTGAAGGAATAAGGCCC
TATGGGTCGTAAACTTCTTTTGCCCGGGAACAACGGGGGGCTTGCGAGTCCCCGTGAGGGTACCGGGAGAATAAGCATCG
GCTAACTCCGTGCCAGCAGCCGCGGTAATACGGAGGATGCGAGCGTTATCCGGATTCATTGGGTTTAAAGGGTGCGCAGG
CGGGATGTCAAGTCGGCGGTGAAAAGCACTGGCTCAACCAGGGTCTTGCCGTCGATACTGATGTTCTTGAGTGCGGTCGA
GGCAGGCGGAATGTGACGTGTAGCGGTGAAATGCATAGATATGTCACAGAACACCGATAGCGAAGGCAGCTTGCCAGGCC
TGCACTGACGCTCATGCACGAAAGCGTGGGGATCAAACAGGATTAGATACCCTTGTAGTCC
>t0000410_III-5;size=15;
CCTACGGGCGGCTGCAGCTAAGAATATTCCGCAATGGACGAAAGTCTGACGGAGCGACGCCGCGTGGATGATGAAGGTCG
GAAGATTGTAAAATCCTTTTATGACTGAGGAATAAGTCTGTTGAGAGAAACGGCAGATGGTGACTGTAGGTCATGAATAA
GCAACGGCTAATTACGTGCCAGCAGCCGCGGTAACACGTAAGTTGCGAGCGTTGTTCGGAATTATTGGGCGTAAAGGGCA
TGTAGGCGGTTTTGCAAGCTTGGTGTGAAATCCCGGAGCTCAACTCCGGAATTGCGTTGAGAACTGCATAACTAGAGTCA
CTGAGGGGCAATCAGAATTCCAGGTGTAGGGGTGAAATCTGTAGATATCTGGAAGAATACCAATGGCGAAGGCAGGTTAC
CAGCAGATGACTGACGCTGAGGTGCGAAGGTGCGGGGAGCAAACAGGATTAGATACCCCAGTAGTCC
>t0002374_III-5;size=15;
CCTACGGGCGGCTGCAGTAGGGAATCTTCGGCAATGGGGGCAACCCTGACCGAGCAACGCCGCGTGAGTGAAGAAGGTTT
TCGGATCGTAAAGCTCTGTTGTAAGAGAAGAACGTGTGTGAGAGTGGAAAGTTCACACAGTGACGGTAACTTACCAGAAA
GGGACGGCTAACTACGTGCCAGCAGCCGCGGTAATACGTAGGTCCCGAGCGTTGTCCGGATTTATTGGGCGTAAAGCGAG
CGCAGGCGGTTTAATAAGTCTGAAGTTAAAGGCAGTGGCTTAACCATTGTTCGCTTTGGAAACTGTTAGACTTGAGTGCA
GAAGGGGAGAGTGGAATTCCATGTGTAGCGGTGAAATGCGTAGATATATGGAGGAACACCGGTGGCGAAAGCGGCTCTCT
GGTCTGTAACTGACGCTGAGGCTCGAAAGCGTGGGGAGCAAACAGGATTAGATACCCGTGTAGTCC
>t0002682_III-5;size=15;
CCTACGGGCGGCTGCAGTGAGGAATATTGGTCAATGGGCGAGAGCCTGAACCAGCCATGTCGCGTGGAGGAATAAGGATC
TATGGTTCGTAAACTCCTTTTGCGGGGGGATAAAGTGCGGGACGTGTCCCGCTTTGCAGGTACCCCGCGAATAAGCATCG
GCTAACTCCGTGCCAGCAGCCGCGGTAATACGGAGGATGCGAGCGTTATCCGGATTTATTGGGTTTAAAGGGTGCGTAGG
CGGCCCCTTAAGTCGGCGGTGAAATTTCCGGGCTCAACCCGGTCACTGCCGTCGAAACTGGGGGGCTTGAGTGCGTTTGG
GGTGGCTGGAATGTGCGGTGTAGCGGTGAAATGCATAGATATCGCACAGAACGCCGATCGCGGAGGCAGGTCACCAAGCC
GCAACTGACGCTGAGGCACGAAAGCGCGGGGATCGAACAGGATTAGATACCCTAGTAGTCC
>t0000002_III-5;size=15;
CCTACGGGCGGCTGCAGTGAGGAATATTGGTCAATGGGCGAGAGCCTGAACCAGCCATGTCGCGTGGAGGAATAAGGATC
TATGGTTCGTAAACTCCTTTTGCGGGGGGATAAAGTGCGGGACGTGTCCCGCTTTGCAGGTACCCCGCGAATAAGCATCG
GCTAACTCCGTGCCAGCAGCCGCGGTAATACGGAGGATGCGAGCGTTATCCGGATTTATTGGGTTTAAAGGGTGCGTAGG
CGGCCCCTTAAGTCGGCGGTGAAATTTCCGGGCTCAACCCGGTCACTGCCGTCGAAACTGGGGGGCTTGAGTGCGTTTGG
GGTGGCTGGAATGTGCGGTGTAGCGGTGAAATGCATAGATATCGCACAGAACGCCGATCGCGGAGGCAGGTCACCAAGCC
GCAACTGACGCTGAGGCACGAAAGCGCGGGGATCGAACAGGATTAGATACCCGTGTAGTCC
>t0008375_III-5;size=14;
CCTACGGGTGGCTGCAGTGAGGAATATTGGTCAATGGACGGAAGTCTGAACCAGCCATGCCGCGTGAAGGAAGAATGCCC
TATGGGTTGTAAACTTCTTTTGTGCGAGAGTAATAAGGGGGGTGCGCCCCCCGATGAGAGTATCGTACGAATAAGCATCG
GCTAACTCCGTGCCAGCAGCCGCGGTAATACGGAGGATGCAAGCGTTATCCGGATTTATTGGGTTTAAAGGGTGCGTAGG
CGGACCTTTAAGTCAGCGGTGAAATATCCCGGCTCAACCGGGAGGCTGCCGTTGATACTGGAGGACTTGAGGGCGAACGG
CGCCGGCGGAATATGTCATGTAGCGGTGAAATGCATAGATATGACATAGAACACCGATCGCGAAGGCAGCTGGCGAGGAC
GCGACTGACGCTGAGGCACGAAGGTGCGGGGATCAAACAGGATTAGATACCCGAGTAGTCC
>t0004589_III-5;size=14;
CCTACGGGGGGCTGCAGTGGGGAATATTGCACAATGGGCGCAAGCCTGATGCAGCGATGCCGCGTGAGGGAAGAAGGTTT
TCGGATTGTAAACCTCTGTCAAAAGGGACGATAATGACGGTACCTTAGAAGGAAGCTCCGGCTAACTACGTGCCAGCAGC
CGCGGTAATACGTAGGGAGCGAGCGTTATCCGGAATTACTGGGTGTAAAGGGAGTGTAGGCGGGACTGCAAGTCAGATGT
GAAAACTACCGGCTCAACTGGTAGACTGCATTTGAAACTGTGGTTCTTGAGTGAAGTAGAGGTAAGCGGAATTCCTAGTG
TAGCGGTGAAATGCGTAGATATTAGGAGGAACATCAGTGGCGAAGGCGGCTTACTGGGCTTTAACTGACGCTGAGGCTCG
AAAGCGTGGGGAGCAAACAGGATTAGATACCCCTGTAGTCC
>t0009971_III-5;size=14;
CCTACGGGCGGCTGCAGTGGGGAATATTGGACAATGGGGGAAACCCTGATCCAGCGACGCCGCGTGAGTGAAGAAGTATT
TCGGTATGTAAAGCTCTATCAGCAGGGAAGATAATGACGGTACCTGACTAAGAAGCCCCGGCTAACTACGTGCCAGCAGC
CGCGGTAATACGTAGGGGGCAAGCGTTATCCGGATTTACTGGGTGTAAAGGGAGCGTAGACGGCATGGCAAGTCTGATGT
GAAAACCCGGGGCTCAACCCCGGGACTGCATTGGAAACTGTCAGGCTAGAGTGCAGGAGAGGTAAGTGGAATTCCTAGTG
TAGCGGTGAAATGCGTAGATATTAGGAGGAACACCAGTGGCGAAGGCGGCTTACTGGACTGTAACTGACGTTGAGGCTCG
AAAGCGTGGGGAGCAAACAGGATTAGATACCCTAGTAGTCC
>t0000403_III-5;size=14;
CCTACGGGGGGCTGCAGTAGGGAATATTGCACAATGGGGGGAACCCTGATGCAGCAACGCCACGTGTGGGAAGAAGCATT
TCGGTGTGTAAACCACTGTCGTGAGGGAATAAGACCCGCCCCCGGGCGGGGTTGAATGTACCTCGAAAGGAAGCACCGGC
AAACTTCGTGCCAGCAGCCGCGGTAATACGAGGGGTGCAAGCGTTGTTCGGAATCACTGGGCGTAAAGGGAGCGTAGGCG
GAGAAGCAAGCGGTCTGTACAAGACCGGGGCCCAACCCCGGACCTGCAGACCGGACTGCTCCTCTTGGATAGTTCAGGGG
CAGGCGGAATTCCTGGTGTAGCGGTGGAATGCGTAGAGATCAGGAAGAACACCGATGGCGAAGGCAGCCTGCTGGGGACT
CATCGACGCTGAGGCTCGAAAGTGCGGGTAGCAAACAGGATTAGATACCCTGGTAGTCC
>t0000615_III-5;size=14;
CCTACGGGTGGCTGCAGTGAGGAATATTGGTCAATGGGCGAGAGCCTGAACCAGCCATGTCGCGTGGAGGAATAAGGATC
TATGGTTCGTAAACTCCTTTTGCGGGGGGATAAAGTGCGGGACGTGTCCCGCTTTGCAGGTACCCCGCGAATAAGCATCG
GCTAACTCCGTGCCAGCAGCCGCGGTAATACGGAGGATGCGAGCGTTATCCGGATTTATTGGGTTTAAAGGGTGCGTAGG
CGGCCCCTTAAGTCGGCGGTGAAATTTCCGGGCTCAACCCGGTCACTGCCGTCGAAACTGGGGGGCTTGAGTGCGTTTGG
GGTGGCTGGAATGTGCGGTGTAGCGGTGAAATGCATAGATATCGCACAGAACGCCGATCGCGGAGGCAGGTCACCAAGCC
GCAACTGACGCTGAGGCACGAAAGCGCGGGGATCGAACAGGATTAGATACCCCTGTAGTCC
>t0003052_III-5;size=14;
CCTACGGGGGGCTGCAGTGAGGAATATTGGTCAATGGGCGAGAGCCTGAACCAGCCATGTCGCGTGGAGGAATAAGGATC
TATGGTTCGTAAACTCCTTTTGCGGGGGGATAAAGTGCGGGACGTGTCCCGCTTTGCAGGTACCCCGCGAATAAGCATCG
GCTAACTCCGTGCCAGCAGCCGCGGTAATACGGAGGATGCGAGCGTTATCCGGATTTATTGGGTTTAAAGGGTGCGTAGG
CGGCCCCTTAAGTCGGCGGTGAAATTTCCGGGCTCAACCCGGTCACTGCCGTCGAAACTGGGGGGCTTGAGTGCGTTTGG
GGTGGCTGGAATGTGCGGTGTAGCGGTGAAATGCATAGATATCGCACAGAACGCCGATCGCGGAGGCAGGTCACCAAGCC
GCAACTGACGCTGAGGCACGAAAGCGCGGGGATCGAACAGGATTAGATACCCTGGTAGTCC
>t0005993_III-5;size=14;
CCTACGGGGGGCTGCAGTGAGGAATATTGGACAATGGGGGCAACCCTGATCCAGCCAAACCGCGTGAAGGACGAAGGCCC
TAGTGGTCGTAAACTTCTTTTGCTTGGGGATAACTGAAGGTATGCATACCATCTTGAAGGTACCAAGCGAATAAGCACCG
GCTAACTCCGTGCCAGCAGCCGCGGTAATACGGAGGGTGCAGGCGTTATCCGGAATTATTAGGTTTAAAGGGTGCGCAGG
CGGACAGCTAAGTCGGCGGTGAAATACCGGGGCCCAACCCCGGGGCTGCCATCGATACTGACAGTCTTGAGTGCGGACGA
GGAAGGCGGAATGTGGCGTGTAGCGGTGAAATGCTTAGATATGCCACAGAACACCGATTGCGAAGGCAGCCTTCCAGTGC
GCCACTGACGCTCATGCACGAAAGCGCGGGTAGCGAACAGGATTAGATACCCTTGTAGTCC
>t0001249_III-5;size=14;
CCTACGGGGGGCTGCAGTGAGGAATATTGGTCAATGGACGCAAGTCTGAACCAGCCATGCCGCGTGCAGGAATAAGGCCC
TATGGGTCGTAAACTGCTTTTGTGGTGGAGCAATAAGTCGTACGTGTACGGCGATGAGAGTACATCACGAATAAGCATCG
GCTAACTCCGTGCCAGCAGCCGCGGTAATACGGAGGATGCAAGCGTTATCCGGATTTATTGGGTTTAAAGGGTGCGTAGG
CTGTGGTCCAAGTCAGGGGTGAAAGCCCGGAGCTCAACTCCGGAACTGCCTTTGATACTGGATTGCTGGAATACGGATGC
CGTGGGAGGAATGAGTAGTGTAGCGGTGAAATGCATAGATATTACTCAGAACACCGATTGCGAAGGCATCTCACGAATCC
GTCATTGACGCTGAGGCACGAAAGCGTGGGGATCAAACAGGATTAGATACCCGAGTAGTCC
>t0008128_III-5;size=14;
CCTACGGGCGGCTGCAGTGAGGAATATTGGTCAATGGGCGGAAGCCTGAACCAGCCAAGTCGCGTGAAGGAAGAAGGTAT
TATGTATTGTAAACTTCTTTAGCTGTGGAGCAATAAGGGCTATGCATAGCCTGATGAGAGTACACAGAGAATAAGGATCG
GCTAACTCCGTGCCAGCAGCCGCGGTAATACGGAGGATCCGAGCGTTATCCGGATTTATTGGGTTTAAAGGGTGCGCAGG
CGGCGTTTTAAGTCAGTGGTAAAATCGTGGGGCTCAACCCCATCCTGCCATTGATACTGGAGCGCTTGATTGCGGTCGAG
GTTTGCGGAATTCGTCGTGTAGCGGTGAAATGCATAGATATGACGAAGAACACCGATTGCGTAGGCAGCAGACCAGGCCG
TAAATGACGCTCATGCACGAAAGTGCGGGGATCGAACAGGATTAGATACCCCAGTAGTCC
>t0000888_III-5;size=14;
CCTACGGGGGGCTGCAGTGAGGAATATTGGTCAATGGACGCAAGTCTGAACCAGCCATGCCGCGTGCAGGAATAAGGCCC
TATGGGTCGTAAACTGCTTTTGTGGTGGAGCAATAAGTCGTACGTGTACGGCGATGAGAGTACATCACGAATAAGCATCG
GCTAACTCCGTGCCAGCAGCCGCGGTAATACGGAGGATGCAAGCGTTATCCGGATTTATTGGGTTTAAAGGGTGCGTAGG
CTGTGGTCCAAGTCAGGGGTGAAAGCCCGGAGCTCAACTCCGGAACTGCCTTTGATACTGGATTGCTGGAATACGGATGC
CGTGGGAGGAATGAGTAGTGTAGCGGTGAAATGCATAGATATTACTCAGAACACCGATTGCGAAGGCATCTCACGAATCC
GTCATTGACGCTGAGGCACGAAAGCGTGGGGATCAAACAGGATTAGATACCCTAGTAGTCC
>t0035021_III-5;size=14;
CCTACGGGAGGCTGCAGTGGGGAATATTGCACAATGGGCGCAAGCCTGATGCAGCGATGCCGCGTGAGGGAAGAAGGTTT
TCGGATTGTAAACCTCTGTCAAAAGGGACGATAATGACGGTACCTTAGAAGGAAGCTCCGGCTAACTACGTGCCAGCAGC
CGCGGTAATACGTAGGGAGCGAGCGTTATCCGGAATTACTGGGTGTAAAGGGAGTGTAGGCGGGACTGCAAGTCAGATGT
GAAAACTACCGGCTCAACTGGTAGACTGCATTTGAAACTGTGGTTCTTGAGTGAAGTAGAGGTAAGCGGAATTCCTAGTG
TAGCGGTGAAATGCGTAGATATTAGGAGGAACATCAGTGGCGAAGGCGGCTTACTGGGCTTTAACTGACGCTGAGGCTCG
AAAGCGTGGGGAGCAAACAGGATTAGATACCCTAGTAGTCC
>t0002140_III-5;size=14;
CCTACGGGCGGCTGCAGTGAGGAATATTGGTCAATGGGGGGAACCCTGAACCAGCCATGCCGCGTGGAGGAAGACGGCCC
TACGGGTTGTAAACTCCTTTAGCACGGGAATAAACTCAGTCACGCGTGACTGATTGAAGGTACCGTGAGAATAAGCATCG
GCTAACTCCGTGCCAGCAGCCGCGGTAATACGGAGGATGCAGGCGTTATCCGGATTTATTAGGTTTAAAGGGTGCGTAGG
CGGCCCGGTAAGTCAGCGTTGAAAGTCTGCGGCTCAACCGTAGAATTGGCATTGATACTGTCGGGCTCGGATGCGGTGGA
AGTAGGCGGAATGTGCAGTGTAGCGGTGAAATGCTTAGATATTGTACAGAACACCGATTGCGAAGGCAGCTTACTATACC
GTTATTGACGCTGAGGCACGAAAGCGCGGGGATCGAACAGGATTAGATACCCCAGTAGTCC
>t0004171_III-5;size=14;
CCTACGGGGGGCAGCAGTAAGGAATATTGGGCAATGGACGGAAGTCTGACCCAGCCATGCCGCGTGAAGGAATAAGGCCC
TATGGGTCGTAAACTTCTTTTGCCCGGGAACAACGGGGGGCTTGCGAGTCCCCGTGAGGGTACCGGGAGAATAAGCATCG
GCTAACTCCGTGCCAGCAGCCGCGGTAATACGGAGGATGCGAGCGTTATCCGGATTCATTGGGTTTAAAGGGTGCGCAGG
CGGGATGTCAAGTCGGCGGTGAAAAGCACTGGCTCAACCAGGGTCTTGCCGTCGATACTGATGTTCTTGAGTGCGGTCGA
GGCAGGCGGAATGTGACGTGTAGCGGTGAAATGCATAGATATGTCACAGAACACCGATAGCGAAGGCAGCTTGCCAGGCC
TGCACTGACGCTCATGCACGAAAGCGTGGGGATCAAACAGGATTAGATACCCTAGTAGTCC
>t0002329_III-5;size=14;
CCTACGGGGGGCAGCAGTGAGGAATATTGGTCAATGGGCGAGAGCCTGAACCAGCCATGTCGCGTGGAGGAATAAGGATC
TATGGTTCGTAAACTCCTTTTGCGGGGGGATAAAGTGCGGGACGTGTCCCGCTTTGCAGGTACCCCGCGAATAAGCATCG
GCTAACTCCGTGCCAGCAGCCGCGGTAATACGGAGGATGCGAGCGTTATCCGGATTTATTGGGTTTAAAGGGTGCGTAGG
CGGCCCCTTAAGTCGGCGGTGAAATTTCCGGGCTCAACCCGGTCACTGCCGTCGAAACTGGGGGGCTTGAGTGCGTTTGG
GGTGGCTGGAATGTGCGGTGTAGCGGTGAAATGCATAGATATCGCACAGAACGCCGATCGCGGAGGCAGGTCACCAAGCC
GCAACTGACGCTGAGGCACGAAAGCGCGGGGATCGAACAGGATTAGATACCCTAGTAGTCC
>t0026446_III-5;size=14;
CCTACGGGGGGCAGCAGTGAGGAATATTGGTCAATGGGCGAGAGCCTGAACCAGCCATGTCGCGTGGAGGAATAAGGATC
TATGGTTCGTAAACTCCTTTTGCGGGGGGATAAAGTGCGGGACGTGTCCCGCTTTGCAGGTACCCCGCGAATAAGCATCG
GCTAACTCCGTGCCAGCAGCCGCGGTAATACGGAGGATGCGAGCGTTATCCGGATTTATTGGGTTTAAAGGGTGCGTAGG
CGGCCCCTTAAGTCGGCGGTGAAATTTCCGGGCTCAACCCGGTCACTGCCGTCGAAACTGGGGGGCTTGAGTGCGTTTGG
GGTGGCTGGAATGTGCGGTGTAGCGGTGAAATGCATAGATATCGCACAGAACGCCGATCGCGGAGGCAGGTCACCAAGCC
GCAACTGACGCTGAGGCACGAAAGCGCGGGGATCGAACAGGATTAGATACCCCAGTAGTCC
>t0001869_III-5;size=14;
CCTACGGGAGGCTGCAGTAGGGAATATTGCACAATGGGGGGAACCCTGATGCAGCAACGCCACGTGTGGGAAGAAGCATT
TCGGTGTGTAAACCACTGTCGTGAGGGAATAAGACCCGCCCCCGGGCGGGGTTGAATGTACCTCGAAAGGAAGCACCGGC
AAACTTCGTGCCAGCAGCCGCGGTAATACGAGGGGTGCAAGCGTTGTTCGGAATCACTGGGCGTAAAGGGAGCGTAGGCG
GAGAAGCAAGCGGTCTGTACAAGACCGGGGCCCAACCCCGGACCTGCAGACCGGACTGCTCCTCTTGGATAGTTCAGGGG
CAGGCGGAATTCCTGGTGTAGCGGTGGAATGCGTAGAGATCAGGAAGAACACCGATGGCGAAGGCAGCCTGCTGGGGACT
CATCGACGCTGAGGCTCGAAAGTGCGGGTAGCAAACAGGATTAGATACCCCAGTAGTCC
>t0001036_III-5;size=14;
CCTACGGGTGGCAGCAGTAGGGAATATTGCACAATGGGGGGAACCCTGATGCAGCAACGCCACGTGTGGGAAGAAGCATT
TCGGTGTGTAAACCACTGTCGTGAGGGAATAATGCTTGGTCTCGGCCAAGTTGAATGTACCTCGAAAGGAAGCACCGGCA
AACTTCGTGCCAGCAGCCGCGGTAATACGAGGGGTGCAAGCGTTGTTCGGAATCACTGGGCGTAAAGGGAGCGTAGGCGG
AGACGCAAGCAGTCTGTACAATACCGGGGCCCAACCCCGGACCTGCAGACTGGACTGTGTCTCTTGGATAGTTCAGGGGC
AGGCGGAATTCCTGGTGTAGCGGTGGAATGCGTAGAGATCAGGAAGAACACCGATGGCGAAGGCAGCCTGCTGGGGACTC
ATCGACGCTGAGGCTCGAAAGTGCGGGTAGCAAACAGGATTAGATACCCTTGTAGTCC
>t0016224_III-5;size=14;
CCTACGGGTGGCTGCAGTAAGGAATATTGGGCAATGGACGGAAGTCTGACCCAGCCATGCCGCGTGAAGGAATAAGGCCC
TATGGGTCGTAAACTTCTTTTGCCCGGGAACAACGGGGGGCTTGCGAGTCCCCGTGAGGGTACCGGGAGAATAAGCATCG
GCTAACTCCGTGCCAGCAGCCGCGGTAATACGGAGGATGCGAGCGTTATCCGGATTCATTGGGTTTAAAGGGTGCGCAGG
CGGGATGTCAAGTCGGCGGTGAAAAGCACTGGCTCAACCAGGGTCTTGCCGTCGATACTGATGTTCTTGAGTGCGGTCGA
GGCAGGCGGAATGTGACGTGTAGCGGTGAAATGCATAGATATGTCACAGAACACCGATAGCGAAGGCAGCTTGCCAGGCC
TGCACTGACGCTCATGCACGAAAGCGTGGGGATCAAACAGGATTAGATACCCTGGTAGTCC
>t0010980_III-5;size=14;
CCTACGGGCGGCTGCAGTGAGGAATATTGGTCAATGGACGGAAGTCTGAACCAGCCATGCCGCGTGAAGGAAGAATGCCC
TATGGGTTGTAAACTTCTTTTGTGCGAGAGTAATAAGGGGGGTGCGCCCCCCGATGAGAGTATCGTACGAATAAGCATCG
GCTAACTCCGTGCCAGCAGCCGCGGTAATACGGAGGATGCAAGCGTTATCCGGATTTATTGGGTTTAAAGGGTGCGTAGG
CGGACCTTTAAGTCAGCGGTGAAATATCCCGGCTCAACCGGGAGGCTGCCGTTGATACTGGAGGACTTGAGGGCGAACGG
CGCCGGCGGAATATGTCATGTAGCGGTGAAATGCATAGATATGACATAGAACACCGATCGCGAAGGCAGCTGGCGAGGAC
GCGACTGACGCTGAGGCACGAAGGTGCGGGGATCAAACAGGATTAGATACCCGAGTAGTCC
>t0005963_III-5;size=14;
CCTACGGGCGGCAGCAGTAGGGAATCTTCGGCAATGGGGGCAACCCTGACCGAGCAACGCCGCGTGAGTGAAGAAGGTTT
TCGGATCGTAAAGCTCTGTTGTAAGAGAAGAACGTGTGTGAGAGTGGAAAGTTCACACAGTGACGGTAACTTACCAGAAA
GGGACGGCTAACTACGTGCCAGCAGCCGCGGTAATACGTAGGTCCCGAGCGTTGTCCGGATTTATTGGGCGTAAAGCGAG
CGCAGGCGGTTTAATAAGTCTGAAGTTAAAGGCAGTGGCTTAACCATTGTTCGCTTTGGAAACTGTTAGACTTGAGTGCA
GAAGGGGAGAGTGGAATTCCATGTGTAGCGGTGAAATGCGTAGATATATGGAGGAACACCGGTGGCGAAAGCGGCTCTCT
GGTCTGTAACTGACGCTGAGGCTCGAAAGCGTGGGGAGCAAACAGGATTAGATACCCTTGTAGTCC
>t0000824_III-5;size=14;
CCTACGGGAGGCTGCAGTGGGGAATATTGGACAATGGGGGAAACCCTGATCCAGCGACGCCGCGTGAGTGAAGAAGTATT
TCGGTATGTAAAGCTCTATCAGCAAGGAAGAAAATGACGGTACTTGACTAAGAAGCTCCGGCTAAATACGTGCCAGCAGC
CGCGGTAATACGTATGGAGCAAGCGTTATCCGGATTTACTGGGTGTAAAGGGAGCGTAGACGGCAAAGCAAGTCTGAAGT
GAAATCCCGGGGCTCAACCCCGGAACTGCTTTGGAAACTGTTTAGCTAGAGTGCAGGAGAGGTAAGCGGAATTCCTAGTG
TAGCGGTGAAATGCGTAGATATTAGGAGGAACACCAGTGGCGAAGGCGGCTTACTGGACTGTAACTGACGTTGAGGCTCG
AAAGCGTGGGGAGCAAACAGGATTAGATACCCCAGTAGTCC
>t0009241_III-5;size=14;
CCTACGGGCGGCTGCAGTGAGGAATATTGGTCAATGGGCGAGAGCCTGAACCAGCCATGTCGCGTGGAGGAATAAGGATC
TATGGTTCGTAAACTCCTTTTGCGGGGGGATAAAGTGCGGGACGTGTCCCGCTTTGCAGGTACCCCGCGAATAAGCATCG
GCTAACTCCGTGCCAGCAGCCGCGGTAATACGGAGGATGCGAGCGTTATCCGGATTTATTGGGTTTAAAGGGTGCGTAGG
CGGCCCCTTAAGTCGGCGGTGAAATTTCCGGGCTCAACCCGGTCACTGCCGTCGAAACTGGGGGGCTTGAGTGCGTTTGG
GGTGGCTGGAATGTGCGGTGTAGCGGTGAAATGCATAGATATCGCACAGAACGCCGATCGCGGAGGCAGGTCACCAAGCC
GCAACTGACGCTGAGGCACGAAAGCGCGGGGATCGAACAGGATTAGATACCCCTGTAGTCC
>t0000771_III-5;size=14;
CCTACGGGTGGCTGCAGTGAGGAATATTGGTCAATGGACGGAAGTCTGAACCAGCCATGCCGCGTGAAGGAAGAATGCCC
TATGGGTTGTAAACTTCTTTTGTGCGAGAGTAATAAGGGGGGTGCGCCCCCCGATGAGAGTATCGTACGAATAAGCATCG
GCTAACTCCGTGCCAGCAGCCGCGGTAATACGGAGGATGCAAGCGTTATCCGGATTTATTGGGTTTAAAGGGTGCGTAGG
CGGACCTTTAAGTCAGCGGTGAAATATCCCGGCTCAACCGGGAGGCTGCCGTTGATACTGGAGGACTTGAGGGCGAACGG
CGCCGGCGGAATATGTCATGTAGCGGTGAAATGCATAGATATGACATAGAACACCGATCGCGAAGGCAGCTGGCGAGGAC
GCGACTGACGCTGAGGCACGAAGGTGCGGGGATCAAACAGGATTAGATACCCCAGTAGTCC
>t0002111_III-5;size=14;
CCTACGGGGGGCAGCAGTAGGGAATCTTCGGCAATGGGGGCAACCCTGACCGAGCAACGCCGCGTGAGTGAAGAAGGTTT
TCGGATCGTAAAGCTCTGTTGTAAGAGAAGAACGTGTGTGAGAGTGGAAAGTTCACACAGTGACGGTAACTTACCAGAAA
GGGACGGCTAACTACGTGCCAGCAGCCGCGGTAATACGTAGGTCCCGAGCGTTGTCCGGATTTATTGGGCGTAAAGCGAG
CGCAGGCGGTTTAATAAGTCTGAAGTTAAAGGCAGTGGCTTAACCATTGTTCGCTTTGGAAACTGTTAGACTTGAGTGCA
GAAGGGGAGAGTGGAATTCCATGTGTAGCGGTGAAATGCGTAGATATATGGAGGAACACCGGTGGCGAAAGCGGCTCTCT
GGTCTGTAACTGACGCTGAGGCTCGAAAGCGTGGGGAGCAAACAGGATTAGATACCCCAGTAGTCC
>t0013057_III-5;size=14;
CCTACGGGCGGCTGCAGTGAGGAATATTGGTCAATGGGCGAGAGCCTGAACCAGCCATGTCGCGTGGAGGAATAAGGATC
TATGGTTCGTAAACTCCTTTTGCGGGGGGATAAAGTGCGGGACGTGTCCCGCTTTGCAGGTACCCCGCGAATAAGCATCG
GCTAACTCCGTGCCAGCAGCCGCGGTAATACGGAGGATGCGAGCGTTATCCGGATTTATTGGGTTTAAAGGGTGCGTAGG
CGGCCCCTTAAGTCGGCGGTGAAATTTCCGGGCTCAACCCGGTCACTGCCGTCGAAACTGGGGGGCTTGAGTGCGTTTGG
GGTGGCTGGAATGTGCGGTGTAGCGGTGAAATGCATAGATATCGCACAGAACGCCGATCGCGGAGGCAGGTCACCAAGCC
GCAACTGACGCTGAGGCACGAAAGCGCGGGGATCGAACAGGATTAGATACCCTGGTAGTCC
>t0005426_III-5;size=13;
CCTACGGGTGGCTGCAGTGGGGAATATTGGACAATGGGGGAAACCCTGATCCAGCGACGCCGCGTGAGTGAAGAAGTATT
TCGGTATGTAAAGCTCTATCAGCAAGGAAGAAAATGACGGTACTTGACTAAGAAGCCCCGGCTAACTACGTGCCAGCAGC
CGCGGTAATACGTAGGGGGCAAGCGTTATCCGGATTTACTGGGTGTAAAGGGAGCGTAGACGGTATGGCAAGTCTGAAGT
GAAATGCATGGGCTCAACCCATGAACTGCTTTGGAAACTGTCAAACTAGAGTGCAGGAGAGGTAAGTGGAATTCCTAGTG
TAGCGGTGAAATGCGTAGATATTAGGAGGAACACCAGTGGCGAAGGCGGCTTACTGGACTGTAACTGACGTTGAGGCTCG
AAAGCGTGGGGAGCAAACAGGATTAGATACCCCAGTAGTCC
>t0010338_III-5;size=13;
CCTACGGGGGGCTGCAGTAAGGAATATTGGGCAATGGACGGAAGTCTGACCCAGCCATGCCGCGTGAAGGAATAAGGCCC
TATGGGTCGTAAACTTCTTTTGCCCGGGAACAACGGGGGGCTTGCGAGTCCCCGTGAGGGTACCGGGAGAATAAGCATCG
GCTAACTCCGTGCCAGCAGCCGCGGTAATACGGAGGATGCGAGCGTTATCCGGATTCATTGGGTTTAAAGGGTGCGCAGG
CGGGATGTCAAGTCGGCGGTGAAAAGCACTGGCTCAACCAGGGTCTTGCCGTCGATACTGATGTTCTTGAGTGCGGTCGA
GGCAGGCGGAATGTGACGTGTAGCGGTGAAATGCATAGATATGTCACAGAACACCGATAGCGAAGGCAGCTTGCCAGGCC
TGCACTGACGCTCATGCACGAAAGCGTGGGGATCAAACAGGATTAGATACCCCTGTAGTCC
>t0026714_III-5;size=13;
CCTACGGGTGGCTGCAGTGAGGAATATTGGTCAATGGACGGAAGTCTGAACCAGCCATGCCGCGTGAAGGAAGAATGCCC
TATGGGTTGTAAACTTCTTTTGTGCGAGAGTAATAAGGGGGGTGCGCCCCCCGATGAGAGTATCGTACGAATAAGCATCG
GCTAACTCCGTGCCAGCAGCCGCGGTAATACGGAGGATGCAAGCGTTATCCGGATTTATTGGGTTTAAAGGGTGCGTAGG
CGGACCTTTAAGTCAGCGGTGAAATATCCCGGCTCAACCGGGAGGCTGCCGTTGATACTGGAGGACTTGAGGGCGAACGG
CGCCGGCGGAATATGTCATGTAGCGGTGAAATGCATAGATATGACATAGAACACCGATCGCGAAGGCAGCTGGCGAGGAC
GCGACTGACGCTGAGGCACGAAGGTGCGGGGATCAAACAGGATTAGATACCCCTGTAGTCC
>t0011651_III-5;size=13;
CCTACGGGTGGCTGCAGTGGGGAATATTGGACAATGGGGGAAACCCTGATCCAGCGACGCCGCGTGAGTGAAGAAGTATT
TCGGTATGTAAAGCTCTATCAGCAAGGAAGAAAATGACGGTACTTGACTAAGAAGCTCCGGCTAAATACGTGCCAGCAGC
CGCGGTAATACGTATGGAGCAAGCGTTATCCGGATTTACTGGGTGTAAAGGGAGCGTAGACGGCAAAGCAAGTCTGAAGT
GAAATCCCGGGGCTCAACCCCGGAACTGCTTTGGAAACTGTTTAGCTAGAGTGCAGGAGAGGTAAGCGGAATTCCTAGTG
TAGCGGTGAAATGCGTAGATATTAGGAGGAACACCAGTGGCGAAGGCGGCTTACTGGACTGTAACTGACGTTGAGGCTCG
AAAGCGTGGGGAGCAAACAGGATTAGATACCCCTGTAGTCC
>t0001322_III-5;size=13;
CCTACGGGGGGCTGCAGCTAAGAATATTCCGCAATGGACGAAAGTCTGACGGAGCGACGCCGCGTGGATGATGAAGGCCG
GAAGGTTGTAAAATCCTTTTATGACTGAGGAATAAGTATGGTGAGAGAAACGCCATATGGTGACTGTAGGTCATGAATAA
GCAACGGCTAATTACGTGCCAGCAGCCGCGGTAACACGTAAGTTGCGAGCGTTGTTCGGAATTATTGGGCGTAAAGGGCA
TGTAGGCGGTTTTGCAAGCTTGGTGTGAAATCCCGGAGCTTAACTCCGGAATTGCGTTGAGAACTGCATAACTAGAGTCA
CTGAGGGGCAATCAGAATTCCAGGTGTAGGGGTGAAATCTGTAGATATCTGGAAGAATACCAATGGCGAAGGCAGGTTAC
CAGCAGATGACTGACGCTGAGGTGCGAAGGTGCGGGGAGCAAACAGGATTAGATACCCCAGTAGTCC
>t0004073_III-5;size=13;
CCTACGGGGGGCTGCAGTGGGGAATATTGGACAATGGGGGAAACCCTGATCCAGCGACGCCGCGTGAGTGAAGAAGTATT
TCGGTATGTAAAGCTCTATCAGCAAGGAAGAAAATGACGGTACTTGACTAAGAAGCCCCGGCTAACTACGTGCCAGCAGC
CGCGGTAATACGTAGGGGGCAAGCGTTATCCGGATTTACTGGGTGTAAAGGGAGCGTAGACGGTATGGCAAGTCTGAAGT
GAAATGCATGGGCTCAACCCATGAACTGCTTTGGAAACTGTCAAACTAGAGTGCAGGAGAGGTAAGTGGAATTCCTAGTG
TAGCGGTGAAATGCGTAGATATTAGGAGGAACACCAGTGGCGAAGGCGGCTTACTGGACTGTAACTGACGTTGAGGCTCG
AAAGCGTGGGGAGCAAACAGGATTAGATACCCGTGTAGTCC
>t0021321_III-5;size=13;
CCTACGGGTGGCTGCAGCTAAGAATATTCCGCAATGGACGAAAGTCTGACGGAGCGACGCCGCGTGGATGAAGAAGGCCG
GAAGGTTGTAAAATCCTTTTGAACATGAAGAATAAGTATTGCAGGGAATGGCAGTATGGTGACGGTAGTGTTTGAATAAG
CAACGGCTAATTACGTGCCAGCAGCCGCGGTAACACGTAAGTTGCGAGCGTTGTTCGGAATTATTGGGCGTAAAGGGTAT
GTAGGCGGTTATGCAAGCTTGTTGTGAAATCCCGGGGCTTAACTCCGGAACTGCAATGAGAACTGTGTGACTTGAATTAC
TGAAGGGCAGCTAGAATTCCATGTGTAGGGGTGAAATCTGTAGATATGTGGAAGAATACCAATGGCGAAGGCAAGCTGCT
GGCAGATGATTGACGCTGAGATACGAAGGTGCGGGGATCAAACAGGATTAGATACCCCAGTAGTCC
>t0006272_III-5;size=13;
CCTACGGGGGGCAGCAGTAGGGAATCTTCGGCAATGGGGGCAACCCTGACCGAGCAACGCCGCGTGAGTGAAGAAGGTTT
TCGGATCGTAAAGCTCTGTTGTAAGAGAAGAACGTGTGTGAGAGTGGAAAGTTCACACAGTGACGGTAACTTACCAGAAA
GGGACGGCTAACTACGTGCCAGCAGCCGCGGTAATACGTAGGTCCCGAGCGTTGTCCGGATTTATTGGGCGTAAAGCGAG
CGCAGGCGGTTTAATAAGTCTGAAGTTAAAGGCAGTGGCTTAACCATTGTTCGCTTTGGAAACTGTTAGACTTGAGTGCA
GAAGGGGAGAGTGGAATTCCATGTGTAGCGGTGAAATGCGTAGATATATGGAGGAACACCGGTGGCGAAAGCGGCTCTCT
GGTCTGTAACTGACGCTGAGGCTCGAAAGCGTGGGGAGCAAACAGGATTAGATACCCTTGTAGTCC
>t0001993_III-5;size=13;
CCTACGGGCGGCAGCAGTAGGGAATCTTCGGCAATGGGGGCAACCCTGACCGAGCAACGCCGCGTGAGTGAAGAAGGTTT
TCGGATCGTAAAGCTCTGTTGTAAGAGAAGAACGTGTGTGAGAGTGGAAAGTTCACACAGTGACGGTAACTTACCAGAAA
GGGACGGCTAACTACGTGCCAGCAGCCGCGGTAATACGTAGGTCCCGAGCGTTGTCCGGATTTATTGGGCGTAAAGCGAG
CGCAGGCGGTTTAATAAGTCTGAAGTTAAAGGCAGTGGCTTAACCATTGTTCGCTTTGGAAACTGTTAGACTTGAGTGCA
GAAGGGGAGAGTGGAATTCCATGTGTAGCGGTGAAATGCGTAGATATATGGAGGAACACCGGTGGCGAAAGCGGCTCTCT
GGTCTGTAACTGACGCTGAGGCTCGAAAGCGTGGGGAGCAAACAGGATTAGATACCCCAGTAGTCC
>t0008279_III-5;size=13;
CCTACGGGGGGCTGCAGTGGGGAATATTGCACAATGGGCGCAAGCCTGATGCAGCGATGCCGCGTGAGGGAAGAAGGTTT
TCGGATTGTAAACCTCTGTCAAAAGGGACGATAATGACGGTACCTTAGAAGGAAGCTCCGGCTAACTACGTGCCAGCAGC
CGCGGTAATACGTAGGGAGCGAGCGTTATCCGGAATTACTGGGTGTAAAGGGAGTGTAGGCGGGACTGCAAGTCAGATGT
GAAAACTACCGGCTCAACTGGTAGACTGCATTTGAAACTGTGGTTCTTGAGTGAAGTAGAGGTAAGCGGAATTCCTAGTG
TAGCGGTGAAATGCGTAGATATTAGGAGGAACATCAGTGGCGAAGGCGGCTTACTGGGCTTTAACTGACGCTGAGGCTCG
AAAGCGTGGGGAGCAAACAGGATTAGATACCCCAGTAGTCC
>t0001299_III-5;size=13;
CCTACGGGGGGCTGCAGCTAAGAATATTCCGCAATGGACGAAAGTCTGACGGAGCGACGCCGCGTGGATGATGAAGGCCG
GAAGGTTGTAAAATCCTTTTATGACTGAGGAATAAGTATGGTGAGAGAAACGCCATATGGTGACTGTAGGTCATGAATAA
GCAACGGCTAATTACGTGCCAGCAGCCGCGGTAACACGTAAGTTGCGAGCGTTGTTCGGAATTATTGGGCGTAAAGGGCA
TGTAGGCGGTTTTGCAAGCTTGGTGTGAAATCCCGGGGCTTAACTCCGGAATTGCGTTGAGAACTGCATAACTAGAGTCA
CTGAGGGGCAATCAGAATTCCAGGTGTAGGGGTGAAATCTGTAGATATCTGGAAGAATACCAATGGCGAAGGCAGGTTAC
CAGCAGATGACTGACGCTGAGGTGCGAAGGTGCGGGGAGCAAACAGGATTAGATACCCCGGTAGTCC
>t0000607_III-5;size=13;
CCTACGGGCGGCTGCAGGTACCAGGCGAATAAGCATCGGCTAACTCCGTGCCAGCAGCCGCGGTAATACGGAGGATGCGA
GCGTTATCCGGATTCATTGGGTTTAAAGGGTGCGCAGGCGGCCATGTAAGTCAGCGGTGAAAGCCAGGGGCCCAACCCCG
GAAGTGCCGTTGATACTGCACGGCTGGAATGCGGTCGAGGCGGGCGGAATGTGACGTGTAGCGGTGAAATGCATAGATAT
GTCACAGAACTCCGATAGCGAAGGCAGCTCGCCAGGCCTGCATTGACGCTCAGGCACGAAAGCGTGGGGATCAAACAGGA
TTAGATACCCTAGTAGTCC
>t0019573_III-5;size=13;
CCTACGGGAGGCTGCAGTGAGGAATATTGGTCAATGGACGCAAGTCTGAACCAGCCATGCCGCGTGCAGGAATAAGGCCC
TATGGGTCGTAAACTGCTTTTGTGGTGGAGCAATAAGTCGTACGTGTACGGCGATGAGAGTACATCACGAATAAGCATCG
GCTAACTCCGTGCCAGCAGCCGCGGTAATACGGAGGATGCAAGCGTTATCCGGATTTATTGGGTTTAAAGGGTGCGTAGG
CTGTGGTCCAAGTCAGGGGTGAAAGCCCGGAGCTCAACTCCGGAACTGCCTTTGATACTGGATTGCTGGAATACGGATGC
CGTGGGAGGAATGAGTAGTGTAGCGGTGAAATGCATAGATATTACTCAGAACACCGATTGCGAAGGCATCTCACGAATCC
GTCATTGACGCTGAGGCACGAAAGCGTGGGGATCAAACAGGATTAGATACCCTAGTAGTCC
>t0016508_III-5;size=13;
CCTACGGGAGGCTGCAGTGAGGAATATTGGTCAATGGACGCAAGTCTGAACCAGCCATGCCGCGTGCAGGAATAAGGCCC
TATGGGTCGTAAACTGCTTTTGTGGTGGAGCAATAAGTCGTACGTGTACGGCGATGAGAGTACATCACGAATAAGCATCG
GCTAACTCCGTGCCAGCAGCCGCGGTAATACGGAGGATGCAAGCGTTATCCGGATTTATTGGGTTTAAAGGGTGCGTAGG
CTGTGGTCCAAGTCAGGGGTGAAAGCCCGGAGCTCAACTCCGGAACTGCCTTTGATACTGGATTGCTGGAATACGGATGC
CGTGGGAGGAATGAGTAGTGTAGCGGTGAAATGCATAGATATTACTCAGAACACCGATTGCGAAGGCATCTCACGAATCC
GTCATTGACGCTGAGGCACGAAAGCGTGGGGATCAAACAGGATTAGATACCCCAGTAGTCC
>t0014629_III-5;size=13;
CCTACGGGGGGCTGCAGTGAGGAATATTGGTCAATGGGCGGAAGCCTGAACCAGCCATGTCGCGTGCAGGACTACGGCCC
TACGGGTCTTAAACTGCTTTTGATTGGGGATAAAGTGGGGGACGCGTCCCCTATTGCAGGTACCAATCGAATAAGGATCG
GCTAACTCCGTGCCAGCAGCCGCGGTAATACGGAGGATCCGAGCGTTATCCGGATTTATTGGGTTTAAAGGGTGCGTAGG
CGGGCTGTTAAGTCAGCGGTGAAACCCCCGGGCTCAACCCGGGGACTGCCATTGAAACTGGCGGCCTAGAGTACGTTGGG
AGTGCGCGGAATGTGTGGTGTAGCGGTGAAATGCATAGATATCACACAGAACACCGATCGCGAAGGCAGCGCACTACGCC
GCAACTGACGCTGAGGCACGAAGGCGCGGGGATCGAACAGGATTAGATACCCTAGTAGTCC
>t0027412_III-5;size=13;
CCTACGGGAGGCTGCAGTGAGGAATATTGGTCAATGGACGGAAGTCTGAACCAGCCATGCCGCGTGAAGGAAGAATGCCC
TATGGGTTGTAAACTTCTTTTGTGCGAGAGTAATAAGGGGGGTGCGCCCCCCGATGAGAGTATCGTACGAATAAGCATCG
GCTAACTCCGTGCCAGCAGCCGCGGTAATACGGAGGATGCAAGCGTTATCCGGATTTATTGGGTTTAAAGGGTGCGTAGG
CGGACCTTTAAGTCAGCGGTGAAATATCCCGGCTCAACCGGGAGGCTGCCGTTGATACTGGAGGACTTGAGGGCGAACGG
CGCCGGCGGAATATGTCATGTAGCGGTGAAATGCATAGATATGACATAGAACACCGATCGCGAAGGCAGCTGGCGAGGAC
GCGACTGACGCTGAGGCACGAAGGTGCGGGGATCAAACAGGATTAGATACCCCGGTAGTCC
>t0024523_III-5;size=13;
CCTACGGGGGGCTGCAGTGAGGAATATTGGTCAATGGGCGAGAGCCTGAACCAGCCAAGTAGCGTGCAGGATGACGGCCC
TATGGGTTGTAAACTGCTTTTGTGCGGGAATAACGTTGCGCTCGTGAGCGCAAGTGCATGTACCGTACGAATAAGGATCG
GCTAACTCCGTGCCAGCAGCCGCGGTAATACGGAGGATCCGAGCGTTATCCGGATTTATTGGGTTTAAAGGGAGCGTAGG
CGGAAGATCAAGTCAGCTGTGAAATGTAGATGCTCAACATCTGCACTGCAGTTGAAACTGGTTTTCTTGAGTGCGTAAGA
GGCAGGCGGAATTCGTCGTGTAGCGGTGAAATGCTTAGATATGACGAAGAACTCCGATCGCGAAGGCAGCTTGCCGGGCC
GCAACTGACGCTGAAGCTCGAAGGTGCGGGTATCGAACAGGATTAGATACCCCAGTAGTCC
>t0012709_III-5;size=13;
CCTACGGGGGGCTGCAGCTAAGAATATTCCGCAATGGACGAAAGTCTGACGGAGCGACGCCGCGTGGATGATGAAGGCCG
GAAGGTTGTAAAATCCTTTTATGACTGAGGAATAAGTATGGTGAGAGAAACGCCATATGGTGACTGTAGGTCATGAATAA
GCAACGGCTAATTACGTGCCAGCAGCCGCGGTAACACGTAAGTTGCGAGCGTTGTTCGGAATTATTGGGCGTAAAGGGCA
TGTAGGCGGTTTTGCAAGCTTGGTGTGAAATCCCGGGGCTTAACTCCGGAATTGCGTTGAGAACTGCATAACTAGAGTCA
CTGAGGGGCAATCAGAATTCCAGGTGTAGGGGTGAAATCTGTAGATATCTGGAAGAATACCAATGGCGAAGGCAGGTTAC
CAGCAGATGACTGACGCTGAGGTGCGAAGGTGCGGGGAGCAAACAGGATTAGATACCCTTGTAGTCC
>t0012312_III-5;size=13;
CCTACGGGAGGCTGCAGTAGGGAATCTTCGGCAATGGGGGCAACCCTGACCGAGCAACGCCGCGTGAGTGAAGAAGGTTT
TCGGATCGTAAAGCTCTGTTGTAAGAGAAGAACGTGTGTGAGAGTGGAAAGTTCACACAGTGACGGTAACTTACCAGAAA
GGGACGGCTAACTACGTGCCAGCAGCCGCGGTAATACGTAGGTCCCGAGCGTTGTCCGGATTTATTGGGCGTAAAGCGAG
CGCAGGCGGTTTAATAAGTCTGAAGTTAAAGGCAGTGGCTTAACCATTGTTCGCTTTGGAAACTGTTAGACTTGAGTGCA
GAAGGGGAGAGTGGAATTCCATGTGTAGCGGTGAAATGCGTAGATATATGGAGGAACACCGGTGGCGAAAGCGGCTCTCT
GGTCTGTAACTGACGCTGAGGCTCGAAAGCGTGGGGAGCAAACAGGATTAGATACCCTAGTAGTCC
>t0004882_III-5;size=13;
CCTACGGGGGGCTGCAGTGAGGAATATTGGTCAATGGACGGAAGTCTGAACCAGCCATGCCGCGTGAAGGAAGAATGCCC
TATGGGTTGTAAACTTCTTTTGTGCGAGAGTAATAAGGGGGGTGCGCCCCCCGATGAGAGTATCGTACGAATAAGCATCG
GCTAACTCCGTGCCAGCAGCCGCGGTAATACGGAGGATGCAAGCGTTATCCGGATTTATTGGGTTTAAAGGGTGCGTAGG
CGGACCTTTAAGTCAGCGGTGAAATATCCCGGCTCAACCGGGAGGCTGCCGTTGATACTGGAGGACTTGAGGGCGAACGG
CGCCGGCGGAATATGTCATGTAGCGGTGAAATGCATAGATATGACATAGAACACCGATCGCGAAGGCAGCTGGCGAGGAC
GCGACTGACGCTGAGGCACGAAGGTGCGGGGATCAAACAGGATTAGATACCCGGGTAGTCC
>t0001501_III-5;size=13;
CCTACGGGGGGCTGCAGTGAGGAATATTGGTCAATGGACGGAAGTCTGAACCAGCCATGCCGCGTGAAGGAAGAATGCCC
TATGGGTTGTAAACTTCTTTTGTGCGAGAGTAATAAGGGGGGTGCGCCCCCCGATGAGAGTATCGTACGAATAAGCATCG
GCTAACTCCGTGCCAGCAGCCGCGGTAATACGGAGGATGCAAGCGTTATCCGGATTTATTGGGTTTAAAGGGTGCGTAGG
CGGACCTTTAAGTCAGCGGTGAAATATCCCGGCTCAACCGGGAGGCTGCCGTTGATACTGGAGGACTTGAGGGCGAACGG
CGCCGGCGGAATATGTCATGTAGCGGTGAAATGCATAGATATGACATAGAACACCGATCGCGAAGGCAGCTGGCGAGGAC
GCGACTGACGCTGAGGCACGAAGGTGCGGGGATCAAACAGGATTAGATACCCCTGTAGTCC
>t0004864_III-5;size=13;
CCTACGGGTGGCTGCAGTAGGGAATCTTCGGCAATGGGGGCAACCCTGACCGAGCAACGCCGCGTGAGTGAAGAAGGTTT
TCGGATCGTAAAGCTCTGTTGTAAGAGAAGAACGTGTGTGAGAGTGGAAAGTTCACACAGTGACGGTAACTTACCAGAAA
GGGACGGCTAACTACGTGCCAGCAGCCGCGGTAATACGTAGGTCCCGAGCGTTGTCCGGATTTATTGGGCGTAAAGCGAG
CGCAGGCGGTTTAATAAGTCTGAAGTTAAAGGCAGTGGCTTAACCATTGTTCGCTTTGGAAACTGTTAGACTTGAGTGCA
GAAGGGGAGAGTGGAATTCCATGTGTAGCGGTGAAATGCGTAGATATATGGAGGAACACCGGTGGCGAAAGCGGCTCTCT
GGTCTGTAACTGACGCTGAGGCTCGAAAGCGTGGGGAGCAAACAGGATTAGATACCCCAGTAGTCC
>t0001654_III-5;size=13;
CCTACGGGCGGCTGCAGTGGGGAATATTGGACAATGGGGGAAACCCTGATCCAGCGACGCCGCGTGAGTGAAGAAGTATT
TCGGTATGTAAAGCTCTATCAGCAAGGAAGAAAATGACGGTACTTGACTAAGAAGCCCCGGCTAACTACGTGCCAGCAGC
CGCGGTAATACGTAGGGGGCAAGCGTTATCCGGATTTACTGGGTGTAAAGGGAGCGTAGACGGTATGGCAAGTCTGAAGT
GAAATGCATGGGCTCAACCCATGAACTGCTTTGGAAACTGTCAAACTAGAGTGCAGGAGAGGTAAGTGGAATTCCTAGTG
TAGCGGTGAAATGCGTAGATATTAGGAGGAACACCAGTGGCGAAGGCGGCTTACTGGACTGTAACTGACGTTGAGGCTCG
AAAGCGTGGGGAGCAAACAGGATTAGATACCCTGGTAGTCC
>t0012536_III-5;size=13;
CCTACGGGCGGCTGCAGTGAGGAATATTGGTCAATGGGCGAGAGCCTGAACCAGCCATGTCGCGTGGAGGAATAAGGATC
TATGGTTCGTAAACTCCTTTTGCGGGGGGATAAAGTGCGGGACGTGTCCCGCTTTGCAGGTACCCCGCGAATAAGCATCG
GCTAACTCCGTGCCAGCAGCCGCGGTAATACGGAGGATGCGAGCGTTATCCGGATTTATTGGGTTTAAAGGGTGCGTAGG
CGGCCCCTTAAGTCGGCGGTGAAATTTCCGGGCTCAACCCGGTCACTGCCGTCGAAACTGGGGGGCTTGAGTGCGTTTGG
GGTGGCTGGAATGTGCGGTGTAGCGGTGAAATGCATAGATATCGCACAGAACGCCGATCGCGGAGGCAGGTCACCAAGCC
GCAACTGACGCTGAGGCACGAAAGCGCGGGGATCGAACAGGATTAGATACCCGAGTAGTCC
>t0002912_III-5;size=13;
CCTACGGGAGGCTGCAGTAGGGAATATTGCACAATGGGGGGAACCCTGATGCAGCAACGCCACGTGTGGGAAGAAGCATT
TCGGTGTGTAAACCACTGTCGTGAGGGAATAAGACCCGCCCCCGGGCGGGGTTGAATGTACCTCGAAAGGAAGCACCGGC
AAACTTCGTGCCAGCAGCCGCGGTAATACGAGGGGTGCAAGCGTTGTTCGGAATCACTGGGCGTAAAGGGAGCGTAGGCG
GAGAAGCAAGCGGTCTGTACAAGACCGGGGCCCAACCCCGGACCTGCAGACCGGACTGCTCCTCTTGGATAGTTCAGGGG
CAGGCGGAATTCCTGGTGTAGCGGTGGAATGCGTAGAGATCAGGAAGAACACCGATGGCGAAGGCAGCCTGCTGGGGACT
CATCGACGCTGAGGCTCGAAAGTGCGGGTAGCAAACAGGATTAGATACCCGAGTAGTCC
>t0002907_III-5;size=13;
CCTACGGGCGGCTGCAGTGAGGAATATTGGTCAATGGACGCAAGTCTGAACCAGCCATGCCGCGTGCAGGAATAAGGCCC
TATGGGTCGTAAACTGCTTTTGTGGTGGAGCAATAAGTCGTACGTGTACGGCGATGAGAGTACATCACGAATAAGCATCG
GCTAACTCCGTGCCAGCAGCCGCGGTAATACGGAGGATGCAAGCGTTATCCGGATTTATTGGGTTTAAAGGGTGCGTAGG
CTGTGGTCCAAGTCAGGGGTGAAAGCCCGGAGCTCAACTCCGGAACTGCCTTTGATACTGGATTGCTGGAATACGGATGC
CGTGGGAGGAATGAGTAGTGTAGCGGTGAAATGCATAGATATTACTCAGAACACCGATTGCGAAGGCATCTCACGAATCC
GTCATTGACGCTGAGGCACGAAAGCGTGGGGATCAAACAGGATTAGATACCCTTGTAGTCC
>t0004872_III-5;size=13;
CCTACGGGAGGCTGCAGCTAAGAATATTCCGCAATGGACGAAAGTCTGACGGAGCGACGCCGCGTGGATGATGAAGGCCG
GAAGGTTGTAAAATCCTTTTGAAACCGAGGAATAAGCCGTGCAGGGAATGGCACGGTGGTGACTGTAAGTTTTGAATAAG
CAACGGCTAATTACGTGCCAGCAGCCGCGGTAACACGTAAGTTGCGAGCGTTGTTCGGAATTATTGGGCGTAAAGGGCAT
GTAGGCGGACCGGCAAGCTTGGTGTGGAATACCGTGGCTCAACCACGGAATTGCATTGAGAACTACCGGACTAGAGTTAG
TGAGGGGGAGCCGGAATTCCAGGTGTAGGGGTGAAATCTGTAGATATCTGGAAGAACACCAATGGCGAAGGCAGGCTTCT
ATCACATGACTGACGCTGAGGTGCGAAGGTGCGGGGAGCAAACAGGATTAGATACCCTAGTAGTCC
>t0001827_III-5;size=13;
CCTACGGGCGGCTGCAGCTAAGAATATTCCGCAATGGACGAAAGTCTGACGGAGCGACGCCGCGTGGATGATGAAGGCCG
GAAGGTTGTAAAATCCTTTTATGACTGAGGAATAAGTATGGTGAGAGAAACGCCATATGGTGACTGTAGGTCATGAATAA
GCAACGGCTAATTACGTGCCAGCAGCCGCGGTAACACGTAAGTTGCGAGCGTTGTTCGGAATTATTGGGCGTAAAGGGCA
TGTAGGCGGTTTTGCAAGCTTGGTGTGAAATCCCGGGGCTTAACTCCGGAATTGCGTTGAGAACTGCATAACTAGAGTCA
CTGAGGGGCAATCAGAATTCCAGGTGTAGGGGTGAAATCTGTAGATATCTGGAAGAATACCAATGGCGAAGGCAGGTTAC
CAGCAGATGACTGACGCTGAGGTGCGAAGGTGCGGGGAGCAAACAGGATTAGATACCCTAGTAGTCC
>t0011890_III-5;size=13;
CCTACGGGCGGCTGCAGTAGGGAATCTTCGGCAATGGGGGCAACCCTGACCGAGCAACGCCGCGTGAGTGAAGAAGGTTT
TCGGATCGTAAAGCTCTGTTGTAAGAGAAGAACGTGTGTGAGAGTGGAAAGTTCACACAGTGACGGTAACTTACCAGAAA
GGGACGGCTAACTACGTGCCAGCAGCCGCGGTAATACGTAGGTCCCGAGCGTTGTCCGGATTTATTGGGCGTAAAGCGAG
CGCAGGCGGTTTAATAAGTCTGAAGTTAAAGGCAGTGGCTTAACCATTGTTCGCTTTGGAAACTGTTAGACTTGAGTGCA
GAAGGGGAGAGTGGAATTCCATGTGTAGCGGTGAAATGCGTAGATATATGGAGGAACACCGGTGGCGAAAGCGGCTCTCT
GGTCTGTAACTGACGCTGAGGCTCGAAAGCGTGGGGAGCAAACAGGATTAGATACCCTGGTAGTCC
>t0002226_III-5;size=13;
CCTACGGGCGGCAGCAGTAAGGAATATTGGGCAATGGACGGAAGTCTGACCCAGCCATGCCGCGTGAAGGAATAAGGCCC
TATGGGTCGTAAACTTCTTTTGCCCGGGAACAACGGGGGGCTTGCGAGTCCCCGTGAGGGTACCGGGAGAATAAGCATCG
GCTAACTCCGTGCCAGCAGCCGCGGTAATACGGAGGATGCGAGCGTTATCCGGATTCATTGGGTTTAAAGGGTGCGCAGG
CGGGATGTCAAGTCGGCGGTGAAAAGCACTGGCTCAACCAGGGTCTTGCCGTCGATACTGATGTTCTTGAGTGCGGTCGA
GGCAGGCGGAATGTGACGTGTAGCGGTGAAATGCATAGATATGTCACAGAACACCGATAGCGAAGGCAGCTTGCCAGGCC
TGCACTGACGCTCATGCACGAAAGCGTGGGGATCAAACAGGATTAGATACCCTGGTAGTCC
>t0000893_III-5;size=13;
CCTACGGGTGGCTGCAGCTAAGAATATTCCGCAATGGACGAAAGTCTGACGGAGCGACGCCGCGTGGATGATGAAGGCCG
GAAGGTTGTAAAATCCTTTTGAAACCGAGGAATAAGTCCTGCAGGGAATGGCAGGGCGGTGACTGTAAGTTTTGAATAAG
CAACGGCTAATTACGTGCCAGCAGCCGCGGTAACACGTAAGTTGCGAGCGTTGTTCGGAATTATTGGGCGTAAAGGGCAT
GTAGGCGGACCGGCAAGCTTGGTGTGGAATCCCGTGGCTTAACCACGGAACTGCATTGAGAACTACCGGACTAGAGTGAG
TGAGGGGGAGCCGGAATTCCAGGTGTAGGGGTGAAATCTGTAGATATCTGGAAGAACACCAATGGCGAAGGCAGGCTTCT
ATCACATGACTGACGCTGAGGTGCGAAGGTGCGGGGATCAAACAGGATTAGATACCCCAGTAGTCC
>t0008073_III-5;size=13;
CCTACGGGCGGCTGCAGTAGGGAATCTTCGGCAATGGGGGCAACCCTGACCGAGCAACGCCGCGTGAGTGAAGAAGGTTT
TCGGATCGTAAAGCTCTGTTGTAAGAGAAGAACGTGTGTGAGAGTGGAAAGTTCACACAGTGACGGTAACTTACCAGAAA
GGGACGGCTAACTACGTGCCAGCAGCCGCGGTAATACGTAGGTCCCGAGCGTTGTCCGGATTTATTGGGCGTAAAGCGAG
CGCAGGCGGTTTAATAAGTCTGAAGTTAAAGGCAGTGGCTTAACCATTGTTCGCTTTGGAAACTGTTAGACTTGAGTGCA
GAAGGGGAGAGTGGAATTCCATGTGTAGCGGTGAAATGCGTAGATATATGGAGGAACACCGGTGGCGAAAGCGGCTCTCT
GGTCTGTAACTGACGCTGAGGCTCGAAAGCGTGGGGAGCAAACAGGATTAGATACCCCGGTAGTCC
>t0002174_III-5;size=13;
CCTACGGGGGGCTGCAGTGGGGAATATTGCACAATGGGCGCAAGCCTGATGCAGCGATGCCGCGTGAGGGAAGAAGGTTT
TCGGATTGTAAACCTCTGTCAAAAGGGACGATAATGACGGTACCTTAGAAGGAAGCTCCGGCTAACTACGTGCCAGCAGC
CGCGGTAATACGTAGGGAGCGAGCGTTATCCGGAATTACTGGGTGTAAAGGGAGTGTAGGCGGGACTGCAAGTCAGATGT
GAAAACTACCGGCTCAACTGGTAGACTGCATTTGAAACTGTGGTTCTTGAGTGAAGTAGAGGTAAGCGGAATTCCTAGTG
TAGCGGTGAAATGCGTAGATATTAGGAGGAACATCAGTGGCGAAGGCGGCTTACTGGGCTTTAACTGACGCTGAGGCTCG
AAAGCGTGGGGAGCAAACAGGATTAGATACCCTTGTAGTCC
>t0002716_III-5;size=13;
CCTACGGGAGGCTGCAGTAGGGAATCTTCGGCAATGGGGGCAACCCTGACCGAGCAACGCCGCGTGAGTGAAGAAGGTTT
TCGGATCGTAAAGCTCTGTTGTAAGAGAAGAACGTGTGTGAGAGTGGAAAGTTCACACAGTGACGGTAACTTACCAGAAA
GGGACGGCTAACTACGTGCCAGCAGCCGCGGTAATACGTAGGTCCCGAGCGTTGTCCGGATTTATTGGGCGTAAAGCGAG
CGCAGGCGGTTTAATAAGTCTGAAGTTAAAGGCAGTGGCTTAACCATTGTTCGCTTTGGAAACTGTTAGACTTGAGTGCA
GAAGGGGAGAGTGGAATTCCATGTGTAGCGGTGAAATGCGTAGATATATGGAGGAACACCGGTGGCGAAAGCGGCTCTCT
GGTCTGTAACTGACGCTGAGGCTCGAAAGCGTGGGGAGCAAACAGGATTAGATACCCTTGTAGTCC
>t0000689_III-5;size=13;
CCTACGGGTGGCTGCAGTGAGGAATATTGGTCAATGGACGGAAGTCTGAACCAGCCATGCCGCGTGAAGGAAGAATGCCC
TATGGGTTGTAAACTTCTTTTGTGCGAGAGTAATAAGGGGGGTGCGCCCCCCGATGAGAGTATCGTACGAATAAGCATCG
GCTAACTCCGTGCCAGCAGCCGCGGTAATACGGAGGATGCAAGCGTTATCCGGATTTATTGGGTTTAAAGGGTGCGTAGG
CGGACCTTTAAGTCAGCGGTGAAATATCCCGGCTCAACCGGGAGGCTGCCGTTGATACTGGAGGACTTGAGGGCGAACGG
CGCCGGCGGAATATGTCATGTAGCGGTGAAATGCATAGATATGACATAGAACACCGATCGCGAAGGCAGCTGGCGAGGAC
GCGACTGACGCTGAGGCACGAAGGTGCGGGGATCAAACAGGATTAGATACCCCGGTAGTCC
>t0000738_III-5;size=13;
CCTACGGGAGGCAGCAGTAGGGAATCTTCGGCAATGGGGGCAACCCTGACCGAGCAACGCCGCGTGAGTGAAGAAGGTTT
TCGGATCGTAAAGCTCTGTTGTAAGAGAAGAACGTGTGTGAGAGTGGAAAGTTCACACAGTGACGGTAACTTACCAGAAA
GGGACGGCTAACTACGTGCCAGCAGCCGCGGTAATACGTAGGTCCCGAGCGTTGTCCGGATTTATTGGGCGTAAAGCGAG
CGCAGGCGGTTTAATAAGTCTGAAGTTAAAGGCAGTGGCTTAACCATTGTTCGCTTTGGAAACTGTTAGACTTGAGTGCA
GAAGGGGAGAGTGGAATTCCATGTGTAGCGGTGAAATGCGTAGATATATGGAGGAACACCGGTGGCGAAAGCGGCTCTCT
GGTCTGTAACTGACGCTGAGGCTCGAAAGCGTGGGGAGCAAACAGGATTAGATACCCTTGTAGTCC
>t0004338_III-5;size=13;
CCTACGGGTGGCTGCAGTGAGGAATATTGGTCAATGGACGCAAGTCTGAACCAGCCATGCCGCGTGCAGGAATAAGGCCC
TATGGGTCGTAAACTGCTTTTGTGGTGGAGCAATAAGTCGTACGTGTACGGCGATGAGAGTACATCACGAATAAGCATCG
GCTAACTCCGTGCCAGCAGCCGCGGTAATACGGAGGATGCAAGCGTTATCCGGATTTATTGGGTTTAAAGGGTGCGTAGG
CTGTGGTCCAAGTCAGGGGTGAAAGCCCGGAGCTCAACTCCGGAACTGCCTTTGATACTGGATTGCTGGAATACGGATGC
CGTGGGAGGAATGAGTAGTGTAGCGGTGAAATGCATAGATATTACTCAGAACACCGATTGCGAAGGCATCTCACGAATCC
GTCATTGACGCTGAGGCACGAAAGCGTGGGGATCAAACAGGATTAGATACCCGAGTAGTCC
>t0007641_III-5;size=13;
CCTACGGGAGGCTGCAGTGAGGAATATTGGTCAATGGGCGAGAGCCTGAACCAGCCATGTCGCGTGGAGGAATAAGGATC
TATGGTTCGTAAACTCCTTTTGCGGGGGGATAAAGTGCGGGACGTGTCCCGCTTTGCAGGTACCCCGCGAATAAGCATCG
GCTAACTCCGTGCCAGCAGCCGCGGTAATACGGAGGATGCGAGCGTTATCCGGATTTATTGGGTTTAAAGGGTGCGTAGG
CGGCCCCTTAAGTCGGCGGTGAAATTTCCGGGCTCAACCCGGTCACTGCCGTCGAAACTGGGGGGCTTGAGTGCGTTTGG
GGTGGCTGGAATGTGCGGTGTAGCGGTGAAATGCATAGATATCGCACAGAACGCCGATCGCGGAGGCAGGTCACCAAGCC
GCAACTGACGCTGAGGCACGAAAGCGCGGGGATCGAACAGGATTAGATACCCTTGTAGTCC
>t0001762_III-5;size=12;
CCTACGGGTGGCAGCAGTAGGGAATATTGCACAATGGGGGGAACCCTGATGCAGCAACGCCACGTGTGGGAAGAAGCATT
TCGGTGTGTAAACCACTGTCGTGAGGGAATAATGCTTGGTCTCGGCCAAGTTGAATGTACCTCGAAAGGAAGCACCGGCA
AACTTCGTGCCAGCAGCCGCGGTAATACGAGGGGTGCAAGCGTTGTTCGGAATCACTGGGCGTAAAGGGAGCGTAGGCGG
AGACGCAAGCAGTCTGTACAATACCGGGGCCCAACCCCGGACCTGCAGACTGGACTGTGTCTCTTGGATAGTTCAGGGGC
AGGCGGAATTCCTGGTGTAGCGGTGGAATGCGTAGAGATCAGGAAGAACACCGATGGCGAAGGCAGCCTGCTGGGGACTC
ATCGACGCTGAGGCTCGAAAGTGCGGGTAGCAAACAGGATTAGATACCCCTGTAGTCC
>t0001196_III-5;size=12;
CCTACGGGTGGCTGCAGTAGGGAATATTGCACAATGGGGGGAACCCTGATGCAGCAACGCCACGTGTGGGAAGAAGCATT
TCGGTGTGTAAACCACTGTCGTGAGGGAATAAGACCCGCCCCCGGGCGGGGTTGAATGTACCTCGAAAGGAAGCACCGGC
AAACTTCGTGCCAGCAGCCGCGGTAATACGAGGGGTGCAAGCGTTGTTCGGAATCACTGGGCGTAAAGGGAGCGTAGGCG
GAGAAGCAAGCGGTCTGTACAAGACCGGGGCCCAACCCCGGACCTGCAGACCGGACTGCTCCTCTTGGATAGTTCAGGGG
CAGGCGGAATTCCTGGTGTAGCGGTGGAATGCGTAGAGATCAGGAAGAACACCGATGGCGAAGGCAGCCTGCTGGGGACT
CATCGACGCTGAGGCTCGAAAGTGCGGGTAGCAAACAGGATTAGATACCCCGGTAGTCC
>t0003726_III-5;size=12;
CCTACGGGAGGCTGCAGTGAGGAATATTGGTCAATGGGCGAGAGCCTGAACCAGCCATGTCGCGTGGAGGAATAAGGATC
TATGGTTCGTAAACTCCTTTTGCGGGGGGATAAAGTGCGGGACGTGTCCCGCTTTGCAGGTACCCCGCGAATAAGCATCG
GCTAACTCCGTGCCAGCAGCCGCGGTAATACGGAGGATGCGAGCGTTATCCGGATTTATTGGGTTTAAAGGGTGCGTAGG
CGGCCCCTTAAGTCGGCGGTGAAATTTCCGGGCTCAACCCGGTCACTGCCGTCGAAACTGGGGGGCTTGAGTGCGTTTGG
GGTGGCTGGAATGTGCGGTGTAGCGGTGAAATGCATAGATATCGCACAGAACGCCGATCGCGGAGGCAGGTCACCAAGCC
GCAACTGACGCTGAGGCACGAAAGCGCGGGGATCGAACAGGATTAGATACCCGGGTAGTCC
>t0039812_III-5;size=12;
CCTACGGGGGGCTGCAGTGGGGAATATTGGACAATGGGGGAAACCCTGATCCAGCGACGCCGCGTGAGTGAAGAAGTATT
TCGGTATGTAAAGCTCTATCAGCAAGGAAGAAAATGACGGTACTTGACTAAGAAGCCCCGGCTAACTACGTGCCAGCAGC
CGCGGTAATACGTAGGGGGCAAGCGTTATCCGGATTTACTGGGTGTAAAGGGAGCGTAGACGGCATAGCAAGTCTGAAGT
GAAATGCATGGGCTCAACCCATGAACTGCTTTGGAAACTGTTAAGCTAGAGTGCAGGAGAGGTAAGTGGAATTCCTAGTG
TAGCGGTGAAATGCGTAGATATTAGGAGGAACACCAGTGGCGAAGGCGGCTTACTGGACTGTAACTGACGTTGAGGCTCG
AAAGCGTGGGGAGCAAACAGGATTAGATACCCCAGTAGTCC
>t0015128_III-5;size=12;
CCTACGGGAGGCTGCAGTGAGGAATATTGGTCAATGGGCGGAAGCCTGAACCAGCCAAGTCGCGTGAAGGAAGAAGGTAT
TATGTATTGTAAACTTCTTTAGCTGTGGAGCAATAAGGGCTATGCATAGCCTGATGAGAGTACACAGAGAATAAGGATCG
GCTAACTCCGTGCCAGCAGCCGCGGTAATACGGAGGATCCGAGCGTTATCCGGATTTATTGGGTTTAAAGGGTGCGCAGG
CGGCGTTTTAAGTCAGTGGTAAAATCGTGGGGCTCAACCCCATCCTGCCATTGATACTGGAGCGCTTGATTGCGGTCGAG
GTTTGCGGAATTCGTCGTGTAGCGGTGAAATGCATAGATATGACGAAGAACACCGATTGCGTAGGCAGCAGACCAGGCCG
TAAATGACGCTCATGCACGAAAGTGCGGGGATCGAACAGGATTAGATACCCCGGTAGTCC
>t0025644_III-5;size=12;
CCTACGGGCGGCTGCAGTGAGGAATATTGGTCAATGGGCGAGAGCCTGAACCAGCCATGTCGCGTGGAGGAATAAGGATC
TATGGTTCGTAAACTCCTTTTGCGGGGGGATAAAGTGCGGGACGTGTCCCGCTTTGCAGGTACCCCGCGAATAAGCATCG
GCTAACTCCGTGCCAGCAGCCGCGGTAATACGGAGGATGCGAGCGTTATCCGGATTTATTGGGTTTAAAGGGTGCGTAGG
CGGCCCCTTAAGTCGGCGGTGAAATTTCCGGGCTCAACCCGGTCACTGCCGTCGAAACTGGGGGGCTTGAGTGCGTTTGG
GGTGGCTGGAATGTGCGGTGTAGCGGTGAAATGCATAGATATCGCACAGAACGCCGATCGCGGAGGCAGGTCACCAAGCC
GCAACTGACGCTGAGGCACGAAAGCGCGGGGATCGAACAGGATTAGATACCCTTGTAGTCC
>t0010834_III-5;size=12;
CCTACGGGCGGCTGCAGCTAAGAATATTCCGCAATGGACGAAAGTCTGACGGAGCGACGCCGCGTGGATGATGAAGGCCG
GAAGGTTGTAAAATCCTTTTGAAACCGAGGAATAAGTCCTGCAGGGAATGGCAGGGCGGTGACTGTAAGTTTTGAATAAG
CAACGGCTAATTACGTGCCAGCAGCCGCGGTAACACGTAAGTTGCGAGCGTTGTTCGGAATTATTGGGCGTAAAGGGCAT
GTAGGCGGACCGGCAAGCTTGGTGTGGAATCCCGTGGCTTAACCACGGAACTGCATTGAGAACTACCGGACTAGAGTGAG
TGAGGGGGAGCCGGAATTCCAGGTGTAGGGGTGAAATCTGTAGATATCTGGAAGAACACCAATGGCGAAGGCAGGCTTCT
ATCACATGACTGACGCTGAGGTGCGAAGGTGCGGGGATCAAACAGGATTAGATACCCTAGTAGTCC
>t0008477_III-5;size=12;
CCTACGGGGGGCTGCAGTGAGGAATATTGGTCAATGGGCGGAAGCCTGAACCAGCCATGCCGCGTGAAGGATTAAGGCCC
TATGGGTCGTAAACTTCTTTTGAGCGGGAGCAATAAGCGCTACGCGTAGCGCGATGAGAGTACCGTTCGAATAAGCATCG
GCTAACTCCGTGCCAGCAGCCGCGGTAATACGGAGGATGCAAGCGTTATCCGGATTTATTGGGTTTAAAGGGTGCGTAGG
CTGTCGGTCAAGTCAGAGGTGAAAGCCCGGGGCTCAACTCCGGAACTGCCTTTGATACTGTCCGGCTTGAATACTGTTGC
CGTGGGAGGAATGAGTAGTGTAGCGGTGAAATGCATAGATATTACTCAGAACACCGATTGCGAAGGCATCTCACGAAGCA
GCGATTGACGCTGAGGCACGAAAGCGTGGGGATCAAACAGGATTAGATACCCTAGTAGTCC
>t0008413_III-5;size=12;
CCTACGGGTGGCTGCAGTGAGGAATATTGGTCAATGGACGGAAGTCTGAACCAGCCATGCCGCGTGAAGGAAGAATGCCC
TATGGGTTGTAAACTTCTTTTGTGCGAGAGTAATAAGGGGGGTGCGCCCCCCGATGAGAGTATCGTACGAATAAGCATCG
GCTAACTCCGTGCCAGCAGCCGCGGTAATACGGAGGATGCAAGCGTTATCCGGATTTATTGGGTTTAAAGGGTGCGTAGG
CGGACCTTTAAGTCAGCGGTGAAATATCCCGGCTCAACCGGGAGGCTGCCGTTGATACTGGAGGACTTGAGGGCGAACGG
CGCCGGCGGAATATGTCATGTAGCGGTGAAATGCATAGATATGACATAGAACACCGATCGCGAAGGCAGCTGGCGAGGAC
GCGACTGACGCTGAGGCACGAAGGTGCGGGGATCAAACAGGATTAGATACCCTGGTAGTCC
>t0009857_III-5;size=12;
CCTACGGGGGGCTGCAGTGAGGAATATTGGTCAATGGGCGAGAGCCTGAACCAGCCATGTCGCGTGGAGGAATAAGGATC
TATGGTTCGTAAACTCCTTTTGCGGGGGGATAAAGTGCGGGACGTGTCCCGCTTTGCAGGTACCCCGCGAATAAGCATCG
GCTAACTCCGTGCCAGCAGCCGCGGTAATACGGAGGATGCGAGCGTTATCCGGATTTATTGGGTTTAAAGGGTGCGTAGG
CGGCCCCTTAAGTCGGCGGTGAAATTTCCGGGCTCAACCCGGTCACTGCCGTCGAAACTGGGGGGCTTGAGTGCGTTTGG
GGTGGCTGGAATGTGCGGTGTAGCGGTGAAATGCATAGATATCGCACAGAACGCCGATCGCGGAGGCAGGTCACCAAGCC
GCAACTGACGCTGAGGCACGAAAGCGCGGGGATCGAACAGGATTAGATACCCGGGTAGTCC
>t0002876_III-5;size=12;
CCTACGGGTGGCTGCAGTAGGGAATCTTCGGCAATGGGGGCAACCCTGACCGAGCAACGCCGCGTGAGTGAAGAAGGTTT
TCGGATCGTAAAGCTCTGTTGTAAGAGAAGAACGTGTGTGAGAGTGGAAAGTTCACACAGTGACGGTAACTTACCAGAAA
GGGACGGCTAACTACGTGCCAGCAGCCGCGGTAATACGTAGGTCCCGAGCGTTGTCCGGATTTATTGGGCGTAAAGCGAG
CGCAGGCGGTTTAATAAGTCTGAAGTTAAAGGCAGTGGCTTAACCATTGTTCGCTTTGGAAACTGTTAGACTTGAGTGCA
GAAGGGGAGAGTGGAATTCCATGTGTAGCGGTGAAATGCGTAGATATATGGAGGAACACCGGTGGCGAAAGCGGCTCTCT
GGTCTGTAACTGACGCTGAGGCTCGAAAGCGTGGGGAGCAAACAGGATTAGATACCCGAGTAGTCC
>t0000083_III-5;size=12;
CCTACGGGCGGCTGCAGGTACCAGGCGAATAAGCATCGGCTAACTCCGTGCCAGCAGCCGCGGTAATACGGAGGATGCGA
GCGTTATCCGGATTCATTGGGTTTAAAGGGTGCGCAGGCGGCCATGTAAGTCAGCGGTGAAAGCCAGGGGCCCAACCCCG
GAAGTGCCGTTGATACTGCACGGCTGGAATGCGGTCGAGGCGGGCGGAATGTGACGTGTAGCGGTGAAATGCATAGATAT
GTCACAGAACTCCGATAGCGAAGGCAGCTCGCCAGGCCTGCATTGACGCTCAGGCACGAAAGCGTGGGGATCAAACAGGA
TTAGATACCCCAGTAGTCC
>t0006480_III-5;size=12;
CCTACGGGGGGCTGCAGTGAGGAATATTGGTCAATGGGCGGAAGCCTGAACCAGCCATGTCGCGTGCAGGACTACGGCCC
TACGGGTCTTAAACTGCTTTTGATTGGGGATAAAGTGGGGGACGCGTCCCCTATTGCAGGTACCAATCGAATAAGGATCG
GCTAACTCCGTGCCAGCAGCCGCGGTAATACGGAGGATCCGAGCGTTATCCGGATTTATTGGGTTTAAAGGGTGCGTAGG
CGGGCTGTTAAGTCAGCGGTGAAACCCCCGGGCTCAACCCGGGGACTGCCATTGAAACTGGCGGCCTAGAGTACGTTGGG
AGTGCGCGGAATGTGTGGTGTAGCGGTGAAATGCATAGATATCACACAGAACACCGATCGCGAAGGCAGCGCACTACGCC
GCAACTGACGCTGAGGCACGAAGGCGCGGGGATCGAACAGGATTAGATACCCCAGTAGTCC
>t0004580_III-5;size=12;
CCTACGGGTGGCTGCAGTGAGGAATATTGGTCAATGGACGAGAGTCTGAACCAGCCAAGTAGCGTGCAGGATGACGGCCC
TATGGGTTGTAAACTGCTTTTGTACGGGAATAAAGTGACCTACGTGTAGGTTTTTGCATGTACCGTAAGAATAAGGACCG
GCTAATTCCGTGCCAGCAGCCGCGGTAATACGGAAGGTCCGGGCGTTATCCGGATTTATTGGGTTTAAAGGGAGCGTAGG
CCGTGCTTTAAGCGTGTTGTGAAATGTAGGCGCCCAACGTCTGCACTGCAGCGCGAACTGGAGCACTTGAGTACGCAGGA
AGTAGGCGGAATTCGTCGTGTAGCGGTGAAATGCTTAGATATGACGAAGAACTCCGATTGGGAAGCCAGCTTACTGTAGC
GCCACTGACGCTGATGCTCGAAAGCGTGGGTATCGAACAGGATTAGATACCCTAGTAGTCC
>t0004011_III-5;size=12;
CCTACGGGAGGCTGCAGTGAGGAATATTGGTCAATGGACGGAAGTCTGAACCAGCCATGCCGCGTGAAGGAAGAATGCCC
TATGGGTTGTAAACTTCTTTTGTGCGAGAGTAATAAGGGGGGTGCGCCCCCCGATGAGAGTATCGTACGAATAAGCATCG
GCTAACTCCGTGCCAGCAGCCGCGGTAATACGGAGGATGCAAGCGTTATCCGGATTTATTGGGTTTAAAGGGTGCGTAGG
CGGACCTTTAAGTCAGCGGTGAAATATCCCGGCTCAACCGGGAGGCTGCCGTTGATACTGGAGGACTTGAGGGCGAACGG
CGCCGGCGGAATATGTCATGTAGCGGTGAAATGCATAGATATGACATAGAACACCGATCGCGAAGGCAGCTGGCGAGGAC
GCGACTGACGCTGAGGCACGAAGGTGCGGGGATCAAACAGGATTAGATACCCGTGTAGTCC
>t0004004_III-5;size=12;
CCTACGGGCGGCTGCAGCTAAGAATATTCCGCAATGGACGAAAGTCTGACGGAGCGACGCCGCGTGGATGATGAAGGTCG
GAAGATTGTAAAATCCTTTTATGACTGAGGAATAAGTCTGTTGAGAGAAACGGCAGATGGTGACTGTAGGTCATGAATAA
GCAACGGCTAATTACGTGCCAGCAGCCGCGGTAACACGTAAGTTGCGAGCGTTGTTCGGAATTATTGGGCGTAAAGGGCA
TGTAGGCGGTTTTGCAAGCTTGGTGTGAAATCCCGGAGCTCAACTCCGGAATTGCGTTGAGAACTGCATAACTAGAGTCA
CTGAGGGGCAATCAGAATTCCAGGTGTAGGGGTGAAATCTGTAGATATCTGGAAGAATACCAATGGCGAAGGCAGGTTAC
CAGCAGATGACTGACGCTGAGGTGCGAAGGTGCGGGGAGCAAACAGGATTAGATACCCCTGTAGTCC
>t0000597_III-5;size=12;
CCTACGGGGGGCTGCAGTGGGGAATATTGGACAATGGGGGAAACCCTGATCCAGCGACGCCGCGTGAGTGAAGAAGTATT
TCGGTATGTAAAGCTCTATCAGCAAGGAAGAAAATGACGGTACTTGACTAAGAAGCTCCGGCTAAATACGTGCCAGCAGC
CGCGGTAATACGTATGGAGCAAGCGTTATCCGGATTTACTGGGTGTAAAGGGAGCGTAGACGGCAAAGCAAGTCTGAAGT
GAAATCCCGGGGCTCAACCCCGGAACTGCTTTGGAAACTGTTTAGCTAGAGTGCAGGAGAGGTAAGCGGAATTCCTAGTG
TAGCGGTGAAATGCGTAGATATTAGGAGGAACACCAGTGGCGAAGGCGGCTTACTGGACTGTAACTGACGTTGAGGCTCG
AAAGCGTGGGGAGCAAACAGGATTAGATACCCTGGTAGTCC
>t0007924_III-5;size=12;
CCTACGGGAGGCTGCAGTAGGGAATCTTCGGCAATGGGGGCAACCCTGACCGAGCAACGCCGCGTGAGTGAAGAAGGTTT
TCGGATCGTAAAGCTCTGTTGTAAGAGAAGAACGTGTGTGAGAGTGGAAAGTTCACACAGTGACGGTAACTTACCAGAAA
GGGACGGCTAACTACGTGCCAGCAGCCGCGGTAATACGTAGGTCCCGAGCGTTGTCCGGATTTATTGGGCGTAAAGCGAG
CGCAGGCGGTTTAATAAGTCTGAAGTTAAAGGCAGTGGCTTAACCATTGTTCGCTTTGGAAACTGTTAGACTTGAGTGCA
GAAGGGGAGAGTGGAATTCCATGTGTAGCGGTGAAATGCGTAGATATATGGAGGAACACCGGTGGCGAAAGCGGCTCTCT
GGTCTGTAACTGACGCTGAGGCTCGAAAGCGTGGGGAGCAAACAGGATTAGATACCCGTGTAGTCC
>t0002645_III-5;size=12;
CCTACGGGGGGCTGCAGTGGGGAATATTGGACAATGGGGGAAACCCTGATCCAGCGACGCCGCGTGAGTGAAGAAGTATT
TCGGTATGTAAAGCTCTATCAGCAAGGAAGAAAATGACGGTACTTGACTAAGAAGCTCCGGCTAAATACGTGCCAGCAGC
CGCGGTAATACGTATGGAGCAAGCGTTATCCGGATTTACTGGGTGTAAAGGGAGCGTAGACGGCAAAGCAAGTCTGAAGT
GAAATCCCGGGGCTCAACCCCGGAACTGCTTTGGAAACTGTTTAGCTAGAGTGCAGGAGAGGTAAGCGGAATTCCTAGTG
TAGCGGTGAAATGCGTAGATATTAGGAGGAACACCAGTGGCGAAGGCGGCTTACTGGACTGTAACTGACGTTGAGGCTCG
AAAGCGTGGGGAGCAAACAGGATTAGATACCCCAGTAGTCC
>t0004180_III-5;size=12;
CCTACGGGGGGCTGCAGCTAAGAATATTCCGCAATGGACGAAAGTCTGACGGAGCGACGCCGCGTGGATGAAGAAGGCCG
GAAGGTTGTAAAATCCTTTTAAACAGGAAGAATAAGTACTGAAGGGAATGTCAGTATGGTGACGGTACTGTTTGAATAAG
CAACGGCTAATTACGTGCCAGCAGCCGCGGTAACACGTAAGTTGCGAGCGTTGTTCGGAATTATTGGGCGTAAAGGGTAT
GTAGGCGGTTCTGAAAGCTTGGTGTGAAAGGCAGAGGCTTAACCTCTGGACTGCATTGAGAACTGCAGGACTAGAATTAC
TGAAGGGCAGCTAGAATTCCATGTGTAGGGGTGAAATCTGTAGATATGTGGAAGAATACCAATGGCGAAGGCAAGCTGCT
GGCAGATGATTGACGCTGAGGTACGAAAGTGCGGGGAGCAAACAGGATTAGATACCCGAGTAGTCC
>t0009636_III-5;size=12;
CCTACGGGAGGCTGCAGTGGGGAATATTGCACAATGGGCGCAAGCCTGATGCAGCGATGCCGCGTGAGGGAAGAAGGTTT
TCGGATTGTAAACCTCTGTCAAAAGGGACGATAATGACGGTACCTTAGAAGGAAGCTCCGGCTAACTACGTGCCAGCAGC
CGCGGTAATACGTAGGGAGCGAGCGTTATCCGGAATTACTGGGTGTAAAGGGAGTGTAGGCGGGACTGCAAGTCAGATGT
GAAAACTACCGGCTCAACTGGTAGACTGCATTTGAAACTGTGGTTCTTGAGTGAAGTAGAGGTAAGCGGAATTCCTAGTG
TAGCGGTGAAATGCGTAGATATTAGGAGGAACATCAGTGGCGAAGGCGGCTTACTGGGCTTTAACTGACGCTGAGGCTCG
AAAGCGTGGGGAGCAAACAGGATTAGATACCCTTGTAGTCC
>t0008145_III-5;size=12;
CCTACGGGAGGCTGCAGTGGGGAATATTGGACAATGGGGGAAACCCTGATCCAGCGACGCCGCGTGAGTGAAGAAGTATT
TCGGTATGTAAAGCTCTATCAGCAAGGAAGAAAATGACGGTACTTGACTAAGAAGCCCCGGCTAACTACGTGCCAGCAGC
CGCGGTAATACGTAGGGGGCAAGCGTTATCCGGATTTACTGGGTGTAAAGGGAGCGTAGACGGTATGGCAAGTCTGAAGT
GAAATGCATGGGCTCAACCCATGAACTGCTTTGGAAACTGTCAAACTAGAGTGCAGGAGAGGTAAGTGGAATTCCTAGTG
TAGCGGTGAAATGCGTAGATATTAGGAGGAACACCAGTGGCGAAGGCGGCTTACTGGACTGTAACTGACGTTGAGGCTCG
AAAGCGTGGGGAGCAAACAGGATTAGATACCCTAGTAGTCC
>t0001176_III-5;size=12;
CCTACGGGTGGCTGCAGTGAGGAATATTGGTCAATGGGCGAGAGCCTGAACCAGCCATGTCGCGTGGAGGAATAAGGATC
TATGGTTCGTAAACTCCTTTTGCGGGGGGATAAAGTGCGGGACGTGTCCCGCTTTGCAGGTACCCCGCGAATAAGCATCG
GCTAACTCCGTGCCAGCAGCCGCGGTAATACGGAGGATGCGAGCGTTATCCGGATTTATTGGGTTTAAAGGGTGCGTAGG
CGGCCCCTTAAGTCGGCGGTGAAATTTCCGGGCTCAACCCGGTCACTGCCGTCGAAACTGGGGGGCTTGAGTGCGTTTGG
GGTGGCTGGAATGTGCGGTGTAGCGGTGAAATGCATAGATATCGCACAGAACGCCGATCGCGGAGGCAGGTCACCAAGCC
GCAACTGACGCTGAGGCACGAAAGCGCGGGGATCGAACAGGATTAGATACCCGTGTAGTCC
>t0001018_III-5;size=12;
CCTACGGGTGGCTGCAGTAAGGAATATTGGGCAATGGACGGAAGTCTGACCCAGCCATGCCGCGTGAAGGAATAAGGCCC
TATGGGTCGTAAACTTCTTTTGCCCGGGAACAACGGGGGGCTTGCGAGTCCCCGTGAGGGTACCGGGAGAATAAGCATCG
GCTAACTCCGTGCCAGCAGCCGCGGTAATACGGAGGATGCGAGCGTTATCCGGATTCATTGGGTTTAAAGGGTGCGCAGG
CGGGATGTCAAGTCGGCGGTGAAAAGCACTGGCTCAACCAGGGTCTTGCCGTCGATACTGATGTTCTTGAGTGCGGTCGA
GGCAGGCGGAATGTGACGTGTAGCGGTGAAATGCATAGATATGTCACAGAACACCGATAGCGAAGGCAGCTTGCCAGGCC
TGCACTGACGCTCATGCACGAAAGCGTGGGGATCAAACAGGATTAGATACCCCGGTAGTCC
>t0000721_III-5;size=12;
CCTACGGGGGGCTGCAGTGGGGAATATTGGACAATGGGGGAAACCCTGATCCAGCGACGCCGCGTGAGTGAAGAAGTATT
TCGGTATGTAAAGCTCTATCAGCAAGGAAGAAAATGACGGTACTTGACTAAGAAGCCCCGGCTAACTACGTGCCAGCAGC
CGCGGTAATACGTAGGGGGCAAGCGTTATCCGGATTTACTGGGTGTAAAGGGAGCGTAGACGGCATAGCAAGTCTGAAGT
GAAATGCATGGGCTCAACCCATGAACTGCTTTGGAAACTGTTAAGCTAGAGTGCAGGAGAGGTAAGTGGAATTCCTAGTG
TAGCGGTGAAATGCGTAGATATTAGGAGGAACACCAGTGGCGAAGGCGGCTTACTGGACTGTAACTGACGTTGAGGCTCG
AAAGCGTGGGGAGCAAACAGGATTAGATACCCTAGTAGTCC
>t0001173_III-5;size=12;
CCTACGGGTGGCTGCAGCTAAGAATATTCCGCAATGGACGAAAGTCTGACGGAGCGACGCCGCGTGGATGATGAAGGTCG
GAAGATTGTAAAATCCTTTTATGACTGAGGAATAAGTCTGTTGAGAGAAACGGCAGATGGTGACTGTAGGTCATGAATAA
GCAACGGCTAATTACGTGCCAGCAGCCGCGGTAACACGTAAGTTGCGAGCGTTGTTCGGAATTATTGGGCGTAAAGGGCA
TGTAGGCGGTTTTGCAAGCTTGGTGTGAAATCCCGGAGCTCAACTCCGGAATTGCGTTGAGAACTGCATAACTAGAGTCA
CTGAGGGGCAATCAGAATTCCAGGTGTAGGGGTGAAATCTGTAGATATCTGGAAGAATACCAATGGCGAAGGCAGGTTAC
CAGCAGATGACTGACGCTGAGGTGCGAAGGTGCGGGGAGCAAACAGGATTAGATACCCTAGTAGTCC
>t0000144_III-5;size=12;
CCTACGGGTGGCTGCAGCTAAGAATATTCCGCAATGGACGAAAGTCTGACGGAGCGACGCCGCGTGGATGATGAAGGTCG
GAAGATTGTAAAATCCTTTTATGACTGAGGAATAAGTCTGTTGAGAGAAACGGCAGATGGTGACTGTAGGTCATGAATAA
GCAACGGCTAATTACGTGCCAGCAGCCGCGGTAACACGTAAGTTGCGAGCGTTGTTCGGAATTATTGGGCGTAAAGGGCA
TGTAGGCGGTTTTGCAAGCTTGGTGTGAAATCCCGGAGCTCAACTCCGGAATTGCGTTGAGAACTGCATAACTAGAGTCA
CTGAGGGGCAATCAGAATTCCAGGTGTAGGGGTGAAATCTGTAGATATCTGGAAGAATACCAATGGCGAAGGCAGGTTAC
CAGCAGATGACTGACGCTGAGGTGCGAAGGTGCGGGGAGCAAACAGGATTAGATACCCGAGTAGTCC
>t0001469_III-5;size=12;
CCTACGGGGGGCTGCAGTAGGGAATATTGCACAATGGGGGGAACCCTGATGCAGCAACGCCACGTGTGGGAAGAAGCATT
TCGGTGTGTAAACCACTGTCGTGAGGGAATAATGCTTGATTTCGGTCAAGTTGAATGTACCTCGAAAGGAAGCACCGGCA
AACTTCGTGCCAGCAGCCGCGGTAATACGAGGGGTGCAAGCGTTGTTCGGAATCACTGGGCGTAAAGGGAGCGTAGGCGG
AAATGCAAGCAGTCTGTACAATACCGGGGCCCAACCCCGGACCTGCAGACTGGACTGTGTTTCTTGGATAGTTCAGGGGC
TGGCGGAATTCCTGGTGTAGCGGTGGAATGCGTAGAGATCAGGAAGAACACCGATGGCGAAGGCAGCCAGCTGGGGACTC
ATCGACGCTGAGGCTCGAAAGTGCGGGTAGCAAACAGGATTAGATACCCTAGTAGTCC
>t0016648_III-5;size=12;
CCTACGGGTGGCTGCAGTAAGGAATATTGGGCAATGGACGGAAGTCTGACCCAGCCATGCCGCGTGAAGGAATAAGGCCC
TATGGGTCGTAAACTTCTTTTGCCCGGGAACAACGGGGGGCTTGCGAGTCCCCGTGAGGGTACCGGGAGAATAAGCATCG
GCTAACTCCGTGCCAGCAGCCGCGGTAATACGGAGGATGCGAGCGTTATCCGGATTCATTGGGTTTAAAGGGTGCGCAGG
CGGGATGTCAAGTCGGCGGTGAAAAGCACTGGCTCAACCAGGGTCTTGCCGTCGATACTGATGTTCTTGAGTGCGGTCGA
GGCAGGCGGAATGTGACGTGTAGCGGTGAAATGCATAGATATGTCACAGAACACCGATAGCGAAGGCAGCTTGCCAGGCC
TGCACTGACGCTCATGCACGAAAGCGTGGGGATCAAACAGGATTAGATACCCGTGTAGTCC
>t0010460_III-5;size=12;
CCTACGGGCGGCTGCAGTAGGGAATATTGCACAATGGGGGGAACCCTGATGCAGCAACGCCACGTGTGGGAAGAAGCATT
TCGGTGTGTAAACCACTGTCGTGAGGGAATAATGCTTGGTCTCGGCCAAGTTGAATGTACCTCGAAAGGAAGCACCGGCA
AACTTCGTGCCAGCAGCCGCGGTAATACGAGGGGTGCAAGCGTTGTTCGGAATCACTGGGCGTAAAGGGAGCGTAGGCGG
AGAC
>t0006322_III-5;size=12;
CCTACGGGAGGCAGCAGTGAGGAATATTGGTCAATGGACGGAAGTCTGAACCAGCCATGCCGCGTGAAGGAAGAATGCCC
TATGGGTTGTAAACTTCTTTTGTGCGAGAGTAATAAGGGGGGTGCGCCCCCCGATGAGAGTATCGTACGAATAAGCATCG
GCTAACTCCGTGCCAGCAGCCGCGGTAATACGGAGGATGCAAGCGTTATCCGGATTTATTGGGTTTAAAGGGTGCGTAGG
CGGACCTTTAAGTCAGCGGTGAAATATCCCGGCTCAACCGGGAGGCTGCCGTTGATACTGGAGGACTTGAGGGCGAACGG
CGCCGGCGGAATATGTCATGTAGCGGTGAAATGCATAGATATGACATAGAACACCGATCGCGAAGGCAGCTGGCGAGGAC
GCGACTGACGCTGAGGCACGAAGGTGCGGGGATCAAACAGGATTAGATACCCTTGTAGTCC
>t0007334_III-5;size=12;
CCTACGGGGGGCTGCAGTGAGGAATATTGGTCAATGGACGAGAGTCTGAACCAGCCAAGTAGCGTGCAGGATGACGGCCC
TATGGGTTGTAAACTGCTTTTGTACGGGAATAAAGTGACCTACGTGTAGGTTTTTGCATGTACCGTAAGAATAAGGACCG
GCTAATTCCGTGCCAGCAGCCGCGGTAATACGGAAGGTCCGGGCGTTATCCGGATTTATTGGGTTTAAAGGGAGCGTAGG
CCGTGCTTTAAGCGTGTTGTGAAATGTAGGCGCCCAACGTCTGCACTGCAGCGCGAACTGGAGCACTTGAGTACGCAGGA
AGTAGGCGGAATTCGTCGTGTAGCGGTGAAATGCTTAGATATGACGAAGAACTCCGATTGGGAAGCCAGCTTACTGTAGC
GCCACTGACGCTGATGCTCGAAAGCGTGGGTATCGAACAGGATTAGATACCCTAGTAGTCC
>t0005926_III-5;size=12;
CCTACGGGAGGCTGCAGCTAAGAATATTCCGCAATGGACGAAAGTCTGACGGAGCGACGCCGCGTGGATGATGAAGGTCG
GAAGATTGTAAAATCCTTTTATGACTGAGGAATAAGTCTGTTGAGAGAAACGGCAGATGGTGACTGTAGGTCATGAATAA
GCAACGGCTAATTACGTGCCAGCAGCCGCGGTAACACGTAAGTTGCGAGCGTTGTTCGGAATTATTGGGCGTAAAGGGCA
TGTAGGCGGTTTTGCAAGCTTGGTGTGAAATCCCGGAGCTCAACTCCGGAATTGCGTTGAGAACTGCATAACTAGAGTCA
CTGAGGGGCAATCAGAATTCCAGGTGTAGGGGTGAAATCTGTAGATATCTGGAAGAATACCAATGGCGAAGGCAGGTTAC
CAGCAGATGACTGACGCTGAGGTGCGAAGGTGCGGGGAGCAAACAGGATTAGATACCCCAGTAGTCC
>t0010470_III-5;size=12;
CCTACGGGGGGCTGCAGGTACCAGGCGAATAAGCATCGGCTAACTCCGTGCCAGCAGCCGCGGTAATACGGAGGATGCGA
GCGTTATCCGGATTCATTGGGTTTAAAGGGTGCGCAGGCGGCCATGTAAGTCAGCGGTGAAAGCCAGGGGCCCAACCCCG
GAAGTGCCGTTGATACTGCACGGCTGGAATGCGGTCGAGGCGGGCGGAATGTGACGTGTAGCGGTGAAATGCATAGATAT
GTCACAGAACTCCGATAGCGAAGGCAGCTCGCCAGGCCTGCATTGACGCTCAGGCACGAAAGCGTGGGGATCAAACAGGA
TTAGATACCCTAGTAGTCC
>t0012135_III-5;size=12;
CCTACGGGGGGCAGCAGTGAGGAATATTGGTCAATGGACGGAAGTCTGAACCAGCCATGCCGCGTGAAGGAAGAATGCCC
TATGGGTTGTAAACTTCTTTTGTGCGAGAGTAATAAGGGGGGTGCGCCCCCCGATGAGAGTATCGTACGAATAAGCATCG
GCTAACTCCGTGCCAGCAGCCGCGGTAATACGGAGGATGCAAGCGTTATCCGGATTTATTGGGTTTAAAGGGTGCGTAGG
CGGACCTTTAAGTCAGCGGTGAAATATCCCGGCTCAACCGGGAGGCTGCCGTTGATACTGGAGGACTTGAGGGCGAACGG
CGCCGGCGGAATATGTCATGTAGCGGTGAAATGCATAGATATGACATAGAACACCGATCGCGAAGGCAGCTGGCGAGGAC
GCGACTGACGCTGAGGCACGAAGGTGCGGGGATCAAACAGGATTAGATACCCCAGTAGTCC
>t0029057_III-5;size=12;
CCTACGGGAGGCAGCAGTAGGGAATCTTCGGCAATGGGGGCAACCCTGACCGAGCAACGCCGCGTGAGTGAAGAAGGTTT
TCGGATCGTAAAGCTCTGTTGTAAGAGAAGAACGTGTGTGAGAGTGGAAAGTTCACACAGTGACGGTAACTTACCAGAAA
GGGACGGCTAACTACGTGCCAGCAGCCGCGGTAATACGTAGGTCCCGAGCGTTGTCCGGATTTATTGGGCGTAAAGCGAG
CGCAGGCGGTTTAATAAGTCTGAAGTTAAAGGCAGTGGCTTAACCATTGTTCGCTTTGGAAACTGTTAGACTTGAGTGCA
GAAGGGGAGAGTGGAATTCCATGTGTAGCGGTGAAATGCGTAGATATATGGAGGAACACCGGTGGCGAAAGCGGCTCTCT
GGTCTGTAACTGACGCTGAGGCTCGAAAGCGTGGGGAGCAAACAGGATTAGATACCCTGGTAGTCC
>t0000253_III-5;size=12;
CCTACGGGCGGCTGCAGTGAGGAATATTGGTCAATGGGGGGAACCCTGAACCAGCCATGCCGCGTGGAGGAAGACGGCCC
TACGGGTTGTAAACTCCTTTAGCACGGGAATAAACTCAGTCACGCGTGACTGATTGAAGGTACCGTGAGAATAAGCATCG
GCTAACTCCGTGCCAGCAGCCGCGGTAATACGGAGGATGCAGGCGTTATCCGGATTTATTAGGTTTAAAGGGTGCGTAGG
CGGCCCGGTAAGTCAGCGTTGAAAGTCTGCGGCTCAACCGTAGAATTGGCATTGATACTGTCGGGCTCGGATGCGGTGGA
AGTAGGCGGAATGTGCAGTGTAGCGGTGAAATGCTTAGATATTGTACAGAACACCGATTGCGAAGGCAGCTTACTATACC
GTTATTGACGCTGAGGCACGAAAGCGCGGGGATCGAACAGGATTAGATACCCTTGTAGTCC
>t0003849_III-5;size=12;
CCTACGGGGGGCAGCAGTAGGGAATCTTCGGCAATGGGGGCAACCCTGACCGAGCAACGCCGCGTGAGTGAAGAAGGTTT
TCGGATCGTAAAGCTCTGTTGTAAGAGAAGAACGTGTGTGAGAGTGGAAAGTTCACACAGTGACGGTAACTTACCAGAAA
GGGACGGCTAACTACGTGCCAGCAGCCGCGGTAATACGTAGGTCCCGAGCGTTGTCCGGATTTATTGGGCGTAAAGCGAG
CGCAGGCGGTTTAATAAGTCTGAAGTTAAAGGCAGTGGCTTAACCATTGTTCGCTTTGGAAACTGTTAGACTTGAGTGCA
GAAGGGGAGAGTGGAATTCCATGTGTAGCGGTGAAATGCGTAGATATATGGAGGAACACCGGTGGCGAAAGCGGCTCTCT
GGTCTGTAACTGACGCTGAGGCTCGAAAGCGTGGGGAGCAAACAGGATTAGATACCCTAGTAGTCC
>t0005932_III-5;size=12;
CCTACGGGTGGCAGCAGTAGGGAATATTGCACAATGGGGGGAACCCTGATGCAGCAACGCCACGTGTGGGAAGAAGCATT
TCGGTGTGTAAACCACTGTCGTGAGGGAATAATGCTTGGTCTCGGCCAAGTTGAATGTACCTCGAAAGGAAGCACCGGCA
AACTTCGTGCCAGCAGCCGCGGTAATACGAGGGGTGCAAGCGTTGTTCGGAATCACTGGGCGTAAAGGGAGCGTAGGCGG
AGACGCAAGCAGTCTGTACAATACCGGGGCCCAACCCCGGACCTGCAGACTGGACTGTGTCTCTTGGATAGTTCAGGGGC
AGGCGGAATTCCTGGTGTAGCGGTGGAATGCGTAGAGATCAGGAAGAACACCGATGGCGAAGGCAGCCTGCTGGGGACTC
ATCGACGCTGAGGCTCGAAAGTGCGGGTAGCAAACAGGATTAGATACCCTGGTAGTCC
>t0012601_III-5;size=12;
CCTACGGGGGGCAGCAGTAAGGAATATTGGGCAATGGACGGAAGTCTGACCCAGCCATGCCGCGTGAAGGAATAAGGCCC
TATGGGTCGTAAACTTCTTTTGCCCGGGAACAACGGGGGGCTTGCGAGTCCCCGTGAGGGTACCGGGAGAATAAGCATCG
GCTAACTCCGTGCCAGCAGCCGCGGTAATACGGAGGATGCGAGCGTTATCCGGATTCATTGGGTTTAAAGGGTGCGCAGG
CGGGATGTCAAGTCGGCGGTGAAAAGCACTGGCTCAACCAGGGTCTTGCCGTCGATACTGATGTTCTTGAGTGCGGTCGA
GGCAGGCGGAATGTGACGTGTAGCGGTGAAATGCATAGATATGTCACAGAACACCGATAGCGAAGGCAGCTTGCCAGGCC
TGCACTGACGCTCATGCACGAAAGCGTGGGGATCAAACAGGATTAGATACCCCAGTAGTCC
>t0001250_III-5;size=12;
CCTACGGGGGGCTGCAGTGGGGAATATTGCACAATGGGCGCAAGCCTGATGCAGCGATGCCGCGTGAGGGAAGAAGGTTT
TCGGATTGTAAACCTCTGTCAAAAGGGACGATAATGACGGTACCTTAGAAGGAAGCTCCGGCTAACTACGTGCCAGCAGC
CGCGGTAATACGTAGGGAGCGAGCGTTATCCGGAATTACTGGGTGTAAAGGGAGTGTAGGCGGGACTGCAAGTCAGATGT
GAAAACTACCGGCTCAACTGGTAGACTGCATTTGAAACTGTGGTTCTTGAGTGAAGTAGAGGTAAGCGGAATTCCTAGTG
TAGCGGTGAAATGCGTAGATATTAGGAGGAACATCAGTGGCGAAGGCGGCTTACTGGGCTTTAACTGACGCTGAGGCTCG
AAAGCGTGGGGAGCAAACAGGATTAGATACCCTAGTAGTCC
>t0006982_III-5;size=12;
CCTACGGGAGGCTGCAGTGAGGAATATTGGTCAATGGGCGAGAGCCTGAACCAGCCATGTCGCGTGGAGGAATAAGGATC
TATGGTTCGTAAACTCCTTTTGCGGGGGGATAAAGTGCGGGACGTGTCCCGCTTTGCAGGTACCCCGCGAATAAGCATCG
GCTAACTCCGTGCCAGCAGCCGCGGTAATACGGAGGATGCGAGCGTTATCCGGATTTATTGGGTTTAAAGGGTGCGTAGG
CGGCCCCTTAAGTCGGCGGTGAAATTTCCGGGCTCAACCCGGTCACTGCCGTCGAAACTGGGGGGCTTGAGTGCGTTTGG
GGTGGCTGGAATGTGCGGTGTAGCGGTGAAATGCATAGATATCGCACAGAACGCCGATCGCGGAGGCAGGTCACCAAGCC
GCAACTGACGCTGAGGCACGAAAGCGCGGGGATCGAACAGGATTAGATACCCCTGTAGTCC
>t0011261_III-5;size=12;
CCTACGGGGGGCTGCAGTGAGGAATATTGGTCAATGGACGCAAGTCTGAACCAGCCATGCCGCGTGCAGGAATAAGGCCC
TATGGGTCGTAAACTGCTTTTGTGGTGGAGCAATAAGTCGTACGTGTACGGCGATGAGAGTACATCACGAATAAGCATCG
GCTAACTCCGTGCCAGCAGCCGCGGTAATACGGAGGATGCAAGCGTTATCCGGATTTATTGGGTTTAAAGGGTGCGTAGG
CTGTGGTCCAAGTCAGGGGTGAAAGCCCGGAGCTCAACTCCGGAACTGCCTTTGATACTGGATTGCTGGAATACGGATGC
CGTGGGAGGAATGAGTAGTGTAGCGGTGAAATGCATAGATATTACTCAGAACACCGATTGCGAAGGCATCTCACGAATCC
GTCATTGACGCTGAGGCACGAAAGCGTGGGGATCAAACAGGATTAGATACCCGTGTAGTCC
>t0013460_III-5;size=12;
CCTACGGGGGGCTGCAGCTAAGAATATTCCGCAATGGACGAAAGTCTGACGGAGCGACGCCGCGTGGATGATGAAGGCCG
GAAGGTTGTAAAATCCTTTTGAAACCGAGGAATAAGCCGTGCAGGGAATGGCACGGTGGTGACTGTAAGTTTTGAATAAG
CAACGGCTAATTACGTGCCAGCAGCCGCGGTAACACGTAAGTTGCGAGCGTTGTTCGGAATTATTGGGCGTAAAGGGCAT
GTAGGCGGACCGGCAAGCTTGGTGTGGAATACCGTGGCTCAACCACGGAATTGCATTGAGAACTACCGGACTAGAGTTAG
TGAGGGGGAGCCGGAATTCCAGGTGTAGGGGTGAAATCTGTAGATATCTGGAAGAACACCAATGGCGAAGGCAGGCTTCT
ATCACATGACTGACGCTGAGGTGCGAAGGTGCGGGGAGCAAACAGGATTAGATACCCTTGTAGTCC
>t0009204_III-5;size=12;
CCTACGGGAGGCTGCAGCTAAGAATATTCCGCAATGGACGAAAGTCTGACGGAGCGACGCCGCGTGGATGATGAAGGTCG
GAAGATTGTAAAATCCTTTTATGACTGAGGAATAAGTCTGTTGAGAGAAACGGCAGATGGTGACTGTAGGTCATGAATAA
GCAACGGCTAATTACGTGCCAGCAGCCGCGGTAACACGTAAGTTGCGAGCGTTGTTCGGAATTATTGGGCGTAAAGGGCA
TGTAGGCGGTTTTGCAAGCTTGGTGTGAAATCCCGGAGCTCAACTCCGGAATTGCGTTGAGAACTGCATAACTAGAGTCA
CTGAGGGGCAATCAGAATTCCAGGTGTAGGGGTGAAATCTGTAGATATCTGGAAGAATACCAATGGCGAAGGCAGGTTAC
CAGCAGATGACTGACGCTGAGGTGCGAAGGTGCGGGGAGCAAACAGGATTAGATACCCTGGTAGTCC
>t0002680_III-5;size=12;
CCTACGGGTGGCTGCAGTGGGGAATATTGGACAATGGGGGAAACCCTGATCCAGCGACGCCGCGTGAGTGAAGAAGTATT
TCGGTATGTAAAGCTCTATCAGCAAGGAAGAAAATGACGGTACTTGACTAAGAAGCCCCGGCTAACTACGTGCCAGCAGC
CGCGGTAATACGTAGGGGGCAAGCGTTATCCGGATTTACTGGGTGTAAAGGGAGCGTAGACGGTATGGCAAGTCTGAAGT
GAAATGCATGGGCTCAACCCATGAACTGCTTTGGAAACTGTCAAACTAGAGTGCAGGAGAGGTAAGTGGAATTCCTAGTG
TAGCGGTGAAATGCGTAGATATTAGGAGGAACACCAGTGGCGAAGGCGGCTTACTGGACTGTAACTGACGTTGAGGCTCG
AAAGCGTGGGGAGCAAACAGGATTAGATACCCTAGTAGTCC
>t0003336_III-5;size=12;
CCTACGGGTGGCTGCAGTGAGGAATATTGGTCAATGGGCGAGAGCCTGAACCAGCCATGTCGCGTGGAGGAATAAGGATC
TATGGTTCGTAAACTCCTTTTGCGGGGGGATAAAGTGCGGGACGTGTCCCGCTTTGCAGGTACCCCGCGAATAAGCATCG
GCTAACTCCGTGCCAGCAGCCGCGGTAATACGGAGGATGCGAGCGTTATCCGGATTTATTGGGTTTAAAGGGTGCGTAGG
CGGCCCCTTAAGTCGGCGGTGAAATTTCCGGGCTCAACCCGGTCACTGCCGTCGAAACTGGGGGGCTTGAGTGCGTTTGG
GGTGGCTGGAATGTGCGGTGTAGCGGTGAAATGCATAGATATCGCACAGAACGCCGATCGCGGAGGCAGGTCACCAAGCC
GCAACTGACGCTGAGGCACGAAAGCGCGGGGATCGAACAGGATTAGATACCCTAGTAGTCC
>t0005878_III-5;size=11;
CCTACGGGCGGCTGCAGTGAGGAATATTGGTCAATGGGCGGAAGCCTGAACCAGCCAAGTCGCGTGAAGGAAGAAGGTAT
TATGTATTGTAAACTTCTTTAGCTGTGGAGCAATAAGGGCTATGCATAGCCTGATGAGAGTACACAGAGAATAAGGATCG
GCTAACTCCGTGCCAGCAGCCGCGGTAATACGGAGGATCCGAGCGTTATCCGGATTTATTGGGTTTAAAGGGTGCGCAGG
CGGCGTTTTAAGTCAGTGGTAAAATCGTGGGGCTCAACCCCATCCTGCCATTGATACTGGAGCGCTTGATTGCGGTCGAG
GTTTGCGGAATTCGTCGTGTAGCGGTGAAATGCATAGATATGACGAAGAACACCGATTGCGTAGGCAGCAGACCAGGCCG
TAAATGACGCTCATGCACGAAAGTGCGGGGATCGAACAGGATTAGATACCCTTGTAGTCC
>t0000970_III-5;size=11;
CCTACGGGGGGCTGCAGTGGGGAATATTGGACAATGGGGGAAACCCTGATCCAGCGACGCCGCGTGAGTGAAGAAGTATT
TCGGTATGTAAAGCTCTATCAGCAAGGAAGAAAATGACGGTACTTGACTAAGAAGCCCCGGCTAACTACGTGCCAGCAGC
CGCGGTAATACGTAGGGGGCAAGCGTTATCCGGATTTACTGGGTGTAAAGGGAGCGTAGACGGCATAGCAAGTCTGAAGT
GAAATGCATGGGCTCAACCCATGAACTGCTTTGGAAACTGTTAAGCTAGAGTGCAGGAGAGGTAAGTGGAATTCCTAGTG
TAGCGGTGAAATGCGTAGATATTAGGAGGAACACCAGTGGCGAAGGCGGCTTACTGGACTGTAACTGACGTTGAGGCTCG
AAAGCGTGGGGAGCAAACAGGATTAGATACCCGAGTAGTCC
>t0005277_III-5;size=11;
CCTACGGGTGGCTGCAGGTACCAGGCGAATAAGCATCGGCTAACTCCGTGCCAGCAGCCGCGGTAATACGGAGGATGCGA
GCGTTATCCGGATTCATTGGGTTTAAAGGGTGCGCAGGCGGCCATGTAAGTCAGCGGTGAAAGCCAGGGGCCCAACCCCG
GAAGTGCCGTTGATACTGCACGGCTGGAATGCGGTCGAGGCGGGCGGAATGTGACGTGTAGCGGTGAAATGCATAGATAT
GTCACAGAACTCCGATAGCGAAGGCAGCTCGCCAGGCCTGCATTGACGCTCAGGCACGAAAGCGTGGGGATCAAACAGGA
TTAGATACCCTAGTAGTCC
>t0000718_III-5;size=11;
CCTACGGGGGGCAGCAGTAGGGAATCTTCGGCAATGGGGGCAACCCTGACCGAGCAACGCCGCGTGAGTGAAGAAGGTTT
TCGGATCGTAAAGCTCTGTTGTAAGAGAAGAACGTGTGTGAGAGTGGAAAGTTCACACAGTGACGGTAACTTACCAGAAA
GGGACGGCTAACTACGTGCCAGCAGCCGCGGTAATACGTAGGTCCCGAGCGTTGTCCGGATTTATTGGGCGTAAAGCGAG
CGCAGGCGGTTTAATAAGTCTGAAGTTAAAGGCAGTGGCTTAACCATTGTTCGCTTTGGAAACTGTTAGACTTGAGTGCA
GAAGGGGAGAGTGGAATTCCATGTGTAGCGGTGAAATGCGTAGATATATGGAGGAACACCGGTGGCGAAAGCGGCTCTCT
GGTCTGTAACTGACGCTGAGGCTCGAAAGCGTGGGGAGCAAACAGGATTAGATACCCGAGTAGTCC
>t0009774_III-5;size=11;
CCTACGGGGGGCTGCAGTGAGGAATATTGGTCAATGGGCGAGAGCCTGAACCAGCCATGTCGCGTGGAGGAATAAGGATC
TATGGTTCGTAAACTCCTTTTGCGGGGGGATAAAGTGCGGGACGTGTCCCGCTTTGCAGGTACCCCGCGAATAAGCATCG
GCTAACTCCGTGCCAGCAGCCGCGGTAATACGGAGGATGCGAGCGTTATCCGGATTTATTGGGTTTAAAGGGTGCGTAGG
CGGCCCCTTAAGTCGGCGGTGAAATTTCCGGGCTCAACCCGGTCACTGCCGTCGAAACTGGGGGGCTTGAGTGCGTTTGG
GGTGGCTGGAATGTGCGGTGTAGCGGTGAAATGCATAGATATCGCACAGAACGCCGATCGCGGAGGCAGGTCACCAAGCC
GCAACTGACGCTGAGGCACGAAAGCGCGGGGATCGAACAGGATTAGATACCCCTGTAGTCC
>t0029143_III-5;size=11;
CCTACGGGTGGCTGCAGCTAAGAATATTCCGCAATGGACGAAAGTCTGACGGAGCGACGCCGCGTGGATGATGAAGGCCG
GAAGGTTGTAAAATCCTTTTATGACTGAGGAATAAGTATGGTGAGAGAAACGCCATATGGTGACTGTAGGTCATGAATAA
GCAACGGCTAATTACGTGCCAGCAGCCGCGGTAACACGTAAGTTGCGAGCGTTGTTCGGAATTATTGGGCGTAAAGGGCA
TGTAGGCGGTTTTGCAAGCTTGGTGTGAAATCCCGGGGCTTAACTCCGGAATTGCGTTGAGAACTGCATAACTAGAGTCA
CTGAGGGGCAATCAGAATTCCAGGTGTAGGGGTGAAATCTGTAGATATCTGGAAGAATACCAATGGCGAAGGCAGGTTAC
CAGCAGATGACTGACGCTGAGGTGCGAAGGTGCGGGGAGCAAACAGGATTAGATACCCCAGTAGTCC
>t0000919_III-5;size=11;
CCTACGGGGGGCAGCAGTGAGGAATATTGGTCAATGGACGGAAGTCTGAACCAGCCATGCCGCGTGAAGGAAGAATGCCC
TATGGGTTGTAAACTTCTTTTGTGCGAGAGTAATAAGGGGGGTGCGCCCCCCGATGAGAGTATCGTACGAATAAGCATCG
GCTAACTCCGTGCCAGCAGCCGCGGTAATACGGAGGATGCAAGCGTTATCCGGATTTATTGGGTTTAAAGGGTGCGTAGG
CGGACCTTTAAGTCAGCGGTGAAATATCCCGGCTCAACCGGGAGGCTGCCGTTGATACTGGAGGACTTGAGGGCGAACGG
CGCCGGCGGAATATGTCATGTAGCGGTGAAATGCATAGATATGACATAGAACACCGATCGCGAAGGCAGCTGGCGAGGAC
GCGACTGACGCTGAGGCACGAAGGTGCGGGGATCAAACAGGATTAGATACCCTTGTAGTCC
>t0003331_III-5;size=11;
CCTACGGGGGGCTGCAGTGAGGAATATTGGTCAATGGACGCAAGTCTGAACCAGCCATGCCGCGTGCAGGAATAAGGCCC
TATGGGTCGTAAACTGCTTTTGTGGTGGAGCAATAAGTCGTACGTGTACGGCGATGAGAGTACATCACGAATAAGCATCG
GCTAACTCCGTGCCAGCAGCCGCGGTAATACGGAGGATGCAAGCGTTATCCGGATTTATTGGGTTTAAAGGGTGCGTAGG
CTGTGGTCCAAGTCAGGGGTGAAAGCCCGGAGCTCAACTCCGGAACTGCCTTTGATACTGGATTGCTGGAATACGGATGC
CGTGGGAGGAATGAGTAGTGTAGCGGTGAAATGCATAGATATTACTCAGAACACCGATTGCGAAGGCATCTCACGAATCC
GTCATTGACGCTGAGGCACGAAAGCGTGGGGATCAAACAGGATTAGATACCCGGGTAGTCC
>t0002033_III-5;size=11;
CCTACGGGCGGCTGCAGTGAGGAATATTGGTCAATGGACGGAAGTCTGAACCAGCCATGCCGCGTGAAGGAAGAATGCCC
TATGGGTTGTAAACTTCTTTTGTGCGAGAGTAATAAGGGGGGTGCGCCCCCCGATGAGAGTATCGTACGAATAAGCATCG
GCTAACTCCGTGCCAGCAGCCGCGGTAATACGGAGGATGCAAGCGTTATCCGGATTTATTGGGTTTAAAGGGTGCGTAGG
CGGACCTTTAAGTCAGCGGTGAAATATCCCGGCTCAACCGGGAGGCTGCCGTTGATACTGGAGGACTTGAGGGCGAACGG
CGCCGGCGGAATATGTCATGTAGCGGTGAAATGCATAGATATGACATAGAACACCGATCGCGAAGGCAGCTGGCGAGGAC
GCGACTGACGCTGAGGCACGAAGGTGCGGGGATCAAACAGGATTAGATACCCCTGTAGTCC
>t0013333_III-5;size=11;
CCTACGGGCGGCTGCAGTGGGGAATATTGCACAATGGGCGCAAGCCTGATGCAGCGATGCCGCGTGAGGGAAGAAGGTTT
TCGGATTGTAAACCTCTGTCAAAAGGGACGATAATGACGGTACCTTAGAAGGAAGCTCCGGCTAACTACGTGCCAGCAGC
CGCGGTAATACGTAGGGAGCGAGCGTTATCCGGAATTACTGGGTGTAAAGGGAGTGTAGGCGGGACTGCAAGTCAGATGT
GAAAACTACCGGCTCAACTGGTAGACTGCATTTGAAACTGTGGTTCTTGAGTGAAGTAGAGGTAAGCGGAATTCCTAGTG
TAGCGGTGAAATGCGTAGATATTAGGAGGAACATCAGTGGCGAAGGCGGCTTACTGGGCTTTAACTGACGCTGAGGCTCG
AAAGCGTGGGGAGCAAACAGGATTAGATACCCTGGTAGTCC
>t0008258_III-5;size=11;
CCTACGGGGGGCTGCAGCTAAGAATATTCCGCAATGGACGAAAGTCTGACGGAGCGACGCCGCGTGGATGATGAAGGCCG
GAAGGTTGTAAAATCCTTTTATGACTGAGGAATAAGTATGGTGAGAGAAACGCCATATGGTGACTGTAGGTCATGAATAA
GCAACGGCTAATTACGTGCCAGCAGCCGCGGTAACACGTAAGTTGCGAGCGTTGTTCGGAATTATTGGGCGTAAAGGGCA
TGTAGGCGGTTTTGCAAGCTTGGTGTGAAATCCCGGGGCTTAACTCCGGAATTGCGTTGAGAACTGCATAACTAGAGTCA
CTGAGGGGCAATCAGAATTCCAGGTGTAGGGGTGAAATCTGTAGATATCTGGAAGAATACCAATGGCGAAGGCAGGTTAC
CAGCAGATGACTGACGCTGAGGTGCGAAGGTGCGGGGAGCAAACAGGATTAGATACCCGAGTAGTCC
>t0001328_III-5;size=11;
CCTACGGGGGGCTGCAGTGAGGAATATTGGTCAATGGGCGGAAGCCTGAACCAGCCAAGTCGCGTGAAGGAAGAAGGTAT
TATGTATTGTAAACTTCTTTAGCTGTGGAGCAATAAGGGCTATGCATAGCCTGATGAGAGTACACAGAGAATAAGGATCG
GCTAACTCCGTGCCAGCAGCCGCGGTAATACGGAGGATCCGAGCGTTATCCGGATTTATTGGGTTTAAAGGGTGCGCAGG
CGGCGTTTTAAGTCAGTGGTAAAATCGTGGGGCTCAACCCCATCCTGCCATTGATACTGGAGCGCTTGATTGCGGTCGAG
GTTTGCGGAATTCGTCGTGTAGCGGTGAAATGCATAGATATGACGAAGAACACCGATTGCGTAGGCAGCAGACCAGGCCG
TAAATGACGCTCATGCACGAAAGTGCGGGGATCGAACAGGATTAGATACCCTAGTAGTCC
>t0011676_III-5;size=11;
CCTACGGGCGGCTGCAGCTAAGAATATTCCGCAATGGACGAAAGTCTGACGGAGCGACGCCGCGTGGATGATGAAGGTCG
GAAGATTGTAAAATCCTTTTATGACTGAGGAATAAGTCTGTTGAGAGAAACGGCAGATGGTGACTGTAGGTCATGAATAA
GCAACGGCTAATTACGTGCCAGCAGCCGCGGTAACACGTAAGTTGCGAGCGTTGTTCGGAATTATTGGGCGTAAAGGGCA
TGTAGGCGGTTTTGCAAGCTTGGTGTGAAATCCCGGAGCTCAACTCCGGAATTGCGTTGAGAACTGCATAACTAGAGTCA
CTGAGGGGCAATCAGAATTCCAGGTGTAGGGGTGAAATCTGTAGATATCTGGAAGAATACCAATGGCGAAGGCAGGTTAC
CAGCAGATGACTGACGCTGAGGTGCGAAGGTGCGGGGAGCAAACAGGATTAGATACCCTAGTAGTCC
>t0006080_III-5;size=11;
CCTACGGGGGGCTGCAGTGAGGAATATTGGTCAATGGGCGGAAGCCTGAACCAGCCATGTCGCGTGCAGGACTACGGCCC
TACGGGTCTTAAACTGCTTTTGATTGGGGATAAAGTGGGGGACGCGTCCCCTATTGCAGGTACCAATCGAATAAGGATCG
GCTAACTCCGTGCCAGCAGCCGCGGTAATACGGAGGATCCGAGCGTTATCCGGATTTATTGGGTTTAAAGGGTGCGTAGG
CGGGCTGTTAAGTCAGCGGTGAAACCCCCGGGCTCAACCCGGGGACTGCCATTGAAACTGGCGGCCTAGAGTACGTTGGG
AGTGCGCGGAATGTGTGGTGTAGCGGTGAAATGCATAGATATCACACAGAACACCGATCGCGAAGGCAGCGCACTACGCC
GCAACTGACGCTGAGGCACGAAGGCGCGGGGATCGAACAGGATTAGATACCCTTGTAGTCC
>t0006482_III-5;size=11;
CCTACGGGGGGCTGCAGTGAGGAATATTGGTCAATGGACGAGAGTCTGAACCAGCCAAGTAGCGTGCAGGATGACGGCCC
TATGGGTTGTAAACTGCTTTTGTACGGGAATAAAGTGACCTACGTGTAGGTTTTTGCATGTACCGTAAGAATAAGGACCG
GCTAATTCCGTGCCAGCAGCCGCGGTAATACGGAAGGTCCGGGCGTTATCCGGATTTATTGGGTTTAAAGGGAGCGTAGG
CCGTGCTTTAAGCGTGTTGTGAAATGTAGGCGCCCAACGTCTGCACTGCAGCGCGAACTGGAGCACTTGAGTACGCAGGA
AGTAGGCGGAATTCGTCGTGTAGCGGTGAAATGCTTAGATATGACGAAGAACTCCGATTGGGAAGCCAGCTTACTGTAGC
GCCACTGACGCTGATGCTCGAAAGCGTGGGTATCGAACAGGATTAGATACCCCAGTAGTCC
>t0013148_III-5;size=11;
CCTACGGGAGGCAGCAGTAAGGAATATTGGGCAATGGACGGAAGTCTGACCCAGCCATGCCGCGTGAAGGAATAAGGCCC
TATGGGTCGTAAACTTCTTTTGCCCGGGAACAACGGGGGGCTTGCGAGTCCCCGTGAGGGTACCGGGAGAATAAGCATCG
GCTAACTCCGTGCCAGCAGCCGCGGTAATACGGAGGATGCGAGCGTTATCCGGATTCATTGGGTTTAAAGGGTGCGCAGG
CGGGATGTCAAGTCGGCGGTGAAAAGCACTGGCTCAACCAGGGTCTTGCCGTCGATACTGATGTTCTTGAGTGCGGTCGA
GGCAGGCGGAATGTGACGTGTAGCGGTGAAATGCATAGATATGTCACAGAACACCGATAGCGAAGGCAGCTTGCCAGGCC
TGCACTGACGCTCATGCACGAAAGCGTGGGGATCAAACAGGATTAGATACCCCAGTAGTCC
>t0012945_III-5;size=11;
CCTACGGGAGGCTGCAGCTAAGAATATTCCGCAATGGACGAAAGTCTGACGGAGCGACGCCGCGTGGATGATGAAGGCCG
GAAGGTTGTAAAATCCTTTTATGACTGAGGAATAAGTATGGTGAGAGAAACGCCATATGGTGACTGTAGGTCATGAATAA
GCAACGGCTAATTACGTGCCAGCAGCCGCGGTAACACGTAAGTTGCGAGCGTTGTTCGGAATTATTGGGCGTAAAGGGCA
TGTAGGCGGTTTTGCAAGCTTGGTGTGAAATCCCGGGGCTTAACTCCGGAATTGCGTTGAGAACTGCATAACTAGAGTCA
CTGAGGGGCAATCAGAATTCCAGGTGTAGGGGTGAAATCTGTAGATATCTGGAAGAATACCAATGGCGAAGGCAGGTTAC
CAGCAGATGACTGACGCTGAGGTGCGAAGGTGCGGGGAGCAAACAGGATTAGATACCCCAGTAGTCC
>t0001285_III-5;size=11;
CCTACGGGCGGCTGCAGCTAAGAATATTCCGCAATGGACGAAAGTCTGACGGAGCGACGCCGCGTGGATGATGAAGGTCG
GAAGATTGTAAAATCCTTTTATGACTGAGGAATAAGTCTGTTGAGAGAAACGGCAGATGGTGACTGTAGGTCATGAATAA
GCAACGGCTAATTACGTGCCAGCAGCCGCGGTAACACGTAAGTTGCGAGCGTTGTTCGGAATTATTGGGCGTAAAGGGCA
TGTAGGCGGTTTTGCAAGCTTGGTGTGAAATCCCGGAGCTCAACTCCGGAATTGCGTTGAGAACTGCATAACTAGAGTCA
CTGAGGGGCAATCAGAATTCCAGGTGTAGGGGTGAAATCTGTAGATATCTGGAAGAATACCAATGGCGAAGGCAGGTTAC
CAGCAGATGACTGACGCTGAGGTGCGAAGGTGCGGGGAGCAAACAGGATTAGATACCCGAGTAGTCC
>t0006192_III-5;size=11;
CCTACGGGCGGCTGCAGCTAAGAATATTCCGCAATGGACGAAAGTCTGACGGAGCGACGCCGCGTGGATGATGAAGGCCG
GAAGGTTGTAAAATCCTTTTGAAACCGAGGAATAAGCCGTGCAGGGAATGGCACGGTGGTGACTGTAAGTTTTGAATAAG
CAACGGCTAATTACGTGCCAGCAGCCGCGGTAACACGTAAGTTGCGAGCGTTGTTCGGAATTATTGGGCGTAAAGGGCAT
GTAGGCGGACCGGCAAGCTTGGTGTGGAATACCGTGGCTCAACCACGGAATTGCATTGAGAACTACCGGACTAGAGTTAG
TGAGGGGGAGCCGGAATTCCAGGTGTAGGGGTGAAATCTGTAGATATCTGGAAGAACACCAATGGCGAAGGCAGGCTTCT
ATCACATGACTGACGCTGAGGTGCGAAGGTGCGGGGAGCAAACAGGATTAGATACCCCAGTAGTCC
>t0002873_III-5;size=11;
CCTACGGGCGGCTGCAGTGAGGAATATTGGTCAATGGACGGAAGTCTGAACCAGCCATGCCGCGTGAAGGAAGAATGCCC
TATGGGTTGTAAACTTCTTTTGTGCGAGAGTAATAAGGGGGGTGCGCCCCCCGATGAGAGTATCGTACGAATAAGCATCG
GCTAACTCCGTGCCAGCAGCCGCGGTAATACGGAGGATGCAAGCGTTATCCGGATTTATTGGGTTTAAAGGGTGCGTAGG
CGGACCTTTAAGTCAGCGGTGAAATATCCCGGCTCAACCGGGAGGCTGCCGTTGATACTGGAGGACTTGAGGGCGAACGG
CGCCGGCGGAATATGTCATGTAGCGGTGAAATGCATAGATATGACATAGAACACCGATCGCGAAGGCAGCTGGCGAGGAC
GCGACTGACGCTGAGGCACGAAGGTGCGGGGATCAAACAGGATTAGATACCCGGGTAGTCC
>t0007940_III-5;size=11;
CCTACGGGAGGCTGCAGTGGGGAATATTGGACAATGGGGGAAACCCTGATCCAGCGACGCCGCGTGAGTGAAGAAGTATT
TCGGTATGTAAAGCTCTATCAGCAAGGAAGAAAATGACGGTACTTGACTAAGAAGCCCCGGCTAACTACGTGCCAGCAGC
CGCGGTAATACGTAGGGGGCAAGCGTTATCCGGATTTACTGGGTGTAAAGGGAGCGTAGACGGTATGGCAAGTCTGAAGT
GAAATGCATGGGCTCAACCCATGAACTGCTTTGGAAACTGTCAAACTAGAGTGCAGGAGAGGTAAGTGGAATTCCTAGTG
TAGCGGTGAAATGCGTAGATATTAGGAGGAACACCAGTGGCGAAGGCGGCTTACTGGACTGTAACTGACGTTGAGGCTCG
AAAGCGTGGGGAGCAAACAGGATTAGATACCCCTGTAGTCC
>t0003755_III-5;size=11;
CCTACGGGGGGCTGCAGCTAAGAATATTCCGCAATGGACGAAAGTCTGACGGAGCGACGCCGCGTGGATGATGAAGGTCG
GAAGATTGTAAAATCCTTTTATGACTGAGGAATAAGTCTGTTGAGAGAAACGGCAGATGGTGACTGTAGGTCATGAATAA
GCAACGGCTAATTACGTGCCAGCAGCCGCGGTAACACGTAAGTTGCGAGCGTTGTTCGGAATTATTGGGCGTAAAGGGCA
TGTAGGCGGTTTTGCAAGCTTGGTGTGAAATCCCGGAGCTCAACTCCGGAATTGCGTTGAGAACTGCATAACTAGAGTCA
CTGAGGGGCAATCAGAATTCCAGGTGTAGGGGTGAAATCTGTAGATATCTGGAAGAATACCAATGGCGAAGGCAGGTTAC
CAGCAGATGACTGACGCTGAGGTGCGAAGGTGCGGGGAGCAAACAGGATTAGATACCCCGGTAGTCC
>t0001361_III-5;size=11;
CCTACGGGGGGCTGCAGCTAAGAATATTCCGCAATGGACGAAAGTCTGACGGAGCGACGCCGCGTGGATGATGAAGGCCG
GAAGGTTGTAAAATCCTTTTGAAACCGAGGAATAAGCCGTGCAGGGAATGGCACGGTGGTGACTGTAAGTTTTGAATAAG
CAACGGCTAATTACGTGCCAGCAGCCGCGGTAACACGTAAGTTGCGAGCGTTGTTCGGAATTATTGGGCGTAAAGGGCAT
GTAGGCGGACCGGCAAGCTTGGTGTGGAATACCGTGGCTCAACCACGGAATTGCATTGAGAACTACCGGACTAGAGTTAG
TGAGGGGGAGCCGGAATTCCAGGTGTAGGGGTGAAATCTGTAGATATCTGGAAGAACACCAATGGCGAAGGCAGGCTTCT
ATCACATGACTGACGCTGAGGTGCGAAGGTGCGGGGAGCAAACAGGATTAGATACCCTGGTAGTCC
>t0000270_III-5;size=11;
CCTACGGGAGGCTGCAGCTAAGAATATTCCGCAATGGACGAAAGTCTGACGGAGCGACGCCGCGTGGATGATGAAGGTCG
GAAGATTGTAAAATCCTTTTATGACTGAGGAATAAGTCTGTTGAGAGAAACGGCAGATGGTGACTGTAGGTCATGAATAA
GCAACGGCTAATTACGTGCCAGCAGCCGCGGTAACACGTAAGTTGCGAGCGTTGTTCGGAATTATTGGGCGTAAAGGGCA
TGTAGGCGGTTTTGCAAGCTTGGTGTGAAATCCCGGAGCTCAACTCCGGAATTGCGTTGAGAACTGCATAACTAGAGTCA
CTGAGGGGCAATCAGAATTCCAGGTGTAGGGGTGAAATCTGTAGATATCTGGAAGAATACCAATGGCGAAGGCAGGTTAC
CAGCAGATGACTGACGCTGAGGTGCGAAGGTGCGGGGAGCAAACAGGATTAGATACCCGTGTAGTCC
>t0011070_III-5;size=11;
CCTACGGGTGGCTGCAGCTAAGAATATTCCGCAATGGACGAAAGTCTGACGGAGCGACGCCGCGTGGATGATGAAGGCCG
GAAGGTTGTAAAATCCTTTTATGACTGAGGAATAAGTATGGTGAGAGAAACGCCATATGGTGACTGTAGGTCATGAATAA
GCAACGGCTAATTACGTGCCAGCAGCCGCGGTAACACGTAAGTTGCGAGCGTTGTTCGGAATTATTGGGCGTAAAGGGCA
TGTAGGCGGTTTTGCAAGCTTGGTGTGAAATCCCGGGGCTTAACTCCGGAATTGCGTTGAGAACTGCATAACTAGAGTCA
CTGAGGGGCAATCAGAATTCCAGGTGTAGGGGTGAAATCTGTAGATATCTGGAAGAATACCAATGGCGAAGGCAGGTTAC
CAGCAGATGACTGACGCTGAGGTGCGAAGGTGCGGGGAGCAAACAGGATTAGATACCCTAGTAGTCC
>t0003033_III-5;size=11;
CCTACGGGAGGCTGCAGTGAGGAATATTGGTCAATGGGGGGAACCCTGAACCAGCCATGCCGCGTGGAGGAAGACGGCCC
TACGGGTTGTAAACTCCTTTAGCACGGGAATAAACTCAGTCACGCGTGACTGATTGAAGGTACCGTGAGAATAAGCATCG
GCTAACTCCGTGCCAGCAGCCGCGGTAATACGGAGGATGCAGGCGTTATCCGGATTTATTAGGTTTAAAGGGTGCGTAGG
CGGCCCGGTAAGTCAGCGTTGAAAGTCTGCGGCTCAACCGTAGAATTGGCATTGATACTGTCGGGCTCGGATGCGGTGGA
AGTAGGCGGAATGTGCAGTGTAGCGGTGAAATGCTTAGATATTGTACAGAACACCGATTGCGAAGGCAGCTTACTATACC
GTTATTGACGCTGAGGCACGAAAGCGCGGGGATCGAACAGGATTAGATACCCTAGTAGTCC
>t0001568_III-5;size=11;
CCTACGGGCGGCTGCAGTAGGGAATCTTCGGCAATGGGGGCAACCCTGACCGAGCAACGCCGCGTGAGTGAAGAAGGTTT
TCGGATCGTAAAGCTCTGTTGTAAGAGAAGAACGTGTGTGAGAGTGGAAAGTTCACACAGTGACGGTAACTTACCAGAAA
GGGACGGCTAACTACGTGCCAGCAGCCGCGGTAATACGTAGGTCCCGAGCGTTGTCCGGATTTATTGGGCGTAAAGCGAG
CGCAGGCGGTTTAATAAGTCTGAAGTTAAAGGCAGTGGCTTAACCATTGTTCGCTTTGGAAACTGTTAGACTTGAGTGCA
GAAGGGGAGAGTGGAATTCCATGTGTAGCGGTGAAATGCGTAGATATATGGAGGAACACCGGTGGCGAAAGCGGCTCTCT
GGTCTGTAACTGACGCTGAGGCTCGAAAGCGTGGGGAGCAAACAGGATTAGATACCCGGGTAGTCC
>t0014247_III-5;size=11;
CCTACGGGTGGCAGCAGTAGGGAATATTGCACAATGGGGGGAACCCTGATGCAGCAACGCCACGTGTGGGAAGAAGCATT
TCGGTGTGTAAACCACTGTCGTGAGGGAATAATGCTTGGTCTCGGCCAAGTTGAATGTACCTCGAAAGGAAGCACCGGCA
AACTTCGTGCCAGCAGCCGCGGTAATACGAGGGGTGCAAGCGTTGTTCGGAATCACTGGGCGTAAAGGGAGCGTAGGCGG
AGACGCAAGCAGTCTGTACAATACCGGGGCCCAACCCCGGACCTGCAGACTGGACTGTGTCTCTTGGATAGTTCAGGGGC
AGGCGGAATTCCTGGTGTAGCGGTGGAATGCGTAGAGATCAGGAAGAACACCGATGGCGAAGGCAGCCTGCTGGGGACTC
ATCGACGCTGAGGCTCGAAAGTGCGGGTAGCAAACAGGATTAGATACCCCAGTAGTCC
>t0019572_III-5;size=11;
CCTACGGGAGGCAGCAGTAAGGAATATTGGGCAATGGACGGAAGTCTGACCCAGCCATGCCGCGTGAAGGAATAAGGCCC
TATGGGTCGTAAACTTCTTTTGCCCGGGAACAACGGGGGGCTTGCGAGTCCCCGTGAGGGTACCGGGAGAATAAGCATCG
GCTAACTCCGTGCCAGCAGCCGCGGTAATACGGAGGATGCGAGCGTTATCCGGATTCATTGGGTTTAAAGGGTGCGCAGG
CGGGATGTCAAGTCGGCGGTGAAAAGCACTGGCTCAACCAGGGTCTTGCCGTCGATACTGATGTTCTTGAGTGCGGTCGA
GGCAGGCGGAATGTGACGTGTAGCGGTGAAATGCATAGATATGTCACAGAACACCGATAGCGAAGGCAGCTTGCCAGGCC
TGCACTGACGCTCATGCACGAAAGCGTGGGGATCAAACAGGATTAGATACCCTGGTAGTCC
>t0028570_III-5;size=11;
CCTACGGGAGGCAGCAGTAAGGAATATTGGGCAATGGACGGAAGTCTGACCCAGCCATGCCGCGTGAAGGAATAAGGCCC
TATGGGTCGTAAACTTCTTTTGCCCGGGAACAACGGGGGGCTTGCGAGTCCCCGTGAGGGTACCGGGAGAATAAGCATCG
GCTAACTCCGTGCCAGCAGCCGCGGTAATACGGAGGATGCGAGCGTTATCCGGATTCATTGGGTTTAAAGGGTGCGCAGG
CGGGATGTCAAGTCGGCGGTGAAAAGCACTGGCTCAACCAGGGTCTTGCCGTCGATACTGATGTTCTTGAGTGCGGTCGA
GGCAGGCGGAATGTGACGTGTAGCGGTGAAATGCATAGATATGTCACAGAACACCGATAGCGAAGGCAGCTTGCCAGGCC
TGCACTGACGCTCATGCACGAAAGCGTGGGGATCAAACAGGATTAGATACCCCTGTAGTCC
>t0007051_III-5;size=11;
CCTACGGGAGGCTGCAGCTAAGAATATTCCGCAATGGACGAAAGTCTGACGGAGCGACGCCGCGTGGATGATGAAGGCCG
GAAGGTTGTAAAATCCTTTTATGACTGAGGAATAAGTATGGTGAGAGAAACGCCATATGGTGACTGTAGGTCATGAATAA
GCAACGGCTAATTACGTGCCAGCAGCCGCGGTAACACGTAAGTTGCGAGCGTTGTTCGGAATTATTGGGCGTAAAGGGCA
TGTAGGCGGTTTTGCAAGCTTGGTGTGAAATCCCGGGGCTTAACTCCGGAATTGCGTTGAGAACTGCATAACTAGAGTCA
CTGAGGGGCAATCAGAATTCCAGGTGTAGGGGTGAAATCTGTAGATATCTGGAAGAATACCAATGGCGAAGGCAGGTTAC
CAGCAGATGACTGACGCTGAGGTGCGAAGGTGCGGGGAGCAAACAGGATTAGATACCCTAGTAGTCC
>t0008501_III-5;size=11;
CCTACGGGTGGCAGCAGTAGGGAATATTGCACAATGGGGGGAACCCTGATGCAGCAACGCCACGTGTGGGAAGAAGCATT
TCGGTGTGTAAACCACTGTCGTGAGGGAATAATGCTTGGTCTCGGCCAAGTTGAATGTACCTCGAAAGGAAGCACCGGCA
AACTTCGTGCCAGCAGCCGCGGTAATACGAGGGGTGCAAGCGTTGTTCGGAATCACTGGGCGTAAAGGGAGCGTAGGCGG
AGACGCAAGCAGTCTGTACAATACCGGGGCCCAACCCCGGACCTGCAGACTGGACTGTGTCTCTTGGATAGTTCAGGGGC
AGGCGGAATTCCTGGTGTAGCGGTGGAATGCGTAGAGATCAGGAAGAACACCGATGGCGAAGGCAGCCTGCTGGGGACTC
ATCGACGCTGAGGCTCGAAAGTGCGGGTAGCAAACAGGATTAGATACCCCGGTAGTCC
>t0010281_III-5;size=11;
CCTACGGGCGGCAGCAGTAAGGAATATTGGGCAATGGACGGAAGTCTGACCCAGCCATGCCGCGTGAAGGAATAAGGCCC
TATGGGTCGTAAACTTCTTTTGCCCGGGAACAACGGGGGGCTTGCGAGTCCCCGTGAGGGTACCGGGAGAATAAGCATCG
GCTAACTCCGTGCCAGCAGCCGCGGTAATACGGAGGATGCGAGCGTTATCCGGATTCATTGGGTTTAAAGGGTGCGCAGG
CGGGATGTCAAGTCGGCGGTGAAAAGCACTGGCTCAACCAGGGTCTTGCCGTCGATACTGATGTTCTTGAGTGCGGTCGA
GGCAGGCGGAATGTGACGTGTAGCGGTGAAATGCATAGATATGTCACAGAACACCGATAGCGAAGGCAGCTTGCCAGGCC
TGCACTGACGCTCATGCACGAAAGCGTGGGGATCAAACAGGATTAGATACCCGTGTAGTCC
>t0000202_III-5;size=11;
CCTACGGGCGGCAGCAGTAAGGAATATTGGGCAATGGACGGAAGTCTGACCCAGCCATGCCGCGTGAAGGAATAAGGCCC
TATGGGTCGTAAACTTCTTTTGCCCGGGAACAACGGGGGGCTTGCGAGTCCCCGTGAGGGTACCGGGAGAATAAGCATCG
GCTAACTCCGTGCCAGCAGCCGCGGTAATACGGAGGATGCGAGCGTTATCCGGATTCATTGGGTTTAAAGGGTGCGCAGG
CGGGATGTCAAGTCGGCGGTGAAAAGCACTGGCTCAACCAGGGTCTTGCCGTCGATACTGATGTTCTTGAGTGCGGTCGA
GGCAGGCGGAATGTGACGTGTAGCGGTGAAATGCATAGATATGTCACAGAACACCGATAGCGAAGGCAGCTTGCCAGGCC
TGCACTGACGCTCATGCACGAAAGCGTGGGGATCAAACAGGATTAGATACCCGAGTAGTCC
>t0004757_III-5;size=11;
CCTACGGGTGGCTGCAGCTAAGAATATTCCGCAATGGACGAAAGTCTGACGGAGCGACGCCGCGTGGATGATGAAGGTCG
GAAGATTGTAAAATCCTTTTATGACTGAGGAATAAGTCTGTTGAGAGAAACGGCAGATGGTGACTGTAGGTCATGAATAA
GCAACGGCTAATTACGTGCCAGCAGCCGCGGTAACACGTAAGTTGCGAGCGTTGTTCGGAATTATTGGGCGTAAAGGGCA
TGTAGGCGGTTTTGCAAGCTTGGTGTGAAATCCCGGAGCTCAACTCCGGAATTGCGTTGAGAACTGCATAACTAGAGTCA
CTGAGGGGCAATCAGAATTCCAGGTGTAGGGGTGAAATCTGTAGATATCTGGAAGAATACCAATGGCGAAGGCAGGTTAC
CAGCAGATGACTGACGCTGAGGTGCGAAGGTGCGGGGAGCAAACAGGATTAGATACCCTTGTAGTCC
>t0003766_III-5;size=11;
CCTACGGGTGGCTGCAGTAAGGAATATTGGGCAATGGACGGAAGTCTGACCCAGCCATGCCGCGTGAAGGAATAAGGCCC
TATGGGTCGTAAACTTCTTTTGCCCGGGAACAACGGGGGGCTTGCGAGTCCCCGTGAGGGTACCGGGAGAATAAGCATCG
GCTAACTCCGTGCCAGCAGCCGCGGTAATACGGAGGATGCGAGCGTTATCCGGATTCATTGGGTTTAAAGGGTGCGCAGG
CGGGATGTCAAGTCGGCGGTGAAAAGCACTGGCTCAACCAGGGTCTTGCCGTCGATACTGATGTTCTTGAGTGCGGTCGA
GGCAGGCGGAATGTGACGTGTAGCGGTGAAATGCATAGATATGTCACAGAACACCGATAGCGAAGGCAGCTTGCCAGGCC
TGCACTGACGCTCATGCACGAAAGCGTGGGGATCAAACAGGATTAGATACCCCTGTAGTCC
>t0001695_III-5;size=11;
CCTACGGGCGGCAGCAGTAGGGAATCTTCGGCAATGGGGGCAACCCTGACCGAGCAACGCCGCGTGAGTGAAGAAGGTTT
TCGGATCGTAAAGCTCTGTTGTAAGAGAAGAACGTGTGTGAGAGTGGAAAGTTCACACAGTGACGGTAACTTACCAGAAA
GGGACGGCTAACTACGTGCCAGCAGCCGCGGTAATACGTAGGTCCCGAGCGTTGTCCGGATTTATTGGGCGTAAAGCGAG
CGCAGGCGGTTTAATAAGTCTGAAGTTAAAGGCAGTGGCTTAACCATTGTTCGCTTTGGAAACTGTTAGACTTGAGTGCA
GAAGGGGAGAGTGGAATTCCATGTGTAGCGGTGAAATGCGTAGATATATGGAGGAACACCGGTGGCGAAAGCGGCTCTCT
GGTCTGTAACTGACGCTGAGGCTCGAAAGCGTGGGGAGCAAACAGGATTAGATACCCTAGTAGTCC
>t0009415_III-5;size=11;
CCTACGGGCGGCTGCAGTGAGGAATATTGGTCAATGGACGGAAGTCTGAACCAGCCATGCCGCGTGAAGGAAGAATGCCC
TATGGGTTGTAAACTTCTTTTGTGCGAGAGTAATAAGGGGGGTGCGCCCCCCGATGAGAGTATCGTACGAATAAGCATCG
GCTAACTCCGTGCCAGCAGCCGCGGTAATACGGAGGATGCAAGCGTTATCCGGATTTATTGGGTTTAAAGGGTGCGTAGG
CGGACCTTTAAGTCAGCGGTGAAATATCCCGGCTCAACCGGGAGGCTGCCGTTGATACTGGAGGACTTGAGGGCGAACGG
CGCCGGCGGAATATGTCATGTAGCGGTGAAATGCATAGATATGACATAGAACACCGATCGCGAAGGCAGCTGGCGAGGAC
GCGACTGACGCTGAGGCACGAAGGTGCGGGGATCAAACAGGATTAGATACCCCGGTAGTCC
>t0013595_III-5;size=11;
CCTACGGGGGGCTGCAGTAGGGAATCTTCGGCAATGGGGGCAACCCTGACCGAGCAACGCCGCGTGAGTGAAGAAGGTTT
TCGGATCGTAAAGCTCTGTTGTAAGAGAAGAACGTGTGTGAGAGTGGAAAGTTCACACAGTGACGGTAACTTACCAGAAA
GGGACGGCTAACTACGTGCCAGCAGCCGCGGTAATACGTAGGTCCCGAGCGTTGTCCGGATTTATTGGGCGTAAAGCGAG
CGCAGGCGGTTTAATAAGTCTGAAGTTAAAGGCAGTGGCTTAACCATTGTTCGCTTTGGAAACTGTTAGACTTGAGTGCA
GAAGGGGAGAGTGGAATTCCATGTGTAGCGGTGAAATGCGTAGATATATGGAGGAACACCGGTGGCGAAAGCGGCTCTCT
GGTCTGTAACTGACGCTGAGGCTCGAAAGCGTGGGGAGCAAACAGGATTAGATACCCCGGTAGTCC
>t0003704_III-5;size=11;
CCTACGGGTGGCTGCAGCTAAGAATATTCCGCAATGGACGAAAGTCTGACGGAGCGACGCCGCGTGGATGAAGAAGGCCG
GAAGGTTGTAAAATCCTTTTGAACATGAAGAATAAGTATTGCAGGGAATGGCAGTATGGTGACGGTAGTGTTTGAATAAG
CAACGGCTAATTACGTGCCAGCAGCCGCGGTAACACGTAAGTTGCGAGCGTTGTTCGGAATTATTGGGCGTAAAGGGTAT
GTAGGCGGTTATGCAAGCTTGTTGTGAAATCCCGGGGCTTAACTCCGGAACTGCAATGAGAACTGTGTGACTTGAATTAC
TGAAGGGCAGCTAGAATTCCATGTGTAGGGGTGAAATCTGTAGATATGTGGAAGAATACCAATGGCGAAGGCAAGCTGCT
GGCAGATGATTGACGCTGAGATACGAAGGTGCGGGGATCAAACAGGATTAGATACCCTAGTAGTCC
>t0011038_III-5;size=11;
CCTACGGGAGGCTGCAGTGGGGAATATTGGACAATGGGGGAAACCCTGATCCAGCGACGCCGCGTGAGTGAAGAAGTATT
TCGGTATGTAAAGCTCTATCAGCAAGGAAGAAAATGACGGTACTTGACTAAGAAGCCCCGGCTAACTACGTGCCAGCAGC
CGCGGTAATACGTAGGGGGCAAGCGTTATCCGGATTTACTGGGTGTAAAGGGAGCGTAGACGGTATGGCAAGTCTGAAGT
GAAATGCATGGGCTCAACCCATGAACTGCTTTGGAAACTGTCAAACTAGAGTGCAGGAGAGGTAAGTGGAATTCCTAGTG
TAGCGGTGAAATGCGTAGATATTAGGAGGAACACCAGTGGCGAAGGCGGCTTACTGGACTGTAACTGACGTTGAGGCTCG
AAAGCGTGGGGAGCAAACAGGATTAGATACCCTGGTAGTCC
>t0003555_III-5;size=11;
CCTACGGGGGGCTGCAGCTAAGAATATTCCGCAATGGACGAAAGTCTGACGGAGCGACGCCGCGTGGATGATGAAGGTCG
GAAGATTGTAAAATCCTTTTATGACTGAGGAATAAGTCTGTTGAGAGAAACGGCAGATGGTGACTGTAGGTCATGAATAA
GCAACGGCTAATTACGTGCCAGCAGCCGCGGTAACACGTAAGTTGCGAGCGTTGTTCGGAATTATTGGGCGTAAAGGGCA
TGTAGGCGGTTTTGCAAGCTTGGTGTGAAATCCCGGAGCTCAACTCCGGAATTGCGTTGAGAACTGCATAACTAGAGTCA
CTGAGGGGCAATCAGAATTCCAGGTGTAGGGGTGAAATCTGTAGATATCTGGAAGAATACCAATGGCGAAGGCAGGTTAC
CAGCAGATGACTGACGCTGAGGTGCGAAGGTGCGGGGAGCAAACAGGATTAGATACCCTGGTAGTCC
>t0013424_III-5;size=11;
CCTACGGGAGGCTGCAGTGAGGAATATTGGTCAATGGGCGGAAGCCTGAACCAGCCAAGTCGCGTGAAGGAAGAAGGTAT
TATGTATTGTAAACTTCTTTAGCTGTGGAGCAATAAGGGCTATGCATAGCCTGATGAGAGTACACAGAGAATAAGGATCG
GCTAACTCCGTGCCAGCAGCCGCGGTAATACGGAGGATCCGAGCGTTATCCGGATTTATTGGGTTTAAAGGGTGCGCAGG
CGGCGTTTTAAGTCAGTGGTAAAATCGTGGGGCTCAACCCCATCCTGCCATTGATACTGGAGCGCTTGATTGCGGTCGAG
GTTTGCGGAATTCGTCGTGTAGCGGTGAAATGCATAGATATGACGAAGAACACCGATTGCGTAGGCAGCAGACCAGGCCG
TAAATGACGCTCATGCACGAAAGTGCGGGGATCGAACAGGATTAGATACCCCAGTAGTCC
>t0019723_III-5;size=11;
CCTACGGGTGGCTGCAGCTAAGAATATTCCGCAATGGACGAAAGTCTGACGGAGCGACGCCGCGTGGATGATGAAGGTCG
GAAGATTGTAAAATCCTTTTATGACTGAGGAATAAGTCTGTTGAGAGAAACGGCAGATGGTGACTGTAGGTCATGAATAA
GCAACGGCTAATTACGTGCCAGCAGCCGCGGTAACACGTAAGTTGCGAGCGTTGTTCGGAATTATTGGGCGTAAAGGGCA
TGTAGGCGGTTTTGCAAGCTTGGTGTGAAATCCCGGAGCTCAACTCCGGAATTGCGTTGAGAACTGCATAACTAGAGTCA
CTGAGGGGCAATCAGAATTCCAGGTGTAGGGGTGAAATCTGTAGATATCTGGAAGAATACCAATGGCGAAGGCAGGTTAC
CAGCAGATGACTGACGCTGAGGTGCGAAGGTGCGGGGAGCAAACAGGATTAGATACCCTGGTAGTCC
>t0000030_III-5;size=11;
CCTACGGGAGGCTGCAGTAGGGAATATTGCACAATGGGGGGAACCCTGATGCAGCAACGCCACGTGTGGGAAGAAGCATT
TCGGTGTGTAAACCACTGTCGTGAGGGAATAAGACCCGCCCCCGGGCGGGGTTGAATGTACCTCGAAAGGAAGCACCGGC
AAACTTCGTGCCAGCAGCCGCGGTAATACGAGGGGTGCAAGCGTTGTTCGGAATCACTGGGCGTAAAGGGAGCGTAGGCG
GAGAAGCAAGCGGTCTGTACAAGACCGGGGCCCAACCCCGGACCTGCAGACCGGACTGCTCCTCTTGGATAGTTCAGGGG
CAGGCGGAATTCCTGGTGTAGCGGTGGAATGCGTAGAGATCAGGAAGAACACCGATGGCGAAGGCAGCCTGCTGGGGACT
CATCGACGCTGAGGCTCGAAAGTGCGGGTAGCAAACAGGATTAGATACCCCTGTAGTCC
>t0007180_III-5;size=11;
CCTACGGGCGGCTGCAGCTAAGAATATTCCGCAATGGACGAAAGTCTGACGGAGCGACGCCGCGTGGATGATGAAGGTCG
GAAGATTGTAAAATCCTTTTATGACTGAGGAATAAGTCTGTTGAGAGAAACGGCAGATGGTGACTGTAGGTCATGAATAA
GCAACGGCTAATTACGTGCCAGCAGCCGCGGTAACACGTAAGTTGCGAGCGTTGTTCGGAATTATTGGGCGTAAAGGGCA
TGTAGGCGGTTTTGCAAGCTTGGTGTGAAATCCCGGAGCTCAACTCCGGAATTGCGTTGAGAACTGCATAACTAGAGTCA
CTGAGGGGCAATCAGAATTCCAGGTGTAGGGGTGAAATCTGTAGATATCTGGAAGAATACCAATGGCGAAGGCAGGTTAC
CAGCAGATGACTGACGCTGAGGTGCGAAGGTGCGGGGAGCAAACAGGATTAGATACCCTTGTAGTCC
>t0036801_III-5;size=11;
CCTACGGGTGGCTGCAGTGAGGAATATTGGTCAATGGGGGGAACCCTGAACCAGCCATGCCGCGTGGAGGAAGACGGCCC
TACGGGTTGTAAACTCCTTTAGCACGGGAATAAACTCAGTCACGCGTGACTGATTGAAGGTACCGTGAGAATAAGCATCG
GCTAACTCCGTGCCAGCAGCCGCGGTAATACGGAGGATGCAGGCGTTATCCGGATTTATTAGGTTTAAAGGGTGCGTAGG
CGGCCCGGTAAGTCAGCGTTGAAAGTCTGCGGCTCAACCGTAGAATTGGCATTGATACTGTCGGGCTCGGATGCGGTGGA
AGTAGGCGGAATGTGCAGTGTAGCGGTGAAATGCTTAGATATTGTACAGAACACCGATTGCGAAGGCAGCTTACTATACC
GTTATTGACGCTGAGGCACGAAAGCGCGGGGATCGAACAGGATTAGATACCCTAGTAGTCC
>t0034940_III-5;size=11;
CCTACGGGGGGCAGCAGCTAAGAATATTCCGCAATGGACGAAAGTCTGACGGAGCGACGCCGCGTGGATGATGAAGGTCG
GAAGATTGTAAAATCCTTTTATGACTGAGGAATAAGTCTGTTGAGAGAAACGGCAGATGGTGACTGTAGGTCATGAATAA
GCAACGGCTAATTACGTGCCAGCAGCCGCGGTAACACGTAAGTTGCGAGCGTTGTTCGGAATTATTGGGCGTAAAGGGCA
TGTAGGCGGTTTTGCAAGCTTGGTGTGAAATCCCGGAGCTCAACTCCGGAATTGCGTTGAGAACTGCATAACTAGAGTCA
CTGAGGGGCAATCAGAATTCCAGGTGTAGGGGTGAAATCTGTAGATATCTGGAAGAATACCAATGGCGAAGGCAGGTTAC
CAGCAGATGACTGACGCTGAGGTGCGAAGGTGCGGGGAGCAAACAGGATTAGATACCCCAGTAGTCC
>t0016697_III-5;size=11;
CCTACGGGGGGCTGCAGGTACCAGGCGAATAAGCATCGGCTAACTCCGTGCCAGCAGCCGCGGTAATACGGAGGATGCGA
GCGTTATCCGGATTCATTGGGTTTAAAGGGTGCGCAGGCGGCCATGTAAGTCAGCGGTGAAAGCCAGGGGCCCAACCCCG
GAAGTGCCGTTGATACTGCACGGCTGGAATGCGGTCGAGGCGGGCGGAATGTGACGTGTAGCGGTGAAATGCATAGATAT
GTCACAGAACTCCGATAGCGAAGGCAGCTCGCCAGGCCTGCATTGACGCTCAGGCACGAAAGCGTGGGGATCAAACAGGA
TTAGATACCCTGGTAGTCC
>t0004034_III-5;size=11;
CCTACGGGTGGCTGCAGTGAGGAATATTGGTCAATGGGCGGAAGCCTGAACCAGCCAAGTCGCGTGAAGGAAGAAGGTAT
TATGTATTGTAAACTTCTTTAGCTGTGGAGCAATAAGGGCTATGCATAGCCTGATGAGAGTACACAGAGAATAAGGATCG
GCTAACTCCGTGCCAGCAGCCGCGGTAATACGGAGGATCCGAGCGTTATCCGGATTTATTGGGTTTAAAGGGTGCGCAGG
CGGCGTTTTAAGTCAGTGGTAAAATCGTGGGGCTCAACCCCATCCTGCCATTGATACTGGAGCGCTTGATTGCGGTCGAG
GTTTGCGGAATTCGTCGTGTAGCGGTGAAATGCATAGATATGACGAAGAACACCGATTGCGTAGGCAGCAGACCAGGCCG
TAAATGACGCTCATGCACGAAAGTGCGGGGATCGAACAGGATTAGATACCCGAGTAGTCC
>t0006050_III-5;size=11;
CCTACGGGCGGCTGCAGCTAAGAATATTCCGCAATGGACGAAAGTCTGACGGAGCGACGCCGCGTGGATGATGAAGGCCG
GAAGGTTGTAAAATCCTTTTATGACTGAGGAATAAGTATGGTGAGAGAAACGCCATATGGTGACTGTAGGTCATGAATAA
GCAACGGCTAATTACGTGCCAGCAGCCGCGGTAACACGTAAGTTGCGAGCGTTGTTCGGAATTATTGGGCGTAAAGGGCA
TGTAGGCGGTTTTGCAAGCTTGGTGTGAAATCCCGGGGCTTAACTCCGGAATTGCGTTGAGAACTGCATAACTAGAGTCA
CTGAGGGGCAATCAGAATTCCAGGTGTAGGGGTGAAATCTGTAGATATCTGGAAGAATACCAATGGCGAAGGCAGGTTAC
CAGCAGATGACTGACGCTGAGGTGCGAAGGTGCGGGGAGCAAACAGGATTAGATACCCCAGTAGTCC
>t0000512_III-5;size=10;
CCTACGGGTGGCTGCAGTGAGGAATATTGGTCAATGGGCGAGAGCCTGAACCAGCCATGTCGCGTGGAGGAATAAGGATC
TATGGTTCGTAAACTCCTTTTGCGGGGGGATAAAGTGCGGGACGTGTCCCGCTTTGCAGGTACCCCGCGAATAAGCATCG
GCTAACTCCGTGCCAGCAGCCGCGGTAATACGGAGGATGCGAGCGTTATCCGGATTTATTGGGTTTAAAGGGTGCGTAGG
CGGCCCCTTAAGTCGGCGGTGAAATTTCCGGGCTCAACCCGGTCACTGCCGTCGAAACTGGGGGGCTTGAGTGCGTTTGG
GGTGGCTGGAATGTGCGGTGTAGCGGTGAAATGCATAGATATCGCACAGAACGCCGATCGCGGAGGCAGGTCACCAAGCC
GCAACTGACGCTGAGGCACGAAAGCGCGGGGATCGAACAGGATTAGATACCCTGGTAGTCC
>t0028533_III-5;size=10;
CCTACGGGCGGCAGCAGTAAGGAATATTGGGCAATGGACGGAAGTCTGACCCAGCCATGCCGCGTGAAGGAATAAGGCCC
TATGGGTCGTAAACTTCTTTTGCCCGGGAACAACGGGGGGCTTGCGAGTCCCCGTGAGGGTACCGGGAGAATAAGCATCG
GCTAACTCCGTGCCAGCAGCCGCGGTAATACGGAGGATGCGAGCGTTATCCGGATTCATTGGGTTTAAAGGGTGCGCAGG
CGGGATGTCAAGTCGGCGGTGAAAAGCACTGGCTCAACCAGGGTCTTGCCGTCGATACTGATGTTCTTGAGTGCGGTCGA
GGCAGGCGGAATGTGACGTGTAGCGGTGAAATGCATAGATATGTCACAGAACACCGATAGCGAAGGCAGCTTGCCAGGCC
TGCACTGACGCTCATGCACGAAAGCGTGGGGATCAAACAGGATTAGATACCCCGGTAGTCC
>t0010422_III-5;size=10;
CCTACGGGGGGCTGCAGTAGGGAATCTTCGGCAATGGGGGCAACCCTGACCGAGCAACGCCGCGTGAGTGAAGAAGGTTT
TCGGATCGTAAAGCTCTGTTGTAAGAGAAGAACGTGTGTGAGAGTGGAAAGTTCACACAGTGACGGTAACTTACCAGAAA
GGGACGGCTAACTACGTGCCAGCAGCCGCGGTAATACGTAGGTCCCGAGCGTTGTCCGGATTTATTGGGCGTAAAGCGAG
CGCAGGCGGTTTAATAAGTCTGAAGTTAAAGGCAGTGGCTTAACCATTGTTCGCTTTGGAAACTGTTAGACTTGAGTGCA
GAAGGGGAGAGTGGAATTCCATGTGTAGCGGTGAAATGCGTAGATATATGGAGGAACACCGGTGGCGAAAGCGGCTCTCT
GGTCTGTAACTGACGCTGAGGCTCGAAAGCGTGGGGAGCAAACAGGATTAGATACCCGTGTAGTCC
>t0020371_III-5;size=10;
CCTACGGGGGGCTGCAGCTAAGAATATTCCGCAATGGACGAAAGTCTGACGGAGCGACGCCGCGTGGATGATGAAGGTCG
GAAGATTGTAAAATCCTTTTATGACTGAGGAATAAGTCTGTTGAGAGAAACGGCAGATGGTGACTGTAGGTCATGAATAA
GCAACGGCTAATTACGTGCCAGCAGCCGCGGTAACACGTAAGTTGCGAGCGTTGTTCGGAATTATTGGGCGTAAAGGGCA
TGTAGGCGGTTTTGCAAGCTTGGTGTGAAATCCCGGAGCTCAACTCCGGAATTGCGTTGAGAACTGCATAACTAGAGTCA
CTGAGGGGCAATCAGAATTCCAGGTGTAGGGGTGAAATCTGTAGATATCTGGAAGAATACCAATGGCGAAGGCAGGTTAC
CAGCAGATGACTGACGCTGAGGTGCGAAGGTGCGGGGAGCAAACAGGATTAGATACCCGTGTAGTCC
>t0022822_III-5;size=10;
CCTACGGGCGGCTGCAGTAGGGAATATTGCACAATGGGGGGAACCCTGATGCAGCAACGCCACGTGTGGGAAGAAGCATT
TCGGTGTGTAAACCACTGTCGTGAGGGAATAATGCTTGATTTCGGTCAAGTTGAATGTACCTCGAAAGGAAGCACCGGCA
AACTTCGTGCCAGCAGCCGCGGTAATACGAGGGGTGCAAGCGTTGTTCGGAATCACTGGGCGTAAAGGGAGCGTAGGCGG
AAATGCAAGCAGTCTGTACAATACCGGGGCCCAACCCCGGACCTGCAGACTGGACTGTGTTTCTTGGATAGTTCAGGGGC
TGGCGGAATTCCTGGTGTAGCGGTGGAATGCGTAGAGATCAGGAAGAACACCGATGGCGAAGGCAGCCAGCTGGGGACTC
ATCGACGCTGAGGCTCGAAAGTGCGGGTAGCAAACAGGATTAGATACCCCAGTAGTCC
>t0002637_III-5;size=10;
CCTACGGGGGGCTGCAGTGAGGAATATTGGTCAATGGGGGGAACCCTGAACCAGCCATGCCGCGTGGAGGAAGACGGCCC
TACGGGTTGTAAACTCCTTTAGCACGGGAATAAACTCAGTCACGCGTGACTGATTGAAGGTACCGTGAGAATAAGCATCG
GCTAACTCCGTGCCAGCAGCCGCGGTAATACGGAGGATGCAGGCGTTATCCGGATTTATTAGGTTTAAAGGGTGCGTAGG
CGGCCCGGTAAGTCAGCGTTGAAAGTCTGCGGCTCAACCGTAGAATTGGCATTGATACTGTCGGGCTCGGATGCGGTGGA
AGTAGGCGGAATGTGCAGTGTAGCGGTGAAATGCTTAGATATTGTACAGAACACCGATTGCGAAGGCAGCTTACTATACC
GTTATTGACGCTGAGGCACGAAAGCGCGGGGATCGAACAGGATTAGATACCCCAGTAGTCC
>t0009116_III-5;size=10;
CCTACGGGGGGCTGCAGTGGGGAATATTGGACAATGGGGGAAACCCTGATCCAGCGACGCCGCGTGAGTGAAGAAGTATT
TCGGTATGTAAAGCTCTATCAGCAAGGAAGAAAATGACGGTACTTGACTAAGAAGCTCCGGCTAAATACGTGCCAGCAGC
CGCGGTAATACGTATGGAGCAAGCGTTATCCGGATTTACTGGGTGTAAAGGGAGCGTAGACGGCAAAGCAAGTCCGAAGT
GAAATCCCGGGGCTCAACCCCGGAACTGCTTTGGAAACTGTTTAGCTAGAGTGCAGGAGAGGTAAGCGGAATTCCTAGTG
TAGCGGTGAAATGCGTAGATATTAGGAGGAACACCAGTGGCGAAGGCGGCTTACTGGACTGTAACTGACGTTGAGGCTCG
AAAGCGTGGGGAGCAAACAGGATTAGATACCCTGGTAGTCC
>t0007324_III-5;size=10;
CCTACGGGGGGCTGCAGTGGGGAATATTGGACAATGGGGGAAACCCTGATCCAGCGACGCCGCGTGAGTGAAGAAGTATT
TCGGTATGTAAAGCTCTATCAGCAGGGAAGATAATGACGGTACCTGACTAAGAAGCCCCGGCTAACTACGTGCCAGCAGC
CGCGGTAATACGTAGGGGGCAAGCGTTATCCGGATTTACTGGGTGTAAAGGGAGCGCAGACGGCATGGCAAGTCTGATGT
GAAAACCCGGGGCTCAACCCCGGGACTGCATTGGAAACTGTCAGGCTAGAGTGCAGGAGAGGTAAGTGGAATTCCTAGTG
TAGCGGTGAAATGCGTAGATATTAGGAGGAACACCAGTGGCGAAGGCGGCTTACTGGACTGTAACTGACGTTGAGGCTCG
AAAGCGTGGGGAGCAAACAGGATTAGATACCCCAGTAGTCC
>t0001141_III-5;size=10;
CCTACGGGCGGCTGCAGTAGGGAATCTTCGGCAATGGGGGCAACCCTGACCGAGCAACGCCGCGTGAGTGAAGAAGGTTT
TCGGATCGTAAAGCTCTGTTGTAAGAGAAGAACGTGTGTGAGAGTGGAAAGTTCACACAGTGACGGTAACTTACCAGAAA
GGGACGGCTAACTACGTGCCAGCAGCCGCGGTAATACGTAGGTCCCGAGCGTTGTCCGGATTTATTGGGCGTAAAGCGAG
CGCAGGCGGTTTAATAAGTCTGAAGTTAAAGGCAGTGGCTTAACCATTGTTCGCTTTGGAAACTGTTAGACTTGAGTGCA
GAAGGGGAGAGTGGAATTCCATGTGTAGCGGTGAAATGCGTAGATATATGGAGGAACACCGGTGGCGAAAGCGGCTCTCT
GGTCTGTAACTGACGCTGAGGCTCGAAAGCGTGGGGAGCAAACAGGATTAGATACCCCTGTAGTCC
>t0001748_III-5;size=10;
CCTACGGGCGGCTGCAGGTACCAGGCGAATAAGCATCGGCTAACTCCGTGCCAGCAGCCGCGGTAATACGGAGGATGCGA
GCGTTATCCGGATTCATTGGGTTTAAAGGGTGCGCAGGCGGCCATGTAAGTCAGCGGTGAAAGCCAGGGGCCCAACCCCG
GAAGTGCCGTTGATACTGCACGGCTGGAATGCGGTCGAGGCGGGCGGAATGTGACGTGTAGCGGTGAAATGCATAGATAT
GTCACAGAACTCCGATAGCGAAGGCAGCTCGCCAGGCCTGCATTGACGCTCAGGCACGAAAGCGTGGGGATCAAACAGGA
TTAGATACCCGAGTAGTCC
>t0005076_III-5;size=10;
CCTACGGGGGGCAGCAGTAGGGAATCTTCGGCAATGGGGGCAACCCTGACCGAGCAACGCCGCGTGAGTGAAGAAGGTTT
TCGGATCGTAAAGCTCTGTTGTAAGAGAAGAACGTGTGTGAGAGTGGAAAGTTCACACAGTGACGGTAACTTACCAGAAA
GGGACGGCTAACTACGTGCCAGCAGCCGCGGTAATACGTAGGTCCCGAGCGTTGTCCGGATTTATTGGGCGTAAAGCGAG
CGCAGGCGGTTTAATAAGTCTGAAGTTAAAGGCAGTGGCTTAACCATTGTTCGCTTTGGAAACTGTTAGACTTGAGTGCA
GAAGGGGAGAGTGGAATTCCATGTGTAGCGGTGAAATGCGTAGATATATGGAGGAACACCGGTGGCGAAAGCGGCTCTCT
GGTCTGTAACTGACGCTGAGGCTCGAAAGCGTGGGGAGCAAACAGGATTAGATACCCTGGTAGTCC
>t0007494_III-5;size=10;
CCTACGGGAGGCTGCAGCTAAGAATATTCCGCAATGGACGAAAGTCTGACGGAGCGACGCCGCGTGGATGATGAAGGCCG
GAAGGTTGTAAAATCCTTTTGAAACCGAGGAATAAGTCCTGCAGGGAATGGCAGGATGGTGACTGTAAGTTTTGAATAAG
CAACGGCTAATTACGTGCCAGCAGCCGCGGTAACACGTAAGTTGCGAGCGTTGTTCGGAATTATTGGGCGTAAAGGGCAT
GTAGGCGGACCGGCAAGCTTGGTGTGGAATCCCGTGGCTTAACCACGGAACTGCATTGAGAACTACCGGACTAGAGTGAG
TGAGGGGGAGCCGGAATTCCAGGTGTAGGGGTGAAATCTGTAGATATCTGGAAGAACACCAATGGCGAAGGCAGGCTTCT
ATCACATGACTGACGCTGAGGTGCGAAGGTGCGGGGATCAAACAGGATTAGATACCCCGGTAGTCC
>t0007357_III-5;size=10;
CCTACGGGAGGCTGCAGCTAAGAATATTCCGCAATGGACGAAAGTCTGACGGAGCGACGCCGCGTGGATGATGAAGGCCG
GAAGGTTGTAAAATCCTTTTATAACTGAGGAATAAGTCTGGTGAGAGAAACGCCAGATGGTGACTGTAGGTTATGAATAA
GCAACGGCTAATTACGTGCCAGCAGCCGCGGTAACACGTAAGTTGCGAGCGTTGTTCGGAATTATTGGGCGTAAAGGGCA
TGTAGGCGGTTTTGCAAGCTTGGTGTGAAATCCCGGAGCTTAACTCCGGAATTGCGTTGAGAACTGCATAACTAGAGTCA
CTGAGGGGCAATCAGAATTCCAGGTGTAGGGGTGAAATCTGTAGATATCTGGAAGAATACCAATGGCGAAGGCAGGTTAC
CAGCAGATGACTGACGCTGAGGTGCGAAGGTGCGGGGAGCAAACAGGATTAGATACCCTAGTAGTCC
>t0025380_III-5;size=10;
CCTACGGGCGGCTGCAGTAAGGAATATTGGGCAATGGACGGAAGTCTGACCCAGCCATGCCGCGTGAAGGAATAAGGCCC
TATGGGTCGTAAACTTCTTTTGCCCGGGAACAACGGGGGGCTTGCGAGTCCCCGTGAGGGTACCGGGAGAATAAGCATCG
GCTAACTCCGTGCCAGCAGCCGCGGTAATACGGAGGATGCGAGCGTTATCCGGATTCATTGGGTTTAAAGGGTGCGCAGG
CGGGATGTCAAGTCGGCGGTGAAAAGCACTGGCTCAACCAGGGTCTTGCCGTCGATACTGATGTTCTTGAGTGCGGTCGA
GGCAGGCGGAATGTGACGTGTAGCGGTGAAATGCATAGATATGTCACAGAACACCGATAGCGAAGGCAGCTTGCCAGGCC
TGCACTGACGCTCATGCACGAAAGCGTGGGGATCAAACAGGATTAGATACCCGTGTAGTCC
>t0003321_III-5;size=10;
CCTACGGGGGGCAGCAGTGAGGAATATTGGTCAATGGACGGAAGTCTGAACCAGCCATGCCGCGTGAAGGAAGAATGCCC
TATGGGTTGTAAACTTCTTTTGTGCGAGAGTAATAAGGGGGGTGCGCCCCCCGATGAGAGTATCGTACGAATAAGCATCG
GCTAACTCCGTGCCAGCAGCCGCGGTAATACGGAGGATGCAAGCGTTATCCGGATTTATTGGGTTTAAAGGGTGCGTAGG
CGGACCTTTAAGTCAGCGGTGAAATATCCCGGCTCAACCGGGAGGCTGCCGTTGATACTGGAGGACTTGAGGGCGAACGG
CGCCGGCGGAATATGTCATGTAGCGGTGAAATGCATAGATATGACATAGAACACCGATCGCGAAGGCAGCTGGCGAGGAC
GCGACTGACGCTGAGGCACGAAGGTGCGGGGATCAAACAGGATTAGATACCCTGGTAGTCC
>t0005952_III-5;size=10;
CCTACGGGCGGCTGCAGCTAAGAATATTCCGCAATGGACGAAAGTCTGACGGAGCGACGCCGCGTGGATGATGAAGGCCG
GAAGGTTGTAAAATCCTTTTGAAACCGAGGAATAAGTCCTGCAGGGAATGGCAGGATGGTGACTGTAAGTTTTGAATAAG
CAACGGCTAATTACGTGCCAGCAGCCGCGGTAACACGTAAGTTGCGAGCGTTGTTCGGAATTATTGGGCGTAAAGGGCAT
GTAGGCGGACCGGCAAGCTTGGTGTGGAATCCCGTGGCTTAACCACGGAACTGCATTGAGAACTACCGGACTAGAGTGAG
TGAGGGGGAGCCGGAATTCCAGGTGTAGGGGTGAAATCTGTAGATATCTGGAAGAACACCAATGGCGAAGGCAGGCTTCT
ATCACATGACTGACGCTGAGGTGCGAAGGTGCGGGGATCAAACAGGATTAGATACCCCAGTAGTCC
>t0010257_III-5;size=10;
CCTACGGGCGGCAGCAGTGAGGAATATTGGTCAATGGGCGAGAGCCTGAACCAGCCATGTCGCGTGGAGGAATAAGGATC
TATGGTTCGTAAACTCCTTTTGCGGGGGGATAAAGTGCGGGACGTGTCCCGCTTTGCAGGTACCCCGCGAATAAGCATCG
GCTAACTCCGTGCCAGCAGCCGCGGTAATACGGAGGATGCGAGCGTTATCCGGATTTATTGGGTTTAAAGGGTGCGTAGG
CGGCCCCTTAAGTCGGCGGTGAAATTTCCGGGCTCAACCCGGTCACTGCCGTCGAAACTGGGGGGCTTGAGTGCGTTTGG
GGTGGCTGGAATGTGCGGTGTAGCGGTGAAATGCATAGATATCGCACAGAACGCCGATCGCGGAGGCAGGTCACCAAGCC
GCAACTGACGCTGAGGCACGAAAGCGCGGGGATCGAACAGGATTAGATACCCTTGTAGTCC
>t0004143_III-5;size=10;
CCTACGGGGGGCAGCAGCTAAGAATATTCCGCAATGGACGAAAGTCTGACGGAGCGACGCCGCGTGGATGATGAAGGTCG
GAAGATTGTAAAATCCTTTTATGACTGAGGAATAAGTCTGTTGAGAGAAACGGCAGATGGTGACTGTAGGTCATGAATAA
GCAACGGCTAATTACGTGCCAGCAGCCGCGGTAACACGTAAGTTGCGAGCGTTGTTCGGAATTATTGGGCGTAAAGGGCA
TGTAGGCGGTTTTGCAAGCTTGGTGTGAAATCCCGGAGCTCAACTCCGGAATTGCGTTGAGAACTGCATAACTAGAGTCA
CTGAGGGGCAATCAGAATTCCAGGTGTAGGGGTGAAATCTGTAGATATCTGGAAGAATACCAATGGCGAAGGCAGGTTAC
CAGCAGATGACTGACGCTGAGGTGCGAAGGTGCGGGGAGCAAACAGGATTAGATACCCGAGTAGTCC
>t0006402_III-5;size=10;
CCTACGGGCGGCTGCAGTGAGGAATATTGGACAATGGGGGCAACCCTGATCCAGCCAAACCGCGTGAAGGACGAAGGCCC
TAGTGGTCGTAAACTTCTTTTGCTTGGGGATAACTGAAGGTATGCATACCATCTTGAAGGTACCAAGCGAATAAGCACCG
GCTAACTCCGTGCCAGCAGCCGCGGTAATACGGAGGGTGCAGGCGTTATCCGGAATTATTAGGTTTAAAGGGTGCGCAGG
CGGACAGCTAAGTCGGCGGTGAAATACCGGGGCCCAACCCCGGGGCTGCCATCGATACTGACAGTCTTGAGTGCGGACGA
GGAAGGCGGAATGTGGCGTGTAGCGGTGAAATGCTTAGATATGCCACAGAACACCGATTGCGAAGGCAGCCTTCCAGTGC
GCCACTGACGCTCATGCACGAAAGCGCGGGTAGCGAACAGGATTAGATACCCCAGTAGTCC
>t0005023_III-5;size=10;
CCTACGGGAGGCAGCAGTAAGGAATATTGGGCAATGGACGGAAGTCTGACCCAGCCATGCCGCGTGAAGGAATAAGGCCC
TATGGGTCGTAAACTTCTTTTGCCCGGGAACAACGGGGGGCTTGCGAGTCCCCGTGAGGGTACCGGGAGAATAAGCATCG
GCTAACTCCGTGCCAGCAGCCGCGGTAATACGGAGGATGCGAGCGTTATCCGGATTCATTGGGTTTAAAGGGTGCGCAGG
CGGGATGTCAAGTCGGCGGTGAAAAGCACTGGCTCAACCAGGGTCTTGCCGTCGATACTGATGTTCTTGAGTGCGGTCGA
GGCAGGCGGAATGTGACGTGTAGCGGTGAAATGCATAGATATGTCACAGAACACCGATAGCGAAGGCAGCTTGCCAGGCC
TGCACTGACGCTCATGCACGAAAGCGTGGGGATCAAACAGGATTAGATACCCGAGTAGTCC
>t0007554_III-5;size=10;
CCTACGGGCGGCTGCAGTGGGGAATATTGGACAATGGGGGAAACCCTGATCCAGCGACGCCGCGTGAGTGAAGAAGTATT
TCGGTATGTAAAGCTCTATCAGCAAGGAAGAAAATGACGGTACTTGACTAAGAAGCTCCGGCTAAATACGTGCCAGCAGC
CGCGGTAATACGTATGGAGCAAGCGTTATCCGGATTTACTGGGTGTAAAGGGAGCGTAGACGGCAAAGCAAGTCTGAAGT
GAAATCCCGGGGCTCAACCCCGGAACTGCTTTGGAAACTGTTTAGCTAGAGTGCAGGAGAGGTAAGCGGAATTCCTAGTG
TAGCGGTGAAATGCGTAGATATTAGGAGGAACACCAGTGGCGAAGGCGGCTTACTGGACTGTAACTGACGTTGAGGCTCG
AAAGCGTGGGGAGCAAACAGGATTAGATACCCGAGTAGTCC
>t0000053_III-5;size=10;
CCTACGGGAGGCTGCAGCTAAGAATATTCCGCAATGGACGAAAGTCTGACGGAGCGACGCCGCGTGGATGATGAAGGCCG
GAAGGTTGTAAAATCCTTTTGAAACCGAGGAATAAGTCCTGCAGGGAATGGCAGGATGGTGACTGTAAGTTTTGAATAAG
CAACGGCTAATTACGTGCCAGCAGCCGCGGTAACACGTAAGTTGCGAGCGTTGTTCGGAATTATTGGGCGTAAAGGGCAT
GTAGGCGGACCGGCAAGCTTGGTGTGGAATCCCGTGGCTTAACCACGGAACTGCATTGAGAACTACCGGACTAGAGTGAG
TGAGGGGGAGCCGGAATTCCAGGTGTAGGGGTGAAATCTGTAGATATCTGGAAGAACACCAATGGCGAAGGCAGGCTTCT
ATCACATGACTGACGCTGAGGTGCGAAGGTGCGGGGATCAAACAGGATTAGATACCCCAGTAGTCC
>t0004463_III-5;size=10;
CCTACGGGCGGCTGCAGCTAAGAATATTCCGCAATGGACGAAAGTCTGACGGAGCGACGCCGCGTGGATGATGAAGGCCG
GAAGGTTGTAAAATCCTTTTGAAACCGAGGAATAAGTCCTGCAGGGAATGGCAGGGCGGTGACTGTAAGTTTTGAATAAG
CAACGGCTAATTACGTGCCAGCAGCCGCGGTAACACGTAAGTTGCGAGCGTTGTTCGGAATTATTGGGCGTAAAGGGCAT
GTAGGCGGACCGGCAAGCTTGGTGTGGAATCCCGTGGCTTAACCACGGAACTGCATTGAGAACTACCGGACTAGAGTGAG
TGAGGGGGAGCCGGAATTCCAGGTGTAGGGGTGAAATCTGTAGATATCTGGAAGAACACCAATGGCGAAGGCAGGCTTCT
ATCACATGACTGACGCTGAGGTGCGAAGGTGCGGGGATCAAACAGGATTAGATACCCTGGTAGTCC
>t0008959_III-5;size=10;
CCTACGGGGGGCTGCAGTGGGGAATATTGGACAATGGGGGAAACCCTGATCCAGCGACGCCGCGTGAGTGAAGAAGTATT
TCGGTATGTAAAGCTCTATCAGCAAGGAAGAAAATGACGGTACTTGACTAAGAAGCTCCGGCTAAATACGTGCCAGCAGC
CGCGGTAATACGTATGGAGCAAGCGTTATCCGGATTTACTGGGTGTAAAGGGAGCGTAGACGGCAAAGCAAGTCTGAAGT
GAAATCCCGGGGCTCAACCCCGGAACTGCTTTGGAAACTGTTTAGCTAGAGTGCAGGAGAGGTAAGCGGAATTCCTAGTG
TAGCGGTGAAATGCGTAGATATTAGGAGGAACACCAGTGGCGAAGGCGGCTTACTGGACTGTAACTGACGTTGAGGCTCG
AAAGCGTGGGGAGCAAACAGGATTAGATACCCCGGTAGTCC
>t0000975_III-5;size=10;
CCTACGGGTGGCTGCAGTGAGGAATATTGGTCAATGGGCGGAAGCCTGAACCAGCCAAGTCGCGTGAAGGAAGAAGGTAT
TATGTATTGTAAACTTCTTTAGCTGTGGAGCAATAAGGGCTATGCATAGCCTGATGAGAGTACACAGAGAATAAGGATCG
GCTAACTCCGTGCCAGCAGCCGCGGTAATACGGAGGATCCGAGCGTTATCCGGATTTATTGGGTTTAAAGGGTGCGCAGG
CGGCGTTTTAAGTCAGTGGTAAAATCGTGGGGCTCAACCCCATCCTGCCATTGATACTGGAGCGCTTGATTGCGGTCGAG
GTTTGCGGAATTCGTCGTGTAGCGGTGAAATGCATAGATATGACGAAGAACACCGATTGCGTAGGCAGCAGACCAGGCCG
TAAATGACGCTCATGCACGAAAGTGCGGGGATCGAACAGGATTAGATACCCTTGTAGTCC
>t0002061_III-5;size=10;
CCTACGGGGGGCTGCAGTGGGGAATATTGGACAATGGGGGAAACCCTGATCCAGCGACGCCGCGTGAGTGAAGAAGTATT
TCGGTATGTAAAGCTCTATCAGCAAGGAAGAAAATGACGGTACTTGACTAAGAAGCCCCGGCTAACTACGTGCCAGCAGC
CGCGGTAATACGTAGGGGGCAAGCGTTATCCGGATTTACTGGGTGTAAAGGGAGCGTAGACGGTATGGCAAGTCTGAAGT
GAAATGCATGGGCTCAACCCATGAACTGCTTTGGAAACTGTCAAACTAGAGTGCAGGAGAGGTAAGTGGAATTCCTAGTG
TAGCGGTGAAATGCGTAGATATTAGGAGGAACACCAGTGGCGAAGGCGGCTTACTGGACTGTAACTGACGTTGAGGCTCG
AAAGCGTGGGGAGCAAACAGGATTAGATACCCCAGTAGTCC
>t0006694_III-5;size=10;
CCTACGGGGGGCTGCAGTGAGGAATATTGGTCAATGGACGCAAGTCTGAACCAGCCATGCCGCGTGCAGGAATAAGGCCC
TATGGGTCGTAAACTGCTTTTGTGGTGGAGCAATAAGTCGTACGTGTACGGCGATGAGAGTACATCACGAATAAGCATCG
GCTAACTCCGTGCCAGCAGCCGCGGTAATACGGAGGATGCAAGCGTTATCCGGATTTATTGGGTTTAAAGGGTGCGTAGG
CTGTGGTCCAAGTCAGGGGTGAAAGCCCGGAGCTCAACTCCGGAACTGCCTTTGATACTGGATTGCTGGAATACGGATGC
CGTGGGAGGAATGAGTAGTGTAGCGGTGAAATGCATAGATATTACTCAGAACACCGATTGCGAAGGCATCTCACGAATCC
GTCATTGACGCTGAGGCACGAAAGCGTGGGGATCAAACAGGATTAGATACCCCAGTAGTCC
>t0022539_III-5;size=10;
CCTACGGGCGGCAGCAGTAGGGAATCTTCGGCAATGGGGGCAACCCTGACCGAGCAACGCCGCGTGAGTGAAGAAGGTTT
TCGGATCGTAAAGCTCTGTTGTAAGAGAAGAACGTGTGTGAGAGTGGAAAGTTCACACAGTGACGGTAACTTACCAGAAA
GGGACGGCTAACTACGTGCCAGCAGCCGCGGTAATACGTAGGTCCCGAGCGTTGTCCGGATTTATTGGGCGTAAAGCGAG
CGCAGGCGGTTTAATAAGTCTGAAGTTAAAGGCAGTGGCTTAACCATTGTTCGCTTTGGAAACTGTTAGACTTGAGTGCA
GAAGGGGAGAGTGGAATTCCATGTGTAGCGGTGAAATGCGTAGATATATGGAGGAACACCGGTGGCGAAAGCGGCTCTCT
GGTCTGTAACTGACGCTGAGGCTCGAAAGCGTGGGGAGCAAACAGGATTAGATACCCGAGTAGTCC
>t0005196_III-5;size=10;
CCTACGGGGGGCTGCAGCTAAGAATATTCCGCAATGGACGAAAGTCTGACGGAGCGACGCCGCGTGGATGATGAAGGCCG
GAAGGTTGTAAAATCCTTTTGAAACCGAGGAATAAGTCCTGCAGGGAATGGCAGGGCGGTGACTGTAAGTTTTGAATAAG
CAACGGCTAATTACGTGCCAGCAGCCGCGGTAACACGTAAGTTGCGAGCGTTGTTCGGAATTATTGGGCGTAAAGGGCAT
GTAGGCGGACCGGCAAGCTTGGTGTGGAATCCCGTGGCTTAACCACGGAACTGCATTGAGAACTACCGGACTAGAGTGAG
TGAGGGGGAGCCGGAATTCCAGGTGTAGGGGTGAAATCTGTAGATATCTGGAAGAACACCAATGGCGAAGGCAGGCTTCT
ATCACATGACTGACGCTGAGGTGCGAAGGTGCGGGGATCAAACAGGATTAGATACCCTTGTAGTCC
>t0014944_III-5;size=10;
CCTACGGGTGGCTGCAGTGAGGAATATTGGTCAATGGACGGAAGTCTGAACCAGCCATGCCGCGTGAAGGAAGAATGCCC
TATGGGTTGTAAACTTCTTTTGTGCGAGAGTAATAAGGGGGGTGCGCCCCCCGATGAGAGTATCGTACGAATAAGCATCG
GCTAACTCCGTGCCAGCAGCCGCGGTAATACGGAGGATGCAAGCGTTATCCGGATTTATTGGGTTTAAAGGGTGCGTAGG
CGGACCTTTAAGTCAGCGGTGAAATATCCCGGCTCAACCGGGAGGCTGCCGTTGATACTGGAGGACTTGAGGGCGAACGG
CGCCGGCGGAATATGTCATGTAGCGGTGAAATGCATAGATATGACATAGAACACCGATCGCGAAGGCAGCTGGCGAGGAC
GCGACTGACGCTGAGGCACGAAGGTGCGGGGATCAAACAGGATTAGATACCCTTGTAGTCC
>t0005455_III-5;size=10;
CCTACGGGAGGCTGCAGCTAAGAATATTCCGCAATGGACGAAAGTCTGACGGAGCGACGCCGCGTGGATGATGAAGGTCG
GAAGATTGTAAAATCCTTTTATGACTGAGGAATAAGTCTGTTGAGAGAAACGGCAGATGGTGACTGTAGGTCATGAATAA
GCAACGGCTAATTACGTGCCAGCAGCCGCGGTAACACGTAAGTTGCGAGCGTTGTTCGGAATTATTGGGCGTAAAGGGCA
TGTAGGCGGTTTTGCAAGCTTGGTGTGAAATCCCGGAGCTCAACTCCGGAATTGCGTTGAGAACTGCATAACTAGAGTCA
CTGAGGGGCAATCAGAATTCCAGGTGTAGGGGTGAAATCTGTAGATATCTGGAAGAATACCAATGGCGAAGGCAGGTTAC
CAGCAGATGACTGACGCTGAGGTGCGAAGGTGCGGGGAGCAAACAGGATTAGATACCCGAGTAGTCC
>t0006474_III-5;size=10;
CCTACGGGCGGCTGCAGTGAGGAATATTGGTCAATGGGCGAGAGCCTGAACCAGCCATGTCGCGTGGAGGAATAAGGATC
TATGGTTCGTAAACTCCTTTTGCGGGGGGATAAAGTGCGGGACGTGTCCCGCTTTGCAGGTACCCCGCGAATAAGCATCG
GCTAACTCCGTGCCAGCAGCCGCGGTAATACGGAGGATGCGAGCGTTATCCGGATTTATTGGGTTTAAAGGGTGCGTAGG
CGGCCCCTTAAGTCGGCGGTGAAATTTCCGGGCTCAACCCGGTCACTGCCGTCGAAACTGGGGGGCTTGAGTGCGTTTGG
GGTGGCTGGAATGTGCGGTGTAGCGGTGAAATGCATAGATATCGCACAGAACGCCGATCGCGGAGGCAGGTCACCAAGCC
GCAACTGACGCTGAGGCACGAAAGCGCGGGGATCGAACAGGATTAGATACCCGGGTAGTCC
>t0017361_III-5;size=10;
CCTACGGGAGGCTGCAGTAGGGAATCTTCGGCAATGGGGGCAACCCTGACCGAGCAACGCCGCGTGAGTGAAGAAGGTTT
TCGGATCGTAAAGCTCTGTTGTAAGAGAAGAACGTGTGTGAGAGTGGAAAGTTCACACAGTGACGGTAACTTACCAGAAA
GGGACGGCTAACTACGTGCCAGCAGCCGCGGTAATACGTAGGTCCCGAGCGTTGTCCGGATTTATTGGGCGTAAAGCGAG
CGCAGGCGGTTTAATAAGTCTGAAGTTAAAGGCAGTGGCTTAACCATTGTTCGCTTTGGAAACTGTTAGACTTGAGTGCA
GAAGGGGAGAGTGGAATTCCATGTGTAGCGGTGAAATGCGTAGATATATGGAGGAACACCGGTGGCGAAAGCGGCTCTCT
GGTCTGTAACTGACGCTGAGGCTCGAAAGCGTGGGGAGCAAACAGGATTAGATACCCTGGTAGTCC
>t0011985_III-5;size=10;
CCTACGGGAGGCTGCAGTAGGGAATATTGCACAATGGGGGGAACCCTGATGCAGCAACGCCACGTGTGGGAAGAAGCATT
TCGGTGTGTAAACCACTGTCGTGAGGGAATAAGACCCGCCCCCGGGCGGGGTTGAATGTACCTCGAAAGGAAGCACCGGC
AAACTTCGTGCCAGCAGCCGCGGTAATACGAGGGGTGCAAGCGTTGTTCGGAATCACTGGGCGTAAAGGGAGCGTAGGCG
GAGAAGCAAGCGGTCTGTACAAGACCGGGGCCCAACCCCGGACCTGCAGACCGGACTGCTCCTCTTGGATAGTTCAGGGG
CAGGCGGAATTCCTGGTGTAGCGGTGGAATGCGTAGAGATCAGGAAGAACACCGATGGCGAAGGCAGCCTGCTGGGGACT
CATCGACGCTGAGGCTCGAAAGTGCGGGTAGCAAACAGGATTAGATACCCTAGTAGTCC
>t0006933_III-5;size=10;
CCTACGGGCGGCAGCAGTAGGGAATATTGCACAATGGGGGGAACCCTGATGCAGCAACGCCACGTGTGGGAAGAAGCATT
TCGGTGTGTAAACCACTGTCGTGAGGGAATAAGACCCGCCCCCGGGCGGGGTTGAATGTACCTCGAAAGGAAGCACCGGC
AAACTTCGTGCCAGCAGCCGCGGTAATACGAGGGGTGCAAGCGTTGTTCGGAATCACTGGGCGTAAAGGGAGCGTAGGCG
GAGAAGCAAGCGGTCTGTACAAGACCGGGGCCCAACCCCGGACCTGCAGACCGGACTGCTCCTCTTGGATAGTTCAGGGG
CAGGCGGAATTCCTGGTGTAGCGGTGGAATGCGTAGAGATCAGGAAGAACACCGATGGCGAAGGCAGCCTGCTGGGGACT
CATCGACGCTGAGGCTCGAAAGTGCGGGTAGCAAACAGGATTAGATACCCTAGTAGTCC
>t0010817_III-5;size=10;
CCTACGGGAGGCTGCAGTGGGGAATATTGGACAATGGGGGAAACCCTGATCCAGCGACGCCGCGTGAGTGAAGAAGTATT
TCGGTATGTAAAGCTCTATCAGCAAGGAAGAAAATGACGGTACTTGACTAAGAAGCCCCGGCTAACTACGTGCCAGCAGC
CGCGGTAATACGTAGGGGGCAAGCGTTATCCGGATTTACTGGGTGTAAAGGGAGCGTAGACGGTATGGCAAGTCTGAAGT
GAAATGCATGGGCTCAACCCATGAACTGCTTTGGAAACTGTCAAACTAGAGTGCAGGAGAGGTAAGTGGAATTCCTAGTG
TAGCGGTGAAATGCGTAGATATTAGGAGGAACACCAGTGGCGAAGGCGGCTTACTGGACTGTAACTGACGTTGAGGCTCG
AAAGCGTGGGGAGCAAACAGGATTAGATACCCTTGTAGTCC
>t0001016_III-5;size=10;
CCTACGGGGGGCTGCAGTGAGGAATATTGGTCAATGGGCGGAAGCCTGAACCAGCCAAGTCGCGTGAAGGAAGAAGGTAT
TATGTATTGTAAACTTCTTTAGCTGTGGAGCAATAAGGGCTATGCATAGCCTGATGAGAGTACACAGAGAATAAGGATCG
GCTAACTCCGTGCCAGCAGCCGCGGTAATACGGAGGATCCGAGCGTTATCCGGATTTATTGGGTTTAAAGGGTGCGCAGG
CGGCGTTTTAAGTCAGTGGTAAAATCGTGGGGCTCAACCCCATCCTGCCATTGATACTGGAGCGCTTGATTGCGGTCGAG
GTTTGCGGAATTCGTCGTGTAGCGGTGAAATGCATAGATATGACGAAGAACACCGATTGCGTAGGCAGCAGACCAGGCCG
TAAATGACGCTCATGCACGAAAGTGCGGGGATCGAACAGGATTAGATACCCCTGTAGTCC
>t0017025_III-5;size=10;
CCTACGGGGGGCTGCAGTAGGGAATATTGCACAATGGGGGGAACCCTGATGCAGCAACGCCACGTGTGGGAAGAAGCATT
TCGGTGTGTAAACCACTGTCGTGAGGGAATAAGACCCGCCCCCGGGCGGGGTTGAATGTACCTCGAAAGGAAGCACCGGC
AAACTTCGTGCCAGCAGCCGCGGTAATACGAGGGGTGCAAGCGTTGTTCGGAATCACTGGGCGTAAAGGGAGCGTAGGCG
GAGAAGCAAGCGGTCTGTACAAGACCGGGGCCCAACCCCGGACCTGCAGACCGGACTGCTCCTCTTGGATAGTTCAGGGG
CAGGCGGAATTCCTGGTGTAGCGGTGGAATGCGTAGAGATCAGGAAGAACACCGATGGCGAAGGCAGCCTGCTGGGGACT
CATCGACGCTGAGGCTCGAAAGTGCGGGTAGCAAACAGGATTAGATACCCCGGTAGTCC
>t0019483_III-5;size=10;
CCTACGGGGGGCTGCAGTGGGGAATATTGCACAATGGGCGCAAGCCTGATGCAGCGATGCCGCGTGAGGGAAGAAGGTTT
TCGGATTGTAAACCTCTGTCAAAAGGGACGATAATGACGGTACCTTAGAAGGAAGCTCCGGCTAACTACGTGCCAGCAGC
CGCGGTAATACGTAGGGAGCGAGCGTTATCCGGAATTACTGGGTGTAAAGGGAGTGTAGGCGGGACTGCAAGTCAGATGT
GAAAACTACCGGCTCAACTGGTAGACTGCATTTGAAACTGTGGTTCTTGAGTGAAGTAGAGGTAAGCGGAATTCCTAGTG
TAGCGGTGAAATGCGTAGATATTAGGAGGAACATCAGTGGCGAAGGCGGCTTACTGGGCTTTAACTGACGCTGAGGCTCG
AAAGCGTGGGGAGCAAACAGGATTAGATACCCTGGTAGTCC
>t0006067_III-5;size=10;
CCTACGGGGGGCTGCAGTGGGGAATATTGGACAATGGGGGAAACCCTGATCCAGCGACGCCGCGTGAGTGAAGAAGTATT
TCGGTATGTAAAGCTCTATCAGCAAGGAAGAAAATGACGGTACTTGACTAAGAAGCCCCGGCTAACTACGTGCCAGCAGC
CGCGGTAATACGTAGGGGGCAAGCGTTATCCGGATTTACTGGGTGTAAAGGGAGCGTAGACGGTATGGCAAGTCTGAAGT
GAAATGCATGGGCTCAACCCATGAACTGCTTTGGAAACTGTCAAACTAGAGTGCAGGAGAGGTAAGTGGAATTCCTAGTG
TAGCGGTGAAATGCGTAGATATTAGGAGGAACACCAGTGGCGAAGGCGGCTTACTGGACTGTAACTGACGTTGAGGCTCG
AAAGCGTGGGGAGCAAACAGGATTAGATACCCTTGTAGTCC
>t0002818_III-5;size=10;
CCTACGGGGGGCTGCAGCTAAGAATATTCCGCAATGGACGAAAGTCTGACGGAGCGACGCCGCGTGGATGATGAAGGCCG
GAAGGTTGTAAAATCCTTTTGAAACCGAGGAATAAGTCCTGCAGGGAATGGCAGGGCGGTGACTGTAAGTTTTGAATAAG
CAACGGCTAATTACGTGCCAGCAGCCGCGGTAACACGTAAGTTGCGAGCGTTGTTCGGAATTATTGGGCGTAAAGGGCAT
GTAGGCGGACCGGCAAGCTTGGTGTGGAATCCCGTGGCTTAACCACGGAACTGCATTGAGAACTACCGGACTAGAGTGAG
TGAGGGGGAGCCGGAATTCCAGGTGTAGGGGTGAAATCTGTAGATATCTGGAAGAACACCAATGGCGAAGGCAGGCTTCT
ATCACATGACTGACGCTGAGGTGCGAAGGTGCGGGGATCAAACAGGATTAGATACCCTAGTAGTCC
>t0002357_III-5;size=10;
CCTACGGGTGGCTGCAGTAGGGAATCTTCGGCAATGGGGGCAACCCTGACCGAGCAACGCCGCGTGAGTGAAGAAGGTTT
TCGGATCGTAAAGCTCTGTTGTAAGAGAAGAACGTGTGTGAGAGTGGAAAGTTCACACAGTGACGGTAACTTACCAGAAA
GGGACGGCTAACTACGTGCCAGCAGCCGCGGTAATACGTAGGTCCCGAGCGTTGTCCGGATTTATTGGGCGTAAAGCGAG
CGCAGGCGGTTTAATAAGTCTGAAGTTAAAGGCAGTGGCTTAACCATTGTTCGCTTTGGAAACTGTTAGACTTGAGTGCA
GAAGGGGAGAGTGGAATTCCATGTGTAGCGGTGAAATGCGTAGATATATGGAGGAACACCGGTGGCGAAAGCGGCTCTCT
GGTCTGTAACTGACGCTGAGGCTCGAAAGCGTGGGGAGCAAACAGGATTAGATACCCTTGTAGTCC
>t0020161_III-5;size=10;
CCTACGGGAGGCTGCAGTAAGGAATATTGGGCAATGGACGGAAGTCTGACCCAGCCATGCCGCGTGAAGGAATAAGGCCC
TATGGGTCGTAAACTTCTTTTGCCCGGGAACAACGGGGGGCTTGCGAGTCCCCGTGAGGGTACCGGGAGAATAAGCATCG
GCTAACTCCGTGCCAGCAGCCGCGGTAATACGGAGGATGCGAGCGTTATCCGGATTCATTGGGTTTAAAGGGTGCGCAGG
CGGGATGTCAAGTCGGCGGTGAAAAGCACTGGCTCAACCAGGGTCTTGCCGTCGATACTGATGTTCTTGAGTGCGGTCGA
GGCAGGCGGAATGTGACGTGTAGCGGTGAAATGCATAGATATGTCACAGAACACCGATAGCGAAGGCAGCTTGCCAGGCC
TGCACTGACGCTCATGCACGAAAGCGTGGGGATCAAACAGGATTAGATACCCCGGTAGTCC
>t0009986_III-5;size=10;
CCTACGGGCGGCAGCAGTAAGGAATATTGGGCAATGGACGGAAGTCTGACCCAGCCATGCCGCGTGAAGGAATAAGGCCC
TATGGGTCGTAAACTTCTTTTGCCCGGGAACAACGGGGGGCTTGCGAGTCCCCGTGAGGGTACCGGGAGAATAAGCATCG
GCTAACTCCGTGCCAGCAGCCGCGGTAATACGGAGGATGCGAGCGTTATCCGGATTCATTGGGTTTAAAGGGTGCGCAGG
CGGGATGTCAAGTCGGCGGTGAAAAGCACTGGCTCAACCAGGGTCTTGCCGTCGATACTGATGTTCTTGAGTGCGGTCGA
GGCAGGCGGAATGTGACGTGTAGCGGTGAAATGCATAGATATGTCACAGAACACCGATAGCGAAGGCAGCTTGCCAGGCC
TGCACTGACGCTCATGCACGAAAGCGTGGGGATCAAACAGGATTAGATACCCCTGTAGTCC
>t0012185_III-5;size=10;
CCTACGGGGGGCTGCAGCTAAGAATATTCCGCAATGGACGAAAGTCTGACGGAGCGACGCCGCGTGGATGATGAAGGTCG
GAAGATTGTAAAATCCTTTTATGACTGAGGAATAAGTCTGTTGAGAGAAACGGCAGATGGTGACTGTAGGTCATGAATAA
GCAACGGCTAATTACGTGCCAGCAGCCGCGGTAACACGTAAGTTGCGAGCGTTGTTCGGAATTATTGGGCGTAAAGGGCA
TGTAGGCGGTTTTGCAAGCTTGGTGTGAAATCCCGGAGCTCAACTCCGGAATTGCGTTGAGAACTGCATAACTAGAGTCA
CTGAGGGGCAATCAGAATTCCAGGTGTAGGGGTGAAATCTGTAGATATCTGGAAGAATACCAATGGCGAAGGCAGGTTAC
CAGCAGATGACTGACGCTGAGGTGCGAAGGTGCGGGGAGCAAACAGGATTAGATACCCTTGTAGTCC
>t0034361_III-5;size=10;
CCTACGGGGGGCAGCAGTGAGGAATATTGGTCAATGGGCGAGAGCCTGAACCAGCCATGTCGCGTGGAGGAATAAGGATC
TATGGTTCGTAAACTCCTTTTGCGGGGGGATAAAGTGCGGGACGTGTCCCGCTTTGCAGGTACCCCGCGAATAAGCATCG
GCTAACTCCGTGCCAGCAGCCGCGGTAATACGGAGGATGCGAGCGTTATCCGGATTTATTGGGTTTAAAGGGTGCGTAGG
CGGCCCCTTAAGTCGGCGGTGAAATTTCCGGGCTCAACCCGGTCACTGCCGTCGAAACTGGGGGGCTTGAGTGCGTTTGG
GGTGGCTGGAATGTGCGGTGTAGCGGTGAAATGCATAGATATCGCACAGAACGCCGATCGCGGAGGCAGGTCACCAAGCC
GCAACTGACGCTGAGGCACGAAAGCGCGGGGATCGAACAGGATTAGATACCCCTGTAGTCC
>t0005706_III-5;size=10;
CCTACGGGCGGCTGCAGCTAAGAATATTCCGCAATGGACGAAAGTCTGACGGAGCGACGCCGCGTGGATGATGAAGGCCG
GAAGGTTGTAAAATCCTTTTATGACTGAGGAATAAGTATGGTGAGAGAAACGCCATATGGTGACTGTAGGTCATGAATAA
GCAACGGCTAATTACGTGCCAGCAGCCGCGGTAACACGTAAGTTGCGAGCGTTGTTCGGAATTATTGGGCGTAAAGGGCA
TGTAGGCGGTTTTGCAAGCTTGGTGTGAAATCCCGGGGCTTAACTCCGGAATTGCGTTGAGAACTGCATAACTAGAGTCA
CTGAGGGGCAATCAGAATTCCAGGTGTAGGGGTGAAATCTGTAGATATCTGGAAGAATACCAATGGCGAAGGCAGGTTAC
CAGCAGATGACTGACGCTGAGGTGCGAAGGTGCGGGGAGCAAACAGGATTAGATACCCTGGTAGTCC
>t0016403_III-5;size=10;
CCTACGGGGGGCTGCAGTGAGGAATATTGGTCAATGGGCGGAAGCCTGAACCAGCCAAGTCGCGTGAAGGAAGAAGGTAT
TATGTATTGTAAACTTCTTTAGCTGTGGAGCAATAAGGGCTATGCATAGCCTGATGAGAGTACACAGAGAATAAGGATCG
GCTAACTCCGTGCCAGCAGCCGCGGTAATACGGAGGATCCGAGCGTTATCCGGATTTATTGGGTTTAAAGGGTGCGCAGG
CGGCGTTTTAAGTCAGTGGTAAAATCGTGGGGCTCAACCCCATCCTGCCATTGATACTGGAGCGCTTGATTGCGGTCGAG
GTTTGCGGAATTCGTCGTGTAGCGGTGAAATGCATAGATATGACGAAGAACACCGATTGCGTAGGCAGCAGACCAGGCCG
TAAATGACGCTCATGCACGAAAGTGCGGGGATCGAACAGGATTAGATACCCTTGTAGTCC
>t0005302_III-5;size=10;
CCTACGGGTGGCTGCAGTGGGGAATATTGGACAATGGGGGAAACCCTGATCCAGCGACGCCGCGTGAGTGAAGAAGTATT
TCGGTATGTAAAGCTCTATCAGCAAGGAAGAAAATGACGGTACTTGACTAAGAAGCCCCGGCTAACTACGTGCCAGCAGC
CGCGGTAATACGTAGGGGGCAAGCGTTATCCGGATTTACTGGGTGTAAAGGGAGCGTAGACGGTATGGCAAGTCTGAAGT
GAAATGCATGGGCTCAACCCATGAACTGCTTTGGAAACTGTCAAACTAGAGTGCAGGAGAGGTAAGTGGAATTCCTAGTG
TAGCGGTGAAATGCGTAGATATTAGGAGGAACACCAGTGGCGAAGGCGGCTTACTGGACTGTAACTGACGTTGAGGCTCG
AAAGCGTGGGGAGCAAACAGGATTAGATACCCCTGTAGTCC
>t0003074_III-5;size=10;
CCTACGGGAGGCAGCAGTAAGGAATATTGGGCAATGGACGGAAGTCTGACCCAGCCATGCCGCGTGAAGGAATAAGGCCC
TATGGGTCGTAAACTTCTTTTGCCCGGGAACAACGGGGGGCTTGCGAGTCCCCGTGAGGGTACCGGGAGAATAAGCATCG
GCTAACTCCGTGCCAGCAGCCGCGGTAATACGGAGGATGCGAGCGTTATCCGGATTCATTGGGTTTAAAGGGTGCGCAGG
CGGGATGTCAAGTCGGCGGTGAAAAGCACTGGCTCAACCAGGGTCTTGCCGTCGATACTGATGTTCTTGAGTGCGGTCGA
GGCAGGCGGAATGTGACGTGTAGCGGTGAAATGCATAGATATGTCACAGAACACCGATAGCGAAGGCAGCTTGCCAGGCC
TGCACTGACGCTCATGCACGAAAGCGTGGGGATCAAACAGGATTAGATACCCTTGTAGTCC
>t0001075_III-5;size=10;
CCTACGGGTGGCTGCAGTGGGGAATATTGGACAATGGGGGAAACCCTGATCCAGCGACGCCGCGTGAGTGAAGAAGTATT
TCGGTATGTAAAGCTCTATCAGCAAGGAAGAAAATGACGGTACTTGACTAAGAAGCCCCGGCTAACTACGTGCCAGCAGC
CGCGGTAATACGTAGGGGGCAAGCGTTATCCGGATTTACTGGGTGTAAAGGGAGCGTAGACGGCATAGCAAGTCTGAAGT
GAAATGCATGGGCTCAACCCATGAACTGCTTTGGAAACTGTTAAGCTAGAGTGCAGGAGAGGTAAGTGGAATTCCTAGTG
TAGCGGTGAAATGCGTAGATATTAGGAGGAACACCAGTGGCGAAGGCGGCTTACTGGACTGTAACTGACGTTGAGGCTCG
AAAGCGTGGGGAGCAAACAGGATTAGATACCCTAGTAGTCC
>t0007027_III-5;size=10;
CCTACGGGCGGCTGCAGTAGGGAATCTTCGGCAATGGGGGCAACCCTGACCGAGCAACGCCGCGTGAGTGAAGAAGGTTT
TCGGATCGTAAAGCTCTGTTGTAAGAGAAGAACGTGTGTGAGAGTGGAAAGTTCACACAGTGACGGTAACTTACCAGAAA
GGGACGGCTAACTACGTGCCAGCAGCCGCGGTAATACGTAGGTCCCGAGCGTTGTCCGGATTTATTGGGCGTAAAGCGAG
CGCAGGCGGTTTAATAAGTCTGAAGTTAAAGGCAGTGGCTTAACCATTGTTCGCTTTGGAAACTGTTAGACTTGAGTGCA
GAAGGGGAGAGTGGAATTCCATGTGTAGCGGTGAAATGCGTAGATATATGGAGGAACACCGGTGGCGAAAGCGGCTCTCT
GGTCTGTAACTGACGCTGAGGCTCGAAAGCGTGGGGAGCAAACAGGATTAGATACCCGAGTAGTCC
>t0002208_III-5;size=10;
CCTACGGGCGGCTGCAGTAGGGAATATTGGACAATGGGGGCAACCCTGATCCAGCGACGCCGCGTGAGTGAAGAAATATT
TCGGTATGTAAAGCTCTATCAGCAGGGAAGAAAATGACGGTACCTGACTAAGAAGCACCGGCTAAATACGTGCCAGCAGC
CGCGGTAATACGTATGGTGCAAGCGTTATTCGGATTTACTGGGTGTAAAGGGAGCGTAGACGGCATGGCAAGTCTGAAGT
GAAATGCGGGGGCTCAACCCCTGAACTGCTTTGGAAACTGTCAAGCTAGAGTGTCGGAGAGGTAAGTGGAATTCCTAGTG
TAGCGGTGAAATGCGTAGATATTAGGAGGAACACCAGTGGCGAAGGCGGCTTACTGGACGATAACTGACGTTGAGGCTCG
AAAGCGTGGGGAGCAAACAGGATTAGATACCCTTGTAGTCC
>t0016327_III-5;size=10;
CCTACGGGTGGCTGCAGTGAGGAATATTGGTCAATGGACGCAAGTCTGAACCAGCCATGCCGCGTGCAGGAATAAGGCCC
TATGGGTCGTAAACTGCTTTTGTGGTGGAGCAATAAGTCGTACGTGTACGGCGATGAGAGTACATCACGAATAAGCATCG
GCTAACTCCGTGCCAGCAGCCGCGGTAATACGGAGGATGCAAGCGTTATCCGGATTTATTGGGTTTAAAGGGTGCGTAGG
CTGTGGTCCAAGTCAGGGGTGAAAGCCCGGAGCTCAACTCCGGAACTGCCTTTGATACTGGATTGCTGGAATACGGATGC
CGTGGGAGGAATGAGTAGTGTAGCGGTGAAATGCATAGATATTACTCAGAACACCGATTGCGAAGGCATCTCACGAATCC
GTCATTGACGCTGAGGCACGAAAGCGTGGGGATCAAACAGGATTAGATACCCCGGTAGTCC
>t0021352_III-5;size=10;
CCTACGGGGGGCTGCAGTGGGGAATATTGGACAATGGGGGAAACCCTGATCCAGCGACGCCGCGTGAGTGAAGAAGTATT
TCGGTATGTAAAGCTCTATCAGCAAGGAAGAAAATGACGGTACTTGACTAAGAAGCCCCGGCTAACTACGTGCCAGCAGC
CGCGGTAATACGTAGGGGGCAAGCGTTATCCGGATTTACTGGGTGTAAAGGGAGCGTAGACGGTATGGCAAGTCTGAAGT
GAAATGCATGGGCTCAACCCATGAACTGCTTTGGAAACTGTCAAACTAGAGTGCAGGAGAGGTAAGTGGAATTCCTAGTG
TAGCGGTGAAATGCGTAGATATTAGGAGGAACACCAGTGGCGAAGGCGGCTTACTGGACTGTAACTGACGTTGAGGCTCG
AAAGCGTGGGGAGCAAACAGGATTAGATACCCTGGTAGTCC
>t0026179_III-5;size=10;
CCTACGGGCGGCTGCAGTGAGGAATATTGGTCAATGGGGGGAACCCTGAACCAGCCATGCCGCGTGGAGGAAGACGGCCC
TACGGGTTGTAAACTCCTTTAGCACGGGAATAAACTCAGTCACGCGTGACTGATTGAAGGTACCGTGAGAATAAGCATCG
GCTAACTCCGTGCCAGCAGCCGCGGTAATACGGAGGATGCAGGCGTTATCCGGATTTATTAGGTTTAAAGGGTGCGTAGG
CGGCCCGGTAAGTCAGCGTTGAAAGTCTGCGGCTCAACCGTAGAATTGGCATTGATACTGTCGGGCTCGGATGCGGTGGA
AGTAGGCGGAATGTGCAGTGTAGCGGTGAAATGCTTAGATATTGTACAGAACACCGATTGCGAAGGCAGCTTACTATACC
GTTATTGACGCTGAGGCACGAAAGCGCGGGGATCGAACAGGATTAGATACCCTGGTAGTCC
>t0016758_III-5;size=10;
CCTACGGGAGGCAGCAGTAGGGAATATTGCACAATGGGGGGAACCCTGATGCAGCAACGCCACGTGTGGGAAGAAGCATT
TCGGTGTGTAAACCACTGTCGTGAGGGAATAATGCTTGATTTCGGTCAAGTTGAATGTACCTCGAAAGGAAGCACCGGCA
AACTTCGTGCCAGCAGCCGCGGTAATACGAGGGGTGCAAGCGTTGTTCGGAATCACTGGGCGTAAAGGGAGCGTAGGCGG
AAATGCAAGCAGTCTGTACAATACCGGGGCCCAACCCCGGACCTGCAGACTGGACTGTGTTTCTTGGATAGTTCAGGGGC
TGGCGGAATTCCTGGTGTAGCGGTGGAATGCGTAGAGATCAGGAAGAACACCGATGGCGAAGGCAGCCAGCTGGGGACTC
ATCGACGCTGAGGCTCGAAAGTGCGGGTAGCAAACAGGATTAGATACCCCAGTAGTCC
>t0014805_III-5;size=10;
CCTACGGGCGGCAGCAGTGAGGAATATTGGTCAATGGGCGAGAGCCTGAACCAGCCATGTCGCGTGGAGGAATAAGGATC
TATGGTTCGTAAACTCCTTTTGCGGGGGGATAAAGTGCGGGACGTGTCCCGCTTTGCAGGTACCCCGCGAATAAGCATCG
GCTAACTCCGTGCCAGCAGCCGCGGTAATACGGAGGATGCGAGCGTTATCCGGATTTATTGGGTTTAAAGGGTGCGTAGG
CGGCCCCTTAAGTCGGCGGTGAAATTTCCGGGCTCAACCCGGTCACTGCCGTCGAAACTGGGGGGCTTGAGTGCGTTTGG
GGTGGCTGGAATGTGCGGTGTAGCGGTGAAATGCATAGATATCGCACAGAACGCCGATCGCGGAGGCAGGTCACCAAGCC
GCAACTGACGCTGAGGCACGAAAGCGCGGGGATCGAACAGGATTAGATACCCGAGTAGTCC
>t0010213_III-5;size=10;
CCTACGGGCGGCTGCAGCTAAGAATATTCCGCAATGGACGAAAGTCTGACGGAGCGACGCCGCGTGGATGATGAAGGTCG
GAAGATTGTAAAATCCTTTTATGACTGAGGAATAAGTCTGTTGAGAGAAACGGCAGATGGTGACTGTAGGTCATGAATAA
GCAACGGCTAATTACGTGCCAGCAGCCGCGGTAACACGTAAGTTGCGAGCGTTGTTCGGAATTATTGGGCGTAAAGGGCA
TGTAGGCGGTTTTGCAAGCTTGGTGTGAAATCCCGGAGCTCAACTCCGGAATTGCGTTGAGAACTGCATAACTAGAGTCA
CTGAGGGGCAATCAGAATTCCAGGTGTAGGGGTGAAATCTGTAGATATCTGGAAGAATACCAATGGCGAAGGCAGGTTAC
CAGCAGATGACTGACGCTGAGGTGCGAAGGTGCGGGGAGCAAACAGGATTAGATACCCTGGTAGTCC
>t0032555_III-5;size=10;
CCTACGGGGGGCTGCAGTGAGGAATATTGGTCAATGGGCGAGAGCCTGAACCAGCCAAGTAGCGTGCAGGAAGACGGCCC
TATGGGTTGTAAACTGCTTTTGTGCGGGAATAACGTTGCGCTCGTGAGCGCAAGTGCATGTACCGTACGAATAAGGATCG
GCTAACTCCGTGCCAGCAGCCGCGGTAATACGGAGGATCCGAGCGTTATCCGGATTTATTGGGTTTAAAGGGAGCGTAGG
CGGAAGATCAAGTCAGCTGTGAAATGTAGATGCTCAACATCTGCACTGCAGTTGAAACTGGTTTTCTTGAGTGCGTAAGA
GGCAGGCGGAATTCGTCGTGTAGCGGTGAAATGCTTAGATATGACGAAGAACTCCGATCGCGAAGGCAGCTTGCCGGGCC
GCAACTGACGCTGAAGCTCGAAGGTGCGGGTATCGAACAGGATTAGATACCCTAGTAGTCC
>t0021181_III-5;size=10;
CCTACGGGCGGCTGCAGTAGGGAATATTGCACAATGGGGGGAACCCTGATGCAGCAACGCCACGTGTGGGAAGAAGCATT
TCGGTGTGTAAACCACTGTCGTGAGGGAATAAGACCCGCCCCCGGGCGGGGTTGAATGTACCTCGAAAGGAAGCACCGGC
AAACTTCGTGCCAGCAGCCGCGGTAATACGAGGGGTGCAAGCGTTGTTCGGAATCACTGGGCGTAAAGGGAGCGTAGGCG
GAGAAGCAAGCGGTCTGTACAAGACCGGGGCCCAACCCCGGACCTGCAGACCGGACTGCTCCTCTTGGATAGTTCAGGGG
CAGGCGGAATTCCTGGTGTAGCGGTGGAATGCGTAGAGATCAGGAAGAACACCGATGGCGAAGGCAGCCTGCTGGGGACT
CATCGACGCTGAGGCTCGAAAGTGCGGGTAGCAAACAGGATTAGATACCCCGGTAGTCC
>t0006091_III-5;size=10;
CCTACGGGGGGCTGCAGTAGGGAATATTGCACAATGGGGGGAACCCTGATGCAGCAACGCCACGTGTGGGAAGAAGCATT
TCGGTGTGTAAACCACTGTCGTGAGGGAATAAGACCCGCCCCCGGGCGGGGTTGAATGTACCTCGAAAGGAAGCACCGGC
AAACTTCGTGCCAGCAGCCGCGGTAATACGAGGGGTGCAAGCGTTGTTCGGAATCACTGGGCGTAAAGGGAGCGTAGGCG
GAGAAGCAAGCGGTCTGTACAAGACCGGGGCCCAACCCCGGACCTGCAGACCGGACTGCTCCTCTTGGATAGTTCAGGGG
CAGGCGGAATTCCTGGTGTAGCGGTGGAATGCGTAGAGATCAGGAAGAACACCGATGGCGAAGGCAGCCTGCTGGGGACT
CATCGACGCTGAGGCTCGAAAGTGCGGGTAGCAAACAGGATTAGATACCCCTGTAGTCC
>t0005948_III-5;size=10;
CCTACGGGGGGCTGCAGTGGGGAATATTGGACAATGGGGGAAACCCTGATCCAGCGACGCCGCGTGAGTGAAGAAGTATT
TCGGTATGTAAAGCTCTATCAGCAAGGAAGAAAATGACGGTACTTGACTAAGAAGCCCCGGCTAACTACGTGCCAGCAGC
CGCGGTAATACGTAGGGGGCAAGCGTTATCCGGATTTACTGGGTGTAAAGGGAGCGTAGACGGCATAGCAAGTCTGAAGT
GAAATGCATGGGCTCAACCCATGAACTGCTTTGGAAACTGTTAAGCTAGAGTGCAGGAGAGGTAAGTGGAATTCCTAGTG
TAGCGGTGAAATGCGTAGATATTAGGAGGAACACCAGTGGCGAAGGCGGCTTACTGGACTGTAACTGACGTTGAGGCTCG
AAAGCGTGGGGAGCAAACAGGATTAGATACCCTGGTAGTCC
>t0001505_III-5;size=10;
CCTACGGGCGGCTGCAGCTAAGAATATTCCGCAATGGACGAAAGTCTGACGGAGCGACGCCGCGTGGATGATGAAGGCCG
GAAGGTTGTAAAATCCTTTTGAAACCGAGGAATAAGTCCTGCAGGGAATGGCAGGGCGGTGACTGTAAGTTTTGAATAAG
CAACGGCTAATTACGTGCCAGCAGCCGCGGTAACACGTAAGTTGCGAGCGTTGTTCGGAATTATTGGGCGTAAAGGGCAT
GTAGGCGGACCGGCAAGCTTGGTGTGGAATCCCGTGGCTTAACCACGGAACTGCATTGAGAACTACCGGACTAGAGTGAG
TGAGGGGGAGCCGGAATTCCAGGTGTAGGGGTGAAATCTGTAGATATCTGGAAGAACACCAATGGCGAAGGCAGGCTTCT
ATCACATGACTGACGCTGAGGTGCGAAGGTGCGGGGATCAAACAGGATTAGATACCCCAGTAGTCC
>t0001761_III-5;size=10;
CCTACGGGGGGCAGCAGTGAGGAATATTGGTCAATGGGCGAGAGCCTGAACCAGCCATGTCGCGTGGAGGAATAAGGATC
TATGGTTCGTAAACTCCTTTTGCGGGGGGATAAAGTGCGGGACGTGTCCCGCTTTGCAGGTACCCCGCGAATAAGCATCG
GCTAACTCCGTGCCAGCAGCCGCGGTAATACGGAGGATGCGAGCGTTATCCGGATTTATTGGGTTTAAAGGGTGCGTAGG
CGGCCCCTTAAGTCGGCGGTGAAATTTCCGGGCTCAACCCGGTCACTGCCGTCGAAACTGGGGGGCTTGAGTGCGTTTGG
GGTGGCTGGAATGTGCGGTGTAGCGGTGAAATGCATAGATATCGCACAGAACGCCGATCGCGGAGGCAGGTCACCAAGCC
GCAACTGACGCTGAGGCACGAAAGCGCGGGGATCGAACAGGATTAGATACCCCGGTAGTCC
>t0008230_III-5;size=10;
CCTACGGGCGGCAGCAGTAAGGAATATTGGGCAATGGACGGAAGTCTGACCCAGCCATGCCGCGTGAAGGAATAAGGCCC
TATGGGTCGTAAACTTCTTTTGCCCGGGAACAACGGGGGGCTTGCGAGTCCCCGTGAGGGTACCGGGAGAATAAGCATCG
GCTAACTCCGTGCCAGCAGCCGCGGTAATACGGAGGATGCGAGCGTTATCCGGATTCATTGGGTTTAAAGGGTGCGCAGG
CGGGATGTCAAGTCGGCGGTGAAAAGCACTGGCTCAACCAGGGTCTTGCCGTCGATACTGATGTTCTTGAGTGCGGTCGA
GGCAGGCGGAATGTGACGTGTAGCGGTGAAATGCATAGATATGTCACAGAACACCGATAGCGAAGGCAGCTTGCCAGGCC
TGCACTGACGCTCATGCACGAAAGCGTGGGGATCAAACAGGATTAGATACCCCAGTAGTCC
>t0000026_III-5;size=10;
CCTACGGGGGGCTGCAGTGAGGAATATTGGTCAATGGGCGAGAGCCTGAACCAGCCAAGTAGCGTGCAGGATGACGGCCC
TATGGGTTGTAAACTGCTTTTGTGCGGGAATAACGTTGCGCTCGTGAGCGCAAGTGCATGTACCGTACGAATAAGGATCG
GCTAACTCCGTGCCAGCAGCCGCGGTAATACGGAGGATCCGAGCGTTATCCGGATTTATTGGGTTTAAAGGGAGCGTAGG
CGGAAGATCAAGTCAGCTGTGAAATGTAGATGCTCAACATCTGCACTGCAGTTGAAACTGGTTTTCTTGAGTGCGTAAGG
GGCAGGCGGAATTCGTCGTGTAGCGGTGAAATGCTTAGATATGACGAAGAACTCCGATCGCGAAGGCAGCTTGCCGGGCC
GCAACTGACGCTGAAGCTCGAAGGTGCGGGTATCGAACAGGATTAGATACCCTTGTAGTCC
>t0030098_III-5;size=10;
CCTACGGGGGGCTGCAGTGAGGAATATTGGTCAATGGGGGGAACCCTGAACCAGCCATGCCGCGTGGAGGAAGACGGCCC
TACGGGTTGTAAACTCCTTTAGCACGGGAATAAACTCAGTCACGCGTGACTGATTGAAGGTACCGTGAGAATAAGCATCG
GCTAACTCCGTGCCAGCAGCCGCGGTAATACGGAGGATGCAGGCGTTATCCGGATTTATTAGGTTTAAAGGGTGCGTAGG
CGGCCCGGTAAGTCAGCGTTGAAAGTCTGCGGCTCAACCGTAGAATTGGCATTGATACTGTCGGGCTCGGATGCGGTGGA
AGTAGGCGGAATGTGCAGTGTAGCGGTGAAATGCTTAGATATTGTACAGAACACCGATTGCGAAGGCAGCTTACTATACC
GTTATTGACGCTGAGGCACGAAAGCGCGGGGATCGAACAGGATTAGATACCCTAGTAGTCC
>t0000557_III-5;size=10;
CCTACGGGAGGCTGCAGTGAGGAATATTGGTCAATGGACGCAAGTCTGAACCAGCCATGCCGCGTGCAGGAATAAGGCCC
TATGGGTCGTAAACTGCTTTTGTGGTGGAGCAATAAGTCGTACGTGTACGGCGATGAGAGTACATCACGAATAAGCATCG
GCTAACTCCGTGCCAGCAGCCGCGGTAATACGGAGGATGCAAGCGTTATCCGGATTTATTGGGTTTAAAGGGTGCGTAGG
CTGTGGTCCAAGTCAGGGGTGAAAGCCCGGAGCTCAACTCCGGAACTGCCTTTGATACTGGATTGCTGGAATACGGATGC
CGTGGGAGGAATGAGTAGTGTAGCGGTGAAATGCATAGATATTACTCAGAACACCGATTGCGAAGGCATCTCACGAATCC
GTCATTGACGCTGAGGCACGAAAGCGTGGGGATCAAACAGGATTAGATACCCTGGTAGTCC
>t0004542_III-5;size=10;
CCTACGGGCGGCTGCAGTGAGGAATATTGGACAATGGGGGCAACCCTGATCCAGCCAAACCGCGTGAAGGACGAAGGCCC
TAGTGGTCGTAAACTTCTTTTGCTTGGGGATAACTGAAGGTATGCATACCATCTTGAAGGTACCAAGCGAATAAGCACCG
GCTAACTCCGTGCCAGCAGCCGCGGTAATACGGAGGGTGCAGGCGTTATCCGGAATTATTAGGTTTAAAGGGTGCGCAGG
CGGACAGTTAAGTCGGCGGTGAAATACCGGGGCCCAACCCCGGGGCTGCCATCGATACTGACAGTCTTGAGTGCGGACGA
GGAAGGCGGAATGTGGCGTGTAGCGGTGAAATGCTTAGATATGCCACAGAACACCGATTGCGAAGGCAGCCTTCCAGTGC
GCCACTGACGCTCATGCACGAAAGCGCGGGTAGCGAACAGGATTAGATACCCTGGTAGTCC
>t0007907_III-5;size=10;
CCTACGGGAGGCTGCAGCTAAGAATATTCCGCAATGGACGAAAGTCTGACGGAGCGACGCCGCGTGGATGATGAAGGCCG
GAAGGTTGTAAAATCCTTTTGAAACCGAGGAATAAGCCGTGCAGGGAATGGCACGGTGGTGACTGTAAGTTTTGAATAAG
CAACGGCTAATTACGTGCCAGCAGCCGCGGTAACACGTAAGTTGCGAGCGTTGTTCGGAATTATTGGGCGTAAAGGGCAT
GTAGGCGGACCGGCAAGCTTGGTGTGGAATACCGTGGCTCAACCACGGAATTGCATTGAGAACTACCGGACTAGAGTTAG
TGAGGGGGAGCCGGAATTCCAGGTGTAGGGGTGAAATCTGTAGATATCTGGAAGAACACCAATGGCGAAGGCAGGCTTCT
ATCACATGACTGACGCTGAGGTGCGAAGGTGCGGGGAGCAAACAGGATTAGATACCCCAGTAGTCC
>t0015538_III-5;size=10;
CCTACGGGGGGCTGCAGTGAGGAATATTGGTCAATGGGCGGAAGCCTGAACCAGCCAAGTCGCGTGAAGGAAGAAGGTAT
TATGTATTGTAAACTTCTTTAGCTGTGGAGCAATAAGGGCTATGCATAGCCTGATGAGAGTACACAGAGAATAAGGATCG
GCTAACTCCGTGCCAGCAGCCGCGGTAATACGGAGGATCCGAGCGTTATCCGGATTTATTGGGTTTAAAGGGTGCGCAGG
CGGCGTTTTAAGTCAGTGGTAAAATCGTGGGGCTCAACCCCATCCTGCCATTGATACTGGAGCGCTTGATTGCGGTCGAG
GTTTGCGGAATTCGTCGTGTAGCGGTGAAATGCATAGATATGACGAAGAACACCGATTGCGTAGGCAGCAGACCAGGCCG
TAAATGACGCTCATGCACGAAAGTGCGGGGATCGAACAGGATTAGATACCCCGGTAGTCC
>t0005026_III-5;size=10;
CCTACGGGGGGCTGCAGTAGGGAATATTGCACAATGGGGGGAACCCTGATGCAGCAACGCCACGTGTGGGAAGAAGCATT
TCGGTGTGTAAACCACTGTCGTGAGGGAATAATGCTTGATTTCGGTCAAGTTGAATGTACCTCGAAAGGAAGCACCGGCA
AACTTCGTGCCAGCAGCCGCGGTAATACGAGGGGTGCAAGCGTTGTTCGGAATCACTGGGCGTAAAGGGAGCGTAGGCGG
AAATGCAAGCAGTCTGTACAATACCGGGGCCCAACCCCGGACCTGCAGACTGGACTGTGTTTCTTGGATAGTTCAGGGGC
TGGCGGAATTCCTGGTGTAGCGGTGGAATGCGTAGAGATCAGGAAGAACACCGATGGCGAAGGCAGCCAGCTGGGGACTC
ATCGACGCTGAGGCTCGAAAGTGCGGGTAGCAAACAGGATTAGATACCCGAGTAGTCC
>t0011653_III-5;size=10;
CCTACGGGCGGCTGCAGTAAGGAATATTGGGCAATGGACGGAAGTCTGACCCAGCCATGCCGCGTGAAGGAATAAGGCCC
TATGGGTCGTAAACTTCTTTTGCCCGGGAACAACGGGGGGCTTGCGAGTCCCCGTGAGGGTACCGGGAGAATAAGCATCG
GCTAACTCCGTGCCAGCAGCCGCGGTAATACGGAGGATGCGAGCGTTATCCGGATTCATTGGGTTTAAAGGGTGCGCAGG
CGGGATGTCAAGTCGGCGGTGAAAAGCACTGGCTCAACCAGGGTCTTGCCGTCGATACTGATGTTCTTGAGTGCGGTCGA
GGCAGGCGGAATGTGACGTGTAGCGGTGAAATGCATAGATATGTCACAGAACACCGATAGCGAAGGCAGCTTGCCAGGCC
TGCACTGACGCTCATGCACGAAAGCGTGGGGATCAAACAGGATTAGATACCCCGGTAGTCC
>t0007338_III-5;size=10;
CCTACGGGGGGCTGCAGCTAAGAATATTCCGCAATGGACGAAAGTCTGACGGAGCGACGCCGCGTGGATGATGAAGGCCG
GAAGGTTGTAAAATCCTTTTATGACTGAGGAATAAGTATGGTGAGAGAAACGCCATATGGTGACTGTAGGTCATGAATAA
GCAACGGCTAATTACGTGCCAGCAGCCGCGGTAACACGTAAGTTGCGAGCGTTGTTCGGAATTATTGGGCGTAAAGGGCA
TGTAGGCGGTTTTGCAAGCTTGGTGTGAAATCCCGGAGCTTAACTCCGGAATTGCGTTGAGAACTGCATAACTAGAGTCA
CTGAGGGGCAATCAGAATTCCAGGTGTAGGGGTGAAATCTGTAGATATCTGGAAGAATACCAATGGCGAAGGCAGGTTAC
CAGCAGATGACTGACGCTGAGGTGCGAAGGTGCGGGGAGCAAACAGGATTAGATACCCTGGTAGTCC
>t0011945_III-5;size=10;
CCTACGGGGGGCTGCAGTGGGGAATATTGGACAATGGGGGAAACCCTGATCCAGCGACGCCGCGTGAGTGAAGAAGTATT
TCGGTATGTAAAGCTCTATCAGCAAGGAAGAAAATGACGGTACTTGACTAAGAAGCTCCGGCTAAATACGTGCCAGCAGC
CGCGGTAATACGTATGGAGCAAGCGTTATCCGGATTTACTGGGTGTAAAGGGAGCGTAGACGGCAAAGCAAGTCTGAAGT
GAAATCCCGGGGCTCAACCCCGGAACTGCTTTGGAAACTGTTTAGCTAGAGTGCAGGAGAGGTAAGCGGAATTCCTAGTG
TAGCGGTGAAATGCGTAGATATTAGGAGGAACACCAGTGGCGAAGGCGGCTTACTGGACTGTAACTGACGTTGAGGCTCG
AAAGCGTGGGGAGCAAACAGGATTAGATACCCTAGTAGTCC
>t0002267_III-5;size=9;
CCTACGGGTGGCTGCAGTGAGGAATATTGGTCAATGGGCGGAAGCCTGAACCAGCCAAGTCGCGTGAAGGAAGAAGGTAT
TATGTATTGTAAACTTCTTTAGCTGTGGAGCAATAAGGGCTATGCATAGCCTGATGAGAGTACACAGAGAATAAGGATCG
GCTAACTCCGTGCCAGCAGCCGCGGTAATACGGAGGATCCGAGCGTTATCCGGATTTATTGGGTTTAAAGGGTGCGCAGG
CGGCGTTTTAAGTCAGTGGTAAAATCGTGGGGCTCAACCCCATCCTGCCATTGATACTGGAGCGCTTGATTGCGGTCGAG
GTTTGCGGAATTCGTCGTGTAGCGGTGAAATGCATAGATATGACGAAGAACACCGATTGCGTAGGCAGCAGACCAGGCCG
TAAATGACGCTCATGCACGAAAGTGCGGGGATCGAACAGGATTAGATACCCCAGTAGTCC
>t0012188_III-5;size=9;
CCTACGGGAGGCTGCAGTGGGGAATATTGGACAATGGGGGAAACCCTGATCCAGCGACGCCGCGTGAGTGAAGAAGTATT
TCGGTATGTAAAGCTCTATCAGCAAGGAAGAAAATGACGGTACTTGACTAAGAAGCCCCGGCTAACTACGTGCCAGCAGC
CGCGGTAATACGTAGGGGGCAAGCGTTATCCGGATTTACTGGGTGTAAAGGGAGCGTAGACGGTATGGCAAGTCTGAAGT
GAAATGCATGGGCTCAACCCATGAACTGCTTTGGAAACTGTCAAACTAGAGTGCAGGAGAGGTAAGTGGAATTCCTAGTG
TAGCGGTGAAATGCGTAGATATTAGGAGGAACACCAGTGGCGAAGGCGGCTTACTGGACTGTAACTGACGTTGAGGCTCG
AAAGCGTGGGGAGCAAACAGGATTAGATACCCGAGTAGTCC
>t0006621_III-5;size=9;
CCTACGGGCGGCAGCAGCTAAGAATATTCCGCAATGGACGAAAGTCTGACGGAGCGACGCCGCGTGGATGATGAAGGCCG
GAAGGTTGTAAAATCCTTTTGAAACCGAGGAATAAGTCCTGCAGGGAATGGCAGGATGGTGACTGTAAGTTTTGAATAAG
CAACGGCTAATTACGTGCCAGCAGCCGCGGTAACACGTAAGTTGCGAGCGTTGTTCGGAATTATTGGGCGTAAAGGGCAT
GTAGGCGGACCGGCAAGCTTGGTGTGGAATCCCGTGGCTTAACCACGGAACTGCATTGAGAACTACCGGACTAGAGTGAG
TGAGGGGGAGCCGGAATTCCAGGTGTAGGGGTGAAATCTGTAGATATCTGGAAGAACACCAATGGCGAAGGCAGGCTTCT
ATCACATGACTGACGCTGAGGTGCGAAGGTGCGGGGATCAAACAGGATTAGATACCCGAGTAGTCC
>t0017288_III-5;size=9;
CCTACGGGGGGCTGCAGTGGGGAATATTGCACAATGGGCGCAAGCCTGATGCAGCGATGCCGCGTGAGGGAAGAAGGTTT
TCGGATTGTAAACCTCTGTCAAAAGGGACGATAATGACGGTACCTTAGAAGGAAGCTCCGGCTAACTACGTGCCAGCAGC
CGCGGTAATACGTAGGGAGCGAGCGTTATCCGGAATTACTGGGTGTAAAGGGAGTGTAGGCGGGACTGCAAGTCAGATGT
GAAAACTACCGGCTCAACCGGTAGACTGCATTTGAAACTGTGGTTCTTGAGTGAAGTAGAGGTAAGCGGAATTCCTAGTG
TAGCGGTGAAATGCGTAGATATTAGGAGGAACATCAGTGGCGAAGGCGGCTTACTGGGCTTTAACTGACGCTGAGGCTCG
AAAGCGTGGGGAGCAAACAGGATTAGATACCCTAGTAGTCC
>t0005085_III-5;size=9;
CCTACGGGGGGCTGCAGTGAGGAATATTGGTCAATGGGCGGAAGCCTGAACCAGCCAAGTCGCGTGAAGGAAGAAGGTAT
TATGTATTGTAAACTTCTTTAGCTGTGGAGCAATAAGGGCTATGCATAGCCTGATGAGAGTACACAGAGAATAAGGATCG
GCTAACTCCGTGCCAGCAGCCGCGGTAATACGGAGGATCCGAGCGTTATCCGGATTTATTGGGTTTAAAGGGTGCGCAGG
CGGCGTTTTAAGTCAGTGGTAAAATCGTGGGGCTCAACCCCATCCTGCCATTGATACTGGAGCGCTTGATTGCGGTCGAG
GTTTGCGGAATTCGTCGTGTAGCGGTGAAATGCATAGATATGACGAAGAACACCGATTGCGTAGGCAGCAGACCAGGCCG
TAAATGACGCTCATGCACGAAAGTGCGGGGATCGAACAGGATTAGATACCCTGGTAGTCC
>t0005758_III-5;size=9;
CCTACGGGCGGCTGCAGCTAAGAATATTCCGCAATGGACGAAAGTCTGACGGAGCGACGCCGCGTGGATGAAGAAGGCCG
GAAGGTTGTAAAATCCTTTTGAACATGAAGAATAAGTATTGCAGGGAATGGCAGTATGGTGACGGTAGTGTTTGAATAAG
CAACGGCTAATTACGTGCCAGCAGCCGCGGTAACACGTAAGTTGCGAGCGTTGTTCGGAATTATTGGGCGTAAAGGGTAT
GTAGGCGGTTATGCAAGCTTGTTGTGAAATCCCGGGGCTTAACTCCGGAACTGCAATGAGAACTGTGTGACTTGAATTAC
TGAAGGGCAGCTAGAATTCCATGTGTAGGGGTGAAATCTGTAGATATGTGGAAGAATACCAATGGCGAAGGCAAGCTGCT
GGCAGATGATTGACGCTGAGATACGAAGGTGCGGGGATCAAACAGGATTAGATACCCTTGTAGTCC
>t0005563_III-5;size=9;
CCTACGGGGGGCAGCAGTGAGGAATATTGGTCAATGGGCGGAAGCCTGAACCAGCCAAGTCGCGTGAAGGAAGAAGGTAT
TATGTATTGTAAACTTCTTTAGCTGTGGAGCAATAAGGGCTATGCATAGCCTGATGAGAGTACACAGAGAATAAGGATCG
GCTAACTCCGTGCCAGCAGCCGCGGTAATACGGAGGATCCGAGCGTTATCCGGATTTATTGGGTTTAAAGGGTGCGCAGG
CGGCGTTTTAAGTCAGTGGTAAAATCGTGGGGCTCAACCCCATCCTGCCATTGATACTGGAGCGCTTGATTGCGGTCGAG
GTTTGCGGAATTCGTCGTGTAGCGGTGAAATGCATAGATATGACGAAGAACACCGATTGCGTAGGCAGCAGACCAGGCCG
TAAATGACGCTCATGCACGAAAGTGCGGGGATCGAACAGGATTAGATACCCTGGTAGTCC
>t0003388_III-5;size=9;
CCTACGGGAGGCTGCAGTGAGGAATATTGGTCAATGGACGAGAGTCTGAACCAGCCAAGTAGCGTGCAGGATGACGGCCC
TATGGGTTGTAAACTGCTTTTGTACGGGAATAAAGTGACCTACGTGTAGGTTTTTGCATGTACCGTAAGAATAAGGACCG
GCTAATTCCGTGCCAGCAGCCGCGGTAATACGGAAGGTCCGGGCGTTATCCGGATTTATTGGGTTTAAAGGGAGCGTAGG
CCGTGCTTTAAGCGTGTTGTGAAATGTAGGCGCCCAACGTCTGCACTGCAGCGCGAACTGGAGCACTTGAGTACGCAGGA
AGTAGGCGGAATTCGTCGTGTAGCGGTGAAATGCTTAGATATGACGAAGAACTCCGATTGGGAAGCCAGCTTACTGTAGC
GCCACTGACGCTGATGCTCGAAAGCGTGGGTATCGAACAGGATTAGATACCCTAGTAGTCC
>t0003406_III-5;size=9;
CCTACGGGTGGCTGCAGTAGGGAATATTGCACAATGGGGGGAACCCTGATGCAGCAACGCCACGTGTGGGAAGAAGCATT
TCGGTGTGTAAACCACTGTCGTGAGGGAATAAGACCCGCCCCCGGGCGGGGTTGAATGTACCTCGAAAGGAAGCACCGGC
AAACTTCGTGCCAGCAGCCGCGGTAATACGAGGGGTGCAAGCGTTGTTCGGAATCACTGGGCGTAAAGGGAGCGTAGGCG
GAGAAGCAAGCGGTCTGTACAAGACCGGGGCCCAACCCCGGACCTGCAGACCGGACTGCTCCTCTTGGATAGTTCAGGGG
CAGGCGGAATTCCTGGTGTAGCGGTGGAATGCGTAGAGATCAGGAAGAACACCGATGGCGAAGGCAGCCTGCTGGGGACT
CATCGACGCTGAGGCTCGAAAGTGCGGGTAGCAAACAGGATTAGATACCCGAGTAGTCC
>t0002573_III-5;size=9;
CCTACGGGGGGCAGCAGTAAGGAATATTGGGCAATGGACGGAAGTCTGACCCAGCCATGCCGCGTGAAGGAATAAGGCCC
TATGGGTCGTAAACTTCTTTTGCCCGGGAACAACGGGGGGCTTGCGAGTCCCCGTGAGGGTACCGGGAGAATAAGCATCG
GCTAACTCCGTGCCAGCAGCCGCGGTAATACGGAGGATGCGAGCGTTATCCGGATTCATTGGGTTTAAAGGGTGCGCAGG
CGGGATGTCAAGTCGGCGGTGAAAAGCACTGGCTCAACCAGGGTCTTGCCGTCGATACTGATGTTCTTGAGTGCGGTCGA
GGCAGGCGGAATGTGACGTGTAGCGGTGAAATGCATAGATATGTCACAGAACACCGATAGCGAAGGCAGCTTGCCAGGCC
TGCACTGACGCTCATGCACGAAAGCGTGGGGATCAAACAGGATTAGATACCCGAGTAGTCC
>t0033991_III-5;size=9;
CCTACGGGAGGCAGCAGTGAGGAATATTGGTCAATGGGCGAGAGCCTGAACCAGCCATGTCGCGTGGAGGAATAAGGATC
TATGGTTCGTAAACTCCTTTTGCGGGGGGATAAAGTGCGGGACGTGTCCCGCTTTGCAGGTACCCCGCGAATAAGCATCG
GCTAACTCCGTGCCAGCAGCCGCGGTAATACGGAGGATGCGAGCGTTATCCGGATTTATTGGGTTTAAAGGGTGCGTAGG
CGGCCCCTTAAGTCGGCGGTGAAATTTCCGGGCTCAACCCGGTCACTGCCGTCGAAACTGGGGGGCTTGAGTGCGTTTGG
GGTGGCTGGAATGTGCGGTGTAGCGGTGAAATGCATAGATATCGCACAGAACGCCGATCGCGGAGGCAGGTCACCAAGCC
GCAACTGACGCTGAGGCACGAAAGCGCGGGGATCGAACAGGATTAGATACCCTGGTAGTCC
>t0039927_III-5;size=9;
CCTACGGGGGGCTGCAGCTAAGAATATTCCGCAATGGACGAAAGTCTGACGGAGCGACGCCGCGTGGATGATGAAGGCCG
GAAGGTTGTAAAATCCTTTTGAAACCGAGGAATAAGTCCTGCAGGGAATGGCAGGATGGTGACTGTAAGTTTTGAATAAG
CAACGGCTAATTACGTGCCAGCAGCCGCGGTAACACGTAAGTTGCGAGCGTTGTTCGGAATTATTGGGCGTAAAGGGCAT
GTAGGCGGACCGGCAAGCTTGGTGTGGAATCCCGTGGCTTAACCACGGAACTGCATTGAGAACTACCGGACTAGAGTGAG
TGAGGGGGAGCCGGAATTCCAGGTGTAGGGGTGAAATCTGTAGATATCTGGAAGAACACCAATGGCGAAGGCAGGCTTCT
ATCACATGACTGACGCTGAGGTGCGAAGGTGCGGGGATCAAACAGGATTAGATACCCGTGTAGTCC
>t0003072_III-5;size=9;
CCTACGGGGGGCAGCAGTAGGGAATATTGCACAATGGGGGGAACCCTGATGCAGCAACGCCACGTGTGGGAAGAAGCATT
TCGGTGTGTAAACCACTGTCGTGAGGGAATAAGACCCGCCCCCGGGCGGGGTTGAATGTACCTCGAAAGGAAGCACCGGC
AAACTTCGTGCCAGCAGCCGCGGTAATACGAGGGGTGCAAGCGTTGTTCGGAATCACTGGGCGTAAAGGGAGCGTAGGCG
GAGAAGCAAGCGGTCTGTACAAGACCGGGGCCCAACCCCGGACCTGCAGACCGGACTGCTCCTCTTGGATAGTTCAGGGG
CAGGCGGAATTCCTGGTGTAGCGGTGGAATGCGTAGAGATCAGGAAGAACACCGATGGCGAAGGCAGCCTGCTGGGGACT
CATCGACGCTGAGGCTCGAAAGTGCGGGTAGCAAACAGGATTAGATACCCCAGTAGTCC
>t0001009_III-5;size=9;
CCTACGGGGGGCTGCAGTGAGGAATATTGGTCAATGGGCGAGAGCCTGAACCAGCCAAGTAGCGTGCAGGATGACGGCCC
TATGGGTTGTAAACTGCTTTTGTGCGGGAATAACGTTGCGCTCGTGAGCGCAAGTGCATGTACCGTACGAATAAGGATCG
GCTAACTCCGTGCCAGCAGCCGCGGTAATACGGAGGATCCGAGCGTTATCCGGATTTATTGGGTTTAAAGGGAGCGTAGG
CGGAAGATCAAGTCAGCTGTGAAATGTAGATGCTCAACATCTGCACTGCAGTTGAAACTGGTTTTCTTGAGTGCGTAAGG
GGCAGGCGGAATTCGTCGTGTAGCGGTGAAATGCTTAGATATGACGAAGAACTCCGATCGCGAAGGCAGCTTGCCGGGCC
GCAACTGACGCTGAAGCTCGAAGGTGCGGGTATCGAACAGGATTAGATACCCCTGTAGTCC
>t0020306_III-5;size=9;
CCTACGGGAGGCTGCAGGTACCAGGCGAATAAGCATCGGCTAACTCCGTGCCAGCAGCCGCGGTAATACGGAGGATGCGA
GCGTTATCCGGATTCATTGGGTTTAAAGGGTGCGCAGGCGGCCATGTAAGTCAGCGGTGAAAGCCAGGGGCCCAACCCCG
GAAGTGCCGTTGATACTGCACGGCTGGAATGCGGTCGAGGCGGGCGGAATGTGACGTGTAGCGGTGAAATGCATAGATAT
GTCACAGAACTCCGATAGCGAAGGCAGCTCGCCAGGCCTGCATTGACGCTCAGGCACGAAAGCGTGGGGATCAAACAGGA
TTAGATACCCTTGTAGTCC
>t0018175_III-5;size=9;
CCTACGGGCGGCTGCAGTCGAGAATCTTCCGCAATGGGCGAAAGCCTGACGGAGCGATGCCGCGTGAGGGACGAAGGCCT
TCGGGTCGTAAACCTCTGTCACCCGGGACGAACGCAACGACGGTACCGGGAGAGGAAGCCACGGCTAACTACGTGCCAGC
AGCCGCGGTAACACGTAGGTGGCGAGCGTTATTCGGATTCACTGGGCGTAAAGGGTCCGCAGGGGGCCCTCCAAGCCCGC
CGTGAAACCCCGGGGCTCAACCCCGGGCTTGCGGCGGGGACTGGCGGGCTGGAGTGCGCGATGGGCAGACGGAACACCAG
GTGTAGCGGTGGAATGCGTGGATATCTGGTGGAACACCGATGGCGAAGGCGGTCTGCTGGCGCGTCACTGACCCTCATGG
ACGAAAGCGTGGGTAGCAAACAGGATTAGATACCCGTGTAGTCC
>t0009723_III-5;size=9;
CCTACGGGGGGCAGCAGCTAAGAATATTCCGCAATGGACGAAAGTCTGACGGAGCGACGCCGCGTGGATGATGAAGGCCG
GAAGGTTGTAAAATCCTTTTATGACTGAGGAATAAGTATGGTGAGAGAAACGCCATATGGTGACTGTAGGTCATGAATAA
GCAACGGCTAATTACGTGCCAGCAGCCGCGGTAACACGTAAGTTGCGAGCGTTGTTCGGAATTATTGGGCGTAAAGGGCA
TGTAGGCGGTTTTGCAAGCTTGGTGTGAAATCCCGGGGCTTAACTCCGGAATTGCGTTGAGAACTGCATAACTAGAGTCA
CTGAGGGGCAATCAGAATTCCAGGTGTAGGGGTGAAATCTGTAGATATCTGGAAGAATACCAATGGCGAAGGCAGGTTAC
CAGCAGATGACTGACGCTGAGGTGCGAAGGTGCGGGGAGCAAACAGGATTAGATACCCTAGTAGTCC
>t0006951_III-5;size=9;
CCTACGGGGGGCAGCAGTGAGGAATATTGGTCAATGGACGGAAGTCTGAACCAGCCATGCCGCGTGAAGGAAGAATGCCC
TATGGGTTGTAAACTTCTTTTGTGCGAGAGTAATAAGGGGGGTGCGCCCCCCGATGAGAGTATCGTACGAATAAGCATCG
GCTAACTCCGTGCCAGCAGCCGCGGTAATACGGAGGATGCAAGCGTTATCCGGATTTATTGGGTTTAAAGGGTGCGTAGG
CGGACCTTTAAGTCAGCGGTGAAATATCCCGGCTCAACCGGGAGGCTGCCGTTGATACTGGAGGACTTGAGGGCGAACGG
CGCCGGCGGAATATGTCATGTAGCGGTGAAATGCATAGATATGACATAGAACACCGATCGCGAAGGCAGCTGGCGAGGAC
GCGACTGACGCTGAGGCACGAAGGTGCGGGGATCAAACAGGATTAGATACCCGGGTAGTCC
>t0010042_III-5;size=9;
CCTACGGGAGGCTGCAGTGAGGAATATTGGTCAATGGGCGGAAGCCTGAACCAGCCATGTCGCGTGCAGGACTACGGCCC
TACGGGTCTTAAACTGCTTTTGATTGGGGATAAAGTGGGGGACGCGTCCCCTATTGCAGGTACCAATCGAATAAGGATCG
GCTAACTCCGTGCCAGCAGCCGCGGTAATACGGAGGATCCGAGCGTTATCCGGATTTATTGGGTTTAAAGGGTGCGTAGG
CGGGCTGTTAAGTCAGCGGTGAAACCCCCGGGCTCAACCCGGGGACTGCCATTGAAACTGGCGGCCTAGAGTACGTTGGG
AGTGCGCGGAATGTGTGGTGTAGCGGTGAAATGCATAGATATCACACAGAACACCGATCGCGAAGGCAGCGCACTACGCC
GCAACTGACGCTGAGGCACGAAGGCGCGGGGATCGAACAGGATTAGATACCCTAGTAGTCC
>t0007808_III-5;size=9;
CCTACGGGGGGCTGCAGTGGGGAATATTGCACAATGGGCGCAAGCCTGATGCAGCGATGCCGCGTGAGGGAAGAAGGTTT
TCGGATTGTAAACCTCTGTCAAAAGGGACGATAATGACGGTACCTTAGAAGGAAGCTCCGGCTAACTACGTGCCAGCAGC
CGCGGTAATACGTAGGGAGCGAGCGTTATCCGGAATTACTGGGTGTAAAGGGAGTGTAGGCGGGACTGCAAGTCAGATGT
GAAAACTACCGGCTCAACCGGTAGACTGCATTTGAAACTGTGGTTCTTGAGTGAAGTAGAGGTAAGCGGAATTCCTAGTG
TAGCGGTGAAATGCGTAGATATTAGGAGGAACATCAGTGGCGAAGGCGGCTTACTGGGCTTTAACTGACGCTGAGGCTCG
AAAGCGTGGGGAGCAAACAGGATTAGATACCCTTGTAGTCC
>t0000995_III-5;size=9;
CCTACGGGAGGCTGCAGTCGAGAATCTTCCGCAATGGGCGAAAGCCTGACGGAGCGATGCCGCGTGAGGGACGAAGGCCT
TCGGGTCGTAAACCTCTGTCACCCGGGACGAACGCAACGACGGTACCGGGAGAGGAAGCCACGGCTAACTACGTGCCAGC
AGCCGCGGTAACACGTAGGTGGCGAGCGTTATTCGGATTCACTGGGCGTAAAGGGTCCGCAGGGGGCCCTCCAAGCCCGC
CGTGAAACCCCGGGGCTCAACCCCGGGCTTGCGGCGGGGACTGGCGGGCTGGAGTGCGCGATGGGCAGACGGAACACCAG
GTGTAGCGGTGGAATGCGTAGATATCTGGTGGAACACCGATGGCGAAGGCGGTCTGCTGGCGCGTCACTGACCCTCATGG
ACGAAAGCGTGGGTAGCAAACAGGATTAGATACCCCAGTAGTCC
>t0000711_III-5;size=9;
CCTACGGGAGGCTGCAGGTACCAGGCGAATAAGCATCGGCTAACTCCGTGCCAGCAGCCGCGGTAATACGGAGGATGCGA
GCGTTATCCGGATTCATTGGGTTTAAAGGGTGCGCAGGCGGCCATGTAAGTCAGCGGTGAAAGCCAGGGGCCCAACCCCG
GAAGTGCCGTTGATACTGCACGGCTGGAATGCGGTCGAGGCGGGCGGAATGTGACGTGTAGCGGTGAAATGCATAGATAT
GTCACAGAACTCCGATAGCGAAGGCAGCTCGCCAGGCCTGCATTGACGCTCAGGCACGAAAGCGTGGGGATCAAACAGGA
TTAGATACCCTGGTAGTCC
>t0011667_III-5;size=9;
CCTACGGGGGGCTGCAGTGAGGAATATTGGTCAATGGGGGGAACCCTGAACCAGCCATGCCGCGTGGAGGAAGACGGCCC
TACGGGTTGTAAACTCCTTTAGCACGGGAATAAACTCAGTCACGCGTGACTGATTGAAGGTACCGTGAGAATAAGCATCG
GCTAACTCCGTGCCAGCAGCCGCGGTAATACGGAGGATGCAGGCGTTATCCGGATTTATTAGGTTTAAAGGGTGCGTAGG
CGGCCCGGTAAGTCAGCGTTGAAAGTCTGCGGCTCAACCGTAGAATTGGCATTGATACTGTCGGGCTCGGATGCGGTGGA
AGTAGGCGGAATGTGCAGTGTAGCGGTGAAATGCTTAGATATTGTACAGAACACCGATTGCGAAGGCAGCTTACTATACC
GTTATTGACGCTGAGGCACGAAAGCGCGGGGATCGAACAGGATTAGATACCCGAGTAGTCC
>t0009404_III-5;size=9;
CCTACGGGCGGCTGCAGTGGGGAATATTGGACAATGGGGGAAACCCTGATCCAGCGACGCCGCGTGAGTGAAGAAGTATT
TCGGTATGTAAAGCTCTATCAGCAAGGAAGAAAATGACGGTACTTGACTAAGAAGCCCCGGCTAACTACGTGCCAGCAGC
CGCGGTAATACGTAGGGGGCAAGCGTTATCCGGATTTACTGGGTGTAAAGGGAGCGTAGACGGTATGGCAAGTCTGAAGT
GAAATGCATGGGCTCAACCCATGAACTGCTTTGGAAACTGTCAAACTAGAGTGCAGGAGAGGTAAGTGGAATTCCTAGTG
TAGCGGTGAAATGCGTAGATATTAGGAGGAACACCAGTGGCGAAGGCGGCTTACTGGACTGTAACTGACGTTGAGGCTCG
AAAGCGTGGGGAGCAAACAGGATTAGATACCCTTGTAGTCC
>t0000872_III-5;size=9;
CCTACGGGGGGCTGCAGCTAAGAATATTCCGCAATGGACGAAAGTCTGACGGAGCGACGCCGCGTGGATGATGAAGGCCG
GAAGGTTGTAAAATCCTTTTGAAACCGAGGAATAAGTCCTGCAGGGAATGGCAGGATGGTGACTGTAAGTTTTGAATAAG
CAACGGCTAATTACGTGCCAGCAGCCGCGGTAACACGTAAGTTGCGAGCGTTGTTCGGAATTATTGGGCGTAAAGGGCAT
GTAGGCGGACCGGCAAGCTTGGTGTGGAATCCCGTGGCTTAACCACGGAACTGCATTGAGAACTACCGGACTAGAGTGAG
TGAGGGGGAGCCGGAATTCCAGGTGTAGGGGTGAAATCTGTAGATATCTGGAAGAACACCAATGGCGAAGGCAGGCTTCT
ATCACATGACTGACGCTGAGGTGCGAAGGTGCGGGGATCAAACAGGATTAGATACCCCTGTAGTCC
>t0008026_III-5;size=9;
CCTACGGGAGGCTGCAGTGAGGAATATTGGTCAATGGGCGGAAGCCTGAACCAGCCAAGTCGCGTGAAGGAAGAAGGTAT
TATGTATTGTAAACTTCTTTAGCTGTGGAGCAATAAGGGCTATGCATAGCCTGATGAGAGTACACAGAGAATAAGGATCG
GCTAACTCCGTGCCAGCAGCCGCGGTAATACGGAGGATCCGAGCGTTATCCGGATTTATTGGGTTTAAAGGGTGCGCAGG
CGGCGTTTTAAGTCAGTGGTAAAATCGTGGGGCTCAACCCCATCCTGCCATTGATACTGGAGCGCTTGATTGCGGTCGAG
GTTTGCGGAATTCGTCGTGTAGCGGTGAAATGCATAGATATGACGAAGAACACCGATTGCGTAGGCAGCAGACCAGGCCG
TAAATGACGCTCATGCACGAAAGTGCGGGGATCGAACAGGATTAGATACCCTAGTAGTCC
>t0029885_III-5;size=9;
CCTACGGGGGGCTGCAGCTAAGAATATTCCGCAATGGACGAAAGTCTGACGGAGCGACGCCGCGTGGATGATGAAGGCCG
GAAGGTTGTAAAATCCTTTTGAAACCGAGGAATAAGCCGTGCAGGGAATGGCACGGTGGTGACTGTAAGTTTTGAATAAG
CAACGGCTAATTACGTGCCAGCAGCCGCGGTAACACGTAAGTTGCGAGCGTTGTTCGGAATTATTGGGCGTAAAGGGCAT
GTAGGCGGACCGGCAAGCTTGGTGTGGAATACCGTGGCTCAACCACGGAATTGCATTGAGAACTACCGGACTAGAGTTAG
TGAGGGGGAGCCGGAATTCCAGGTGTAGGGGTGAAATCTGTAGATATCTGGAAGAACACCAATGGCGAAGGCAGGCTTCT
ATCACATGACTGACGCTGAGGTGCGAAGGTGCGGGGAGCAAACAGGATTAGATACCCCGGTAGTCC
>t0011878_III-5;size=9;
CCTACGGGGGGCTGCAGTGAGGAATATTGGACAATGGGGGCAACCCTGATCCAGCCAAACCGCGTGAAGGACGAAGGCCC
TAGTGGTCGTAAACTTCTTTTGCTTGGGGATAACTGAAGGTATGCATACCATCTTGAAGGTACCAAGCGAATAAGCACCG
GCTAACTCCGTGCCAGCAGCCGCGGTAATACGGAGGGTGCAGGCGTTATCCGGAATTATTAGGTTTAAAGGGTGCGCAGG
CGGACAGCTAAGTCGGCGGTGAAATACCGGGGCCCAACCCCGGGGCTGCCATCGATACTGACAGTCTTGAGTGCGGACGA
GGAAGGCGGAATGTGGCGTGTAGCGGTGAAATGCTTAGATATGCCACAGAACACCGATTGCGAAGGCAGCCTTCCAGTGC
GCCACTGACGCTCATGCACGAAAGCGCGGGTAGCGAACAGGATTAGATACCCTGGTAGTCC
>t0020230_III-5;size=9;
CCTACGGGGGGCTGCAGTGAGGAATATTGGACAATGGGGGCAACCCTGATCCAGCCAAACCGCGTGAAGGACGAAGGCCC
TAGTGGTCGTAAACTTCTTTTGCTTGGGGATAACTGAAGGTATGCATACCATCTTGAAGGTACCAAGCGAATAAGCACCG
GCTAACTCCGTGCCAGCAGCCGCGGTAATACGGAGGGTGCAGGCGTTATCCGGAATTATTAGGTTTAAAGGGTGCGCAGG
CGGACAGCTAAGTCGGCGGTGAAATACCGGGGCCCAACCCCGGGGCTGCCATCGATACTGACAGTCTTGAGTGCGGACGA
GGAAGGCGGAATGTGGCGTGTAGCGGTGAAATGCTTAGATATGCCACAGAACACCGATTGCGAAGGCAGCCTTCCAGTGC
GCCACTGACGCTCATGCACGAAAGCGCGGGTAGCGAACAGGATTAGATACCCGAGTAGTCC
>t0009026_III-5;size=9;
CCTACGGGAGGCTGCAGTGAGGAATATTGGACAATGGGGGCAACCCTGATCCAGCCAAACCGCGTGAAGGACGAAGGCCC
TAGTGGTCGTAAACTTCTTTTGCTTGGGGATAACTGAAGGTATGCATACCATCTTGAAGGTACCAAGCGAATAAGCACCG
GCTAACTCCGTGCCAGCAGCCGCGGTAATACGGAGGGTGCAGGCGTTATCCGGAATTATTAGGTTTAAAGGGTGCGCAGG
CGGACAGTTAAGTCGGCGGTGAAATACCGGGGCCCAACCCCGGGGCTGCCATCGATACTGACAGTCTTGAGTGCGGACGA
GGAAGGCGGAATGTGGCGTGTAGCGGTGAAATGCTTAGATATGCCACAGAACACCGATTGCGAAGGCAGCCTTCCAGTGC
GCCACTGACGCTCATGCACGAAAGCGCGGGTAGCGAACAGGATTAGATACCCTAGTAGTCC
>t0019742_III-5;size=9;
CCTACGGGGGGCAGCAGTAAGGAATATTGGGCAATGGACGGAAGTCTGACCCAGCCATGCCGCGTGAAGGAATAAGGCCC
TATGGGTCGTAAACTTCTTTTGCCCGGGAACAACGGGGGGCTTGCGAGTCCCCGTGAGGGTACCGGGAGAATAAGCATCG
GCTAACTCCGTGCCAGCAGCCGCGGTAATACGGAGGATGCGAGCGTTATCCGGATTCATTGGGTTTAAAGGGTGCGCAGG
CGGGATGTCAAGTCGGCGGTGAAAAGCACTGGCTCAACCAGGGTCTTGCCGTCGATACTGATGTTCTTGAGTGCGGTCGA
GGCAGGCGGAATGTGACGTGTAGCGGTGAAATGCATAGATATGTCACAGAACACCGATAGCGAAGGCAGCTTGCCAGGCC
TGCACTGACGCTCATGCACGAAAGCGTGGGGATCAAACAGGATTAGATACCCTTGTAGTCC
>t0006161_III-5;size=9;
CCTACGGGGGGCTGCAGTGAGGAATATTGGTCAATGGACGGAAGTCTGAACCAGCCATGCCGCGTGAAGGAAGGAGGCCC
TATGGGTTGTGAACTTCTTTTGCCGCAGAGTAATAAGGGTCCTGCGGGGCCTGATGAGAGTATGCGGCGAATAAGCATCG
GCTAACTCCGTGCCAGCAGCCGCGGTAATACGGAGGATGCAAGCGTTATCCGGATTTATTGGGTTTAAAGGGTGCGTAGG
CGGACGCGTAAGTCAGCGGTGAAATATCCCGGCTCAACCGGGAGGCTGCCGTTGATACTGCGCGACTGGAGTCCAAACGG
CGCCGGCGGAATATGTAATGTAGCGGTGAAATGCATAGATATTACATAGAACACCGATCGCGAAGGCAGCTGGCGAGGAT
GGTACTGACGCTGAGGCACGAAGGCGTGGGGATCAAACAGGATTAGATACCCTGGTAGTCC
>t0000233_III-5;size=9;
CCTACGGGAGGCTGCAGCTAAGAATATTCCGCAATGGACGAAAGTCTGACGGAGCGACGCCGCGTGGATGATGAAGGCCG
GAAGGTTGTAAAATCCTTTTGAAACCGAGGAATAAGTCCTGCAGGGAATGGCAGGATGGTGACTGTAAGTTTTGAATAAG
CAACGGCTAATTACGTGCCAGCAGCCGCGGTAACACGTAAGTTGCGAGCGTTGTTCGGAATTATTGGGCGTAAAGGGCAT
GTAGGCGGACCGGCAAGCTTGGTGTGGAATCCCGTGGCTTAACCACGGAACTGCATTGAGAACTACCGGACTAGAGTGAG
TGAGGGGGAGCCGGAATTCCAGGTGTAGGGGTGAAATCTGTAGATATCTGGAAGAACACCAATGGCGAAGGCAGGCTTCT
ATCACATGACTGACGCTGAGGTGCGAAGGTGCGGGGATCAAACAGGATTAGATACCCTAGTAGTCC
>t0010187_III-5;size=9;
CCTACGGGCGGCTGCAGTAGGGAATATTGCACAATGGGGGGAACCCTGATGCAGCAACGCCACGTGTGGGAAGAAGCATT
TCGGTGTGTAAACCACTGTCGTGAGGGAATAAGACCCGCCCCCGGGCGGGGTTGAATGTACCTCGAAAGGAAGCACCGGC
AAACTTCGTGCCAGCAGCCGCGGTAATACGAGGGGTGCAAGCGTTGTTCGGAATCACTGGGCGTAAAGGGAGCGTAGGCG
GAGAAGCAAGCGGTCTGTACAAGACCGGGGCCCAACCCCGGACCTGCAGACCGGACTGCTCCTCTTGGATAGTTCAGGGG
CAGGCGGAATTCCTGGTGTAGCGGTGGAATGCGTAGAGATCAGGAAGAACACCGATGGCGAAGGCAGCCTGCTGGGGACT
CATCGACGCTGAGGCTCGAAAGTGCGGGTAGCAAACAGGATTAGATACCCTAGTAGTCC
>t0000007_III-5;size=9;
CCTACGGGAGGCTGCAGCTAAGAATATTCCGCAATGGACGAAAGTCTGACGGAGCGACGCCGCGTGGATGATGAAGGCCG
GAAGGTTGTAAAATCCTTTTATGACTGAGGAATAAGTATGGTGAGAGAAACGCCATATGGTGACTGTAGGTCATGAATAA
GCAACGGCTAATTACGTGCCAGCAGCCGCGGTAACACGTAAGTTGCGAGCGTTGTTCGGAATTATTGGGCGTAAAGGGCA
TGTAGGCGGTTTTGCAAGCTTGGTGTGAAATCCCGGGGCTTAACTCCGGAATTGCGTTGAGAACTGCATAACTAGAGTCA
CTGAGGGGCAATCAGAATTCCAGGTGTAGGGGTGAAATCTGTAGATATCTGGAAGAATACCAATGGCGAAGGCAGGTTAC
CAGCAGATGACTGACGCTGAGGTGCGAAGGTGCGGGGAGCAAACAGGATTAGATACCCCGGTAGTCC
>t0019563_III-5;size=9;
CCTACGGGAGGCAGCAGCTAAGAATATTCCGCAATGGACGAAAGTCTGACGGAGCGACGCCGCGTGGATGATGAAGGCCG
GAAGGTTGTAAAATCCTTTTGAAACCGAGGAATAAGTCCTGCAGGGAATGGCAGGATGGTGACTGTAAGTTTTGAATAAG
CAACGGCTAATTACGTGCCAGCAGCCGCGGTAACACGTAAGTTGCGAGCGTTGTTCGGAATTATTGGGCGTAAAGGGCAT
GTAGGCGGACCGGCAAGCTTGGTGTGGAATCCCGTGGCTTAACCACGGAACTGCATTGAGAACTACCGGACTAGAGTGAG
TGAGGGGGAGCCGGAATTCCAGGTGTAGGGGTGAAATCTGTAGATATCTGGAAGAACACCAATGGCGAAGGCAGGCTTCT
ATCACATGACTGACGCTGAGGTGCGAAGGTGCGGGGATCAAACAGGATTAGATACCCCAGTAGTCC
>t0014367_III-5;size=9;
CCTACGGGTGGCTGCAGCTAAGAATATTCCGCAATGGACGAAAGTCTGACGGAGCGACGCCGCGTGGATGATGAAGGCCG
GAAGGTTGTAAAATCCTTTTGAAACCGAGGAATAAGCCGTGCAGGGAATGGCACGGTGGTGACTGTAAGTTTTGAATAAG
CAACGGCTAATTACGTGCCAGCAGCCGCGGTAACACGTAAGTTGCGAGCGTTGTTCGGAATTATTGGGCGTAAAGGGCAT
GTAGGCGGACCGGCAAGCTTGGTGTGGAATACCGTGGCTCAACCACGGAATTGCATTGAGAACTACCGGACTAGAGTTAG
TGAGGGGGAGCCGGAATTCCAGGTGTAGGGGTGAAATCTGTAGATATCTGGAAGAACACCAATGGCGAAGGCAGGCTTCT
ATCACATGACTGACGCTGAGGTGCGAAGGTGCGGGGAGCAAACAGGATTAGATACCCCAGTAGTCC
>t0004913_III-5;size=9;
CCTACGGGGGGCAGCAGCTAAGAATATTCCGCAATGGACGAAAGTCTGACGGAGCGACGCCGCGTGGATGATGAAGGCCG
GAAGGTTGTAAAATCCTTTTATGACTGAGGAATAAGTATGGTGAGAGAAACGCCATATGGTGACTGTAGGTCATGAATAA
GCAACGGCTAATTACGTGCCAGCAGCCGCGGTAACACGTAAGTTGCGAGCGTTGTTCGGAATTATTGGGCGTAAAGGGCA
TGTAGGCGGTTTTGCAAGCTTGGTGTGAAATCCCGGGGCTTAACTCCGGAATTGCGTTGAGAACTGCATAACTAGAGTCA
CTGAGGGGCAATCAGAATTCCAGGTGTAGGGGTGAAATCTGTAGATATCTGGAAGAATACCAATGGCGAAGGCAGGTTAC
CAGCAGATGACTGACGCTGAGGTGCGAAGGTGCGGGGAGCAAACAGGATTAGATACCCGTGTAGTCC
>t0007846_III-5;size=9;
CCTACGGGTGGCTGCAGCTAAGAATATTCCGCAATGGACGAAAGTCTGACGGAGCGACGCCGCGTGGATGATGAAGGTCG
GAAGATTGTAAAATCCTTTTATGACTGAGGAATAAGTCTGTTGAGAGAAACGGCAGATGGTGACTGTAGGTCATGAATAA
GCAACGGCTAATTACGTGCCAGCAGCCGCGGTAACACGTAAGTTGCGAGCGTTGTTCGGAATTATTGGGCGTAAAGGGCA
TGTAGGCGGTTTTGCAAGCTTGGTGTGAAATCCCGGAGCTCAACTCCGGAATTGCGTTGAGAACTGCATAACTAGAGTCA
CTGAGGGGCAATCAGAATTCCAGGTGTAGGGGTGAAATCTGTAGATATCTGGAAGAATACCAATGGCGAAGGCAGGTTAC
CAGCAGATGACTGACGCTGAGGTGCGAAGGTGCGGGGAGCAAACAGGATTAGATACCCGTGTAGTCC
>t0015631_III-5;size=9;
CCTACGGGTGGCTGCAGTGGGGAATATTGCACAATGGGCGCAAGCCTGATGCAGCGATGCCGCGTGAGGGAAGAAGGTTT
TCGGATTGTAAACCTCTGTCAAAAGGGACGATAATGACGGTACCTTAGAAGGAAGCTCCGGCTAACTACGTGCCAGCAGC
CGCGGTAATACGTAGGGAGCGAGCGTTATCCGGAATTACTGGGTGTAAAGGGAGTGTAGGCGGGACTGCAAGTCAGATGT
GAAAACTACCGGCTCAACTGGTAGACTGCATTTGAAACTGTGGTTCTTGAGTGAAGTAGAGGTAAGCGGAATTCCTAGTG
TAGCGGTGAAATGCGTAGATATTAGGAGGAACATCAGTGGCGAAGGCGGCTTACTGGGCTTTAACTGACGCTGAGGCTCG
AAAGCGTGGGGAGCAAACAGGATTAGATACCCTAGTAGTCC
>t0012386_III-5;size=9;
CCTACGGGCGGCAGCAGTGAGGAATATTGGTCAATGGGCGAGAGCCTGAACCAGCCATGTCGCGTGGAGGAATAAGGATC
TATGGTTCGTAAACTCCTTTTGCGGGGGGATAAAGTGCGGGACGTGTCCCGCTTTGCAGGTACCCCGCGAATAAGCATCG
GCTAACTCCGTGCCAGCAGCCGCGGTAATACGGAGGATGCGAGCGTTATCCGGATTTATTGGGTTTAAAGGGTGCGTAGG
CGGCCCCTTAAGTCGGCGGTGAAATTTCCGGGCTCAACCCGGTCACTGCCGTCGAAACTGGGGGGCTTGAGTGCGTTTGG
GGTGGCTGGAATGTGCGGTGTAGCGGTGAAATGCATAGATATCGCACAGAACGCCGATCGCGGAGGCAGGTCACCAAGCC
GCAACTGACGCTGAGGCACGAAAGCGCGGGGATCGAACAGGATTAGATACCCCAGTAGTCC
>t0001788_III-5;size=9;
CCTACGGGCGGCTGCAGCTAAGAATATTCCGCAATGGACGAAAGTCTGACGGAGCGACGCCGCGTGGATGATGAAGGCCG
GAAGGTTGTAAAATCCTTTTGAAACCGAGGAATAAGTCCTGCAGGGAATGGCAGGGCGGTGACTGTAAGTTTTGAATAAG
CAACGGCTAATTACGTGCCAGCAGCCGCGGTAACACGTAAGTTGCGAGCGTTGTTCGGAATTATTGGGCGTAAAGGGCAT
GTAGGCGGACCGGCAAGCTTGGTGTGGAATCCCGTGGCTTAACCACGGAACTGCATTGAGAACTACCGGACTAGAGTGAG
TGAGGGGGAGCCGGAATTCCAGGTGTAGGGGTGAAATCTGTAGATATCTGGAAGAACACCAATGGCGAAGGCAGGCTTCT
ATCACATGACTGACGCTGAGGTGCGAAGGTGCGGGGATCAAACAGGATTAGATACCCGGGTAGTCC
>t0014792_III-5;size=9;
CCTACGGGAGGCTGCAGTGAGGAATATTGGACAATGGGGGCAACCCTGATCCAGCCAAACCGCGTGAGGGATGAAGGTCC
TACGGATCGTAAACCTCTTTTATGTGGGAATAATTAGTGGAACGTGTTCCACTTTGAAGGTACCACTTGAATAAGCATCG
GCTAACTCCGTGCCAGCAGCCGCGGTAATACGGAGGATGCAGGCGTTATCCGGATTTATTAGGTTTAAAGGGTGCGCAGG
CGGGACATTAAGTCGGTGGTGAAATACCGTGGCCCAACCACGGGGCTGCCATCGATACTGATGACCTTGAGTGCGTGTGA
CGTAGGCGGAATGTGGAGTGTAGCGGTGAAATGCTTAGATATTCCACAGAACACCGATTGCGAAGGCAGCCTACGAATGC
GTAACTGACGCTCATGCACGAAAGCGCGGGTAGCGAACAGGATTAGATACCCTTGTAGTCC
>t0021143_III-5;size=9;
CCTACGGGCGGCTGCAGTGAGGAATATTGGTCAATGGACGAGAGTCTGAACCAGCCAAGTAGCGTGCAGGATGACGGCCC
TATGGGTTGTAAACTGCTTTTGTACGGGAATAAAGTGACCTACGTGTAGGTTTTTGCATGTACCGTAAGAATAAGGACCG
GCTAATTCCGTGCCAGCAGCCGCGGTAATACGGAAGGTCCGGGCGTTATCCGGATTTATTGGGTTTAAAGGGAGCGTAGG
CCGTGCTTTAAGCGTGTTGTGAAATGTAGGCGCCCAACGTCTGCACTGCAGCGCGAACTGGAGCACTTGAGTACGCAGGA
AGTAGGCGGAATTCGTCGTGTAGCGGTGAAATGCTTAGATATGACGAAGAACTCCGATTGGGAAGCCAGCTTACTGTAGC
GCCACTGACGCTGATGCTCGAAAGCGTGGGTATCGAACAGGATTAGATACCCCAGTAGTCC
>t0011579_III-5;size=9;
CCTACGGGAGGCTGCAGTGAGGAATATTGGTCAATGGGGGGAACCCTGAACCAGCCATGCCGCGTGGAGGAAGACGGCCC
TACGGGTTGTAAACTCCTTTAGCACGGGAATAAACTCAGTCACGCGTGACTGATTGAAGGTACCGTGAGAATAAGCATCG
GCTAACTCCGTGCCAGCAGCCGCGGTAATACGGAGGATGCAGGCGTTATCCGGATTTATTAGGTTTAAAGGGTGCGTAGG
CGGCCCGGTAAGTCAGCGTTGAAAGTCTGCGGCTCAACCGTAGAATTGGCATTGATACTGTCGGGCTCGGATGCGGTGGA
AGTAGGCGGAATGTGCAGTGTAGCGGTGAAATGCTTAGATATTGTACAGAACACCGATTGCGAAGGCAGCTTACTATACC
GTTATTGACGCTGAGGCACGAAAGCGCGGGGATCGAACAGGATTAGATACCCGTGTAGTCC
>t0007236_III-5;size=9;
CCTACGGGCGGCTGCAGTGAGGAATATTGGTCAATGGGCGAGAGCCTGAACCAGCCATGTCGCGTGGAGGAATAAGGATC
TATGGTTCGTAAACTCCTTTTGCGGGGGGATAAAGTGCGGGACGTGTCCCGCTTTGCAGGTACCCCGCGAATAAGCATCG
GCTAACTCCGTGCCAGCAGCCGCGGTAATACGGAGGATGCGAGCGTTATCCGGATTTATTGGGTTTAAAGGGTGCGTAGG
CGGCCCCTTAAGTCGGCGGTGAAATTTCCGGGCTCAACCCGGTCACTGCCGTCGAAACTGGGGGGCTTGAGTGCGTTTGG
GGTGGCTGGAATGTGCGGTGTAGCGGTGAAATGCATAGATATCGCACAGAACGCCGATCGCGGAGGCAGGTCACCAAGCC
GCAACTGACGCTGAGGCACGAAAGCGCGGGGATCGAACAGGATTAGATACCCCGGTAGTCC
>t0014625_III-5;size=9;
CCTACGGGCGGCTGCAGCTAAGAATATTCCGCAATGGACGAAAGTCTGACGGAGCGACGCCGCGTGGATGATGAAGGCCG
GAAGGTTGTAAAATCCTTTTGAATGAGACGAATAAGCAGGTCAGGGAATGGGCTTGTGGTGACGGTATCATTTGAATAAG
CAACGGCTAATTACGTGCCAGCAGCCGCGGTAACACGTAAGTTGCGAGCGTTGTTCGGAATTATTGGGCGTAAAGGGCAT
GTAGGCGGTTCTGCAAGCTTGGTGTGAAATCCCGGAGCTTAACTCCGGAACTGCATTGAGAACTGCAGGACTAGAATTAC
TGAAGGGCAACTGGAATTCCAAGTGTAGGGGTGAAATCTGTAGATATTTGGAAGAACACCAATGGCGAAGGCAAGTTGCT
GGCAGATAATTGACGCTGAGGTGCGAAGGTGCGGGGAGCAAACAGGATTAGATACCCCAGTAGTCC
>t0034246_III-5;size=9;
CCTACGGGCGGCAGCAGTGAGGAATATTGGTCAATGGACGCAAGTCTGAACCAGCCATGCCGCGTGCAGGAATAAGGCCC
TATGGGTCGTAAACTGCTTTTGTGGTGGAGCAATAAGTCGTACGTGTACGGCGATGAGAGTACATCACGAATAAGCATCG
GCTAACTCCGTGCCAGCAGCCGCGGTAATACGGAGGATGCAAGCGTTATCCGGATTTATTGGGTTTAAAGGGTGCGTAGG
CTGTGGTCCAAGTCAGGGGTGAAAGCCCGGAGCTCAACTCCGGAACTGCCTTTGATACTGGATTGCTGGAATACGGATGC
CGTGGGAGGAATGAGTAGTGTAGCGGTGAAATGCATAGATATTACTCAGAACACCGATTGCGAAGGCATCTCACGAATCC
GTCATTGACGCTGAGGCACGAAAGCGTGGGGATCAAACAGGATTAGATACCCTAGTAGTCC
>t0005594_III-5;size=9;
CCTACGGGCGGCTGCAGTGGGGAATATTGGACAATGGGGGAAACCCTGATCCAGCGACGCCGCGTGAGTGAAGAAGTATT
TCGGTATGTAAAGCTCTATCAGCAAGGAAGAAAATGACGGTACTTGACTAAGAAGCCCCGGCTAACTACGTGCCAGCAGC
CGCGGTAATACGTAGGGGGCAAGCGTTATCCGGATTTACTGGGTGTAAAGGGAGCGTAGACGGTATGGCAAGTCTGAAGT
GAAATGCATGGGCTCAACCCATGAACTGCTTTGGAAACTGTCAAACTAGAGTGCAGGAGAGGTAAGTGGAATTCCTAGTG
TAGCGGTGAAATGCGTAGATATTAGGAGGAACACCAGTGGCGAAGGCGGCTTACTGGACTGTAACTGACGTTGAGGCTCG
AAAGCGTGGGGAGCAAACAGGATTAGATACCCTAGTAGTCC
>t0028859_III-5;size=9;
CCTACGGGAGGCTGCAGGTACCAGGCGAATAAGCATCGGCTAACTCCGTGCCAGCAGCCGCGGTAATACGGAGGATGCGA
GCGTTATCCGGATTCATTGGGTTTAAAGGGTGCGCAGGCGGCCATGTAAGTCAGCGGTGAAAGCCAGGGGCCCAACCCCG
GAAGTGCCGTTGATACTGCATGGCTGGAATGCGGTCGAGGCGGGCGGAATGTGACGTGTAGCGGTGAAATGCATAGATAT
GTCACAGAACTCCGATAGCGAAGGCAGCTCGCCAGGCCTGCATTGACGCTCAGGCACGAAAGCGTGGGGATCAAACAGGA
TTAGATACCCTAGTAGTCC
>t0008693_III-5;size=9;
CCTACGGGGGGCTGCAGCTAAGAATATTCCGCAATGGACGAAAGTCTGACGGAGCGACGCCGCGTGGATGATGAAGGTCG
GAAGATTGTAAAATCCTTTTATGACTGAGGAATAAGTCTGTTGAGAGAAACGGCAGATGGTGACTGTAGGTCATGAATAA
GCAACGGCTAATTACGTGCCAGCAGCCGCGGTAACACGTAAGTTGCGAGCGTTGTTCGGAATTATTGGGCGTAAAGGGCA
TGTAGGCGGTTTTGCAAGCTTGGTGTGAAATCCCGGAGCTCAACTCCGGAATTGCGTTGAGAACTGCATAACTAGAGTCA
CTGAGGGGCAATCAGAATTCCAGGTGTAGGGGTGAAATCTGTAGATATCTGGAAGAATACCAATGGCGAAGGCAGGTTAC
CAGCAGATGACTGACGCTGAGGTGCGAAGGTGCGGGGAGCAAACAGGATTAGATACCCGGGTAGTCC
>t0001042_III-5;size=9;
CCTACGGGGGGCTGCAGTAGGGAATATTGCACAATGGGGGGAACCCTGATGCAGCAACGCCACGTGTGGGAAGAAGCATT
TCGGTGTGTAAACCACTGTCGTGAGGGAATAAGACCCGCCCCCGGGCGGGGTTGAATGTACCTCGAAAGGAAGCACCGGC
AAACTTCGTGCCAGCAGCCGCGGTAATACGAGGGGTGCAAGCGTTGTTCGGAATCACTGGGCGTAAAGGGAGCGTAGGCG
GAGAAGCAAGCGGTCTGTACAAGACCGGGGCCCAACCCCGGACCTGCAGACCGGACTGCTCCTCTTGGATAGTTCAGGGG
CAGGCGGAATTCCTGGTGTAGCGGTGGAATGCGTAGAGATCAGGAAGAACACCGATGGCGAAGGCAGCCTGCTGGGGACT
CATCGACGCTGAGGCTCGAAAGTGCGGGTAGCAAACAGGATTAGATACCCGGGTAGTCC
>t0015941_III-5;size=9;
CCTACGGGTGGCTGCAGTAGGGAATCTTCGGCAATGGGGGCAACCCTGACCGAGCAACGCCGCGTGAGTGAAGAAGGTTT
TCGGATCGTAAAGCTCTGTTGTAAGAGAAGAACGTGTGTGAGAGTGGAAAGTTCACACAGTGACGGTAACTTACCAGAAA
GGGACGGCTAACTACGTGCCAGCAGCCGCGGTAATACGTAGGTCCCGAGCGTTGTCCGGATTTATTGGGCGTAAAGCGAG
CGCAGGCGGTTTAATAAGTCTGAAGTTAAAGGCAGTGGCTTAACCATTGTTCGCTTTGGAAACTGTTAGACTTGAGTGCA
GAAGGGGAGAGTGGAATTCCATGTGTAGCGGTGAAATGCGTAGATATATGGAGGAACACCGGTGGCGAAAGCGGCTCTCT
GGTCTGTAACTGACGCTGAGGCTCGAAAGCGTGGGGAGCAAACAGGATTAGATACCCGTGTAGTCC
>t0023793_III-5;size=9;
CCTACGGGGGGCTGCAGTGAGGAATATTGGACAATGGGGGCAACCCTGATCCAGCCAAACCGCGTGAAGGACGAAGGCCC
TAGTGGTCGTAAACTTCTTTTGCTTGGGGATAACTGAAGGTATGCATACCATCTTGAAGGTACCAAGCGAATAAGCACCG
GCTAACTCCGTGCCAGCAGCCGCGGTAATACGGAGGGTGCAGGCGTTATCCGGAATTATTAGGTTTAAAGGGTGCGCAGG
CGGACAGTTAAGTCGGCGGTGAAATACCGGGGCCCAACCCCGGGGCTGCCATCGATACTGACAGTCTTGAGTGCGGACGA
GGAAGGCGGAATGTGGCGTGTAGCGGTGAAATGCTTAGATATGCCACAGAACACCGATTGCGAAGGCAGCCTTCCAGTGC
GCCACTGACGCTCATGCACGAAAGCGCGGGTAGCGAACAGGATTAGATACCCCAGTAGTCC
>t0011999_III-5;size=9;
CCTACGGGGGGCTGCAGTGAGGAATATTGGTCAATGGGCGAGAGCCTGAACCAGCCAAGTAGCGTGCAGGATGACGGCCC
TATGGGTTGTAAACTGCTTTTGTGCGGGAATAACGTTGCGCTCGTGAGCGCAAGTGCATGTACCGTACGAATAAGGATCG
GCTAACTCCGTGCCAGCAGCCGCGGTAATACGGAGGATCCGAGCGTTATCCGGATTTATTGGGTTTAAAGGGAGCGTAGG
CGGAAGATCAAGTCAGCTGTGAAATGTAGATGCTCAACATCTGCACTGCAGTTGAAACTGGTTTTCTTGAGTGCGTAAGG
GGCAGGCGGAATTCGTCGTGTAGCGGTGAAATGCTTAGATATGACGAAGAACTCCGATCGCGAAGGCAGCTTGCCGGGCC
GCAACTGACGCTGAAGCTCGAAGGTGCGGGTATCGAACAGGATTAGATACCCTAGTAGTCC
>t0011700_III-5;size=9;
CCTACGGGAGGCAGCAGTGAGGAATATTGGTCAATGGGCGAGAGCCTGAACCAGCCATGTCGCGTGGAGGAATAAGGATC
TATGGTTCGTAAACTCCTTTTGCGGGGGGATAAAGTGCGGGACGTGTCCCGCTTTGCAGGTACCCCGCGAATAAGCATCG
GCTAACTCCGTGCCAGCAGCCGCGGTAATACGGAGGATGCGAGCGTTATCCGGATTTATTGGGTTTAAAGGGTGCGTAGG
CGGCCCCTTAAGTCGGCGGTGAAATTTCCGGGCTCAACCCGGTCACTGCCGTCGAAACTGGGGGGCTTGAGTGCGTTTGG
GGTGGCTGGAATGTGCGGTGTAGCGGTGAAATGCATAGATATCGCACAGAACGCCGATCGCGGAGGCAGGTCACCAAGCC
GCAACTGACGCTGAGGCACGAAAGCGCGGGGATCGAACAGGATTAGATACCCCAGTAGTCC
>t0008378_III-5;size=9;
CCTACGGGAGGCAGCAGTGAGGAATATTGGTCAATGGGCGAGAGCCTGAACCAGCCATGTCGCGTGGAGGAATAAGGATC
TATGGTTCGTAAACTCCTTTTGCGGGGGGATAAAGTGCGGGACGTGTCCCGCTTTGCAGGTACCCCGCGAATAAGCATCG
GCTAACTCCGTGCCAGCAGCCGCGGTAATACGGAGGATGCGAGCGTTATCCGGATTTATTGGGTTTAAAGGGTGCGTAGG
CGGCCCCTTAAGTCGGCGGTGAAATTTCCGGGCTCAACCCGGTCACTGCCGTCGAAACTGGGGGGCTTGAGTGCGTTTGG
GGTGGCTGGAATGTGCGGTGTAGCGGTGAAATGCATAGATATCGCACAGAACGCCGATCGCGGAGGCAGGTCACCAAGCC
GCAACTGACGCTGAGGCACGAAAGCGCGGGGATCGAACAGGATTAGATACCCTAGTAGTCC
>t0004320_III-5;size=9;
CCTACGGGCGGCTGCAGTAGGGAATATTGCACAATGGGGGGAACCCTGATGCAGCAACGCCACGTGTGGGAAGAAGCATT
TCGGTGTGTAAACCACTGTCGTGAGGGAATAAGACCCGCCCCCGGGCGGGGTTGAATGTACCTCGAAAGGAAGCACCGGC
AAACTTCGTGCCAGCAGCCGCGGTAATACGAGGGGTGCAAGCGTTGTTCGGAATCACTGGGCGTAAAGGGAGCGTAGGCG
GAGAAGCAAGCGGTCTGTACAAGACCGGGGCCCAACCCCGGACCTGCAGACCGGACTGCTCCTCTTGGATAGTTCAGGGG
CAGGCGGAATTCCTGGTGTAGCGGTGGAATGCGTAGAGATCAGGAAGAACACCGATGGCGAAGGCAGCCTGCTGGGGACT
CATCGACGCTGAGGCTCGAAAGTGCGGGTAGCAAACAGGATTAGATACCCTTGTAGTCC
>t0002304_III-5;size=9;
CCTACGGGAGGCTGCAGTGAGGAATATTGGTCAATGGACGCAAGTCTGAACCAGCCATGCCGCGTGCAGGAATAAGGCCC
TATGGGTCGTAAACTGCTTTTGTGGTGGAGCAATAAGTCGTACGTGTACGGCGATGAGAGTACATCACGAATAAGCATCG
GCTAACTCCGTGCCAGCAGCCGCGGTAATACGGAGGATGCAAGCGTTATCCGGATTTATTGGGTTTAAAGGGTGCGTAGG
CTGTGGTCCAAGTCAGGGGTGAAAGCCCGGAGCTCAACTCCGGAACTGCCTTTGATACTGGATTGCTGGAATACGGATGC
CGTGGGAGGAATGAGTAGTGTAGCGGTGAAATGCATAGATATTACTCAGAACACCGATTGCGAAGGCATCTCACGAATCC
GTCATTGACGCTGAGGCACGAAAGCGTGGGGATCAAACAGGATTAGATACCCCGGTAGTCC
>t0004674_III-5;size=9;
CCTACGGGTGGCTGCAGTAGGGAATATTGCACAATGGGGGGAACCCTGATGCAGCAACGCCACGTGTGGGAAGAAGCATT
TCGGTGTGTAAACCACTGTCGTGAGGGAATAAGACCCGCCCCCGGGCGGGGTTGAATGTACCTCGAAAGGAAGCACCGGC
AAACTTCGTGCCAGCAGCCGCGGTAATACGAGGGGTGCAAGCGTTGTTCGGAATCACTGGGCGTAAAGGGAGCGTAGGCG
GAGAAGCAAGCGGTCTGTACAAGACCGGGGCCCAACCCCGGACCTGCAGACCGGACTGCTCCTCTTGGATAGTTCAGGGG
CAGGCGGAATTCCTGGTGTAGCGGTGGAATGCGTAGAGATCAGGAAGAACACCGATGGCGAAGGCAGCCTGCTGGGGACT
CATCGACGCTGAGGCTCGAAAGTGCGGGTAGCAAACAGGATTAGATACCCTAGTAGTCC
>t0004633_III-5;size=9;
CCTACGGGCGGCAGCAGTGAGGAATATTGGTCAATGGACGGAAGTCTGAACCAGCCATGCCGCGTGAAGGAAGAATGCCC
TATGGGTTGTAAACTTCTTTTGTGCGAGAGTAATAAGGGGGGTGCGCCCCCCGATGAGAGTATCGTACGAATAAGCATCG
GCTAACTCCGTGCCAGCAGCCGCGGTAATACGGAGGATGCAAGCGTTATCCGGATTTATTGGGTTTAAAGGGTGCGTAGG
CGGACCTTTAAGTCAGCGGTGAAATATCCCGGCTCAACCGGGAGGCTGCCGTTGATACTGGAGGACTTGAGGGCGAACGG
CGCCGGCGGAATATGTCATGTAGCGGTGAAATGCATAGATATGACATAGAACACCGATCGCGAAGGCAGCTGGCGAGGAC
GCGACTGACGCTGAGGCACGAAGGTGCGGGGATCAAACAGGATTAGATACCCGAGTAGTCC
>t0006400_III-5;size=9;
CCTACGGGAGGCTGCAGGTACCAGGCGAATAAGCATCGGCTAACTCCGTGCCAGCAGCCGCGGTAATACGGAGGATGCGA
GCGTTATCCGGATTCATTGGGTTTAAAGGGTGCGCAGGCGGCCATGTAAGTCAGCGGTGAAAGCCAGGGGCCCAACCCCG
GAAGTGCCGTTGATACTGCACGGCTGGAATGCGGTCGAGGCGGGCGGAATGTGACGTGTAGCGGTGAAATGCATAGATAT
GTCACAGAACTCCGATAGCGAAGGCAGCTCGCCAGGCCTGCATTGACGCTCAGGCACGAAAGCGTGGGGATCAAACAGGA
TTAGATACCCCGGTAGTCC
>t0012613_III-5;size=9;
CCTACGGGGGGCTGCAGTCGAGAATCTTCCGCAATGGGCGAAAGCCTGACGGAGCGATGCCGCGTGAGGGACGAAGGCCT
TCGGGTCGTAAACCTCTGTCACCCGGGACGAACGCAACGACGGTACCGGGAGAGGAAGCCACGGCTAACTACGTGCCAGC
AGCCGCGGTAACACGTAGGTGGCGAGCGTTATTCGGATTCACTGGGCGTAAAGGGTCCGCAGGGGGCCCTCCAAGCCCGC
CGTGAAACCCCGGGGCTCAACCCCGGGCTTGCGGCGGGGACTGGCGGGCTGGAGTGCGCGATGGGCAGACGGAACACCAG
GTGTAGCGGTGGAATGCGTAGATATCTGGTGGAACACCGATGGCGAAGGCGGTCTGCTGGCGCGTCACTGACCCTCATGG
ACGAAAGCGTGGGTAGCAAACAGGATTAGATACCCTAGTAGTCC
>t0030081_III-5;size=9;
CCTACGGGCGGCTGCAGTGGGGAATATTGCACAATGGGCGCAAGCCTGATGCAGCGATGCCGCGTGAGGGAAGAAGGTTT
TCGGATTGTAAACCTCTGTCAAAAGGGACGATAATGACGGTACCTTAGAAGGAAGCTCCGGCTAACTACGTGCCAGCAGC
CGCGGTAATACGTAGGGAGCGAGCGTTATCCGGAATTACTGGGTGTAAAGGGAGTGTAGGCGGGACTGCAAGTCAGATGT
GAAAACTACCGGCTCAACTGGTAGACTGCATTTGAAACTGTGGTTCTTGAGTGAAGTAGAGGTAAGCGGAATTCCTAGTG
TAGCGGTGAAATGCGTAGATATTAGGAGGAACATCAGTGGCGAAGGCGGCTTACTGGGCTTTAACTGACGCTGAGGCTCG
AAAGCGTGGGGAGCAAACAGGATTAGATACCCTAGTAGTCC
>t0001348_III-5;size=9;
CCTACGGGCGGCTGCAGTGAGGAATATTGGTCAATGGGCGGAAGCCTGAACCAGCCATGTCGCGTGCAGGACTACGGCCC
TACGGGTCTTAAACTGCTTTTGATTGGGGATAAAGTGGGGGACGCGTCCCCTATTGCAGGTACCAATCGAATAAGGATCG
GCTAACTCCGTGCCAGCAGCCGCGGTAATACGGAGGATCCGAGCGTTATCCGGATTTATTGGGTTTAAAGGGTGCGTAGG
CGGGCTGTTAAGTCAGCGGTGAAACCCCCGGGCTCAACCCGGGGACTGCCATTGAAACTGGCGGCCTAGAGTACGTTGGG
AGTGCGCGGAATGTGTGGTGTAGCGGTGAAATGCATAGATATCACACAGAACACCGATCGCGAAGGCAGCGCACTACGCC
GCAACTGACGCTGAGGCACGAAGGCGCGGGGATCGAACAGGATTAGATACCCTAGTAGTCC
>t0004194_III-5;size=9;
CCTACGGGAGGCTGCAGTGGGGAATATTGGACAATGGGGGAAACCCTGATCCAGCGACGCCGCGTGAGTGAAGAAGTATT
TCGGTATGTAAAGCTCTATCAGCAAGGAAGAAAATGACGGTACTTGACTAAGAAGCTCCGGCTAAATACGTGCCAGCAGC
CGCGGTAATACGTATGGAGCAAGCGTTATCCGGATTTACTGGGTGTAAAGGGAGCGTAGACGGCAAAGCAAGTCTGAAGT
GAAATCCCGGGGCTCAACCCCGGAACTGCTTTGGAAACTGTTTAGCTAGAGTGCAGGAGAGGTAAGCGGAATTCCTAGTG
TAGCGGTGAAATGCGTAGATATTAGGAGGAACACCAGTGGCGAAGGCGGCTTACTGGACTGTAACTGACGTTGAGGCTCG
AAAGCGTGGGGAGCAAACAGGATTAGATACCCGTGTAGTCC
>t0007976_III-5;size=9;
CCTACGGGCGGCAGCAGTGAGGAATATTGGTCAATGGGGGGAACCCTGAACCAGCCATGCCGCGTGGAGGAAGACGGCCC
TACGGGTTGTAAACTCCTTTAGCACGGGAATAAACTCAGTCACGCGTGACTGATTGAAGGTACCGTGAGAATAAGCATCG
GCTAACTCCGTGCCAGCAGCCGCGGTAATACGGAGGATGCAGGCGTTATCCGGATTTATTAGGTTTAAAGGGTGCGTAGG
CGGCCCGGTAAGTCAGCGTTGAAAGTCTGCGGCTCAACCGTAGAATTGGCATTGATACTGTCGGGCTCGGATGCGGTGGA
AGTAGGCGGAATGTGCAGTGTAGCGGTGAAATGCTTAGATATTGTACAGAACACCGATTGCGAAGGCAGCTTACTATACC
GTTATTGACGCTGAGGCACGAAAGCGCGGGGATCGAACAGGATTAGATACCCCAGTAGTCC
>t0000620_III-5;size=9;
CCTACGGGAGGCTGCAGCTAAGAATATTCCGCAATGGACGAAAGTCTGACGGAGCGACGCCGCGTGGATGATGAAGGCCG
GAAGGTTGTAAAATCCTTTTATGACTGAGGAATAAGTATGGTGAGAGAAACGCCATATGGTGACTGTAGGTCATGAATAA
GCAACGGCTAATTACGTGCCAGCAGCCGCGGTAACACGTAAGTTGCGAGCGTTGTTCGGAATTATTGGGCGTAAAGGGCA
TGTAGGCGGTTTTGCAAGCTTGGTGTGAAATCCCGGGGCTTAACTCCGGAATTGCGTTGAGAACTGCATAACTAGAGTCA
CTGAGGGGCAATCAGAATTCCAGGTGTAGGGGTGAAATCTGTAGATATCTGGAAGAATACCAATGGCGAAGGCAGGTTAC
CAGCAGATGACTGACGCTGAGGTGCGAAGGTGCGGGGAGCAAACAGGATTAGATACCCGGGTAGTCC
>t0001487_III-5;size=9;
CCTACGGGTGGCTGCAGTGAGGAATATTGGTCAATGGACGGAAGTCTGAACCAGCCATGCCGCGTGAAGGAAGAATGCCC
TATGGGTTGTAAACTTCTTTTGTGCGAGAGTAATAAGGGGGGTGCGCCCCCCGATGAGAGTATCGTACGAATAAGCATCG
GCTAACTCCGTGCCAGCAGCCGCGGTAATACGGAGGATGCAAGCGTTATCCGGATTTATTGGGTTTAAAGGGTGCGTAGG
CGGACCTTTAAGTCAGCGGTGAAATATCCCGGCTCAACCGGGAGGCTGCCGTTGATACTGGAGGACTTGAGGGCGAACGG
CGCCGGCGGAATATGTCATGTAGCGGTGAAATGCATAGATATGACATAGAACACCGATCGCGAAGGCAGCTGGCGAGGAC
GCGACTGACGCTGAGGCACGAAGGTGCGGGGATCAAACAGGATTAGATACCCGTGTAGTCC
>t0003227_III-5;size=9;
CCTACGGGGGGCTGCAGTGAGGAATATTGGTCAATGGGCGAGAGCCTGAACCAGCCAAGTAGCGTGCAGGATGACGGCCC
TATGGGTTGTAAACTGCTTTTGTGCGGGAATAACGTTGCGCTCGTGAGCGCAAGTGCATGTACCGTACGAATAAGGATCG
GCTAACTCCGTGCCAGCAGCCGCGGTAATACGGAGGATCCGAGCGTTATCCGGATTTATTGGGTTTAAAGGGAGCGTAGG
CGGAAGATCAAGTCAGCTGTGAAATGTAGATGCTCAACATCTGCACTGCAGTTGAAACTGGTTTTCTTGAGTGCGTAAGA
GGCAGGCGGAATTCGTCGTGTAGCGGTGAAATGCTTAGATATGACGAAGAACTCCGATCGCGAAGGCAGCTTGCCGGGCC
GCAACTGACGCTGAAGCTCGAAGGTGCGGGTATCGAACAGGATTAGATACCCTAGTAGTCC
>t0003088_III-5;size=9;
CCTACGGGCGGCAGCAGTAAGGAATATTGGGCAATGGACGGAAGTCTGACCCAGCCATGCCGCGTGAAGGAATAAGGCCC
TATGGGTCGTAAACTTCTTTTGCCCGGGAACAACGGGGGGCTTGCGAGTCCCCGTGAGGGTACCGGGAGAATAAGCATCG
GCTAACTCCGTGCCAGCAGCCGCGGTAATACGGAGGATGCGAGCGTTATCCGGATTCATTGGGTTTAAAGGGTGCGCAGG
CGGGATGTCAAGTCGGCGGTGAAAAGCACTGGCTCAACCAGGGTCTTGCCGTCGATACTGATGTTCTTGAGTGCGGTCGA
GGCAGGCGGAATGTGACGTGTAGCGGTGAAATGCATAGATATGTCACAGAACACCGATAGCGAAGGCAGCTTGCCAGGCC
TGCACTGACGCTCATGCACGAAAGCGTGGGGATCAAACAGGATTAGATACCCGGGTAGTCC
>t0003741_III-5;size=9;
CCTACGGGAGGCTGCAGTGGGGAATATTGGACAATGGGGGAAACCCTGATCCAGCGACGCCGCGTGAGTGAAGAAGTATT
TCGGTATGTAAAGCTCTATCAGCAAGGAAGAAAATGACGGTACTTGACTAAGAAGCCCCGGCTAACTACGTGCCAGCAGC
CGCGGTAATACGTAGGGGGCAAGCGTTATCCGGATTTACTGGGTGTAAAGGGAGCGTAGACGGCATAGCAAGTCTGAAGT
GAAATGCATGGGCTCAACCCATGAACTGCTTTGGAAACTGTTAAGCTAGAGTGCAGGAGAGGTAAGTGGAATTCCTAGTG
TAGCGGTGAAATGCGTAGATATTAGGAGGAACACCAGTGGCGAAGGCGGCTTACTGGACTGTAACTGACGTTGAGGCTCG
AAAGCGTGGGGAGCAAACAGGATTAGATACCCCAGTAGTCC
>t0003522_III-5;size=9;
CCTACGGGTGGCTGCAGCTAAGAATATTCCGCAATGGACGAAAGTCTGACGGAGCGACGCCGCGTGGATGATGAAGGCCG
GAAGGTTGTAAAATCCTTTTATGACTGAGGAATAAGTATGGTGAGAGAAACGCCATATGGTGACTGTAGGTCATGAATAA
GCAACGGCTAATTACGTGCCAGCAGCCGCGGTAACACGTAAGTTGCGAGCGTTGTTCGGAATTATTGGGCGTAAAGGGCA
TGTAGGCGGTTTTGCAAGCTTGGTGTGAAATCCCGGGGCTTAACTCCGGAATTGCGTTGAGAACTGCATAACTAGAGTCA
CTGAGGGGCAATCAGAATTCCAGGTGTAGGGGTGAAATCTGTAGATATCTGGAAGAATACCAATGGCGAAGGCAGGTTAC
CAGCAGATGACTGACGCTGAGGTGCGAAGGTGCGGGGAGCAAACAGGATTAGATACCCTTGTAGTCC
>t0032352_III-5;size=9;
CCTACGGGGGGCAGCAGTAAGGAATATTGGGCAATGGACGGAAGTCTGACCCAGCCATGCCGCGTGAAGGAATAAGGCCC
TATGGGTCGTAAACTTCTTTTGCCCGGGAACAACGGGGGGCTTGCGAGTCCCCGTGAGGGTACCGGGAGAATAAGCATCG
GCTAACTCCGTGCCAGCAGCCGCGGTAATACGGAGGATGCGAGCGTTATCCGGATTCATTGGGTTTAAAGGGTGCGCAGG
CGGGATGTCAAGTCGGCGGTGAAAAGCACTGGCTCAACCAGGGTCTTGCCGTCGATACTGATGTTCTTGAGTGCGGTCGA
GGCAGGCGGAATGTGACGTGTAGCGGTGAAATGCATAGATATGTCACAGAACACCGATAGCGAAGGCAGCTTGCCAGGCC
TGCACTGACGCTCATGCACGAAAGCGTGGGGATCAAACAGGATTAGATACCCTGGTAGTCC
>t0014395_III-5;size=9;
CCTACGGGAGGCTGCAGCTAAGAATATTCCGCAATGGACGAAAGTCTGACGGAGCGACGCCGCGTGGATGATGAAGGCCG
GAAGGTTGTAAAATCCTTTTATGACTGAGGAATAAGTATGGTGAGAGAAACGCCATATGGTGACTGTAGGTCATGAATAA
GCAACGGCTAATTACGTGCCAGCAGCCGCGGTAACACGTAAGTTGCGAGCGTTGTTCGGAATTATTGGGCGTAAAGGGCA
TGTAGGCGGTTTTGCAAGCTTGGTGTGAAATCCCGGAGCTTAACTCCGGAATTGCGTTGAGAACTGCATAACTAGAGTCA
CTGAGGGGCAATCAGAATTCCAGGTGTAGGGGTGAAATCTGTAGATATCTGGAAGAATACCAATGGCGAAGGCAGGTTAC
CAGCAGATGACTGACGCTGAGGTGCGAAGGTGCGGGGAGCAAACAGGATTAGATACCCCAGTAGTCC
>t0000814_III-5;size=9;
CCTACGGGGGGCAGCAGCTAAGAATATTCCGCAATGGACGAAAGTCTGACGGAGCGACGCCGCGTGGATGATGAAGGTCG
GAAGATTGTAAAATCCTTTTATGACTGAGGAATAAGTCTGTTGAGAGAAACGGCAGATGGTGACTGTAGGTCATGAATAA
GCAACGGCTAATTACGTGCCAGCAGCCGCGGTAACACGTAAGTTGCGAGCGTTGTTCGGAATTATTGGGCGTAAAGGGCA
TGTAGGCGGTTTTGCAAGCTTGGTGTGAAATCCCGGAGCTCAACTCCGGAATTGCGTTGAGAACTGCATAACTAGAGTCA
CTGAGGGGCAATCAGAATTCCAGGTGTAGGGGTGAAATCTGTAGATATCTGGAAGAATACCAATGGCGAAGGCAGGTTAC
CAGCAGATGACTGACGCTGAGGTGCGAAGGTGCGGGGAGCAAACAGGATTAGATACCCGTGTAGTCC
>t0023590_III-5;size=9;
CCTACGGGAGGCAGCAGTGAGGAATATTGGTCAATGGGCGAGAGCCTGAACCAGCCATGTCGCGTGGAGGAATAAGGATC
TATGGTTCGTAAACTCCTTTTGCGGGGGGATAAAGTGCGGGACGTGTCCCGCTTTGCAGGTACCCCGCGAATAAGCATCG
GCTAACTCCGTGCCAGCAGCCGCGGTAATACGGAGGATGCGAGCGTTATCCGGATTTATTGGGTTTAAAGGGTGCGTAGG
CGGCCCCTTAAGTCGGCGGTGAAATTTCCGGGCTCAACCCGGTCACTGCCGTCGAAACTGGGGGGCTTGAGTGCGTTTGG
GGTGGCTGGAATGTGCGGTGTAGCGGTGAAATGCATAGATATCGCACAGAACGCCGATCGCGGAGGCAGGTCACCAAGCC
GCAACTGACGCTGAGGCACGAAAGCGCGGGGATCGAACAGGATTAGATACCCGAGTAGTCC
>t0003351_III-5;size=9;
CCTACGGGCGGCTGCAGTGAGGAATATTGGTCAATGGACGCAAGTCTGAACCAGCCATGCCGCGTGCAGGAATAAGGCCC
TATGGGTCGTAAACTGCTTTTGTGGTGGAGCAATAAGTCGTACGTGTACGGCGATGAGAGTACATCACGAATAAGCATCG
GCTAACTCCGTGCCAGCAGCCGCGGTAATACGGAGGATGCAAGCGTTATCCGGATTTATTGGGTTTAAAGGGTGCGTAGG
CTGTGGTCCAAGTCAGGGGTGAAAGCCCGGAGCTCAACTCCGGAACTGCCTTTGATACTGGATTGCTGGAATACGGATGC
CGTGGGAGGAATGAGTAGTGTAGCGGTGAAATGCATAGATATTACTCAGAACACCGATTGCGAAGGCATCTCACGAATCC
GTCATTGACGCTGAGGCACGAAAGCGTGGGGATCAAACAGGATTAGATACCCCGGTAGTCC
>t0014634_III-5;size=9;
CCTACGGGGGGCAGCAGTAGGGAATCTTCGGCAATGGGGGCAACCCTGACCGAGCAACGCCGCGTGAGTGAAGAAGGTTT
TCGGATCGTAAAGCTCTGTTGTAAGAGAAGAACGTGTGTGAGAGTGGAAAGTTCACACAGTGACGGTAACTTACCAGAAA
GGGACGGCTAACTACGTGCCAGCAGCCGCGGTAATACGTAGGTCCCGAGCGTTGTCCGGATTTATTGGGCGTAAAGCGAG
CGCAGGCGGTTTAATAAGTCTGAAGTTAAAGGCAGTGGCTTAACCATTGTTCGCTTTGGAAACTGTTAGACTTGAGTGCA
GAAGGGGAGAGTGGAATTCCATGTGTAGCGGTGAAATGCGTAGATATATGGAGGAACACCGGTGGCGAAAGCGGCTCTCT
GGTCTGTAACTGACGCTGAGGCTCGAAAGCGTGGGGAGCAAACAGGATTAGATACCCCGGTAGTCC
>t0008569_III-5;size=9;
CCTACGGGGGGCTGCAGCTAAGAATATTCCGCAATGGACGAAAGTCTGACGGAGCGACGCCGCGTGGATGAAGAAGGCCG
GAAGGTTGTAAAATCCTTTTGAACATGAAGAATAAGTATTGCAGGGAATGGCAGTATGGTGACGGTAGTGTTTGAATAAG
CAACGGCTAATTACGTGCCAGCAGCCGCGGTAACACGTAAGTTGCGAGCGTTGTTCGGAATTATTGGGCGTAAAGGGTAT
GTAGGCGGTTATGCAAGCTTGTTGTGAAATCCCGGGGCTTAACTCCGGAACTGCAATGAGAACTGTGTGACTTGAATTAC
TGAAGGGCAGCTAGAATTCCATGTGTAGGGGTGAAATCTGTAGATATGTGGAAGAATACCAATGGCGAAGGCAAGCTGCT
GGCAGATGATTGACGCTGAGATACGAAGGTGCGGGGATCAAACAGGATTAGATACCCCAGTAGTCC
>t0001772_III-5;size=9;
CCTACGGGTGGCTGCAGCTAAGAATATTCCGCAATGGACGAAAGTCTGACGGAGCGACGCCGCGTGGATGATGAAGGTCG
GAAGATTGTAAAATCCTTTTATGACTGAGGAATAAGTCTGTTGAGAGAAACGGCAGATGGTGACTGTAGGTCATGAATAA
GCAACGGCTAATTACGTGCCAGCAGCCGCGGTAACACGTAAGTTGCGAGCGTTGTTCGGAATTATTGGGCGTAAAGGGCA
TGTAGGCGGTTTTGCAAGCTTGGTGTGAAATCCCGGAGCTCAACTCCGGAATTGCGTTGAGAACTGCATAACTAGAGTCA
CTGAGGGGCAATCAGAATTCCAGGTGTAGGGGTGAAATCTGTAGATATCTGGAAGAATACCAATGGCGAAGGCAGGTTAC
CAGCAGATGACTGACGCTGAGGTGCGAAGGTGCGGGGAGCAAACAGGATTAGATACCCCGGTAGTCC
>t0002559_III-5;size=9;
CCTACGGGGGGCTGCAGTGAGGAATATTGGTCAATGGGCGAGAGCCTGAACCAGCCAAGTAGCGTGCAGGATGACGGCCC
TATGGGTTGTAAACTGCTTTTGTGCGGGAATAACGGTCGACACGTGTGTTGATGTGCATGTACCGTACGAATAAGGATCG
GCTAACTCCGTGCCAGCAGCCGCGGTAATACGGAGGATCCGAGCGTTATCCGGATTTATTGGGTTTAAAGGGAGCGTAGG
CGGGAAGTCAAGTCAGCTGTGAAATGTAGGTGCTCAACGCCTGCACTGCAGTTGAAACTGGTTTTCTTGAGTGCGTAAGG
GGCAGGCGGAATTCGTCGTGTAGCGGTGAAATGCTTAGATATGACGAAGAACTCCGATCGCGAAGGCAGCTTGCCGGGCC
GCAACTGACGCTGAAGCTCGAAGGTGCGGGTATCGAACAGGATTAGATACCCCAGTAGTCC
>t0004452_III-5;size=9;
CCTACGGGGGGCTGCAGTAGGGAATCTTCGGCAATGGGGGCAACCCTGACCGAGCAACGCCGCGTGAGTGAAGAAGGTTT
TCGGATCGTAAAGCTCTGTTGTAAGAGAAGAACGTGTGTGAGAGTGGAAAGTTCACACAGTGACGGTAACTTACCAGAAA
GGGACGGCTAACTACGTGCCAGCAGCCGCGGTAATACGTAGGTCCCGAGCGTTGTCCGGATTTATTGGGCGTAAAGCGAG
CGCAGGCGGTTTAATAAGTCTGAAGTTAAAGGCAGTGGCTTAACCATTGTTCGCTTTGGAAACTGTTAGACTTGAGTGCA
GAAGGGGAGAGTGGAATTCCATGTGTAGCGGTGAAATGCGTAGATATATGGAGGAACACCGGTGGCGAAAGCGGCTCTCT
GGTCTGTAACTGACGCTGAGGCTCGAAAGCGTGGGGAGCAAACAGGATTAGATACCCCTGTAGTCC
>t0001076_III-5;size=9;
CCTACGGGTGGCTGCAGTGGGGAATATTGGACAATGGGGGAAACCCTGATCCAGCGACGCCGCGTGAGTGAAGAAGTATT
TCGGTATGTAAAGCTCTATCAGCAAGGAAGAAAATGACGGTACTTGACTAAGAAGCCCCGGCTAACTACGTGCCAGCAGC
CGCGGTAATACGTAGGGGGCAAGCGTTATCCGGATTTACTGGGTGTAAAGGGAGCGTAGACGGTATGGCAAGTCTGAAGT
GAAATGCATGGGCTCAACCCATGAACTGCTTTGGAAACTGTCAAACTAGAGTGCAGGAGAGGTAAGTGGAATTCCTAGTG
TAGCGGTGAAATGCGTAGATATTAGGAGGAACACCAGTGGCGAAGGCGGCTTACTGGACTGTAACTGACGTTGAGGCTCG
AAAGCGTGGGGAGCAAACAGGATTAGATACCCGAGTAGTCC
>t0000226_III-5;size=9;
CCTACGGGTGGCAGCAGTAGGGAATATTGCACAATGGGGGGAACCCTGATGCAGCAACGCCACGTGTGGGAAGAAGCATT
TCGGTGTGTAAACCACTGTCGTGAGGGAATAATGCTTGGTCTCGGCCAAGTTGAATGTACCTCGAAAGGAAGCACCGGCA
AACTTCGTGCCAGCAGCCGCGGTAATACGAGGGGTGCAAGCGTTGTTCGGAATCACTGGGCGTAAAGGGAGCGTAGGCGG
AGACGCAAGCAGTCTGTACAATACCGGGGCCCAACCCCGGACCTGCAGACTGGACTGTGTCTCTTGGATAGTTCAGGGGC
AGGCGGAATTCCTGGTGTAGCGGTGGAATGCGTAGAGATCAGGAAGAACACCGATGGCGAAGGCAGCCTGCTGGGGACTC
ATCGACGCTGAGGCTCGAAAGTGCGGGTAGCAAACAGGATTAGATACCCGGGTAGTCC
>t0002951_III-5;size=9;
CCTACGGGGGGCTGCAGTGAGGAATATTGGTCAATGGGGGGAACCCTGAACCAGCCATGCCGCGTGGAGGAAGACGGCCC
TACGGGTTGTAAACTCCTTTAGCACGGGAATAAACTCAGTCACGCGTGACTGATTGAAGGTACCGTGAGAATAAGCATCG
GCTAACTCCGTGCCAGCAGCCGCGGTAATACGGAGGATGCAGGCGTTATCCGGATTTATTAGGTTTAAAGGGTGCGTAGG
CGGCCCGGTAAGTCAGCGTTGAAAGTCTGCGGCTCAACCGTAGAATTGGCATTGATACTGTCGGGCTCGGATGCGGTGGA
AGTAGGCGGAATGTGCAGTGTAGCGGTGAAATGCTTAGATATTGTACAGAACACCGATTGCGAAGGCAGCTTACTATACC
GTTATTGACGCTGAGGCACGAAAGCGCGGGGATCGAACAGGATTAGATACCCTTGTAGTCC
>t0003166_III-5;size=9;
CCTACGGGGGGCTGCAGTGGGGAATATTGCACAATGGGCGCAAGCCTGATGCAGCGATGCCGCGTGAGGGAAGAAGGTTT
TCGGATTGTAAACCTCTGTCAAAAGGGACGATAATGACGGTACCTTAGAAGGAAGCTCCGGCTAACTACGTGCCAGCAGC
CGCGGTAATACGTAGGGAGCGAGCGTTATCCGGAATTACTGGGTGTAAAGGGAGTGTAGGCGGGACTGCAAGTCAGATGT
GAAAACTACCGGCTCAACCGGTAGACTGCATTTGAAACTGTGGTTCTTGAGTGAAGTAGAGGTAAGCGGAATTCCTAGTG
TAGCGGTGAAATGCGTAGATATTAGGAGGAACATCAGTGGCGAAGGCGGCTTACTGGGCTTTAACTGACGCTGAGGCTCG
AAAGCGTGGGGAGCAAACAGGATTAGATACCCCAGTAGTCC
>t0002350_III-5;size=9;
CCTACGGGTGGCTGCAGTGGGGAATATTGCACAATGGGCGCAAGCCTGATGCAGCGATGCCGCGTGAGGGAAGAAGGTTT
TCGGATTGTAAACCTCTGTCAAAAGGGACGATAATGACGGTACCTTAGAAGGAAGCTCCGGCTAACTACGTGCCAGCAGC
CGCGGTAATACGTAGGGAGCGAGCGTTATCCGGAATTACTGGGTGTAAAGGGAGTGTAGGCGGGACTGCAAGTCAGATGT
GAAAACTACCGGCTCAACTGGTAGACTGCATTTGAAACTGTGGTTCTTGAGTGAAGTAGAGGTAAGCGGAATTCCTAGTG
TAGCGGTGAAATGCGTAGATATTAGGAGGAACATCAGTGGCGAAGGCGGCTTACTGGGCTTTAACTGACGCTGAGGCTCG
AAAGCGTGGGGAGCAAACAGGATTAGATACCCCAGTAGTCC
>t0001046_III-5;size=9;
CCTACGGGGGGCTGCAGTGGGGAATATTGGACAATGGGGGAAACCCTGATCCAGCGACGCCGCGTGAGTGAAGAAGTATT
TCGGTATGTAAAGCTCTATCAGCAGGGAAGATAATGACGGTACCTGACTAAGAAGCCCCGGCTAACTACGTGCCAGCAGC
CGCGGTAATACGTAGGGGGCAAGCGTTATCCGGATTTACTGGGTGTAAAGGGAGCGTAGACGGCATGGCAAGTCTGATGT
GAAAACCCGGGGCTCAACCCCGGGACTGCATTGGAAACTGTCAGGCTAGAGTGCAGGAGAGGTAAGTGGAATTCCTAGTG
TAGCGGTGAAATGCGTAGATATTAGGAGGAACACCAGTGGCGAAGGCGGCTTACTGGACTGTAACTGACGTTGAGGCTCG
AAAGCGTGGGGAGCAAACAGGATTAGATACCCCTGTAGTCC
>t0010678_III-5;size=9;
CCTACGGGGGGCTGCAGTGGGGAATATTGCACAATGGGCGCAAGCCTGATGCAGCGATGCCGCGTGAGGGAAGAAGGTTT
TCGGATTGTAAACCTCTGTCAAAAGGGACGATAATGACGGTACCTTAGAAGGAAGCTCCGGCTAACTACGTGCCAGCAGC
CGCGGTAATACGTAGGGAGCGAGCGTTATCCGGAATTACTGGGTGTAAAGGGAGTGTAGGCGGGACTGCAAGTCAGATGT
GAAAACTACCGGCTCAACTGGTAGACTGCATTTGAAACTGTGGTTCTTGAGTGAAGTAGAGGTAAGCGGAATTCCTAGTG
TAGCGGTGAAATGCGTAGATATTAGGAGGAACATCAGTGGCGAAGGCGGCTTACTGGGCTTTAACTGACGCTGAGGCTCG
AAAGCGTGGGGAGCAAACAGGATTAGATACCCGAGTAGTCC
>t0002939_III-5;size=9;
CCTACGGGGGGCTGCAGCTAAGAATATTCCGCAATGGACGAAAGTCTGACGGAGCGACGCCGCGTGGATGATGAAGGCCG
GAAGGTTGTAAAATCCTTTTATGACTGAGGAATAAGTATGGTGAGAGAAACGCCATATGGTGACTGTAGGTCATGAATAA
GCAACGGCTAATTACGTGCCAGCAGCCGCGGTAACACGTAAGTTGCGAGCGTTGTTCGGAATTATTGGGCGTAAAGGGCA
TGTAGGCGGTTTTGCAAGCTTGGTGTGAAATCCCGGGGCTTAACTCCGGAATTGCGTTGAGAACTGCATAACTAGAGTCA
CTGAGGGGCAATCAGAATTCCAGGTGTAGGGGTGAAATCTGTAGATATCTGGAAGAATACCAATGGCGAAGGCAGGTTAC
CAGCAGATGACTGACGCTGAGGTGCGAAGGTGCGGGGAGCAAACAGGATTAGATACCCTAGTAGTCC
>t0009254_III-5;size=8;
CCTACGGGGGGCAGCAGTGAGGAATATTGGTCAATGGGCGAGAGCCTGAACCAGCCATGTCGCGTGGAGGAATAAGGATC
TATGGTTCGTAAACTCCTTTTGCGGGGGGATAAAGTGCGGGACGTGTCCCGCTTTGCAGGTACCCCGCGAATAAGCATCG
GCTAACTCCGTGCCAGCAGCCGCGGTAATACGGAGGATGCGAGCGTTATCCGGATTTATTGGGTTTAAAGGGTGCGTAGG
CGGCCCCTTAAGTCGGCGGTGAAATTTCCGGGCTCAACCCGGTCACTGCCGTCGAAACTGGGGGGCTTGAGTGCGTTTGG
GGTGGCTGGAATGTGCGGTGTAGCGGTGAAATGCATAGATATCGCACAGAACGCCGATCGCGGAGGCAGGTCACCAAGCC
GCAACTGACGCTGAGGCACGAAAGCGCGGGGATCGAACAGGATTAGATACCCTGGTAGTCC
>t0001302_III-5;size=8;
CCTACGGGAGGCAGCAGCTAAGAATATTCCGCAATGGACGAAAGTCTGACGGAGCGACGCCGCGTGGATGATGAAGGTCG
GAAGATTGTAAAATCCTTTTATGACTGAGGAATAAGTCTGTTGAGAGAAACGGCAGATGGTGACTGTAGGTCATGAATAA
GCAACGGCTAATTACGTGCCAGCAGCCGCGGTAACACGTAAGTTGCGAGCGTTGTTCGGAATTATTGGGCGTAAAGGGCA
TGTAGGCGGTTTTGCAAGCTTGGTGTGAAATCCCGGAGCTCAACTCCGGAATTGCGTTGAGAACTGCATAACTAGAGTCA
CTGAGGGGCAATCAGAATTCCAGGTGTAGGGGTGAAATCTGTAGATATCTGGAAGAATACCAATGGCGAAGGCAGGTTAC
CAGCAGATGACTGACGCTGAGGTGCGAAGGTGCGGGGAGCAAACAGGATTAGATACCCGAGTAGTCC
>t0004001_III-5;size=8;
CCTACGGGGGGCTGCAGTGAGGAATATTGGTCAATGGGCGGAAGCCTGAACCAGCCAAGTAGCGTGCAGGAAGACGGCCC
TATGGGTTGTAAACTGCTTTTGTGCGGGGATAAAGGCACCCACGCGTGGGTGTTTGCAGGTACCGCAAGAAAAAGGACCG
GCTAATTCCGTGCCAGCAGCCGCGGTAATACGGAAGGTCCGGGCGTTATCCGGATTTATTGGGTTTAAAGGGAGCGCAGG
CGGTCTGTTAAGCGTGTGGTGAAATGTAGGCGCTCAACGTCTAACGTGCCACGCGAACTGGCGGACTTGAGTGCGGTGAA
CGCTGGCGGAATTCGTGGTGTAGCGGTGAAATGCTTAGATATCACGAAGAACTCCGATTGCGAAGGCAGCTGGCGGTACC
GTTACTGACGCTCATGCTCGAAAGTGTGGGTATCGAACAGGATTAGATACCCCAGTAGTCC
>t0013723_III-5;size=8;
CCTACGGGCGGCTGCAGTGAGGAATATTGGTCAATGGGCGAGAGCCTGAACCAGCCAAGTAGCGTGCAGGATGACGGCCC
TATGGGTTGTAAACTGCTTTTGTGCGGGAATAACGTTGCGCTCGTGAGCGCAAGTGCATGTACCGTACGAATAAGGATCG
GCTAACTCCGTGCCAGCAGCCGCGGTAATACGGAGGATCCGAGCGTTATCCGGATTTATTGGGTTTAAAGGGAGCGTAGG
CGGAAGATCAAGTCAGCTGTGAAATGTAGATGCTCAACATCTGCACTGCAGTTGAAACTGGTTTTCTTGAGTGCGTAAGG
GGCAGGCGGAATTCGTCGTGTAGCGGTGAAATGCTTAGATATGACGAAGAACTCCGATCGCGAAGGCAGCTTGCCGGGCC
GCAACTGACGCTGAAGCTCGAAGGTGCGGGTATCGAACAGGATTAGATACCCTAGTAGTCC
>t0001444_III-5;size=8;
CCTACGGGTGGCTGCAGTAGGGAATATTGCACAATGGGGGGAACCCTGATGCAGCAACGCCACGTGTGGGAAGAAGCATT
TCGGTGTGTAAACCACTGTCGTGAGGGAATAATGCTTGGTCTCGGCCAAGTTGAATGTACCTCGAAAGGAAGCACCGGCA
AACTTCGTGCCAGCAGCCGCGGTAATACGAGGGGTGCAAGCGTTGTTCGGAATCACTGGGCGTAAAGGGAGCGTAGGCGG
AGAC
>t0003989_III-5;size=8;
CCTACGGGAGGCTGCAGTGAGGAATATTGGTCAATGGGCGGAAGCCTGAACCAGCCAAGTCGCGTGAAGGAAGAAGGTAT
TATGTATTGTAAACTTCTTTAGCTGTGGAGCAATAAGGGCTATGCATAGCCTGATGAGAGTACACAGAGAATAAGGATCG
GCTAACTCCGTGCCAGCAGCCGCGGTAATACGGAGGATCCGAGCGTTATCCGGATTTATTGGGTTTAAAGGGTGCGCAGG
CGGCGTTTTAAGTCAGTGGTAAAATCGTGGGGCTCAACCCCATCCTGCCATTGATACTGGAGCGCTTGATTGCGGTCGAG
GTTTGCGGAATTCGTCGTGTAGCGGTGAAATGCATAGATATGACGAAGAACACCGATTGCGTAGGCAGCAGACCAGGCCG
TAAATGACGCTCATGCACGAAAGTGCGGGGATCGAACAGGATTAGATACCCTGGTAGTCC
>t0016240_III-5;size=8;
CCTACGGGGGGCTGCAGTAGGGAATATTGCACAATGGGGGGAACCCTGATGCAGCAACGCCACGTGTGGGAAGAAGCATT
TCGGTGTGTAAACCACTGTCGTGAGGGAATAATGCTTGATTTCGGTCAAGTTGAATGTACCTCGAAAGGAAGCACCGGCA
AACTTCGTGCCAGCAGCCGCGGTAATACGAGGGGTGCAAGCGTTGTTCGGAATCACTGGGCGTAAAGGGAGCGTAGGCGG
AAATGCAAGCAGTCTGTACAATACCGGGGCCCAACCCCGGACCTGCAGACTGGACTGTGTTTCTTGGATAGTTCAGGGGC
TGGCGGAATTCCTGGTGTAGCGGTGGAATGCGTAGAGATCAGGAAGAACACCGATGGCGAAGGCAGCCAGCTGGGGACTC
ATCGACGCTGAGGCTCGAAAGTGCGGGTAGCAAACAGGATTAGATACCCCAGTAGTCC
>t0006391_III-5;size=8;
CCTACGGGGGGCTGCAGTGGGGAATATTGGACAATGGGGGAAACCCTGATCCAGCGACGCCGCGTGAGTGAAGAAGTATT
TCGGTATGTAAAGCTCTATCAGCAAGGAAGAAAATGACGGTACTTGACTAAGAAGCCCCGGCTAACTACGTGCCAGCAGC
CGCGGTAATACGTAGGGGGCAAGCGTTATCCGGATTTACTGGGTGTAAAGGGAGCGTAGACGGTATGGCAAGTCTGAAGT
GAAATGCATGGGCTCAACCCATGAACTGCTTTGGAAACTGTCAAACTAGAGTGCAGGAGAGGTAAGTGGAATTCCTAGTG
TAGCGGTGAAATGCGTAGATATTAGGAGGAACACCAGTGGCGAAGGCGGCTTACTGGACTGTAACTGACGTTGAGGCTCG
AAAGCGTGGGGAGCAAACAGGATTAGATACCCCTGTAGTCC
>t0037683_III-5;size=8;
CCTACGGGAGGCAGCAGTGAGGAATATTGGTCAATGGACGCAAGTCTGAACCAGCCATGCCGCGTGCAGGAATAAGGCCC
TATGGGTCGTAAACTGCTTTTGTGGTGGAGCAATAAGTCGTACGTGTACGGCGATGAGAGTACATCACGAATAAGCATCG
GCTAACTCCGTGCCAGCAGCCGCGGTAATACGGAGGATGCAAGCGTTATCCGGATTTATTGGGTTTAAAGGGTGCGTAGG
CTGTGGTCCAAGTCAGGGGTGAAAGCCCGGAGCTCAACTCCGGAACTGCCTTTGATACTGGATTGCTGGAATACGGATGC
CGTGGGAGGAATGAGTAGTGTAGCGGTGAAATGCATAGATATTACTCAGAACACCGATTGCGAAGGCATCTCACGAATCC
GTCATTGACGCTGAGGCACGAAAGCGTGGGGATCAAACAGGATTAGATACCCGAGTAGTCC
>t0002910_III-5;size=8;
CCTACGGGCGGCTGCAGGTACCAGGCGAATAAGCATCGGCTAACTCCGTGCCAGCAGCCGCGGTAATACGGAGGATGCGA
GCGTTATCCGGATTCATTGGGTTTAAAGGGTGCGCAGGCGGCCATGTAAGTCAGCGGTGAAAGCCAGGGGCCCAACCCCG
GAAGTGCCGTTGATACTGCATGGCTGGAATGCGGTCGAGGCGGGCGGAATGTGACGTGTAGCGGTGAAATGCATAGATAT
GTCACAGAACTCCGATAGCGAAGGCAGCTCGCCAGGCCTGCATTGACGCTCAGGCACGAAAGCGTGGGGATCAAACAGGA
TTAGATACCCTAGTAGTCC
>t0010818_III-5;size=8;
CCTACGGGCGGCTGCAGTAGGGAATATTGCACAATGGGGGGAACCCTGATGCAGCAACGCCACGTGTGGGAAGAAGCATT
TCGGTGTGTAAACCACTGTCGTGAGGGAATAATGCTTGATTTCGGTCAAGTTGAATGTACCTCGAAAGGAAGCACCGGCA
AACTTCGTGCCAGCAGCCGCGGTAATACGAGGGGTGCAAGCGTTGTTCGGAATCACTGGGCGTAAAGGGAGCGTAGGCGG
AAATGCAAGCAGTCTGTACAATACCGGGGCCCAACCCCGGACCTGCAGACTGGACTGTGTTTCTTGGATAGTTCAGGGGC
TGGCGGAATTCCTGGTGTAGCGGTGGAATGCGTAGAGATCAGGAAGAACACCGATGGCGAAGGCAGCCAGCTGGGGACTC
ATCGACGCTGAGGCTCGAAAGTGCGGGTAGCAAACAGGATTAGATACCCTGGTAGTCC
>t0005285_III-5;size=8;
CCTACGGGAGGCTGCAGTCGAGAATCTTCCGCAATGGGCGAAAGCCTGACGGAGCGATGCCGCGTGAGGGACGAAGGCCT
TCGGGTCGTAAACCTCTGTCACCCGGGACGAACGCAACGACGGTACCGGGAGAGGAAGCCACGGCTAACTACGTGCCAGC
AGCCGCGGTAACACGTAGGTGGCGAGCGTTATTCGGATTCACTGGGCGTAAAGGGTCCGCAGGGGGCCCTCCAAGCCCGC
CGTGAAACCCCGGGGCTCAACCCCGGGCTTGCGGCGGGGACTGGCGGGCTGGAGTGCGCGATGGGCAGACGGAACACCAG
GTGTAGCGGTGGAATGCGTGGATATCTGGTGGAACACCGATGGCGAAGGCGGTCTGCTGGCGCGTCACTGACCCTCATGG
ACGAAAGCGTGGGTAGCAAACAGGATTAGATACCCTTGTAGTCC
>t0025853_III-5;size=8;
CCTACGGGTGGCTGCAGTGAGGAATATTGGTCAATGGGCGAGAGCCTGAACCAGCCATGTCGCGTGGAGGAATAAGGATC
TATGGTTCGTAAACTCCTTTTGCGGGGGGATAAAGTGCGGGACGTGTCCCGCTTTGCAGGTACCCCGCGAATAAGCATCG
GCTAACTCCGTGCCAGCAGCCGCGGTAATACGGAGGATGCGAGCGTTATCCGGATTTATTGGGTTTAAAGGGTGCGTAGG
CGGCCCCTTAAGTCGGCGGTGAAATTTCCGGGCTCAACCCGGTCACTGCCGTCGAAACTGGGGGGCTTGAGTGCGTTTGG
GGTGGCTGGAATGTGCGGTGTAGCGGTGAAATGCATAGATATCGCACAGAACGCCGATCGCGGAGGCAGGTCACCAAGCC
GCAACTGACGCTGAGGCACGAAAGCGCGGGGATCGAACAGGATTAGATACCCTTGTAGTCC
>t0003092_III-5;size=8;
CCTACGGGCGGCTGCAGTCGAGAATCTTCCGCAATGGGCGAAAGCCTGACGGAGCGATGCCGCGTGAGGGACGAAGGCCT
TCGGGTCGTAAACCTCTGTCACCCGGGACGAACGCAACGACGGTACCGGGAGAGGAAGCCACGGCTAACTACGTGCCAGC
AGCCGCGGTAACACGTAGGTGGCGAGCGTTATTCGGATTCACTGGGCGTAAAGGGTCCGCAGGGGGCCCTCCAAGCCCGC
CGTGAAACCCCGGGGCTCAACCCCGGGCTTGCGGCGGGGACTGGCGGGCTGGAGTGCGCGATGGGCAGACGGAACACCAG
GTGTAGCGGTGGAATGCGTGGATATCTGGTGGAACACCGATGGCGAAGGCGGTCTGCTGGCGCGTCACTGACCCTCATGG
ACGAAAGCGTGGGTAGCAAACAGGATTAGATACCCTAGTAGTCC
>t0008946_III-5;size=8;
CCTACGGGCGGCTGCAGTGAGGAATATTGGTCAATGGGGGGAACCCTGAACCAGCCATGCCGCGTGGAGGAAGACGGCCC
TACGGGTTGTAAACTCCTTTAGCACGGGAATAAACTCAGTCACGCGTGACTGATTGAAGGTACCGTGAGAATAAGCATCG
GCTAACTCCGTGCCAGCAGCCGCGGTAATACGGAGGATGCAGGCGTTATCCGGATTTATTAGGTTTAAAGGGTGCGTAGG
CGGCCCGGTAAGTCAGCGTTGAAAGTCTGCGGCTCAACCGTAGAATTGGCATTGATACTGTCGGGCTCGGATGCGGTGGA
AGTAGGCGGAATGTGCAGTGTAGCGGTGAAATGCTTAGATATTGTACAGAACACCGATTGCGAAGGCAGCTTACTATACC
GTTATTGACGCTGAGGCACGAAAGCGCGGGGATCGAACAGGATTAGATACCCTAGTAGTCC
>t0010210_III-5;size=8;
CCTACGGGAGGCTGCAGTGGGGAATATTGCACAATGGGCGCAAGCCTGATGCAGCGATGCCGCGTGAGGGAAGAAGGTTT
TCGGATTGTAAACCTCTGTCAAAAGGGACGATAATGACGGTACCTTAGAAGGAAGCTCCGGCTAACTACGTGCCAGCAGC
CGCGGTAATACGTAGGGAGCGAGCGTTATCCGGAATTACTGGGTGTAAAGGGAGTGTAGGCGGGACTGCAAGTCAGATGT
GAAAACTACCGGCTCAACTGGTAGACTGCATTTGAAACTGTGGTTCTTGAGTGAAGTAGAGGTAAGCGGAATTCCTAGTG
TAGCGGTGAAATGCGTAGATATTAGGAGGAACATCAGTGGCGAAGGCGGCTTACTGGGCTTTAACTGACGCTGAGGCTCG
AAAGCGTGGGGAGCAAACAGGATTAGATACCCCAGTAGTCC
>t0018179_III-5;size=8;
CCTACGGGGGGCTGCAGTGAGGAATATTGGTCAATGGCCGAGAGGCTGAACCAGCCAAGTAGCGTGCAGGAAGACGGCCC
TATGGGTTGTAAACTGCTTTTGTGCGTGATTAAAAGTCTCCACGTGTGGTGATTTGCAGTTAGCGCGCGAATAAGGACCG
GCTAATTCCGTGCCAGCAGCCGCGGTAATACGGAAGGTCCTGGTGTTATCCGGATTTATTGGGTTTAAAGGGAGCGTAGG
CGGCTGAATAAGCGTGTTGTGAAATCCCGGGGCTCAACCCCGTGTGTGCAGCGCGAACTGTTCGGCTTGAGAGTACGCCA
GGCAGGCGGAATTCGTGGTGTAGCGGTGAAATGCTTAGATATCACGAAGAACCCCGATTGCGAAGGCAGCTTGCCGGAGT
ACGTCTGACGCTGAAGCTCGAAGGTGCGGGTATCGAACAGGATTAGATACCCCAGTAGTCC
>t0002207_III-5;size=8;
CCTACGGGTGGCTGCAGCTAAGAATATTCCGCAATGGACGAAAGTCTGACGGAGCGACGCCGCGTGGATGATGAAGGCCG
GAAGGTTGTAAAATCCTTTTATGACTGAGGAATAAGTATGGTGAGAGAAACGCCATATGGTGACTGTAGGTCATGAATAA
GCAACGGCTAATTACGTGCCAGCAGCCGCGGTAACACGTAAGTTGCGAGCGTTGTTCGGAATTATTGGGCGTAAAGGGCA
TGTAGGCGGTTTTGCAAGCTTGGTGTGAAATCCCGGGGCTTAACTCCGGAATTGCGTTGAGAACTGCATAACTAGAGTCA
CTGAGGGGCAATCAGAATTCCAGGTGTAGGGGTGAAATCTGTAGATATCTGGAAGAATACCAATGGCGAAGGCAGGTTAC
CAGCAGATGACTGACGCTGAGGTGCGAAGGTGCGGGGAGCAAACAGGATTAGATACCCTGGTAGTCC
>t0011715_III-5;size=8;
CCTACGGGGGGCAGCAGTGAGGAATATTGGTCAATGGACGAGAGTCTGAACCAGCCAAGTAGCGTGCAGGATGACGGCCC
TATGGGTTGTAAACTGCTTTTGTACGGGAATAAAGTGACCTACGTGTAGGTTTTTGCATGTACCGTAAGAATAAGGACCG
GCTAATTCCGTGCCAGCAGCCGCGGTAATACGGAAGGTCCGGGCGTTATCCGGATTTATTGGGTTTAAAGGGAGCGTAGG
CCGTGCTTTAAGCGTGTTGTGAAATGTAGGCGCCCAACGTCTGCACTGCAGCGCGAACTGGAGCACTTGAGTACGCAGGA
AGTAGGCGGAATTCGTCGTGTAGCGGTGAAATGCTTAGATATGACGAAGAACTCCGATTGGGAAGCCAGCTTACTGTAGC
GCCACTGACGCTGATGCTCGAAAGCGTGGGTATCGAACAGGATTAGATACCCTGGTAGTCC
>t0006182_III-5;size=8;
CCTACGGGGGGCTGCAGTAGGGAATATTGCACAATGGGGGAAACCCTGATGCAGCAACGCCACGTGTGGGAAGAAGCATT
TCGGTGTGTAAACCACTGTCGTGAGGGAATAATGTTGCGTTTCGGCGCAATTGAATGTACCTCGAAAGGAAGCACCGGCA
AACTTCGTGCCAGCAGCCGCGGTAATACGAGGGGTGCAAGCGTTGTTCGGAATCACTGGGCGTAAAGGGAGCGTAGGCGG
AGGAGCAAGCAGTCTGTACAATCCCGGGGCCTAACCCCGGCTCTGCAGACTGGACTGTTTCTCTTGGATAGTTCAGGGGC
AGGCGGAATTCCTGGTGTAGCGGTGGAATGCGTAGAGATCAGGAAGAACACCGATGGCGAAGGCAGCCTGCTGGGGACTT
ATCGACGCTGAGGCTCGAAAGTGCGGGTAGCAAACAGGATTAGATACCCCTGTAGTCC
>t0022868_III-5;size=8;
CCTACGGGCGGCTGCAGTGGGGAATATTGGACAATGGGGGAAACCCTGATCCAGCGACGCCGCGTGAGTGAAGAAGTATT
TCGGTATGTAAAGCTCTATCAGCAAGGAAGAAAATGACGGTACTTGACTAAGAAGCTCCGGCTAAATACGTGCCAGCAGC
CGCGGTAATACGTATGGAGCAAGCGTTATCCGGATTTACTGGGTGTAAAGGGAGCGTAGACGGCAAAGCAAGTCTGAAGT
GAAATCCCGGGGCTCAACCCCGGAACTGCTTTGGAAACTGTTTAGCTAGAGTGCAGGAGAGGTAAGCGGAATTCCTAGTG
TAGCGGTGAAATGCGTAGATATTAGGAGGAACACCAGTGGCGAAGGCGGCTTACTGGACTGTAACTGACGTTGAGGCTCG
AAAGCGTGGGGAGCAAACAGGATTAGATACCCCAGTAGTCC
>t0019585_III-5;size=8;
CCTACGGGGGGCAGCAGCTAAGAATATTCCGCAATGGACGAAAGTCTGACGGAGCGACGCCGCGTGGATGATGAAGGCCG
GAAGGTTGTAAAATCCTTTTATGACTGAGGAATAAGTATGGTGAGAGAAACGCCATATGGTGACTGTAGGTCATGAATAA
GCAACGGCTAATTACGTGCCAGCAGCCGCGGTAACACGTAAGTTGCGAGCGTTGTTCGGAATTATTGGGCGTAAAGGGCA
TGTAGGCGGTTTTGCAAGCTTGGTGTGAAATCCCGGAGCTTAACTCCGGAATTGCGTTGAGAACTGCATAACTAGAGTCA
CTGAGGGGCAATCAGAATTCCAGGTGTAGGGGTGAAATCTGTAGATATCTGGAAGAATACCAATGGCGAAGGCAGGTTAC
CAGCAGATGACTGACGCTGAGGTGCGAAGGTGCGGGGAGCAAACAGGATTAGATACCCTGGTAGTCC
>t0028923_III-5;size=8;
CCTACGGGCGGCAGCAGTAGGGAATATTGGACAATGGGGGCAACCCTGATCCAGCGACGCCGCGTGAGTGAAGAAATATT
TCGGTATGTAAAGCTCTATCAGCAGGGAAGAAAATGACGGTACCTGACTAAGAAGCACCGGCTAAATACGTGCCAGCAGC
CGCGGTAATACGTATGGTGCAAGCGTTATTCGGATTTACTGGGTGTAAAGGGAGCGTAGACGGCATGGCAAGTCTGAAGT
GAAATGCGGGGGCTCAACCCCTGAACTGCTTTGGAAACTGTCAAGCTAGAGTGTCGGAGAGGTAAGTGGAATTCCTAGTG
TAGCGGTGAAATGCGTAGATATTAGGAGGAACACCAGTGGCGAAGGCGGCTTACTGGACGATAACTGACGTTGAGGCTCG
AAAGCGTGGGGAGCAAACAGGATTAGATACCCCAGTAGTCC
>t0009833_III-5;size=8;
CCTACGGGTGGCTGCAGTGAGGAATATTGGTCAATGGGGGGAACCCTGAACCAGCCATGCCGCGTGGAGGAAGACGGCCC
TACGGGTTGTAAACTCCTTTAGCACGGGAATAAACTCAGTCACGCGTGACTGATTGAAGGTACCGTGAGAATAAGCATCG
GCTAACTCCGTGCCAGCAGCCGCGGTAATACGGAGGATGCAGGCGTTATCCGGATTTATTAGGTTTAAAGGGTGCGTAGG
CGGCCCGGTAAGTCAGCGTTGAAAGTCTGCGGCTCAACCGTAGAATTGGCATTGATACTGTCGGGCTCGGATGCGGTGGA
AGTAGGCGGAATGTGCAGTGTAGCGGTGAAATGCTTAGATATTGTACAGAACACCGATTGCGAAGGCAGCTTACTATACC
GTTATTGACGCTGAGGCACGAAAGCGCGGGGATCGAACAGGATTAGATACCCCGGTAGTCC
>t0016050_III-5;size=8;
CCTACGGGTGGCTGCAGTAGGGAATCTTCGGCAATGGGGGCAACCCTGACCGAGCAACGCCGCGTGAGTGAAGAAGGTTT
TCGGATCGTAAAGCTCTGTTGTAAGAGAAGAACGTGTGTGAGAGTGGAAAGTTCACACAGTGACGGTAACTTACCAGAAA
GGGACGGCTAACTACGTGCCAGCAGCCGCGGTAATACGTAGGTCCCGAGCGTTGTCCGGATTTATTGGGCGTAAAGCGAG
CGCAGGCGGTTTAATAAGTCTGAAGTTAAAGGCAGTGGCTTAACCATTGTTCGCTTTGGAAACTGTTAGACTTGAGTGCA
GAAGGGGAGAGTGGAATTCCATGTGTAGCGGTGAAATGCGTAGATATATGGAGGAACACCGGTGGCGAAAGCGGCTCTCT
GGTCTGTAACTGACGCTGAGGCTCGAAAGCGTGGGGAGCAAACAGGATTAGATACCCCTGTAGTCC
>t0010209_III-5;size=8;
CCTACGGGCGGCTGCAGTAGGGAATATTGCACAATGGGGGGAACCCTGATGCAGCAACGCCACGTGTGGGAAGAAGCATT
TCGGTGTGTAAACCACTGTCGTGAGGGAATAAGACCCGCCCCCGGGCGGGGTTGAATGTACCTCGAAAGGAAGCACCGGC
AAACTTCGTGCCAGCAGCCGCGGTAATACGAGGGGTGCAAGCGTTGTTCGGAATCACTGGGCGTAAAGGGAGCGTAGGCG
GAGAAGCAAGCGGTCTGTACAAGACCGGGGCCCAACCCCGGACCTGCAGACCGGACTGCTCCTCTTGGATAGTTCAGGGG
CAGGCGGAATTCCTGGTGTAGCGGTGGAATGCGTAGAGATCAGGAAGAACACCGATGGCGAAGGCAGCCTGCTGGGGACT
CATCGACGCTGAGGCTCGAAAGTGCGGGTAGCAAACAGGATTAGATACCCCAGTAGTCC
>t0004570_III-5;size=8;
CCTACGGGCGGCAGCAGTAGGGAATATTGCACAATGGGGGGAACCCTGATGCAGCAACGCCACGTGTGGGAAGAAGCATT
TCGGTGTGTAAACCACTGTCGTGAGGGAATAATGCTTGATTTCGGTCAAGTTGAATGTACCTCGAAAGGAAGCACCGGCA
AACTTCGTGCCAGCAGCCGCGGTAATACGAGGGGTGCAAGCGTTGTTCGGAATCACTGGGCGTAAAGGGAGCGTAGGCGG
AAATGCAAGCAGTCTGTACAATACCGGGGCCCAACCCCGGACCTGCAGACTGGACTGTGTTTCTTGGATAGTTCAGGGGC
TGGCGGAATTCCTGGTGTAGCGGTGGAATGCGTAGAGATCAGGAAGAACACCGATGGCGAAGGCAGCCAGCTGGGGACTC
ATCGACGCTGAGGCTCGAAAGTGCGGGTAGCAAACAGGATTAGATACCCGAGTAGTCC
>t0011596_III-5;size=8;
CCTACGGGGGGCTGCAGTGAGGAATATTGGTCAATGGGCGGAAGCCTGAACCAGCCATGTCGCGTGCAGGACTACGGCCC
TACGGGTCTTAAACTGCTTTTGATTGGGGATAAAGTGGGGGACGCGTCCCCTATTGCAGGTACCAATCGAATAAGGATCG
GCTAACTCCGTGCCAGCAGCCGCGGTAATACGGAGGATCCGAGCGTTATCCGGATTTATTGGGTTTAAAGGGTGCGTAGG
CGGGCTGTTAAGTCAGCGGTGAAACCCCCGGGCTCAACCCGGGGACTGCCATTGAAACTGGCGGCCTAGAGTACGTTGGG
AGTGCGCGGAATGTGTGGTGTAGCGGTGAAATGCATAGATATCACACAGAACACCGATCGCGAAGGCAGCGCACTACGCC
GCAACTGACGCTGAGGCACGAAGGCGCGGGGATCGAACAGGATTAGATACCCTGGTAGTCC
>t0002706_III-5;size=8;
CCTACGGGTGGCTGCAGCTAAGAATATTCCGCAATGGACGAAAGTCTGACGGAGCGACGCCGCGTGGATGATGAAGGTCG
GAAGATTGTAAAATCCTTTTATGACTGAGGAATAAGTCTGTTGAGAGAAACGGCAGATGGTGACTGTAGGTCATGAATAA
GCAACGGCTAATTACGTGCCAGCAGCCGCGGTAACACGTAAGTTGCGAGCGTTGTTCGGAATTATTGGGCGTAAAGGGCA
TGTAGGCGGTTTTGCAAGCTTGGTGTGAAATCCCGGAGCTCAACTCCGGAATTGCGTTGAGAACTGCATAACTAGAGTCA
CTGAGGGGCAATCAGAATTCCAGGTGTAGGGGTGAAATCTGTAGATATCTGGAAGAATACCAATGGCGAAGGCAGGTTAC
CAGCAGATGACTGACGCTGAGGTGCGAAGGTGCGGGGAGCAAACAGGATTAGATACCCCTGTAGTCC
>t0015252_III-5;size=8;
CCTACGGGCGGCTGCAGTGAGGAATATTGGTCAATGGGCGGAAGCCTGAACCAGCCAAGTCGCGTGAAGGAAGAAGGTAT
TATGTATTGTAAACTTCTTTAGCTGTGGAGCAATAAGGGCTATGCATAGCCTGATGAGAGTACACAGAGAATAAGGATCG
GCTAACTCCGTGCCAGCAGCCGCGGTAATACGGAGGATCCGAGCGTTATCCGGATTTATTGGGTTTAAAGGGTGCGCAGG
CGGCGTTTTAAGTCAGTGGTAAAATCGTGGGGCTCAACCCCATCCTGCCATTGATACTGGAGCGCTTGATTGCGGTCGAG
GTTTGCGGAATTCGTCGTGTAGCGGTGAAATGCATAGATATGACGAAGAACACCGATTGCGTAGGCAGCAGACCAGGCCG
TAAATGACGCTCATGCACGAAAGTGCGGGGATCGAACAGGATTAGATACCCTAGTAGTCC
>t0017471_III-5;size=8;
CCTACGGGAGGCAGCAGTAGGGAATATTGCACAATGGGGGGAACCCTGATGCAGCAACGCCACGTGTGGGAAGAAGCATT
TCGGTGTGTAAACCACTGTCGTGAGGGAATAAGACCCGCCCCCGGGCGGGGTTGAATGTACCTCGAAAGGAAGCACCGGC
AAACTTCGTGCCAGCAGCCGCGGTAATACGAGGGGTGCAAGCGTTGTTCGGAATCACTGGGCGTAAAGGGAGCGTAGGCG
GAGAAGCAAGCGGTCTGTACAAGACCGGGGCCCAACCCCGGACCTGCAGACCGGACTGCTCCTCTTGGATAGTTCAGGGG
CAGGCGGAATTCCTGGTGTAGCGGTGGAATGCGTAGAGATCAGGAAGAACACCGATGGCGAAGGCAGCCTGCTGGGGACT
CATCGACGCTGAGGCTCGAAAGTGCGGGTAGCAAACAGGATTAGATACCCCGGTAGTCC
>t0002470_III-5;size=8;
CCTACGGGAGGCTGCAGTAGGGAATCTTCGGCAATGGGGGCAACCCTGACCGAGCAACGCCGCGTGAGTGAAGAAGGTTT
TCGGATCGTAAAGCTCTGTTGTAAGAGAAGAACGTGTGTGAGAGTGGAAAGTTCACACAGTGACGGTAACTTACCAGAAA
GGGACGGCTAACTACGTGCCAGCAGCCGCGGTAATACGTAGGTCCCGAGCGTTGTCCGGATTTATTGGGCGTAAAGCGAG
CGCAGGCGGTTTAATAAGTCTGAAGTTAAAGGCAGTGGCTTAACCATTGTTCGCTTTGGAAACTGTTAGACTTGAGTGCA
GAAGGGGAGAGTGGAATTCCATGTGTAGCGGTGAAATGCGTAGATATATGGAGGAACACCGGTGGCGAAAGCGGCTCTCT
GGTCTGTAACTGACGCTGAGGCTCGAAAGCGTGGGGAGCAAACAGGATTAGATACCCCTGTAGTCC
>t0012313_III-5;size=8;
CCTACGGGGGGCTGCAGGTACCAGGCGAATAAGCATCGGCTAACTCCGTGCCAGCAGCCGCGGTAATACGGAGGATGCGA
GCGTTATCCGGATTCATTGGGTTTAAAGGGTGCGCAGGCGGCCATGTAAGTCAGCGGTGAAAGCCAGGGGCCCAACCCCG
GAAGTGCCGTTGATACTGCATGGCTGGAATGCGGTCGAGGCGGGCGGAATGTGACGTGTAGCGGTGAAATGCATAGATAT
GTCACAGAACTCCGATAGCGAAGGCAGCTCGCCAGGCCTGCATTGACGCTCAGGCACGAAAGCGTGGGGATCAAACAGGA
TTAGATACCCTTGTAGTCC
>t0011888_III-5;size=8;
CCTACGGGGGGCAGCAGTAAGGAATATTGGGCAATGGACGGAAGTCTGACCCAGCCATGCCGCGTGAAGGAATAAGGCCC
TATGGGTCGTAAACTTCTTTTGCCCGGGAACAACGGGGGGCTTGCGAGTCCCCGTGAGGGTACCGGGAGAATAAGCATCG
GCTAACTCCGTGCCAGCAGCCGCGGTAATACGGAGGATGCGAGCGTTATCCGGATTCATTGGGTTTAAAGGGTGCGCAGG
CGGGATGTCAAGTCGGCGGTGAAAAGCACTGGCTCAACCAGGGTCTTGCCGTCGATACTGATGTTCTTGAGTGCGGTCGA
GGCAGGCGGAATGTGACGTGTAGCGGTGAAATGCATAGATATGTCACAGAACACCGATAGCGAAGGCAGCTTGCCAGGCC
TGCACTGACGCTCATGCACGAAAGCGTGGGGATCAAACAGGATTAGATACCCGTGTAGTCC
>t0037998_III-5;size=8;
CCTACGGGGGGCTGCAGTGAGGAATATTGGACAATGGGGGCAACCCTGATCCAGCCAAACCGCGTGAAGGACGAAGGCCC
TAGTGGTCGTAAACTTCTTTTGCTTGGGGATAACTGAAGGTATGCATACCATCTTGAAGGTACCAAGCGAATAAGCACCG
GCTAACTCCGTGCCAGCAGCCGCGGTAATACGGAGGGTGCAGGCGTTATCCGGAATTATTAGGTTTAAAGGGTGCGCAGG
CGGACAGTTAAGTCGGCGGTGAAATACCGGGGCCCAACCCCGGGGCTGCCATCGATACTGACAGTCTTGAGTGCGGACGA
GGAAGGCGGAATGTGGCGTGTAGCGGTGAAATGCTTAGATATGCCACAGAACACCGATTGCGAAGGCAGCCTTCCAGTGC
GCCACTGACGCTCATGCACGAAAGCGCGGGTAGCGAACAGGATTAGATACCCGGGTAGTCC
>t0004582_III-5;size=8;
CCTACGGGCGGCTGCAGTGAGGAATATTGGTCAATGGACGGAAGTCTGAACCAGCCATGCCGCGTGAAGGAAGGAGGCCC
TATGGGTTGTGAACTTCTTTTGCCGCAGAGTAATAAGGGTCCTGCGGGGCCTGATGAGAGTATGCGGCGAATAAGCATCG
GCTAACTCCGTGCCAGCAGCCGCGGTAATACGGAGGATGCAAGCGTTATCCGGATTTATTGGGTTTAAAGGGTGCGTAGG
CGGACGCGTAAGTCAGCGGTGAAATATCCCGGCTCAACCGGGAGGCTGCCGTTGATACTGCGCGACTGGAGTCCAAACGG
CGCCGGCGGAATATGTAATGTAGCGGTGAAATGCATAGATATTACATAGAACACCGATCGCGAAGGCAGCTGGCGAGGAT
GGTACTGACGCTGAGGCACGAAGGCGTGGGGATCAAACAGGATTAGATACCCGTGTAGTCC
>t0001900_III-5;size=8;
CCTACGGGAGGCAGCAGCTAAGAATATTCCGCAATGGACGAAAGTCTGACGGAGCGACGCCGCGTGGATGATGAAGGCCG
GAAGGTTGTAAAATCCTTTTGAAACCGAGGAATAAGTCCTGCAGGGAATGGCAGGATGGTGACTGTAAGTTTTGAATAAG
CAACGGCTAATTACGTGCCAGCAGCCGCGGTAACACGTAAGTTGCGAGCGTTGTTCGGAATTATTGGGCGTAAAGGGCAT
GTAGGCGGACCGGCAAGCTTGGTGTGGAATCCCGTGGCTTAACCACGGAACTGCATTGAGAACTACCGGACTAGAGTGAG
TGAGGGGGAGCCGGAATTCCAGGTGTAGGGGTGAAATCTGTAGATATCTGGAAGAACACCAATGGCGAAGGCAGGCTTCT
ATCACATGACTGACGCTGAGGTGCGAAGGTGCGGGGATCAAACAGGATTAGATACCCTGGTAGTCC
>t0001305_III-5;size=8;
CCTACGGGCGGCAGCAGTGGGGAATATTGCACAATGGGCGCAAGCCTGATGCAGCGATGCCGCGTGAGGGAAGAAGGTTT
TCGGATTGTAAACCTCTGTCAAAAGGGACGATAATGACGGTACCTTAGAAGGAAGCTCCGGCTAACTACGTGCCAGCAGC
CGCGGTAATACGTAGGGAGCGAGCGTTATCCGGAATTACTGGGTGTAAAGGGAGTGTAGGCGGGACTGCAAGTCAGATGT
GAAAACTACCGGCTCAACTGGTAGACTGCATTTGAAACTGTGGTTCTTGAGTGAAGTAGAGGTAAGCGGAATTCCTAGTG
TAGCGGTGAAATGCGTAGATATTAGGAGGAACATCAGTGGCGAAGGCGGCTTACTGGGCTTTAACTGACGCTGAGGCTCG
AAAGCGTGGGGAGCAAACAGGATTAGATACCCTTGTAGTCC
>t0006688_III-5;size=8;
CCTACGGGCGGCTGCAGGTACCAGGCGAATAAGCATCGGCTAACTCCGTGCCAGCAGCCGCGGTAATACGGAGGATGCGA
GCGTTATCCGGATTCATTGGGTTTAAAGGGTGCGCAGGCGGCCATGTAAGTCAGCGGTGAAAGCCAGGGGCCCAACCCCG
GAAGTGCCGTTGATACTGCATGGCTGGAATGCGGTCGAGGCGGGCGGAATGTGACGTGTAGCGGTGAAATGCATAGATAT
GTCACAGAACTCCGATAGCGAAGGCAGCTCGCCAGGCCTGCATTGACGCTCAGGCACGAAAGCGTGGGGATCAAACAGGA
TTAGATACCCCTGTAGTCC
>t0001238_III-5;size=8;
CCTACGGGCGGCAGCAGTGAGGAATATTGGTCAATGGGCGAGAGCCTGAACCAGCCATGTCGCGTGGAGGAATAAGGATC
TATGGTTCGTAAACTCCTTTTGCGGGGGGATAAAGTGCGGGACGTGTCCCGCTTTGCAGGTACCCCGCGAATAAGCATCG
GCTAACTCCGTGCCAGCAGCCGCGGTAATACGGAGGATGCGAGCGTTATCCGGATTTATTGGGTTTAAAGGGTGCGTAGG
CGGCCCCTTAAGTCGGCGGTGAAATTTCCGGGCTCAACCCGGTCACTGCCGTCGAAACTGGGGGGCTTGAGTGCGTTTGG
GGTGGCTGGAATGTGCGGTGTAGCGGTGAAATGCATAGATATCGCACAGAACGCCGATCGCGGAGGCAGGTCACCAAGCC
GCAACTGACGCTGAGGCACGAAAGCGCGGGGATCGAACAGGATTAGATACCCCTGTAGTCC
>t0009644_III-5;size=8;
CCTACGGGCGGCTGCAGCTAAGAATATTCCGCAATGGACGAAAGTCTGACGGAGCGACGCCGCGTGGATGATGAAGGCCG
GAAGGTTGTAAAATCCTTTTATGACTGAGGAATAAGTATGGTGAGAGAAACGCCATATGGTGACTGTAGGTCATGAATAA
GCAACGGCTAATTACGTGCCAGCAGCCGCGGTAACACGTAAGTTGCGAGCGTTGTTCGGAATTATTGGGCGTAAAGGGCA
TGTAGGCGGTTTTGCAAGCTTGGTGTGAAATCCCGGAGCTTAACTCCGGAATTGCGTTGAGAACTGCATAACTAGAGTCA
CTGAGGGGCAATCAGAATTCCAGGTGTAGGGGTGAAATCTGTAGATATCTGGAAGAATACCAATGGCGAAGGCAGGTTAC
CAGCAGATGACTGACGCTGAGGTGCGAAGGTGCGGGGAGCAAACAGGATTAGATACCCCAGTAGTCC
>t0006260_III-5;size=8;
CCTACGGGGGGCTGCAGTGGGGAATATTGCACAATGGGCGCAAGCCTGATGCAGCGATGCCGCGTGAGGGAAGAAGGTTT
TCGGATTGTAAACCTCTGTCAAAAGGGACGATAATGACGGTACCTTAGAAGGAAGCTCCGGCTAACTACGTGCCAGCAGC
CGCGGTAATACGTAGGGAGCGAGCGTTATCCGGAATTACTGGGTGTAAAGGGAGTGTAGGCGGGACTGCAAGTCAGATGT
GAAAACTACCGGCTCAACCGGTAGACTGCATTTGAAACTGTGGTTCTTGAGTGAAGTAGAGGTAAGCGGAATTCCTAGTG
TAGCGGTGAAATGCGTAGATATTAGGAGGAACATCAGTGGCGAAGGCGGCTTACTGGGCTTTAACTGACGCTGAGGCTCG
AAAGCGTGGGGAGCAAACAGGATTAGATACCCTGGTAGTCC
>t0007697_III-5;size=8;
CCTACGGGGGGCAGCAGTAGGGAATATTGCACAATGGGGGGAACCCTGATGCAGCAACGCCACGTGTGGGAAGAAGCATT
TCGGTGTGTAAACCACTGTCGTGAGGGAATAATGCTTGATTTCGGTCAAGTTGAATGTACCTCGAAAGGAAGCACCGGCA
AACTTCGTGCCAGCAGCCGCGGTAATACGAGGGGTGCAAGCGTTGTTCGGAATCACTGGGCGTAAAGGGAGCGTAGGCGG
AAATGCAAGCAGTCTGTACAATACCGGGGCCCAACCCCGGACCTGCAGACTGGACTGTGTTTCTTGGATAGTTCAGGGGC
TGGCGGAATTCCTGGTGTAGCGGTGGAATGCGTAGAGATCAGGAAGAACACCGATGGCGAAGGCAGCCAGCTGGGGACTC
ATCGACGCTGAGGCTCGAAAGTGCGGGTAGCAAACAGGATTAGATACCCTGGTAGTCC
>t0000390_III-5;size=8;
CCTACGGGAGGCAGCAGTAAGGAATATTGGGCAATGGACGGAAGTCTGACCCAGCCATGCCGCGTGAAGGAATAAGGCCC
TATGGGTCGTAAACTTCTTTTGCCCGGGAACAACGGGGGGCTTGCGAGTCCCCGTGAGGGTACCGGGAGAATAAGCATCG
GCTAACTCCGTGCCAGCAGCCGCGGTAATACGGAGGATGCGAGCGTTATCCGGATTCATTGGGTTTAAAGGGTGCGCAGG
CGGGATGTCAAGTCGGCGGTGAAAAGCACTGGCTCAACCAGGGTCTTGCCGTCGATACTGATGTTCTTGAGTGCGGTCGA
GGCAGGCGGAATGTGACGTGTAGCGGTGAAATGCATAGATATGTCACAGAACACCGATAGCGAAGGCAGCTTGCCAGGCC
TGCACTGACGCTCATGCACGAAAGCGTGGGGATCAAACAGGATTAGATACCCGGGTAGTCC
>t0005700_III-5;size=8;
CCTACGGGGGGCTGCAGTGAGGAATATTGGTCAATGGACGCAAGTCTGAACCAGCCATGCCGCGTGCAGGAATAAGGCCC
TATGGGTCGTAAACTGCTTTTGTGGTGGAGCAATAAGTCGTACGTGTACGGCGATGAGAGTACATCACGAATAAGCATCG
GCTAACTCCGTGCCAGCAGCCGCGGTAATACGGAGGATGCAAGCGTTATCCGGATTTATTGGGTTTAAAGGGTGCGTAGG
CTGTGGTCCAAGTCAGGGGTGAAAGCCCGGAGCTCAACTCCGGAACTGCCTTTGATACTGGATTGCTGGAATACGGATGC
CGTGGGAGGAATGAGTAGTGTAGCGGTGAAATGCATAGATATTACTCAGAACACCGATTGCGAAGGCATCTCACGAATCC
GTCATTGACGCTGAGGCACGAAAGCGTGGGGATCAAACAGGATTAGATACCCCGGTAGTCC
>t0027856_III-5;size=8;
CCTACGGGTGGCTGCAGTGGGGAATATTGGACAATGGGGGAAACCCTGATCCAGCGACGCCGCGTGAGTGAAGAAGTATT
TCGGTATGTAAAGCTCTATCAGCAAGGAAGAAAATGACGGTACTTGACTAAGAAGCCCCGGCTAACTACGTGCCAGCAGC
CGCGGTAATACGTAGGGGGCAAGCGTTATCCGGATTTACTGGGTGTAAAGGGAGCGTAGACGGTATGGCAAGTCTGAAGT
GAAATGCATGGGCTCAACCCATGAACTGCTTTGGAAACTGTCAAACTAGAGTGCAGGAGAGGTAAGTGGAATTCCTAGTG
TAGCGGTGAAATGCGTAGATATTAGGAGGAACACCAGTGGCGAAGGCGGCTTACTGGACTGTAACTGACGTTGAGGCTCG
AAAGCGTGGGGAGCAAACAGGATTAGATACCCCGGTAGTCC
>t0001297_III-5;size=8;
CCTACGGGCGGCTGCAGTGAGGAATATTGGACAATGGGGGCAACCCTGATCCAGCCAAACCGCGTGAAGGACGAAGGCCC
TAGTGGTCGTAAACTTCTTTTGCTTGGGGATAACTGAAGGTATGCATACCATCTTGAAGGTACCAAGCGAATAAGCACCG
GCTAACTCCGTGCCAGCAGCCGCGGTAATACGGAGGGTGCAGGCGTTATCCGGAATTATTAGGTTTAAAGGGTGCGCAGG
CGGACAGCTAAGTCGGCGGTGAAATACCGGGGCCCAACCCCGGGGCTGCCATCGATACTGACAGTCTTGAGTGCGGACGA
GGAAGGCGGAATGTGGCGTGTAGCGGTGAAATGCTTAGATATGCCACAGAACACCGATTGCGAAGGCAGCCTTCCAGTGC
GCCACTGACGCTCATGCACGAAAGCGCGGGTAGCGAACAGGATTAGATACCCTGGTAGTCC
>t0012140_III-5;size=8;
CCTACGGGGGGCTGCAGTCGAGAATCTTCCGCAATGGGCGAAAGCCTGACGGAGCGATGCCGCGTGAGGGACGAAGGCCT
TCGGGTCGTAAACCTCTGTCACCCGGGACGAACGCAACGACGGTACCGGGAGAGGAAGCCACGGCTAACTACGTGCCAGC
AGCCGCGGTAACACGTAGGTGGCGAGCGTTATTCGGATTCACTGGGCGTAAAGGGTCCGCAGGGGGCCCTCCAAGCCCGC
CGTGAAACCCCGGGGCTCAACCCCGGGCTTGCGGCGGGGACTGGCGGGCTGGAGTGCGCGATGGGCAGACGGAACACCAG
GTGTAGCGGTGGAATGCGTAGATATCTGGTGGAACACCGATGGCGAAGGCGGTCTGCTGGCGCGTCACTGACCCTCATGG
ACGAAAGCGTGGGTAGCAAACAGGATTAGATACCCGAGTAGTCC
>t0045961_III-5;size=8;
CCTACGGGGGGCTGCAGTAGGGAATATTGCACAATGGGGGGAACCCTGATGCAGCAACGCCACGTGTGGGAAGAAGCATT
TCGGTGTGTAAACCACTGTCGTGAGGGAATAATGCTTGATTTCGGTCAAGTTGAATGTACCTCGAAAGGAAGCACCGGCA
AACTTCGTGCCAGCAGCCGCGGTAATACGAGGGGTGCAAGCGTTGTTCGGAATCACTGGGCGTAAAGGGAGCGTAGGCGG
AAATGCAAGCAGTCTGTACAATACCGGGGCCCAACCCCGGACCTGCAGACTGGACTGTGTTTCTTGGATAGTTCAGGGGC
TGGCGGAATTCCTGGTGTAGCGGTGGAATGCGTAGAGATCAGGAAGAACACCGATGGCGAAGGCAGCCAGCTGGGGACTC
ATCGACGCTGAGGCTCGAAAGTGCGGGTAGCAAACAGGATTAGATACCCTGGTAGTCC
>t0008190_III-5;size=8;
CCTACGGGCGGCTGCAGCTAAGAATATTCCGCAATGGACGAAAGTCTGACGGAGCGACGCCGCGTGGATGATGAAGGCCG
GAAGGTTGTAAAATCCTTTTGAAACCGAGGAATAAGCCGTGCAGGGAATGGCACGGTGGTGACTGTAAGTTTTGAATAAG
CAACGGCTAATTACGTGCCAGCAGCCGCGGTAACACGTAAGTTGCGAGCGTTGTTCGGAATTATTGGGCGTAAAGGGCAT
GTAGGCGGACCGGCAAGCTTGGTGTGGAATACCGTGGCTCAACCACGGAATTGCATTGAGAACTACCGGACTAGAGTTAG
TGAGGGGGAGCCGGAATTCCAGGTGTAGGGGTGAAATCTGTAGATATCTGGAAGAACACCAATGGCGAAGGCAGGCTTCT
ATCACATGACTGACGCTGAGGTGCGAAGGTGCGGGGAGCAAACAGGATTAGATACCCTGGTAGTCC
>t0008465_III-5;size=8;
CCTACGGGCGGCTGCAGCTAAGAATATTCCGCAATGGACGAAAGTCTGACGGAGCGACGCCGCGTGGATGATGAAGGCCG
GAAGGTTGTAAAATCCTTTTGAAACCGAGGAATAAGTCCTGCAGGGAATGGCAGGATGGTGACTGTAAGTTTTGAATAAG
CAACGGCTAATTACGTGCCAGCAGCCGCGGTAACACGTAAGTTGCGAGCGTTGTTCGGAATTATTGGGCGTAAAGGGCAT
GTAGGCGGACCGGCAAGCTTGGTGTGGAATCCCGTGGCTTAACCACGGAACTGCATTGAGAACTACCGGACTAGAGTGAG
TGAGGGGGAGCCGGAATTCCAGGTGTAGGGGTGAAATCTGTAGATATCTGGAAGAACACCAATGGCGAAGGCAGGCTTCT
ATCACATGACTGACGCTGAGGTGCGAAGGTGCGGGGATCAAACAGGATTAGATACCCTTGTAGTCC
>t0005717_III-5;size=8;
CCTACGGGGGGCTGCAGTGAGGAATTTTCCGCAATGGGCGAAAGCCTGACGGAGCGACGCCGCGTGAGGGATGAAGGTTT
TCGGATCGTAAACCTCTTTTATTAAGGAAAAAGGATAATATGCTAACCATATTATTTTGATGGTACTTATTGAATAAGCC
CCGGCTAACTACGTGCCAGCAGCCGCGGTAATACGTAGGGGGCGAGCGTTGTCCGGAGTTACTGGGCGTAAAGAGCGTGT
AGGCGGTTAGTTAAGTCAGGTGTGAAATCCTTCAGCTCAACTGAGGAACTGCGCCTGAAACTGATTAACTGGAGTCTTGG
AGGGGCAACTGGAATTCCTGGTGTAACGGTGAAATGTGTAGATATCAGGAGGAACACCTGTGGCGAAGGCGGGTTGCTGG
ACAATGACTGACGCTGAGACGCGAAAGCGTGGGTAGCAAACAGGATTAGATACCCCAGTAGTCC
>t0019509_III-5;size=8;
CCTACGGGAGGCTGCAGTCGAGAATCTTCCGCAATGGGCGAAAGCCTGACGGAGCGATGCCGCGTGAGGGACGAAGGCCT
TCGGGTCGTAAACCTCTGTCACCCGGGACGAACGCAACGACGGTACCGGGAGAGGAAGCCACGGCTAACTACGTGCCAGC
AGCCGCGGTAACACGTAGGTGGCGAGCGTTATTCGGATTCACTGGGCGTAAAGGGTCCGCAGGGGGCCCTCCAAGCCCGC
CGTGAAACCCCGGGGCTCAACCCCGGGCTTGCGGCGGGGACTGGCGGGCTGGAGTGCGCGATGGGCAGACGGAACACCAG
GTGTAGCGGTGGAATGCGTAGATATCTGGTGGAACACCGATGGCGAAGGCGGTCTGCTGGCGCGTCACTGACCCTCATGG
ACGAAAGCGTGGGTAGCAAACAGGATTAGATACCCTAGTAGTCC
>t0023829_III-5;size=8;
CCTACGGGCGGCTGCAGTGAGGAATATTGGTCAATGGACGCAAGTCTGAACCAGCCATGCCGCGTGCAGGAATAAGGCCC
TATGGGTCGTAAACTGCTTTTGTGGTGGAGCAATAAGTCGTACGTGTACGGCGATGAGAGTACATCACGAATAAGCATCG
GCTAACTCCGTGCCAGCAGCCGCGGTAATACGGAGGATGCAAGCGTTATCCGGATTTATTGGGTTTAAAGGGTGCGTAGG
CTGTGGTCCAAGTCAGGGGTGAAAGCCCGGAGCTCAACTCCGGAACTGCCTTTGATACTGGATTGCTGGAATACGGATGC
CGTGGGAGGAATGAGTAGTGTAGCGGTGAAATGCATAGATATTACTCAGAACACCGATTGCGAAGGCATCTCACGAATCC
GTCATTGACGCTGAGGCACGAAAGCGTGGGGATCAAACAGGATTAGATACCCGGGTAGTCC
>t0020678_III-5;size=8;
CCTACGGGCGGCTGCAGTAGGGAATATTGCACAATGGGGGGAACCCTGATGCAGCAACGCCACGTGTGGGAAGAAGCATT
TCGGTGTGTAAACCACTGTCGTGAGGGAATAATGCTTGATTTCGGTCAAGTTGAATGTACCTCGAAAGGAAGCACCGGCA
AACTTCGTGCCAGCAGCCGCGGTAATACGAGGGGTGCAAGCGTTGTTCGGAATCACTGGGCGTAAAGGGAGCGTAGGCGG
AAATGCAAGCAGTCTGTACAATACCGGGGCCCAACCCCGGACCTGCAGACTGGACTGTGTTTCTTGGATAGTTCAGGGGC
TGGCGGAATTCCTGGTGTAGCGGTGGAATGCGTAGAGATCAGGAAGAACACCGATGGCGAAGGCAGCCAGCTGGGGACTC
ATCGACGCTGAGGCTCGAAAGTGCGGGTAGCAAACAGGATTAGATACCCTAGTAGTCC
>t0010388_III-5;size=8;
CCTACGGGTGGCTGCAGCTAAGAATATTCCGCAATGGACGAAAGTCTGACGGAGCGACGCCGCGTGGATGATGAAGGCCG
GAAGGTTGTAAAATCCTTTTATGACTGAGGAATAAGTATGGTGAGAGAAACGCCATATGGTGACTGTAGGTCATGAATAA
GCAACGGCTAATTACGTGCCAGCAGCCGCGGTAACACGTAAGTTGCGAGCGTTGTTCGGAATTATTGGGCGTAAAGGGCA
TGTAGGCGGTTTTGCAAGCTTGGTGTGAAATCCCGGAGCTTAACTCCGGAATTGCGTTGAGAACTGCATAACTAGAGTCA
CTGAGGGGCAATCAGAATTCCAGGTGTAGGGGTGAAATCTGTAGATATCTGGAAGAATACCAATGGCGAAGGCAGGTTAC
CAGCAGATGACTGACGCTGAGGTGCGAAGGTGCGGGGAGCAAACAGGATTAGATACCCCAGTAGTCC
>t0017490_III-5;size=8;
CCTACGGGGGGCTGCAGTGAGGAATATTGGTCAATGGACGCAAGTCTGAACCAGCCATGCCGCGTGCAGGAATAAGGCCC
TATGGGTCGTAAACTGCTTTTGTGGTGGAGCAATAAGTCGTACGTGTACGGCGATGAGAGTACATCACGAATAAGCATCG
GCTAACTCCGTGCCAGCAGCCGCGGTAATACGGAGGATGCAAGCGTTATCCGGATTTATTGGGTTTAAAGGGTGCGTAGG
CTGTGGTCCAAGTCAGGGGTGAAAGCCCGGAGCTCAACTCCGGAACTGCCTTTGATACTGGATTGCTGGAATACGGATGC
CGTGGGAGGAATGAGTAGTGTAGCGGTGAAATGCATAGATATTACTCAGAACACCGATTGCGAAGGCATCTCACGAATCC
GTCATTGACGCTGAGGCACGAAAGCGTGGGGATCAAACAGGATTAGATACCCTGGTAGTCC
>t0006792_III-5;size=8;
CCTACGGGCGGCTGCAGTAGGGAATATTGCACAATGGGGGGAACCCTGATGCAGCAACGCCACGTGTGGGAAGAAGCATT
TCGGTGTGTAAACCACTGTCGTGAGGGAATAAGACCCGCCCCCGGGCGGGGTTGAATGTACCTCGAAAGGAAGCACCGGC
AAACTTCGTGCCAGCAGCCGCGGTAATACGAGGGGTGCAAGCGTTGTTCGGAATCACTGGGCGTAAAGGGAGCGTAGGCG
GAGAAGCAAGCGGTCTGTACAAGACCGGGGCCCAACCCCGGACCTGCAGACCGGACTGCTCCTCTTGGATAGTTCAGGGG
CAGGCGGAATTCCTGGTGTAGCGGTGGAATGCGTAGAGATCAGGAAGAACACCGATGGCGAAGGCAGCCTGCTGGGGACT
CATCGACGCTGAGGCTCGAAAGTGCGGGTAGCAAACAGGATTAGATACCCGGGTAGTCC
>t0013113_III-5;size=8;
CCTACGGGCGGCTGCAGTGGGGAATATTGCACAATGGGCGCAAGCCTGATGCAGCGATGCCGCGTGAGGGAAGAAGGTTT
TCGGATTGTAAACCTCTGTCAAAAGGGACGATAATGACGGTACCTTAGAAGGAAGCTCCGGCTAACTACGTGCCAGCAGC
CGCGGTAATACGTAGGGAGCGAGCGTTATCCGGAATTACTGGGTGTAAAGGGAGTGTAGGCGGGACTGCAAGTCAGATGT
GAAAACTACCGGCTCAACTGGTAGACTGCATTTGAAACTGTGGTTCTTGAGTGAAGTAGAGGTAAGCGGAATTCCTAGTG
TAGCGGTGAAATGCGTAGATATTAGGAGGAACATCAGTGGCGAAGGCGGCTTACTGGGCTTTAACTGACGCTGAGGCTCG
AAAGCGTGGGGAGCAAACAGGATTAGATACCCTTGTAGTCC
>t0003308_III-5;size=8;
CCTACGGGCGGCTGCAGTGAGGAATATTGGTCAATGGGCGAGAGCCTGAACCAGCCAAGTAGCGTGCAGGATGACGGCCC
TATGGGTTGTAAACTGCTTTTGTGCGGGAATAACGTTGCGCTCGTGAGCGCAAGTGCATGTACCGTACGAATAAGGATCG
GCTAACTCCGTGCCAGCAGCCGCGGTAATACGGAGGATCCGAGCGTTATCCGGATTTATTGGGTTTAAAGGGAGCGTAGG
CGGAAGATCAAGTCAGCTGTGAAATGTAGATGCTCAACATCTGCACTGCAGTTGAAACTGGTTTTCTTGAGTGCGTAAGA
GGCAGGCGGAATTCGTCGTGTAGCGGTGAAATGCTTAGATATGACGAAGAACTCCGATCGCGAAGGCAGCTTGCCGGGCC
GCAACTGACGCTGAAGCTCGAAGGTGCGGGTATCGAACAGGATTAGATACCCTAGTAGTCC
>t0008088_III-5;size=8;
CCTACGGGGGGCAGCAGTGGGGAATATTGGACAATGGGGGAAACCCTGATCCAGCGACGCCGCGTGAGTGAAGAAGTATT
TCGGTATGTAAAGCTCTATCAGCAAGGAAGAAAATGACGGTACTTGACTAAGAAGCCCCGGCTAACTACGTGCCAGCAGC
CGCGGTAATACGTAGGGGGCAAGCGTTATCCGGATTTACTGGGTGTAAAGGGAGCGTAGACGGTATGGCAAGTCTGAAGT
GAAATGCATGGGCTCAACCCATGAACTGCTTTGGAAACTGTCAAACTAGAGTGCAGGAGAGGTAAGTGGAATTCCTAGTG
TAGCGGTGAAATGCGTAGATATTAGGAGGAACACCAGTGGCGAAGGCGGCTTACTGGACTGTAACTGACGTTGAGGCTCG
AAAGCGTGGGGAGCAAACAGGATTAGATACCCTTGTAGTCC
>t0002024_III-5;size=8;
CCTACGGGCGGCTGCAGCTAAGAATATTCCGCAATGGACGAAAGTCTGACGGAGCGACGCCGCGTGGATGATGAAGGCCG
GAAGGTTGTAAAATCCTTTTATAACTGAGGAATAAGTCTGGTGAGAGAAACGCCAGATGGTGACTGTAGGTTATGAATAA
GCAACGGCTAATTACGTGCCAGCAGCCGCGGTAACACGTAAGTTGCGAGCGTTGTTCGGAATTATTGGGCGTAAAGGGCA
TGTAGGCGGTTTTGCAAGCTTGGTGTGAAATCCCGGAGCTTAACTCCGGAATTGCGTTGAGAACTGCATAACTAGAGTCA
CTGAGGGGCAATCAGAATTCCAGGTGTAGGGGTGAAATCTGTAGATATCTGGAAGAATACCAATGGCGAAGGCAGGTTAC
CAGCAGATGACTGACGCTGAGGTGCGAAGGTGCGGGGAGCAAACAGGATTAGATACCCTAGTAGTCC
>t0002296_III-5;size=8;
CCTACGGGCGGCAGCAGTGAGGAATATTGGTCAATGGGCGAGAGCCTGAACCAGCCAAGTAGCGTGCAGGATGACGGCCC
TATGGGTTGTAAACTGCTTTTGTGCGGGAATAACGTTGCGCTCGTGAGCGCAAGTGCATGTACCGTACGAATAAGGATCG
GCTAACTCCGTGCCAGCAGCCGCGGTAATACGGAGGATCCGAGCGTTATCCGGATTTATTGGGTTTAAAGGGAGCGTAGG
CGGAAGATCAAGTCAGCTGTGAAATGTAGATGCTCAACATCTGCACTGCAGTTGAAACTGGTTTTCTTGAGTGCGTAAGG
GGCAGGCGGAATTCGTCGTGTAGCGGTGAAATGCTTAGATATGACGAAGAACTCCGATCGCGAAGGCAGCTTGCCGGGCC
GCAACTGACGCTGAAGCTCGAAGGTGCGGGTATCGAACAGGATTAGATACCCCAGTAGTCC
>t0007689_III-5;size=8;
CCTACGGGTGGCTGCAGTAGGGAATCTTCGGCAATGGGGGCAACCCTGACCGAGCAACGCCGCGTGAGTGAAGAAGGTTT
TCGGATCGTAAAGCTCTGTTGTAAGAGAAGAACGTGTGTGAGAGTGGAAAGTTCACACAGTGACGGTAACTTACCAGAAA
GGGACGGCTAACTACGTGCCAGCAGCCGCGGTAATACGTAGGTCCCGAGCGTTGTCCGGATTTATTGGGCGTAAAGCGAG
CGCAGGCGGTTTAATAAGTCTGAAGTTAAAGGCAGTGGCTTAACCATTGTTCGCTTTGGAAACTGTTAGACTTGAGTGCA
GAAGGGGAGAGTGGAATTCCATGTGTAGCGGTGAAATGCGTAGATATATGGAGGAACACCGGTGGCGAAAGCGGCTCTCT
GGTCTGTAACTGACGCTGAGGCTCGAAAGCGTGGGGAGCAAACAGGATTAGATACCCTGGTAGTCC
>t0007692_III-5;size=8;
CCTACGGGTGGCTGCAGTGGGGAATATTGCACAATGGGCGCAAGCCTGATGCAGCGATGCCGCGTGAGGGAAGAAGGTTT
TCGGATTGTAAACCTCTGTCAAAAGGGACGATAATGACGGTACCTTAGAAGGAAGCTCCGGCTAACTACGTGCCAGCAGC
CGCGGTAATACGTAGGGAGCGAGCGTTATCCGGAATTACTGGGTGTAAAGGGAGTGTAGGCGGGACTGCAAGTCAGATGT
GAAAACTACCGGCTCAACTGGTAGACTGCATTTGAAACTGTGGTTCTTGAGTGAAGTAGAGGTAAGCGGAATTCCTAGTG
TAGCGGTGAAATGCGTAGATATTAGGAGGAACATCAGTGGCGAAGGCGGCTTACTGGGCTTTAACTGACGCTGAGGCTCG
AAAGCGTGGGGAGCAAACAGGATTAGATACCCGAGTAGTCC
>t0001443_III-5;size=8;
CCTACGGGGGGCTGCAGCTAAGAATATTCCGCAATGGACGAAAGTCTGACGGAGCGACGCCGCGTGGATGATGAAGGCCG
GAAGGTTGTAAAATCCTTTTGAAACCGAGGAATAAGTCCTGCAGGGAATGGCAGGGCGGTGACTGTAAGTTTTGAATAAG
CAACGGCTAATTACGTGCCAGCAGCCGCGGTAACACGTAAGTTGCGAGCGTTGTTCGGAATTATTGGGCGTAAAGGGCAT
GTAGGCGGACCGGCAAGCTTGGTGTGGAATCCCGTGGCTTAACCACGGAACTGCATTGAGAACTACCGGACTAGAGTGAG
TGAGGGGGAGCCGGAATTCCAGGTGTAGGGGTGAAATCTGTAGATATCTGGAAGAACACCAATGGCGAAGGCAGGCTTCT
ATCACATGACTGACGCTGAGGTGCGAAGGTGCGGGGATCAAACAGGATTAGATACCCTGGTAGTCC
>t0000008_III-5;size=8;
CCTACGGGGGGCAGCAGTAGGGAATATTGCACAATGGGGGGAACCCTGATGCAGCAACGCCACGTGTGGGAAGAAGCATT
TCGGTGTGTAAACCACTGTCGTGAGGGAATAAGACCCGCCCCCGGGCGGGGTTGAATGTACCTCGAAAGGAAGCACCGGC
AAACTTCGTGCCAGCAGCCGCGGTAATACGAGGGGTGCAAGCGTTGTTCGGAATCACTGGGCGTAAAGGGAGCGTAGGCG
GAGAAGCAAGCGGTCTGTACAAGACCGGGGCCCAACCCCGGACCTGCAGACCGGACTGCTCCTCTTGGATAGTTCAGGGG
CAGGCGGAATTCCTGGTGTAGCGGTGGAATGCGTAGAGATCAGGAAGAACACCGATGGCGAAGGCAGCCTGCTGGGGACT
CATCGACGCTGAGGCTCGAAAGTGCGGGTAGCAAACAGGATTAGATACCCGAGTAGTCC
>t0002982_III-5;size=8;
CCTACGGGAGGCAGCAGTAGGGAATCTTCGGCAATGGGGGCAACCCTGACCGAGCAACGCCGCGTGAGTGAAGAAGGTTT
TCGGATCGTAAAGCTCTGTTGTAAGAGAAGAACGTGTGTGAGAGTGGAAAGTTCACACAGTGACGGTAACTTACCAGAAA
GGGACGGCTAACTACGTGCCAGCAGCCGCGGTAATACGTAGGTCCCGAGCGTTGTCCGGATTTATTGGGCGTAAAGCGAG
CGCAGGCGGTTTAATAAGTCTGAAGTTAAAGGCAGTGGCTTAACCATTGTTCGCTTTGGAAACTGTTAGACTTGAGTGCA
GAAGGGGAGAGTGGAATTCCATGTGTAGCGGTGAAATGCGTAGATATATGGAGGAACACCGGTGGCGAAAGCGGCTCTCT
GGTCTGTAACTGACGCTGAGGCTCGAAAGCGTGGGGAGCAAACAGGATTAGATACCCCAGTAGTCC
>t0001151_III-5;size=8;
CCTACGGGTGGCTGCAGTGAGGAATATTGGTCAATGGACGGAAGTCTGAACCAGCCATGCCGCGTGAAGGAAGGAGGCCC
TATGGGTTGTGAACTTCTTTTGCCGCAGAGTAATAAGGGTCCTGCGGGGCCTGATGAGAGTATGCGGCGAATAAGCATCG
GCTAACTCCGTGCCAGCAGCCGCGGTAATACGGAGGATGCAAGCGTTATCCGGATTTATTGGGTTTAAAGGGTGCGTAGG
CGGACGCGTAAGTCAGCGGTGAAATATCCCGGCTCAACCGGGAGGCTGCCGTTGATACTGCGCGACTGGAGTCCAAACGG
CGCCGGCGGAATATGTAATGTAGCGGTGAAATGCATAGATATTACATAGAACACCGATCGCGAAGGCAGCTGGCGAGGAT
GGTACTGACGCTGAGGCACGAAGGCGTGGGGATCAAACAGGATTAGATACCCCAGTAGTCC
>t0000029_III-5;size=8;
CCTACGGGCGGCAGCAGTGAGGAATATTGGTCAATGGACGGAAGTCTGAACCAGCCATGCCGCGTGAAGGAAGAATGCCC
TATGGGTTGTAAACTTCTTTTGTGCGAGAGTAATAAGGGGGGTGCGCCCCCCGATGAGAGTATCGTACGAATAAGCATCG
GCTAACTCCGTGCCAGCAGCCGCGGTAATACGGAGGATGCAAGCGTTATCCGGATTTATTGGGTTTAAAGGGTGCGTAGG
CGGACCTTTAAGTCAGCGGTGAAATATCCCGGCTCAACCGGGAGGCTGCCGTTGATACTGGAGGACTTGAGGGCGAACGG
CGCCGGCGGAATATGTCATGTAGCGGTGAAATGCATAGATATGACATAGAACACCGATCGCGAAGGCAGCTGGCGAGGAC
GCGACTGACGCTGAGGCACGAAGGTGCGGGGATCAAACAGGATTAGATACCCTGGTAGTCC
>t0009276_III-5;size=8;
CCTACGGGAGGCTGCAGTGAGGAATATTGGTCAATGGGCGAGAGCCTGAACCAGCCAAGTAGCGTGAAGGAAGACTGCCC
TATGGGTTGTAAACTTCTTTTGTGCGGGGGTAAAGTGGTCCACGCGTGGTCCATTGCAAGTACCGTACGAATAAGCATCG
GCTAACTCCGTGCCAGCAGCCGCGGTAATACGGAGGATGCGAGCGTTATCCGGATTTATTGGGTTTAAAGGGAGCGTAGG
CGGGCGATTAAGTCAGCGGTTAAATAGTGTGGCTCAACCATGCCTTGCCGTTGATACTGGTTGTCTTGAGAGTACTAGAG
GTGGATGGAATTTAGGGTGTAGCGGTGAAATGCTTAGATATCCTAAAGAACTCCGATTGCGAAGGCAGTCCACTGGGGTA
CGTCTGACGCTGAAGCTCGAAAGTGCGGGTATCAAACAGGATTAGATACCCCAGTAGTCC
>t0030672_III-5;size=8;
CCTACGGGGGGCAGCAGCTAAGAATATTCCGCAATGGACGAAAGTCTGACGGAGCGACGCCGCGTGGATGATGAAGGTCG
GAAGATTGTAAAATCCTTTTATGACTGAGGAATAAGTCTGTTGAGAGAAACGGCAGATGGTGACTGTAGGTCATGAATAA
GCAACGGCTAATTACGTGCCAGCAGCCGCGGTAACACGTAAGTTGCGAGCGTTGTTCGGAATTATTGGGCGTAAAGGGCA
TGTAGGCGGTTTTGCAAGCTTGGTGTGAAATCCCGGAGCTCAACTCCGGAATTGCGTTGAGAACTGCATAACTAGAGTCA
CTGAGGGGCAATCAGAATTCCAGGTGTAGGGGTGAAATCTGTAGATATCTGGAAGAATACCAATGGCGAAGGCAGGTTAC
CAGCAGATGACTGACGCTGAGGTGCGAAGGTGCGGGGAGCAAACAGGATTAGATACCCCGGTAGTCC
>t0028905_III-5;size=8;
CCTACGGGAGGCTGCAGCTAAGAATATTCCGCAATGGACGAAAGTCTGACGGAGCGACGCCGCGTGGATGAAGAAGGCCG
GAAGGTTGTAAAATCCTTTTAAACAGGAAGAATAAGTACTGAAGGGAATGTCAGTATGGTGACGGTACTGTTTGAATAAG
CAACGGCTAATTACGTGCCAGCAGCCGCGGTAACACGTAAGTTGCGAGCGTTGTTCGGAATTATTGGGCGTAAAGGGTAT
GTAGGCGGTTCTGAAAGCTTGGTGTGAAAGGCAGAGGCTTAACCTCTGGACTGCATTGAGAACTGCAGGACTAGAATTAC
TGAAGGGCAGCTAGAATTCCATGTGTAGGGGTGAAATCTGTAGATATGTGGAAGAATACCAATGGCGAAGGCAAGCTGCT
GGCAGATGATTGACGCTGAGGTACGAAAGTGCGGGGAGCAAACAGGATTAGATACCCTAGTAGTCC
>t0029310_III-5;size=8;
CCTACGGGAGGCTGCAGGTACCAGGCGAATAAGCATCGGCTAACTCCGTGCCAGCAGCCGCGGTAATACGGAGGATGCGA
GCGTTATCCGGATTCATTGGGTTTAAAGGGTGCGCAGGCGGCCATGTAAGTCAGCGGTGAAAGCCAGGGGCCCAACCCCG
GAAGTGCCGTTGATACTGCACGGCTGGAATGCGGTCGAGGCGGGCGGAATGTGACGTGTAGCGGTGAAATGCATAGATAT
GTCACAGAACTCCGATAGCGAAGGCAGCTCGCCAGGCCTGCATTGACGCTCAGGCACGAAAGCGTGGGGATCAAACAGGA
TTAGATACCCGAGTAGTCC
>t0019053_III-5;size=8;
CCTACGGGTGGCTGCAGCTAAGAATATTCCGCAATGGACGAAAGTCTGACGGAGCGACGCCGCGTGGATGATGAAGGCCG
GAAGGTTGTAAAATCCTTTTATGACTGAGGAATAAGTATGGTGAGAGAAACGCCATATGGTGACTGTAGGTCATGAATAA
GCAACGGCTAATTACGTGCCAGCAGCCGCGGTAACACGTAAGTTGCGAGCGTTGTTCGGAATTATTGGGCGTAAAGGGCA
TGTAGGCGGTTTTGCAAGCTTGGTGTGAAATCCCGGAGCTTAACTCCGGAATTGCGTTGAGAACTGCATAACTAGAGTCA
CTGAGGGGCAATCAGAATTCCAGGTGTAGGGGTGAAATCTGTAGATATCTGGAAGAATACCAATGGCGAAGGCAGGTTAC
CAGCAGATGACTGACGCTGAGGTGCGAAGGTGCGGGGAGCAAACAGGATTAGATACCCGAGTAGTCC
>t0000916_III-5;size=8;
CCTACGGGAGGCAGCAGTGAGGAATATTGGACAATGGGGGCAACCCTGATCCAGCCAAACCGCGTGAAGGACGAAGGCCC
TAGTGGTCGTAAACTTCTTTTGCTTGGGGATAACTGAAGGTATGCATACCATCTTGAAGGTACCAAGCGAATAAGCACCG
GCTAACTCCGTGCCAGCAGCCGCGGTAATACGGAGGGTGCAGGCGTTATCCGGAATTATTAGGTTTAAAGGGTGCGCAGG
CGGACAGCTAAGTCGGCGGTGAAATACCGGGGCCCAACCCCGGGGCTGCCATCGATACTGACAGTCTTGAGTGCGGACGA
GGAAGGCGGAATGTGGCGTGTAGCGGTGAAATGCTTAGATATGCCACAGAACACCGATTGCGAAGGCAGCCTTCCAGTGC
GCCACTGACGCTCATGCACGAAAGCGCGGGTAGCGAACAGGATTAGATACCCCAGTAGTCC
>t0013490_III-5;size=8;
CCTACGGGCGGCTGCAGTGAGGAATATTGGTCAATGGGCGGAAGCCTGAACCAGCCAAGTCGCGTGAAGGAAGAAGGTAT
TATGTATTGTAAACTTCTTTAGCTGTGGAGCAATAAGGGCTATGCATAGCCTGATGAGAGTACACAGAGAATAAGGATCG
GCTAACTCCGTGCCAGCAGCCGCGGTAATACGGAGGATCCGAGCGTTATCCGGATTTATTGGGTTTAAAGGGTGCGCAGG
CGGCGTTTTAAGTCAGTGGTAAAATCGTGGGGCTCAACCCCATCCTGCCATTGATACTGGAGCGCTTGATTGCGGTCGAG
GTTTGCGGAATTCGTCGTGTAGCGGTGAAATGCATAGATATGACGAAGAACACCGATTGCGTAGGCAGCAGACCAGGCCG
TAAATGACGCTCATGCACGAAAGTGCGGGGATCGAACAGGATTAGATACCCCTGTAGTCC
>t0008136_III-5;size=8;
CCTACGGGTGGCAGCAGTAGGGAATATTGCACAATGGGGGGAACCCTGATGCAGCAACGCCACGTGTGGGAAGAAGCATT
TCGGTGTGTAAACCACTGTCGTGAGGGAATAATGCTTGGTCTCGGCCAAGTTGAATGTACCTCGAAAGGAAGCACCGGCA
AACTTCGTGCCAGCAGCCGCGGTAATACGAGGGGTGCAAGCGTTGTTCGGAATCACTGGGCGTAAAGGGAGCGTAGGCGG
AGACGCAAGCAGTCTGTACAATACCGGGGCCCAACCCCGGACCTGCAGACTGGACTGTGTCTCTTGGATAGTTCAGGGGC
AGGCGGAATTCCTGGTGTAGCGGTGGAATGCGTAGAGATCAGGAAGAACACCGATGGCGAAGGCAGCCTGCTGGGGACTC
ATCGACGCTGAGGCTCGAAAGTGCGGGTAGCAAACAGGATTAGATACCCGTGTAGTCC
>t0027383_III-5;size=8;
CCTACGGGTGGCTGCAGGTACCAGGCGAATAAGCATCGGCTAACTCCGTGCCAGCAGCCGCGGTAATACGGAGGATGCGA
GCGTTATCCGGATTCATTGGGTTTAAAGGGTGCGCAGGCGGCCATGTAAGTCAGCGGTGAAAGCCAGGGGCCCAACCCCG
GAAGTGCCGTTGATACTGCACGGCTGGAATGCGGTCGAGGCGGGCGGAATGTGACGTGTAGCGGTGAAATGCATAGATAT
GTCACAGAACTCCGATAGCGAAGGCAGCTCGCCAGGCCTGCATTGACGCTCAGGCACGAAAGCGTGGGGATCAAACAGGA
TTAGATACCCCAGTAGTCC
>t0037474_III-5;size=8;
CCTACGGGGGGCAGCAGCTAAGAATATTCCGCAATGGACGAAAGTCTGACGGAGCGACGCCGCGTGGATGAAGAAGGCCG
GAAGGTTGTAAAATCCTTTTAAACAGGAAGAATAAGTACTGAAGGGAATGTCAGTATGGTGACGGTACTGTTTGAATAAG
CAACGGCTAATTACGTGCCAGCAGCCGCGGTAACACGTAAGTTGCGAGCGTTGTTCGGAATTATTGGGCGTAAAGGGTAT
GTAGGCGGTTCTGAAAGCTTGGTGTGAAAGGCAGAGGCTTAACCTCTGGACTGCATTGAGAACTGCAGGACTAGAATTAC
TGAAGGGCAGCTAGAATTCCATGTGTAGGGGTGAAATCTGTAGATATGTGGAAGAATACCAATGGCGAAGGCAAGCTGCT
GGCAGATGATTGACGCTGAGGTACGAAAGTGCGGGGAGCAAACAGGATTAGATACCCTGGTAGTCC
>t0006038_III-5;size=8;
CCTACGGGGGGCTGCAGCTAAGAATATTCCGCAATGGACGAAAGTCTGACGGAGCGACGCCGCGTGGATGAAGAAGGCCG
GAAGGTTGTAAAATCCTTTTGAACATGAAGAATAAGTATTGCAGGGAATGGCAGTATGGTGACGGTAGTGTTTGAATAAG
CAACGGCTAATTACGTGCCAGCAGCCGCGGTAACACGTAAGTTGCGAGCGTTGTTCGGAATTATTGGGCGTAAAGGGTAT
GTAGGCGGTTATGCAAGCTTGTTGTGAAATCCCGGGGCTTAACTCCGGAACTGCAATGAGAACTGTGTGACTTGAATTAC
TGAAGGGCAGCTAGAATTCCATGTGTAGGGGTGAAATCTGTAGATATGTGGAAGAATACCAATGGCGAAGGCAAGCTGCT
GGCAGATGATTGACGCTGAGATACGAAGGTGCGGGGATCAAACAGGATTAGATACCCTAGTAGTCC
>t0003161_III-5;size=8;
CCTACGGGGGGCTGCAGTAGGGAATATTGCACAATGGGGGGAACCCTGATGCAGCAACGCCACGTGTGGGAAGAAGCATT
TCGGTGTGTAAACCACTGTCGTGAGGGAATAATGCTTGATTTCGGTCAAGTTGAATGTACCTCGAAAGGAAGCACCGGCA
AACTTCGTGCCAGCAGCCGCGGTAATACGAGGGGTGCAAGCGTTGTTCGGAATCACTGGGCGTAAAGGGAGCGTAGGCGG
AAATGCAAGCAGTCTGTACAATACCGGGGCCCAACCCCGGACCTGCAGACTGGACTGTGTTTCTTGGATAGTTCAGGGGC
TGGCGGAATTCCTGGTGTAGCGGTGGAATGCGTAGAGATCAGGAAGAACACCGATGGCGAAGGCAGCCAGCTGGGGACTC
ATCGACGCTGAGGCTCGAAAGTGCGGGTAGCAAACAGGATTAGATACCCGTGTAGTCC
>t0014215_III-5;size=8;
CCTACGGGGGGCTGCAGTGGGGAATATTGGACAATGGGGGAAACCCTGATCCAGCGACGCCGCGTGAGTGAAGAAGTATT
TCGGTATGTAAAGCTCTATCAGCAAGGAAGAAAATGACGGTACTTGACTAAGAAGCTCCGGCTAAATACGTGCCAGCAGC
CGCGGTAATACGTATGGAGCAAGCGTTATCCGGATTTACTGGGTGTAAAGGGAGCGTAGACGGCAAAGCAAGTCTGAAGT
GAAATCCCGGGGCTCAACCCCGGAACTGCTTTGGAAACTGTTTAGCTAGAGTGCAGGAGAGGTAAGCGGAATTCCTAGTG
TAGCGGTGAAATGCGTAGATATTAGGAGGAACACCAGTGGCGAAGGCGGCTTACTGGACTGTAACTGACGTTGAGGCTCG
AAAGCGTGGGGAGCAAACAGGATTAGATACCCTTGTAGTCC
>t0003327_III-5;size=8;
CCTACGGGAGGCTGCAGTGGGGAATATTGCACAATGGGCGCAAGCCTGATGCAGCGATGCCGCGTGAGGGAAGAAGGTTT
TCGGATTGTAAACCTCTGTCAAAAGGGACGATAATGACGGTACCTTAGAAGGAAGCTCCGGCTAACTACGTGCCAGCAGC
CGCGGTAATACGTAGGGAGCGAGCGTTATCCGGAATTACTGGGTGTAAAGGGAGTGTAGGCGGGACTGCAAGTCAGATGT
GAAAACTACCGGCTCAACTGGTAGACTGCATTTGAAACTGTGGTTCTTGAGTGAAGTAGAGGTAAGCGGAATTCCTAGTG
TAGCGGTGAAATGCGTAGATATTAGGAGGAACATCAGTGGCGAAGGCGGCTTACTGGGCTTTAACTGACGCTGAGGCTCG
AAAGCGTGGGGAGCAAACAGGATTAGATACCCGAGTAGTCC
>t0018483_III-5;size=8;
CCTACGGGGGGCAGCAGTAGGGAATCTTCGGCAATGGGGGCAACCCTGACCGAGCAACGCCGCGTGAGTGAAGAAGGTTT
TCGGATCGTAAAGCTCTGTTGTAAGAGAAGAACGTGTGTGAGAGTGGAAAGTTCACACAGTGACGGTAACTTACCAGAAA
GGGACGGCTAACTACGTGCCAGCAGCCGCGGTAATACGTAGGTCCCGAGCGTTGTCCGGATTTATTGGGCGTAAAGCGAG
CGCAGGCGGTTTAATAAGTCTGAAGTTAAAGGCAGTGGCTTAACCATTGTTCGCTTTGGAAACTGTTAGACTTGAGTGCA
GAAGGGGAGAGTGGAATTCCATGTGTAGCGGTGAAATGCGTAGATATATGGAGGAACACCGGTGGCGAAAGCGGCTCTCT
GGTCTGTAACTGACGCTGAGGCTCGAAAGCGTGGGGAGCAAACAGGATTAGATACCCGTGTAGTCC
>t0015796_III-5;size=8;
CCTACGGGGGGCTGCAGTGAGGAATATTGGTCAATGGGGGGAACCCTGAACCAGCCATGCCGCGTGGAGGAAGACGGCCC
TACGGGTTGTAAACTCCTTTAGCACGGGAATAAACTCAGTCACGCGTGACTGATTGAAGGTACCGTGAGAATAAGCATCG
GCTAACTCCGTGCCAGCAGCCGCGGTAATACGGAGGATGCAGGCGTTATCCGGATTTATTAGGTTTAAAGGGTGCGTAGG
CGGCCCGGTAAGTCAGCGTTGAAAGTCTGCGGCTCAACCGTAGAATTGGCATTGATACTGTCGGGCTCGGATGCGGTGGA
AGTAGGCGGAATGTGCAGTGTAGCGGTGAAATGCTTAGATATTGTACAGAACACCGATTGCGAAGGCAGCTTACTATACC
GTTATTGACGCTGAGGCACGAAAGCGCGGGGATCGAACAGGATTAGATACCCCTGTAGTCC
>t0003640_III-5;size=8;
CCTACGGGCGGCTGCAGTGAGGAATATTGGTCAATGGACGCAAGTCTGAACCAGCCATGCCGCGTGCAGGAATAAGGCCC
TATGGGTCGTAAACTGCTTTTGTGGTGGAGCAATAAGTCGTACGTGTACGGCGATGAGAGTACATCACGAATAAGCATCG
GCTAACTCCGTGCCAGCAGCCGCGGTAATACGGAGGATGCAAGCGTTATCCGGATTTATTGGGTTTAAAGGGTGCGTAGG
CTGTGGTCCAAGTCAGGGGTGAAAGCCCGGAGCTCAACTCCGGAACTGCCTTTGATACTGGATTGCTGGAATACGGATGC
CGTGGGAGGAATGAGTAGTGTAGCGGTGAAATGCATAGATATTACTCAGAACACCGATTGCGAAGGCATCTCACGAATCC
GTCATTGACGCTGAGGCACGAAAGCGTGGGGATCAAACAGGATTAGATACCCGAGTAGTCC
>t0011194_III-5;size=8;
CCTACGGGGGGCTGCAGTAGGGAATATTGCACAATGGGGGAAACCCTGATGCAGCAACGCCACGTGTGGGAAGAAGCATT
TCGGTGTGTAAACCACTGTCGTGAGGGAATAATGTTGCGTTTCGGCGCAATTGAATGTACCTCGAAAGGAAGCACCGGCA
AACTTCGTGCCAGCAGCCGCGGTAATACGAGGGGTGCAAGCGTTGTTCGGAATCACTGGGCGTAAAGGGAGCGTAGGCGG
AGGAGCAAGCAGTCTGTACAATCCCGGGGCCTAACCCCGGCTCTGCAGACTGGACTGTTTCTCTTGGATAGTTCAGGGGC
AGGCGGAATTCCTGGTGTAGCGGTGGAATGCGTAGAGATCAGGAAGAACACCGATGGCGAAGGCAGCCTGCTGGGGACTT
ATCGACGCTGAGGCTCGAAAGTGCGGGTAGCAAACAGGATTAGATACCCGAGTAGTCC
>t0003725_III-5;size=8;
CCTACGGGGGGCTGCAGTAGGGAATATTGCACAATGGGGGAAACCCTGATGCAGCAACGCCACGTGTGGGAAGAAGCATT
TCGGTGTGTAAACCACTGTCGTGAGGGAATAATGTTGCGTTTCGGCGCAATTGAATGTACCTCGAAAGGAAGCACCGGCA
AACTTCGTGCCAGCAGCCGCGGTAATACGAGGGGTGCAAGCGTTGTTCGGAATCACTGGGCGTAAAGGGAGCGTAGGCGG
AGGAGCAAGCAGTCTGTACAATCCCGGGGCCTAACCCCGGCTCTGCAGACTGGACTGTTTCTCTTGGATAGTTCAGGGGC
AGGCGGAATTCCTGGTGTAGCGGTGGAATGCGTAGAGATCAGGAAGAACACCGATGGCGAAGGCAGCCTGCTGGGGACTT
ATCGACGCTGAGGCTCGAAAGTGCGGGTAGCAAACAGGATTAGATACCCTAGTAGTCC
>t0031365_III-5;size=8;
CCTACGGGCGGCAGCAGTGAGGAATATTGGTCAATGGGGGGAACCCTGAACCAGCCATGCCGCGTGGAGGAAGACGGCCC
TACGGGTTGTAAACTCCTTTAGCACGGGAATAAACTCAGTCACGCGTGACTGATTGAAGGTACCGTGAGAATAAGCATCG
GCTAACTCCGTGCCAGCAGCCGCGGTAATACGGAGGATGCAGGCGTTATCCGGATTTATTAGGTTTAAAGGGTGCGTAGG
CGGCCCGGTAAGTCAGCGTTGAAAGTCTGCGGCTCAACCGTAGAATTGGCATTGATACTGTCGGGCTCGGATGCGGTGGA
AGTAGGCGGAATGTGCAGTGTAGCGGTGAAATGCTTAGATATTGTACAGAACACCGATTGCGAAGGCAGCTTACTATACC
GTTATTGACGCTGAGGCACGAAAGCGCGGGGATCGAACAGGATTAGATACCCTAGTAGTCC
>t0016561_III-5;size=8;
CCTACGGGGGGCTGCAGCTAAGAATATTCCGCAATGGACGAAAGTCTGACGGAGCGACGCCGCGTGGATGATGAAGGCCG
GAAGGTTGTAAAATCCTTTTATGACTGAGGAATAAGTATGGTGAGAGAAACGCCATATGGTGACTGTAGGTCATGAATAA
GCAACGGCTAATTACGTGCCAGCAGCCGCGGTAACACGTAAGTTGCGAGCGTTGTTCGGAATTATTGGGCGTAAAGGGCA
TGTAGGCGGTTTTGCAAGCTTGGTGTGAAATCCCGGAGCTTAACTCCGGAATTGCGTTGAGAACTGCATAACTAGAGTCA
CTGAGGGGCAATCAGAATTCCAGGTGTAGGGGTGAAATCTGTAGATATCTGGAAGAATACCAATGGCGAAGGCAGGTTAC
CAGCAGATGACTGACGCTGAGGTGCGAAGGTGCGGGGAGCAAACAGGATTAGATACCCTAGTAGTCC
>t0018817_III-5;size=8;
CCTACGGGGGGCTGCAGTGAGGAATATTGGTCAATGGGGGGAACCCTGAACCAGCCATGCCGCGTGGAGGAAGACGGCCC
TACGGGTTGTAAACTCCTTTAGCACGGGAATAAACTCGGCCACGCGTGGCCGATTGAAGGTACCGTGAGAATAAGCATCG
GCTAACTCCGTGCCAGCAGCCGCGGTAATACGGAGGATGCAGGCGTTATCCGGATTTATTAGGTTTAAAGGGTGCGTAGG
CGGCCCGGTAAGTCAGCGTTGAAAGTCTGCGGCTCAACCGTAGAATTGGCATTGATACTGTCGGGCTCGGATGCGGTGGA
AGTAGGCGGAATGTGCAGTGTAGCGGTGAAATGCTTAGATATTGTACAGAACACCGATTGCGAAGGCAGCTTACTATACC
GTTATTGACGCTGAGGCACGAAAGCGCGGGGATCGAACAGGATTAGATACCCTAGTAGTCC
>t0003586_III-5;size=8;
CCTACGGGGGGCTGCAGTGGGGAATATTGGACAATGGGGGAAACCCTGATCCAGCGACGCCGCGTGAGTGAAGAAGTATT
TCGGTATGTAAAGCTCTATCAGCAAGGAAGAAAATGACGGTACTTGACTAAGAAGCTCCGGCTAAATACGTGCCAGCAGC
CGCGGTAATACGTATGGAGCAAGCGTTATCCGGATTTACTGGGTGTAAAGGGAGCGTAGACGGCAAAGCAAGTCTGAAGT
GAAATCCCGGGGCTCAACCCCGGAACTGCTTTGGAAACTGTTTAGCTAGAGTGCAGGAGAGGTAAGCGGAATTCCTAGTG
TAGCGGTGAAATGCGTAGATATTAGGAGGAACACCAGTGGCGAAGGCGGCTTACTGGACTGTAACTGACGTTGAGGCTCG
AAAGCGTGGGGAGCAAACAGGATTAGATACCCGTGTAGTCC
>t0020589_III-5;size=8;
CCTACGGGCGGCAGCAGCTAAGAATATTCCGCAATGGACGAAAGTCTGACGGAGCGACGCCGCGTGGATGATGAAGGCCG
GAAGGTTGTAAAATCCTTTTGAAACCGAGGAATAAGCCGTGCAGGGAATGGCACGGTGGTGACTGTAAGTTTTGAATAAG
CAACGGCTAATTACGTGCCAGCAGCCGCGGTAACACGTAAGTTGCGAGCGTTGTTCGGAATTATTGGGCGTAAAGGGCAT
GTAGGCGGACCGGCAAGCTTGGTGTGGAATACCGTGGCTCAACCACGGAATTGCATTGAGAACTACCGGACTAGAGTTAG
TGAGGGGGAGCCGGAATTCCAGGTGTAGGGGTGAAATCTGTAGATATCTGGAAGAACACCAATGGCGAAGGCAGGCTTCT
ATCACATGACTGACGCTGAGGTGCGAAGGTGCGGGGAGCAAACAGGATTAGATACCCTGGTAGTCC
>t0005161_III-5;size=8;
CCTACGGGAGGCTGCAGTGGGGAATATTGCACAATGGGCGCAAGCCTGATGCAGCGATGCCGCGTGAGGGAAGAAGGTTT
TCGGATTGTAAACCTCTGTCAAAAGGGACGATAATGACGGTACCTTAGAAGGAAGCTCCGGCTAACTACGTGCCAGCAGC
CGCGGTAATACGTAGGGAGCGAGCGTTATCCGGAATTACTGGGTGTAAAGGGAGTGTAGGCGGGACTGCAAGTCAGATGT
GAAAACTACCGGCTCAACTGGTAGACTGCATTTGAAACTGTGGTTCTTGAGTGAAGTAGAGGTAAGCGGAATTCCTAGTG
TAGCGGTGAAATGCGTAGATATTAGGAGGAACATCAGTGGCGAAGGCGGCTTACTGGGCTTTAACTGACGCTGAGGCTCG
AAAGCGTGGGGAGCAAACAGGATTAGATACCCGGGTAGTCC
>t0002872_III-5;size=8;
CCTACGGGGGGCTGCAGTAAGGAATATTGGGCAATGGGGGGAACCCTGACCCAGCCATGCCGCGTGAGGGAATGAGGCCC
TACGGGTCGTGAACCTCTTTTGCCTGGGGATAACCCCTCCCGCGCGACGGGGGGCTGCAGGTACCAGGCGAATAAGCATC
GGCTAACTCCGTGCCAGCAGCCGCGGTAATACGGAGGATGCGAGCGTTATCCGGATTCATTGGGTTTAAAGGGTGCGCAG
GCGGCCATGTAAGTCAGCGGTGAAAGCCAGGGGCCCAACCCCGGAAGTGCCGTTGATACTGCACGGCTGGAATGCGGTCG
AGGCGGGCGGAATGTGACGTGTAGCGGTGAAATGCATAGATATGTCACAGAACTCCGATAGCGAAGGCAGCTCGCCAGGC
CTGCATTGACGCTCAGGCACGAAAGCGTGGGGATCAAACAGGATTAGATACCCTAGTAGTCC
>t0000465_III-5;size=8;
CCTACGGGAGGCTGCAGCTAAGAATATTCCGCAATGGACGAAAGTCTGACGGAGCGACGCCGCGTGGATGATGAAGGTCG
GAAGATTGTAAAATCCTTTTATGACTGAGGAATAAGTCTGTTGAGAGAAACGGCAGATGGTGACTGTAGGTCATGAATAA
GCAACGGCTAATTACGTGCCAGCAGCCGCGGTAACACGTAAGTTGCGAGCGTTGTTCGGAATTATTGGGCGTAAAGGGCA
TGTAGGCGGTTTTGCAAGCTTGGTGTGAAATCCCGGAGCTCAACTCCGGAATTGCGTTGAGAACTGCATAACTAGAGTCA
CTGAGGGGCAATCAGAATTCCAGGTGTAGGGGTGAAATCTGTAGATATCTGGAAGAATACCAATGGCGAAGGCAGGTTAC
CAGCAGATGACTGACGCTGAGGTGCGAAGGTGCGGGGAGCAAACAGGATTAGATACCCTTGTAGTCC
>t0013108_III-5;size=8;
CCTACGGGAGGCTGCAGTAGGGAATCTTCGGCAATGGGGGCAACCCTGACCGAGCAACGCCGCGTGAGTGAAGAAGGTTT
TCGGATCGTAAAGCTCTGTTGTAAGAGAAGAACGTGTGTGAGAGTGGAAAGTTCACACAGTGACGGTAACTTACCAGAAA
GGGACGGCTAACTACGTGCCAGCAGCCGCGGTAATACGTAGGTCCCGAGCGTTGTCCGGATTTATTGGGCGTAAAGCGAG
CGCAGGCGGTTTAATAAGTCTGAAGTTAAAGGCAGTGGCTTAACCATTGTTCGCTTTGGAAACTGTTAGACTTGAGTGCA
GAAGGGGAGAGTGGAATTCCATGTGTAGCGGTGAAATGCGTAGATATATGGAGGAACACCGGTGGCGAAAGCGGCTCTCT
GGTCTGTAACTGACGCTGAGGCTCGAAAGCGTGGGGAGCAAACAGGATTAGATACCCCGGTAGTCC
>t0000448_III-5;size=8;
CCTACGGGCGGCTGCAGCTAAGAATATTCCGCAATGGACGAAAGTCTGACGGAGCGACGCCGCGTGGATGATGAAGGCCG
GAAGGTTGTAAAATCCTTTTGAAACCGAGGAATAAGTCCTGCAGGGAATGGCAGGGCGGTGACTGTAAGTTTTGAATAAG
CAACGGCTAATTACGTGCCAGCAGCCGCGGTAACACGTAAGTTGCGAGCGTTGTTCGGAATTATTGGGCGTAAAGGGCAT
GTAGGCGGACCGGCAAGCTTGGTGTGGAATCCCGTGGCTTAACCACGGAACTGCATTGAGAACTACCGGACTAGAGTGAG
TGAGGGGGAGCCGGAATTCCAGGTGTAGGGGTGAAATCTGTAGATATCTGGAAGAACACCAATGGCGAAGGCAGGCTTCT
ATCACATGACTGACGCTGAGGTGCGAAGGTGCGGGGATCAAACAGGATTAGATACCCCGGTAGTCC
>t0012936_III-5;size=8;
CCTACGGGTGGCTGCAGTGGGGAATATTGGACAATGGGGGAAACCCTGATCCAGCGACGCCGCGTGAGTGAAGAAGTATT
TCGGTATGTAAAGCTCTATCAGCAAGGAAGAAAATGACGGTACTTGACTAAGAAGCTCCGGCTAAATACGTGCCAGCAGC
CGCGGTAATACGTATGGAGCAAGCGTTATCCGGATTTACTGGGTGTAAAGGGAGCGTAGACGGCAAAGCAAGTCTGAAGT
GAAATCCCGGGGCTCAACCCCGGAACTGCTTTGGAAACTGTTTAGCTAGAGTGCAGGAGAGGTAAGCGGAATTCCTAGTG
TAGCGGTGAAATGCGTAGATATTAGGAGGAACACCAGTGGCGAAGGCGGCTTACTGGACTGTAACTGACGTTGAGGCTCG
AAAGCGTGGGGAGCAAACAGGATTAGATACCCTAGTAGTCC
>t0042449_III-5;size=8;
CCTACGGGGGGCTGCAGTGAGGAATATTGGTCAATGGGCGAGAGCCTGAACCAGCCAAGTAGCGTGCAGGAAGACGGCCC
TATGGGTTGTAAACTGCTTTTGTGCGGGAATAACGTTGTGCTCGTGAGCGCAAGTGCATGTACCGTACGAATAAGGATCG
GCTAACTCCGTGCCAGCAGCCGCGGTAATACGGAGGATCCGAGCGTTATCCGGATTTATTGGGTTTAAAGGGAGCGTAGG
CGGAAGATCAAGTCAGCTGTGAAATGTAGATGCTCAACATCTGCACTGCAGTTGAAACTGGTTTTCTTGAGTGCGTAAGA
GGCAGGCGGAATTCGTCGTGTAGCGGTGAAATGCTTAGATATGACGAAGAACTCCGATCGCGAAGGCAGCTTGCCGGGCC
GCAACTGACGCTGAAGCTCGAAGGTGCGGGTATCGAACAGGATTAGATACCCCAGTAGTCC
>t0028510_III-5;size=8;
CCTACGGGAGGCTGCAGTAGGGAATATTGCACAATGGGGGGAACCCTGATGCAGCAACGCCACGTGTGGGAAGAAGCATT
TCGGTGTGTAAACCACTGTCGTGAGGGAATAATGCTTGATTTCGGTCAAGTTGAATGTACCTCGAAAGGAAGCACCGGCA
AACTTCGTGCCAGCAGCCGCGGTAATACGAGGGGTGCAAGCGTTGTTCGGAATCACTGGGCGTAAAGGGAGCGTAGGCGG
AAATGCAAGCAGTCTGTACAATACCGGGGCCCAACCCCGGACCTGCAGACTGGACTGTGTTTCTTGGATAGTTCAGGGGC
TGGCGGAATTCCTGGTGTAGCGGTGGAATGCGTAGAGATCAGGAAGAACACCGATGGCGAAGGCAGCCAGCTGGGGACTC
ATCGACGCTGAGGCTCGAAAGTGCGGGTAGCAAACAGGATTAGATACCCTTGTAGTCC
>t0007543_III-5;size=8;
CCTACGGGGGGCTGCAGTGGGGAATATTGCACAATGGGCGCAAGCCTGATGCAGCGATGCCGCGTGAGGGAAGAAGGTTT
TCGGATTGTAAACCTCTGTCAAAAGGGACGATAATGACGGTACCTTAGAAGGAAGCTCCGGCTAACTACGTGCCAGCAGC
CGCGGTAATACGTAGGGAGCGAGCGTTATCCGGAATTACTGGGTGTAAAGGGAGTGTAGGCGGGACTGCAAGTCAGATGT
GAAAACTACCGGCTCAACCGGTAGACTGCATTTGAAACTGTGGTTCTTGAGTGAAGTAGAGGTAAGCGGAATTCCTAGTG
TAGCGGTGAAATGCGTAGATATTAGGAGGAACATCAGTGGCGAAGGCGGCTTACTGGGCTTTAACTGACGCTGAGGCTCG
AAAGCGTGGGGAGCAAACAGGATTAGATACCCGAGTAGTCC
>t0000605_III-5;size=8;
CCTACGGGCGGCTGCAGTCGAGAATCTTCCGCAATGGGCGAAAGCCTGACGGAGCGATGCCGCGTGAGGGACGAAGGCCT
TCGGGTCGTAAACCTCTGTCACCCGGGACGAACGCAACGACGGTACCGGGAGAGGAAGCCACGGCTAACTACGTGCCAGC
AGCCGCGGTAACACGTAGGTGGCGAGCGTTATTCGGATTCACTGGGCGTAAAGGGTCCGCAGGGGGCCCTCCAAGCCCGC
CGTGAAACCCCGGGGCTCAACCCCGGGCTTGCGGCGGGGACTGGCGGGCTGGAGTGCGCGATGGGCAGACGGAACACCAG
GTGTAGCGGTGGAATGCGTAGATATCTGGTGGAACACCGATGGCGAAGGCGGTCTGCTGGCGCGTCACTGACCCTCATGG
ACGAAAGCGTGGGTAGCAAACAGGATTAGATACCCTAGTAGTCC
>t0022448_III-5;size=8;
CCTACGGGGGGCTGCAGCTAAGAATATTCCGCAATGGACGAAAGTCTGACGGAGCGACGCCGCGTGGATGATGAAGGCCG
GAAGGTTGTAAAATCCTTTTGAAACCGAGGAATAAGTCCTGCAGGGAATGGCAGGGCGGTGACTGTAAGTTTTGAATAAG
CAACGGCTAATTACGTGCCAGCAGCCGCGGTAACACGTAAGTTGCGAGCGTTGTTCGGAATTATTGGGCGTAAAGGGCAT
GTAGGCGGACCGGCAAGCTTGGTGTGGAATCCCGTGGCTTAACCACGGAACTGCATTGAGAACTACCGGACTAGAGTGAG
TGAGGGGGAGCCGGAATTCCAGGTGTAGGGGTGAAATCTGTAGATATCTGGAAGAACACCAATGGCGAAGGCAGGCTTCT
ATCACATGACTGACGCTGAGGTGCGAAGGTGCGGGGATCAAACAGGATTAGATACCCCTGTAGTCC
>t0003317_III-5;size=8;
CCTACGGGCGGCTGCAGTGGGGAATATTGCACAATGGGCGCAAGCCTGATGCAGCGATGCCGCGTGAGGGAAGAAGGTTT
TCGGATTGTAAACCTCTGTCAAAAGGGACGATAATGACGGTACCTTAGAAGGAAGCTCCGGCTAACTACGTGCCAGCAGC
CGCGGTAATACGTAGGGAGCGAGCGTTATCCGGAATTACTGGGTGTAAAGGGAGTGTAGGCGGGACTGCAAGTCAGATGT
GAAAACTACCGGCTCAACTGGTAGACTGCATTTGAAACTGTGGTTCTTGAGTGAAGTAGAGGTAAGCGGAATTCCTAGTG
TAGCGGTGAAATGCGTAGATATTAGGAGGAACATCAGTGGCGAAGGCGGCTTACTGGGCTTTAACTGACGCTGAGGCTCG
AAAGCGTGGGGAGCAAACAGGATTAGATACCCCTGTAGTCC
>t0018345_III-5;size=8;
CCTACGGGGGGCTGCAGTGGGGAATATTGCACAATGGGCGCAAGCCTGATGCAGCGATGCCGCGTGAGGGAAGAAGGTTT
TCGGATTGTAAACCTCTGTCAAAAGGGACGATAATGACGGTACCTTAGAAGGAAGCTCCGGCTAACTACGTGCCAGCAGC
CGCGGTAATACGTAGGGAGCGAGCGTTATCCGGAATTACTGGGTGTAAAGGGAGTGTAGGCGGGACTGCAAGTCAGATGT
GAAAACTACCGGCTCAACTGGTAGACTGCATTTGAAACTGTGGTTCTTGAGTGAAGTAGAGGTAAGCGGAATTCCTAGTG
TAGCGGTGAAATGCGTAGATATTAGGAGGAACATCAGTGGCGAAGGCGGCTTACTGGGCTTTAACTGACGCTGAGGCTCG
AAAGCGTGGGGAGCAAACAGGATTAGATACCCCGGTAGTCC
>t0009616_III-5;size=8;
CCTACGGGCGGCAGCAGGTACCAGGCGAATAAGCATCGGCTAACTCCGTGCCAGCAGCCGCGGTAATACGGAGGATGCGA
GCGTTATCCGGATTCATTGGGTTTAAAGGGTGCGCAGGCGGCCATGTAAGTCAGCGGTGAAAGCCAGGGGCCCAACCCCG
GAAGTGCCGTTGATACTGCACGGCTGGAATGCGGTCGAGGCGGGCGGAATGTGACGTGTAGCGGTGAAATGCATAGATAT
GTCACAGAACTCCGATAGCGAAGGCAGCTCGCCAGGCCTGCATTGACGCTCAGGCACGAAAGCGTGGGGATCAAACAGGA
TTAGATACCCTAGTAGTCC
>t0013716_III-5;size=8;
CCTACGGGGGGCAGCAGCTAAGAATATTCCGCAATGGACGAAAGTCTGACGGAGCGACGCCGCGTGGATGATGAAGGTCG
GAAGATTGTAAAATCCTTTTATGACTGAGGAATAAGTCTGTTGAGAGAAACGGCAGATGGTGACTGTAGGTCATGAATAA
GCAACGGCTAATTACGTGCCAGCAGCCGCGGTAACACGTAAGTTGCGAGCGTTGTTCGGAATTATTGGGCGTAAAGGGCA
TGTAGGCGGTTTTGCAAGCTTGGTGTGAAATCCCGGAGCTCAACTCCGGAATTGCGTTGAGAACTGCATAACTAGAGTCA
CTGAGGGGCAATCAGAATTCCAGGTGTAGGGGTGAAATCTGTAGATATCTGGAAGAATACCAATGGCGAAGGCAGGTTAC
CAGCAGATGACTGACGCTGAGGTGCGAAGGTGCGGGGAGCAAACAGGATTAGATACCCCTGTAGTCC
>t0022678_III-5;size=8;
CCTACGGGGGGCAGCAGTAAGGAATATTGGGCAATGGACGGAAGTCTGACCCAGCCATGCCGCGTGAAGGAATAAGGCCC
TATGGGTCGTAAACTTCTTTTGCCCGGGAACAACGGGGGGCTTGCGAGTCCCCGTGAGGGTACCGGGAGAATAAGCATCG
GCTAACTCCGTGCCAGCAGCCGCGGTAATACGGAGGATGCGAGCGTTATCCGGATTCATTGGGTTTAAAGGGTGCGCAGG
CGGGATGTCAAGTCGGCGGTGAAAAGCACTGGCTCAACCAGGGTCTTGCCGTCGATACTGATGTTCTTGAGTGCGGTCGA
GGCAGGCGGAATGTGACGTGTAGCGGTGAAATGCATAGATATGTCACAGAACACCGATAGCGAAGGCAGCTTGCCAGGCC
TGCACTGACGCTCATGCACGAAAGCGTGGGGATCAAACAGGATTAGATACCCGGGTAGTCC
>t0014376_III-5;size=8;
CCTACGGGGGGCTGCAGTGAGGAATATTGGACAATGGGGGCAACCCTGATCCAGCCAAACCGCGTGAAGGACGAAGGCCC
TAGTGGTCGTAAACTTCTTTTGCTTGGGGATAACTGAAGGTATGCATACCATCTTGAAGGTACCAAGCGAATAAGCACCG
GCTAACTCCGTGCCAGCAGCCGCGGTAATACGGAGGGTGCAGGCGTTATCCGGAATTATTAGGTTTAAAGGGTGCGCAGG
CGGACAGCTAAGTCGGCGGTGAAATACCGGGGCCCAACCCCGGGGCTGCCATCGATACTGACAGTCTTGAGTGCGGACGA
GGAAGGCGGAATGTGGCGTGTAGCGGTGAAATGCTTAGATATGCCACAGAACACCGATTGCGAAGGCAGCCTTCCAGTGC
GCCACTGACGCTCATGCACGAAAGCGCGGGTAGCGAACAGGATTAGATACCCCGGTAGTCC
>t0003184_III-5;size=8;
CCTACGGGTGGCTGCAGTGGGGAATATTGCACAATGGGCGCAAGCCTGATGCAGCGATGCCGCGTGAGGGAAGAAGGTTT
TCGGATTGTAAACCTCTGTCAAAAGGGACGATAATGACGGTACCTTAGAAGGAAGCTCCGGCTAACTACGTGCCAGCAGC
CGCGGTAATACGTAGGGAGCGAGCGTTATCCGGAATTACTGGGTGTAAAGGGAGTGTAGGCGGGACTGCAAGTCAGATGT
GAAAACTACCGGCTCAACTGGTAGACTGCATTTGAAACTGTGGTTCTTGAGTGAAGTAGAGGTAAGCGGAATTCCTAGTG
TAGCGGTGAAATGCGTAGATATTAGGAGGAACATCAGTGGCGAAGGCGGCTTACTGGGCTTTAACTGACGCTGAGGCTCG
AAAGCGTGGGGAGCAAACAGGATTAGATACCCCTGTAGTCC
>t0005789_III-5;size=8;
CCTACGGGCGGCTGCAGCTAAGAATATTCCGCAATGGACGAAAGTCTGACGGAGCGACGCCGCGTGGATGAAGAAGGCCG
GAAGGTTGTAAAATCCTTTTAAACAGGAAGAATAAGTACTGAAGGGAATGTCAGTATGGTGACGGTACTGTTTGAATAAG
CAACGGCTAATTACGTGCCAGCAGCCGCGGTAACACGTAAGTTGCGAGCGTTGTTCGGAATTATTGGGCGTAAAGGGTAT
GTAGGCGGTTCTGAAAGCTTGGTGTGAAAGGCAGAGGCTTAACCTCTGGACTGCATTGAGAACTGCAGGACTAGAATTAC
TGAAGGGCAGCTAGAATTCCATGTGTAGGGGTGAAATCTGTAGATATGTGGAAGAATACCAATGGCGAAGGCAAGCTGCT
GGCAGATGATTGACGCTGAGGTACGAAAGTGCGGGGAGCAAACAGGATTAGATACCCTGGTAGTCC
>t0005602_III-5;size=8;
CCTACGGGGGGCTGCAGCTAAGAATATTCCGCAATGGACGAAAGTCTGACGGAGCGACGCCGCGTGGATGAAGAAGGCCG
GAAGGTTGTAAAATCCTTTTAAACAGGAAGAATAAGTACTGAAGGGAATGTCAGTATGGTGACGGTACTGTTTGAATAAG
CAACGGCTAATTACGTGCCAGCAGCCGCGGTAACACGTAAGTTGCGAGCGTTGTTCGGAATTATTGGGCGTAAAGGGTAT
GTAGGCGGTTCTGAAAGCTTGGTGTGAAAGGCAGAGGCTTAACCTCTGGACTGCATTGAGAACTGCAGGACTAGAATTAC
TGAAGGGCAGCTAGAATTCCATGTGTAGGGGTGAAATCTGTAGATATGTGGAAGAATACCAATGGCGAAGGCAAGCTGCT
GGCAGATGATTGACGCTGAGGTACGAAAGTGCGGGGAGCAAACAGGATTAGATACCCTAGTAGTCC
>t0002142_III-5;size=8;
CCTACGGGAGGCTGCAGTGAGGAATATTGGACAATGGGGGCAACCCTGATCCAGCCAAACCGCGTGAGGGATGAAGGTCC
TACGGATCGTAAACCTCTTTTATGTGGGAATAATTAGTGGAACGTGTTCCACTTTGAAGGTACCACTTGAATAAGCATCG
GCTAACTCCGTGCCAGCAGCCGCGGTAATACGGAGGATGCAGGCGTTATCCGGATTTATTAGGTTTAAAGGGTGCGCAGG
CGGGACATTAAGTCGGTGGTGAAATACCGTGGCCCAACCACGGGGCTGCCATCGATACTGATGACCTTGAGTGCGTGTGA
CGTAGGCGGAATGTGGAGTGTAGCGGTGAAATGCTTAGATATTCCACAGAACACCGATTGCGAAGGCAGCCTACGAATGC
GTAACTGACGCTCATGCACGAAAGCGCGGGTAGCGAACAGGATTAGATACCCCAGTAGTCC
>t0011184_III-5;size=8;
CCTACGGGAGGCTGCAGCTAAGAATATTCCGCAATGGACGAAAGTCTGACGGAGCGACGCCGCGTGGATGATGAAGGCCG
GAAGGTTGTAAAATCCTTTTGAAACCGAGGAATAAGCCGTGCAGGGAATGGCACGGTGGTGACTGTAAGTTTTGAATAAG
CAACGGCTAATTACGTGCCAGCAGCCGCGGTAACACGTAAGTTGCGAGCGTTGTTCGGAATTATTGGGCGTAAAGGGCAT
GTAGGCGGACCGGCAAGCTTGGTGTGGAATACCGTGGCTCAACCACGGAATTGCATTGAGAACTACCGGACTAGAGTTAG
TGAGGGGGAGCCGGAATTCCAGGTGTAGGGGTGAAATCTGTAGATATCTGGAAGAACACCAATGGCGAAGGCAGGCTTCT
ATCACATGACTGACGCTGAGGTGCGAAGGTGCGGGGAGCAAACAGGATTAGATACCCCGGTAGTCC
>t0013624_III-5;size=8;
CCTACGGGAGGCTGCAGCTAAGAATATTCCGCAATGGACGAAAGTCTGACGGAGCGACGCCGCGTGGATGAAGAAGGCCG
GAAGGTTGTAAAATCCTTTTAAACAGGAAGAATAAGTACTGAAGGGAATGTCAGTATGGTGACGGTACTGTTTGAATAAG
CAACGGCTAATTACGTGCCAGCAGCCGCGGTAACACGTAAGTTGCGAGCGTTGTTCGGAATTATTGGGCGTAAAGGGTAT
GTAGGCGGTTCTGAAAGCTTGGTGTGAAAGGCAGAGGCTTAACCTCTGGACTGCATTGAGAACTGCAGGACTAGAATTAC
TGAAGGGCAGCTAGAATTCCATGTGTAGGGGTGAAATCTGTAGATATGTGGAAGAATACCAATGGCGAAGGCAAGCTGCT
GGCAGATGATTGACGCTGAGGTACGAAAGTGCGGGGAGCAAACAGGATTAGATACCCTTGTAGTCC
>t0006262_III-5;size=8;
CCTACGGGAGGCAGCAGTGAGGAATATTGGTCAATGGGCGAGAGCCTGAACCAGCCATGTCGCGTGGAGGAATAAGGATC
TATGGTTCGTAAACTCCTTTTGCGGGGGGATAAAGTGCGGGACGTGTCCCGCTTTGCAGGTACCCCGCGAATAAGCATCG
GCTAACTCCGTGCCAGCAGCCGCGGTAATACGGAGGATGCGAGCGTTATCCGGATTTATTGGGTTTAAAGGGTGCGTAGG
CGGCCCCTTAAGTCGGCGGTGAAATTTCCGGGCTCAACCCGGTCACTGCCGTCGAAACTGGGGGGCTTGAGTGCGTTTGG
GGTGGCTGGAATGTGCGGTGTAGCGGTGAAATGCATAGATATCGCACAGAACGCCGATCGCGGAGGCAGGTCACCAAGCC
GCAACTGACGCTGAGGCACGAAAGCGCGGGGATCGAACAGGATTAGATACCCCTGTAGTCC
>t0006383_III-5;size=8;
CCTACGGGCGGCTGCAGTGGGGAATATTGCACAATGGGCGCAAGCCTGATGCAGCGATGCCGCGTGAGGGAAGAAGGTTT
TCGGATTGTAAACCTCTGTCAAAAGGGACGATAATGACGGTACCTTAGAAGGAAGCTCCGGCTAACTACGTGCCAGCAGC
CGCGGTAATACGTAGGGAGCGAGCGTTATCCGGAATTACTGGGTGTAAAGGGAGTGTAGGCGGGACTGCAAGTCAGATGT
GAAAACTACCGGCTCAACCGGTAGACTGCATTTGAAACTGTGGTTCTTGAGTGAAGTAGAGGTAAGCGGAATTCCTAGTG
TAGCGGTGAAATGCGTAGATATTAGGAGGAACATCAGTGGCGAAGGCGGCTTACTGGGCTTTAACTGACGCTGAGGCTCG
AAAGCGTGGGGAGCAAACAGGATTAGATACCCTAGTAGTCC
>t0006407_III-5;size=8;
CCTACGGGTGGCTGCAGGTACCAGGCGAATAAGCATCGGCTAACTCCGTGCCAGCAGCCGCGGTAATACGGAGGATGCGA
GCGTTATCCGGATTCATTGGGTTTAAAGGGTGCGCAGGCGGCCATGTAAGTCAGCGGTGAAAGCCAGGGGCCCAACCCCG
GAAGTGCCGTTGATACTGCACGGCTGGAATGCGGTCGAGGCGGGCGGAATGTGACGTGTAGCGGTGAAATGCATAGATAT
GTCACAGAACTCCGATAGCGAAGGCAGCTCGCCAGGCCTGCATTGACGCTCAGGCACGAAAGCGTGGGGATCAAACAGGA
TTAGATACCCTGGTAGTCC
>t0022347_III-5;size=8;
CCTACGGGCGGCTGCAGTGGGGAATATTGCACAATGGGCGCAAGCCTGATGCAGCGATGCCGCGTGAGGGAAGAAGGTTT
TCGGATTGTAAACCTCTGTCAAAAGGGACGATAATGACGGTACCTTAGAAGGAAGCTCCGGCTAACTACGTGCCAGCAGC
CGCGGTAATACGTAGGGAGCGAGCGTTATCCGGAATTACTGGGTGTAAAGGGAGTGTAGGCGGGACTGCAAGTCAGATGT
GAAAACTACCGGCTCAACTGGTAGACTGCATTTGAAACTGTGGTTCTTGAGTGAAGTAGAGGTAAGCGGAATTCCTAGTG
TAGCGGTGAAATGCGTAGATATTAGGAGGAACATCAGTGGCGAAGGCGGCTTACTGGGCTTTAACTGACGCTGAGGCTCG
AAAGCGTGGGGAGCAAACAGGATTAGATACCCCGGTAGTCC
>t0005140_III-5;size=8;
CCTACGGGAGGCTGCAGCTAAGAATATTCCGCAATGGACGAAAGTCTGACGGAGCGACGCCGCGTGGATGATGAAGGTCG
GAAGATTGTAAAATCCTTTTATGACTGAGGAATAAGTCTGTTGAGAGAAACGGCAGATGGTGACTGTAGGTCATGAATAA
GCAACGGCTAATTACGTGCCAGCAGCCGCGGTAACACGTAAGTTGCGAGCGTTGTTCGGAATTATTGGGCGTAAAGGGCA
TGTAGGCGGTTTTGCAAGCTTGGTGTGAAATCCCGGAGCTCAACTCCGGAATTGCGTTGAGAACTGCATAACTAGAGTCA
CTGAGGGGCAATCAGAATTCCAGGTGTAGGGGTGAAATCTGTAGATATCTGGAAGAATACCAATGGCGAAGGCAGGTTAC
CAGCAGATGACTGACGCTGAGGTGCGAAGGTGCGGGGAGCAAACAGGATTAGATACCCCTGTAGTCC
>t0005413_III-5;size=8;
CCTACGGGAGGCTGCAGTGAGGAATATTGGTCAATGGACGAGAGTCTGAACCAGCCAAGTAGCGTGCAGGATGACGGCCC
TATGGGTTGTAAACTGCTTTTGTACGGGAATAAAGTGACCTACGTGTAGGTTTTTGCATGTACCGTAAGAATAAGGACCG
GCTAATTCCGTGCCAGCAGCCGCGGTAATACGGAAGGTCCGGGCGTTATCCGGATTTATTGGGTTTAAAGGGAGCGTAGG
CCGTGCTTTAAGCGTGTTGTGAAATGTAGGCGCCCAACGTCTGCACTGCAGCGCGAACTGGAGCACTTGAGTACGCAGGA
AGTAGGCGGAATTCGTCGTGTAGCGGTGAAATGCTTAGATATGACGAAGAACTCCGATTGGGAAGCCAGCTTACTGTAGC
GCCACTGACGCTGATGCTCGAAAGCGTGGGTATCGAACAGGATTAGATACCCTGGTAGTCC
>t0006155_III-5;size=8;
CCTACGGGGGGCTGCAGTGAGGAATATTGGTCAATGGGCGAGAGCCTGAACCAGCCAAGTAGCGTGCAGGATGACGGCCC
TATGGGTTGTAAACTGCTTTTGTGCGGGAATAACGTTGCGCTCGTGAGCGCAAGTGCATGTACCGTACGAATAAGGATCG
GCTAACTCCGTGCCAGCAGCCGCGGTAATACGGAGGATCCGAGCGTTATCCGGATTTATTGGGTTTAAAGGGAGCGTAGG
CGGAAGATCAAGTCAGCTGTGAAATGTAGATGCTCAACATCTGCACTGCAGTTGAAACTGGTTTTCTTGAGTGCGTAAGA
GGCAGGCGGAATTCGTCGTGTAGCGGTGAAATGCTTAGATATGACGAAGAACTCCGATCGCGAAGGCAGCTTGCCGGGCC
GCAACTGACGCTGAAGCTCGAAGGTGCGGGTATCGAACAGGATTAGATACCCGTGTAGTCC
>t0013078_III-5;size=8;
CCTACGGGGGGCAGCAGGTACCAGGCGAATAAGCATCGGCTAACTCCGTGCCAGCAGCCGCGGTAATACGGAGGATGCGA
GCGTTATCCGGATTCATTGGGTTTAAAGGGTGCGCAGGCGGCCATGTAAGTCAGCGGTGAAAGCCAGGGGCCCAACCCCG
GAAGTGCCGTTGATACTGCACGGCTGGAATGCGGTCGAGGCGGGCGGAATGTGACGTGTAGCGGTGAAATGCATAGATAT
GTCACAGAACTCCGATAGCGAAGGCAGCTCGCCAGGCCTGCATTGACGCTCAGGCACGAAAGCGTGGGGATCAAACAGGA
TTAGATACCCCAGTAGTCC
>t0007017_III-5;size=8;
CCTACGGGGGGCAGCAGTGAGGAATATTGGTCAATGGACGCAAGTCTGAACCAGCCATGCCGCGTGCAGGAATAAGGCCC
TATGGGTCGTAAACTGCTTTTGTGGTGGAGCAATAAGTCGTACGTGTACGGCGATGAGAGTACATCACGAATAAGCATCG
GCTAACTCCGTGCCAGCAGCCGCGGTAATACGGAGGATGCAAGCGTTATCCGGATTTATTGGGTTTAAAGGGTGCGTAGG
CTGTGGTCCAAGTCAGGGGTGAAAGCCCGGAGCTCAACTCCGGAACTGCCTTTGATACTGGATTGCTGGAATACGGATGC
CGTGGGAGGAATGAGTAGTGTAGCGGTGAAATGCATAGATATTACTCAGAACACCGATTGCGAAGGCATCTCACGAATCC
GTCATTGACGCTGAGGCACGAAAGCGTGGGGATCAAACAGGATTAGATACCCCAGTAGTCC
>t0003241_III-5;size=8;
CCTACGGGCGGCTGCAGTGAGGAATATTGGTCAATGGGCGGAAGCCTGAACCAGCCAAGTCGCGTGAAGGAAGAAGGTAT
TATGTATTGTAAACTTCTTTAGCTGTGGAGCAATAAGGGCTATGCATAGCCTGATGAGAGTACACAGAGAATAAGGATCG
GCTAACTCCGTGCCAGCAGCCGCGGTAATACGGAGGATCCGAGCGTTATCCGGATTTATTGGGTTTAAAGGGTGCGCAGG
CGGCGTTTTAAGTCAGTGGTAAAATCGTGGGGCTCAACCCCATCCTGCCATTGATACTGGAGCGCTTGATTGCGGTCGAG
GTTTGCGGAATTCGTCGTGTAGCGGTGAAATGCATAGATATGACGAAGAACACCGATTGCGTAGGCAGCAGACCAGGCCG
TAAATGACGCTCATGCACGAAAGTGCGGGGATCGAACAGGATTAGATACCCTGGTAGTCC
>t0002750_III-5;size=8;
CCTACGGGCGGCTGCAGCTAAGAATATTCCGCAATGGACGAAAGTCTGACGGAGCGACGCCGCGTGGATGATGAAGGCCG
GAAGGTTGTAAAATCCTTTTGAAACCGAGGAATAAGTCCTGCAGGGAATGGCAGGATGGTGACTGTAAGTTTTGAATAAG
CAACGGCTAATTACGTGCCAGCAGCCGCGGTAACACGTAAGTTGCGAGCGTTGTTCGGAATTATTGGGCGTAAAGGGCAT
GTAGGCGGACCGGCAAGCTTGGTGTGGAATCCCGTGGCTTAACCACGGAACTGCATTGAGAACTACCGGACTAGAGTGAG
TGAGGGGGAGCCGGAATTCCAGGTGTAGGGGTGAAATCTGTAGATATCTGGAAGAACACCAATGGCGAAGGCAGGCTTCT
ATCACATGACTGACGCTGAGGTGCGAAGGTGCGGGGATCAAACAGGATTAGATACCCTAGTAGTCC
>t0022323_III-5;size=8;
CCTACGGGCGGCTGCAGCTAAGAATATTCCGCAATGGACGAAAGTCTGACGGAGCGACGCCGCGTGGATGATGAAGGCCG
GAAGGTTGTAAAATCCTTTTATGACTGAGGAATAAGTATGGTGAGAGAAACGCCATATGGTGACTGTAGGTCATGAATAA
GCAACGGCTAATTACGTGCCAGCAGCCGCGGTAACACGTAAGTTGCGAGCGTTGTTCGGAATTATTGGGCGTAAAGGGCA
TGTAGGCGGTTTTGCAAGCTTGGTGTGAAATCCCGGGGCTTAACTCCGGAATTGCGTTGAGAACTGCATAACTAGAGTCA
CTGAGGGGCAATCAGAATTCCAGGTGTAGGGGTGAAATCTGTAGATATCTGGAAGAATACCAATGGCGAAGGCAGGTTAC
CAGCAGATGACTGACGCTGAGGTGCGAAGGTGCGGGGAGCAAACAGGATTAGATACCCTTGTAGTCC
>t0026310_III-5;size=8;
CCTACGGGCGGCTGCAGTGAGGAATATTGGTCAATGGACGAGAGTCTGAACCAGCCAAGTAGCGTGCAGGATGACGGCCC
TATGGGTTGTAAACTGCTTTTGTACGGGAATAAAGTGACCTACGTGTAGGTTTTTGCATGTACCGTAAGAATAAGGACCG
GCTAATTCCGTGCCAGCAGCCGCGGTAATACGGAAGGTCCGGGCGTTATCCGGATTTATTGGGTTTAAAGGGAGCGTAGG
CCGTGCTTTAAGCGTGTTGTGAAATGTAGGCGCCCAACGTCTGCACTGCAGCGCGAACTGGAGCACTTGAGTACGCAGGA
AGTAGGCGGAATTCGTCGTGTAGCGGTGAAATGCTTAGATATGACGAAGAACTCCGATTGGGAAGCCAGCTTACTGTAGC
GCCACTGACGCTGATGCTCGAAAGCGTGGGTATCGAACAGGATTAGATACCCGAGTAGTCC
>t0037860_III-5;size=8;
CCTACGGGGGGCTGCAGTGAGGAATATTGGTCAATGGGGGGAACCCTGAACCAGCCATGCCGCGTGGAGGAAGACGGCCC
TACGGGTTGTAAACTCCTTTAGCACGGGAATAAACTCAGTCACGCGTGACTGATTGAAGGTACCGTGAGAATAAGCATCG
GCTAACTCCGTGCCAGCAGCCGCGGTAATACGGAGGATGCAGGCGTTATCCGGATTTATTAGGTTTAAAGGGTGCGTAGG
CGGCCCGGTAAGTCAGCGTTGAAAGTCTGCGGCTCAACCGTAGAATTGGCATTGATACTGTCGGGCTCGGATGCGGTGGA
AGTAGGCGGAATGTGCAGTGTAGCGGTGAAATGCTTAGATATTGTACAGAACACCGATTGCGAAGGCAGCTTACTATACC
GTTATTGACGCTGAGGCACGAAAGCGCGGGGATCGAACAGGATTAGATACCCTGGTAGTCC
>t0005622_III-5;size=8;
CCTACGGGTGGCTGCAGCTAAGAATATTCCGCAATGGACGAAAGTCTGACGGAGCGACGCCGCGTGGATGATGAAGGCCG
GAAGGTTGTAAAATCCTTTTGAAACCGAGGAATAAGCCGTGCAGGGAATGGCACGGTGGTGACTGTAAGTTTTGAATAAG
CAACGGCTAATTACGTGCCAGCAGCCGCGGTAACACGTAAGTTGCGAGCGTTGTTCGGAATTATTGGGCGTAAAGGGCAT
GTAGGCGGACCGGCAAGCTTGGTGTGGAATACCGTGGCTCAACCACGGAATTGCATTGAGAACTACCGGACTAGAGTTAG
TGAGGGGGAGCCGGAATTCCAGGTGTAGGGGTGAAATCTGTAGATATCTGGAAGAACACCAATGGCGAAGGCAGGCTTCT
ATCACATGACTGACGCTGAGGTGCGAAGGTGCGGGGAGCAAACAGGATTAGATACCCTAGTAGTCC
>t0016416_III-5;size=7;
CCTACGGGGGGCTGCAGCTAAGAATATTCCGCAATGGACGAAAGTCTGACGGAGCGACGCCGCGTGGATGATGAAGGCCG
AAAGGTTGTAAAATCCTTTTGTATTGGACGAATAAGTGTGGCAGGTAATGGTCACATGGTGACGGTACAATTTGAATAAG
AGGCGGCTAATTACGTGCCAGCAGCCGCGGTAACACGTAAGCCTCGAGCGTTGTTCGGAATTATTGGGCGTAAAGGGCAT
GTAGGCGGTTATCTAAGCTTGGTGTGAAATTCAGGAGCTCAACTCCTGAACTGCATTGAGAACTGGATAGCTAGAGTTAC
TGAAGTGGAATCAGAATTCCAGGTGTAGGGGTGAAATCTGTAGATATCTGGAAGAATACCAATGGCGAAGGCAGGTTTCA
GGCAGATAACTGACGCTGAGGTGCGAAGGTGCGGGGAGCAAACAGGATTAGATACCCCAGTAGTCC
>t0004543_III-5;size=7;
CCTACGGGAGGCTGCAGTGGGGGATATTGCACAATGGGGGAAACCCTGATGCAGCGACGCCGCGTGAGTGAAGAAGTATT
TCGGTATGTAAAGCTCTATCAGCAGGGAAGAAAATGACGGTACCTGACTAAGAAGCACCGGCTAAATACGTGCCAGCAGC
CGCGGTAATACGTATGGTGCAAGCGTTATCCGGATTTACTGGGTGTAAAGGGAGCGTAGACGGATGGCTAAGTCTGATGT
GAAAGGTGAGGGCTCAACCCTTAAACTGCATTGGAAACTGGTCATCTAGAGTGTCGGAGAGGTAAGTGGAATTCCTAGTG
TAGCGGTGAAATGCGTAGATATTAGGAGGAACACCAGTGGCGAAGGCGGCTTACTGGACGATAACTGACGTTGAGGCTCG
AAAGCGTGGGGAGCAAACAGGATTAGATACCCGAGTAGTCC
>t0003677_III-5;size=7;
CCTACGGGCGGCTGCAGTAGGGAATCTTCGGCAATGGGGGCAACCCTGACCGAGCAACGCCGCGTGAGTGAAGAAGGTTT
TCGGATCGTAAAGCTCTGTTGTAAGAGAAGAACGTGTGTGAGAGTGGAAAGTTCACACAGTGACGGTAACTTACCAGAAA
GGGACGGCTAACTACGTGCCAGCAGCCGCGGTAATACGTAGGTCCCGAGCGTTGTCCGGATTTATTGGGCGTAAAGCGAG
CGCAGGCGGTTTAATAAGTCTGAAGTTAAAGGCAGTGGCTTAACCATTGTTCGCTTTGGAAACTGTTAGACTTGAGTGCA
GAAGGGGAGAGTGGAATTCCATGTGTAGCGGTGAAATGCGTAGATATATGGAGGAACACCGGTGGCGAAAGCGGCTCTCT
GGTCTGTAACTGACGCTGAGGCTCGAAAGCGTGGGGAGCAAACAGGATTAGATACCCTAGTAGTCC
>t0007168_III-5;size=7;
CCTACGGGTGGCTGCAGTAGGGAATATTGCACAATGGGGGGAACCCTGATGCAGCAACGCCACGTGTGGGAAGAAGCATT
TCGGTGTGTAAACCACTGTCGTGAGGGAATAAGACCCGCCCCCGGGCGGGGTTGAATGTACCTCGAAAGGAAGCACCGGC
AAACTTCGTGCCAGCAGCCGCGGTAATACGAGGGGTGCAAGCGTTGTTCGGAATCACTGGGCGTAAAGGGAGCGTAGGCG
GAGAAGCAAGCGGTCTGTACAAGACCGGGGCCCAACCCCGGACCTGCAGACCGGACTGCTCCTCTTGGATAGTTCAGGGG
CAGGCGGAATTCCTGGTGTAGCGGTGGAATGCGTAGAGATCAGGAAGAACACCGATGGCGAAGGCAGCCTGCTGGGGACT
CATCGACGCTGAGGCTCGAAAGTGCGGGTAGCAAACAGGATTAGATACCCGTGTAGTCC
>t0040342_III-5;size=7;
CCTACGGGCGGCTGCAGTAGGGAATATTGCACAATGGGGGAAACCCTGATGCAGCAACGCCACGTGTGGGAAGAAGCATT
TCGGTGTGTAAACCACTGTCGTGAGGGAATAATGTTGCGTTTCGGCGCAATTGAATGTACCTCGAAAGGAAGCACCGGCA
AACTTCGTGCCAGCAGCCGCGGTAATACGAGGGGTGCAAGCGTTGTTCGGAATCACTGGGCGTAAAGGGAGCGTAGGCGG
AGGAGCAAGCAGTCTGTACAATCCCGGGGCCTAACCCCGGCTCTGCAGACTGGACTGTTTCTCTTGGATAGTTCAGGGGC
AGGCGGAATTCCTGGTGTAGCGGTGGAATGCGTAGAGATCAGGAAGAACACCGATGGCGAAGGCAGCCTGCTGGGGACTT
ATCGACGCTGAGGCTCGAAAGTGCGGGTAGCAAACAGGATTAGATACCCGGGTAGTCC
>t0008350_III-5;size=7;
CCTACGGGAGGCTGCAGTAGGGAATATTGCACAATGGGGGGAACCCTGATGCAGCAACGCCACGTGTGGGAAGAAGCATT
TCGGTGTGTAAACCACTGTCGTGAGGGAATAATGCTTGATTTCGGTCAAGTTGAATGTACCTCGAAAGGAAGCACCGGCA
AACTTCGTGCCAGCAGCCGCGGTAATACGAGGGGTGCAAGCGTTGTTCGGAATCACTGGGCGTAAAGGGAGCGTAGGCGG
AAATGCAAGCAGTCTGTACAATACCGGGGCCCAACCCCGGACCTGCAGACTGGACTGTGTTTCTTGGATAGTTCAGGGGC
TGGCGGAATTCCTGGTGTAGCGGTGGAATGCGTAGAGATCAGGAAGAACACCGATGGCGAAGGCAGCCAGCTGGGGACTC
ATCGACGCTGAGGCTCGAAAGTGCGGGTAGCAAACAGGATTAGATACCCCTGTAGTCC
>t0006984_III-5;size=7;
CCTACGGGCGGCTGCAGTGAGGAATATTGGTCAATGGACGGAAGTCTGAACCAGCCATGCCGCGTGAAGGAAGGAGGCCC
TATGGGTTGTGAACTTCTTTTGCCGCAGAGTAATAAGGGTCCTGCGGGGCCTGATGAGAGTATGCGGCGAATAAGCATCG
GCTAACTCCGTGCCAGCAGCCGCGGTAATACGGAGGATGCAAGCGTTATCCGGATTTATTGGGTTTAAAGGGTGCGTAGG
CGGACGCGTAAGTCAGCGGTGAAATATCCCGGCTCAACCGGGAGGCTGCCGTTGATACTGCGCGACTGGAGTCCAAACGG
CGCCGGCGGAATATGTAATGTAGCGGTGAAATGCATAGATATTACATAGAACACCGATCGCGAAGGCAGCTGGCGAGGAT
GGTACTGACGCTGAGGCACGAAGGCGTGGGGATCAAACAGGATTAGATACCCCAGTAGTCC
>t0002844_III-5;size=7;
CCTACGGGGGGCTGCAGTGAGGAATATTGGTCAATGGACGAGAGTCTGAACCAGCCAAGTAGCGTGCAGGATGACGGCCC
TATGGGTTGTAAACTGCTTTTGTACGGGAATAAAGTGACCTACGTGTAGGTTTTTGCATGTACCGTAAGAATAAGGACCG
GCTAATTCCGTGCCAGCAGCCGCGGTAATACGGAAGGTCCGGGCGTTATCCGGATTTATTGGGTTTAAAGGGAGCGTAGG
CCGTGCTTTAAGCGTGTTGTGAAATGTAGGCGCCCAACGTCTGCACTGCAGCGCGAACTGGAGCACTTGAGTACGCAGGA
AGTAGGCGGAATTCGTCGTGTAGCGGTGAAATGCTTAGATATGACGAAGAACTCCGATTGGGAAGCCAGCTTACTGTAGC
GCCACTGACGCTGATGCTCGAAAGCGTGGGTATCGAACAGGATTAGATACCCGTGTAGTCC
>t0019595_III-5;size=7;
CCTACGGGTGGCTGCAGCTAAGAATATTCCGCAATGGACGAAAGTCTGACGGAGCGACGCCGCGTGGATGATGAAGGCCG
GAAGGTTGTAAAATCCTTTTGAAACCGAGGAATAAGTCCTGCAGGGAATGGCAGGATGGTGACTGTAAGTTTTGAATAAG
CAACGGCTAATTACGTGCCAGCAGCCGCGGTAACACGTAAGTTGCGAGCGTTGTTCGGAATTATTGGGCGTAAAGGGCAT
GTAGGCGGACCGGCAAGCTTGGTGTGGAATCCCGTGGCTTAACCACGGAACTGCATTGAGAACTACCGGACTAGAGTGAG
TGAGGGGGAGCCGGAATTCCAGGTGTAGGGGTGAAATCTGTAGATATCTGGAAGAACACCAATGGCGAAGGCAGGCTTCT
ATCACATGACTGACGCTGAGGTGCGAAGGTGCGGGGATCAAACAGGATTAGATACCCTGGTAGTCC
>t0021301_III-5;size=7;
CCTACGGGAGGCTGCAGCTAAGAATATTCCGCAATGGACGAAAGTCTGACGGAGCGACGCCGCGTGGATGAAGAAGGCCG
GAAGGTTGTAAAATCCTTTTAAACAGGAAGAATAAGTACTGAAGGGAATGTCAGTATGGTGACGGTACTGTTTGAATAAG
CAACGGCTAATTACGTGCCAGCAGCCGCGGTAACACGTAAGTTGCGAGCGTTGTTCGGAATTATTGGGCGTAAAGGGTAT
GTAGGCGGTTCTGAAAGCTTGGTGTGAAAGGCAGAGGCTTAACCTCTGGACTGCATTGAGAACTGCAGGACTAGAATTAC
TGAAGGGCAGCTAGAATTCCATGTGTAGGGGTGAAATCTGTAGATATGTGGAAGAATACCAATGGCGAAGGCAAGCTGCT
GGCAGATGATTGACGCTGAGGTACGAAAGTGCGGGGAGCAAACAGGATTAGATACCCCAGTAGTCC
>t0011288_III-5;size=7;
CCTACGGGGGGCTGCAGCTAAGAATATTCCGCAATGGACGAAAGTCTGACGGAGCGACGCCGCGTGGATGATGAAGGCCG
GAAGGTTGTAAAATCCTTTTATGACTGAGGAATAAGTATGGTGAGAGAAACGCCATATGGTGACTGTAGGTCATGAATAA
GCAACGGCTAATTACGTGCCAGCAGCCGCGGTAACACGTAAGTTGCGAGCGTTGTTCGGAATTATTGGGCGTAAAGGGCA
TGTAGGCGGTTTTGCAAGCTTGGTGTGAAATCCCGGGGCTTAACTCCGGAATTGCGTTGAGAACTGCATAACTAGAGTCA
CTGAGGGGCAATCAGAATTCCAGGTGTAGGGGTGAAATCTGTAGATATCTGGAAGAATACCAATGGCGAAGGCAGGTTAC
CAGCAGATGACTGACGCTGAGGTGCGAAGGTGCGGGGAGCAAACAGGATTAGATACCCGTGTAGTCC
>t0004636_III-5;size=7;
CCTACGGGGGGCTGCAGCTAAGAATATTCCGCAATGGACGAAAGTCTGACGGAGCGACGCCGCGTGGATGATGAAGGTCG
GAAGATTGTAAAATCCTTTTGAATGAGACGAATAAGCAGGGCAGGGAATGGCCTTGTGGTGACGGTATCATTTGAATAAG
CAACGGCTAATTACGTGCCAGCAGCCGCGGTAACACGTAAGTTGCGAGCGTTGTTCGGAATTATTGGGCGTAAAGGGCAT
GTAGGCGGTTCTGCAAGCTTGGTGTGAAATCCCGGAGCTTAACTCCGGAACTGCATTGAGAACTGCAGGACTAGAATTAC
TGAAGGGCAACTGGAATTCCAAGTGTAGGGGTGAAATCTGTAGATATTTGGAAGAACACCAATGGCGAAGGCAAGTTGCT
GGCAGATAATTGACGCTGAGGTGCGAAGGTGCGGGGAGCAAACAGGATTAGATACCCCAGTAGTCC
>t0003125_III-5;size=7;
CCTACGGGCGGCTGCAGTGAGGAATATTGGTCAATGGACGCAAGTCTGAACCAGCCATGCCGCGTGCAGGAATAAGGCCC
TATGGGTCGTAAACTGCTTTTGTGGTGGAGCAATAAGTCGTACGTGTACGGCGATGAGAGTACATCACGAATAAGCATCG
GCTAACTCCGTGCCAGCAGCCGCGGTAATACGGAGGATGCAAGCGTTATCCGGATTTATTGGGTTTAAAGGGTGCGTAGG
CTGTGGTCCAAGTCAGGGGTGAAAGCCCGGAGCTCAACTCCGGAACTGCCTTTGATACTGGATTGCTGGAATACGGATGC
CGTGGGAGGAATGAGTAGTGTAGCGGTGAAATGCATAGATATTACTCAGAACACCGATTGCGAAGGCATCTCACGAATCC
GTCATTGACGCTGAGGCACGAAAGCGTGGGGATCAAACAGGATTAGATACCCCTGTAGTCC
>t0010170_III-5;size=7;
CCTACGGGGGGCAGCAGCTAAGAATATTCCGCAATGGACGAAAGTCTGACGGAGCGACGCCGCGTGGATGAAGAAGGCCG
GAAGGTTGTAAAATCCTTTTAAACAGGAAGAATAAGTACTGAAGGGAATGTCAGTATGGTGACGGTACTGTTTGAATAAG
CAACGGCTAATTACGTGCCAGCAGCCGCGGTAACACGTAAGTTGCGAGCGTTGTTCGGAATTATTGGGCGTAAAGGGTAT
GTAGGCGGTTCTGAAAGCTTGGTGTGAAAGGCAGAGGCTTAACCTCTGGACTGCATTGAGAACTGCAGGACTAGAATTAC
TGAAGGGCAGCTAGAATTCCATGTGTAGGGGTGAAATCTGTAGATATGTGGAAGAATACCAATGGCGAAGGCAAGCTGCT
GGCAGATGATTGACGCTGAGGTACGAAAGTGCGGGGAGCAAACAGGATTAGATACCCCAGTAGTCC
>t0010706_III-5;size=7;
CCTACGGGTGGCTGCAGCTAAGAATATTCCGCAATGGACGAAAGTCTGACGGAGCGACGCCGCGTGGATGATGAAGGCCG
GAAGGTTGTAAAATCCTTTTATAACTGAGGAATAAGTCTGGTGAGAGAAACGCCAGATGGTGACTGTAGGTTATGAATAA
GCAACGGCTAATTACGTGCCAGCAGCCGCGGTAACACGTAAGTTGCGAGCGTTGTTCGGAATTATTGGGCGTAAAGGGCA
TGTAGGCGGTTTTGCAAGCTTGGTGTGAAATCCCGGAGCTTAACTCCGGAATTGCGTTGAGAACTGCATAACTAGAGTCA
CTGAGGGGCAATCAGAATTCCAGGTGTAGGGGTGAAATCTGTAGATATCTGGAAGAATACCAATGGCGAAGGCAGGTTAC
CAGCAGATGACTGACGCTGAGGTGCGAAGGTGCGGGGAGCAAACAGGATTAGATACCCTAGTAGTCC
>t0006939_III-5;size=7;
CCTACGGGCGGCTGCAGTCGAGAATCTTCCGCAATGGGCGAAAGCCTGACGGAGCGATGCCGCGTGAGGGACGAAGGCCT
TCGGGTCGTAAACCTCTGTCACCCGGGACGAACGCAACGACGGTACCGGGAGAGGAAGCCACGGCTAACTACGTGCCAGC
AGCCGCGGTAACACGTAGGTGGCGAGCGTTATTCGGATTCACTGGGCGTAAAGGGTCCGCAGGGGGCCCTCCAAGCCCGC
CGTGAAACCCCGGGGCTCAACCCCGGGCTTGCGGCGGGGACTGGCGGGCTGGAGTGCGCGATGGGCAGACGGAACACCAG
GTGTAGCGGTGGAATGCGTGGATATCTGGTGGAACACCGATGGCGAAGGCGGTCTGCTGGCGCGTCACTGACCCTCATGG
ACGAAAGCGTGGGTAGCAAACAGGATTAGATACCCTGGTAGTCC
>t0003623_III-5;size=7;
CCTACGGGGGGCTGCAGTGGGGAATATTGCACAATGGGGGAAACCCTGATGCAGCGACGCCGCGTGAGTGAAGAAGTATT
TCGGTATGTAAAGCTCTATCAGCAGGGAAGAAAATGACGGTACCTGACTAAGAAGCCCCGGCTAACTACGTGCCAGCAGC
CGCGGTAATACGTAGGGGGCAAGCGTTATCCGGATTTACTGGGTGTAAAGGGAGCGTAGACGGTAAGATAAGTCTGAAGT
GAAAGCCCGGGGCTCAACCCCGGGACTGCTTTGGAAACTGTGATACTGGAGTGCAGGAGAGGTAAGCGGAATTCCTAGTG
TAGCGGTGAAATGCGTAGATATTAGGAGGAACACCAGTGGCGAAGGCGGCTTACTGGACTGTAACTGACGTTGAGGCTCG
AAAGCGTGGGGAGCAAACAGGATTAGATACCCTAGTAGTCC
>t0001907_III-5;size=7;
CCTACGGGAGGCTGCAGTGAGGAATATTGGTCAATGGGGGGAACCCTGAACCAGCCATGCCGCGTGGAGGAAGACGGCCC
TACGGGTTGTAAACTCCTTTAGCACGGGAATAAACTCAGTCACGCGTGACTGATTGAAGGTACCGTGAGAATAAGCATCG
GCTAACTCCGTGCCAGCAGCCGCGGTAATACGGAGGATGCAGGCGTTATCCGGATTTATTAGGTTTAAAGGGTGCGTAGG
CGGCCCGGTAAGTCAGCGTTGAAAGTCTGCGGCTCAACCGTAGAATTGGCATTGATACTGTCGGGCTCGGATGCGGTGGA
AGTAGGCGGAATGTGCAGTGTAGCGGTGAAATGCTTAGATATTGTACAGAACACCGATTGCGAAGGCAGCTTACTATACC
GTTATTGACGCTGAGGCACGAAAGCGCGGGGATCGAACAGGATTAGATACCCGAGTAGTCC
>t0006380_III-5;size=7;
CCTACGGGTGGCTGCAGTGAGGAATATTGGACAATGGGGGCAACCCTGATCCAGCCAAACCGCGTGAAGGACGAAGGCCC
TAGTGGTCGTAAACTTCTTTTGCTTGGGGATAACTGAAGGTATGCATACCATCTTGAAGGTACCAAGCGAATAAGCACCG
GCTAACTCCGTGCCAGCAGCCGCGGTAATACGGAGGGTGCAGGCGTTATCCGGAATTATTAGGTTTAAAGGGTGCGCAGG
CGGACAGTTAAGTCGGCGGTGAAATACCGGGGCCCAACCCCGGGGCTGCCATCGATACTGACAGTCTTGAGTGCGGACGA
GGAAGGCGGAATGTGGCGTGTAGCGGTGAAATGCTTAGATATGCCACAGAACACCGATTGCGAAGGCAGCCTTCCAGTGC
GCCACTGACGCTCATGCACGAAAGCGCGGGTAGCGAACAGGATTAGATACCCTAGTAGTCC
>t0022557_III-5;size=7;
CCTACGGGAGGCTGCAGTGAGGAATATTGGTCAATGGACGCAAGTCTGAACCAGCCATGCCGCGTGCAGGAATAAGGCCC
TATGGGTCGTAAACTGCTTTTGTGGTGGAGCAATAAGTCGTACGTGTACGGCGATGAGAGTACATCACGAATAAGCATCG
GCTAACTCCGTGCCAGCAGCCGCGGTAATACGGAGGATGCAAGCGTTATCCGGATTTATTGGGTTTAAAGGGTGCGTAGG
CTGTGGTCCAAGTCAGGGGTGAAAGCCCGGAGCTCAACTCCGGAACTGCCTTTGATACTGGATTGCTGGAATACGGATGC
CGTGGGAGGAATGAGTAGTGTAGCGGTGAAATGCATAGATATTACTCAGAACACCGATTGCGAAGGCATCTCACGAATCC
GTCATTGACGCTGAGGCACGAAAGCGTGGGGATCAAACAGGATTAGATACCCTTGTAGTCC
>t0008547_III-5;size=7;
CCTACGGGGGGCTGCAGTAGGGAATATTGCACAATGGGGGGAACCCTGATGCAGCAACGCCACGTGTGGGAAGAAGCATT
TCGGTGTGTAAACCACTGTCGTGAGGGAATAAGACCCGCCCCCGGGCGGGGTTGAATGTACCTCGAAAGGAAGCACCGGC
AAACTTCGTGCCAGCAGCCGCGGTAATACGAGGGGTGCAAGCGTTGTTCGGAATCACTGGGCGTAAAGGGAGCGTAGGCG
GAGAAGCAAGCGGTCTGTACAAGACCGGGGCCCAACCCCGGACCTGCAGACCGGACTGCTCCTCTTGGATAGTTCAGGGG
CAGGCGGAATTCCTGGTGTAGCGGTGGAATGCGTAGAGATCAGGAAGAACACCGATGGCGAAGGCAGCCTGCTGGGGACT
CATCGACGCTGAGGCTCGAAAGTGCGGGTAGCAAACAGGATTAGATACCCGAGTAGTCC
>t0001294_III-5;size=7;
CCTACGGGCGGCTGCAGTGAGGAATATTGGACAATGGGGGCAACCCTGATCCAGCCAAACCGCGTGAAGGACGAAGGCCC
TAGTGGTCGTAAACTTCTTTTGCTTGGGGATAACTGAAGGTATGCATACCATCTTGAAGGTACCAAGCGAATAAGCACCG
GCTAACTCCGTGCCAGCAGCCGCGGTAATACGGAGGGTGCAGGCGTTATCCGGAATTATTAGGTTTAAAGGGTGCGCAGG
CGGACAGTTAAGTCGGCGGTGAAATACCGGGGCCCAACCCCGGGGCTGCCATCGATACTGACAGTCTTGAGTGCGGACGA
GGAAGGCGGAATGTGGCGTGTAGCGGTGAAATGCTTAGATATGCCACAGAACACCGATTGCGAAGGCAGCCTTCCAGTGC
GCCACTGACGCTCATGCACGAAAGCGCGGGTAGCGAACAGGATTAGATACCCTTGTAGTCC
>t0031308_III-5;size=7;
CCTACGGGAGGCTGCAGTGAGGAATATTGGTCAATGGGCGAGAGCCTGAACCAGCCAAGTAGCGTGCAGGATGACGGCCC
TATGGGTTGTAAACTGCTTTTGTGCGGGAATAACGGTCGACACGTGTGTTGATGTGCATGTACCGTACGAATAAGGATCG
GCTAACTCCGTGCCAGCAGCCGCGGTAATACGGAGGATCCGAGCGTTATCCGGATTTATTGGGTTTAAAGGGAGCGTAGG
CGGGAAGTCAAGTCAGCTGTGAAATGTAGGTGCTCAACGCCTGCACTGCAGTTGAAACTGGTTTTCTTGAGTGCGTAAGG
GGCAGGCGGAATTCGTCGTGTAGCGGTGAAATGCTTAGATATGACGAAGAACTCCGATCGCGAAGGCAGCTTGCCGGGCC
GCAACTGACGCTGAAGCTCGAAGGTGCGGGTATCGAACAGGATTAGATACCCCAGTAGTCC
>t0007198_III-5;size=7;
CCTACGGGCGGCTGCAGTAGGGAATCTTCGGCAATGGGGGCAACCCTGACCGAGCAACGCCGCGTGAGTGAAGAAGGTTT
TCGGATCGTAAAGCTCTGTTGTAAGAGAAGAACGTGTGTGAGAGTGGAAAGTTCACACAGTGACGGTAACTTACCAGAAA
GGGACGGCTAACTACGTGCCAGCAGCCGCGGTAATACGTAGGTCCCGAGCGTTGTCCGGATTTATTGGGCGTAAAGCGAG
CGCA
>t0019033_III-5;size=7;
CCTACGGGGGGCTGCAGTGAGGAATATTGGTCAATGGACGGAAGTCTGAACCAGCCATGCCGCGTGAGGGAAGAATGCCC
TATGGGTTGTAAACCTCTTTTGTTTTGGGATAATAAGCCCCATGCGTGGGGTGATGAAGGTACAAGACGAATAAGCATCG
GCTAACTCCGTGCCAGCAGCCGCGGTAATACGGAGGATGCAAGCGTTATCCGGATTTATTGGGTTTAAAGGGTGCGTAGG
CGGAAGAGTAAGTCAGTGGTGAAATACCCTCGCTCAACGAGGGGGCTGCCATTGATACTGCTTTTCTAGAGTGCGAACGG
CGCCGGCGGAATGTGTCATGTAGCGGTGAAATGCTTAGAGATGACACAGAACACCGATCGCGAAGGCAGCTGGCGAGCAC
GACACTGACGCTGAGGCACGAAGGTGCGGGGATCAAACAGGATTAGATACCCCAGTAGTCC
>t0001495_III-5;size=7;
CCTACGGGGGGCTGCAGTGGGGAATATTGGACAATGGGGGAAACCCTGATCCAGCGACGCCGCGTGAGTGAAGAAGTATT
TCGGTATGTAAAGCTCTATCAGCAGGGAAGATGATGACGGTACCTGACTAAGAAGCCCCGGCTAACTACGTGCCAGCAGC
CGCGGTAATACGTAGGGGGCAAGCGTTATCCGGATTTACTGGGTGTAAAGGGAGCGTAGGCGGCTGTGCAAGTCAGATGT
GAAAACCCGGGGCTCAACTCCGGGACTGCATTTGAAACTGTGTAGCTTGAGTACTGGAGAGGCAAGCGGAATTCCTAGTG
TAGCGGTGAAATGCGTAGATATTAGGAAGAACACCGGTGGCGAAGGCGGCTTGCTGGACAGAGACTGACGCTGAGGCTCG
AAAGCGTGGGGAGCAAACAGGATTAGATACCCTAGTAGTCC
>t0037790_III-5;size=7;
CCTACGGGGGGCAGCAGTGAGGAATATTGGTCAATGGGCGGAAGCCTGAACCAGCCAAGTCGCGTGAAGGAAGAAGGTAT
TATGTATTGTAAACTTCTTTAGCTGTGGAGCAATAAGGGCTATGCATAGCCTGATGAGAGTACACAGAGAATAAGGATCG
GCTAACTCCGTGCCAGCAGCCGCGGTAATACGGAGGATCCGAGCGTTATCCGGATTTATTGGGTTTAAAGGGTGCGCAGG
CGGCGTTTTAAGTCAGTGGTAAAATCGTGGGGCTCAACCCCATCCTGCCATTGATACTGGAGCGCTTGATTGCGGTCGAG
GTTTGCGGAATTCGTCGTGTAGCGGTGAAATGCATAGATATGACGAAGAACACCGATTGCGTAGGCAGCAGACCAGGCCG
TAAATGACGCTCATGCACGAAAGTGCGGGGATCGAACAGGATTAGATACCCCAGTAGTCC
>t0010745_III-5;size=7;
CCTACGGGTGGCTGCAGCTAAGAATATTCCGCAATGGACGAAAGTCTGACGGAGCGACGCCGCGTGGATGATGAAGGCCG
GAAGGTTGTAAAATCCTTTTGAAACCGAGGAATAAGCCGTGCAGGGAATGGCACGGTGGTGACTGTAAGTTTTGAATAAG
CAACGGCTAATTACGTGCCAGCAGCCGCGGTAACACGTAAGTTGCGAGCGTTGTTCGGAATTATTGGGCGTAAAGGGCAT
GTAGGCGGACCGGCAAGCTTGGTGTGGAATACCGTGGCTCAACCACGGAATTGCATTGAGAACTACCGGACTAGAGTTAG
TGAGGGGGAGCCGGAATTCCAGGTGTAGGGGTGAAATCTGTAGATATCTGGAAGAACACCAATGGCGAAGGCAGGCTTCT
ATCACATGACTGACGCTGAGGTGCGAAGGTGCGGGGAGCAAACAGGATTAGATACCCTGGTAGTCC
>t0040709_III-5;size=7;
CCTACGGGGGGCTGCAGCTAAGAATATTCCGCAATGGACGAAAGTCTGACGGAGCGACGCCGCGTGGATGATGAAGGCCG
GAAGGTTGTAAAATCCTTTTGAAACCGAGGAATAAGTCCTGCAGGGAATGGCAGGATGGTGACTGTAAGTTTTGAATAAG
CAACGGCTAATTACGTGCCAGCAGCCGCGGTAACACGTAAGTTGCGAGCGTTGTTCGGAATTATTGGGCGTAAAGGGCAT
GTAGGCGGACCGGCAAGCTTGGTGTGGAATCCCGTGGCTTAACCACGGAACTGCATTGAGAACTACCGGACTAGAGTGAG
TGAGGGGGAGCCGGAATTCCAGGTGTAGGGGTGAAATCTGTAGATATCTGGAAGAACACCAATGGCGAAGGCAGGCTTCT
ATCACATGACTGACGCTGAGGTGCGAAGGTGCGGGGATCAAACAGGATTAGATACCCGAGTAGTCC
>t0001728_III-5;size=7;
CCTACGGGGGGCTGCAGCTAAGAATATTCCGCAATGGACGAAAGTCTGACGGAGCGACGCCGCGTGGATGATGAAGGCCG
GAAGGTTGTAAAATCCTTTTAAGTGAGAAGAATAAGCATTATGAGAGAAACGTAGTGTGGTGACTGTATCACTTGAATAA
GCAACGGCTAATTACGTGCCAGCAGCCGCGGTAACACGTAAGTTGCGAGCGTTGTTCGGAATTATTGGGCGTAAAGGGCA
TGTAGGCGGTTTTGCAAGCTTGGTGTGAAATCCCGGAGCTTAACTCCGGAATTGCGTTGAGAACTGCATAACTAGAGTCA
CTGAGGGGCAATCAGAATTCCAGGTGTAGGGGTGAAATCTGTAGATATCTGGAAGAATACCAATGGCGAAGGCAGGTTAC
CAGCAGATGACTGACGCTGAGGTGCGAAGGTGCGGGGAGCAAACAGGATTAGATACCCTGGTAGTCC
>t0009683_III-5;size=7;
CCTACGGGCGGCTGCAGTGGGGAATATTGGACAATGGGGGAAACCCTGATCCAGCGACGCCGCGTGAGTGAAGAAGTATT
TCGGTATGTAAAGCTCTATCAGCAAGGAAGAAAATGACGGTACTTGACTAAGAAGCTCCGGCTAAATACGTGCCAGCAGC
CGCGGTAATACGTATGGAGCAAGCGTTATCCGGATTTACTGGGTGTAAAGGGAGCGTAGACGGCAAAGCAAGTCTGAAGT
GAAATCCCGGGGCTCAACCCCGGAACTGCTTTGGAAACTGTTTAGCTAGAGTGCAGGAGAGGTAAGCGGAATTCCTAGTG
TAGCGGTGAAATGCGTAGATATTAGGAGGAACACCAGTGGCGAAGGCGGCTTACTGGACTGTAACTGACGTTGAGGCTCG
AAAGCGTGGGGAGCAAACAGGATTAGATACCCTTGTAGTCC
>t0015077_III-5;size=7;
CCTACGGGCGGCAGCAGTGGGGAATATTGCACAATGGGCGCAAGCCTGATGCAGCGATGCCGCGTGAGGGAAGAAGGTTT
TCGGATTGTAAACCTCTGTCAAAAGGGACGATAATGACGGTACCTTAGAAGGAAGCTCCGGCTAACTACGTGCCAGCAGC
CGCGGTAATACGTAGGGAGCGAGCGTTATCCGGAATTACTGGGTGTAAAGGGAGTGTAGGCGGGACTGCAAGTCAGATGT
GAAAACTACCGGCTCAACTGGTAGACTGCATTTGAAACTGTGGTTCTTGAGTGAAGTAGAGGTAAGCGGAATTCCTAGTG
TAGCGGTGAAATGCGTAGATATTAGGAGGAACATCAGTGGCGAAGGCGGCTTACTGGGCTTTAACTGACGCTGAGGCTCG
AAAGCGTGGGGAGCAAACAGGATTAGATACCCCTGTAGTCC
>t0002568_III-5;size=7;
CCTACGGGTGGCTGCAGTAGGGAATCTTCGGCAATGGGGGCAACCCTGACCGAGCAACGCCGCGTGAGTGAAGAAGGTTT
TCGGATCGTAAAGCTCTGTTGTAAGAGAAGAACGTGTGTGAGAGTGGAAAGTTCACACAGTGACGGTAACTTACCAGAAA
GGGACGGCTAACTACGTGCCAGCAGCCGCGGTAATACGTAGGTCCCGAGCGTTGTCCGGATTTATTGGGCGTAAAGCGAG
CGCAGGCGGTTTAATAAGTCTGAAGTTAAAGGCAGTGGCTTAACCATTGTTCGCTTTGGAAACTGTTAGACTTGAGTGCA
GAAGGGGAGAGTGGAATTCCATGTGTAGCGGTGAAATGCGTAGATATATGGAGGAACACCGGTGGCGAAAGCGGCTCTCT
GGTCTGTAACTGACGCTGAGGCTCGAAAGCGTGGGGAGCAAACAGGATTAGATACCCCGGTAGTCC
>t0007026_III-5;size=7;
CCTACGGGAGGCAGCAGTGAGGAATATTGGTCAATGGACGGAAGTCTGAACCAGCCATGCCGCGTGAAGGAAGAATGCCC
TATGGGTTGTAAACTTCTTTTGTGCGAGAGTAATAAGGGGGGTGCGCCCCCCGATGAGAGTATCGTACGAATAAGCATCG
GCTAACTCCGTGCCAGCAGCCGCGGTAATACGGAGGATGCAAGCGTTATCCGGATTTATTGGGTTTAAAGGGTGCGTAGG
CGGACCTTTAAGTCAGCGGTGAAATATCCCGGCTCAACCGGGAGGCTGCCGTTGATACTGGAGGACTTGAGGGCGAACGG
CGCCGGCGGAATATGTCATGTAGCGGTGAAATGCATAGATATGACATAGAACACCGATCGCGAAGGCAGCTGGCGAGGAC
GCGACTGACGCTGAGGCACGAAGGTGCGGGGATCAAACAGGATTAGATACCCTAGTAGTCC
>t0002869_III-5;size=7;
CCTACGGGGGGCTGCAGCTAAGAATATTCCGCAATGGACGAAAGTCTGACGGAGCGACGCCGCGTGGATGATGAAGGTCG
GAAGATTGTAAAATCCTTTTGAATGAGACGAATAAGCAGGGCAGGGAATGGCCTTGTGGTGACGGTATCATTTGAATAAG
CAACGGCTAATTACGTGCCAGCAGCCGCGGTAACACGTAAGTTGCGAGCGTTGTTCGGAATTATTGGGCGTAAAGGGCAT
GTAGGCGGTTCTGCAAGCTTGGTGTGAAATCCCGGAGCTTAACTCCGGAACTGCATTGAGAACTGCAGGACTAGAATTAC
TGAAGGGCAACTGGAATTCCAAGTGTAGGGGTGAAATCTGTAGATATTTGGAAGAACACCAATGGCGAAGGCAAGTTGCT
GGCAGATAATTGACGCTGAGGTGCGAAGGTGCGGGGAGCAAACAGGATTAGATACCCTGGTAGTCC
>t0016513_III-5;size=7;
CCTACGGGGGGCTGCAGTGGGGAATATTGGACAATGGGGGAAACCCTGATCCAGCGACGCCGCGTGAGTGAAGAAGTATT
TCGGTATGTAAAGCTCTATCAGCAAGGAAGAAAATGACGGTACTTGACTAAGAAGCCCCGGCTAACTACGTGCCAGCAGC
CGCGGTAATACGTAGGGGGCAAGCGTTATCCGGATTTACTGGGTGTAAAGGGAGCGTAGACGGCATAGCAAGTCTGAAGT
GAAATGCATGGGCTCAACCCATGAACTGCTTTGGAAACTGTTAAGCTAGAGTGCAGGAGAGGTAAGTGGAATTCCTAGTG
TAGCGGTGAAATGCGTAGATATTAGGAGGAACACCAGTGGCGAAGGCGGCTTACTGGACTGTAACTGACGTTGAGGCTCG
AAAGCGTGGGGAGCAAACAGGATTAGATACCCGTGTAGTCC
>t0006718_III-5;size=7;
CCTACGGGGGGCAGCAGCTAAGAATATTCCGCAATGGACGAAAGTCTGACGGAGCGACGCCGCGTGGATGATGAAGGCCG
GAAGGTTGTAAAATCCTTTTGAAACCGAGGAATAAGCCGTGCAGGGAATGGCACGGTGGTGACTGTAAGTTTTGAATAAG
CAACGGCTAATTACGTGCCAGCAGCCGCGGTAACACGTAAGTTGCGAGCGTTGTTCGGAATTATTGGGCGTAAAGGGCAT
GTAGGCGGACCGGCAAGCTTGGTGTGGAATACCGTGGCTCAACCACGGAATTGCATTGAGAACTACCGGACTAGAGTTAG
TGAGGGGGAGCCGGAATTCCAGGTGTAGGGGTGAAATCTGTAGATATCTGGAAGAACACCAATGGCGAAGGCAGGCTTCT
ATCACATGACTGACGCTGAGGTGCGAAGGTGCGGGGAGCAAACAGGATTAGATACCCCAGTAGTCC
>t0004090_III-5;size=7;
CCTACGGGGGGCTGCAGCTAAGAATATTCCGCAATGGACGAAAGTCTGACGGAGCGACGCCGCGTGGATGATGAAGGCCG
GAAGGTTGTAAAATCCTTTTGAATGAGACGAATAAGCAGGTCAGGGAATGGGCTTGTGGTGACGGTATCATTTGAATAAG
CAACGGCTAATTACGTGCCAGCAGCCGCGGTAACACGTAAGTTGCGAGCGTTGTTCGGAATTATTGGGCGTAAAGGGCAT
GTAGGCGGTTCTGCAAGCTTGGTGTGAAATCCCGGAGCTTAACTCCGGAACTGCATTGAGAACTGCAGGACTAGAATTAC
TGAAGGGCAACTGGAATTCCAAGTGTAGGGGTGAAATCTGTAGATATTTGGAAGAACACCAATGGCGAAGGCAAGTTGCT
GGCAGATAATTGACGCTGAGGTGCGAAGGTGCGGGGAGCAAACAGGATTAGATACCCGGGTAGTCC
>t0016801_III-5;size=7;
CCTACGGGGGGCAGCAGCTAAGAATATTCCGCAATGGACGAAAGTCTGACGGAGCGACGCCGCGTGGATGATGAAGGCCG
GAAGGTTGTAAAATCCTTTTGAAACCGAGGAATAAGTCCTGCAGGGAATGGCAGGATGGTGACTGTAAGTTTTGAATAAG
CAACGGCTAATTACGTGCCAGCAGCCGCGGTAACACGTAAGTTGCGAGCGTTGTTCGGAATTATTGGGCGTAAAGGGCAT
GTAGGCGGACCGGCAAGCTTGGTGTGGAATCCCGTGGCTTAACCACGGAACTGCATTGAGAACTACCGGACTAGAGTGAG
TGAGGGGGAGCCGGAATTCCAGGTGTAGGGGTGAAATCTGTAGATATCTGGAAGAACACCAATGGCGAAGGCAGGCTTCT
ATCACATGACTGACGCTGAGGTGCGAAGGTGCGGGGATCAAACAGGATTAGATACCCTTGTAGTCC
>t0006904_III-5;size=7;
CCTACGGGGGGCTGCAGTGGGGAATATTGGACAATGGGGGAAACCCTGATCCAGCGACGCCGCGTGAGTGAAGAAGTATT
TCGGTATGTAAAGCTCTATCAGCAGGGAAGATAATGACGGTACCTGACTAAGAAGCCCCGGCTAACTACGTGCCAGCAGC
CGCGGTAATACGTAGGGGGCAAGCGTTATCCGGATTTACTGGGTGTAAAGGGAGCGTAGACGGCATGGCAAGTCTGATGT
GAAAACCCGGGGCTCAACCCCGGGACTGCATTGGAAACTGTCAGGCTAGAGTGCAGGAGAGGTAAGTGGAATTCCTAGTG
TAGCGGTGAAATGCGTAGATATTAGGAGGAACACCAGTGGCGAAGGCGGCTTACTGGACTGTAACTGACGTTGAGGCTCG
AAAGCGTGGGGAGCAAACAGGATTAGATACCCCAGTAGTCC
>t0042208_III-5;size=7;
CCTACGGGCGGCTGCAGCTAAGAATATTCCGCAATGGACGAAAGTCTGACGGAGCGACGCCGCGTGGATGAAGAAGGCCG
GAAGGTTGTAAAATCCTTTTAAACAGGAAGAATAAGTACTGAAGGGAATGTCAGTATGGTGACGGTACTGTTTGAATAAG
CAACGGCTAATTACGTGCCAGCAGCCGCGGTAACACGTAAGTTGCGAGCGTTGTTCGGAATTATTGGGCGTAAAGGGTAT
GTAGGCGGTTCTGAAAGCTTGGTGTGAAAGGCAGAGGCTTAACCTCTGGACTGCATTGAGAACTGCAGGACTAGAATTAC
TGAAGGGCAGCTAGAATTCCATGTGTAGGGGTGAAATCTGTAGATATGTGGAAGAATACCAATGGCGAAGGCAAGCTGCT
GGCAGATGATTGACGCTGAGGTACGAAAGTGCGGGGAGCAAACAGGATTAGATACCCGGGTAGTCC
>t0001170_III-5;size=7;
CCTACGGGAGGCTGCAGTGAGGAATATTGGACAATGGGGGCAACCCTGATCCAGCCAAACCGCGTGAGGGATGAAGGTCC
TACGGATCGTAAACCTCTTTTATGTGGGAATAATTAGTGGAACGTGTTCCACTTTGAAGGTACCACTTGAATAAGCATCG
GCTAACTCCGTGCCAGCAGCCGCGGTAATACGGAGGATGCAGGCGTTATCCGGATTTATTAGGTTTAAAGGGTGCGCAGG
CGGGACATTAAGTCGGTGGTGAAATACCGTGGCCCAACCACGGGGCTGCCATCGATACTGATGACCTTGAGTGCGTGTGA
CGTAGGCGGAATGTGGAGTGTAGCGGTGAAATGCTTAGATATTCCACAGAACACCGATTGCGAAGGCAGCCTACGAATGC
GTAACTGACGCTCATGCACGAAAGCGCGGGTAGCGAACAGGATTAGATACCCGAGTAGTCC
>t0013757_III-5;size=7;
CCTACGGGAGGCTGCAGGTACCAGGCGAATAAGCATCGGCTAACTCCGTGCCAGCAGCCGCGGTAATACGGAGGATGCGA
GCGTTATCCGGATTCATTGGGTTTAAAGGGTGCGCAGGCGGCCATGTAAGTCAGCGGTGAAAGCCAGGGGCCCAACCCCG
GAAGTGCCGTTGATACTGCACGGCTGGAATGCGGTCGAGGCGGGCGGAATGTGACGTGTAGCGGTGAAATGCATAGATAT
GTCACAGAACTCCGATAGCGAAGGCAGCTCGCCAGGCCTGCATTGACGCTCAGGCACGAAAGCGTGGGGATCAAACAGGA
TTAGATACCCGTGTAGTCC
>t0015970_III-5;size=7;
CCTACGGGTGGCTGCAGCTAAGAATATTCCGCAATGGACGAAAGTCTGACGGAGCGACGCCGCGTGGATGATGAAGGCCG
GAAGGTTGTAAAATCCTTTTGAAACCGAGGAATAAGTCCTGCAGGGAATGGCAGGGCGGTGACTGTAAGTTTTGAATAAG
CAACGGCTAATTACGTGCCAGCAGCCGCGGTAACACGTAAGTTGCGAGCGTTGTTCGGAATTATTGGGCGTAAAGGGCAT
GTAGGCGGACCGGCAAGCTTGGTGTGGAATCCCGTGGCTTAACCACGGAACTGCATTGAGAACTACCGGACTAGAGTGAG
TGAGGGGGAGCCGGAATTCCAGGTGTAGGGGTGAAATCTGTAGATATCTGGAAGAACACCAATGGCGAAGGCAGGCTTCT
ATCACATGACTGACGCTGAGGTGCGAAGGTGCGGGGATCAAACAGGATTAGATACCCTAGTAGTCC
>t0009863_III-5;size=7;
CCTACGGGGGGCTGCAGTGAGGAATATTGGTCAATGGGCGAGAGCCTGAACCAGCCAAGTAGCGTGCAGGATGACGGCCC
TATGGGTTGTAAACTGCTTTTGTGCGGGAATAACGGTCGACACGTGTGTTGATGTGCATGTACCGTACGAATAAGGATCG
GCTAACTCCGTGCCAGCAGCCGCGGTAATACGGAGGATCCGAGCGTTATCCGGATTTATTGGGTTTAAAGGGAGCGTAGG
CGGGAAGTCAAGTCAGCTGTGAAATGTAGGTGCTCAACGCCTGCACTGCAGTTGAAACTGGTTTTCTTGAGTGCGTAAGG
GGCAGGCGGAATTCGTCGTGTAGCGGTGAAATGCTTAGATATGACGAAGAACTCCGATCGCGAAGGCAGCTTGCCGGGCC
GCAACTGACGCTGAAGCTCGAAGGTGCGGGTATCGAACAGGATTAGATACCCTAGTAGTCC
>t0024224_III-5;size=7;
CCTACGGGGGGCAGCAGTAGGGAATATTGCACAATGGGGGGAACCCTGATGCAGCAACGCCACGTGTGGGAAGAAGCATT
TCGGTGTGTAAACCACTGTCGTGAGGGAATAATGCTTGGTCTCGGCCAAGTTGAATGTACCTCGAAAGGAAGCACCGGCA
AACTTCGTGCCAGCAGCCGCGGTAATACGAGGGGTGCAAGCGTTGTTCGGAATCACTGGGCGTAAAGGGAGCGTAGGCGG
AGAC
>t0017365_III-5;size=7;
CCTACGGGTGGCTGCAGTAAGGAATATTGGGCAATGGACGGAAGTCTGACCCAGCCATGCCGCGTGAAGGAATAAGGCCC
TATGGGTCGTAAACTTCTTTTGCCCGGGAACAACGGGGGGCTTGCGAGTCCCCGTGAGGGTACCGGGAGAATAAGCATCG
GCTAACTCCGTGCCAGCAGCCGCGGTAATACGGAGGATGCGAGCGTTATCCGGATTCATTGGGTTTAAAGGGTGCGCAGG
CGGGATGTCAAGTCGGCGGTGAAAAGCACTGGCTCAACCAGGGTCTTGCCGTCGATACTGATGTTCTTGAGTGCGGTCGA
GGCAGGCGGAATGTGACGTGTAGCGGTGAAATGCATAGATATGTCACAGAACACCGATAGCGAAGGCAGCTTGCCAGGCC
TGCACTGACGCTCATGCACGAAAGCGTGGGGATCAAACAGGATTAGATACCCGGGTAGTCC
>t0009029_III-5;size=7;
CCTACGGGAGGCTGCAGTGGGGAATATTGGACAATGGGGGAAACCCTGATCCAGCGACGCCGCGTGAGTGAAGAAGTATT
TCGGTATGTAAAGCTCTATCAGCAAGGAAGAAAATGACGGTACTTGACTAAGAAGCTCCGGCTAAATACGTGCCAGCAGC
CGCGGTAATACGTATGGAGCAAGCGTTATCCGGATTTACTGGGTGTAAAGGGAGCGTAGACGGCAAAGCAAGTCTGAAGT
GAAATCCCGGGGCTCAACCCCGGAACTGCTTTGGAAACTGTTTAGCTAGAGTGCAGGAGAGGTAAGCGGAATTCCTAGTG
TAGCGGTGAAATGCGTAGATATTAGGAGGAACACCAGTGGCGAAGGCGGCTTACTGGACTGTAACTGACGTTGAGGCTCG
AAAGCGTGGGGAGCAAACAGGATTAGATACCCTGGTAGTCC
>t0033262_III-5;size=7;
CCTACGGGTGGCTGCAGTGGGGAATATTGGACAATGGGGGAAACCCTGATCCAGCGACGCCGCGTGAGTGAAGAAGTATT
TCGGTATGTAAAGCTCTATCAGCAGGGAAGATAATGACGGTACCTGACTAAGAAGCCCCGGCTAACTACGTGCCAGCAGC
CGCGGTAATACGTAGGGGGCAAGCGTTATCCGGATTTACTGGGTGTAAAGGGAGCGTAGACGGCATGGCAAGTCTGATGT
GAAAACCCGGGGCTCAACCCCGGGACTGCATTGGAAACTGTCAGGCTAGAGTGCAGGAGAGGTAAGTGGAATTCCTAGTG
TAGCGGTGAAATGCGTAGATATTAGGAGGAACACCAGTGGCGAAGGCGGCTTACTGGACTGTAACTGACGTTGAGGCTCG
AAAGCGTGGGGAGCAAACAGGATTAGATACCCCAGTAGTCC
>t0017782_III-5;size=7;
CCTACGGGCGGCTGCAGTGGGGAATATTGCACAATGGGCGCAAGCCTGATGCAGCGATGCCGCGTGAGGGAAGAAGGTTT
TCGGATTGTAAACCTCTGTCAAAAGGGACGATAATGACGGTACCTTAGAAGGAAGCTCCGGCTAACTACGTGCCAGCAGC
CGCGGTAATACGTAGGGAGCGAGCGTTATCCGGAATTACTGGGTGTAAAGGGAGTGTAGGCGGGACTGCAAGTCAGATGT
GAAAACTACCGGCTCAACTGGTAGACTGCATTTGAAACTGTGGTTCTTGAGTGAAGTAGAGGTAAGCGGAATTCCTAGTG
TAGCGGTGAAATGCGTAGATATTAGGAGGAACATCAGTGGCGAAGGCGGCTTACTGGGCTTTAACTGACGCTGAGGCTCG
AAAGCGTGGGGAGCAAACAGGATTAGATACCCCAGTAGTCC
>t0012864_III-5;size=7;
CCTACGGGGGGCTGCAGCTAAGAATATTCCGCAATGGACGAAAGTCTGACGGAGCGACGCCGCGTGGATGATGAAGGCCG
GAAGGTTGTAAAATCCTTTTATAACTGAGGAATAAGTCTGGTGAGAGAAACGCCAGATGGTGACTGTAGGTTATGAATAA
GCAACGGCTAATTACGTGCCAGCAGCCGCGGTAACACGTAAGTTGCGAGCGTTGTTCGGAATTATTGGGCGTAAAGGGCA
TGTAGGCGGTTTTGCAAGCTTGGTGTGAAATCCCGGAGCTTAACTCCGGAATTGCGTTGAGAACTGCATAACTAGAGTCA
CTGAGGGGCAATCAGAATTCCAGGTGTAGGGGTGAAATCTGTAGATATCTGGAAGAATACCAATGGCGAAGGCAGGTTAC
CAGCAGATGACTGACGCTGAGGTGCGAAGGTGCGGGGAGCAAACAGGATTAGATACCCCAGTAGTCC
>t0028434_III-5;size=7;
CCTACGGGCGGCTGCAGCTAAGAATATTCCGCAATGGACGAAAGTCTGACGGAGCGACGCCGCGTGGATGATGAAGGCCG
GAAGGTTGTAAAATCCTTTTGAAACCGAGGAATAAGCCGTGCAGGGAATGGCACGGTGGTGACTGTAAGTTTTGAATAAG
CAACGGCTAATTACGTGCCAGCAGCCGCGGTAACACGTAAGTTGCGAGCGTTGTTCGGAATTATTGGGCGTAAAGGGCAT
GTAGGCGGACCGGCAAGCTTGGTGTGGAATACCGTGGCTCAACCACGGAATTGCATTGAGAACTACCGGACTAGAGTTAG
TGAGGGGGAGCCGGAATTCCAGGTGTAGGGGTGAAATCTGTAGATATCTGGAAGAACACCAATGGCGAAGGCAGGCTTCT
ATCACATGACTGACGCTGAGGTGCGAAGGTGCGGGGAGCAAACAGGATTAGATACCCTAGTAGTCC
>t0000698_III-5;size=7;
CCTACGGGAGGCTGCAGCTAAGAATATTCCGCAATGGACGAAAGTCTGACGGAGCGACGCCGCGTGGATGATGAAGGCCG
GAAGGTTGTAAAATCCTTTTGAAACCGAGGAATAAGCCGTGCAGGGAATGGCACGGTGGTGACTGTAAGTTTTGAATAAG
CAACGGCTAATTACGTGCCAGCAGCCGCGGTAACACGTAAGTTGCGAGCGTTGTTCGGAATTATTGGGCGTAAAGGGCAT
GTAGGCGGACCGGCAAGCTTGGTGTGGAATACCGTGGCTCAACCACGGAATTGCATTGAGAACTACCGGACTAGAGTTAG
TGAGGGGGAGCCGGAATTCCAGGTGTAGGGGTGAAATCTGTAGATATCTGGAAGAACACCAATGGCGAAGGCAGGCTTCT
ATCACATGACTGACGCTGAGGTGCGAAGGTGCGGGGAGCAAACAGGATTAGATACCCGTGTAGTCC
>t0006818_III-5;size=7;
CCTACGGGGGGCTGCAGTCGAGAATCTTCCGCAATGGGCGAAAGCCTGACGGAGCGATGCCGCGTGAGGGACGAAGGCCT
TCGGGTCGTAAACCTCTGTCACCCGGGACGAACGCAACGACGGTACCGGGAGAGGAAGCCACGGCTAACTACGTGCCAGC
AGCCGCGGTAACACGTAGGTGGCGAGCGTTATTCGGATTCACTGGGCGTAAAGGGTCCGCAGGGGGCCCTCCAAGCCCGC
CGTGAAACCCCGGGGCTCAACCCCGGGCTTGCGGCGGGGACTGGCGGGCTGGAGTGCGCGATGGGCAGACGGAACACCAG
GTGTAGCGGTGGAATGCGTGGATATCTGGTGGAACACCGATGGCGAAGGCGGTCTGCTGGCGCGTCACTGACCCTCATGG
ACGAAAGCGTGGGTAGCAAACAGGATTAGATACCCCAGTAGTCC
>t0010392_III-5;size=7;
CCTACGGGCGGCTGCAGTGGGGAATATTGGACAATGGGGGAAACCCTGATCCAGCGACGCCGCGTGAGTGAAGAAGTATT
TCGGTATGTAAAGCTCTATCAGCAAGGAAGAAAATGACGGTACTTGACTAAGAAGCTCCGGCTAAATACGTGCCAGCAGC
CGCGGTAATACGTATGGAGCAAGCGTTATCCGGATTTACTGGGTGTAAAGGGAGCGTAGACGGCAAAGCAAGTCTGAAGT
GAAATCCCGGGGCTCAACCCCGGAACTGCTTTGGAAACTGTTTAGCTAGAGTGCAGGAGAGGTAAGCGGAATTCCTAGTG
TAGCGGTGAAATGCGTAGATATTAGGAGGAACACCAGTGGCGAAGGCGGCTTACTGGACTGTAACTGACGTTGAGGCTCG
AAAGCGTGGGGAGCAAACAGGATTAGATACCCTAGTAGTCC
>t0006625_III-5;size=7;
CCTACGGGGGGCTGCAGTGAGGAATATTGGTCAATGGGCGAGAGCCTGAACCAGCCAAGTAGCGTGCAGGATGACGGCCC
TATGGGTTGTAAACTGCTTTTGTGCGGGAATAACGTTGCGCTCGTGAGCGCAAGTGCATGTACCGTACGAATAAGGATCG
GCTAACTCCGTGCCAGCAGCCGCGGTAATACGGAGGATCCGAGCGTTATCCGGATTTATTGGGTTTAAAGGGAGCGTAGG
CGGAAGATCAAGTCAGCTGTGAAATGTAGATGCTCAACATCTGCACTGCAGTTGAAACTGGTTTTCTTGAGTGCGTAAGA
GGCAGGCGGAATTCGTCGTGTAGCGGTGAAATGCTTAGATATGACGAAGAACTCCGATCGCGAAGGCAGCTTGCCGGGCC
GCAACTGACGCTGAAGCTCGAAGGTGCGGGTATCGAACAGGATTAGATACCCGAGTAGTCC
>t0005398_III-5;size=7;
CCTACGGGAGGCTGCAGTGAGGAATATTGGTCAATGGACGAGAGTCTGAACCAGCCAAGTAGCGTGCAGGATGACGGCCC
TATGGGTTGTAAACTGCTTTTGTACGGGAATAAAGTGACCTACGTGTAGGTTTTTGCATGTACCGTAAGAATAAGGACCG
GCTAATTCCGTGCCAGCAGCCGCGGTAATACGGAAGGTCCGGGCGTTATCCGGATTTATTGGGTTTAAAGGGAGCGTAGG
CCGTGCTTTAAGCGTGTTGTGAAATGTAGGCGCCCAACGTCTGCACTGCAGCGCGAACTGGAGCACTTGAGTACGCAGGA
AGTAGGCGGAATTCGTCGTGTAGCGGTGAAATGCTTAGATATGACGAAGAACTCCGATTGGGAAGCCAGCTTACTGTAGC
GCCACTGACGCTGATGCTCGAAAGCGTGGGTATCGAACAGGATTAGATACCCCAGTAGTCC
>t0002260_III-5;size=7;
CCTACGGGGGGCTGCAGTGGGGAATATTGGACAATGGGGGAAACCCTGATCCAGCGACGCCGCGTGAGTGAAGAAGTATT
TCGGTATGTAAAGCTCTATCAGCAAGGAAGAAAATGACGGTACTTGACTAAGAAGCCCCGGCTAACTACGTGCCAGCAGC
CGCGGTAATACGTAGGGGGCAAGCGTTATCCGGATTTACTGGGTGTAAAGGGAGCGTAGACGGCATAGCAAGTCTGAAGT
GAAATGCATGGGCTCAACCCATGAACTGCTTTGGAAACTGTTAAGCTAGAGTGCAGGAGAGGTAAGTGGAATTCCTAGTG
TAGCGGTGAAATGCGTAGATATTAGGAGGAACACCAGTGGCGAAGGCGGCTTACTGGACTGTAACTGACGTTGAGGCTCG
AAAGCGTGGGGAGCAAACAGGATTAGATACCCCGGTAGTCC
>t0006388_III-5;size=7;
CCTACGGGAGGCAGCAGTAGGGAATCTTCGGCAATGGGGGCAACCCTGACCGAGCAACGCCGCGTGAGTGAAGAAGGTTT
TCGGATCGTAAAGCTCTGTTGTAAGAGAAGAACGTGTGTGAGAGTGGAAAGTTCACACAGTGACGGTAACTTACCAGAAA
GGGACGGCTAACTACGTGCCAGCAGCCGCGGTAATACGTAGGTCCCGAGCGTTGTCCGGATTTATTGGGCGTAAAGCGAG
CGCAGGCGGTTTAATAAGTCTGAAGTTAAAGGCAGTGGCTTAACCATTGTTCGCTTTGGAAACTGTTAGACTTGAGTGCA
GAAGGGGAGAGTGGAATTCCATGTGTAGCGGTGAAATGCGTAGATATATGGAGGAACACCGGTGGCGAAAGCGGCTCTCT
GGTCTGTAACTGACGCTGAGGCTCGAAAGCGTGGGGAGCAAACAGGATTAGATACCCCGGTAGTCC
>t0012873_III-5;size=7;
CCTACGGGTGGCTGCAGTGAGGAATATTGGTCAATGGACGCAAGTCTGAACCAGCCATGCCGCGTGCAGGAATAAGGCCC
TATGGGTCGTAAACTGCTTTTGTGGTGGAGCAATAAGTCGTACGTGTACGGCGATGAGAGTACATCACGAATAAGCATCG
GCTAACTCCGTGCCAGCAGCCGCGGTAATACGGAGGATGCAAGCGTTATCCGGATTTATTGGGTTTAAAGGGTGCGTAGG
CTGTGGTCCAAGTCAGGGGTGAAAGCCCGGAGCTCAACTCCGGAACTGCCTTTGATACTGGATTGCTGGAATACGGATGC
CGTGGGAGGAATGAGTAGTGTAGCGGTGAAATGCATAGATATTACTCAGAACACCGATTGCGAAGGCATCTCACGAATCC
GTCATTGACGCTGAGGCACGAAAGCGTGGGGATCAAACAGGATTAGATACCCCTGTAGTCC
>t0009411_III-5;size=7;
CCTACGGGTGGCTGCAGTGGGGAATATTGCACAATGGGCGCAAGCCTGATGCAGCGATGCCGCGTGAGGGAAGAAGGTTT
TCGGATTGTAAACCTCTGTCAAAAGGGACGATAATGACGGTACCTTAGAAGGAAGCTCCGGCTAACTACGTGCCAGCAGC
CGCGGTAATACGTAGGGAGCGAGCGTTATCCGGAATTACTGGGTGTAAAGGGAGTGTAGGCGGGACTGCAAGTCAGATGT
GAAAACTACCGGCTCAACCGGTAGACTGCATTTGAAACTGTGGTTCTTGAGTGAAGTAGAGGTAAGCGGAATTCCTAGTG
TAGCGGTGAAATGCGTAGATATTAGGAGGAACATCAGTGGCGAAGGCGGCTTACTGGGCTTTAACTGACGCTGAGGCTCG
AAAGCGTGGGGAGCAAACAGGATTAGATACCCCTGTAGTCC
>t0042754_III-5;size=7;
CCTACGGGCGGCAGCAGCTAAGAATATTCCGCAATGGACGAAAGTCTGACGGAGCGACGCCGCGTGGATGATGAAGGTCG
GAAGATTGTAAAATCCTTTTATGACTGAGGAATAAGTCTGTTGAGAGAAACGGCAGATGGTGACTGTAGGTCATGAATAA
GCAACGGCTAATTACGTGCCAGCAGCCGCGGTAACACGTAAGTTGCGAGCGTTGTTCGGAATTATTGGGCGTAAAGGGCA
TGTAGGCGGTTTTGCAAGCTTGGTGTGAAATCCCGGAGCTCAACTCCGGAATTGCGTTGAGAACTGCATAACTAGAGTCA
CTGAGGGGCAATCAGAATTCCAGGTGTAGGGGTGAAATCTGTAGATATCTGGAAGAATACCAATGGCGAAGGCAGGTTAC
CAGCAGATGACTGACGCTGAGGTGCGAAGGTGCGGGGAGCAAACAGGATTAGATACCCTAGTAGTCC
>t0026322_III-5;size=7;
CCTACGGGCGGCTGCAGTGAGGAATATTGGTCAATGGGCGGAAGCCTGAACCAGCCAAGTCGCGTGAAGGAAGAAGGTAT
TATGTATTGTAAACTTCTTTAGCTGTGGAGCAATAAGGGCTATGCATAGCCTGATGAGAGTACACAGAGAATAAGGATCG
GCTAACTCCGTGCCAGCAGCCGCGGTAATACGGAGGATCCGAGCGTTATCCGGATTTATTGGGTTTAAAGGGTGCGCAGG
CGGCGTTTTAAGTCAGTGGTAAAATCGTGGGGCTCAACCCCATCCTGCCATTGATACTGGAGCGCTTGATTGCGGTCGAG
GTTTGCGGAATTCGTCGTGTAGCGGTGAAATGCATAGATATGACGAAGAACACCGATTGCGTAGGCAGCAGACCAGGCCG
TAAATGACGCTCATGCACGAAAGTGCGGGGATCGAACAGGATTAGATACCCCGGTAGTCC
>t0000670_III-5;size=7;
CCTACGGGTGGCTGCAGCTAAGAATATTCCGCAATGGACGAAAGTCTGACGGAGCGACGCCGCGTGGATGATGAAGGCCG
GAAGGTTGTAAAATCCTTTTGAAACCGAGGAATAAGTCCTGCAGGGAATGGCAGGGCGGTGACTGTAAGTTTTGAATAAG
CAACGGCTAATTACGTGCCAGCAGCCGCGGTAACACGTAAGTTGCGAGCGTTGTTCGGAATTATTGGGCGTAAAGGGCAT
GTAGGCGGACCGGCAAGCTTGGTGTGGAATCCCGTGGCTTAACCACGGAACTGCATTGAGAACTACCGGACTAGAGTGAG
TGAGGGGGAGCCGGAATTCCAGGTGTAGGGGTGAAATCTGTAGATATCTGGAAGAACACCAATGGCGAAGGCAGGCTTCT
ATCACATGACTGACGCTGAGGTGCGAAGGTGCGGGGATCAAACAGGATTAGATACCCTTGTAGTCC
>t0002937_III-5;size=7;
CCTACGGGCGGCAGCAGTAGGGAATATTGCACAATGGGGGGAACCCTGATGCAGCAACGCCACGTGTGGGAAGAAGCATT
TCGGTGTGTAAACCACTGTCGTGAGGGAATAAGACCCGCCCCCGGGCGGGGTTGAATGTACCTCGAAAGGAAGCACCGGC
AAACTTCGTGCCAGCAGCCGCGGTAATACGAGGGGTGCAAGCGTTGTTCGGAATCACTGGGCGTAAAGGGAGCGTAGGCG
GAGAAGCAAGCGGTCTGTACAAGACCGGGGCCCAACCCCGGACCTGCAGACCGGACTGCTCCTCTTGGATAGTTCAGGGG
CAGGCGGAATTCCTGGTGTAGCGGTGGAATGCGTAGAGATCAGGAAGAACACCGATGGCGAAGGCAGCCTGCTGGGGACT
CATCGACGCTGAGGCTCGAAAGTGCGGGTAGCAAACAGGATTAGATACCCCAGTAGTCC
>t0040188_III-5;size=7;
CCTACGGGTGGCTGCAGTGAGGAATATTGGTCAATGGGCGAGAGCCTGAACCAGCCAAGTAGCGTGCAGGATGACGGCCC
TATGGGTTGTAAACTGCTTTTGTGCGGGAATAACGTTGCGCTCGTGAGCGCAAGTGCATGTACCGTACGAATAAGGATCG
GCTAACTCCGTGCCAGCAGCCGCGGTAATACGGAGGATCCGAGCGTTATCCGGATTTATTGGGTTTAAAGGGAGCGTAGG
CGGAAGATCAAGTCAGCTGTGAAATGTAGATGCTCAACATCTGCACTGCAGTTGAAACTGGTTTTCTTGAGTGCGTAAGG
GGCAGGCGGAATTCGTCGTGTAGCGGTGAAATGCTTAGATATGACGAAGAACTCCGATCGCGAAGGCAGCTTGCCGGGCC
GCAACTGACGCTGAAGCTCGAAGGTGCGGGTATCGAACAGGATTAGATACCCTAGTAGTCC
>t0008787_III-5;size=7;
CCTACGGGGGGCTGCAGTCGAGAATCTTCCGCAATGGGCGAAAGCCTGACGGAGCGATGCCGCGTGAGGGACGAAGGCCT
TCGGGTCGTAAACCTCTGTCACCCGGGACGAACGCAACGACGGTACCGGGAGAGGAAGCCACGGCTAACTACGTGCCAGC
AGCCGCGGTAACACGTAGGTGGCGAGCGTTATTCGGATTCACTGGGCGTAAAGGGTCCGCAGGGGGCCCTCCAAGCCCGC
CGTGAAACCCCGGGGCTCAACCCCGGGCTTGCGGCGGGGACTGGCGGGCTGGAGTGCGCGATGGGCAGACGGAACACCAG
GTGTAGCGGTGGAATGCGTGGATATCTGGTGGAACACCGATGGCGAAGGCGGTCTGCTGGCGCGTCACTGACCCTCATGG
ACGAAAGCGTGGGTAGCAAACAGGATTAGATACCCGAGTAGTCC
>t0002978_III-5;size=7;
CCTACGGGGGGCTGCAGCTAAGAATATTCCGCAATGGACGAAAGTCTGACGGAGCGACGCCGCGTGGATGATGAAGGTCG
GAAGATTGTAAAATCCTTTTATGACTGAGGAATAAGTCTGTTGAGAGAAACGGCAGATGGTGACTGTAGGTCATGAATAA
GCAACGGCTAATTACGTGCCAGCAGCCGCGGTAACACGTAAGTTGCGAGCGTTGTTCGGAATTATTGGGCGTAAAGGGCA
TGTAGGCGGTTTTGCAAGCTTGGTGTGAAATCCCGGAGCTCAACTCCGGAATTGCGTTGAGAACTGCATAACTAGAGTCA
CTGAGGGGCAATCAGAATTCCAGGTGTAGGGGTGAAATCTGTAGATATCTGGAAGAATACCAATGGCGAAGGCAGGTTAC
CAGCAGATGACTGACGCTGAGGTGCGAAGGTGCGGGGAGCAAACAGGATTAGATACCCGAGTAGTCC
>t0029150_III-5;size=7;
CCTACGGGAGGCTGCAGTGAGGAATATTGGACAATGGGGGCAACCCTGATCCAGCCAAACCGCGTGAGGGATGAAGGTCC
TACGGATCGTAAACCTCTTTTATGTGGGAATAATTAGTGGAACGTGTTCCACTTTGAAGGTACCACTTGAATAAGCATCG
GCTAACTCCGTGCCAGCAGCCGCGGTAATACGGAGGATGCAGGCGTTATCCGGATTTATTAGGTTTAAAGGGTGCGCAGG
CGGGACATTAAGTCGGTGGTGAAATACCGTGGCCCAACCACGGGGCTGCCATCGATACTGATGACCTTGAGTGCGTGTGA
CGTAGGCGGAATGTGGAGTGTAGCGGTGAAATGCTTAGATATTCCACAGAACACCGATTGCGAAGGCAGCCTACGAATGC
GTAACTGACGCTCATGCACGAAAGCGCGGGTAGCGAACAGGATTAGATACCCGGGTAGTCC
>t0006247_III-5;size=7;
CCTACGGGGGGCTGCAGTGAGGAATATTGGTCAATGGGCGAGAGCCTGAACCAGCCAAGTAGCGTGCAGGATGACGGCCC
TATGGGTTGTAAACTGCTTTTGTGCGGGAATAACGTTGCGCTCGTGAGCGCAAGTGCATGTACCGTACGAATAAGGATCG
GCTAACTCCGTGCCAGCAGCCGCGGTAATACGGAGGATCCGAGCGTTATCCGGATTTATTGGGTTTAAAGGGAGCGTAGG
CGGAAGATCAAGTCAGCTGTGAAATGTAGATGCTCAACATCTGCACTGCAGTTGAAACTGGTTTTCTTGAGTGCGTAAGG
GGCAGGCGGAATTCGTCGTGTAGCGGTGAAATGCTTAGATATGACGAAGAACTCCGATCGCGAAGGCAGCTTGCCGGGCC
GCAACTGACGCTGAAGCTCGAAGGTGCGGGTATCGAACAGGATTAGATACCCCAGTAGTCC
>t0025740_III-5;size=7;
CCTACGGGGGGCTGCAGTAGGGAATATTGCACAATGGGGGGAACCCTGATGCAGCAACGCCACGTGTGGGAAGAAGCATT
TCGGTGTGTAAACCACTGTCGTGAGGGAATAAGACCCGCCCCCGGGCGGGGTTGAATGTACCTCGAAAGGAAGCACCGGC
AAACTTCGTGCCAGCAGCCGCGGTAATACGAGGGGTGCAAGCGTTGTTCGGAATCACTGGGCGTAAAGGGAGCGTAGGCG
GAGAAGCAAGCGGTCTGTACAAGACCGGGGCCCAACCCCGGACCTGCAGACCGGACTGCTCCTCTTGGATAGTTCAGGGG
CAGGCGGAATTCCTGGTGTAGCGGTGGAATGCGTAGAGATCAGGAAGAACACCGATGGCGAAGGCAGCCTGCTGGGGACT
CATCGACGCTGAGGCTCGAAAGTGCGGGTAGCAAACAGGATTAGATACCCTTGTAGTCC
>t0015719_III-5;size=7;
CCTACGGGGGGCTGCAGTGGGGAATATTGGACAATGGGGGAAACCCTGATCCAGCGACGCCGCGTGAGTGAAGAAGTATT
TCGGTATGTAAAGCTCTATCAGCAAGGAAGAAAATGACGGTACTTGACTAAGAAGCTCCGGCTAAATACGTGCCAGCAGC
CGCGGTAATACGTATGGAGCAAGCGTTATCCGGATTTACTGGGTGTAAAGGGAGCGTAGACGGCAAAGCAAGTCTGAAGT
GAAATCCCGGGGCTCAACCCCGGAACTGCTTTGGAAACTGTTTAGCTAGAGTGCAGGAGAGGTAAGCGGAATTCCTAGTG
TAGCGGTGAAATGCGTAGATATTAGGAGGAACACCAGTGGCGAAGGCGGCTTACTGGACTGTAACTGACGTTGAGGCTCG
AAAGCGTGGGGAGCAAACAGGATTAGATACCCGGGTAGTCC
>t0014552_III-5;size=7;
CCTACGGGTGGCTGCAGTGAGGAATATTGGTCAATGGGCGAGAGCCTGAACCAGCCATGTCGCGTGGAGGAATAAGGATC
TATGGTTCGTAAACTCCTTTTGCGGGGGGATAAAGTGCGGGACGTGTCCCGCTTTGCAGGTACCCCGCGAATAAGCATCG
GCTAACTCCGTGCCAGCAGCCGCGGTAATACGGAGGATGCGAGCGTTATCCGGATTTATTGGGTTTAAAGGGTGCGTAGG
CGGCCCCTTAAGTCGGCGGTGAAATTTCCGGGCTCAACCCGGTCACTGCCGTCGAAACTGGGGGGCTTGAGTGCGTTTGG
GGTGGCTGGAATGTGCGGTGTAGCGGTGAAATGCATAGATATCGCACAGAACGCCGATCGCGGAGGCAGGTCACCAAGCC
GCAACTGACGCTGAGGCACGAAAGCGCGGGGATCGAACAGGATTAGATACCCCGGTAGTCC
>t0000234_III-5;size=7;
CCTACGGGGGGCTGCAGCTAAGAATATTCCGCAATGGACGAAAGTCTGACGGAGCGACGCCGCGTGGATGAAGAAGGCCG
GAAGGTTGTAAAATCCTTTTGAACATGAAGAATAAGTATTGCAGGGAATGGCAGTATGGTGACGGTAGTGTTTGAATAAG
CAACGGCTAATTACGTGCCAGCAGCCGCGGTAACACGTAAGTTGCGAGCGTTGTTCGGAATTATTGGGCGTAAAGGGTAT
GTAGGCGGTTATGCAAGCTTGTTGTGAAATCCCGGGGCTTAACTCCGGAACTGCAATGAGAACTGTGTGACTTGAATTAC
TGAAGGGCAGCTAGAATTCCATGTGTAGGGGTGAAATCTGTAGATATGTGGAAGAATACCAATGGCGAAGGCAAGCTGCT
GGCAGATGATTGACGCTGAGATACGAAGGTGCGGGGATCAAACAGGATTAGATACCCCGGTAGTCC
>t0000531_III-5;size=7;
CCTACGGGGGGCAGCAGGTACCAGGCGAATAAGCATCGGCTAACTCCGTGCCAGCAGCCGCGGTAATACGGAGGATGCGA
GCGTTATCCGGATTCATTGGGTTTAAAGGGTGCGCAGGCGGCCATGTAAGTCAGCGGTGAAAGCCAGGGGCCCAACCCCG
GAAGTGCCGTTGATACTGCACGGCTGGAATGCGGTCGAGGCGGGCGGAATGTGACGTGTAGCGGTGAAATGCATAGATAT
GTCACAGAACTCCGATAGCGAAGGCAGCTCGCCAGGCCTGCATTGACGCTCAGGCACGAAAGCGTGGGGATCAAACAGGA
TTAGATACCCTTGTAGTCC
>t0011299_III-5;size=7;
CCTACGGGTGGCTGCAGTGAGGAATATTGGACAATGGGGGCAACCCTGATCCAGCCAAACCGCGTGAGGGATGAAGGTCC
TACGGATCGTAAACCTCTTTTATGTGGGAATAATTAGTGGAACGTGTTCCACTTTGAAGGTACCACTTGAATAAGCATCG
GCTAACTCCGTGCCAGCAGCCGCGGTAATACGGAGGATGCAGGCGTTATCCGGATTTATTAGGTTTAAAGGGTGCGCAGG
CGGGACATTAAGTCGGTGGTGAAATACCGTGGCCCAACCACGGGGCTGCCATCGATACTGATGACCTTGAGTGCGTGTGA
CGTAGGCGGAATGTGGAGTGTAGCGGTGAAATGCTTAGATATTCCACAGAACACCGATTGCGAAGGCAGCCTACGAATGC
GTAACTGACGCTCATGCACGAAAGCGCGGGTAGCGAACAGGATTAGATACCCCAGTAGTCC
>t0002109_III-5;size=7;
CCTACGGGAGGCTGCAGTGAGGAATATTGGTCAATGGGGGGAACCCTGAACCAGCCATGCCGCGTGGAGGAAGACGGCCC
TACGGGTTGTAAACTCCTTTAGCACGGGAATAAACTCAGTCACGCGTGACTGATTGAAGGTACCGTGAGAATAAGCATCG
GCTAACTCCGTGCCAGCAGCCGCGGTAATACGGAGGATGCAGGCGTTATCCGGATTTATTAGGTTTAAAGGGTGCGTAGG
CGGCCCGGTAAGTCAGCGTTGAAAGTCTGCGGCTCAACCGTAGAATTGGCATTGATACTGTCGGGCTCGGATGCGGTGGA
AGTAGGCGGAATGTGCAGTGTAGCGGTGAAATGCTTAGATATTGTACAGAACACCGATTGCGAAGGCAGCTTACTATACC
GTTATTGACGCTGAGGCACGAAAGCGCGGGGATCGAACAGGATTAGATACCCCGGTAGTCC
>t0024811_III-5;size=7;
CCTACGGGCGGCTGCAGTGGGGAATATTGGACAATGGGGGAAACCCTGATCCAGCGACGCCGCGTGAGTGAAGAAGTATT
TCGGTATGTAAAGCTCTATCAGCAAGGAAGAAAATGACGGTACTTGACTAAGAAGCTCCGGCTAAATACGTGCCAGCAGC
CGCGGTAATACGTATGGAGCAAGCGTTATCCGGATTTACTGGGTGTAAAGGGAGCGTAGACGGCAAAGCAAGTCTGAAGT
GAAATCCCGGGGCTCAACCCCGGAACTGCTTTGGAAACTGTTTAGCTAGAGTGCAGGAGAGGTAAGCGGAATTCCTAGTG
TAGCGGTGAAATGCGTAGATATTAGGAGGAACACCAGTGGCGAAGGCGGCTTACTGGACTGTAACTGACGTTGAGGCTCG
AAAGCGTGGGGAGCAAACAGGATTAGATACCCTGGTAGTCC
>t0036064_III-5;size=7;
CCTACGGGAGGCAGCAGTAGGGAATCTTCGGCAATGGGGGCAACCCTGACCGAGCAACGCCGCGTGAGTGAAGAAGGTTT
TCGGATCGTAAAGCTCTGTTGTAAGAGAAGAACGTGTGTGAGAGTGGAAAGTTCACACAGTGACGGTAACTTACCAGAAA
GGGACGGCTAACTACGTGCCAGCAGCCGCGGTAATACGTAGGTCCCGAGCGTTGTCCGGATTTATTGGGCGTAAAGCGAG
CGCAGGCGGTTTAATAAGTCTGAAGTTAAAGGCAGTGGCTTAACCATTGTTCGCTTTGGAAACTGTTAGACTTGAGTGCA
GAAGGGGAGAGTGGAATTCCATGTGTAGCGGTGAAATGCGTAGATATATGGAGGAACACCGGTGGCGAAAGCGGCTCTCT
GGTCTGTAACTGACGCTGAGGCTCGAAAGCGTGGGGAGCAAACAGGATTAGATACCCGTGTAGTCC
>t0007821_III-5;size=7;
CCTACGGGCGGCTGCAGTGGGGAATATTGGACAATGGGGGAAACCCTGATCCAGCGACGCCGCGTGAGTGAAGAAGTATT
TCGGTATGTAAAGCTCTATCAGCAAGGAAGAAAATGACGGTACTTGACTAAGAAGCTCCGGCTAAATACGTGCCAGCAGC
CGCGGTAATACGTATGGAGCAAGCGTTATCCGGATTTACTGGGTGTAAAGGGAGCGTAGACGGCAAAGCAAGTCCGAAGT
GAAATCCCGGGGCTCAACCCCGGAACTGCTTTGGAAACTGTTTAGCTAGAGTGCAGGAGAGGTAAGCGGAATTCCTAGTG
TAGCGGTGAAATGCGTAGATATTAGGAGGAACACCAGTGGCGAAGGCGGCTTACTGGACTGTAACTGACGTTGAGGCTCG
AAAGCGTGGGGAGCAAACAGGATTAGATACCCTAGTAGTCC
>t0013189_III-5;size=7;
CCTACGGGGGGCTGCAGCTAAGAATATTCCGCAATGGACGAAAGTCTGACGGAGCGACGCCGCGTGGATGATGAAGGCCG
GAAGGTTGTAAAATCCTTTTATGACTGAGGAATAAGTATGGTGAGAGAAACGCCATATGGTGACTGTAGGTCATGAATAA
GCAACGGCTAATTACGTGCCAGCAGCCGCGGTAACACGTAAGTTGCGAGCGTTGTTCGGAATTATTGGGCGTAAAGGGCA
TGTAGGCGGTTTTGCAAGCTTGGTGTGAAATCCCGGAGCTTAACTCCGGAATTGCGTTGAGAACTGCATAACTAGAGTCA
CTGAGGGGCAATCAGAATTCCAGGTGTAGGGGTGAAATCTGTAGATATCTGGAAGAATACCAATGGCGAAGGCAGGTTAC
CAGCAGATGACTGACGCTGAGGTGCGAAGGTGCGGGGAGCAAACAGGATTAGATACCCCTGTAGTCC
>t0008424_III-5;size=7;
CCTACGGGGGGCTGCAGTGGGGAATATTGGACAATGGGGGAAACCCTGATCCAGCGACGCCGCGTGAGTGAAGAAGTATT
TCGGTATGTAAAGCTCTATCAGCAAGGAAGAAAATGACGGTACTTGACTAAGAAGCTCCGGCTAAATACGTGCCAGCAGC
CGCGGTAATACGTATGGAGCAAGCGTTATCCGGATTTACTGGGTGTAAAGGGAGCGTAGACGGCAAAGCAAGTCCGAAGT
GAAATCCCGGGGCTCAACCCCGGAACTGCTTTGGAAACTGTTTAGCTAGAGTGCAGGAGAGGTAAGCGGAATTCCTAGTG
TAGCGGTGAAATGCGTAGATATTAGGAGGAACACCAGTGGCGAAGGCGGCTTACTGGACTGTAACTGACGTTGAGGCTCG
AAAGCGTGGGGAGCAAACAGGATTAGATACCCCGGTAGTCC
>t0020052_III-5;size=7;
CCTACGGGGGGCAGCAGCTAAGAATATTCCGCAATGGACGAAAGTCTGACGGAGCGACGCCGCGTGGATGATGAAGGTCG
GAAGATTGTAAAATCCTTTTATGACTGAGGAATAAGTCTGTTGAGAGAAACGGCAGATGGTGACTGTAGGTCATGAATAA
GCAACGGCTAATTACGTGCCAGCAGCCGCGGTAACACGTAAGTTGCGAGCGTTGTTCGGAATTATTGGGCGTAAAGGGCA
TGTAGGCGGTTTTGCAAGCTTGGTGTGAAATCCCGGAGCTCAACTCCGGAATTGCGTTGAGAACTGCATAACTAGAGTCA
CTGAGGGGCAATCAGAATTCCAGGTGTAGGGGTGAAATCTGTAGATATCTGGAAGAATACCAATGGCGAAGGCAGGTTAC
CAGCAGATGACTGACGCTGAGGTGCGAAGGTGCGGGGAGCAAACAGGATTAGATACCCTGGTAGTCC
>t0005569_III-5;size=7;
CCTACGGGCGGCAGCAGCTAAGAATATTCCGCAATGGACGAAAGTCTGACGGAGCGACGCCGCGTGGATGATGAAGGTCG
GAAGATTGTAAAATCCTTTTATGACTGAGGAATAAGTCTGTTGAGAGAAACGGCAGATGGTGACTGTAGGTCATGAATAA
GCAACGGCTAATTACGTGCCAGCAGCCGCGGTAACACGTAAGTTGCGAGCGTTGTTCGGAATTATTGGGCGTAAAGGGCA
TGTAGGCGGTTTTGCAAGCTTGGTGTGAAATCCCGGAGCTCAACTCCGGAATTGCGTTGAGAACTGCATAACTAGAGTCA
CTGAGGGGCAATCAGAATTCCAGGTGTAGGGGTGAAATCTGTAGATATCTGGAAGAATACCAATGGCGAAGGCAGGTTAC
CAGCAGATGACTGACGCTGAGGTGCGAAGGTGCGGGGAGCAAACAGGATTAGATACCCGTGTAGTCC
>t0003969_III-5;size=7;
CCTACGGGGGGCTGCAGTGGGGAATATTGGACAATGGGGGAAACCCTGATCCAGCGACGCCGCGTGAGTGAAGAAGTATT
TCGGTATGTAAAGCTCTATCAGCAGGGAAGATAATGACGGTACCTGACTAAGAAGCCCCGGCTAACTACGTGCCAGCAGC
CGCGGTAATACGTAGGGGGCAAGCGTTATCCGGATTTACTGGGTGTAAAGGGAGCGCAGACGGCATGGCAAGTCTGATGT
GAAAACCCGGGGCTCAACCCCGGGACTGCATTGGAAACTGTCAGGCTAGAGTGCAGGAGAGGTAAGTGGAATTCCTAGTG
TAGCGGTGAAATGCGTAGATATTAGGAGGAACACCAGTGGCGAAGGCGGCTTACTGGACTGTAACTGACGTTGAGGCTCG
AAAGCGTGGGGAGCAAACAGGATTAGATACCCTAGTAGTCC
>t0009508_III-5;size=7;
CCTACGGGGGGCAGCAGTGGGGAATATTGCACAATGGGCGCAAGCCTGATGCAGCGATGCCGCGTGAGGGAAGAAGGTTT
TCGGATTGTAAACCTCTGTCAAAAGGGACGATAATGACGGTACCTTAGAAGGAAGCTCCGGCTAACTACGTGCCAGCAGC
CGCGGTAATACGTAGGGAGCGAGCGTTATCCGGAATTACTGGGTGTAAAGGGAGTGTAGGCGGGACTGCAAGTCAGATGT
GAAAACTACCGGCTCAACTGGTAGACTGCATTTGAAACTGTGGTTCTTGAGTGAAGTAGAGGTAAGCGGAATTCCTAGTG
TAGCGGTGAAATGCGTAGATATTAGGAGGAACATCAGTGGCGAAGGCGGCTTACTGGGCTTTAACTGACGCTGAGGCTCG
AAAGCGTGGGGAGCAAACAGGATTAGATACCCGAGTAGTCC
>t0016451_III-5;size=7;
CCTACGGGGGGCTGCAGTAGGGAATATTGCACAATGGGGGGAACCCTGATGCAGCAACGCCACGTGTGGGAAGAAGCATT
TCGGTGTGTAAACCACTGTCGTGAGGGAATAATGCTTGGTCTCGGCCAAGTTGAATGTACCTCGAAAGGAAGCACCGGCA
AACTTCGTGCCAGCAGCCGCGGTAATACGAGGGGTGCAAGCGTTGTTCGGAATCACTGGGCGTAAAGGGAGCGTAGGCGG
AGAC
>t0034811_III-5;size=7;
CCTACGGGAGGCTGCAGTAGGGAATATTGCACAATGGGGGGAACCCTGATGCAGCAACGCCACGTGTGGGAAGAAGCATT
TCGGTGTGTAAACCACTGTCGTGAGGGAATAAGACCCGCCCCCGGGCGGGGTTGAATGTACCTCGAAAGGAAGCACCGGC
AAACTTCGTGCCAGCAGCCGCGGTAATACGAGGGGTGCAAGCGTTGTTCGGAATCACTGGGCGTAAAGGGAGCGTAGGCG
GAGAAGCAAGCGGTCTGTACAAGACCGGGGCCCAACCCCGGACCTGCAGACCGGACTGCTCCTCTTGGATAGTTCAGGGG
CAGGCGGAATTCCTGGTGTAGCGGTGGAATGCGTAGAGATCAGGAAGAACACCGATGGCGAAGGCAGCCTGCTGGGGACT
CATCGACGCTGAGGCTCGAAAGTGCGGGTAGCAAACAGGATTAGATACCCCGGTAGTCC
>t0000899_III-5;size=7;
CCTACGGGTGGCTGCAGTGAGGAATATTGGTCAATGGGCGAGAGCCTGAACCAGCCAAGTAGCGTGCAGGATGACGGCCC
TATGGGTTGTAAACTGCTTTTGTGCGGGAATAACGTTGCGCTCGTGAGCGCAAGTGCATGTACCGTACGAATAAGGATCG
GCTAACTCCGTGCCAGCAGCCGCGGTAATACGGAGGATCCGAGCGTTATCCGGATTTATTGGGTTTAAAGGGAGCGTAGG
CGGAAGATCAAGTCAGCTGTGAAATGTAGATGCTCAACATCTGCACTGCAGTTGAAACTGGTTTTCTTGAGTGCGTAAGA
GGCAGGCGGAATTCGTCGTGTAGCGGTGAAATGCTTAGATATGACGAAGAACTCCGATCGCGAAGGCAGCTTGCCGGGCC
GCAACTGACGCTGAAGCTCGAAGGTGCGGGTATCGAACAGGATTAGATACCCTTGTAGTCC
>t0004743_III-5;size=7;
CCTACGGGGGGCTGCAGTAGGGAATATTGCACAATGGGGGAAACCCTGATGCAGCAACGCCACGTGTGGGAAGAAGCATT
TCGGTGTGTAAACCACTGTCGTGAGGGAATAATGTTGCGTTTCGGCGCAATTGAATGTACCTCGAAAGGAAGCACCGGCA
AACTTCGTGCCAGCAGCCGCGGTAATACGAGGGGTGCAAGCGTTGTTCGGAATCACTGGGCGTAAAGGGAGCGTAGGCGG
AGGAGCAAGCAGTCTGTACAATCCCGGGGCCTAACCCCGGCTCTGCAGACTGGACTGTTTCTCTTGGATAGTTCAGGGGC
AGGCGGAATTCCTGGTGTAGCGGTGGAATGCGTAGAGATCAGGAAGAACACCGATGGCGAAGGCAGCCTGCTGGGGACTT
ATCGACGCTGAGGCTCGAAAGTGCGGGTAGCAAACAGGATTAGATACCCCGGTAGTCC
>t0000843_III-5;size=7;
CCTACGGGAGGCAGCAGTGAGGAATATTGGTCAATGGGCGAGAGCCTGAACCAGCCATGTCGCGTGGAGGAATAAGGATC
TATGGTTCGTAAACTCCTTTTGCGGGGGGATAAAGTGCGGGACGTGTCCCGCTTTGCAGGTACCCCGCGAATAAGCATCG
GCTAACTCCGTGCCAGCAGCCGCGGTAATACGGAGGATGCGAGCGTTATCCGGATTTATTGGGTTTAAAGGGTGCGTAGG
CGGCCCCTTAAGTCGGCGGTGAAATTTCCGGGCTCAACCCGGTCACTGCCGTCGAAACTGGGGGGCTTGAGTGCGTTTGG
GGTGGCTGGAATGTGCGGTGTAGCGGTGAAATGCATAGATATCGCACAGAACGCCGATCGCGGAGGCAGGTCACCAAGCC
GCAACTGACGCTGAGGCACGAAAGCGCGGGGATCGAACAGGATTAGATACCCCGGTAGTCC
>t0002690_III-5;size=7;
CCTACGGGCGGCTGCAGTAGGGAATATTGCACAATGGGGGGAACCCTGATGCAGCAACGCCACGTGTGGGAAGAAGCATT
TCGGTGTGTAAACCACTGTCGTGAGGGAATAAGACCCGCCCCCGGGCGGGGTTGAATGTACCTCGAAAGGAAGCACCGGC
AAACTTCGTGCCAGCAGCCGCGGTAATACGAGGGGTGCAAGCGTTGTTCGGAATCACTGGGCGTAAAGGGAGCGTAGGCG
GAGAAGCAAGCGGTCTGTACAAGACCGGGGCCCAACCCCGGACCTGCAGACCGGACTGCTCCTCTTGGATAGTTCAGGGG
CAGGCGGAATTCCTGGTGTAGCGGTGGAATGCGTAGAGATCAGGAAGAACACCGATGGCGAAGGCAGCCTGCTGGGGACT
CATCGACGCTGAGGCTCGAAAGTGCGGGTAGCAAACAGGATTAGATACCCGAGTAGTCC
>t0019349_III-5;size=7;
CCTACGGGGGGCTGCAGTAGGGAATATTGGACAATGGGGGAAACCCTGATCCAGCGACGCCGCGTGAGTGAAGAAGTATT
TCGGTACGTAAAGCTCTATCAGCAGGGAAGAAAATGACGGTACCTGACTAAGAAGCACCGGCTAAATACGTGCCAGCAGC
CGCGGTAATACGTATGGTGCAAGCGTTATTCGGATTTACTGGGTGTAAAGGGAGCGTAGACGGCATAGCAAGTCTGAAGT
GAAATGCGGGGGCTCAACCCCTGAACTGCTTTGGAAACTGTTAAGCTAGAGTGTCGGAGAGGTTAGTGGAATTCCTAGTG
TAGCGGTGAAATGCGTAGATATTAGGAGGAACACCGGTGGCGAAGGCGGCTAACTGGACGATAACTGACGTTGAGGCTCG
AAAGCGTGGGGAGCAAACAGGATTAGATACCCTGGTAGTCC
>t0013340_III-5;size=7;
CCTACGGGGGGCAGCAGCTAAGAATATTCCGCAATGGACGAAAGTCTGACGGAGCGACGCCGCGTGGATGATGAAGGTCG
GAAGATTGTAAAATCCTTTTATGACTGAGGAATAAGTCTGTTGAGAGAAACGGCAGATGGTGACTGTAGGTCATGAATAA
GCAACGGCTAATTACGTGCCAGCAGCCGCGGTAACACGTAAGTTGCGAGCGTTGTTCGGAATTATTGGGCGTAAAGGGCA
TGTAGGCGGTTTTGCAAGCTTGGTGTGAAATCCCGGAGCTCAACTCCGGAATTGCGTTGAGAACTGCATAACTAGAGTCA
CTGAGGGGCAATCAGAATTCCAGGTGTAGGGGTGAAATCTGTAGATATCTGGAAGAATACCAATGGCGAAGGCAGGTTAC
CAGCAGATGACTGACGCTGAGGTGCGAAGGTGCGGGGAGCAAACAGGATTAGATACCCGGGTAGTCC
>t0015261_III-5;size=7;
CCTACGGGGGGCAGCAGTGAGGAATATTGGACAATGGGGGCAACCCTGATCCAGCCAAACCGCGTGAAGGACGAAGGCCC
TAGTGGTCGTAAACTTCTTTTGCTTGGGGATAACTGAAGGTATGCATACCATCTTGAAGGTACCAAGCGAATAAGCACCG
GCTAACTCCGTGCCAGCAGCCGCGGTAATACGGAGGGTGCAGGCGTTATCCGGAATTATTAGGTTTAAAGGGTGCGCAGG
CGGACAGTTAAGTCGGCGGTGAAATACCGGGGCCCAACCCCGGGGCTGCCATCGATACTGACAGTCTTGAGTGCGGACGA
GGAAGGCGGAATGTGGCGTGTAGCGGTGAAATGCTTAGATATGCCACAGAACACCGATTGCGAAGGCAGCCTTCCAGTGC
GCCACTGACGCTCATGCACGAAAGCGCGGGTAGCGAACAGGATTAGATACCCCTGTAGTCC
>t0026477_III-5;size=7;
CCTACGGGGGGCTGCAGCTAAGAATATTCCGCAATGGACGAAAGTCTGACGGAGCGACGCCGCGTGGATGATGAAGGCCG
GAAGGTTGTAAAATCCTTTTGAAACCGAGGAATAAGTCCTGCAGGGAATGGCAGGGCGGTGACTGTAAGTTTTGAATAAG
CAACGGCTAATTACGTGCCAGCAGCCGCGGTAACACGTAAGTTGCGAGCGTTGTTCGGAATTATTGGGCGTAAAGGGCAT
GTAGGCGGACCGGCAAGCTTGGTGTGGAATCCCGTGGCTTAACCACGGAACTGCATTGAGAACTACCGGACTAGAGTGAG
TGAGGGGGAGCCGGAATTCCAGGTGTAGGGGTGAAATCTGTAGATATCTGGAAGAACACCAATGGCGAAGGCAGGCTTCT
ATCACATGACTGACGCTGAGGTGCGAAGGTGCGGGGATCAAACAGGATTAGATACCCCGGTAGTCC
>t0026456_III-5;size=7;
CCTACGGGGGGCTGCAGCTAAGAATATTCCGCAATGGACGAAAGTCTGACGGAGCGACGCCGCGTGGATGATGAAGGCCG
GAAGGTTGTAAAATCCTTTTGAAACCGAGGAATAAGCCGTGCAGGGAATGGCACGGTGGTGACTGTAAGTTTTGAATAAG
CAACGGCTAATTACGTGCCAGCAGCCGCGGTAACACGTAAGTTGCGAGCGTTGTTCGGAATTATTGGGCGTAAAGGGCAT
GTAGGCGGACCGGCAAGCTTGGTGTGGAATACCGTGGCTCAACCACGGAATTGCATTGAGAACTACCGGACTAGAGTTAG
TGAGGGGGAGCCGGAATTCCAGGTGTAGGGGTGAAATCTGTAGATATCTGGAAGAACACCAATGGCGAAGGCAGGCTTCT
ATCACATGACTGACGCTGAGGTGCGAAGGTGCGGGGAGCAAACAGGATTAGATACCCTAGTAGTCC
>t0048761_III-5;size=7;
CCTACGGGCGGCAGCAGTAGGGAATATTGCACAATGGGGGGAACCCTGATGCAGCAACGCCACGTGTGGGAAGAAGCATT
TCGGTGTGTAAACCACTGTCGTGAGGGAATAATGCTTGATTTCGGTCAAGTTGAATGTACCTCGAAAGGAAGCACCGGCA
AACTTCGTGCCAGCAGCCGCGGTAATACGAGGGGTGCAAGCGTTGTTCGGAATCACTGGGCGTAAAGGGAGCGTAGGCGG
AAATGCAAGCAGTCTGTACAATACCGGGGCCCAACCCCGGACCTGCAGACTGGACTGTGTTTCTTGGATAGTTCAGGGGC
TGGCGGAATTCCTGGTGTAGCGGTGGAATGCGTAGAGATCAGGAAGAACACCGATGGCGAAGGCAGCCAGCTGGGGACTC
ATCGACGCTGAGGCTCGAAAGTGCGGGTAGCAAACAGGATTAGATACCCCAGTAGTCC
>t0007396_III-5;size=7;
CCTACGGGAGGCTGCAGTGGGGAATATTGGACAATGGGGGAAACCCTGATCCAGCGACGCCGCGTGAGTGAAGAAGTATT
TCGGTATGTAAAGCTCTATCAGCAGGGAAGATAATGACGGTACCTGACTAAGAAGCCCCGGCTAACTACGTGCCAGCAGC
CGCGGTAATACGTAGGGGGCAAGCGTTATCCGGATTTACTGGGTGTAAAGGGAGCGCAGACGGCATGGCAAGTCTGATGT
GAAAACCCGGGGCTCAACCCCGGGACTGCATTGGAAACTGTCAGGCTAGAGTGCAGGAGAGGTAAGTGGAATTCCTAGTG
TAGCGGTGAAATGCGTAGATATTAGGAGGAACACCAGTGGCGAAGGCGGCTTACTGGACTGTAACTGACGTTGAGGCTCG
AAAGCGTGGGGAGCAAACAGGATTAGATACCCTAGTAGTCC
>t0001742_III-5;size=7;
CCTACGGGGGGCAGCAGTGGGGAATATTGCACAATGGGCGCAAGCCTGATGCAGCGATGCCGCGTGAGGGAAGAAGGTTT
TCGGATTGTAAACCTCTGTCAAAAGGGACGATAATGACGGTACCTTAGAAGGAAGCTCCGGCTAACTACGTGCCAGCAGC
CGCGGTAATACGTAGGGAGCGAGCGTTATCCGGAATTACTGGGTGTAAAGGGAGTGTAGGCGGGACTGCAAGTCAGATGT
GAAAACTACCGGCTCAACTGGTAGACTGCATTTGAAACTGTGGTTCTTGAGTGAAGTAGAGGTAAGCGGAATTCCTAGTG
TAGCGGTGAAATGCGTAGATATTAGGAGGAACATCAGTGGCGAAGGCGGCTTACTGGGCTTTAACTGACGCTGAGGCTCG
AAAGCGTGGGGAGCAAACAGGATTAGATACCCCGGTAGTCC
>t0000495_III-5;size=7;
CCTACGGGAGGCTGCAGCTAAGAATATTCCGCAATGGACGAAAGTCTGACGGAGCGACGCCGCGTGGATGATGAAGGCCG
GAAGGTTGTAAAATCCTTTTGAAACCGAGGAATAAGCCGTGCAGGGAATGGCACGGTGGTGACTGTAAGTTTTGAATAAG
CAACGGCTAATTACGTGCCAGCAGCCGCGGTAACACGTAAGTTGCGAGCGTTGTTCGGAATTATTGGGCGTAAAGGGCAT
GTAGGCGGACCGGCAAGCTTGGTGTGGAATACCGTGGCTCAACCACGGAATTGCATTGAGAACTACCGGACTAGAGTTAG
TGAGGGGGAGCCGGAATTCCAGGTGTAGGGGTGAAATCTGTAGATATCTGGAAGAACACCAATGGCGAAGGCAGGCTTCT
ATCACATGACTGACGCTGAGGTGCGAAGGTGCGGGGAGCAAACAGGATTAGATACCCTTGTAGTCC
>t0006533_III-5;size=7;
CCTACGGGGGGCTGCAGTGAGGAATATTGGACAATGGGGGCAACCCTGATCCAGCCAAACCGCGTGAGGGATGAAGGTCC
TACGGATCGTAAACCTCTTTTATGTGGGAATAATTAGTGGAACGTGTTCCACTTTGAAGGTACCACTTGAATAAGCATCG
GCTAACTCCGTGCCAGCAGCCGCGGTAATACGGAGGATGCAGGCGTTATCCGGATTTATTAGGTTTAAAGGGTGCGCAGG
CGGGACATTAAGTCGGTGGTGAAATACCGTGGCCCAACCACGGGGCTGCCATCGATACTGATGACCTTGAGTGCGTGTGA
CGTAGGCGGAATGTGGAGTGTAGCGGTGAAATGCTTAGATATTCCACAGAACACCGATTGCGAAGGCAGCCTACGAATGC
GTAACTGACGCTCATGCACGAAAGCGCGGGTAGCGAACAGGATTAGATACCCTAGTAGTCC
>t0000519_III-5;size=7;
CCTACGGGGGGCAGCAGCTAAGAATATTCCGCAATGGACGAAAGTCTGACGGAGCGACGCCGCGTGGATGATGAAGGTCG
GAAGATTGTAAAATCCTTTTATGACTGAGGAATAAGTCTGTTGAGAGAAACGGCAGATGGTGACTGTAGGTCATGAATAA
GCAACGGCTAATTACGTGCCAGCAGCCGCGGTAACACGTAAGTTGCGAGCGTTGTTCGGAATTATTGGGCGTAAAGGGCA
TGTAGGCGGTTTTGCAAGCTTGGTGTGAAATCCCGGAGCTCAACTCCGGAATTGCGTTGAGAACTGCATAACTAGAGTCA
CTGAGGGGCAATCAGAATTCCAGGTGTAGGGGTGAAATCTGTAGATATCTGGAAGAATACCAATGGCGAAGGCAGGTTAC
CAGCAGATGACTGACGCTGAGGTGCGAAGGTGCGGGGAGCAAACAGGATTAGATACCCTAGTAGTCC
>t0032515_III-5;size=7;
CCTACGGGAGGCTGCAGTAGGGAATATTGCACAATGGGGGGAACCCTGATGCAGCAACGCCACGTGTGGGAAGAAGCATT
TCGGTGTGTAAACCACTGTCGTGAGGGAATAAGACCCGCCCCCGGGCGGGGTTGAATGTACCTCGAAAGGAAGCACCGGC
AAACTTCGTGCCAGCAGCCGCGGTAATACGAGGGGTGCAAGCGTTGTTCGGAATCACTGGGCGTAAAGGGAGCGTAGGCG
GAGAAGCAAGCGGTCTGTACAAGACCGGGGCCCAACCCCGGACCTGCAGACCGGACTGCTCCTCTTGGATAGTTCAGGGG
CAGGCGGAATTCCTGGTGTAGCGGTGGAATGCGTAGAGATCAGGAAGAACACCGATGGCGAAGGCAGCCTGCTGGGGACT
CATCGACGCTGAGGCTCGAAAGTGCGGGTAGCAAACAGGATTAGATACCCGGGTAGTCC
>t0001957_III-5;size=7;
CCTACGGGAGGCTGCAGTGAGGAATATTGGTCAATGGGCGAGAGCCTGAACCAGCCAAGTAGCGTGAAGGAAGACTGCCC
TATGGGTTGTAAACTTCTTTTGTGCGGGGGTAAAGTGGTCCACGCGTGGTCCATTGCAAGTACCGTACGAATAAGCATCG
GCTAACTCCGTGCCAGCAGCCGCGGTAATACGGAGGATGCGAGCGTTATCCGGATTTATTGGGTTTAAAGGGAGCGTAGG
CGGGCGATTAAGTCAGCGGTTAAATAGTGTGGCTCAACCATGCCTTGCCGTTGATACTGGTTGTCTTGAGAGTACTAGAG
GTGGATGGAATTTAGGGTGTAGCGGTGAAATGCTTAGATATCCTAAAGAACTCCGATTGCGAAGGCAGTCCACTGGGGTA
CGTCTGACGCTGAAGCTCGAAAGTGCGGGTATCAAACAGGATTAGATACCCTAGTAGTCC
>t0000418_III-5;size=7;
CCTACGGGCGGCTGCAGCTAAGAATATTCCGCAATGGACGAAAGTCTGACGGAGCGACGCCGCGTGGATGATGAAGGTCG
GAAGATTGTAAAATCCTTTTATGACTGAGGAATAAGTCTGTTGAGAGAAACGGCAGATGGTGACTGTAGGTCATGAATAA
GCAACGGCTAATTACGTGCCAGCAGCCGCGGTAACACGTAAGTTGCGAGCGTTGTTCGGAATTATTGGGCGTAAAGGGCA
TGTAGGCGGTTTTGCAAGCTTGGTGTGAAATCCCGGAGCTCAACTCCGGAATTGCGTTGAGAACTGCATAACTAGAGTCA
CTGAGGGGCAATCAGAATTCCAGGTGTAGGGGTGAAATCTGTAGATATCTGGAAGAATACCAATGGCGAAGGCAGGTTAC
CAGCAGATGACTGACGCTGAGGTGCGAAGGTGCGGGGAGCAAACAGGATTAGATACCCGTGTAGTCC
>t0010285_III-5;size=7;
CCTACGGGGGGCTGCAGCTAAGAATATTCCGCAATGGACGAAAGTCTGACGGAGCGACGCCGCGTGGATGAAGAAGGCCG
GAAGGTTGTAAAATCCTTTTGAACATGAAGAATAAGTATTGCAGGGAATGGCAGTATGGTGACGGTAGTGTTTGAATAAG
CAACGGCTAATTACGTGCCAGCAGCCGCGGTAACACGTAAGTTGCGAGCGTTGTTCGGAATTATTGGGCGTAAAGGGTAT
GTAGGCGGTTATGCAAGCTTGTTGTGAAATCCCGGGGCTTAACTCCGGAACTGCAATGAGAACTGTGTGACTTGAATTAC
TGAAGGGCAGCTAGAATTCCATGTGTAGGGGTGAAATCTGTAGATATGTGGAAGAATACCAATGGCGAAGGCAAGCTGCT
GGCAGATGATTGACGCTGAGATACGAAGGTGCGGGGATCAAACAGGATTAGATACCCTGGTAGTCC
>t0009124_III-5;size=7;
CCTACGGGAGGCTGCAGTGAGGAATTTTCCGCAATGGGCGAAAGCCTGACGGAGCGACGCCGCGTGAGGGATGAAGGTTT
TCGGATCGTAAACCTCTTTTATTAAGGAAAAAGGATAATATGCTAACCATATTATTTTGATGGTACTTATTGAATAAGCC
CCGGCTAACTACGTGCCAGCAGCCGCGGTAATACGTAGGGGGCGAGCGTTGTCCGGAGTTACTGGGCGTAAAGAGCGTGT
AGGCGGTTAGTTAAGTCAGGTGTGAAATCCTTCAGCTCAACTGAGGAACTGCGCCTGAAACTGATTAACTGGAGTCTTGG
AGGGGCAACTGGAATTCCTGGTGTAACGGTGAAATGTGTAGATATCAGGAGGAACACCTGTGGCGAAGGCGGGTTGCTGG
ACAATGACTGACGCTGAGACGCGAAAGCGTGGGTAGCAAACAGGATTAGATACCCTAGTAGTCC
>t0022928_III-5;size=7;
CCTACGGGTGGCTGCAGCTAAGAATATTCCGCAATGGACGAAAGTCTGACGGAGCGACGCCGCGTGGATGAAGAAGGCCG
GAAGGTTGTAAAATCCTTTTGAACATGAAGAATAAGTATTGCAGGGAATGGCAGTATGGTGACGGTAGTGTTTGAATAAG
CAACGGCTAATTACGTGCCAGCAGCCGCGGTAACACGTAAGTTGCGAGCGTTGTTCGGAATTATTGGGCGTAAAGGGTAT
GTAGGCGGTTATGCAAGCTTGTTGTGAAATCCCGGGGCTTAACTCCGGAACTGCAATGAGAACTGTGTGACTTGAATTAC
TGAAGGGCAGCTAGAATTCCATGTGTAGGGGTGAAATCTGTAGATATGTGGAAGAATACCAATGGCGAAGGCAAGCTGCT
GGCAGATGATTGACGCTGAGATACGAAGGTGCGGGGATCAAACAGGATTAGATACCCGAGTAGTCC
>t0020756_III-5;size=7;
CCTACGGGCGGCAGCAGTGAGGAATATTGGTCAATGGACGCAAGTCTGAACCAGCCATGCCGCGTGCAGGAATAAGGCCC
TATGGGTCGTAAACTGCTTTTGTGGTGGAGCAATAAGTCGTACGTGTACGGCGATGAGAGTACATCACGAATAAGCATCG
GCTAACTCCGTGCCAGCAGCCGCGGTAATACGGAGGATGCAAGCGTTATCCGGATTTATTGGGTTTAAAGGGTGCGTAGG
CTGTGGTCCAAGTCAGGGGTGAAAGCCCGGAGCTCAACTCCGGAACTGCCTTTGATACTGGATTGCTGGAATACGGATGC
CGTGGGAGGAATGAGTAGTGTAGCGGTGAAATGCATAGATATTACTCAGAACACCGATTGCGAAGGCATCTCACGAATCC
GTCATTGACGCTGAGGCACGAAAGCGTGGGGATCAAACAGGATTAGATACCCTTGTAGTCC
>t0027267_III-5;size=7;
CCTACGGGGGGCAGCAGTGGGGAATATTGGACAATGGGGGAAACCCTGATCCAGCGACGCCGCGTGAGTGAAGAAGTATT
TCGGTATGTAAAGCTCTATCAGCAAGGAAGAAAATGACGGTACTTGACTAAGAAGCCCCGGCTAACTACGTGCCAGCAGC
CGCGGTAATACGTAGGGGGCAAGCGTTATCCGGATTTACTGGGTGTAAAGGGAGCGTAGACGGCATAGCAAGTCTGAAGT
GAAATGCATGGGCTCAACCCATGAACTGCTTTGGAAACTGTTAAGCTAGAGTGCAGGAGAGGTAAGTGGAATTCCTAGTG
TAGCGGTGAAATGCGTAGATATTAGGAGGAACACCAGTGGCGAAGGCGGCTTACTGGACTGTAACTGACGTTGAGGCTCG
AAAGCGTGGGGAGCAAACAGGATTAGATACCCCAGTAGTCC
>t0018415_III-5;size=7;
CCTACGGGTGGCTGCAGCTAAGAATATTCCGCAATGGACGAAAGTCTGACGGAGCGACGCCGCGTGGATGATGAAGGCCG
GAAGGTTGTAAAATCCTTTTGAAACCGAGGAATAAGTCCTGCAGGGAATGGCAGGATGGTGACTGTAAGTTTTGAATAAG
CAACGGCTAATTACGTGCCAGCAGCCGCGGTAACACGTAAGTTGCGAGCGTTGTTCGGAATTATTGGGCGTAAAGGGCAT
GTAGGCGGACCGGCAAGCTTGGTGTGGAATCCCGTGGCTTAACCACGGAACTGCATTGAGAACTACCGGACTAGAGTGAG
TGAGGGGGAGCCGGAATTCCAGGTGTAGGGGTGAAATCTGTAGATATCTGGAAGAACACCAATGGCGAAGGCAGGCTTCT
ATCACATGACTGACGCTGAGGTGCGAAGGTGCGGGGATCAAACAGGATTAGATACCCTAGTAGTCC
>t0025884_III-5;size=7;
CCTACGGGAGGCTGCAGGTACCAGGCGAATAAGCATCGGCTAACTCCGTGCCAGCAGCCGCGGTAATACGGAGGATGCGA
GCGTTATCCGGATTCATTGGGTTTAAAGGGTGCGCAGGCGGCCATGTAAGTCAGCGGTGAAAGCCAGGGGCCCAACCCCG
GAAGTGCCGTTGATACTGCATGGCTGGAATGCGGTCGAGGCGGGCGGAATGTGACGTGTAGCGGTGAAATGCATAGATAT
GTCACAGAACTCCGATAGCGAAGGCAGCTCGCCAGGCCTGCATTGACGCTCAGGCACGAAAGCGTGGGGATCAAACAGGA
TTAGATACCCTGGTAGTCC
>t0027290_III-5;size=7;
CCTACGGGGGGCTGCAGTGGGGAATATTGGACAATGGGGGAAACCCTGATCCAGCGACGCCGCGTGAGTGAAGAAGTATT
TCGGTATGTAAAGCTCTATCAGCAAGGAAGAAAATGACGGTACTTGACTAAGAAGCCCCGGCTAACTACGTGCCAGCAGC
CGCGGTAATACGTAGGGGGCAAGCGTTATCCGGATTTACTGGGTGTAAAGGGAGCGTAGACGGCATAGCAAGTCTGAAGT
GAAATGCATGGGCTCAACCCATGAACTGCTTTGGAAACTGTTAAGCTAGAGTGCAGGAGAGGTAAGTGGAATTCCTAGTG
TAGCGGTGAAATGCGTAGATATTAGGAGGAACACCAGTGGCGAAGGCGGCTTACTGGACTGTAACTGACGTTGAGGCTCG
AAAGCGTGGGGAGCAAACAGGATTAGATACCCTTGTAGTCC
>t0025139_III-5;size=7;
CCTACGGGGGGCAGCAGTGAGGAATATTGGACAATGGGGGCAACCCTGATCCAGCCAAACCGCGTGAAGGACGAAGGCCC
TAGTGGTCGTAAACTTCTTTTGCTTGGGGATAACTGAAGGTATGCATACCATCTTGAAGGTACCAAGCGAATAAGCACCG
GCTAACTCCGTGCCAGCAGCCGCGGTAATACGGAGGGTGCAGGCGTTATCCGGAATTATTAGGTTTAAAGGGTGCGCAGG
CGGACAGTTAAGTCGGCGGTGAAATACCGGGGCCCAACCCCGGGGCTGCCATCGATACTGACAGTCTTGAGTGCGGACGA
GGAAGGCGGAATGTGGCGTGTAGCGGTGAAATGCTTAGATATGCCACAGAACACCGATTGCGAAGGCAGCCTTCCAGTGC
GCCACTGACGCTCATGCACGAAAGCGCGGGTAGCGAACAGGATTAGATACCCTAGTAGTCC
>t0013020_III-5;size=7;
CCTACGGGTGGCTGCAGTAGGGAATATTGCACAATGGGGGGAACCCTGATGCAGCAACGCCACGTGTGGGAAGAAGCATT
TCGGTGTGTAAACCACTGTCGTGAGGGAATAAGACCCGCCCCCGGGCGGGGTTGAATGTACCTCGAAAGGAAGCACCGGC
AAACTTCGTGCCAGCAGCCGCGGTAATACGAGGGGTGCAAGCGTTGTTCGGAATCACTGGGCGTAAAGGGAGCGTAGGCG
GAGAAGCAAGCGGTCTGTACAAGACCGGGGCCCAACCCCGGACCTGCAGACCGGACTGCTCCTCTTGGATAGTTCAGGGG
CAGGCGGAATTCCTGGTGTAGCGGTGGAATGCGTAGAGATCAGGAAGAACACCGATGGCGAAGGCAGCCTGCTGGGGACT
CATCGACGCTGAGGCTCGAAAGTGCGGGTAGCAAACAGGATTAGATACCCTGGTAGTCC
>t0027934_III-5;size=7;
CCTACGGGGGGCTGCAGTGAGGAATATTGGTCAATGGGCGAGAGCCTGAACCAGCCAAGTAGCGTGCAGGATGACGGCCC
TATGGGTTGTAAACTGCTTTTGTGCGGGAATAACGTTGCGCTCGTGAGCGCAAGTGCATGTACCGTACGAATAAGGATCG
GCTAACTCCGTGCCAGCAGCCGCGGTAATACGGAGGATCCGAGCGTTATCCGGATTTATTGGGTTTAAAGGGAGCGTAGG
CGGAAGATCAAGTCAGCTGTGAAATGTAGATGCTCAACATCTGCACTGCAGTTGAAACTGGTTTTCTTGAGTGCGTAAGA
GGCAGGCGGAATTCGTCGTGTAGCGGTGAAATGCTTAGATATGACGAAGAACTCCGATCGCGAAGGCAGCTTGCCGGGCC
GCAACTGACGCTGAAGCTCGAAGGTGCGGGTATCGAACAGGATTAGATACCCTTGTAGTCC
>t0018103_III-5;size=7;
CCTACGGGGGGCTGCAGTGAGGAATATTGGACAATGGGGGCAACCCTGATCCAGCCAAACCGCGTGAAGGACGAAGGCCC
TAGTGGTCGTAAACTTCTTTTGCTTGGGGATAACTGAAGGTATGCATACCATCTTGAAGGTACCAAGCGAATAAGCACCG
GCTAACTCCGTGCCAGCAGCCGCGGTAATACGGAGGGTGCAGGCGTTATCCGGAATTATTAGGTTTAAAGGGTGCGCAGG
CGGACAGCTAAGTCGGCGGTGAAATACCGGGGCCCAACCCCGGGGCTGCCATCGATACTGACAGTCTTGAGTGCGGACGA
GGAAGGCGGAATGTGGCGTGTAGCGGTGAAATGCTTAGATATGCCACAGAACACCGATTGCGAAGGCAGCCTTCCAGTGC
GCCACTGACGCTCATGCACGAAAGCGCGGGTAGCGAACAGGATTAGATACCCCAGTAGTCC
>t0044025_III-5;size=7;
CCTACGGGCGGCAGCAGTGAGGAATATTGGTCAATGGGCGAGAGCCTGAACCAGCCATGTCGCGTGGAGGAATAAGGATC
TATGGTTCGTAAACTCCTTTTGCGGGGGGATAAAGTGCGGGACGTGTCCCGCTTTGCAGGTACCCCGCGAATAAGCATCG
GCTAACTCCGTGCCAGCAGCCGCGGTAATACGGAGGATGCGAGCGTTATCCGGATTTATTGGGTTTAAAGGGTGCGTAGG
CGGCCCCTTAAGTCGGCGGTGAAATTTCCGGGCTCAACCCGGTCACTGCCGTCGAAACTGGGGGGCTTGAGTGCGTTTGG
GGTGGCTGGAATGTGCGGTGTAGCGGTGAAATGCATAGATATCGCACAGAACGCCGATCGCGGAGGCAGGTCACCAAGCC
GCAACTGACGCTGAGGCACGAAAGCGCGGGGATCGAACAGGATTAGATACCCTGGTAGTCC
>t0000223_III-5;size=7;
CCTACGGGGGGCTGCAGTGGGGAATATTGCACAATGGGCGCAAGCCTGATGCAGCGATGCCGCGTGAGGGAAGAAGGTTT
TCGGATTGTAAACCTCTGTCAAAAGGGACGATAATGACGGTACCTTAGAAGGAAGCTCCGGCTAACTACGTGCCAGCAGC
CGCGGTAATACGTAGGGAGCGAGCGTTATCCGGAATTACTGGGTGTAAAGGGAGTGTAGGCGGGACTGCAAGTCAGATGT
GAAAACTACCGGCTCAACTGGTAGACTGCATTTGAAACTGTGGTTCTTGAGTGAAGTAGAGGTAAGCGGAATTCCTAGTG
TAGCGGTGAAATGCGTAGATATTAGGAGGAACATCAGTGGCGAAGGCGGCTTACTGGGCTTTAACTGACGCTGAGGCTCG
AAAGCGTGGGGAGCAAACAGGATTAGATACCCGTGTAGTCC
>t0009015_III-5;size=7;
CCTACGGGTGGCTGCAGTGAGGAATATTGGTCAATGGGGGGAACCCTGAACCAGCCATGCCGCGTGGAGGAAGACGGCCC
TACGGGTTGTAAACTCCTTTAGCACGGGAATAAACTCAGTCACGCGTGACTGATTGAAGGTACCGTGAGAATAAGCATCG
GCTAACTCCGTGCCAGCAGCCGCGGTAATACGGAGGATGCAGGCGTTATCCGGATTTATTAGGTTTAAAGGGTGCGTAGG
CGGCCCGGTAAGTCAGCGTTGAAAGTCTGCGGCTCAACCGTAGAATTGGCATTGATACTGTCGGGCTCGGATGCGGTGGA
AGTAGGCGGAATGTGCAGTGTAGCGGTGAAATGCTTAGATATTGTACAGAACACCGATTGCGAAGGCAGCTTACTATACC
GTTATTGACGCTGAGGCACGAAAGCGCGGGGATCGAACAGGATTAGATACCCCAGTAGTCC
>t0013025_III-5;size=7;
CCTACGGGAGGCTGCAGTGGGGAATATTGGACAATGGGGGAAACCCTGATCCAGCGACGCCGCGTGAGTGAAGAAGTATT
TCGGTATGTAAAGCTCTATCAGCAAGGAAGAAAATGACGGTACTTGACTAAGAAGCCCCGGCTAACTACGTGCCAGCAGC
CGCGGTAATACGTAGGGGGCAAGCGTTATCCGGATTTACTGGGTGTAAAGGGAGCGTAGACGGTATGGCAAGTCTGAAGT
GAAATGCATGGGCTCAACCCATGAACTGCTTTGGAAACTGTCAAACTAGAGTGCAGGAGAGGTAAGTGGAATTCCTAGTG
TAGCGGTGAAATGCGTAGATATTAGGAGGAACACCAGTGGCGAAGGCGGCTTACTGGACTGTAACTGACGTTGAGGCTCG
AAAGCGTGGGGAGCAAACAGGATTAGATACCCGTGTAGTCC
>t0000247_III-5;size=7;
CCTACGGGCGGCTGCAGTGAGGAATATTGGTCAATGGACGGAAGTCTGAACCAGCCATGCCGCGTGAAGGAAGAATGCCC
TATGGGTTGTAAACTTCTTTTGTGCGAGAGTAATAAGGGGGGTGCGCCCCCCGATGAGAGTATCGTACGAATAAGCATCG
GCTAACTCCGTGCCAGCAGCCGCGGTAATACGGAGGATGCAAGCGTTATCCGGATTTATTGGGTTTAAAGGGTGCGTAGG
CGGACCTTTAAGTCAGCGGTGAAATATCCCGGCTCAACCGGGAGGCTGCCGTTGATACTGGAGGACTTGAGGGCGAACGG
CGCCGGCGGAATATGTCATGTAGCGGTGAAATGCATAGATATGACATAGAACACCGATCGCGAAGGCAGCTGGCGAGGAC
GCGACTGACGCTGAGGCACGAAGGTGCGGGGATCAAACAGGATTAGATACCCGTGTAGTCC
>t0017843_III-5;size=7;
CCTACGGGAGGCTGCAGTGAGGAATATTGGACAATGGGGGCAACCCTGATCCAGCCAAACCGCGTGAAGGACGAAGGCCC
TAGTGGTCGTAAACTTCTTTTGCTTGGGGATAACTGAAGGTATGCATACCATCTTGAAGGTACCAAGCGAATAAGCACCG
GCTAACTCCGTGCCAGCAGCCGCGGTAATACGGAGGGTGCAGGCGTTATCCGGAATTATTAGGTTTAAAGGGTGCGCAGG
CGGACAGCTAAGTCGGCGGTGAAATACCGGGGCCCAACCCCGGGGCTGCCATCGATACTGACAGTCTTGAGTGCGGACGA
GGAAGGCGGAATGTGGCGTGTAGCGGTGAAATGCTTAGATATGCCACAGAACACCGATTGCGAAGGCAGCCTTCCAGTGC
GCCACTGACGCTCATGCACGAAAGCGCGGGTAGCGAACAGGATTAGATACCCCAGTAGTCC
>t0003484_III-5;size=7;
CCTACGGGTGGCTGCAGTGGGGAATATTGGACAATGGGGGAAACCCTGATCCAGCGACGCCGCGTGAGTGAAGAAGTATT
TCGGTATGTAAAGCTCTATCAGCAGGGAAGATAATGACGGTACCTGACTAAGAAGCCCCGGCTAACTACGTGCCAGCAGC
CGCGGTAATACGTAGGGGGCAAGCGTTATCCGGATTTACTGGGTGTAAAGGGAGCGTAGACGGCATGGCAAGTCTGATGT
GAAAACCCGGGGCTCAACCCCGGGACTGCATTGGAAACTGTCAGGCTAGAGTGCAGGAGAGGTAAGTGGAATTCCTAGTG
TAGCGGTGAAATGCGTAGATATTAGGAGGAACACCAGTGGCGAAGGCGGCTTACTGGACTGTAACTGACGTTGAGGCTCG
AAAGCGTGGGGAGCAAACAGGATTAGATACCCTAGTAGTCC
>t0040756_III-5;size=7;
CCTACGGGCGGCAGCAGCTAAGAATATTCCGCAATGGACGAAAGTCTGACGGAGCGACGCCGCGTGGATGATGAAGGCCG
GAAGGTTGTAAAATCCTTTTGAAACCGAGGAATAAGTCCTGCAGGGAATGGCAGGATGGTGACTGTAAGTTTTGAATAAG
CAACGGCTAATTACGTGCCAGCAGCCGCGGTAACACGTAAGTTGCGAGCGTTGTTCGGAATTATTGGGCGTAAAGGGCAT
GTAGGCGGACCGGCAAGCTTGGTGTGGAATCCCGTGGCTTAACCACGGAACTGCATTGAGAACTACCGGACTAGAGTGAG
TGAGGGGGAGCCGGAATTCCAGGTGTAGGGGTGAAATCTGTAGATATCTGGAAGAACACCAATGGCGAAGGCAGGCTTCT
ATCACATGACTGACGCTGAGGTGCGAAGGTGCGGGGATCAAACAGGATTAGATACCCCAGTAGTCC
>t0032914_III-5;size=7;
CCTACGGGAGGCTGCAGTGAGGAATATTGGTCAATGGGCGGAAGCCTGAACCAGCCAAGTCGCGTGAAGGATGAAGGTAT
TATGTATTGTAAACTTCTTTAGCTGTGGAGCAATAAGGGCTATGCATAGCCTGATGAGAGTACACAGAGAATAAGGATCG
GCTAACTCCGTGCCAGCAGCCGCGGTAATACGGAGGATCCGAGCGTTATCCGGATTTATTGGGTTTAAAGGGTGCGCAGG
CGGCTTTCTAAGTCAGTGGTCAAATCGTGGTGCTCAACGCCATCCCGCCATTGATACTGGAGAGCTTGATTGCGGTCGAG
GTTTGCGGAATTCGTCGTGTAGCGGTGAAATGCATAGATATGACGAAGAACACCGATTGCGTAGGCAGCAGACCAGGCCG
TAAATGACGCTCATGCACGAAAGTGCGGGGATCGAACAGGATTAGATACCCTTGTAGTCC
>t0012208_III-5;size=7;
CCTACGGGGGGCTGCAGGTACCAGGCGAATAAGCATCGGCTAACTCCGTGCCAGCAGCCGCGGTAATACGGAGGATGCGA
GCGTTATCCGGATTCATTGGGTTTAAAGGGTGCGCAGGCGGCCATGTAAGTCAGCGGTGAAAGCCAGGGGCCCAACCCCG
GAAGTGCCGTTGATACTGCACGGCTGGAATGCGGTCGAGGCGGGCGGAATGTGACGTGTAGCGGTGAAATGCATAGATAT
GTCACAGAACTCCGATAGCGAAGGCAGCTCGCCAGGCCTGCATTGACGCTCAGGCACGAAAGCGTGGGGATCAAACAGGA
TTAGATACCCTTGTAGTCC
>t0034033_III-5;size=7;
CCTACGGGCGGCAGCAGTGAGGAATATTGGTCAATGGGCGAGAGCCTGAACCAGCCATGTCGCGTGGAGGAATAAGGATC
TATGGTTCGTAAACTCCTTTTGCGGGGGGATAAAGTGCGGGACGTGTCCCGCTTTGCAGGTACCCCGCGAATAAGCATCG
GCTAACTCCGTGCCAGCAGCCGCGGTAATACGGAGGATGCGAGCGTTATCCGGATTTATTGGGTTTAAAGGGTGCGTAGG
CGGCCCCTTAAGTCGGCGGTGAAATTTCCGGGCTCAACCCGGTCACTGCCGTCGAAACTGGGGGGCTTGAGTGCGTTTGG
GGTGGCTGGAATGTGCGGTGTAGCGGTGAAATGCATAGATATCGCACAGAACGCCGATCGCGGAGGCAGGTCACCAAGCC
GCAACTGACGCTGAGGCACGAAAGCGCGGGGATCGAACAGGATTAGATACCCGTGTAGTCC
>t0029126_III-5;size=7;
CCTACGGGTGGCTGCAGCTAAGAATATTCCGCAATGGACGAAAGTCTGACGGAGCGACGCCGCGTGGATGATGAAGGCCG
GAAGGTTGTAAAATCCTTTTGAAACCGAGGAATAAGCCGTGCAGGGAATGGCACGGTGGTGACTGTAAGTTTTGAATAAG
CAACGGCTAATTACGTGCCAGCAGCCGCGGTAACACGTAAGTTGCGAGCGTTGTTCGGAATTATTGGGCGTAAAGGGCAT
GTAGGCGGACCGGCAAGCTTGGTGTGGAATACCGTGGCTCAACCACGGAATTGCATTGAGAACTACCGGACTAGAGTTAG
TGAGGGGGAGCCGGAATTCCAGGTGTAGGGGTGAAATCTGTAGATATCTGGAAGAACACCAATGGCGAAGGCAGGCTTCT
ATCACATGACTGACGCTGAGGTGCGAAGGTGCGGGGAGCAAACAGGATTAGATACCCTTGTAGTCC
>t0009280_III-5;size=7;
CCTACGGGCGGCTGCAGTGAGGAATATTGGACAATGGGGGCAACCCTGATCCAGCCAAACCGCGTGAAGGACGAAGGCCC
TAGTGGTCGTAAACTTCTTTTGCTTGGGGATAACTGAAGGTATGCATACCATCTTGAAGGTACCAAGCGAATAAGCACCG
GCTAACTCCGTGCCAGCAGCCGCGGTAATACGGAGGGTGCAGGCGTTATCCGGAATTATTAGGTTTAAAGGGTGCGCAGG
CGGACAGTTAAGTCGGCGGTGAAATACCGGGGCCCAACCCCGGGGCTGCCATCGATACTGACAGTCTTGAGTGCGGACGA
GGAAGGCGGAATGTGGCGTGTAGCGGTGAAATGCTTAGATATGCCACAGAACACCGATTGCGAAGGCAGCCTTCCAGTGC
GCCACTGACGCTCATGCACGAAAGCGCGGGTAGCGAACAGGATTAGATACCCCAGTAGTCC
>t0028817_III-5;size=7;
CCTACGGGAGGCTGCAGTGGGGAATATTGGACAATGGGGGAAACCCTGATCCAGCGACGCCGCGTGAGTGAAGAAGTATT
TCGGTATGTAAAGCTCTATCAGCAAGGAAGAAAATGACGGTACTTGACTAAGAAGCTCCGGCTAAATACGTGCCAGCAGC
CGCGGTAATACGTATGGAGCAAGCGTTATCCGGATTTACTGGGTGTAAAGGGAGCGTAGACGGCAAAGCAAGTCTGAAGT
GAAATCCCGGGGCTCAACCCCGGAACTGCTTTGGAAACTGTTTAGCTAGAGTGCAGGAGAGGTAAGCGGAATTCCTAGTG
TAGCGGTGAAATGCGTAGATATTAGGAGGAACACCAGTGGCGAAGGCGGCTTACTGGACTGTAACTGACGTTGAGGCTCG
AAAGCGTGGGGAGCAAACAGGATTAGATACCCCGGTAGTCC
>t0003817_III-5;size=7;
CCTACGGGCGGCTGCAGTAGGGAATATTGGACAATGGGGGCAACCCTGATCCAGCGACGCCGCGTGAGTGAAGAAATATT
TCGGTATGTAAAGCTCTATCAGCAGGGAAGAAAATGACGGTACCTGACTAAGAAGCACCGGCTAAATACGTGCCAGCAGC
CGCGGTAATACGTATGGTGCAAGCGTTATTCGGATTTACTGGGTGTAAAGGGAGCGTAGACGGCATGGCAAGTCTGAAGT
GAAATGCGGGGGCTCAACCCCTGAACTGCTTTGGAAACTGTCAAGCTAGAGTGTCGGAGAGGTAAGTGGAATTCCTAGTG
TAGCGGTGAAATGCGTAGATATTAGGAGGAACACCAGTGGCGAAGGCGGCTTACTGGACGATAACTGACGTTGAGGCTCG
AAAGCGTGGGGAGCAAACAGGATTAGATACCCTAGTAGTCC
>t0025827_III-5;size=7;
CCTACGGGGGGCTGCAGTGAGGAATATTGGTCAATGGGCGGAAGCCTGAACCAGCCATGTCGCGTGCAGGACTACGGCCC
TACGGGTCTTAAACTGCTTTTGCAAGGGGATAAAGTGGGGCACGCGTGCCCCTTTGCAGGTACCTTGCGAATAAGGATCG
GCTAACTCCGTGCCAGCAGCCGCGGTAATACGGAGGATCCGAGCGTTATCCGGATTTATTGGGTTTAAAGGGTGCGTAGG
CGGGCTGTTAAGTCAGCGGTGAAACCCCCGGGCTCAACCCGGGGACTGCCATTGAAACTGGCGGCCTTGAGTACGTTGGG
AGTGCGCGGAATGTGTGGTGTAGCGGTGAAATGCATAGATATCACACAGAACACCGATCGCGTAGGCAGCGCACTACGCC
GCAACTGACGCTGAGGCACGAAGGCGCGGGGATCGAACAGGATTAGATACCCTGGTAGTCC
>t0010906_III-5;size=7;
CCTACGGGCGGCTGCAGTGAGGAATATTGGTCAATGGGCGAGAGCCTGAACCAGCCAAGTAGCGTGCAGGAAGACGGCCC
TATGGGTTGTAAACTGCTTTTGTGCGGGAATAACGTTGCGCTCGTGAGCGCAAGTGCATGTACCGTACGAATAAGGATCG
GCTAACTCCGTGCCAGCAGCCGCGGTAATACGGAGGATCCGAGCGTTATCCGGATTTATTGGGTTTAAAGGGAGCGTAGG
CGGAAGATCAAGTCAGCTGTGAAATGTAGATGCTCAACATCTGCACTGCAGTTGAAACTGGTTTTCTTGAGTGCGTAAGA
GGCAGGCGGAATTCGTCGTGTAGCGGTGAAATGCTTAGATATGACGAAGAACTCCGATCGCGAAGGCAGCTTGCCGGGCC
GCAACTGACGCTGAAGCTCGAAGGTGCGGGTATCGAACAGGATTAGATACCCTAGTAGTCC
>t0009896_III-5;size=7;
CCTACGGGGGGCTGCAGGTACCAGGCGAATAAGCATCGGCTAACTCCGTGCCAGCAGCCGCGGTAATACGGAGGATGCGA
GCGTTATCCGGATTCATTGGGTTTAAAGGGTGCGCAGGCGGCCATGTAAGTCAGCGGTGAAAGCCAGGGGCCCAACCCCG
GAAGTGCCGTTGATACTGCATGGCTGGAATGCGGTCGAGGCGGGCGGAATGTGACGTGTAGCGGTGAAATGCATAGATAT
GTCACAGAACTCCGATAGCGAAGGCAGCTCGCCAGGCCTGCATTGACGCTCAGGCACGAAAGCGTGGGGATCAAACAGGA
TTAGATACCCTGGTAGTCC
>t0002379_III-5;size=7;
CCTACGGGGGGCTGCAGTCGAGAATCTTCCGCAATGGGCGAAAGCCTGACGGAGCGATGCCGCGTGAGGGACGAAGGCCT
TCGGGTCGTAAACCTCTGTCACCCGGGACGAACGCAACGACGGTACCGGGAGAGGAAGCCACGGCTAACTACGTGCCAGC
AGCCGCGGTAACACGTAGGTGGCGAGCGTTATTCGGATTCACTGGGCGTAAAGGGTCCGCAGGGGGCCCTCCAAGCCCGC
CGTGAAACCCCGGGGCTCAACCCCGGGCTTGCGGCGGGGACTGGCGGGCTGGAGTGCGCGATGGGCAGACGGAACACCAG
GTGTAGCGGTGGAATGCGTAGATATCTGGTGGAACACCGATGGCGAAGGCGGTCTGCTGGCGCGTCACTGACCCTCATGG
ACGAAAGCGTGGGTAGCAAACAGGATTAGATACCCTGGTAGTCC
>t0001987_III-5;size=7;
CCTACGGGGGGCTGCAGTAGGGAATATTGCACAATGGGGGGAACCCTGATGCAGCAACGCCACGTGTGGGAAGAAGCATT
TCGGTGTGTAAACCACTGTCGTGAGGGAATAATGCTTGATTTCGGTCAAGTTGAATGTACCTCGAAAGGAAGCACCGGCA
AACTTCGTGCCAGCAGCCGCGGTAATACGAGGGGTGCAAGCGTTGTTCGGAATCACTGGGCGTAAAGGGAGCGTAGGCGG
AAATGCAAGCAGTCTGTACAATACCGGGGCCCAACCCCGGACCTGCAGACTGGACTGTGTTTCTTGGATAGTTCAGGGGC
TGGCGGAATTCCTGGTGTAGCGGTGGAATGCGTAGAGATCAGGAAGAACACCGATGGCGAAGGCAGCCAGCTGGGGACTC
ATCGACGCTGAGGCTCGAAAGTGCGGGTAGCAAACAGGATTAGATACCCGGGTAGTCC
>t0021959_III-5;size=7;
CCTACGGGCGGCAGCAGTGAGGAATATTGGTCAATGGACGGAAGTCTGAACCAGCCATGCCGCGTGAAGGAAGAATGCCC
TATGGGTTGTAAACTTCTTTTGTGCGAGAGTAATAAGGGGGGTGCGCCCCCCGATGAGAGTATCGTACGAATAAGCATCG
GCTAACTCCGTGCCAGCAGCCGCGGTAATACGGAGGATGCAAGCGTTATCCGGATTTATTGGGTTTAAAGGGTGCGTAGG
CGGACCTTTAAGTCAGCGGTGAAATATCCCGGCTCAACCGGGAGGCTGCCGTTGATACTGGAGGACTTGAGGGCGAACGG
CGCCGGCGGAATATGTCATGTAGCGGTGAAATGCATAGATATGACATAGAACACCGATCGCGAAGGCAGCTGGCGAGGAC
GCGACTGACGCTGAGGCACGAAGGTGCGGGGATCAAACAGGATTAGATACCCTTGTAGTCC
>t0005670_III-5;size=7;
CCTACGGGTGGCTGCAGTGAGGAATATTGGTCAATGGGCGGAAGCCTGAACCAGCCAAGTCGCGTGAAGGAAGAAGGTAT
TATGTATTGTAAACTTCTTTAGCTGTGGAGCAATAAGGGCTATGCATAGCCTGATGAGAGTACACAGAGAATAAGGATCG
GCTAACTCCGTGCCAGCAGCCGCGGTAATACGGAGGATCCGAGCGTTATCCGGATTTATTGGGTTTAAAGGGTGCGCAGG
CGGCGTTTTAAGTCAGTGGTAAAATCGTGGGGCTCAACCCCATCCTGCCATTGATACTGGAGCGCTTGATTGCGGTCGAG
GTTTGCGGAATTCGTCGTGTAGCGGTGAAATGCATAGATATGACGAAGAACACCGATTGCGTAGGCAGCAGACCAGGCCG
TAAATGACGCTCATGCACGAAAGTGCGGGGATCGAACAGGATTAGATACCCGGGTAGTCC
>t0019787_III-5;size=7;
CCTACGGGTGGCTGCAGTGAGGAATATTGGTCAATGGACGCAAGTCTGAACCAGCCATGCCGCGTGCAGGAATAAGGCCC
TATGGGTCGTAAACTGCTTTTGTGGTGGAGCAATAAGTCGTACGTGTACGGCGATGAGAGTACATCACGAATAAGCATCG
GCTAACTCCGTGCCAGCAGCCGCGGTAATACGGAGGATGCAAGCGTTATCCGGATTTATTGGGTTTAAAGGGTGCGTAGG
CTGTGGTCCAAGTCAGGGGTGAAAGCCCGGAGCTCAACTCCGGAACTGCCTTTGATACTGGATTGCTGGAATACGGATGC
CGTGGGAGGAATGAGTAGTGTAGCGGTGAAATGCATAGATATTACTCAGAACACCGATTGCGAAGGCATCTCACGAATCC
GTCATTGACGCTGAGGCACGAAAGCGTGGGGATCAAACAGGATTAGATACCCTGGTAGTCC
>t0007393_III-5;size=7;
CCTACGGGCGGCTGCAGCTAAGAATATTCCGCAATGGACGAAAGTCTGACGGAGCGACGCCGCGTGGATGAAGAAGGCCG
GAAGGTTGTAAAATCCTTTTGAACATGAAGAATAAGTATTGCAGGGAATGGCAGTATGGTGACGGTAGTGTTTGAATAAG
CAACGGCTAATTACGTGCCAGCAGCCGCGGTAACACGTAAGTTGCGAGCGTTGTTCGGAATTATTGGGCGTAAAGGGTAT
GTAGGCGGTTATGCAAGCTTGTTGTGAAATCCCGGGGCTTAACTCCGGAACTGCAATGAGAACTGTGTGACTTGAATTAC
TGAAGGGCAGCTAGAATTCCATGTGTAGGGGTGAAATCTGTAGATATGTGGAAGAATACCAATGGCGAAGGCAAGCTGCT
GGCAGATGATTGACGCTGAGATACGAAGGTGCGGGGATCAAACAGGATTAGATACCCGAGTAGTCC
>t0024560_III-5;size=7;
CCTACGGGCGGCTGCAGCTAAGAATATTCCGCAATGGACGAAAGTCTGACGGAGCGACGCCGCGTGGATGATGAAGGCCG
GAAGGTTGTAAAATCCTTTTATGACTGAGGAATAAGTATGGTGAGAGAAACGCCATATGGTGACTGTAGGTCATGAATAA
GCAACGGCTAATTACGTGCCAGCAGCCGCGGTAACACGTAAGTTGCGAGCGTTGTTCGGAATTATTGGGCGTAAAGGGCA
TGTAGGCGGTTTTGCAAGCTTGGTGTGAAATCCCGGGGCTTAACTCCGGAATTGCGTTGAGAACTGCATAACTAGAGTCA
CTGAGGGGCAATCAGAATTCCAGGTGTAGGGGTGAAATCTGTAGATATCTGGAAGAATACCAATGGCGAAGGCAGGTTAC
CAGCAGATGACTGACGCTGAGGTGCGAAGGTGCGGGGAGCAAACAGGATTAGATACCCGAGTAGTCC
>t0011497_III-5;size=7;
CCTACGGGGGGCTGCAGTGAGGAATATTGGTCAATGGGGGGAACCCTGAACCAGCCATGCCGCGTGGAGGAAGACGGCCC
TACGGGTTGTAAACTCCTTTAGCACGGGAATAAACTCGGCCACGCGTGGCCGATTGAAGGTACCGTGAGAATAAGCATCG
GCTAACTCCGTGCCAGCAGCCGCGGTAATACGGAGGATGCAGGCGTTATCCGGATTTATTAGGTTTAAAGGGTGCGTAGG
CGGCCCGGTAAGTCAGCGTTGAAAGTCTGCGGCTCAACCGTAGAATTGGCATTGATACTGTCGGGCTCGGATGCGGTGGA
AGTAGGCGGAATGTGCAGTGTAGCGGTGAAATGCTTAGATATTGTACAGAACACCGATTGCGAAGGCAGCTTACTATACC
GTTATTGACGCTGAGGCACGAAAGCGCGGGGATCGAACAGGATTAGATACCCCAGTAGTCC
>t0005234_III-5;size=7;
CCTACGGGCGGCTGCAGTAGGGAATATTGCACAATGGGGGAAACCCTGATGCAGCAACGCCACGTGTGGGAAGAAGCATT
TCGGTGTGTAAACCACTGTCGTGAGGGAATAATGTTGCGTTTCGGCGCAATTGAATGTACCTCGAAAGGAAGCACCGGCA
AACTTCGTGCCAGCAGCCGCGGTAATACGAGGGGTGCAAGCGTTGTTCGGAATCACTGGGCGTAAAGGGAGCGTAGGCGG
AGGAGCAAGCAGTCTGTACAATCCCGGGGCCTAACCCCGGCTCTGCAGACTGGACTGTTTCTCTTGGATAGTTCAGGGGC
AGGCGGAATTCCTGGTGTAGCGGTGGAATGCGTAGAGATCAGGAAGAACACCGATGGCGAAGGCAGCCTGCTGGGGACTT
ATCGACGCTGAGGCTCGAAAGTGCGGGTAGCAAACAGGATTAGATACCCGAGTAGTCC
>t0006872_III-5;size=7;
CCTACGGGAGGCTGCAGCTAAGAATATTCCGCAATGGACGAAAGTCTGACGGAGCGACGCCGCGTGGATGATGAAGGCCG
GAAGGTTGTAAAATCCTTTTATAACTGAGGAATAAGTCTGGTGAGAGAAACGCCAGATGGTGACTGTAGGTTATGAATAA
GCAACGGCTAATTACGTGCCAGCAGCCGCGGTAACACGTAAGTTGCGAGCGTTGTTCGGAATTATTGGGCGTAAAGGGCA
TGTAGGCGGTTTTGCAAGCTTGGTGTGAAATCCCGGAGCTTAACTCCGGAATTGCGTTGAGAACTGCATAACTAGAGTCA
CTGAGGGGCAATCAGAATTCCAGGTGTAGGGGTGAAATCTGTAGATATCTGGAAGAATACCAATGGCGAAGGCAGGTTAC
CAGCAGATGACTGACGCTGAGGTGCGAAGGTGCGGGGAGCAAACAGGATTAGATACCCCAGTAGTCC
>t0002281_III-5;size=7;
CCTACGGGCGGCTGCAGTGAGGAATATTGGTCAATGGGCGGAAGCCTGAACCAGCCATGTCGCGTGCAGGACTACGGCCC
TACGGGTCTTAAACTGCTTTTGATTGGGGATAAAGTGGGGGACGCGTCCCCTATTGCAGGTACCAATCGAATAAGGATCG
GCTAACTCCGTGCCAGCAGCCGCGGTAATACGGAGGATCCGAGCGTTATCCGGATTTATTGGGTTTAAAGGGTGCGTAGG
CGGGCTGTTAAGTCAGCGGTGAAACCCCCGGGCTCAACCCGGGGACTGCCATTGAAACTGGCGGCCTAGAGTACGTTGGG
AGTGCGCGGAATGTGTGGTGTAGCGGTGAAATGCATAGATATCACACAGAACACCGATCGCGAAGGCAGCGCACTACGCC
GCAACTGACGCTGAGGCACGAAGGCGCGGGGATCGAACAGGATTAGATACCCTGGTAGTCC
>t0012437_III-5;size=7;
CCTACGGGAGGCAGCAGTGAGGAATATTGGTCAATGGGCGAGAGCCTGAACCAGCCATGTCGCGTGGAGGAATAAGGATC
TATGGTTCGTAAACTCCTTTTGCGGGGGGATAAAGTGCGGGACGTGTCCCGCTTTGCAGGTACCCCGCGAATAAGCATCG
GCTAACTCCGTGCCAGCAGCCGCGGTAATACGGAGGATGCGAGCGTTATCCGGATTTATTGGGTTTAAAGGGTGCGTAGG
CGGCCCCTTAAGTCGGCGGTGAAATTTCCGGGCTCAACCCGGTCACTGCCGTCGAAACTGGGGGGCTTGAGTGCGTTTGG
GGTGGCTGGAATGTGCGGTGTAGCGGTGAAATGCATAGATATCGCACAGAACGCCGATCGCGGAGGCAGGTCACCAAGCC
GCAACTGACGCTGAGGCACGAAAGCGCGGGGATCGAACAGGATTAGATACCCTTGTAGTCC
>t0004445_III-5;size=7;
CCTACGGGGGGCAGCAGTGGGGAATATTGGACAATGGGGGAAACCCTGATCCAGCGACGCCGCGTGAGTGAAGAAGTATT
TCGGTATGTAAAGCTCTATCAGCAGGGAAGATAATGACGGTACCTGACTAAGAAGCCCCGGCTAACTACGTGCCAGCAGC
CGCGGTAATACGTAGGGGGCAAGCGTTATCCGGATTTACTGGGTGTAAAGGGAGCGTAGACGGTATGGCAAGTCTGATGT
GAAAACCCGGGGCTCAACCCCGGGACTGCATTGGAAACTGTCAAACTAGAGTGCAGGAGGGGTAAGTGGAATTCCTAGTG
TAGCGGTGAAATGCGTAGATATTAGGAGGAACACCAGTGGCGAAGGCGGCTTACTGGACTGTAACTGACGTTGAGGCTCG
AAAGCGTGGGGAGCAAACAGGATTAGATACCCTAGTAGTCC
>t0003794_III-5;size=7;
CCTACGGGTGGCTGCAGGTACCAGGCGAATAAGCATCGGCTAACTCCGTGCCAGCAGCCGCGGTAATACGGAGGATGCGA
GCGTTATCCGGATTCATTGGGTTTAAAGGGTGCGCAGGCGGCCATGTAAGTCAGCGGTGAAAGCCAGGGGCCCAACCCCG
GAAGTGCCGTTGATACTGCACGGCTGGAATGCGGTCGAGGCGGGCGGAATGTGACGTGTAGCGGTGAAATGCATAGATAT
GTCACAGAACTCCGATAGCGAAGGCAGCTCGCCAGGCCTGCATTGACGCTCAGGCACGAAAGCGTGGGGATCAAACAGGA
TTAGATACCCTTGTAGTCC
>t0011706_III-5;size=7;
CCTACGGGCGGCTGCAGTGGGGAATATTGCACAATGGGCGCAAGCCTGATGCAGCGATGCCGCGTGAGGGAAGAAGGTTT
TCGGATTGTAAACCTCTGTCAAAAGGGACGATAATGACGGTACCTTAGAAGGAAGCTCCGGCTAACTACGTGCCAGCAGC
CGCGGTAATACGTAGGGAGCGAGCGTTATCCGGAATTACTGGGTGTAAAGGGAGTGTAGGCGGGACTGCAAGTCAGATGT
GAAAACTACCGGCTCAACTGGTAGACTGCATTTGAAACTGTGGTTCTTGAGTGAAGTAGAGGTAAGCGGAATTCCTAGTG
TAGCGGTGAAATGCGTAGATATTAGGAGGAACATCAGTGGCGAAGGCGGCTTACTGGGCTTTAACTGACGCTGAGGCTCG
AAAGCGTGGGGAGCAAACAGGATTAGATACCCGTGTAGTCC
>t0021417_III-5;size=7;
CCTACGGGCGGCTGCAGCTAAGAATATTCCGCAATGGACGAAAGTCTGACGGAGCGACGCCGCGTGGATGATGAAGGTCG
GAAGATTGTAAAATCCTTTTGAGTGTGAAGAATAAGTGCATCAGGGAATGGGTGCATGGTGACAGTAGCACTTGAATAAG
CAACGGCTAATTACGTGCCAGCAGCCGCGGTAACACGTAAGTTGCGAGCGTTGTTCGGAATTATTGGGCGTAAAGGGCAT
GTAGGCGGTTCTGCAAGCTTGGTGTGAAATCCCGGAGCTTAACTCCGGAACTGCATTGAGAACTGCAGGACTAGAATTAC
TGAAGGGCAACTGGAATTCCAAGTGTAGGGGTGAAATCTGTAGATATTTGGAAGAACACCAATGGCGAAGGCAAGTTGCT
GGCAGATAATTGACGCTGAGGTGCGAAGGTGCGGGGAGCAAACAGGATTAGATACCCGAGTAGTCC
>t0007200_III-5;size=7;
CCTACGGGAGGCTGCAGTGGGGAATATTGGACAATGGGGGAAACCCTGATCCAGCGACGCCGCGTGAGTGAAGAAGTATT
TCGGTATGTAAAGCTCTATCAGCAAGGAAGAAAATGACGGTACTTGACTAAGAAGCCCCGGCTAACTACGTGCCAGCAGC
CGCGGTAATACGTAGGGGGCAAGCGTTATCCGGATTTACTGGGTGTAAAGGGAGCGTAGACGGCATAGCAAGTCTGAAGT
GAAATGCATGGGCTCAACCCATGAACTGCTTTGGAAACTGTTAAGCTAGAGTGCAGGAGAGGTAAGTGGAATTCCTAGTG
TAGCGGTGAAATGCGTAGATATTAGGAGGAACACCAGTGGCGAAGGCGGCTTACTGGACTGTAACTGACGTTGAGGCTCG
AAAGCGTGGGGAGCAAACAGGATTAGATACCCTAGTAGTCC
>t0004533_III-5;size=7;
CCTACGGGAGGCTGCAGTGAGGAATATTGGTCAATGGGCGGAAGCCTGAACCAGCCAAGTCGCGTGAAGGAAGAAGGTAT
TATGTATTGTAAACTTCTTTAGCTGTGGAGCAATAAGGGCTATGCATAGCCTGATGAGAGTACACAGAGAATAAGGATCG
GCTAACTCCGTGCCAGCAGCCGCGGTAATACGGAGGATCCGAGCGTTATCCGGATTTATTGGGTTTAAAGGGTGCGCAGG
CGGCGTTTTAAGTCAGTGGTAAAATCGTGGGGCTCAACCCCATCCTGCCATTGATACTGGAGCGCTTGATTGCGGTCGAG
GTTTGCGGAATTCGTCGTGTAGCGGTGAAATGCATAGATATGACGAAGAACACCGATTGCGTAGGCAGCAGACCAGGCCG
TAAATGACGCTCATGCACGAAAGTGCGGGGATCGAACAGGATTAGATACCCCTGTAGTCC
>t0037205_III-5;size=7;
CCTACGGGTGGCTGCAGCTAAGAATATTCCGCAATGGACGAAAGTCTGACGGAGCGACGCCGCGTGGATGAAGAAGGCCG
GAAGGTTGTAAAATCCTTTTAAACAGGAAGAATAAGTACTGAAGGGAATGTCAGTATGGTGACGGTACTGTTTGAATAAG
CAACGGCTAATTACGTGCCAGCAGCCGCGGTAACACGTAAGTTGCGAGCGTTGTTCGGAATTATTGGGCGTAAAGGGTAT
GTAGGCGGTTCTGAAAGCTTGGTGTGAAAGGCAGAGGCTTAACCTCTGGACTGCATTGAGAACTGCAGGACTAGAATTAC
TGAAGGGCAGCTAGAATTCCATGTGTAGGGGTGAAATCTGTAGATATGTGGAAGAATACCAATGGCGAAGGCAAGCTGCT
GGCAGATGATTGACGCTGAGGTACGAAAGTGCGGGGAGCAAACAGGATTAGATACCCGAGTAGTCC
>t0010435_III-5;size=7;
CCTACGGGGGGCAGCAGTGAGGAATATTGGTCAATGGGCGGAAGCCTGAACCAGCCAAGTCGCGTGAAGGAAGAAGGTAT
TATGTATTGTAAACTTCTTTAGCTGTGGAGCAATAAGGGCTATGCATAGCCTGATGAGAGTACACAGAGAATAAGGATCG
GCTAACTCCGTGCCAGCAGCCGCGGTAATACGGAGGATCCGAGCGTTATCCGGATTTATTGGGTTTAAAGGGTGCGCAGG
CGGCGTTTTAAGTCAGTGGTAAAATCGTGGGGCTCAACCCCATCCTGCCATTGATACTGGAGCGCTTGATTGCGGTCGAG
GTTTGCGGAATTCGTCGTGTAGCGGTGAAATGCATAGATATGACGAAGAACACCGATTGCGTAGGCAGCAGACCAGGCCG
TAAATGACGCTCATGCACGAAAGTGCGGGGATCGAACAGGATTAGATACCCTTGTAGTCC
>t0013579_III-5;size=7;
CCTACGGGCGGCAGCAGCTAAGAATATTCCGCAATGGACGAAAGTCTGACGGAGCGACGCCGCGTGGATGATGAAGGTCG
GAAGATTGTAAAATCCTTTTATGACTGAGGAATAAGTCTGTTGAGAGAAACGGCAGATGGTGACTGTAGGTCATGAATAA
GCAACGGCTAATTACGTGCCAGCAGCCGCGGTAACACGTAAGTTGCGAGCGTTGTTCGGAATTATTGGGCGTAAAGGGCA
TGTAGGCGGTTTTGCAAGCTTGGTGTGAAATCCCGGAGCTCAACTCCGGAATTGCGTTGAGAACTGCATAACTAGAGTCA
CTGAGGGGCAATCAGAATTCCAGGTGTAGGGGTGAAATCTGTAGATATCTGGAAGAATACCAATGGCGAAGGCAGGTTAC
CAGCAGATGACTGACGCTGAGGTGCGAAGGTGCGGGGAGCAAACAGGATTAGATACCCGAGTAGTCC
>t0000988_III-5;size=7;
CCTACGGGGGGCTGCAGCTAAGAATATTCCGCAATGGACGAAAGTCTGACGGAGCGACGCCGCGTGGATGATGAAGGCCG
GAAGGTTGTAAAATCCTTTTATGACTGAGGAATAAGTATGGTGAGAGAAACGCCATATGGTGACTGTAGGTCATGAATAA
GCAACGGCTAATTACGTGCCAGCAGCCGCGGTAACACGTAAGTTGCGAGCGTTGTTCGGAATTATTGGGCGTAAAGGGCA
TGTAGGCGGTTTTGCAAGCTTGGTGTGAAATCCCGGGGCTTAACTCCGGAATTGCGTTGAGAACTGCATAACTAGAGTCA
CTGAGGGGCAATCAGAATTCCAGGTGTAGGGGTGAAATCTGTAGATATCTGGAAGAATACCAATGGCGAAGGCAGGTTAC
CAGCAGATGACTGACGCTGAGGTGCGAAGGTGCGGGGAGCAAACAGGATTAGATACCCTGGTAGTCC
>t0001332_III-5;size=7;
CCTACGGGGGGCAGCAGTGAGGAATATTGGTCAATGGGCGAGAGCCTGAACCAGCCATGTCGCGTGGAGGAATAAGGATC
TATGGTTCGTAAACTCCTTTTGCGGGGGGATAAAGTGCGGGACGTGTCCCGCTTTGCAGGTACCCCGCGAATAAGCATCG
GCTAACTCCGTGCCAGCAGCCGCGGTAATACGGAGGATGCGAGCGTTATCCGGATTTATTGGGTTTAAAGGGTGCGTAGG
CGGCCCCTTAAGTCGGCGGTGAAATTTCCGGGCTCAACCCGGTCACTGCCGTCGAAACTGGGGGGCTTGAGTGCGTTTGG
GGTGGCTGGAATGTGCGGTGTAGCGGTGAAATGCATAGATATCGCACAGAACGCCGATCGCGGAGGCAGGTCACCAAGCC
GCAACTGACGCTGAGGCACGAAAGCGCGGGGATCGAACAGGATTAGATACCCTTGTAGTCC
>t0014567_III-5;size=7;
CCTACGGGGGGCTGCAGTGGGGAATATTGGACAATGGGGGAAACCCTGATCCAGCGACGCCGCGTGAGTGAAGAAGTATT
TCGGTATGTAAAGCTCTATCAGCAAGGAAGAAAATGACGGTACTTGACTAAGAAGCCCCGGCTAACTACGTGCCAGCAGC
CGCGGTAATACGTAGGGGGCAAGCGTTATCCGGATTTACTGGGTGTAAAGGGAGCGTAGACGGTATGGCAAGTCTGAAGT
GAAATGCATGGGCTCAACCCATGAACTGCTTTGGAAACTGTCAAACTAGAGTGCAGGAGAGGTAAGTGGAATTCCTAGTG
TAGCGGTGAAATGCGTAGATATTAGGAGGAACACCAGTGGCGAAGGCGGCTTACTGGACTGTAACTGACGTTGAGGCTCG
AAAGCGTGGGGAGCAAACAGGATTAGATACCCGAGTAGTCC
>t0004263_III-5;size=7;
CCTACGGGGGGCTGCAGCTAAGAATATTCCGCAATGGACGAAAGTCTGACGGAGCGACGCCGCGTGGATGATGAAGGCCG
GAAGGTTGTAAAATCCTTTTGAATGAGACGAATAAGCAGGTCAGGGAATGGGCTTGTGGTGACGGTATCATTTGAATAAG
CAACGGCTAATTACGTGCCAGCAGCCGCGGTAACACGTAAGTTGCGAGCGTTGTTCGGAATTATTGGGCGTAAAGGGCAT
GTAGGCGGTTCTGCAAGCTTGGTGTGAAATCCCGGAGCTTAACTCCGGAACTGCATTGAGAACTGCAGGACTAGAATTAC
TGAAGGGCAACTGGAATTCCAAGTGTAGGGGTGAAATCTGTAGATATTTGGAAGAACACCAATGGCGAAGGCAAGTTGCT
GGCAGATAATTGACGCTGAGGTGCGAAGGTGCGGGGAGCAAACAGGATTAGATACCCTAGTAGTCC
>t0014834_III-5;size=7;
CCTACGGGTGGCTGCAGTAGGGAATATTGCACAATGGGGGGAACCCTGATGCAGCAACGCCACGTGTGGGAAGAAGCATT
TCGGTGTGTAAACCACTGTCGTGAGGGAATAATGCTTGATTTCGGTCAAGTTGAATGTACCTCGAAAGGAAGCACCGGCA
AACTTCGTGCCAGCAGCCGCGGTAATACGAGGGGTGCAAGCGTTGTTCGGAATCACTGGGCGTAAAGGGAGCGTAGGCGG
AAATGCAAGCAGTCTGTACAATACCGGGGCCCAACCCCGGACCTGCAGACTGGACTGTGTTTCTTGGATAGTTCAGGGGC
TGGCGGAATTCCTGGTGTAGCGGTGGAATGCGTAGAGATCAGGAAGAACACCGATGGCGAAGGCAGCCAGCTGGGGACTC
ATCGACGCTGAGGCTCGAAAGTGCGGGTAGCAAACAGGATTAGATACCCGAGTAGTCC
>t0021776_III-5;size=7;
CCTACGGGCGGCTGCAGTGAGGAATATTGGTCAATGGACGGAAGTCTGAACCAGCCATGCCGCGTGAAGGAAGGAGGCCC
TATGGGTTGTGAACTTCTTTTGCCGCAGAGTAATAAGGGTCCTGCGGGGCCTGATGAGAGTATGCGGCGAATAAGCATCG
GCTAACTCCGTGCCAGCAGCCGCGGTAATACGGAGGATGCAAGCGTTATCCGGATTTATTGGGTTTAAAGGGTGCGTAGG
CGGACGCGTAAGTCAGCGGTGAAATATCCCGGCTCAACCGGGAGGCTGCCGTTGATACTGCGCGACTGGAGTCCAAACGG
CGCCGGCGGAATATGTAATGTAGCGGTGAAATGCATAGATATTACATAGAACACCGATCGCGAAGGCAGCTGGCGAGGAT
GGTACTGACGCTGAGGCACGAAGGCGTGGGGATCAAACAGGATTAGATACCCTGGTAGTCC
>t0007071_III-5;size=7;
CCTACGGGCGGCTGCAGCTAAGAATATTCCGCAATGGACGAAAGTCTGACGGAGCGACGCCGCGTGGATGATGAAGGCCG
GAAGGTTGTAAAATCCTTTTATGACTGAGGAATAAGTATGGTGAGAGAAACGCCATATGGTGACTGTAGGTCATGAATAA
GCAACGGCTAATTACGTGCCAGCAGCCGCGGTAACACGTAAGTTGCGAGCGTTGTTCGGAATTATTGGGCGTAAAGGGCA
TGTAGGCGGTTTTGCAAGCTTGGTGTGAAATCCCGGGGCTTAACTCCGGAATTGCGTTGAGAACTGCATAACTAGAGTCA
CTGAGGGGCAATCAGAATTCCAGGTGTAGGGGTGAAATCTGTAGATATCTGGAAGAATACCAATGGCGAAGGCAGGTTAC
CAGCAGATGACTGACGCTGAGGTGCGAAGGTGCGGGGAGCAAACAGGATTAGATACCCCGGTAGTCC
>t0002280_III-5;size=7;
CCTACGGGGGGCTGCAGTGAGGAATATTGGTCAATGGACGAGAGTCTGAACCAGCCAAGTAGCGTGCAGGATGACGGCCC
TATGGGTTGTAAACTGCTTTTGTACGGGAATAAAGTGACCTACGTGTAGGTTTTTGCATGTACCGTAAGAATAAGGACCG
GCTAATTCCGTGCCAGCAGCCGCGGTAATACGGAAGGTCCGGGCGTTATCCGGATTTATTGGGTTTAAAGGGAGCGTAGG
CCGTGCTTTAAGCGTGTTGTGAAATGTAGGCGCCCAACGTCTGCACTGCAGCGCGAACTGGAGCACTTGAGTACGCAGGA
AGTAGGCGGAATTCGTCGTGTAGCGGTGAAATGCTTAGATATGACGAAGAACTCCGATTGGGAAGCCAGCTTACTGTAGC
GCCACTGACGCTGATGCTCGAAAGCGTGGGTATCGAACAGGATTAGATACCCTGGTAGTCC
>t0011947_III-5;size=7;
CCTACGGGGGGCTGCAGCTAAGAATATTCCGCAATGGACGAAAGTCTGACGGAGCGACGCCGCGTGGATGATGAAGGTCG
GAAGATTGTAAAATCCTTTTGAATGAGACGAATAAGCAGGGCAGGGAATGGCCTTGTGGTGACGGTATCATTTGAATAAG
CAACGGCTAATTACGTGCCAGCAGCCGCGGTAACACGTAAGTTGCGAGCGTTGTTCGGAATTATTGGGCGTAAAGGGCAT
GTAGGCGGTTCTGCAAGCTTGGTGTGAAATCCCGGAGCTTAACTCCGGAACTGCATTGAGAACTGCAGGACTAGAATTAC
TGAAGGGCAACTGGAATTCCAAGTGTAGGGGTGAAATCTGTAGATATTTGGAAGAACACCAATGGCGAAGGCAAGTTGCT
GGCAGATAATTGACGCTGAGGTGCGAAGGTGCGGGGAGCAAACAGGATTAGATACCCTTGTAGTCC
>t0001737_III-5;size=7;
CCTACGGGGGGCTGCAGCTAAGAATATTCCGCAATGGACGAAAGTCTGACGGAGCGACGCCGCGTGGATGATGAAGGCCG
GAAGGTTGTAAAATCCTTTTATGACTGAGGAATAAGTATGGTGAGAGAAACGCCATATGGTGACTGTAGGTCATGAATAA
GCAACGGCTAATTACGTGCCAGCAGCCGCGGTAACACGTAAGTTGCGAGCGTTGTTCGGAATTATTGGGCGTAAAGGGCA
TGTAGGCGGTTTTGCAAGCTTGGTGTGAAATCCCGGGGCTTAACTCCGGAATTGCGTTGAGAACTGCATAACTAGAGTCA
CTGAGGGGCAATCAGAATTCCAGGTGTAGGGGTGAAATCTGTAGATATCTGGAAGAATACCAATGGCGAAGGCAGGTTAC
CAGCAGATGACTGACGCTGAGGTGCGAAGGTGCGGGGAGCAAACAGGATTAGATACCCGGGTAGTCC
>t0004591_III-5;size=7;
CCTACGGGGGGCTGCAGTGGGGAATATTGGACAATGGGGGAAACCCTGATCCAGCGACGCCGCGTGAGTGAAGAAGTATT
TCGGTATGTAAAGCTCTATCAGCAAGGAAGAAAATGACGGTACTTGACTAAGAAGCCCCGGCTAACTACGTGCCAGCAGC
CGCGGTAATACGTAGGGGGCAAGCGTTATCCGGATTTACTGGGTGTAAAGGGAGCGTAGACGGTATGGCAAGTCTGAAGT
GAAATGCATGGGCTCAACCCATGAACTGCTTTGGAAACTGTCAAACTAGAGTGCAGGAGAGGTAAGTGGAATTCCTAGTG
TAGCGGTGAAATGCGTAGATATTAGGAGGAACACCAGTGGCGAAGGCGGCTTACTGGACTGTAACTGACGTTGAGGCTCG
AAAGCGTGGGGAGCAAACAGGATTAGATACCCCGGTAGTCC
>t0033587_III-5;size=7;
CCTACGGGGGGCTGCAGCTAAGAATATTCCGCAATGGACGAAAGTCTGACGGAGCGACGCCGCGTGGATGATGAAGGCCG
GAAGGTTGTAAAATCCTTTTGAAACCGAGGAATAAGTCCTGCAGGGAATGGCAGGATGGTGACTGTAAGTTTTGAATAAG
CAACGGCTAATTACGTGCCAGCAGCCGCGGTAACACGTAAGTTGCGAGCGTTGTTCGGAATTATTGGGCGTAAAGGGCAT
GTAGGCGGACCGGCAAGCTTGGTGTGGAATCCCGTGGCTTAACCACGGAACTGCATTGAGAACTACCGGACTAGAGTGAG
TGAGGGGGAGCCGGAATTCCAGGTGTAGGGGTGAAATCTGTAGATATCTGGAAGAACACCAATGGCGAAGGCAGGCTTCT
ATCACATGACTGACGCTGAGGTGCGAAGGTGCGGGGATCAAACAGGATTAGATACCCTGGTAGTCC
>t0006212_III-5;size=7;
CCTACGGGAGGCTGCAGTGGGGAATATTGGACAATGGGGGAAACCCTGATCCAGCGACGCCGCGTGAGTGAAGAAGTATT
TCGGTATGTAAAGCTCTATCAGCAGGGAAGATAATGACGGTACCTGACTAAGAAGCCCCGGCTAACTACGTGCCAGCAGC
CGCGGTAATACGTAGGGGGCAAGCGTTATCCGGATTTACTGGGTGTAAAGGGAGCGTAGACGGTATGGCAAGTCTGATGT
GAAAACCCGGGGCTCAACCCCGGGACTGCATTGGAAACTGTCAAACTAGAGTGCAGGAGGGGTAAGTGGAATTCCTAGTG
TAGCGGTGAAATGCGTAGATATTAGGAGGAACACCAGTGGCGAAGGCGGCTTACTGGACTGTAACTGACGTTGAGGCTCG
AAAGCGTGGGGAGCAAACAGGATTAGATACCCGTGTAGTCC
>t0007594_III-5;size=7;
CCTACGGGGGGCTGCAGTGGGGAATATTGGACAATGGGGGAAACCCTGATCCAGCGACGCCGCGTGAGTGAAGAAGTATT
TCGGTATGTAAAGCTCTATCAGCAAGGAAGAAAATGACGGTACTTGACTAAGAAGCTCCGGCTAAATACGTGCCAGCAGC
CGCGGTAATACGTATGGAGCAAGCGTTATCCGGATTTACTGGGTGTAAAGGGAGCGTAGACGGCAAAGCAAGTCCGAAGT
GAAATCCCGGGGCTCAACCCCGGAACTGCTTTGGAAACTGTTTAGCTAGAGTGCAGGAGAGGTAAGCGGAATTCCTAGTG
TAGCGGTGAAATGCGTAGATATTAGGAGGAACACCAGTGGCGAAGGCGGCTTACTGGACTGTAACTGACGTTGAGGCTCG
AAAGCGTGGGGAGCAAACAGGATTAGATACCCCAGTAGTCC
>t0004200_III-5;size=7;
CCTACGGGTGGCTGCAGTGGGGAATATTGGACAATGGGGGAAACCCTGATCCAGCGACGCCGCGTGAGTGAAGAAGTATT
TCGGTATGTAAAGCTCTATCAGCAGGGAAGATAATGACGGTACCTGACTAAGAAGCCCCGGCTAACTACGTGCCAGCAGC
CGCGGTAATACGTAGGGGGCAAGCGTTATCCGGATTTACTGGGTGTAAAGGGAGCGTAGACGGCATGGCAAGTCTGATGT
GAAAACCCGGGGCTCAACCCCGGGACTGCATTGGAAACTGTCAGGCTAGAGTGCAGGAGAGGTAAGTGGAATTCCTAGTG
TAGCGGTGAAATGCGTAGATATTAGGAGGAACACCAGTGGCGAAGGCGGCTTACTGGACTGTAACTGACGTTGAGGCTCG
AAAGCGTGGGGAGCAAACAGGATTAGATACCCTTGTAGTCC
>t0008124_III-5;size=7;
CCTACGGGTGGCTGCAGTGGGGAATATTGGACAATGGGGGAAACCCTGATCCAGCGACGCCGCGTGAGTGAAGAAGTATT
TCGGTATGTAAAGCTCTATCAGCAAGGAAGAAAATGACGGTACTTGACTAAGAAGCCCCGGCTAACTACGTGCCAGCAGC
CGCGGTAATACGTAGGGGGCAAGCGTTATCCGGATTTACTGGGTGTAAAGGGAGCGTAGACGGTATGGCAAGTCTGAAGT
GAAATGCATGGGCTCAACCCATGAACTGCTTTGGAAACTGTCAAACTAGAGTGCAGGAGAGGTAAGTGGAATTCCTAGTG
TAGCGGTGAAATGCGTAGATATTAGGAGGAACACCAGTGGCGAAGGCGGCTTACTGGACTGTAACTGACGTTGAGGCTCG
AAAGCGTGGGGAGCAAACAGGATTAGATACCCTGGTAGTCC
>t0004471_III-5;size=7;
CCTACGGGCGGCTGCAGTGAGGAATATTGGTCAATGGGCGGAAGCCTGAACCAGCCAAGTCGCGTGAAGGATGAAGGTAT
TATGTATTGTAAACTTCTTTAGCTGTGGAGCAATAAGGGCTATGCATAGCCTGATGAGAGTACACAGAGAATAAGGATCG
GCTAACTCCGTGCCAGCAGCCGCGGTAATACGGAGGATCCGAGCGTTATCCGGATTTATTGGGTTTAAAGGGTGCGCAGG
CGGCTTTCTAAGTCAGTGGTCAAATCGTGGTGCTCAACGCCATCCCGCCATTGATACTGGAGAGCTTGATTGCGGTCGAG
GTTTGCGGAATTCGTCGTGTAGCGGTGAAATGCATAGATATGACGAAGAACACCGATTGCGTAGGCAGCAGACCAGGCCG
TAAATGACGCTCATGCACGAAAGTGCGGGGATCGAACAGGATTAGATACCCTAGTAGTCC
>t0005436_III-5;size=7;
CCTACGGGAGGCTGCAGTGGGGGATATTGCACAATGGGGGAAACCCTGATGCAGCGACGCCGCGTGAGTGAAGAAGTATT
TCGGTATGTAAAGCTCTATCAGCAGGGAAGAAAATGACGGTACCTGACTAAGAAGCACCGGCTAAATACGTGCCAGCAGC
CGCGGTAATACGTATGGTGCAAGCGTTATCCGGATTTACTGGGTGTAAAGGGAGCGTAGACGGATGGCTAAGTCTGATGT
GAAAGGTGAGGGCTCAACCCTTAAACTGCATTGGAAACTGGTCATCTAGAGTGTCGGAGAGGTAAGTGGAATTCCTAGTG
TAGCGGTGAAATGCGTAGATATTAGGAGGAACACCAGTGGCGAAGGCGGCTTACTGGACGATAACTGACGTTGAGGCTCG
AAAGCGTGGGGAGCAAACAGGATTAGATACCCTAGTAGTCC
>t0030368_III-5;size=7;
CCTACGGGAGGCTGCAGTGAGGAATATTGGTCAATGGGGGGAACCCTGAACCAGCCATGCCGCGTGGAGGAAGACGGCCC
TACGGGTTGTAAACTCCTTTAGCACGGGAATAAACTCAGTCACGCGTGACTGATTGAAGGTACCGTGAGAATAAGCATCG
GCTAACTCCGTGCCAGCAGCCGCGGTAATACGGAGGATGCAGGCGTTATCCGGATTTATTAGGTTTAAAGGGTGCGTAGG
CGGCCCGGTAAGTCAGCGTTGAAAGTCTGCGGCTCAACCGTAGAATTGGCATTGATACTGTCGGGCTCGGATGCGGTGGA
AGTAGGCGGAATGTGCAGTGTAGCGGTGAAATGCTTAGATATTGTACAGAACACCGATTGCGAAGGCAGCTTACTATACC
GTTATTGACGCTGAGGCACGAAAGCGCGGGGATCGAACAGGATTAGATACCCTTGTAGTCC
>t0004721_III-5;size=7;
CCTACGGGGGGCTGCAGCTAAGAATATTCCGCAATGGACGAAAGTCTGACGGAGCGACGCCGCGTGGATGAAGAAGGCCG
GAAGGTTGTAAAATCCTTTTAAACAGGAAGAATAAGTACTGAAGGGAATGTCAGTATGGTGACGGTACTGTTTGAATAAG
CAACGGCTAATTACGTGCCAGCAGCCGCGGTAACACGTAAGTTGCGAGCGTTGTTCGGAATTATTGGGCGTAAAGGGTAT
GTAGGCGGTTCTGAAAGCTTGGTGTGAAAGGCAGAGGCTTAACCTCTGGACTGCATTGAGAACTGCAGGACTAGAATTAC
TGAAGGGCAGCTAGAATTCCATGTGTAGGGGTGAAATCTGTAGATATGTGGAAGAATACCAATGGCGAAGGCAAGCTGCT
GGCAGATGATTGACGCTGAGGTACGAAAGTGCGGGGAGCAAACAGGATTAGATACCCGGGTAGTCC
>t0007591_III-5;size=7;
CCTACGGGGGGCTGCAGTAGGGAATATTGCACAATGGGGGGAACCCTGATGCAGCAACGCCACGTGTGGGAAGAAGCATT
TCGGTGTGTAAACCACTGTCGTGAGGGAATAATGCTTGATTTCGGTCAAGTTGAATGTACCTCGAAAGGAAGCACCGGCA
AACTTCGTGCCAGCAGCCGCGGTAATACGAGGGGTGCAAGCGTTGTTCGGAATCACTGGGCGTAAAGGGAGCGTAGGCGG
AAATGCAAGCAGTCTGTACAATACCGGGGCCCAACCCCGGACCTGCAGACTGGACTGTGTTTCTTGGATAGTTCAGGGGC
TGGCGGAATTCCTGGTGTAGCGGTGGAATGCGTAGAGATCAGGAAGAACACCGATGGCGAAGGCAGCCAGCTGGGGACTC
ATCGACGCTGAGGCTCGAAAGTGCGGGTAGCAAACAGGATTAGATACCCTTGTAGTCC
>t0000204_III-5;size=7;
CCTACGGGGGGCTGCAGCTAAGAATATTCCGCAATGGACGAAAGTCTGACGGAGCGACGCCGCGTGGATGATGAAGGCCG
GAAGGTTGTAAAATCCTTTTGAATGAGACGAATAAGCAGGTCAGGGAATGGGCTTGTGGTGACGGTATCATTTGAATAAG
CAACGGCTAATTACGTGCCAGCAGCCGCGGTAACACGTAAGTTGCGAGCGTTGTTCGGAATTATTGGGCGTAAAGGGCAT
GTAGGCGGTTCTGCAAGCTTGGTGTGAAATCCCGGAGCTTAACTCCGGAACTGCATTGAGAACTGCAGGACTAGAATTAC
TGAAGGGCAACTGGAATTCCAAGTGTAGGGGTGAAATCTGTAGATATTTGGAAGAACACCAATGGCGAAGGCAAGTTGCT
GGCAGATAATTGACGCTGAGGTGCGAAGGTGCGGGGAGCAAACAGGATTAGATACCCGAGTAGTCC
>t0025854_III-5;size=7;
CCTACGGGCGGCTGCAGCTAAGAATATTCCGCAATGGACGAAAGTCTGACGGAGCGACGCCGCGTGGATGATGAAGGCCG
GAAGGTTGTAAAATCCTTTTGAAACCGAGGAATAAGTCCTGCAGGGAATGGCAGGGCGGTGACTGTAAGTTTTGAATAAG
CAACGGCTAATTACGTGCCAGCAGCCGCGGTAACACGTAAGTTGCGAGCGTTGTTCGGAATTATTGGGCGTAAAGGGCAT
GTAGGCGGACCGGCAAGCTTGGTGTGGAATCCCGTGGCTTAACCACGGAACTGCATTGAGAACTACCGGACTAGAGTGAG
TGAGGGGGAGCCGGAATTCCAGGTGTAGGGGTGAAATCTGTAGATATCTGGAAGAACACCAATGGCGAAGGCAGGCTTCT
ATCACATGACTGACGCTGAGGTGCGAAGGTGCGGGGATCAAACAGGATTAGATACCCCTGTAGTCC
>t0011903_III-5;size=7;
CCTACGGGAGGCAGCAGTAGGGAATCTTCGGCAATGGGGGCAACCCTGACCGAGCAACGCCGCGTGAGTGAAGAAGGTTT
TCGGATCGTAAAGCTCTGTTGTAAGAGAAGAACGTGTGTGAGAGTGGAAAGTTCACACAGTGACGGTAACTTACCAGAAA
GGGACGGCTAACTACGTGCCAGCAGCCGCGGTAATACGTAGGTCCCGAGCGTTGTCCGGATTTATTGGGCGTAAAGCGAG
CGCAGGCGGTTTAATAAGTCTGAAGTTAAAGGCAGTGGCTTAACCATTGTTCGCTTTGGAAACTGTTAGACTTGAGTGCA
GAAGGGGAGAGTGGAATTCCATGTGTAGCGGTGAAATGCGTAGATATATGGAGGAACACCGGTGGCGAAAGCGGCTCTCT
GGTCTGTAACTGACGCTGAGGCTCGAAAGCGTGGGGAGCAAACAGGATTAGATACCCTAGTAGTCC
>t0005254_III-5;size=7;
CCTACGGGCGGCTGCAGTGAGGAATATTGGTCAATGGGGGGAACCCTGAACCAGCCATGCCGCGTGGAGGAAGACGGCCC
TACGGGTTGTAAACTCCTTTAGCACGGGAATAAACTCGGCCACGCGTGGCCGATTGAAGGTACCGTGAGAATAAGCATCG
GCTAACTCCGTGCCAGCAGCCGCGGTAATACGGAGGATGCAGGCGTTATCCGGATTTATTAGGTTTAAAGGGTGCGTAGG
CGGCCCGGTAAGTCAGCGTTGAAAGTCTGCGGCTCAACCGTAGAATTGGCATTGATACTGTCGGGCTCGGATGCGGTGGA
AGTAGGCGGAATGTGCAGTGTAGCGGTGAAATGCTTAGATATTGTACAGAACACCGATTGCGAAGGCAGCTTACTATACC
GTTATTGACGCTGAGGCACGAAAGCGCGGGGATCGAACAGGATTAGATACCCCAGTAGTCC
>t0019774_III-5;size=7;
CCTACGGGAGGCTGCAGTAGGGAATATTGCACAATGGGGGGAACCCTGATGCAGCAACGCCACGTGTGGGAAGAAGCATT
TCGGTGTGTAAACCACTGTCGTGAGGGAATAATGCTTGATTTCGGTCAAGTTGAATGTACCTCGAAAGGAAGCACCGGCA
AACTTCGTGCCAGCAGCCGCGGTAATACGAGGGGTGCAAGCGTTGTTCGGAATCACTGGGCGTAAAGGGAGCGTAGGCGG
AAATGCAAGCAGTCTGTACAATACCGGGGCCCAACCCCGGACCTGCAGACTGGACTGTGTTTCTTGGATAGTTCAGGGGC
TGGCGGAATTCCTGGTGTAGCGGTGGAATGCGTAGAGATCAGGAAGAACACCGATGGCGAAGGCAGCCAGCTGGGGACTC
ATCGACGCTGAGGCTCGAAAGTGCGGGTAGCAAACAGGATTAGATACCCGTGTAGTCC
>t0033154_III-5;size=6;
CCTACGGGTGGCTGCAGTGGGGAATATTGCACAATGGGCGCAAGCCTGATGCAGCGATGCCGCGTGAGGGAAGAAGGTTT
TCGGATTGTAAACCTCTGTCAAAAGGGACGATAATGACGGTACCTTAGAAGGAAGCTCCGGCTAACTACGTGCCAGCAGC
CGCGGTAATACGTAGGGAGCGAGCGTTATCCGGAATTACTGGGTGTAAAGGGAGTGTAGGCGGGACTGCAAGTCAGATGT
GAAAACTACCGGCTCAACCGGTAGACTGCATTTGAAACTGTGGTTCTTGAGTGAAGTAGAGGTAAGCGGAATTCCTAGTG
TAGCGGTGAAATGCGTAGATATTAGGAGGAACATCAGTGGCGAAGGCGGCTTACTGGGCTTTAACTGACGCTGAGGCTCG
AAAGCGTGGGGAGCAAACAGGATTAGATACCCCAGTAGTCC
>t0010419_III-5;size=6;
CCTACGGGAGGCTGCAGCTAAGAATATTCCGCAATGGACGAAAGTCTGACGGAGCGACGCCGCGTGGATGAAGAAGGCCG
GAAGGTTGTAAAATCCTTTTGAACATGAAGAATAAGTATTGCAGGGAATGGCAGTATGGTGACGGTAGTGTTTGAATAAG
CAACGGCTAATTACGTGCCAGCAGCCGCGGTAACACGTAAGTTGCGAGCGTTGTTCGGAATTATTGGGCGTAAAGGGTAT
GTAGGCGGTTATGCAAGCTTGTTGTGAAATCCCGGGGCTTAACTCCGGAACTGCAATGAGAACTGTGTGACTTGAATTAC
TGAAGGGCAGCTAGAATTCCATGTGTAGGGGTGAAATCTGTAGATATGTGGAAGAATACCAATGGCGAAGGCAAGCTGCT
GGCAGATGATTGACGCTGAGATACGAAGGTGCGGGGATCAAACAGGATTAGATACCCTGGTAGTCC
>t0007827_III-5;size=6;
CCTACGGGAGGCAGCAGCTAAGAATATTCCGCAATGGACGAAAGTCTGACGGAGCGACGCCGCGTGGATGATGAAGGTCG
GAAGATTGTAAAATCCTTTTATGACTGAGGAATAAGTCTGTTGAGAGAAACGGCAGATGGTGACTGTAGGTCATGAATAA
GCAACGGCTAATTACGTGCCAGCAGCCGCGGTAACACGTAAGTTGCGAGCGTTGTTCGGAATTATTGGGCGTAAAGGGCA
TGTAGGCGGTTTTGCAAGCTTGGTGTGAAATCCCGGAGCTCAACTCCGGAATTGCGTTGAGAACTGCATAACTAGAGTCA
CTGAGGGGCAATCAGAATTCCAGGTGTAGGGGTGAAATCTGTAGATATCTGGAAGAATACCAATGGCGAAGGCAGGTTAC
CAGCAGATGACTGACGCTGAGGTGCGAAGGTGCGGGGAGCAAACAGGATTAGATACCCGTGTAGTCC
>t0012020_III-5;size=6;
CCTACGGGGGGCAGCAGTGAGGAATATTGGTCAATGGACGGAAGTCTGAACCAGCCATGCCGCGTGAAGGAAGAATGCCC
TATGGGTTGTAAACTTCTTTTGTGCGAGAGTAATAAGGGGGGTGCGCCCCCCGATGAGAGTATCGTACGAATAAGCATCG
GCTAACTCCGTGCCAGCAGCCGCGGTAATACGGAGGATGCAAGCGTTATCCGGATTTATTGGGTTTAAAGGGTGCGTAGG
CGGACCTTTAAGTCAGCGGTGAAATATCCCGGCTCAACCGGGAGGCTGCCGTTGATACTGGAGGACTTGAGGGCGAACGG
CGCCGGCGGAATATGTCATGTAGCGGTGAAATGCATAGATATGACATAGAACACCGATCGCGAAGGCAGCTGGCGAGGAC
GCGACTGACGCTGAGGCACGAAGGTGCGGGGATCAAACAGGATTAGATACCCGTGTAGTCC
>t0008042_III-5;size=6;
CCTACGGGGGGCTGCAGTGGGGAATATTGCACAATGGGCGCAAGCCTGATGCAGCGATGCCGCGTGAGGGAAGAAGGTTT
TCGGATTGTAAACCTCTGTCAAAAGGGACGATAATGACGGTACCTTAGAAGGAAGCTCCGGCTAACTACGTGCCAGCAGC
CGCGGTAATACGTAGGGAGCGAGCGTTATCCGGAATTACTGGGTGTAAAGGGAGTGTAGGCGGGACTGCAAGTCAGATGT
GAAAACTACCGGCTCAACTGGTAGACTGCATTTGAAACTGTGGTTCTTGAGTGAAGTAGAGGTAAGCGGAATTCCTAGTG
TAGCGGTGAAATGCGTAGATATTAGGAGGAACATCAGTGGCGAAGGCGGCTTACTGGGCTTTAACTGACGCTGAGGCTCG
AAAGCGTGGGGAGCAAACAGGATTAGATACCCGGGTAGTCC
>t0034153_III-5;size=6;
CCTACGGGGGGCTGCAGTGAGGAATATTGGTCAATGGGCGGAAGCCTGAACCAGCCAAGTCGCGTGAAGGATGAAGGTAT
TATGTATTGTAAACTTCTTTAGACGTAGAGAAATAAGAGGGTCGTGACCCTTGATGCTAGTATACGTAGAATAAGGATCG
GCTAACTCCGTGCCAGCAGCCGCGGTAATACGGAGGATCCGAGCGTTATCCGGATTTATTGGGTTTAAAGGGTGCGCAGG
CGGCCCTGTAAGTCAGCGGTTAAATCGTGGAGCTCAACTCCATCCCGCCGTTGATACTGCAGGGCTTGATTGCGGTCGAG
GTTGGCGGAATTCGCCGTGTAGCGGTGAAATGCATAGATATGGCGAAGAACTCCGATTGCGTAGGCAGCTGACCAGGCCG
TAAATGACGCTCATGCACGAAAGTGCGGGGATCGAACAGGATTAGATACCCCAGTAGTCC
>t0011189_III-5;size=6;
CCTACGGGCGGCAGCAGCTAAGAATATTCCGCAATGGACGAAAGTCTGACGGAGCGACGCCGCGTGGATGATGAAGGCCG
GAAGGTTGTAAAATCCTTTTATGACTGAGGAATAAGTATGGTGAGAGAAACGCCATATGGTGACTGTAGGTCATGAATAA
GCAACGGCTAATTACGTGCCAGCAGCCGCGGTAACACGTAAGTTGCGAGCGTTGTTCGGAATTATTGGGCGTAAAGGGCA
TGTAGGCGGTTTTGCAAGCTTGGTGTGAAATCCCGGAGCTTAACTCCGGAATTGCGTTGAGAACTGCATAACTAGAGTCA
CTGAGGGGCAATCAGAATTCCAGGTGTAGGGGTGAAATCTGTAGATATCTGGAAGAATACCAATGGCGAAGGCAGGTTAC
CAGCAGATGACTGACGCTGAGGTGCGAAGGTGCGGGGAGCAAACAGGATTAGATACCCTTGTAGTCC
>t0003491_III-5;size=6;
CCTACGGGGGGCAGCAGTGAGGAATATTGGTCAATGGGGGGAACCCTGAACCAGCCATGCCGCGTGGAGGAAGACGGCCC
TACGGGTTGTAAACTCCTTTAGCACGGGAATAAACTCAGTCACGCGTGACTGATTGAAGGTACCGTGAGAATAAGCATCG
GCTAACTCCGTGCCAGCAGCCGCGGTAATACGGAGGATGCAGGCGTTATCCGGATTTATTAGGTTTAAAGGGTGCGTAGG
CGGCCCGGTAAGTCAGCGTTGAAAGTCTGCGGCTCAACCGTAGAATTGGCATTGATACTGTCGGGCTCGGATGCGGTGGA
AGTAGGCGGAATGTGCAGTGTAGCGGTGAAATGCTTAGATATTGTACAGAACACCGATTGCGAAGGCAGCTTACTATACC
GTTATTGACGCTGAGGCACGAAAGCGCGGGGATCGAACAGGATTAGATACCCGGGTAGTCC
>t0000446_III-5;size=6;
CCTACGGGCGGCAGCAGTAGGGAATATTGCACAATGGGGGGAACCCTGATGCAGCAACGCCACGTGTGGGAAGAAGCATT
TCGGTGTGTAAACCACTGTCGTGAGGGAATAAGACCCGCCCCCGGGCGGGGTTGAATGTACCTCGAAAGGAAGCACCGGC
AAACTTCGTGCCAGCAGCCGCGGTAATACGAGGGGTGCAAGCGTTGTTCGGAATCACTGGGCGTAAAGGGAGCGTAGGCG
GAGAAGCAAGCGGTCTGTACAAGACCGGGGCCCAACCCCGGACCTGCAGACCGGACTGCTCCTCTTGGATAGTTCAGGGG
CAGGCGGAATTCCTGGTGTAGCGGTGGAATGCGTAGAGATCAGGAAGAACACCGATGGCGAAGGCAGCCTGCTGGGGACT
CATCGACGCTGAGGCTCGAAAGTGCGGGTAGCAAACAGGATTAGATACCCTGGTAGTCC
>t0000593_III-5;size=6;
CCTACGGGAGGCTGCAGTAGGGAATATTGCACAATGGGGGAAACCCTGATGCAGCAACGCCACGTGTGGGAAGAAGCATT
TCGGTGTGTAAACCACTGTCGTGAGGGAATAATGTTGCGTTTCGGCGCAATTGAATGTACCTCGAAAGGAAGCACCGGCA
AACTTCGTGCCAGCAGCCGCGGTAATACGAGGGGTGCAAGCGTTGTTCGGAATCACTGGGCGTAAAGGGAGCGTAGGCGG
AGGAGCAAGCAGTCTGTACAATCCCGGGGCCTAACCCCGGCTCTGCAGACTGGACTGTTTCTCTTGGATAGTTCAGGGGC
AGGCGGAATTCCTGGTGTAGCGGTGGAATGCGTAGAGATCAGGAAGAACACCGATGGCGAAGGCAGCCTGCTGGGGACTT
ATCGACGCTGAGGCTCGAAAGTGCGGGTAGCAAACAGGATTAGATACCCTAGTAGTCC
>t0030799_III-5;size=6;
CCTACGGGGGGCTGCAGTGGGGAATATTGGACAATGGGGGAAACCCTGATCCAGCGACGCCGCGTGAGTGAAGAAGTATT
TCGGTATGTAAAGCTCTATCAGCAGGGAAGATAATGACGGTACCTGACTAAGAAGCCCCGGCTAACTACGTGCCAGCAGC
CGCGGTAATACGTAGGGGGCAAGCGTTATCCGGATTTACTGGGTGTAAAGGGAGCGTAGACGGCAAGGCAAGTCTGATGT
GAAAACCCAGGGCTCAACCGTGGGACTGCATTGGAAACTGTCTAGCTAGAGTGCAGGAGAGGTAAGTGGAATTCCTAGTG
TAGCGGTGAAATGCGTAGATATTAGGAGGAACACCAGTGGCGAAGGCGGCTTACTGGACTGTAACTGACGTTGAGGCTCG
AAAGCGTGGGGAGCAAACAGGATTAGATACCCTAGTAGTCC
>t0022270_III-5;size=6;
CCTACGGGGGGCTGCAGTGGGGAATATTGCACAATGGGGGAAACCCTGATGCAGCGATGCCGCGTGGAGGAAGAAGGTTT
TCGGATTGTAAACTCCTGTCTTAAAGGACGATAATGACGGTACTTTAGGAGGAAGCTCCGGCTAACTACGTGCCAGCAGC
CGCGGTAATACGTAGGGAGCGAGCGTTGTCCGGAATTACTGGGTGTAAAGGGAGCGTAGGCGGGATTGCAAGTCAGGTGT
GAAATACATGGGCTTAACCCATGGGCTGCACTTGAAACTGTAGTTCTTGAGTGAAGTAGAGGCAAGCGGAATTCCTGGTG
TAGCGGTGAAATGCGTAGATATCAGGAGGAACACCGGTGGCGAAGGCGGCTTGCTGGGCTTTTACTGACGCTGAGGCTCG
AAAGCGTGGGGAGCAAACAGGATTAGATACCCCAGTAGTCC
>t0005701_III-5;size=6;
CCTACGGGCGGCAGCAGTAGGGAATCTTCGGCAATGGGGGCAACCCTGACCGAGCAACGCCGCGTGAGTGAAGAAGGTTT
TCGGATCGTAAAGCTCTGTTGTAAGAGAAGAACGTGTGTGAGAGTGGAAAGTTCACACAGTGACGGTAACTTACCAGAAA
GGGACGGCTAACTACGTGCCAGCAGCCGCGGTAATACGTAGGTCCCGAGCGTTGTCCGGATTTATTGGGCGTAAAGCGAG
CGCAGGCGGTTTAATAAGTCTGAAGTTAAAGGCAGTGGCTTAACCATTGTTCGCTTTGGAAACTGTTAGACTTGAGTGCA
GAAGGGGAGAGTGGAATTCCATGTGTAGCGGTGAAATGCGTAGATATATGGAGGAACACCGGTGGCGAAAGCGGCTCTCT
GGTCTGTAACTGACGCTGAGGCTCGAAAGCGTGGGGAGCAAACAGGATTAGATACCCTGGTAGTCC
>t0013411_III-5;size=6;
CCTACGGGCGGCTGCAGCTAAGAATATTCCGCAATGGACGAAAGTCTGACGGAGCGACGCCGCGTGGATGATGAAGGCCG
GAAGGTTGTAAAATCCTTTTGAAACCGAGGAATAAGCCGTGCAGGGAATGGCACGGTGGTGACTGTAAGTTTTGAATAAG
CAACGGCTAATTACGTGCCAGCAGCCGCGGTAACACGTAAGTTGCGAGCGTTGTTCGGAATTATTGGGCGTAAAGGGCAT
GTAGGCGGACCGGCAAGCTTGGTGTGGAATACCGTGGCTCAACCACGGAATTGCATTGAGAACTACCGGACTAGAGTTAG
TGAGGGGGAGCCGGAATTCCAGGTGTAGGGGTGAAATCTGTAGATATCTGGAAGAACACCAATGGCGAAGGCAGGCTTCT
ATCACATGACTGACGCTGAGGTGCGAAGGTGCGGGGAGCAAACAGGATTAGATACCCGGGTAGTCC
>t0010225_III-5;size=6;
CCTACGGGGGGCAGCAGTGGGGAATATTGGGCAATGGGCGCAAGCCTGACCCAGCAACGCCGCGTGAAGGAAGAAGGCTT
TCGGGTTGTAAACTTCTTTTAAGGGGGAAGAGGAGAAGACGGTACCCCTAGAATAAGCCACGGCTAACTACGTGCCAGCA
GCCGCGGTAATACGTAGGTGGCAAGCGTTGTCCGGATTTACTGGGTGTAAAGGGCGTGTAGCCGGGGGAGCAAGTCAGAT
GTGAAATCTATGGGCTTAACCCATAAACTGCATTTGAAACTGTTCTTCTTGAGTGCTGGAGGGGCAATCGGAATTCCTTG
TGTAGCGGTGAAATGCGTAGATATAAGGAGGAACACCAGTGGCGAAGGCGGATTGCTGGACAGTAACTGACGGTGAGGCG
CGAAAGTGTGGGGAGCAAACAGGATTAGATACCCCAGTAGTCC
>t0015556_III-5;size=6;
CCTACGGGAGGCTGCAGTAGGGAATATTGCACAATGGGGGGAACCCTGATGCAGCAACGCCACGTGTGGGAAGAAGCATT
TCGGTGTGTAAACCACTGTCGTGAGGGAATAATGCTTGATTTCGGTCAAGTTGAATGTACCTCGAAAGGAAGCACCGGCA
AACTTCGTGCCAGCAGCCGCGGTAATACGAGGGGTGCAAGCGTTGTTCGGAATCACTGGGCGTAAAGGGAGCGTAGGCGG
AAATGCAAGCAGTCTGTACAATACCGGGGCCCAACCCCGGACCTGCAGACTGGACTGTGTTTCTTGGATAGTTCAGGGGC
TGGCGGAATTCCTGGTGTAGCGGTGGAATGCGTAGAGATCAGGAAGAACACCGATGGCGAAGGCAGCCAGCTGGGGACTC
ATCGACGCTGAGGCTCGAAAGTGCGGGTAGCAAACAGGATTAGATACCCTAGTAGTCC
>t0009228_III-5;size=6;
CCTACGGGTGGCTGCAGTGAGGAATATTGGACAATGGGGGCAACCCTGATCCAGCCAAACCGCGTGAGGGATGAAGGTCC
TACGGATCGTAAACCTCTTTTATGTGGGAATAATTAGTGGAACGTGTTCCACTTTGAAGGTACCACTTGAATAAGCATCG
GCTAACTCCGTGCCAGCAGCCGCGGTAATACGGAGGATGCAGGCGTTATCCGGATTTATTAGGTTTAAAGGGTGCGCAGG
CGGGACATTAAGTCGGTGGTGAAATACCGTGGCCCAACCACGGGGCTGCCATCGATACTGATGACCTTGAGTGCGTGTGA
CGTAGGCGGAATGTGGAGTGTAGCGGTGAAATGCTTAGATATTCCACAGAACACCGATTGCGAAGGCAGCCTACGAATGC
GTAACTGACGCTCATGCACGAAAGCGCGGGTAGCGAACAGGATTAGATACCCCGGTAGTCC
>t0035979_III-5;size=6;
CCTACGGGTGGCTGCAGTAGGGAATATTGCACAATGGGGGGAACCCTGATGCAGCAACGCCACGTGTGGGAAGAAGCATT
TCGGTGTGTAAACCACTGTCGTGAGGGAATAATGCTTGATTTCGGTCAAGTTGAATGTACCTCGAAAGGAAGCACCGGCA
AACTTCGTGCCAGCAGCCGCGGTAATACGAGGGGTGCAAGCGTTGTTCGGAATCACTGGGCGTAAAGGGAGCGTAGGCGG
AAATGCAAGCAGTCTGTACAATACCGGGGCCCAACCCCGGACCTGCAGACTGGACTGTGTTTCTTGGATAGTTCAGGGGC
TGGCGGAATTCCTGGTGTAGCGGTGGAATGCGTAGAGATCAGGAAGAACACCGATGGCGAAGGCAGCCAGCTGGGGACTC
ATCGACGCTGAGGCTCGAAAGTGCGGGTAGCAAACAGGATTAGATACCCCAGTAGTCC
>t0032015_III-5;size=6;
CCTACGGGGGGCAGCAGGTACCAGGCGAATAAGCATCGGCTAACTCCGTGCCAGCAGCCGCGGTAATACGGAGGATGCGA
GCGTTATCCGGATTCATTGGGTTTAAAGGGTGCGCAGGCGGCCATGTAAGTCAGCGGTGAAAGCCAGGGGCCCAACCCCG
GAAGTGCCGTTGATACTGCATGGCTGGAATGCGGTCGAGGCGGGCGGAATGTGACGTGTAGCGGTGAAATGCATAGATAT
[truncated: 39,245,755 more chars]
