# Supplementary material for: Comparative study of gut microbiota in Tibetan wild asses (Equus kiang) and domestic donkeys (Equus asinus) on the Qinghai-Tibet plateau
Source: PeerJ. 2020 Jun 4;8:e9032. doi: 10.7717/peerj.9032 (PMC7276150; doi:10.7717/peerj.9032)
Supplement: Data S5 — TWAs= Tibetan wild asses. [file peerj-08-9032-s016.zip › III-7.unique.fasta]

>t0000426_III-7;size=43;
CCTACGGGGGGCTGCAGTAGGGAATATTGGTCAATGGGGGAAACCCTGAACCAGCGACGCCGCGTGAGTGAAGAAGTATT
TCGGTATGTAAAGCTCTATCAGCAGGGACGATAATGACGGTACCTGACTAAGAAGCCCCGGCTAACTACGTGCCAGCAGC
CGCGGTAATACGTAGGGGGCAAGCGTTATCCGGATTTACTGGGTGTAAAGGGAGCGTAGGTGGCCATGCAAGTCAGATGT
GAAATCCCGGGGCTCAACCCCGGAGCTGCATTTGAAACTGCGTAGCTAGAGTGCAGGAGAGGTAAGCGGAATTCCTAGTG
TAGCGGTGAAATGCGTAGATATTAGGAGGAACACCAGTGGCGAAAGCGGCTTGCTGGACTGCAACTGACACTGAGGCTCG
AAAGCGTGGGGAGCAAACAGGATTAGATACCCCAGTAGTCC
>t0000720_III-7;size=43;
CCTACGGGGGGCTGCAGTAGGGAATATTGGTCAATGGGGGAAACCCTGAACCAGCGACGCCGCGTGAGTGAAGAAGTATT
TCGGTATGTAAAGCTCTATCAGCAGGGACGATAATGACGGTACCTGACTAAGAAGCCCCGGCTAACTACGTGCCAGCAGC
CGCGGTAATACGTAGGGGGCAAGCGTTATCCGGATTTACTGGGTGTAAAGGGAGCGTAGGTGGCCATGCAAGTCAGATGT
GAAATCCCGGGGCTCAACCCCGGAGCTGCATTTGAAACTGCGTAGCTAGAGTGCAGGAGAGGTAAGCGGAATTCCTAGTG
TAGCGGTGAAATGCGTAGATATTAGGAGGAACACCAGTGGCGAAAGCGGCTTGCTGGACTGCAACTGACACTGAGGCTCG
AAAGCGTGGGGAGCAAACAGGATTAGATACCCTAGTAGTCC
>t0001836_III-7;size=41;
CCTACGGGCGGCTGCAGTAGGGAATATTGGTCAATGGGGGAAACCCTGAACCAGCGACGCCGCGTGAGTGAAGAAGTATT
TCGGTATGTAAAGCTCTATCAGCAGGGACGATAATGACGGTACCTGACTAAGAAGCCCCGGCTAACTACGTGCCAGCAGC
CGCGGTAATACGTAGGGGGCAAGCGTTATCCGGATTTACTGGGTGTAAAGGGAGCGTAGGTGGCCATGCAAGTCAGATGT
GAAATCCCGGGGCTCAACCCCGGAGCTGCATTTGAAACTGCGTAGCTAGAGTGCAGGAGAGGTAAGCGGAATTCCTAGTG
TAGCGGTGAAATGCGTAGATATTAGGAGGAACACCAGTGGCGAAAGCGGCTTGCTGGACTGCAACTGACACTGAGGCTCG
AAAGCGTGGGGAGCAAACAGGATTAGATACCCTAGTAGTCC
>t0003615_III-7;size=40;
CCTACGGGCGGCAGCAGTAGGGAATATTGCACAATGGGGGGAACCCTGATGCAGCAACGCCACGTGTGGGAAGAAGCATT
TCGGTGTGTAAACCACTGTCGTGAGGGAATAATGCTTGGTCTCGGCCAAGTTGAATGTACCTCGAAAGGAAGCACCGGCA
AACTTCGTGCCAGCAGCCGCGGTAATACGAGGGGTGCAAGCGTTGTTCGGAATCACTGGGCGTAAAGGGAGCGTAGGCGG
AGACGCAAGCAGTCTGTACAATACCGGGGCCCAACCCCGGACCTGCAGACTGGACTGTGTCTCTTGGATAGTTCAGGGGC
AGGCGGAATTCCTGGTGTAGCGGTGGAATGCGTAGAGATCAGGAAGAACACCGATGGCGAAGGCAGCCTGCTGGGGACTC
ATCGACGCTGAGGCTCGAAAGTGCGGGTAGCAAACAGGATTAGATACCCCAGTAGTCC
>t0003460_III-7;size=39;
CCTACGGGGGGCTGCAGTAGGGAATATTGGTCAATGGGGGAAACCCTGAACCAGCGACGCCGCGTGAGTGAAGAAGTATT
TCGGTATGTAAAGCTCTATCAGCAGGGACGATAATGACGGTACCTGACTAAGAAGCCCCGGCTAACTACGTGCCAGCAGC
CGCGGTAATACGTAGGGGGCAAGCGTTATCCGGATTTACTGGGTGTAAAGGGAGCGTAGGTGGCCATGCAAGTCAGATGT
GAAATCCCGGGGCTCAACCCCGGAGCTGCATTTGAAACTGCGTAGCTAGAGTGCAGGAGAGGTAAGCGGAATTCCTAGTG
TAGCGGTGAAATGCGTAGATATTAGGAGGAACACCAGTGGCGAAAGCGGCTTGCTGGACTGCAACTGACACTGAGGCTCG
AAAGCGTGGGGAGCAAACAGGATTAGATACCCTTGTAGTCC
>t0000479_III-7;size=38;
CCTACGGGCGGCAGCAGTAGGGAATATTGGTCAATGGGGGAAACCCTGAACCAGCGACGCCGCGTGAGTGAAGAAGTATT
TCGGTATGTAAAGCTCTATCAGCAGGGACGATAATGACGGTACCTGACTAAGAAGCCCCGGCTAACTACGTGCCAGCAGC
CGCGGTAATACGTAGGGGGCAAGCGTTATCCGGATTTACTGGGTGTAAAGGGAGCGTAGGTGGCCATGCAAGTCAGATGT
GAAATCCCGGGGCTCAACCCCGGAGCTGCATTTGAAACTGCGTAGCTAGAGTGCAGGAGAGGTAAGCGGAATTCCTAGTG
TAGCGGTGAAATGCGTAGATATTAGGAGGAACACCAGTGGCGAAAGCGGCTTGCTGGACTGCAACTGACACTGAGGCTCG
AAAGCGTGGGGAGCAAACAGGATTAGATACCCCAGTAGTCC
>t0004723_III-7;size=38;
CCTACGGGGGGCAGCAGTAGGGAATATTGGTCAATGGGGGAAACCCTGAACCAGCGACGCCGCGTGAGTGAAGAAGTATT
TCGGTATGTAAAGCTCTATCAGCAGGGACGATAATGACGGTACCTGACTAAGAAGCCCCGGCTAACTACGTGCCAGCAGC
CGCGGTAATACGTAGGGGGCAAGCGTTATCCGGATTTACTGGGTGTAAAGGGAGCGTAGGTGGCCATGCAAGTCAGATGT
GAAATCCCGGGGCTCAACCCCGGAGCTGCATTTGAAACTGCGTAGCTAGAGTGCAGGAGAGGTAAGCGGAATTCCTAGTG
TAGCGGTGAAATGCGTAGATATTAGGAGGAACACCAGTGGCGAAAGCGGCTTGCTGGACTGCAACTGACACTGAGGCTCG
AAAGCGTGGGGAGCAAACAGGATTAGATACCCTAGTAGTCC
>t0001366_III-7;size=37;
CCTACGGGCGGCAGCAGTAGGGAATATTGGTCAATGGGGGAAACCCTGAACCAGCGACGCCGCGTGAGTGAAGAAGTATT
TCGGTATGTAAAGCTCTATCAGCAGGGACGATAATGACGGTACCTGACTAAGAAGCCCCGGCTAACTACGTGCCAGCAGC
CGCGGTAATACGTAGGGGGCAAGCGTTATCCGGATTTACTGGGTGTAAAGGGAGCGTAGGTGGCCATGCAAGTCAGATGT
GAAATCCCGGGGCTCAACCCCGGAGCTGCATTTGAAACTGCGTAGCTAGAGTGCAGGAGAGGTAAGCGGAATTCCTAGTG
TAGCGGTGAAATGCGTAGATATTAGGAGGAACACCAGTGGCGAAAGCGGCTTGCTGGACTGCAACTGACACTGAGGCTCG
AAAGCGTGGGGAGCAAACAGGATTAGATACCCGAGTAGTCC
>t0001027_III-7;size=37;
CCTACGGGGGGCTGCAGTGAGGAATATTGGTCAATGGGCGAGAGCCTGAACCAGCCATGTCGCGTGGAGGAATAAGGATC
TATGGTTCGTAAACTCCTTTTGCGGGGGGATAAAGTGCGGGACGTGTCCCGCTTTGCAGGTACCCCGCGAATAAGCATCG
GCTAACTCCGTGCCAGCAGCCGCGGTAATACGGAGGATGCGAGCGTTATCCGGATTTATTGGGTTTAAAGGGTGCGTAGG
CGGCCCCTTAAGTCGGCGGTGAAATTTCCGGGCTCAACCCGGTCACTGCCGTCGAAACTGGGGGGCTTGAGTGCGTTTGG
GGTGGCTGGAATGTGCGGTGTAGCGGTGAAATGCATAGATATCGCACAGAACGCCGATCGCGGAGGCAGGTCACCAAGCC
GCAACTGACGCTGAGGCACGAAAGCGCGGGGATCGAACAGGATTAGATACCCCAGTAGTCC
>t0018782_III-7;size=37;
CCTACGGGAGGCTGCAGTAGGGAATATTGGTCAATGGGGGAAACCCTGAACCAGCGACGCCGCGTGAGTGAAGAAGTATT
TCGGTATGTAAAGCTCTATCAGCAGGGACGATAATGACGGTACCTGACTAAGAAGCCCCGGCTAACTACGTGCCAGCAGC
CGCGGTAATACGTAGGGGGCAAGCGTTATCCGGATTTACTGGGTGTAAAGGGAGCGTAGGTGGCCATGCAAGTCAGATGT
GAAATCCCGGGGCTCAACCCCGGAGCTGCATTTGAAACTGCGTAGCTAGAGTGCAGGAGAGGTAAGCGGAATTCCTAGTG
TAGCGGTGAAATGCGTAGATATTAGGAGGAACACCAGTGGCGAAAGCGGCTTGCTGGACTGCAACTGACACTGAGGCTCG
AAAGCGTGGGGAGCAAACAGGATTAGATACCCTAGTAGTCC
>t0004772_III-7;size=35;
CCTACGGGGGGCAGCAGTAGGGAATATTGCACAATGGGGGGAACCCTGATGCAGCAACGCCACGTGTGGGAAGAAGCATT
TCGGTGTGTAAACCACTGTCGTGAGGGAATAATGCTTGGTCTCGGCCAAGTTGAATGTACCTCGAAAGGAAGCACCGGCA
AACTTCGTGCCAGCAGCCGCGGTAATACGAGGGGTGCAAGCGTTGTTCGGAATCACTGGGCGTAAAGGGAGCGTAGGCGG
AGACGCAAGCAGTCTGTACAATACCGGGGCCCAACCCCGGACCTGCAGACTGGACTGTGTCTCTTGGATAGTTCAGGGGC
AGGCGGAATTCCTGGTGTAGCGGTGGAATGCGTAGAGATCAGGAAGAACACCGATGGCGAAGGCAGCCTGCTGGGGACTC
ATCGACGCTGAGGCTCGAAAGTGCGGGTAGCAAACAGGATTAGATACCCTAGTAGTCC
>t0004004_III-7;size=35;
CCTACGGGCGGCTGCAGTAGGGAATATTGGTCAATGGGGGAAACCCTGAACCAGCGACGCCGCGTGAGTGAAGAAGTATT
TCGGTATGTAAAGCTCTATCAGCAGGGACGATAATGACGGTACCTGACTAAGAAGCCCCGGCTAACTACGTGCCAGCAGC
CGCGGTAATACGTAGGGGGCAAGCGTTATCCGGATTTACTGGGTGTAAAGGGAGCGTAGGTGGCCATGCAAGTCAGATGT
GAAATCCCGGGGCTCAACCCCGGAGCTGCATTTGAAACTGCGTAGCTAGAGTGCAGGAGAGGTAAGCGGAATTCCTAGTG
TAGCGGTGAAATGCGTAGATATTAGGAGGAACACCAGTGGCGAAAGCGGCTTGCTGGACTGCAACTGACACTGAGGCTCG
AAAGCGTGGGGAGCAAACAGGATTAGATACCCGAGTAGTCC
>t0015720_III-7;size=35;
CCTACGGGCGGCTGCAGTAGGGAATATTGCACAATGGGGGGAACCCTGATGCAGCAACGCCACGTGTGGGAAGAAGCATT
TCGGTGTGTAAACCACTGTCGTGAGGGAATAATGCTTGGTCTCGGCCAAGTTGAATGTACCTCGAAAGGAAGCACCGGCA
AACTTCGTGCCAGCAGCCGCGGTAATACGAGGGGTGCAAGCGTTGTTCGGAATCACTGGGCGTAAAGGGAGCGTAGGCGG
AGACGCAAGCAGTCTGTACAATACCGGGGCCCAACCCCGGACCTGCAGACTGGACTGTGTCTCTTGGATAGTTCAGGGGC
AGGCGGAATTCCTGGTGTAGCGGTGGAATGCGTAGAGATCAGGAAGAACACCGATGGCGAAGGCAGCCTGCTGGGGACTC
ATCGACGCTGAGGCTCGAAAGTGCGGGTAGCAAACAGGATTAGATACCCCAGTAGTCC
>t0003105_III-7;size=35;
CCTACGGGGGGCAGCAGTAGGGAATATTGGTCAATGGGGGAAACCCTGAACCAGCGACGCCGCGTGAGTGAAGAAGTATT
TCGGTATGTAAAGCTCTATCAGCAGGGACGATAATGACGGTACCTGACTAAGAAGCCCCGGCTAACTACGTGCCAGCAGC
CGCGGTAATACGTAGGGGGCAAGCGTTATCCGGATTTACTGGGTGTAAAGGGAGCGTAGGTGGCCATGCAAGTCAGATGT
GAAATCCCGGGGCTCAACCCCGGAGCTGCATTTGAAACTGCGTAGCTAGAGTGCAGGAGAGGTAAGCGGAATTCCTAGTG
TAGCGGTGAAATGCGTAGATATTAGGAGGAACACCAGTGGCGAAAGCGGCTTGCTGGACTGCAACTGACACTGAGGCTCG
AAAGCGTGGGGAGCAAACAGGATTAGATACCCCAGTAGTCC
>t0006799_III-7;size=35;
CCTACGGGGGGCTGCAGTAGGGAATATTGCACAATGGGGGGAACCCTGATGCAGCAACGCCACGTGTGGGAAGAAGCATT
TCGGTGTGTAAACCACTGTCGTGAGGGAATAATGCTTGGTCTCGGCCAAGTTGAATGTACCTCGAAAGGAAGCACCGGCA
AACTTCGTGCCAGCAGCCGCGGTAATACGAGGGGTGCAAGCGTTGTTCGGAATCACTGGGCGTAAAGGGAGCGTAGGCGG
AGACGCAAGCAGTCTGTACAATACCGGGGCCCAACCCCGGACCTGCAGACTGGACTGTGTCTCTTGGATAGTTCAGGGGC
AGGCGGAATTCCTGGTGTAGCGGTGGAATGCGTAGAGATCAGGAAGAACACCGATGGCGAAGGCAGCCTGCTGGGGACTC
ATCGACGCTGAGGCTCGAAAGTGCGGGTAGCAAACAGGATTAGATACCCTAGTAGTCC
>t0000467_III-7;size=34;
CCTACGGGGGGCTGCAGTGAGGAATATTGGTCAATGGACGGAAGTCTGAACCAGCCAAGTCGCGTGCGGGACGAAGGCCC
TACGGGTCGTAAACCGCTTTTGTACGGGAATAAAGTCACCCACGCGTGGGTGTTTGTAGGTACCGTAAGAATAAGGATCG
GCTAACTCCGTGCCAGCAGCCGCGGTAATACGGAGGATCCGAGCGTTATCCGGATTTATTGGGTTTAAAGGGTGCGCAGG
CGGGCTGCTAAGTCTCCGGTGAAATGTCAGGGCTCAACCTTGGCACTGCCGGAGATACTGGCGGCCTTGAGAGTGGCGGA
GGTTTCCGGAATGTGTGGTGTAGCGGTGAAATGCATAGATATCACACAGAACACCGATTGCGAAGGCAGGAGACCATACC
ATATCTGACGCTCAGGCACGAAAGCGTGGGGATCGAACAGGATTAGATACCCCAGTAGTCC
>t0002537_III-7;size=34;
CCTACGGGCGGCTGCAGTAGGGAATATTGCACAATGGGGGGAACCCTGATGCAGCAACGCCACGTGTGGGAAGAAGCATT
TCGGTGTGTAAACCACTGTCGTGAGGGAATAATGCTTGGTCTCGGCCAAGTTGAATGTACCTCGAAAGGAAGCACCGGCA
AACTTCGTGCCAGCAGCCGCGGTAATACGAGGGGTGCAAGCGTTGTTCGGAATCACTGGGCGTAAAGGGAGCGTAGGCGG
AGACGCAAGCAGTCTGTACAATACCGGGGCCCAACCCCGGACCTGCAGACTGGACTGTGTCTCTTGGATAGTTCAGGGGC
AGGCGGAATTCCTGGTGTAGCGGTGGAATGCGTAGAGATCAGGAAGAACACCGATGGCGAAGGCAGCCTGCTGGGGACTC
ATCGACGCTGAGGCTCGAAAGTGCGGGTAGCAAACAGGATTAGATACCCTAGTAGTCC
>t0003776_III-7;size=33;
CCTACGGGAGGCTGCAGTAGGGAATATTGCACAATGGGGGGAACCCTGATGCAGCAACGCCACGTGTGGGAAGAAGCATT
TCGGTGTGTAAACCACTGTCGTGAGGGAATAATGCTTGGTCTCGGCCAAGTTGAATGTACCTCGAAAGGAAGCACCGGCA
AACTTCGTGCCAGCAGCCGCGGTAATACGAGGGGTGCAAGCGTTGTTCGGAATCACTGGGCGTAAAGGGAGCGTAGGCGG
AGACGCAAGCAGTCTGTACAATACCGGGGCCCAACCCCGGACCTGCAGACTGGACTGTGTCTCTTGGATAGTTCAGGGGC
AGGCGGAATTCCTGGTGTAGCGGTGGAATGCGTAGAGATCAGGAAGAACACCGATGGCGAAGGCAGCCTGCTGGGGACTC
ATCGACGCTGAGGCTCGAAAGTGCGGGTAGCAAACAGGATTAGATACCCTAGTAGTCC
>t0000271_III-7;size=32;
CCTACGGGCGGCTGCAGTAGGGAATATTGGTCAATGGGGGAAACCCTGAACCAGCGACGCCGCGTGAGTGAAGAAGTATT
TCGGTATGTAAAGCTCTATCAGCAGGGACGATAATGACGGTACCTGACTAAGAAGCCCCGGCTAACTACGTGCCAGCAGC
CGCGGTAATACGTAGGGGGCAAGCGTTATCCGGATTTACTGGGTGTAAAGGGAGCGTAGGTGGCCATGCAAGTCAGATGT
GAAATCCCGGGGCTCAACCCCGGAGCTGCATTTGAAACTGCGTAGCTAGAGTGCAGGAGAGGTAAGCGGAATTCCTAGTG
TAGCGGTGAAATGCGTAGATATTAGGAGGAACACCAGTGGCGAAAGCGGCTTGCTGGACTGCAACTGACACTGAGGCTCG
AAAGCGTGGGGAGCAAACAGGATTAGATACCCCAGTAGTCC
>t0002955_III-7;size=32;
CCTACGGGGGGCTGCAGTAGGGAATATTGCACAATGGGGGGAACCCTGATGCAGCAACGCCACGTGTGGGAAGAAGCATT
TCGGTGTGTAAACCACTGTCGTGAGGGAATAATGCTTGGTCTCGGCCAAGTTGAATGTACCTCGAAAGGAAGCACCGGCA
AACTTCGTGCCAGCAGCCGCGGTAATACGAGGGGTGCAAGCGTTGTTCGGAATCACTGGGCGTAAAGGGAGCGTAGGCGG
AGACGCAAGCAGTCTGTACAATACCGGGGCCCAACCCCGGACCTGCAGACTGGACTGTGTCTCTTGGATAGTTCAGGGGC
AGGCGGAATTCCTGGTGTAGCGGTGGAATGCGTAGAGATCAGGAAGAACACCGATGGCGAAGGCAGCCTGCTGGGGACTC
ATCGACGCTGAGGCTCGAAAGTGCGGGTAGCAAACAGGATTAGATACCCCAGTAGTCC
>t0000897_III-7;size=32;
CCTACGGGCGGCAGCAGTAGGGAATATTGCACAATGGGGGGAACCCTGATGCAGCAACGCCACGTGTGGGAAGAAGCATT
TCGGTGTGTAAACCACTGTCGTGAGGGAATAATGCTTGGTCTCGGCCAAGTTGAATGTACCTCGAAAGGAAGCACCGGCA
AACTTCGTGCCAGCAGCCGCGGTAATACGAGGGGTGCAAGCGTTGTTCGGAATCACTGGGCGTAAAGGGAGCGTAGGCGG
AGACGCAAGCAGTCTGTACAATACCGGGGCCCAACCCCGGACCTGCAGACTGGACTGTGTCTCTTGGATAGTTCAGGGGC
AGGCGGAATTCCTGGTGTAGCGGTGGAATGCGTAGAGATCAGGAAGAACACCGATGGCGAAGGCAGCCTGCTGGGGACTC
ATCGACGCTGAGGCTCGAAAGTGCGGGTAGCAAACAGGATTAGATACCCTAGTAGTCC
>t0007133_III-7;size=32;
CCTACGGGCGGCTGCAGTGAGGAATATTGGTCAATGGACGGAAGTCTGAACCAGCCAAGTCGCGTGCGGGACGAAGGCCC
TACGGGTCGTAAACCGCTTTTGTACGGGAATAAAGTCACCCACGCGTGGGTGTTTGTAGGTACCGTAAGAATAAGGATCG
GCTAACTCCGTGCCAGCAGCCGCGGTAATACGGAGGATCCGAGCGTTATCCGGATTTATTGGGTTTAAAGGGTGCGCAGG
CGGGCTGCTAAGTCTCCGGTGAAATGTCAGGGCTCAACCTTGGCACTGCCGGAGATACTGGCGGCCTTGAGAGTGGCGGA
GGTTTCCGGAATGTGTGGTGTAGCGGTGAAATGCATAGATATCACACAGAACACCGATTGCGAAGGCAGGAGACCATACC
ATATCTGACGCTCAGGCACGAAAGCGTGGGGATCGAACAGGATTAGATACCCCAGTAGTCC
>t0010027_III-7;size=32;
CCTACGGGGGGCAGCAGTAGGGAATATTGGTCAATGGGGGAAACCCTGAACCAGCGACGCCGCGTGAGTGAAGAAGTATT
TCGGTATGTAAAGCTCTATCAGCAGGGACGATAATGACGGTACCTGACTAAGAAGCCCCGGCTAACTACGTGCCAGCAGC
CGCGGTAATACGTAGGGGGCAAGCGTTATCCGGATTTACTGGGTGTAAAGGGAGCGTAGGTGGCCATGCAAGTCAGATGT
GAAATCCCGGGGCTCAACCCCGGAGCTGCATTTGAAACTGCGTAGCTAGAGTGCAGGAGAGGTAAGCGGAATTCCTAGTG
TAGCGGTGAAATGCGTAGATATTAGGAGGAACACCAGTGGCGAAAGCGGCTTGCTGGACTGCAACTGACACTGAGGCTCG
AAAGCGTGGGGAGCAAACAGGATTAGATACCCTGGTAGTCC
>t0022838_III-7;size=31;
CCTACGGGGGGCTGCAGTGAGGAATATTGGTCAATGGACGGAAGTCTGAACCAGCCAAGTCGCGTGCGGGACGAAGGCCC
TACGGGTCGTAAACCGCTTTTGTACGGGAATAAAGTCACCCACGCGTGGGTGTTTGTAGGTACCGTAAGAATAAGGATCG
GCTAACTCCGTGCCAGCAGCCGCGGTAATACGGAGGATCCGAGCGTTATCCGGATTTATTGGGTTTAAAGGGTGCGCAGG
CGGGCTGCTAAGTCTCCGGTGAAATGTCAGGGCTCAACCTTGGCACTGCCGGAGATACTGGCGGCCTTGAGAGTGGCGGA
GGTTTCCGGAATGTGTGGTGTAGCGGTGAAATGCATAGATATCACACAGAACACCGATTGCGAAGGCAGGAGACCATACC
ATATCTGACGCTCAGGCACGAAAGCGTGGGGATCGAACAGGATTAGATACCCTAGTAGTCC
>t0001685_III-7;size=31;
CCTACGGGAGGCTGCAGTAGGGAATATTGGTCAATGGGGGAAACCCTGAACCAGCGACGCCGCGTGAGTGAAGAAGTATT
TCGGTATGTAAAGCTCTATCAGCAGGGACGATAATGACGGTACCTGACTAAGAAGCCCCGGCTAACTACGTGCCAGCAGC
CGCGGTAATACGTAGGGGGCAAGCGTTATCCGGATTTACTGGGTGTAAAGGGAGCGTAGGTGGCCATGCAAGTCAGATGT
GAAATCCCGGGGCTCAACCCCGGAGCTGCATTTGAAACTGCGTAGCTAGAGTGCAGGAGAGGTAAGCGGAATTCCTAGTG
TAGCGGTGAAATGCGTAGATATTAGGAGGAACACCAGTGGCGAAAGCGGCTTGCTGGACTGCAACTGACACTGAGGCTCG
AAAGCGTGGGGAGCAAACAGGATTAGATACCCCAGTAGTCC
>t0001042_III-7;size=31;
CCTACGGGCGGCAGCAGTAGGGAATATTGGTCAATGGGGGAAACCCTGAACCAGCGACGCCGCGTGAGTGAAGAAGTATT
TCGGTATGTAAAGCTCTATCAGCAGGGACGATAATGACGGTACCTGACTAAGAAGCCCCGGCTAACTACGTGCCAGCAGC
CGCGGTAATACGTAGGGGGCAAGCGTTATCCGGATTTACTGGGTGTAAAGGGAGCGTAGGTGGCCATGCAAGTCAGATGT
GAAATCCCGGGGCTCAACCCCGGAGCTGCATTTGAAACTGCGTAGCTAGAGTGCAGGAGAGGTAAGCGGAATTCCTAGTG
TAGCGGTGAAATGCGTAGATATTAGGAGGAACACCAGTGGCGAAAGCGGCTTGCTGGACTGCAACTGACACTGAGGCTCG
AAAGCGTGGGGAGCAAACAGGATTAGATACCCTTGTAGTCC
>t0000948_III-7;size=30;
CCTACGGGCGGCTGCAGTGAGGAATATTGGTCAATGGGCGAGAGCCTGAACCAGCCATGTCGCGTGGAGGAATAAGGATC
TATGGTTCGTAAACTCCTTTTGCGGGGGGATAAAGTGCGGGACGTGTCCCGCTTTGCAGGTACCCCGCGAATAAGCATCG
GCTAACTCCGTGCCAGCAGCCGCGGTAATACGGAGGATGCGAGCGTTATCCGGATTTATTGGGTTTAAAGGGTGCGTAGG
CGGCCCCTTAAGTCGGCGGTGAAATTTCCGGGCTCAACCCGGTCACTGCCGTCGAAACTGGGGGGCTTGAGTGCGTTTGG
GGTGGCTGGAATGTGCGGTGTAGCGGTGAAATGCATAGATATCGCACAGAACGCCGATCGCGGAGGCAGGTCACCAAGCC
GCAACTGACGCTGAGGCACGAAAGCGCGGGGATCGAACAGGATTAGATACCCTAGTAGTCC
>t0000205_III-7;size=30;
CCTACGGGAGGCTGCAGTAGGGAATATTGCACAATGGGGGGAACCCTGATGCAGCAACGCCACGTGTGGGAAGAAGCATT
TCGGTGTGTAAACCACTGTCGTGAGGGAATAATGCTTGGTCTCGGCCAAGTTGAATGTACCTCGAAAGGAAGCACCGGCA
AACTTCGTGCCAGCAGCCGCGGTAATACGAGGGGTGCAAGCGTTGTTCGGAATCACTGGGCGTAAAGGGAGCGTAGGCGG
AGACGCAAGCAGTCTGTACAATACCGGGGCCCAACCCCGGACCTGCAGACTGGACTGTGTCTCTTGGATAGTTCAGGGGC
AGGCGGAATTCCTGGTGTAGCGGTGGAATGCGTAGAGATCAGGAAGAACACCGATGGCGAAGGCAGCCTGCTGGGGACTC
ATCGACGCTGAGGCTCGAAAGTGCGGGTAGCAAACAGGATTAGATACCCCAGTAGTCC
>t0001523_III-7;size=30;
CCTACGGGAGGCAGCAGTAGGGAATATTGGTCAATGGGGGAAACCCTGAACCAGCGACGCCGCGTGAGTGAAGAAGTATT
TCGGTATGTAAAGCTCTATCAGCAGGGACGATAATGACGGTACCTGACTAAGAAGCCCCGGCTAACTACGTGCCAGCAGC
CGCGGTAATACGTAGGGGGCAAGCGTTATCCGGATTTACTGGGTGTAAAGGGAGCGTAGGTGGCCATGCAAGTCAGATGT
GAAATCCCGGGGCTCAACCCCGGAGCTGCATTTGAAACTGCGTAGCTAGAGTGCAGGAGAGGTAAGCGGAATTCCTAGTG
TAGCGGTGAAATGCGTAGATATTAGGAGGAACACCAGTGGCGAAAGCGGCTTGCTGGACTGCAACTGACACTGAGGCTCG
AAAGCGTGGGGAGCAAACAGGATTAGATACCCGAGTAGTCC
>t0003246_III-7;size=29;
CCTACGGGGGGCTGCAGTAGGGAATATTGGTCAATGGGGGAAACCCTGAACCAGCGACGCCGCGTGAGTGAAGAAGTATT
TCGGTATGTAAAGCTCTATCAGCAGGGACGATAATGACGGTACCTGACTAAGAAGCCCCGGCTAACTACGTGCCAGCAGC
CGCGGTAATACGTAGGGGGCAAGCGTTATCCGGATTTACTGGGTGTAAAGGGAGCGTAGGTGGCCATGCAAGTCAGATGT
GAAATCCCGGGGCTCAACCCCGGAGCTGCATTTGAAACTGCGTAGCTAGAGTGCAGGAGAGGTAAGCGGAATTCCTAGTG
TAGCGGTGAAATGCGTAGATATTAGGAGGAACACCAGTGGCGAAAGCGGCTTGCTGGACTGCAACTGACACTGAGGCTCG
AAAGCGTGGGGAGCAAACAGGATTAGATACCCTGGTAGTCC
>t0000351_III-7;size=29;
CCTACGGGAGGCAGCAGTAGGGAATATTGGTCAATGGGGGAAACCCTGAACCAGCGACGCCGCGTGAGTGAAGAAGTATT
TCGGTATGTAAAGCTCTATCAGCAGGGACGATAATGACGGTACCTGACTAAGAAGCCCCGGCTAACTACGTGCCAGCAGC
CGCGGTAATACGTAGGGGGCAAGCGTTATCCGGATTTACTGGGTGTAAAGGGAGCGTAGGTGGCCATGCAAGTCAGATGT
GAAATCCCGGGGCTCAACCCCGGAGCTGCATTTGAAACTGCGTAGCTAGAGTGCAGGAGAGGTAAGCGGAATTCCTAGTG
TAGCGGTGAAATGCGTAGATATTAGGAGGAACACCAGTGGCGAAAGCGGCTTGCTGGACTGCAACTGACACTGAGGCTCG
AAAGCGTGGGGAGCAAACAGGATTAGATACCCCAGTAGTCC
>t0002427_III-7;size=29;
CCTACGGGAGGCTGCAGTGAGGAATATTGGTCAATGGGCGAGAGCCTGAACCAGCCATGTCGCGTGGAGGAATAAGGATC
TATGGTTCGTAAACTCCTTTTGCGGGGGGATAAAGTGCGGGACGTGTCCCGCTTTGCAGGTACCCCGCGAATAAGCATCG
GCTAACTCCGTGCCAGCAGCCGCGGTAATACGGAGGATGCGAGCGTTATCCGGATTTATTGGGTTTAAAGGGTGCGTAGG
CGGCCCCTTAAGTCGGCGGTGAAATTTCCGGGCTCAACCCGGTCACTGCCGTCGAAACTGGGGGGCTTGAGTGCGTTTGG
GGTGGCTGGAATGTGCGGTGTAGCGGTGAAATGCATAGATATCGCACAGAACGCCGATCGCGGAGGCAGGTCACCAAGCC
GCAACTGACGCTGAGGCACGAAAGCGCGGGGATCGAACAGGATTAGATACCCTAGTAGTCC
>t0006311_III-7;size=28;
CCTACGGGGGGCAGCAGTAGGGAATATTGGTCAATGGGGGAAACCCTGAACCAGCGACGCCGCGTGAGTGAAGAAGTATT
TCGGTATGTAAAGCTCTATCAGCAGGGACGATAATGACGGTACCTGACTAAGAAGCCCCGGCTAACTACGTGCCAGCAGC
CGCGGTAATACGTAGGGGGCAAGCGTTATCCGGATTTACTGGGTGTAAAGGGAGCGTAGGTGGCCATGCAAGTCAGATGT
GAAATCCCGGGGCTCAACCCCGGAGCTGCATTTGAAACTGCGTAGCTAGAGTGCAGGAGAGGTAAGCGGAATTCCTAGTG
TAGCGGTGAAATGCGTAGATATTAGGAGGAACACCAGTGGCGAAAGCGGCTTGCTGGACTGCAACTGACACTGAGGCTCG
AAAGCGTGGGGAGCAAACAGGATTAGATACCCGAGTAGTCC
>t0006922_III-7;size=28;
CCTACGGGCGGCTGCAGTGAGGAATATTGGTCAATGGGCGAGAGCCTGAACCAGCCATGTCGCGTGGAGGAATAAGGATC
TATGGTTCGTAAACTCCTTTTGCGGGGGGATAAAGTGCGGGACGTGTCCCGCTTTGCAGGTACCCCGCGAATAAGCATCG
GCTAACTCCGTGCCAGCAGCCGCGGTAATACGGAGGATGCGAGCGTTATCCGGATTTATTGGGTTTAAAGGGTGCGTAGG
CGGCCCCTTAAGTCGGCGGTGAAATTTCCGGGCTCAACCCGGTCACTGCCGTCGAAACTGGGGGGCTTGAGTGCGTTTGG
GGTGGCTGGAATGTGCGGTGTAGCGGTGAAATGCATAGATATCGCACAGAACGCCGATCGCGGAGGCAGGTCACCAAGCC
GCAACTGACGCTGAGGCACGAAAGCGCGGGGATCGAACAGGATTAGATACCCCAGTAGTCC
>t0000273_III-7;size=28;
CCTACGGGGGGCTGCAGTAGGGAATATTGCACAATGGGGGGAACCCTGATGCAGCAACGCCACGTGTGGGAAGAAGCATT
TCGGTGTGTAAACCACTGTCGTGAGGGAATAATGCTTGGTCTCGGCCAAGTTGAATGTACCTCGAAAGGAAGCACCGGCA
AACTTCGTGCCAGCAGCCGCGGTAATACGAGGGGTGCAAGCGTTGTTCGGAATCACTGGGCGTAAAGGGAGCGTAGGCGG
AGACGCAAGCAGTCTGTACAATACCGGGGCCCAACCCCGGACCTGCAGACTGGACTGTGTCTCTTGGATAGTTCAGGGGC
AGGCGGAATTCCTGGTGTAGCGGTGGAATGCGTAGAGATCAGGAAGAACACCGATGGCGAAGGCAGCCTGCTGGGGACTC
ATCGACGCTGAGGCTCGAAAGTGCGGGTAGCAAACAGGATTAGATACCCCTGTAGTCC
>t0006421_III-7;size=28;
CCTACGGGCGGCAGCAGTAGGGAATATTGGTCAATGGGGGAAACCCTGAACCAGCGACGCCGCGTGAGTGAAGAAGTATT
TCGGTATGTAAAGCTCTATCAGCAGGGACGATAATGACGGTACCTGACTAAGAAGCCCCGGCTAACTACGTGCCAGCAGC
CGCGGTAATACGTAGGGGGCAAGCGTTATCCGGATTTACTGGGTGTAAAGGGAGCGTAGGTGGCCATGCAAGTCAGATGT
GAAATCCCGGGGCTCAACCCCGGAGCTGCATTTGAAACTGCGTAGCTAGAGTGCAGGAGAGGTAAGCGGAATTCCTAGTG
TAGCGGTGAAATGCGTAGATATTAGGAGGAACACCAGTGGCGAAAGCGGCTTGCTGGACTGCAACTGACACTGAGGCTCG
AAAGCGTGGGGAGCAAACAGGATTAGATACCCTAGTAGTCC
>t0009469_III-7;size=27;
CCTACGGGTGGCTGCAGTAGGGAATATTGGTCAATGGGGGAAACCCTGAACCAGCGACGCCGCGTGAGTGAAGAAGTATT
TCGGTATGTAAAGCTCTATCAGCAGGGACGATAATGACGGTACCTGACTAAGAAGCCCCGGCTAACTACGTGCCAGCAGC
CGCGGTAATACGTAGGGGGCAAGCGTTATCCGGATTTACTGGGTGTAAAGGGAGCGTAGGTGGCCATGCAAGTCAGATGT
GAAATCCCGGGGCTCAACCCCGGAGCTGCATTTGAAACTGCGTAGCTAGAGTGCAGGAGAGGTAAGCGGAATTCCTAGTG
TAGCGGTGAAATGCGTAGATATTAGGAGGAACACCAGTGGCGAAAGCGGCTTGCTGGACTGCAACTGACACTGAGGCTCG
AAAGCGTGGGGAGCAAACAGGATTAGATACCCTAGTAGTCC
>t0000339_III-7;size=27;
CCTACGGGTGGCTGCAGTAGGGAATATTGGTCAATGGGGGAAACCCTGAACCAGCGACGCCGCGTGAGTGAAGAAGTATT
TCGGTATGTAAAGCTCTATCAGCAGGGACGATAATGACGGTACCTGACTAAGAAGCCCCGGCTAACTACGTGCCAGCAGC
CGCGGTAATACGTAGGGGGCAAGCGTTATCCGGATTTACTGGGTGTAAAGGGAGCGTAGGTGGCCATGCAAGTCAGATGT
GAAATCCCGGGGCTCAACCCCGGAGCTGCATTTGAAACTGCGTAGCTAGAGTGCAGGAGAGGTAAGCGGAATTCCTAGTG
TAGCGGTGAAATGCGTAGATATTAGGAGGAACACCAGTGGCGAAAGCGGCTTGCTGGACTGCAACTGACACTGAGGCTCG
AAAGCGTGGGGAGCAAACAGGATTAGATACCCCAGTAGTCC
>t0000711_III-7;size=27;
CCTACGGGCGGCTGCAGTGAGGAATATTGGTCAATGGACGGAAGTCTGAACCAGCCAAGTCGCGTGCGGGACGAAGGCCC
TACGGGTCGTAAACCGCTTTTGTACGGGAATAAAGTCACCCACGCGTGGGTGTTTGTAGGTACCGTAAGAATAAGGATCG
GCTAACTCCGTGCCAGCAGCCGCGGTAATACGGAGGATCCGAGCGTTATCCGGATTTATTGGGTTTAAAGGGTGCGCAGG
CGGGCTGCTAAGTCTCCGGTGAAATGTCAGGGCTCAACCTTGGCACTGCCGGAGATACTGGCGGCCTTGAGAGTGGCGGA
GGTTTCCGGAATGTGTGGTGTAGCGGTGAAATGCATAGATATCACACAGAACACCGATTGCGAAGGCAGGAGACCATACC
ATATCTGACGCTCAGGCACGAAAGCGTGGGGATCGAACAGGATTAGATACCCTAGTAGTCC
>t0009558_III-7;size=26;
CCTACGGGTGGCAGCAGTAGGGAATATTGCACAATGGGGGGAACCCTGATGCAGCAACGCCACGTGTGGGAAGAAGCATT
TCGGTGTGTAAACCACTGTCGTGAGGGAATAATGCTTGGTCTCGGCCAAGTTGAATGTACCTCGAAAGGAAGCACCGGCA
AACTTCGTGCCAGCAGCCGCGGTAATACGAGGGGTGCAAGCGTTGTTCGGAATCACTGGGCGTAAAGGGAGCGTAGGCGG
AGACGCAAGCAGTCTGTACAATACCGGGGCCCAACCCCGGACCTGCAGACTGGACTGTGTCTCTTGGATAGTTCAGGGGC
AGGCGGAATTCCTGGTGTAGCGGTGGAATGCGTAGAGATCAGGAAGAACACCGATGGCGAAGGCAGCCTGCTGGGGACTC
ATCGACGCTGAGGCTCGAAAGTGCGGGTAGCAAACAGGATTAGATACCCTAGTAGTCC
>t0004851_III-7;size=26;
CCTACGGGGGGCTGCAGTAGGGAATATTGGTCAATGGGGGAAACCCTGAACCAGCGACGCCGCGTGAGTGAAGAAGTATT
TCGGTATGTAAAGCTCTATCAGCAGGGACGATAATGACGGTACCTGACTAAGAAGCCCCGGCTAACTACGTGCCAGCAGC
CGCGGTAATACGTAGGGGGCAAGCGTTATCCGGATTTACTGGGTGTAAAGGGAGCGTAGGTGGCCATGCAAGTCAGATGT
GAAATCCCGGGGCTCAACCCCGGAGCTGCATTTGAAACTGCGTAGCTAGAGTGCAGGAGAGGTAAGCGGAATTCCTAGTG
TAGCGGTGAAATGCGTAGATATTAGGAGGAACACCAGTGGCGAAAGCGGCTTGCTGGACTGCAACTGACACTGAGGCTCG
AAAGCGTGGGGAGCAAACAGGATTAGATACCCGTGTAGTCC
>t0001691_III-7;size=26;
CCTACGGGGGGCTGCAGTGAGGAATATTGGTCAATGGGCGGAAGCCTGAACCAGCCAAGTCGCGTGAGGGAAGACGGCCC
TACGGGTTGTAAACCTCTTTTTCGGGGGAATAAAGTTCGCCACGCGTGGCGTTTTGCATGTACCCCGCGAATAAGGATCG
GCTAACTCCGTGCCAGCAGCCGCGGTAATACGGAGGATCCGAGTGTTATCCGGATTTATTGGGTTTAAAGGGTGCGTAGG
CGGGATGTCAAGTCAGTGGTGAAATGGTGCGGCTCAACCGTAGCATTGCCGTTGAAACTGGCGTCCTTGAGTGCGAATGA
GGTACGCGGAACGTGTCATGTAGCGGTGAAATGCATAGATATGACACAGAACACCGATTGCGAAGGCAGCGTACTGGGAC
GCGACTGACGCTGAGGCACGAAAGTGCGGGGATCGAACAGGATTAGATACCCCAGTAGTCC
>t0007600_III-7;size=26;
CCTACGGGGGGCTGCAGTGAGGAATATTGGTCAATGGACGGAAGTCTGAACCAGCCAAGTCGCGTGCGGGACGAAGGCCC
TACGGGTCGTAAACCGCTTTTGTACGGGAATAAAGTCACCCACGCGTGGGTGTTTGTAGGTACCGTAAGAATAAGGATCG
GCTAACTCCGTGCCAGCAGCCGCGGTAATACGGAGGATCCGAGCGTTATCCGGATTTATTGGGTTTAAAGGGTGCGCAGG
CGGGCTGCTAAGTCTCCGGTGAAATGTCAGGGCTCAACCTTGGCACTGCCGGAGATACTGGCGGCCTTGAGAGTGGCGGA
GGTTTCCGGAATGTGTGGTGTAGCGGTGAAATGCATAGATATCACACAGAACACCGATTGCGAAGGCAGGAGACCATACC
ATATCTGACGCTCAGGCACGAAAGCGTGGGGATCGAACAGGATTAGATACCCGAGTAGTCC
>t0000722_III-7;size=26;
CCTACGGGAGGCAGCAGTAGGGAATATTGGTCAATGGGGGAAACCCTGAACCAGCGACGCCGCGTGAGTGAAGAAGTATT
TCGGTATGTAAAGCTCTATCAGCAGGGACGATAATGACGGTACCTGACTAAGAAGCCCCGGCTAACTACGTGCCAGCAGC
CGCGGTAATACGTAGGGGGCAAGCGTTATCCGGATTTACTGGGTGTAAAGGGAGCGTAGGTGGCCATGCAAGTCAGATGT
GAAATCCCGGGGCTCAACCCCGGAGCTGCATTTGAAACTGCGTAGCTAGAGTGCAGGAGAGGTAAGCGGAATTCCTAGTG
TAGCGGTGAAATGCGTAGATATTAGGAGGAACACCAGTGGCGAAAGCGGCTTGCTGGACTGCAACTGACACTGAGGCTCG
AAAGCGTGGGGAGCAAACAGGATTAGATACCCTAGTAGTCC
>t0009070_III-7;size=26;
CCTACGGGAGGCTGCAGTGAGGAATATTGGTCAATGGACGAGAGTCTGAACCAGCCAAGTAGCGTGCAGGATGACGGCCC
TATGGGTTGTAAACTGCTTTTGTACGGGAATAAAGTGACCTACGTGTAGGTTTTTGCATGTACCGTAAGAATAAGGACCG
GCTAATTCCGTGCCAGCAGCCGCGGTAATACGGAAGGTCCGGGCGTTATCCGGATTTATTGGGTTTAAAGGGAGCGTAGG
CCGTGCTTTAAGCGTGTTGTGAAATGTAGGCGCCCAACGTCTGCACTGCAGCGCGAACTGGAGCACTTGAGTACGCAGGA
AGTAGGCGGAATTCGTCGTGTAGCGGTGAAATGCTTAGATATGACGAAGAACTCCGATTGGGAAGCCAGCTTACTGTAGC
GCCACTGACGCTGATGCTCGAAAGCGTGGGTATCGAACAGGATTAGATACCCCAGTAGTCC
>t0002093_III-7;size=26;
CCTACGGGAGGCAGCAGTAGGGAATATTGCACAATGGGGGGAACCCTGATGCAGCAACGCCACGTGTGGGAAGAAGCATT
TCGGTGTGTAAACCACTGTCGTGAGGGAATAATGCTTGGTCTCGGCCAAGTTGAATGTACCTCGAAAGGAAGCACCGGCA
AACTTCGTGCCAGCAGCCGCGGTAATACGAGGGGTGCAAGCGTTGTTCGGAATCACTGGGCGTAAAGGGAGCGTAGGCGG
AGACGCAAGCAGTCTGTACAATACCGGGGCCCAACCCCGGACCTGCAGACTGGACTGTGTCTCTTGGATAGTTCAGGGGC
AGGCGGAATTCCTGGTGTAGCGGTGGAATGCGTAGAGATCAGGAAGAACACCGATGGCGAAGGCAGCCTGCTGGGGACTC
ATCGACGCTGAGGCTCGAAAGTGCGGGTAGCAAACAGGATTAGATACCCCAGTAGTCC
>t0007775_III-7;size=26;
CCTACGGGAGGCTGCAGTGAGGAATATTGGTCAATGGGCGAGAGCCTGAACCAGCCATGTCGCGTGGAGGAATAAGGATC
TATGGTTCGTAAACTCCTTTTGCGGGGGGATAAAGTGCGGGACGTGTCCCGCTTTGCAGGTACCCCGCGAATAAGCATCG
GCTAACTCCGTGCCAGCAGCCGCGGTAATACGGAGGATGCGAGCGTTATCCGGATTTATTGGGTTTAAAGGGTGCGTAGG
CGGCCCCTTAAGTCGGCGGTGAAATTTCCGGGCTCAACCCGGTCACTGCCGTCGAAACTGGGGGGCTTGAGTGCGTTTGG
GGTGGCTGGAATGTGCGGTGTAGCGGTGAAATGCATAGATATCGCACAGAACGCCGATCGCGGAGGCAGGTCACCAAGCC
GCAACTGACGCTGAGGCACGAAAGCGCGGGGATCGAACAGGATTAGATACCCCAGTAGTCC
>t0001786_III-7;size=26;
CCTACGGGAGGCTGCAGTAGGGAATATTGGTCAATGGGGGAAACCCTGAACCAGCGACGCCGCGTGAGTGAAGAAGTATT
TCGGTATGTAAAGCTCTATCAGCAGGGACGATAATGACGGTACCTGACTAAGAAGCCCCGGCTAACTACGTGCCAGCAGC
CGCGGTAATACGTAGGGGGCAAGCGTTATCCGGATTTACTGGGTGTAAAGGGAGCGTAGGTGGCCATGCAAGTCAGATGT
GAAATCCCGGGGCTCAACCCCGGAGCTGCATTTGAAACTGCGTAGCTAGAGTGCAGGAGAGGTAAGCGGAATTCCTAGTG
TAGCGGTGAAATGCGTAGATATTAGGAGGAACACCAGTGGCGAAAGCGGCTTGCTGGACTGCAACTGACACTGAGGCTCG
AAAGCGTGGGGAGCAAACAGGATTAGATACCCGAGTAGTCC
>t0000458_III-7;size=25;
CCTACGGGCGGCTGCAGTAGGGAATATTGGTCAATGGGGGAAACCCTGAACCAGCGACGCCGCGTGAGTGAAGAAGTATT
TCGGTATGTAAAGCTCTATCAGCAGGGACGATAATGACGGTACCTGACTAAGAAGCCCCGGCTAACTACGTGCCAGCAGC
CGCGGTAATACGTAGGGGGCAAGCGTTATCCGGATTTACTGGGTGTAAAGGGAGCGTAGGTGGCCATGCAAGTCAGATGT
GAAATCCCGGGGCTCAACCCCGGAGCTGCATTTGAAACTGCGTAGCTAGAGTGCAGGAGAGGTAAGCGGAATTCCTAGTG
TAGCGGTGAAATGCGTAGATATTAGGAGGAACACCAGTGGCGAAAGCGGCTTGCTGGACTGCAACTGACACTGAGGCTCG
AAAGCGTGGGGAGCAAACAGGATTAGATACCCTGGTAGTCC
>t0003181_III-7;size=25;
CCTACGGGAGGCAGCAGTAGGGAATATTGGTCAATGGGGGAAACCCTGAACCAGCGACGCCGCGTGAGTGAAGAAGTATT
TCGGTATGTAAAGCTCTATCAGCAGGGACGATAATGACGGTACCTGACTAAGAAGCCCCGGCTAACTACGTGCCAGCAGC
CGCGGTAATACGTAGGGGGCAAGCGTTATCCGGATTTACTGGGTGTAAAGGGAGCGTAGGTGGCCATGCAAGTCAGATGT
GAAATCCCGGGGCTCAACCCCGGAGCTGCATTTGAAACTGCGTAGCTAGAGTGCAGGAGAGGTAAGCGGAATTCCTAGTG
TAGCGGTGAAATGCGTAGATATTAGGAGGAACACCAGTGGCGAAAGCGGCTTGCTGGACTGCAACTGACACTGAGGCTCG
AAAGCGTGGGGAGCAAACAGGATTAGATACCCTGGTAGTCC
>t0001900_III-7;size=25;
CCTACGGGAGGCTGCAGTAGGGAATATTGGTCAATGGGGGAAACCCTGAACCAGCGACGCCGCGTGAGTGAAGAAGTATT
TCGGTATGTAAAGCTCTATCAGCAGGGACGATAATGACGGTACCTGACTAAGAAGCCCCGGCTAACTACGTGCCAGCAGC
CGCGGTAATACGTAGGGGGCAAGCGTTATCCGGATTTACTGGGTGTAAAGGGAGCGTAGGTGGCCATGCAAGTCAGATGT
GAAATCCCGGGGCTCAACCCCGGAGCTGCATTTGAAACTGCGTAGCTAGAGTGCAGGAGAGGTAAGCGGAATTCCTAGTG
TAGCGGTGAAATGCGTAGATATTAGGAGGAACACCAGTGGCGAAAGCGGCTTGCTGGACTGCAACTGACACTGAGGCTCG
AAAGCGTGGGGAGCAAACAGGATTAGATACCCTTGTAGTCC
>t0000414_III-7;size=25;
CCTACGGGGGGCTGCAGTAGGGAATATTGCACAATGGGGGGAACCCTGATGCAGCAACGCCACGTGTGGGAAGAAGCATT
TCGGTGTGTAAACCACTGTCGTGAGGGAATAATGCTTGGTCTCGGCCAAGTTGAATGTACCTCGAAAGGAAGCACCGGCA
AACTTCGTGCCAGCAGCCGCGGTAATACGAGGGGTGCAAGCGTTGTTCGGAATCACTGGGCGTAAAGGGAGCGTAGGCGG
AGACGCAAGCAGTCTGTACAATACCGGGGCCCAACCCCGGACCTGCAGACTGGACTGTGTCTCTTGGATAGTTCAGGGGC
AGGCGGAATTCCTGGTGTAGCGGTGGAATGCGTAGAGATCAGGAAGAACACCGATGGCGAAGGCAGCCTGCTGGGGACTC
ATCGACGCTGAGGCTCGAAAGTGCGGGTAGCAAACAGGATTAGATACCCGTGTAGTCC
>t0005353_III-7;size=25;
CCTACGGGCGGCTGCAGTAGGGAATATTGCACAATGGGGGGAACCCTGATGCAGCAACGCCACGTGTGGGAAGAAGCATT
TCGGTGTGTAAACCACTGTCGTGAGGGAATAATGCTTGGTCTCGGCCAAGTTGAATGTACCTCGAAAGGAAGCACCGGCA
AACTTCGTGCCAGCAGCCGCGGTAATACGAGGGGTGCAAGCGTTGTTCGGAATCACTGGGCGTAAAGGGAGCGTAGGCGG
AGACGCAAGCAGTCTGTACAATACCGGGGCCCAACCCCGGACCTGCAGACTGGACTGTGTCTCTTGGATAGTTCAGGGGC
AGGCGGAATTCCTGGTGTAGCGGTGGAATGCGTAGAGATCAGGAAGAACACCGATGGCGAAGGCAGCCTGCTGGGGACTC
ATCGACGCTGAGGCTCGAAAGTGCGGGTAGCAAACAGGATTAGATACCCGAGTAGTCC
>t0010742_III-7;size=24;
CCTACGGGTGGCTGCAGTAGGGAATATTGCACAATGGGGGGAACCCTGATGCAGCAACGCCACGTGTGGGAAGAAGCATT
TCGGTGTGTAAACCACTGTCGTGAGGGAATAATGCTTGGTCTCGGCCAAGTTGAATGTACCTCGAAAGGAAGCACCGGCA
AACTTCGTGCCAGCAGCCGCGGTAATACGAGGGGTGCAAGCGTTGTTCGGAATCACTGGGCGTAAAGGGAGCGTAGGCGG
AGACGCAAGCAGTCTGTACAATACCGGGGCCCAACCCCGGACCTGCAGACTGGACTGTGTCTCTTGGATAGTTCAGGGGC
AGGCGGAATTCCTGGTGTAGCGGTGGAATGCGTAGAGATCAGGAAGAACACCGATGGCGAAGGCAGCCTGCTGGGGACTC
ATCGACGCTGAGGCTCGAAAGTGCGGGTAGCAAACAGGATTAGATACCCCAGTAGTCC
>t0003813_III-7;size=24;
CCTACGGGAGGCTGCAGTAGGGAATATTGCACAATGGGGGGAACCCTGATGCAGCAACGCCACGTGTGGGAAGAAGCATT
TCGGTGTGTAAACCACTGTCGTGAGGGAATAATGCTTGGTCTCGGCCAAGTTGAATGTACCTCGAAAGGAAGCACCGGCA
AACTTCGTGCCAGCAGCCGCGGTAATACGAGGGGTGCAAGCGTTGTTCGGAATCACTGGGCGTAAAGGGAGCGTAGGCGG
AGACGCAAGCAGTCTGTACAATACCGGGGCCCAACCCCGGACCTGCAGACTGGACTGTGTCTCTTGGATAGTTCAGGGGC
AGGCGGAATTCCTGGTGTAGCGGTGGAATGCGTAGAGATCAGGAAGAACACCGATGGCGAAGGCAGCCTGCTGGGGACTC
ATCGACGCTGAGGCTCGAAAGTGCGGGTAGCAAACAGGATTAGATACCCTTGTAGTCC
>t0001077_III-7;size=24;
CCTACGGGCGGCTGCAGTGAGGAATATTGGTCAATGGGCGAGAGCCTGAACCAGCCATGTCGCGTGGAGGAATAAGGATC
TATGGTTCGTAAACTCCTTTTGCGGGGGGATAAAGTGCGGGACGTGTCCCGCTTTGCAGGTACCCCGCGAATAAGCATCG
GCTAACTCCGTGCCAGCAGCCGCGGTAATACGGAGGATGCGAGCGTTATCCGGATTTATTGGGTTTAAAGGGTGCGTAGG
CGGCCCCTTAAGTCGGCGGTGAAATTTCCGGGCTCAACCCGGTCACTGCCGTCGAAACTGGGGGGCTTGAGTGCGTTTGG
GGTGGCTGGAATGTGCGGTGTAGCGGTGAAATGCATAGATATCGCACAGAACGCCGATCGCGGAGGCAGGTCACCAAGCC
GCAACTGACGCTGAGGCACGAAAGCGCGGGGATCGAACAGGATTAGATACCCTGGTAGTCC
>t0002971_III-7;size=24;
CCTACGGGGGGCTGCAGTAGGGAATATTGGTCAATGGGGGAAACCCTGAACCAGCGACGCCGCGTGAGTGAAGAAGTATT
TCGGTATGTAAAGCTCTATCAGCAGGGACGATAATGACGGTACCTGACTAAGAAGCCCCGGCTAACTACGTGCCAGCAGC
CGCGGTAATACGTAGGGGGCAAGCGTTATCCGGATTTACTGGGTGTAAAGGGAGCGTAGGTGGCCATGCAAGTCAGATGT
GAAATCCCGGGGCTCAACCCCGGAGCTGCATTTGAAACTGCGTAGCTAGAGTGCAGGAGAGGTAAGCGGAATTCCTAGTG
TAGCGGTGAAATGCGTAGATATTAGGAGGAACACCAGTGGCGAAAGCGGCTTGCTGGACTGCAACTGACACTGAGGCTCG
AAAGCGTGGGGAGCAAACAGGATTAGATACCCCGGTAGTCC
>t0004514_III-7;size=24;
CCTACGGGGGGCTGCAGTGAGGAATATTGGTCAATGGGCGAGAGCCTGAACCAGCCATGTCGCGTGGAGGAATAAGGATC
TATGGTTCGTAAACTCCTTTTGCGGGGGGATAAAGTGCGGGACGTGTCCCGCTTTGCAGGTACCCCGCGAATAAGCATCG
GCTAACTCCGTGCCAGCAGCCGCGGTAATACGGAGGATGCGAGCGTTATCCGGATTTATTGGGTTTAAAGGGTGCGTAGG
CGGCCCCTTAAGTCGGCGGTGAAATTTCCGGGCTCAACCCGGTCACTGCCGTCGAAACTGGGGGGCTTGAGTGCGTTTGG
GGTGGCTGGAATGTGCGGTGTAGCGGTGAAATGCATAGATATCGCACAGAACGCCGATCGCGGAGGCAGGTCACCAAGCC
GCAACTGACGCTGAGGCACGAAAGCGCGGGGATCGAACAGGATTAGATACCCTAGTAGTCC
>t0003564_III-7;size=24;
CCTACGGGGGGCTGCAGTGAGGAATATTGGTCAATGGACGGAAGTCTGAACCAGCCAAGTCGCGTGCGGGACGAAGGCCC
TACGGGTCGTAAACCGCTTTTGTACGGGAATAAAGTCACCCACGCGTGGGTGTTTGTAGGTACCGTAAGAATAAGGATCG
GCTAACTCCGTGCCAGCAGCCGCGGTAATACGGAGGATCCGAGCGTTATCCGGATTTATTGGGTTTAAAGGGTGCGCAGG
CGGGCTGCTAAGTCTCCGGTGAAATGTCAGGGCTCAACCTTGGCACTGCCGGAGATACTGGCGGCCTTGAGAGTGGCGGA
GGTTTCCGGAATGTGTGGTGTAGCGGTGAAATGCATAGATATCACACAGAACACCGATTGCGAAGGCAGGAGACCATACC
ATATCTGACGCTCAGGCACGAAAGCGTGGGGATCGAACAGGATTAGATACCCTGGTAGTCC
>t0024398_III-7;size=24;
CCTACGGGGGGCAGCAGTAGGGAATATTGCACAATGGGGGGAACCCTGATGCAGCAACGCCACGTGTGGGAAGAAGCATT
TCGGTGTGTAAACCACTGTCGTGAGGGAATAATGCTTGGTCTCGGCCAAGTTGAATGTACCTCGAAAGGAAGCACCGGCA
AACTTCGTGCCAGCAGCCGCGGTAATACGAGGGGTGCAAGCGTTGTTCGGAATCACTGGGCGTAAAGGGAGCGTAGGCGG
AGACGCAAGCAGTCTGTACAATACCGGGGCCCAACCCCGGACCTGCAGACTGGACTGTGTCTCTTGGATAGTTCAGGGGC
AGGCGGAATTCCTGGTGTAGCGGTGGAATGCGTAGAGATCAGGAAGAACACCGATGGCGAAGGCAGCCTGCTGGGGACTC
ATCGACGCTGAGGCTCGAAAGTGCGGGTAGCAAACAGGATTAGATACCCCAGTAGTCC
>t0000616_III-7;size=23;
CCTACGGGAGGCTGCAGTAGGGAATATTGCACAATGGGGGGAACCCTGATGCAGCAACGCCACGTGTGGGAAGAAGCATT
TCGGTGTGTAAACCACTGTCGTGAGGGAATAATGCTTGGTCTCGGCCAAGTTGAATGTACCTCGAAAGGAAGCACCGGCA
AACTTCGTGCCAGCAGCCGCGGTAATACGAGGGGTGCAAGCGTTGTTCGGAATCACTGGGCGTAAAGGGAGCGTAGGCGG
AGACGCAAGCAGTCTGTACAATACCGGGGCCCAACCCCGGACCTGCAGACTGGACTGTGTCTCTTGGATAGTTCAGGGGC
AGGCGGAATTCCTGGTGTAGCGGTGGAATGCGTAGAGATCAGGAAGAACACCGATGGCGAAGGCAGCCTGCTGGGGACTC
ATCGACGCTGAGGCTCGAAAGTGCGGGTAGCAAACAGGATTAGATACCCCTGTAGTCC
>t0000383_III-7;size=23;
CCTACGGGCGGCTGCAGTAGGGAATATTGCACAATGGGGGGAACCCTGATGCAGCAACGCCACGTGTGGGAAGAAGCATT
TCGGTGTGTAAACCACTGTCGTGAGGGAATAATGCTTGGTCTCGGCCAAGTTGAATGTACCTCGAAAGGAAGCACCGGCA
AACTTCGTGCCAGCAGCCGCGGTAATACGAGGGGTGCAAGCGTTGTTCGGAATCACTGGGCGTAAAGGGAGCGTAGGCGG
AGACGCAAGCAGTCTGTACAATACCGGGGCCCAACCCCGGACCTGCAGACTGGACTGTGTCTCTTGGATAGTTCAGGGGC
AGGCGGAATTCCTGGTGTAGCGGTGGAATGCGTAGAGATCAGGAAGAACACCGATGGCGAAGGCAGCCTGCTGGGGACTC
ATCGACGCTGAGGCTCGAAAGTGCGGGTAGCAAACAGGATTAGATACCCTTGTAGTCC
>t0000730_III-7;size=23;
CCTACGGGAGGCTGCAGTGAGGAATATTGGTCAATGGACGGAAGTCTGAACCAGCCAAGTCGCGTGCGGGACGAAGGCCC
TACGGGTCGTAAACCGCTTTTGTACGGGAATAAAGTCACCCACGCGTGGGTGTTTGTAGGTACCGTAAGAATAAGGATCG
GCTAACTCCGTGCCAGCAGCCGCGGTAATACGGAGGATCCGAGCGTTATCCGGATTTATTGGGTTTAAAGGGTGCGCAGG
CGGGCTGCTAAGTCTCCGGTGAAATGTCAGGGCTCAACCTTGGCACTGCCGGAGATACTGGCGGCCTTGAGAGTGGCGGA
GGTTTCCGGAATGTGTGGTGTAGCGGTGAAATGCATAGATATCACACAGAACACCGATTGCGAAGGCAGGAGACCATACC
ATATCTGACGCTCAGGCACGAAAGCGTGGGGATCGAACAGGATTAGATACCCGTGTAGTCC
>t0005624_III-7;size=23;
CCTACGGGCGGCTGCAGTAGGGAATATTGGTCAATGGGGGAAACCCTGAACCAGCGACGCCGCGTGAGTGAAGAAGTATT
TCGGTATGTAAAGCTCTATCAGCAGGGACGATAATGACGGTACCTGACTAAGAAGCCCCGGCTAACTACGTGCCAGCAGC
CGCGGTAATACGTAGGGGGCAAGCGTTATCCGGATTTACTGGGTGTAAAGGGAGCGTAGGTGGCCATGCAAGTCAGATGT
GAAATCCCGGGGCTCAACCCCGGAGCTGCATTTGAAACTGCGTAGCTAGAGTGCAGGAGAGGTAAGCGGAATTCCTAGTG
TAGCGGTGAAATGCGTAGATATTAGGAGGAACACCAGTGGCGAAAGCGGCTTGCTGGACTGCAACTGACACTGAGGCTCG
AAAGCGTGGGGAGCAAACAGGATTAGATACCCGTGTAGTCC
>t0008361_III-7;size=23;
CCTACGGGTGGCTGCAGTAGGGAATATTGGTCAATGGGGGAAACCCTGAACCAGCGACGCCGCGTGAGTGAAGAAGTATT
TCGGTATGTAAAGCTCTATCAGCAGGGACGATAATGACGGTACCTGACTAAGAAGCCCCGGCTAACTACGTGCCAGCAGC
CGCGGTAATACGTAGGGGGCAAGCGTTATCCGGATTTACTGGGTGTAAAGGGAGCGTAGGTGGCCATGCAAGTCAGATGT
GAAATCCCGGGGCTCAACCCCGGAGCTGCATTTGAAACTGCGTAGCTAGAGTGCAGGAGAGGTAAGCGGAATTCCTAGTG
TAGCGGTGAAATGCGTAGATATTAGGAGGAACACCAGTGGCGAAAGCGGCTTGCTGGACTGCAACTGACACTGAGGCTCG
AAAGCGTGGGGAGCAAACAGGATTAGATACCCTGGTAGTCC
>t0013328_III-7;size=23;
CCTACGGGGGGCTGCAGTGAGGAATATTGGTCAATGGACGGAAGTCTGAACCAGCCAAGTCGCGTGCGGGACGAAGGCCC
TACGGGTCGTAAACCGCTTTTGTACGGGAATAAAGTCACCCACGCGTGGGTGTTTGTAGGTACCGTAAGAATAAGGATCG
GCTAACTCCGTGCCAGCAGCCGCGGTAATACGGAGGATCCGAGCGTTATCCGGATTTATTGGGTTTAAAGGGTGCGCAGG
CGGGCTGCTAAGTCTCCGGTGAAATGTCAGGGCTCAACCTTGGCACTGCCGGAGATACTGGCGGCCTTGAGAGTGGCGGA
GGTTTCCGGAATGTGTGGTGTAGCGGTGAAATGCATAGATATCACACAGAACACCGATTGCGAAGGCAGGAGACCATACC
ATATCTGACGCTCAGGCACGAAAGCGTGGGGATCGAACAGGATTAGATACCCTTGTAGTCC
>t0011875_III-7;size=23;
CCTACGGGGGGCTGCAGTGAGGAATATTGGTCAATGGGCGAGAGCCTGAACCAGCCATGTCGCGTGGAGGAATAAGGATC
TATGGTTCGTAAACTCCTTTTGCGGGGGGATAAAGTGCGGGACGTGTCCCGCTTTGCAGGTACCCCGCGAATAAGCATCG
GCTAACTCCGTGCCAGCAGCCGCGGTAATACGGAGGATGCGAGCGTTATCCGGATTTATTGGGTTTAAAGGGTGCGTAGG
CGGCCCCTTAAGTCGGCGGTGAAATTTCCGGGCTCAACCCGGTCACTGCCGTCGAAACTGGGGGGCTTGAGTGCGTTTGG
GGTGGCTGGAATGTGCGGTGTAGCGGTGAAATGCATAGATATCGCACAGAACGCCGATCGCGGAGGCAGGTCACCAAGCC
GCAACTGACGCTGAGGCACGAAAGCGCGGGGATCGAACAGGATTAGATACCCTTGTAGTCC
>t0012569_III-7;size=23;
CCTACGGGTGGCTGCAGTAGGGAATATTGGTCAATGGGGGAAACCCTGAACCAGCGACGCCGCGTGAGTGAAGAAGTATT
TCGGTATGTAAAGCTCTATCAGCAGGGACGATAATGACGGTACCTGACTAAGAAGCCCCGGCTAACTACGTGCCAGCAGC
CGCGGTAATACGTAGGGGGCAAGCGTTATCCGGATTTACTGGGTGTAAAGGGAGCGTAGGTGGCCATGCAAGTCAGATGT
GAAATCCCGGGGCTCAACCCCGGAGCTGCATTTGAAACTGCGTAGCTAGAGTGCAGGAGAGGTAAGCGGAATTCCTAGTG
TAGCGGTGAAATGCGTAGATATTAGGAGGAACACCAGTGGCGAAAGCGGCTTGCTGGACTGCAACTGACACTGAGGCTCG
AAAGCGTGGGGAGCAAACAGGATTAGATACCCTTGTAGTCC
>t0000736_III-7;size=23;
CCTACGGGGGGCTGCAGTAGGGAATATTGCACAATGGGGGGAACCCTGATGCAGCAACGCCACGTGTGGGAAGAAGCATT
TCGGTGTGTAAACCACTGTCGTGAGGGAATAATGCTTGGTCTCGGCCAAGTTGAATGTACCTCGAAAGGAAGCACCGGCA
AACTTCGTGCCAGCAGCCGCGGTAATACGAGGGGTGCAAGCGTTGTTCGGAATCACTGGGCGTAAAGGGAGCGTAGGCGG
AGACGCAAGCAGTCTGTACAATACCGGGGCCCAACCCCGGACCTGCAGACTGGACTGTGTCTCTTGGATAGTTCAGGGGC
AGGCGGAATTCCTGGTGTAGCGGTGGAATGCGTAGAGATCAGGAAGAACACCGATGGCGAAGGCAGCCTGCTGGGGACTC
ATCGACGCTGAGGCTCGAAAGTGCGGGTAGCAAACAGGATTAGATACCCTGGTAGTCC
>t0013127_III-7;size=23;
CCTACGGGGGGCTGCAGTAGGGAATATTGCACAATGGGGGGAACCCTGATGCAGCAACGCCACGTGTGGGAAGAAGCATT
TCGGTGTGTAAACCACTGTCGTGAGGGAATAATGCTTGGTCTCGGCCAAGTTGAATGTACCTCGAAAGGAAGCACCGGCA
AACTTCGTGCCAGCAGCCGCGGTAATACGAGGGGTGCAAGCGTTGTTCGGAATCACTGGGCGTAAAGGGAGCGTAGGCGG
AGACGCAAGCAGTCTGTACAATACCGGGGCCCAACCCCGGACCTGCAGACTGGACTGTGTCTCTTGGATAGTTCAGGGGC
AGGCGGAATTCCTGGTGTAGCGGTGGAATGCGTAGAGATCAGGAAGAACACCGATGGCGAAGGCAGCCTGCTGGGGACTC
ATCGACGCTGAGGCTCGAAAGTGCGGGTAGCAAACAGGATTAGATACCCGAGTAGTCC
>t0000798_III-7;size=22;
CCTACGGGGGGCTGCAGTAGGGAATATTGGTCAATGGGGGAAACCCTGAACCAGCGACGCCGCGTGAGTGAAGAAGTATT
TCGGTATGTAAAGCTCTATCAGCAGGGACGATAATGACGGTACCTGACTAAGAAGCCCCGGCTAACTACGTGCCAGCAGC
CGCGGTAATACGTAGGGGGCAAGCGTTATCCGGATTTACTGGGTGTAAAGGGAGCGTAGGTGGCCATGCAAGTCAGATGT
GAAATCCCGGGGCTCAACCCCGGAGCTGCATTTGAAACTGCGTAGCTAGAGTGCAGGAGAGGTAAGCGGAATTCCTAGTG
TAGCGGTGAAATGCGTAGATATTAGGAGGAACACCAGTGGCGAAAGCGGCTTGCTGGACTGCAACTGACACTGAGGCTCG
AAAGCGTGGGGAGCAAACAGGATTAGATACCCCTGTAGTCC
>t0006966_III-7;size=22;
CCTACGGGCGGCTGCAGTGAGGAATATTGGTCAATGGGCGGAAGCCTGAACCAGCCAAGTCGCGTGAGGGAAGACGGCCC
TACGGGTTGTAAACCTCTTTTTCGGGGGAATAAAGTTCGCCACGCGTGGCGTTTTGCATGTACCCCGCGAATAAGGATCG
GCTAACTCCGTGCCAGCAGCCGCGGTAATACGGAGGATCCGAGTGTTATCCGGATTTATTGGGTTTAAAGGGTGCGTAGG
CGGGATGTCAAGTCAGTGGTGAAATGGTGCGGCTCAACCGTAGCATTGCCGTTGAAACTGGCGTCCTTGAGTGCGAATGA
GGTACGCGGAACGTGTCATGTAGCGGTGAAATGCATAGATATGACACAGAACACCGATTGCGAAGGCAGCGTACTGGGAC
GCGACTGACGCTGAGGCACGAAAGTGCGGGGATCGAACAGGATTAGATACCCTAGTAGTCC
>t0017447_III-7;size=22;
CCTACGGGTGGCTGCAGTGAGGAATATTGGTCAATGGGCGAGAGCCTGAACCAGCCATGTCGCGTGGAGGAATAAGGATC
TATGGTTCGTAAACTCCTTTTGCGGGGGGATAAAGTGCGGGACGTGTCCCGCTTTGCAGGTACCCCGCGAATAAGCATCG
GCTAACTCCGTGCCAGCAGCCGCGGTAATACGGAGGATGCGAGCGTTATCCGGATTTATTGGGTTTAAAGGGTGCGTAGG
CGGCCCCTTAAGTCGGCGGTGAAATTTCCGGGCTCAACCCGGTCACTGCCGTCGAAACTGGGGGGCTTGAGTGCGTTTGG
GGTGGCTGGAATGTGCGGTGTAGCGGTGAAATGCATAGATATCGCACAGAACGCCGATCGCGGAGGCAGGTCACCAAGCC
GCAACTGACGCTGAGGCACGAAAGCGCGGGGATCGAACAGGATTAGATACCCCAGTAGTCC
>t0007820_III-7;size=22;
CCTACGGGGGGCAGCAGTGAGGAATATTGGTCAATGGGCGAGAGCCTGAACCAGCCATGTCGCGTGGAGGAATAAGGATC
TATGGTTCGTAAACTCCTTTTGCGGGGGGATAAAGTGCGGGACGTGTCCCGCTTTGCAGGTACCCCGCGAATAAGCATCG
GCTAACTCCGTGCCAGCAGCCGCGGTAATACGGAGGATGCGAGCGTTATCCGGATTTATTGGGTTTAAAGGGTGCGTAGG
CGGCCCCTTAAGTCGGCGGTGAAATTTCCGGGCTCAACCCGGTCACTGCCGTCGAAACTGGGGGGCTTGAGTGCGTTTGG
GGTGGCTGGAATGTGCGGTGTAGCGGTGAAATGCATAGATATCGCACAGAACGCCGATCGCGGAGGCAGGTCACCAAGCC
GCAACTGACGCTGAGGCACGAAAGCGCGGGGATCGAACAGGATTAGATACCCTAGTAGTCC
>t0002806_III-7;size=22;
CCTACGGGAGGCTGCAGTGGGGAATATTGGACAATGGGGGAAACCCTGATCCAGCGACGCCGCGTGAGTGAAGAAGTATT
TCGGTATGTAAAGCTCTATCAGCAAGGAAGAAAATGACGGTACTTGACTAAGAAGCTCCGGCTAAATACGTGCCAGCAGC
CGCGGTAATACGTATGGAGCAAGCGTTATCCGGATTTACTGGGTGTAAAGGGAGCGTAGACGGCAAAGCAAGTCTGAAGT
GAAATCCCGGGGCTCAACCCCGGAACTGCTTTGGAAACTGTTTAGCTAGAGTGCAGGAGAGGTAAGCGGAATTCCTAGTG
TAGCGGTGAAATGCGTAGATATTAGGAGGAACACCAGTGGCGAAGGCGGCTTACTGGACTGTAACTGACGTTGAGGCTCG
AAAGCGTGGGGAGCAAACAGGATTAGATACCCCAGTAGTCC
>t0004127_III-7;size=22;
CCTACGGGAGGCTGCAGTGAGGAATATTGGTCAATGGGCGAGAGCCTGAACCAGCCATGTCGCGTGGAGGAATAAGGATC
TATGGTTCGTAAACTCCTTTTGCGGGGGGATAAAGTGCGGGACGTGTCCCGCTTTGCAGGTACCCCGCGAATAAGCATCG
GCTAACTCCGTGCCAGCAGCCGCGGTAATACGGAGGATGCGAGCGTTATCCGGATTTATTGGGTTTAAAGGGTGCGTAGG
CGGCCCCTTAAGTCGGCGGTGAAATTTCCGGGCTCAACCCGGTCACTGCCGTCGAAACTGGGGGGCTTGAGTGCGTTTGG
GGTGGCTGGAATGTGCGGTGTAGCGGTGAAATGCATAGATATCGCACAGAACGCCGATCGCGGAGGCAGGTCACCAAGCC
GCAACTGACGCTGAGGCACGAAAGCGCGGGGATCGAACAGGATTAGATACCCTTGTAGTCC
>t0004846_III-7;size=22;
CCTACGGGGGGCAGCAGTAGGGAATATTGCACAATGGGGGGAACCCTGATGCAGCAACGCCACGTGTGGGAAGAAGCATT
TCGGTGTGTAAACCACTGTCGTGAGGGAATAATGCTTGGTCTCGGCCAAGTTGAATGTACCTCGAAAGGAAGCACCGGCA
AACTTCGTGCCAGCAGCCGCGGTAATACGAGGGGTGCAAGCGTTGTTCGGAATCACTGGGCGTAAAGGGAGCGTAGGCGG
AGACGCAAGCAGTCTGTACAATACCGGGGCCCAACCCCGGACCTGCAGACTGGACTGTGTCTCTTGGATAGTTCAGGGGC
AGGCGGAATTCCTGGTGTAGCGGTGGAATGCGTAGAGATCAGGAAGAACACCGATGGCGAAGGCAGCCTGCTGGGGACTC
ATCGACGCTGAGGCTCGAAAGTGCGGGTAGCAAACAGGATTAGATACCCCTGTAGTCC
>t0004691_III-7;size=22;
CCTACGGGGGGCTGCAGTGAGGAATATTGGTCAATGGACGAGAGTCTGAACCAGCCAAGTAGCGTGCAGGATGACGGCCC
TATGGGTTGTAAACTGCTTTTGTACGGGAATAAAGTGACCTACGTGTAGGTTTTTGCATGTACCGTAAGAATAAGGACCG
GCTAATTCCGTGCCAGCAGCCGCGGTAATACGGAAGGTCCGGGCGTTATCCGGATTTATTGGGTTTAAAGGGAGCGTAGG
CCGTGCTTTAAGCGTGTTGTGAAATGTAGGCGCCCAACGTCTGCACTGCAGCGCGAACTGGAGCACTTGAGTACGCAGGA
AGTAGGCGGAATTCGTCGTGTAGCGGTGAAATGCTTAGATATGACGAAGAACTCCGATTGGGAAGCCAGCTTACTGTAGC
GCCACTGACGCTGATGCTCGAAAGCGTGGGTATCGAACAGGATTAGATACCCCAGTAGTCC
>t0001394_III-7;size=22;
CCTACGGGAGGCAGCAGTAGGGAATATTGGTCAATGGGGGAAACCCTGAACCAGCGACGCCGCGTGAGTGAAGAAGTATT
TCGGTATGTAAAGCTCTATCAGCAGGGACGATAATGACGGTACCTGACTAAGAAGCCCCGGCTAACTACGTGCCAGCAGC
CGCGGTAATACGTAGGGGGCAAGCGTTATCCGGATTTACTGGGTGTAAAGGGAGCGTAGGTGGCCATGCAAGTCAGATGT
GAAATCCCGGGGCTCAACCCCGGAGCTGCATTTGAAACTGCGTAGCTAGAGTGCAGGAGAGGTAAGCGGAATTCCTAGTG
TAGCGGTGAAATGCGTAGATATTAGGAGGAACACCAGTGGCGAAAGCGGCTTGCTGGACTGCAACTGACACTGAGGCTCG
AAAGCGTGGGGAGCAAACAGGATTAGATACCCCGGTAGTCC
>t0002725_III-7;size=21;
CCTACGGGAGGCAGCAGTAGGGAATATTGGTCAATGGGGGAAACCCTGAACCAGCGACGCCGCGTGAGTGAAGAAGTATT
TCGGTATGTAAAGCTCTATCAGCAGGGACGATAATGACGGTACCTGACTAAGAAGCCCCGGCTAACTACGTGCCAGCAGC
CGCGGTAATACGTAGGGGGCAAGCGTTATCCGGATTTACTGGGTGTAAAGGGAGCGTAGGTGGCCATGCAAGTCAGATGT
GAAATCCCGGGGCTCAACCCCGGAGCTGCATTTGAAACTGCGTAGCTAGAGTGCAGGAGAGGTAAGCGGAATTCCTAGTG
TAGCGGTGAAATGCGTAGATATTAGGAGGAACACCAGTGGCGAAAGCGGCTTGCTGGACTGCAACTGACACTGAGGCTCG
AAAGCGTGGGGAGCAAACAGGATTAGATACCCCTGTAGTCC
>t0007638_III-7;size=21;
CCTACGGGAGGCAGCAGTAGGGAATATTGCACAATGGGGGGAACCCTGATGCAGCAACGCCACGTGTGGGAAGAAGCATT
TCGGTGTGTAAACCACTGTCGTGAGGGAATAATGCTTGGTCTCGGCCAAGTTGAATGTACCTCGAAAGGAAGCACCGGCA
AACTTCGTGCCAGCAGCCGCGGTAATACGAGGGGTGCAAGCGTTGTTCGGAATCACTGGGCGTAAAGGGAGCGTAGGCGG
AGACGCAAGCAGTCTGTACAATACCGGGGCCCAACCCCGGACCTGCAGACTGGACTGTGTCTCTTGGATAGTTCAGGGGC
AGGCGGAATTCCTGGTGTAGCGGTGGAATGCGTAGAGATCAGGAAGAACACCGATGGCGAAGGCAGCCTGCTGGGGACTC
ATCGACGCTGAGGCTCGAAAGTGCGGGTAGCAAACAGGATTAGATACCCTAGTAGTCC
>t0004106_III-7;size=21;
CCTACGGGGGGCTGCAGTAGGGAATATTGCACAATGGGGGAAACCCTGATGCAGCAACGCCACGTGTGGGAAGAAGCATT
TCGGTGTGTAAACCACTGTCGTGAGGGAATAATGTTGCGTTTCGGCGCAATTGAATGTACCTCGAAAGGAAGCACCGGCA
AACTTCGTGCCAGCAGCCGCGGTAATACGAGGGGTGCAAGCGTTGTTCGGAATCACTGGGCGTAAAGGGAGCGTAGGCGG
AGGAGCAAGCAGTCTGTACAATCCCGGGGCCTAACCCCGGCTCTGCAGACTGGACTGTTTCTCTTGGATAGTTCAGGGGC
AGGCGGAATTCCTGGTGTAGCGGTGGAATGCGTAGAGATCAGGAAGAACACCGATGGCGAAGGCAGCCTGCTGGGGACTT
ATCGACGCTGAGGCTCGAAAGTGCGGGTAGCAAACAGGATTAGATACCCCAGTAGTCC
>t0005844_III-7;size=21;
CCTACGGGAGGCTGCAGTAGGGAATATTGGTCAATGGGGGAAACCCTGAACCAGCGACGCCGCGTGAGTGAAGAAGTATT
TCGGTATGTAAAGCTCTATCAGCAGGGACGATAATGACGGTACCTGACTAAGAAGCCCCGGCTAACTACGTGCCAGCAGC
CGCGGTAATACGTAGGGGGCAAGCGTTATCCGGATTTACTGGGTGTAAAGGGAGCGTAGGTGGCCATGCAAGTCAGATGT
GAAATCCCGGGGCTCAACCCCGGAGCTGCATTTGAAACTGCGTAGCTAGAGTGCAGGAGAGGTAAGCGGAATTCCTAGTG
TAGCGGTGAAATGCGTAGATATTAGGAGGAACACCAGTGGCGAAAGCGGCTTGCTGGACTGCAACTGACACTGAGGCTCG
AAAGCGTGGGGAGCAAACAGGATTAGATACCCTGGTAGTCC
>t0002007_III-7;size=21;
CCTACGGGGGGCAGCAGTAGGGAATATTGCACAATGGGGGGAACCCTGATGCAGCAACGCCACGTGTGGGAAGAAGCATT
TCGGTGTGTAAACCACTGTCGTGAGGGAATAATGCTTGGTCTCGGCCAAGTTGAATGTACCTCGAAAGGAAGCACCGGCA
AACTTCGTGCCAGCAGCCGCGGTAATACGAGGGGTGCAAGCGTTGTTCGGAATCACTGGGCGTAAAGGGAGCGTAGGCGG
AGACGCAAGCAGTCTGTACAATACCGGGGCCCAACCCCGGACCTGCAGACTGGACTGTGTCTCTTGGATAGTTCAGGGGC
AGGCGGAATTCCTGGTGTAGCGGTGGAATGCGTAGAGATCAGGAAGAACACCGATGGCGAAGGCAGCCTGCTGGGGACTC
ATCGACGCTGAGGCTCGAAAGTGCGGGTAGCAAACAGGATTAGATACCCGAGTAGTCC
>t0000091_III-7;size=21;
CCTACGGGAGGCTGCAGTGAGGAATATTGGTCAATGGGCGAGAGCCTGAACCAGCCATGTCGCGTGGAGGAATAAGGATC
TATGGTTCGTAAACTCCTTTTGCGGGGGGATAAAGTGCGGGACGTGTCCCGCTTTGCAGGTACCCCGCGAATAAGCATCG
GCTAACTCCGTGCCAGCAGCCGCGGTAATACGGAGGATGCGAGCGTTATCCGGATTTATTGGGTTTAAAGGGTGCGTAGG
CGGCCCCTTAAGTCGGCGGTGAAATTTCCGGGCTCAACCCGGTCACTGCCGTCGAAACTGGGGGGCTTGAGTGCGTTTGG
GGTGGCTGGAATGTGCGGTGTAGCGGTGAAATGCATAGATATCGCACAGAACGCCGATCGCGGAGGCAGGTCACCAAGCC
GCAACTGACGCTGAGGCACGAAAGCGCGGGGATCGAACAGGATTAGATACCCGGGTAGTCC
>t0012990_III-7;size=21;
CCTACGGGTGGCAGCAGTAGGGAATATTGGTCAATGGGGGAAACCCTGAACCAGCGACGCCGCGTGAGTGAAGAAGTATT
TCGGTATGTAAAGCTCTATCAGCAGGGACGATAATGACGGTACCTGACTAAGAAGCCCCGGCTAACTACGTGCCAGCAGC
CGCGGTAATACGTAGGGGGCAAGCGTTATCCGGATTTACTGGGTGTAAAGGGAGCGTAGGTGGCCATGCAAGTCAGATGT
GAAATCCCGGGGCTCAACCCCGGAGCTGCATTTGAAACTGCGTAGCTAGAGTGCAGGAGAGGTAAGCGGAATTCCTAGTG
TAGCGGTGAAATGCGTAGATATTAGGAGGAACACCAGTGGCGAAAGCGGCTTGCTGGACTGCAACTGACACTGAGGCTCG
AAAGCGTGGGGAGCAAACAGGATTAGATACCCTTGTAGTCC
>t0003276_III-7;size=21;
CCTACGGGCGGCAGCAGTAGGGAATATTGCACAATGGGGGGAACCCTGATGCAGCAACGCCACGTGTGGGAAGAAGCATT
TCGGTGTGTAAACCACTGTCGTGAGGGAATAATGCTTGGTCTCGGCCAAGTTGAATGTACCTCGAAAGGAAGCACCGGCA
AACTTCGTGCCAGCAGCCGCGGTAATACGAGGGGTGCAAGCGTTGTTCGGAATCACTGGGCGTAAAGGGAGCGTAGGCGG
AGACGCAAGCAGTCTGTACAATACCGGGGCCCAACCCCGGACCTGCAGACTGGACTGTGTCTCTTGGATAGTTCAGGGGC
AGGCGGAATTCCTGGTGTAGCGGTGGAATGCGTAGAGATCAGGAAGAACACCGATGGCGAAGGCAGCCTGCTGGGGACTC
ATCGACGCTGAGGCTCGAAAGTGCGGGTAGCAAACAGGATTAGATACCCTGGTAGTCC
>t0001399_III-7;size=21;
CCTACGGGCGGCTGCAGTGAGGAATATTGGTCAATGGACGAGAGTCTGAACCAGCCAAGTAGCGTGCAGGATGACGGCCC
TATGGGTTGTAAACTGCTTTTGTACGGGAATAAAGTGACCTACGTGTAGGTTTTTGCATGTACCGTAAGAATAAGGACCG
GCTAATTCCGTGCCAGCAGCCGCGGTAATACGGAAGGTCCGGGCGTTATCCGGATTTATTGGGTTTAAAGGGAGCGTAGG
CCGTGCTTTAAGCGTGTTGTGAAATGTAGGCGCCCAACGTCTGCACTGCAGCGCGAACTGGAGCACTTGAGTACGCAGGA
AGTAGGCGGAATTCGTCGTGTAGCGGTGAAATGCTTAGATATGACGAAGAACTCCGATTGGGAAGCCAGCTTACTGTAGC
GCCACTGACGCTGATGCTCGAAAGCGTGGGTATCGAACAGGATTAGATACCCCAGTAGTCC
>t0000579_III-7;size=21;
CCTACGGGCGGCTGCAGTAGGGAATATTGGTCAATGGGGGAAACCCTGAACCAGCGACGCCGCGTGAGTGAAGAAGTATT
TCGGTATGTAAAGCTCTATCAGCAGGGACGATAATGACGGTACCTGACTAAGAAGCCCCGGCTAACTACGTGCCAGCAGC
CGCGGTAATACGTAGGGGGCAAGCGTTATCCGGATTTACTGGGTGTAAAGGGAGCGTAGGTGGCCATGCAAGTCAGATGT
GAAATCCCGGGGCTCAACCCCGGAGCTGCATTTGAAACTGCGTAGCTAGAGTGCAGGAGAGGTAAGCGGAATTCCTAGTG
TAGCGGTGAAATGCGTAGATATTAGGAGGAACACCAGTGGCGAAAGCGGCTTGCTGGACTGCAACTGACACTGAGGCTCG
AAAGCGTGGGGAGCAAACAGGATTAGATACCCCTGTAGTCC
>t0001468_III-7;size=21;
CCTACGGGCGGCTGCAGTGAGGAATATTGGTCAATGGGCGAGAGCCTGAACCAGCCATGTCGCGTGGAGGAATAAGGATC
TATGGTTCGTAAACTCCTTTTGCGGGGGGATAAAGTGCGGGACGTGTCCCGCTTTGCAGGTACCCCGCGAATAAGCATCG
GCTAACTCCGTGCCAGCAGCCGCGGTAATACGGAGGATGCGAGCGTTATCCGGATTTATTGGGTTTAAAGGGTGCGTAGG
CGGCCCCTTAAGTCGGCGGTGAAATTTCCGGGCTCAACCCGGTCACTGCCGTCGAAACTGGGGGGCTTGAGTGCGTTTGG
GGTGGCTGGAATGTGCGGTGTAGCGGTGAAATGCATAGATATCGCACAGAACGCCGATCGCGGAGGCAGGTCACCAAGCC
GCAACTGACGCTGAGGCACGAAAGCGCGGGGATCGAACAGGATTAGATACCCGAGTAGTCC
>t0001212_III-7;size=21;
CCTACGGGGGGCTGCAGTGAGGAATATTGGTCAATGGACGAGAGTCTGAACCAGCCAAGTAGCGTGCAGGATGACGGCCC
TATGGGTTGTAAACTGCTTTTGTACGGGAATAAAGTGACCTACGTGTAGGTTTTTGCATGTACCGTAAGAATAAGGACCG
GCTAATTCCGTGCCAGCAGCCGCGGTAATACGGAAGGTCCGGGCGTTATCCGGATTTATTGGGTTTAAAGGGAGCGTAGG
CCGTGCTTTAAGCGTGTTGTGAAATGTAGGCGCCCAACGTCTGCACTGCAGCGCGAACTGGAGCACTTGAGTACGCAGGA
AGTAGGCGGAATTCGTCGTGTAGCGGTGAAATGCTTAGATATGACGAAGAACTCCGATTGGGAAGCCAGCTTACTGTAGC
GCCACTGACGCTGATGCTCGAAAGCGTGGGTATCGAACAGGATTAGATACCCTAGTAGTCC
>t0002112_III-7;size=21;
CCTACGGGCGGCAGCAGTAGGGAATATTGCACAATGGGGGGAACCCTGATGCAGCAACGCCACGTGTGGGAAGAAGCATT
TCGGTGTGTAAACCACTGTCGTGAGGGAATAATGCTTGGTCTCGGCCAAGTTGAATGTACCTCGAAAGGAAGCACCGGCA
AACTTCGTGCCAGCAGCCGCGGTAATACGAGGGGTGCAAGCGTTGTTCGGAATCACTGGGCGTAAAGGGAGCGTAGGCGG
AGACGCAAGCAGTCTGTACAATACCGGGGCCCAACCCCGGACCTGCAGACTGGACTGTGTCTCTTGGATAGTTCAGGGGC
AGGCGGAATTCCTGGTGTAGCGGTGGAATGCGTAGAGATCAGGAAGAACACCGATGGCGAAGGCAGCCTGCTGGGGACTC
ATCGACGCTGAGGCTCGAAAGTGCGGGTAGCAAACAGGATTAGATACCCGTGTAGTCC
>t0005251_III-7;size=21;
CCTACGGGCGGCTGCAGTAGGGAATATTGCACAATGGGGGGAACCCTGATGCAGCAACGCCACGTGTGGGAAGAAGCATT
TCGGTGTGTAAACCACTGTCGTGAGGGAATAATGCTTGGTCTCGGCCAAGTTGAATGTACCTCGAAAGGAAGCACCGGCA
AACTTCGTGCCAGCAGCCGCGGTAATACGAGGGGTGCAAGCGTTGTTCGGAATCACTGGGCGTAAAGGGAGCGTAGGCGG
AGACGCAAGCAGTCTGTACAATACCGGGGCCCAACCCCGGACCTGCAGACTGGACTGTGTCTCTTGGATAGTTCAGGGGC
AGGCGGAATTCCTGGTGTAGCGGTGGAATGCGTAGAGATCAGGAAGAACACCGATGGCGAAGGCAGCCTGCTGGGGACTC
ATCGACGCTGAGGCTCGAAAGTGCGGGTAGCAAACAGGATTAGATACCCCTGTAGTCC
>t0001795_III-7;size=21;
CCTACGGGAGGCTGCAGTGAGGAATATTGGTCAATGGGCGAGAGCCTGAACCAGCCATGTCGCGTGGAGGAATAAGGATC
TATGGTTCGTAAACTCCTTTTGCGGGGGGATAAAGTGCGGGACGTGTCCCGCTTTGCAGGTACCCCGCGAATAAGCATCG
GCTAACTCCGTGCCAGCAGCCGCGGTAATACGGAGGATGCGAGCGTTATCCGGATTTATTGGGTTTAAAGGGTGCGTAGG
CGGCCCCTTAAGTCGGCGGTGAAATTTCCGGGCTCAACCCGGTCACTGCCGTCGAAACTGGGGGGCTTGAGTGCGTTTGG
GGTGGCTGGAATGTGCGGTGTAGCGGTGAAATGCATAGATATCGCACAGAACGCCGATCGCGGAGGCAGGTCACCAAGCC
GCAACTGACGCTGAGGCACGAAAGCGCGGGGATCGAACAGGATTAGATACCCCGGTAGTCC
>t0002066_III-7;size=20;
CCTACGGGAGGCTGCAGTGAGGAATATTGGTCAATGGACGGAAGTCTGAACCAGCCAAGTCGCGTGCGGGACGAAGGCCC
TACGGGTCGTAAACCGCTTTTGTACGGGAATAAAGTCACCCACGCGTGGGTGTTTGTAGGTACCGTAAGAATAAGGATCG
GCTAACTCCGTGCCAGCAGCCGCGGTAATACGGAGGATCCGAGCGTTATCCGGATTTATTGGGTTTAAAGGGTGCGCAGG
CGGGCTGCTAAGTCTCCGGTGAAATGTCAGGGCTCAACCTTGGCACTGCCGGAGATACTGGCGGCCTTGAGAGTGGCGGA
GGTTTCCGGAATGTGTGGTGTAGCGGTGAAATGCATAGATATCACACAGAACACCGATTGCGAAGGCAGGAGACCATACC
ATATCTGACGCTCAGGCACGAAAGCGTGGGGATCGAACAGGATTAGATACCCCAGTAGTCC
>t0000937_III-7;size=20;
CCTACGGGGGGCTGCAGTAGGGAATATTGCACAATGGGGGGAACCCTGATGCAGCAACGCCACGTGTGGGAAGAAGCATT
TCGGTGTGTAAACCACTGTCGTGAGGGAATAATGCTTGGTCTCGGCCAAGTTGAATGTACCTCGAAAGGAAGCACCGGCA
AACTTCGTGCCAGCAGCCGCGGTAATACGAGGGGTGCAAGCGTTGTTCGGAATCACTGGGCGTAAAGGGAGCGTAGGCGG
AGACGCAAGCAGTCTGTACAATACCGGGGCCCAACCCCGGACCTGCAGACTGGACTGTGTCTCTTGGATAGTTCAGGGGC
AGGCGGAATTCCTGGTGTAGCGGTGGAATGCGTAGAGATCAGGAAGAACACCGATGGCGAAGGCAGCCTGCTGGGGACTC
ATCGACGCTGAGGCTCGAAAGTGCGGGTAGCAAACAGGATTAGATACCCTTGTAGTCC
>t0003989_III-7;size=20;
CCTACGGGAGGCAGCAGTAGGGAATATTGCACAATGGGGGGAACCCTGATGCAGCAACGCCACGTGTGGGAAGAAGCATT
TCGGTGTGTAAACCACTGTCGTGAGGGAATAATGCTTGGTCTCGGCCAAGTTGAATGTACCTCGAAAGGAAGCACCGGCA
AACTTCGTGCCAGCAGCCGCGGTAATACGAGGGGTGCAAGCGTTGTTCGGAATCACTGGGCGTAAAGGGAGCGTAGGCGG
AGACGCAAGCAGTCTGTACAATACCGGGGCCCAACCCCGGACCTGCAGACTGGACTGTGTCTCTTGGATAGTTCAGGGGC
AGGCGGAATTCCTGGTGTAGCGGTGGAATGCGTAGAGATCAGGAAGAACACCGATGGCGAAGGCAGCCTGCTGGGGACTC
ATCGACGCTGAGGCTCGAAAGTGCGGGTAGCAAACAGGATTAGATACCCTGGTAGTCC
>t0004348_III-7;size=20;
CCTACGGGCGGCAGCAGTAGGGAATATTGGTCAATGGGGGAAACCCTGAACCAGCGACGCCGCGTGAGTGAAGAAGTATT
TCGGTATGTAAAGCTCTATCAGCAGGGACGATAATGACGGTACCTGACTAAGAAGCCCCGGCTAACTACGTGCCAGCAGC
CGCGGTAATACGTAGGGGGCAAGCGTTATCCGGATTTACTGGGTGTAAAGGGAGCGTAGGTGGCCATGCAAGTCAGATGT
GAAATCCCGGGGCTCAACCCCGGAGCTGCATTTGAAACTGCGTAGCTAGAGTGCAGGAGAGGTAAGCGGAATTCCTAGTG
TAGCGGTGAAATGCGTAGATATTAGGAGGAACACCAGTGGCGAAAGCGGCTTGCTGGACTGCAACTGACACTGAGGCTCG
AAAGCGTGGGGAGCAAACAGGATTAGATACCCTGGTAGTCC
>t0000146_III-7;size=20;
CCTACGGGCGGCTGCAGTGAGGAATATTGGTCAATGGGCGGAAGCCTGAACCAGCCAAGTCGCGTGAGGGAAGACGGCCC
TACGGGTTGTAAACCTCTTTTTCGGGGGAATAAAGTTCGCCACGCGTGGCGTTTTGCATGTACCCCGCGAATAAGGATCG
GCTAACTCCGTGCCAGCAGCCGCGGTAATACGGAGGATCCGAGTGTTATCCGGATTTATTGGGTTTAAAGGGTGCGTAGG
CGGGATGTCAAGTCAGTGGTGAAATGGTGCGGCTCAACCGTAGCATTGCCGTTGAAACTGGCGTCCTTGAGTGCGAATGA
GGTACGCGGAACGTGTCATGTAGCGGTGAAATGCATAGATATGACACAGAACACCGATTGCGAAGGCAGCGTACTGGGAC
GCGACTGACGCTGAGGCACGAAAGTGCGGGGATCGAACAGGATTAGATACCCCAGTAGTCC
>t0004390_III-7;size=20;
CCTACGGGGGGCTGCAGTAGGGAATATTGGTCAATGGGGGAAACCCTGAACCAGCGACGCCGCGTGAGTGAAGAAGTATT
TCGGTATGTAAAGCTCTATCAGCAGGGACGATAATGACGGTACCTGACTAAGAAGCCCCGGCTAACTACGTGCCAGCAGC
CGCGGTAATACGTAGGGGGCAAGCGTTATCCGGATTTACTGGGTGTAAAGGGAGCGTAGGTGGCCATGCAAGTCAGATGT
GAAATCCCGGGGCTCAACCCCGGAGCTGCATTTGAAACTGCGTAGCTAGAGTGCAGGAGAGGTAAGCGGAATTCCTAGTG
TAGCGGTGAAATGCGTAGATATTAGGAGGAACACCAGTGGCGAAAGCGGCTTGCTGGACTGCAACTGACACTGAGGCTCG
AAAGCGTGGGGAGCAAACAGGATTAGATACCCGGGTAGTCC
>t0019467_III-7;size=20;
CCTACGGGGGGCAGCAGTAGGGAATATTGGTCAATGGGGGAAACCCTGAACCAGCGACGCCGCGTGAGTGAAGAAGTATT
TCGGTATGTAAAGCTCTATCAGCAGGGACGATAATGACGGTACCTGACTAAGAAGCCCCGGCTAACTACGTGCCAGCAGC
CGCGGTAATACGTAGGGGGCAAGCGTTATCCGGATTTACTGGGTGTAAAGGGAGCGTAGGTGGCCATGCAAGTCAGATGT
GAAATCCCGGGGCTCAACCCCGGAGCTGCATTTGAAACTGCGTAGCTAGAGTGCAGGAGAGGTAAGCGGAATTCCTAGTG
TAGCGGTGAAATGCGTAGATATTAGGAGGAACACCAGTGGCGAAAGCGGCTTGCTGGACTGCAACTGACACTGAGGCTCG
AAAGCGTGGGGAGCAAACAGGATTAGATACCCCTGTAGTCC
>t0003437_III-7;size=20;
CCTACGGGAGGCTGCAGTAGGGAATATTGCACAATGGGGGGAACCCTGATGCAGCAACGCCACGTGTGGGAAGAAGCATT
TCGGTGTGTAAACCACTGTCGTGAGGGAATAATGCTTGGTCTCGGCCAAGTTGAATGTACCTCGAAAGGAAGCACCGGCA
AACTTCGTGCCAGCAGCCGCGGTAATACGAGGGGTGCAAGCGTTGTTCGGAATCACTGGGCGTAAAGGGAGCGTAGGCGG
AGACGCAAGCAGTCTGTACAATACCGGGGCCCAACCCCGGACCTGCAGACTGGACTGTGTCTCTTGGATAGTTCAGGGGC
AGGCGGAATTCCTGGTGTAGCGGTGGAATGCGTAGAGATCAGGAAGAACACCGATGGCGAAGGCAGCCTGCTGGGGACTC
ATCGACGCTGAGGCTCGAAAGTGCGGGTAGCAAACAGGATTAGATACCCCGGTAGTCC
>t0018856_III-7;size=20;
CCTACGGGCGGCTGCAGTGAGGAATATTGGTCAATGGGCGAGAGCCTGAACCAGCCATGTCGCGTGGAGGAATAAGGATC
TATGGTTCGTAAACTCCTTTTGCGGGGGGATAAAGTGCGGGACGTGTCCCGCTTTGCAGGTACCCCGCGAATAAGCATCG
GCTAACTCCGTGCCAGCAGCCGCGGTAATACGGAGGATGCGAGCGTTATCCGGATTTATTGGGTTTAAAGGGTGCGTAGG
CGGCCCCTTAAGTCGGCGGTGAAATTTCCGGGCTCAACCCGGTCACTGCCGTCGAAACTGGGGGGCTTGAGTGCGTTTGG
GGTGGCTGGAATGTGCGGTGTAGCGGTGAAATGCATAGATATCGCACAGAACGCCGATCGCGGAGGCAGGTCACCAAGCC
GCAACTGACGCTGAGGCACGAAAGCGCGGGGATCGAACAGGATTAGATACCCCTGTAGTCC
>t0004097_III-7;size=20;
CCTACGGGGGGCAGCAGTAGGGAATATTGGTCAATGGGGGAAACCCTGAACCAGCGACGCCGCGTGAGTGAAGAAGTATT
TCGGTATGTAAAGCTCTATCAGCAGGGACGATAATGACGGTACCTGACTAAGAAGCCCCGGCTAACTACGTGCCAGCAGC
CGCGGTAATACGTAGGGGGCAAGCGTTATCCGGATTTACTGGGTGTAAAGGGAGCGTAGGTGGCCATGCAAGTCAGATGT
GAAATCCCGGGGCTCAACCCCGGAGCTGCATTTGAAACTGCGTAGCTAGAGTGCAGGAGAGGTAAGCGGAATTCCTAGTG
TAGCGGTGAAATGCGTAGATATTAGGAGGAACACCAGTGGCGAAAGCGGCTTGCTGGACTGCAACTGACACTGAGGCTCG
AAAGCGTGGGGAGCAAACAGGATTAGATACCCGTGTAGTCC
>t0001264_III-7;size=20;
CCTACGGGTGGCTGCAGTGAGGAATATTGGTCAATGGACGGAAGTCTGAACCAGCCAAGTCGCGTGCGGGACGAAGGCCC
TACGGGTCGTAAACCGCTTTTGTACGGGAATAAAGTCACCCACGCGTGGGTGTTTGTAGGTACCGTAAGAATAAGGATCG
GCTAACTCCGTGCCAGCAGCCGCGGTAATACGGAGGATCCGAGCGTTATCCGGATTTATTGGGTTTAAAGGGTGCGCAGG
CGGGCTGCTAAGTCTCCGGTGAAATGTCAGGGCTCAACCTTGGCACTGCCGGAGATACTGGCGGCCTTGAGAGTGGCGGA
GGTTTCCGGAATGTGTGGTGTAGCGGTGAAATGCATAGATATCACACAGAACACCGATTGCGAAGGCAGGAGACCATACC
ATATCTGACGCTCAGGCACGAAAGCGTGGGGATCGAACAGGATTAGATACCCCAGTAGTCC
>t0001161_III-7;size=19;
CCTACGGGCGGCTGCAGTGGGGAATATTGGACAATGGGGGAAACCCTGATCCAGCGACGCCGCGTGAGTGAAGAAGTATT
TCGGTATGTAAAGCTCTATCAGCAAGGAAGAAAATGACGGTACTTGACTAAGAAGCTCCGGCTAAATACGTGCCAGCAGC
CGCGGTAATACGTATGGAGCAAGCGTTATCCGGATTTACTGGGTGTAAAGGGAGCGTAGACGGCAAAGCAAGTCTGAAGT
GAAATCCCGGGGCTCAACCCCGGAACTGCTTTGGAAACTGTTTAGCTAGAGTGCAGGAGAGGTAAGCGGAATTCCTAGTG
TAGCGGTGAAATGCGTAGATATTAGGAGGAACACCAGTGGCGAAGGCGGCTTACTGGACTGTAACTGACGTTGAGGCTCG
AAAGCGTGGGGAGCAAACAGGATTAGATACCCTAGTAGTCC
>t0017085_III-7;size=19;
CCTACGGGCGGCTGCAGTGAGGAATATTGGTCAATGGACGGAAGTCTGAACCAGCCAAGTCGCGTGCGGGACGAAGGCCC
TACGGGTCGTAAACCGCTTTTGTACGGGAATAAAGTCACCCACGCGTGGGTGTTTGTAGGTACCGTAAGAATAAGGATCG
GCTAACTCCGTGCCAGCAGCCGCGGTAATACGGAGGATCCGAGCGTTATCCGGATTTATTGGGTTTAAAGGGTGCGCAGG
CGGGCTGCTAAGTCTCCGGTGAAATGTCAGGGCTCAACCTTGGCACTGCCGGAGATACTGGCGGCCTTGAGAGTGGCGGA
GGTTTCCGGAATGTGTGGTGTAGCGGTGAAATGCATAGATATCACACAGAACACCGATTGCGAAGGCAGGAGACCATACC
ATATCTGACGCTCAGGCACGAAAGCGTGGGGATCGAACAGGATTAGATACCCCGGTAGTCC
>t0000700_III-7;size=19;
CCTACGGGCGGCTGCAGTGAGGAATATTGGTCAATGGGCGAGAGCCTGAACCAGCCATGTCGCGTGGAGGAATAAGGATC
TATGGTTCGTAAACTCCTTTTGCGGGGGGATAAAGTGCGGGACGTGTCCCGCTTTGCAGGTACCCCGCGAATAAGCATCG
GCTAACTCCGTGCCAGCAGCCGCGGTAATACGGAGGATGCGAGCGTTATCCGGATTTATTGGGTTTAAAGGGTGCGTAGG
CGGCCCCTTAAGTCGGCGGTGAAATTTCCGGGCTCAACCCGGTCACTGCCGTCGAAACTGGGGGGCTTGAGTGCGTTTGG
GGTGGCTGGAATGTGCGGTGTAGCGGTGAAATGCATAGATATCGCACAGAACGCCGATCGCGGAGGCAGGTCACCAAGCC
GCAACTGACGCTGAGGCACGAAAGCGCGGGGATCGAACAGGATTAGATACCCCGGTAGTCC
>t0017205_III-7;size=19;
CCTACGGGGGGCTGCAGTGAGGAATATTGGTCAATGGACGGAAGTCTGAACCAGCCAAGTCGCGTGCGGGACGAAGGCCC
TACGGGTCGTAAACCGCTTTTGTACGGGAATAAAGTCACCCACGCGTGGGTGTTTGTAGGTACCGTAAGAATAAGGATCG
GCTAACTCCGTGCCAGCAGCCGCGGTAATACGGAGGATCCGAGCGTTATCCGGATTTATTGGGTTTAAAGGGTGCGCAGG
CGGGCTGCTAAGTCTCCGGTGAAATGTCAGGGCTCAACCTTGGCACTGCCGGAGATACTGGCGGCCTTGAGAGTGGCGGA
GGTTTCCGGAATGTGTGGTGTAGCGGTGAAATGCATAGATATCACACAGAACACCGATTGCGAAGGCAGGAGACCATACC
ATATCTGACGCTCAGGCACGAAAGCGTGGGGATCGAACAGGATTAGATACCCCTGTAGTCC
>t0014223_III-7;size=19;
CCTACGGGTGGCAGCAGTAGGGAATATTGGTCAATGGGGGAAACCCTGAACCAGCGACGCCGCGTGAGTGAAGAAGTATT
TCGGTATGTAAAGCTCTATCAGCAGGGACGATAATGACGGTACCTGACTAAGAAGCCCCGGCTAACTACGTGCCAGCAGC
CGCGGTAATACGTAGGGGGCAAGCGTTATCCGGATTTACTGGGTGTAAAGGGAGCGTAGGTGGCCATGCAAGTCAGATGT
GAAATCCCGGGGCTCAACCCCGGAGCTGCATTTGAAACTGCGTAGCTAGAGTGCAGGAGAGGTAAGCGGAATTCCTAGTG
TAGCGGTGAAATGCGTAGATATTAGGAGGAACACCAGTGGCGAAAGCGGCTTGCTGGACTGCAACTGACACTGAGGCTCG
AAAGCGTGGGGAGCAAACAGGATTAGATACCCTAGTAGTCC
>t0015697_III-7;size=19;
CCTACGGGCGGCTGCAGTGAGGAATATTGGTCAATGGACGGAAGTCTGAACCAGCCAAGTCGCGTGCGGGACGAAGGCCC
TACGGGTCGTAAACCGCTTTTGTACGGGAATAAAGTCACCCACGCGTGGGTGTTTGTAGGTACCGTAAGAATAAGGATCG
GCTAACTCCGTGCCAGCAGCCGCGGTAATACGGAGGATCCGAGCGTTATCCGGATTTATTGGGTTTAAAGGGTGCGCAGG
CGGGCTGCTAAGTCTCCGGTGAAATGTCAGGGCTCAACCTTGGCACTGCCGGAGATACTGGCGGCCTTGAGAGTGGCGGA
GGTTTCCGGAATGTGTGGTGTAGCGGTGAAATGCATAGATATCACACAGAACACCGATTGCGAAGGCAGGAGACCATACC
ATATCTGACGCTCAGGCACGAAAGCGTGGGGATCGAACAGGATTAGATACCCCTGTAGTCC
>t0003272_III-7;size=19;
CCTACGGGGGGCTGCAGTGAGGAATATTGGTCAATGGGCGGAAGCCTGAACCAGCCAAGTCGCGTGAGGGAAGACGGCCC
TACGGGTTGTAAACCTCTTTTTCGGGGGAATAAAGTTCGCCACGCGTGGCGTTTTGCATGTACCCCGCGAATAAGGATCG
GCTAACTCCGTGCCAGCAGCCGCGGTAATACGGAGGATCCGAGTGTTATCCGGATTTATTGGGTTTAAAGGGTGCGTAGG
CGGGATGTCAAGTCAGTGGTGAAATGGTGCGGCTCAACCGTAGCATTGCCGTTGAAACTGGCGTCCTTGAGTGCGAATGA
GGTACGCGGAACGTGTCATGTAGCGGTGAAATGCATAGATATGACACAGAACACCGATTGCGAAGGCAGCGTACTGGGAC
GCGACTGACGCTGAGGCACGAAAGTGCGGGGATCGAACAGGATTAGATACCCTTGTAGTCC
>t0000823_III-7;size=19;
CCTACGGGTGGCTGCAGTAGGGAATATTGCACAATGGGGGGAACCCTGATGCAGCAACGCCACGTGTGGGAAGAAGCATT
TCGGTGTGTAAACCACTGTCGTGAGGGAATAATGCTTGGTCTCGGCCAAGTTGAATGTACCTCGAAAGGAAGCACCGGCA
AACTTCGTGCCAGCAGCCGCGGTAATACGAGGGGTGCAAGCGTTGTTCGGAATCACTGGGCGTAAAGGGAGCGTAGGCGG
AGACGCAAGCAGTCTGTACAATACCGGGGCCCAACCCCGGACCTGCAGACTGGACTGTGTCTCTTGGATAGTTCAGGGGC
AGGCGGAATTCCTGGTGTAGCGGTGGAATGCGTAGAGATCAGGAAGAACACCGATGGCGAAGGCAGCCTGCTGGGGACTC
ATCGACGCTGAGGCTCGAAAGTGCGGGTAGCAAACAGGATTAGATACCCTTGTAGTCC
>t0000310_III-7;size=19;
CCTACGGGAGGCAGCAGTAGGGAATATTGCACAATGGGGGGAACCCTGATGCAGCAACGCCACGTGTGGGAAGAAGCATT
TCGGTGTGTAAACCACTGTCGTGAGGGAATAATGCTTGGTCTCGGCCAAGTTGAATGTACCTCGAAAGGAAGCACCGGCA
AACTTCGTGCCAGCAGCCGCGGTAATACGAGGGGTGCAAGCGTTGTTCGGAATCACTGGGCGTAAAGGGAGCGTAGGCGG
AGACGCAAGCAGTCTGTACAATACCGGGGCCCAACCCCGGACCTGCAGACTGGACTGTGTCTCTTGGATAGTTCAGGGGC
AGGCGGAATTCCTGGTGTAGCGGTGGAATGCGTAGAGATCAGGAAGAACACCGATGGCGAAGGCAGCCTGCTGGGGACTC
ATCGACGCTGAGGCTCGAAAGTGCGGGTAGCAAACAGGATTAGATACCCCTGTAGTCC
>t0006520_III-7;size=19;
CCTACGGGGGGCTGCAGTGGGGAATATTGGACAATGGGGGAAACCCTGATCCAGCGACGCCGCGTGAGTGAAGAAGTATT
TCGGTATGTAAAGCTCTATCAGCAAGGAAGAAAATGACGGTACTTGACTAAGAAGCTCCGGCTAAATACGTGCCAGCAGC
CGCGGTAATACGTATGGAGCAAGCGTTATCCGGATTTACTGGGTGTAAAGGGAGCGTAGACGGCAAAGCAAGTCTGAAGT
GAAATCCCGGGGCTCAACCCCGGAACTGCTTTGGAAACTGTTTAGCTAGAGTGCAGGAGAGGTAAGCGGAATTCCTAGTG
TAGCGGTGAAATGCGTAGATATTAGGAGGAACACCAGTGGCGAAGGCGGCTTACTGGACTGTAACTGACGTTGAGGCTCG
AAAGCGTGGGGAGCAAACAGGATTAGATACCCGAGTAGTCC
>t0000957_III-7;size=19;
CCTACGGGTGGCAGCAGTAGGGAATATTGCACAATGGGGGGAACCCTGATGCAGCAACGCCACGTGTGGGAAGAAGCATT
TCGGTGTGTAAACCACTGTCGTGAGGGAATAATGCTTGGTCTCGGCCAAGTTGAATGTACCTCGAAAGGAAGCACCGGCA
AACTTCGTGCCAGCAGCCGCGGTAATACGAGGGGTGCAAGCGTTGTTCGGAATCACTGGGCGTAAAGGGAGCGTAGGCGG
AGACGCAAGCAGTCTGTACAATACCGGGGCCCAACCCCGGACCTGCAGACTGGACTGTGTCTCTTGGATAGTTCAGGGGC
AGGCGGAATTCCTGGTGTAGCGGTGGAATGCGTAGAGATCAGGAAGAACACCGATGGCGAAGGCAGCCTGCTGGGGACTC
ATCGACGCTGAGGCTCGAAAGTGCGGGTAGCAAACAGGATTAGATACCCCAGTAGTCC
>t0000875_III-7;size=19;
CCTACGGGGGGCTGCAGTGAGGAATATTGGTCAATGGACGAGAGTCTGAACCAGCCAAGTAGCGTGCAGGATGACGGCCC
TATGGGTTGTAAACTGCTTTTGTACGGGAATAAAGTGACCTACGTGTAGGTTTTTGCATGTACCGTAAGAATAAGGACCG
GCTAATTCCGTGCCAGCAGCCGCGGTAATACGGAAGGTCCGGGCGTTATCCGGATTTATTGGGTTTAAAGGGAGCGTAGG
CCGTGCTTTAAGCGTGTTGTGAAATGTAGGCGCCCAACGTCTGCACTGCAGCGCGAACTGGAGCACTTGAGTACGCAGGA
AGTAGGCGGAATTCGTCGTGTAGCGGTGAAATGCTTAGATATGACGAAGAACTCCGATTGGGAAGCCAGCTTACTGTAGC
GCCACTGACGCTGATGCTCGAAAGCGTGGGTATCGAACAGGATTAGATACCCTTGTAGTCC
>t0006768_III-7;size=19;
CCTACGGGCGGCTGCAGTGAGGAATATTGGTCAATGGACGAGAGTCTGAACCAGCCAAGTAGCGTGCAGGATGACGGCCC
TATGGGTTGTAAACTGCTTTTGTACGGGAATAAAGTGACCTACGTGTAGGTTTTTGCATGTACCGTAAGAATAAGGACCG
GCTAATTCCGTGCCAGCAGCCGCGGTAATACGGAAGGTCCGGGCGTTATCCGGATTTATTGGGTTTAAAGGGAGCGTAGG
CCGTGCTTTAAGCGTGTTGTGAAATGTAGGCGCCCAACGTCTGCACTGCAGCGCGAACTGGAGCACTTGAGTACGCAGGA
AGTAGGCGGAATTCGTCGTGTAGCGGTGAAATGCTTAGATATGACGAAGAACTCCGATTGGGAAGCCAGCTTACTGTAGC
GCCACTGACGCTGATGCTCGAAAGCGTGGGTATCGAACAGGATTAGATACCCTAGTAGTCC
>t0001132_III-7;size=19;
CCTACGGGGGGCAGCAGTAGGGAATATTGCACAATGGGGGGAACCCTGATGCAGCAACGCCACGTGTGGGAAGAAGCATT
TCGGTGTGTAAACCACTGTCGTGAGGGAATAATGCTTGGTCTCGGCCAAGTTGAATGTACCTCGAAAGGAAGCACCGGCA
AACTTCGTGCCAGCAGCCGCGGTAATACGAGGGGTGCAAGCGTTGTTCGGAATCACTGGGCGTAAAGGGAGCGTAGGCGG
AGACGCAAGCAGTCTGTACAATACCGGGGCCCAACCCCGGACCTGCAGACTGGACTGTGTCTCTTGGATAGTTCAGGGGC
AGGCGGAATTCCTGGTGTAGCGGTGGAATGCGTAGAGATCAGGAAGAACACCGATGGCGAAGGCAGCCTGCTGGGGACTC
ATCGACGCTGAGGCTCGAAAGTGCGGGTAGCAAACAGGATTAGATACCCTGGTAGTCC
>t0007249_III-7;size=19;
CCTACGGGTGGCTGCAGTGAGGAATATTGGTCAATGGGCGAGAGCCTGAACCAGCCATGTCGCGTGGAGGAATAAGGATC
TATGGTTCGTAAACTCCTTTTGCGGGGGGATAAAGTGCGGGACGTGTCCCGCTTTGCAGGTACCCCGCGAATAAGCATCG
GCTAACTCCGTGCCAGCAGCCGCGGTAATACGGAGGATGCGAGCGTTATCCGGATTTATTGGGTTTAAAGGGTGCGTAGG
CGGCCCCTTAAGTCGGCGGTGAAATTTCCGGGCTCAACCCGGTCACTGCCGTCGAAACTGGGGGGCTTGAGTGCGTTTGG
GGTGGCTGGAATGTGCGGTGTAGCGGTGAAATGCATAGATATCGCACAGAACGCCGATCGCGGAGGCAGGTCACCAAGCC
GCAACTGACGCTGAGGCACGAAAGCGCGGGGATCGAACAGGATTAGATACCCTAGTAGTCC
>t0004822_III-7;size=19;
CCTACGGGCGGCAGCAGTGAGGAATATTGGTCAATGGACGAGAGTCTGAACCAGCCAAGTAGCGTGCAGGATGACGGCCC
TATGGGTTGTAAACTGCTTTTGTACGGGAATAAAGTGACCTACGTGTAGGTTTTTGCATGTACCGTAAGAATAAGGACCG
GCTAATTCCGTGCCAGCAGCCGCGGTAATACGGAAGGTCCGGGCGTTATCCGGATTTATTGGGTTTAAAGGGAGCGTAGG
CCGTGCTTTAAGCGTGTTGTGAAATGTAGGCGCCCAACGTCTGCACTGCAGCGCGAACTGGAGCACTTGAGTACGCAGGA
AGTAGGCGGAATTCGTCGTGTAGCGGTGAAATGCTTAGATATGACGAAGAACTCCGATTGGGAAGCCAGCTTACTGTAGC
GCCACTGACGCTGATGCTCGAAAGCGTGGGTATCGAACAGGATTAGATACCCTAGTAGTCC
>t0011053_III-7;size=19;
CCTACGGGGGGCTGCAGTGAGGAATATTGGTCAATGGACGAGAGTCTGAACCAGCCAAGTAGCGTGCAGGATGACGGCCC
TATGGGTTGTAAACTGCTTTTGTACGGGAATAAAGTGACCTACGTGTAGGTTTTTGCATGTACCGTAAGAATAAGGACCG
GCTAATTCCGTGCCAGCAGCCGCGGTAATACGGAAGGTCCGGGCGTTATCCGGATTTATTGGGTTTAAAGGGAGCGTAGG
CCGTGCTTTAAGCGTGTTGTGAAATGTAGGCGCCCAACGTCTGCACTGCAGCGCGAACTGGAGCACTTGAGTACGCAGGA
AGTAGGCGGAATTCGTCGTGTAGCGGTGAAATGCTTAGATATGACGAAGAACTCCGATTGGGAAGCCAGCTTACTGTAGC
GCCACTGACGCTGATGCTCGAAAGCGTGGGTATCGAACAGGATTAGATACCCTGGTAGTCC
>t0009507_III-7;size=18;
CCTACGGGCGGCTGCAGTAGGGAATATTGGTCAATGGGGGAAACCCTGAACCAGCGACGCCGCGTGAGTGAAGAAGTATT
TCGGTATGTAAAGCTCTATCAGCAGGGACGATAATGACGGTACCTGACTAAGAAGCCCCGGCTAACTACGTGCCAGCAGC
CGCGGTAATACGTAGGGGGCAAGCGTTATCCGGATTTACTGGGTGTAAAGGGAGCGTAGGTGGCCATGCAAGTCAGATGT
GAAATCCCGGGGCTCAACCCCGGAGCTGCATTTGAAACTGCGTAGCTAGAGTGCAGGAGAGGTAAGCGGAATTCCTAGTG
TAGCGGTGAAATGCGTAGATATTAGGAGGAACACCAGTGGCGAAAGCGGCTTGCTGGACTGCAACTGACACTGAGGCTCG
AAAGCGTGGGGAGCAAACAGGATTAGATACCCGGGTAGTCC
>t0002402_III-7;size=18;
CCTACGGGAGGCTGCAGTAGGGAATATTGCACAATGGGGGGAACCCTGATGCAGCAACGCCACGTGTGGGAAGAAGCATT
TCGGTGTGTAAACCACTGTCGTGAGGGAATAATGCTTGGTCTCGGCCAAGTTGAATGTACCTCGAAAGGAAGCACCGGCA
AACTTCGTGCCAGCAGCCGCGGTAATACGAGGGGTGCAAGCGTTGTTCGGAATCACTGGGCGTAAAGGGAGCGTAGGCGG
AGACGCAAGCAGTCTGTACAATACCGGGGCCCAACCCCGGACCTGCAGACTGGACTGTGTCTCTTGGATAGTTCAGGGGC
AGGCGGAATTCCTGGTGTAGCGGTGGAATGCGTAGAGATCAGGAAGAACACCGATGGCGAAGGCAGCCTGCTGGGGACTC
ATCGACGCTGAGGCTCGAAAGTGCGGGTAGCAAACAGGATTAGATACCCGAGTAGTCC
>t0004538_III-7;size=18;
CCTACGGGCGGCAGCAGTAGGGAATATTGCACAATGGGGGGAACCCTGATGCAGCAACGCCACGTGTGGGAAGAAGCATT
TCGGTGTGTAAACCACTGTCGTGAGGGAATAATGCTTGGTCTCGGCCAAGTTGAATGTACCTCGAAAGGAAGCACCGGCA
AACTTCGTGCCAGCAGCCGCGGTAATACGAGGGGTGCAAGCGTTGTTCGGAATCACTGGGCGTAAAGGGAGCGTAGGCGG
AGACGCAAGCAGTCTGTACAATACCGGGGCCCAACCCCGGACCTGCAGACTGGACTGTGTCTCTTGGATAGTTCAGGGGC
AGGCGGAATTCCTGGTGTAGCGGTGGAATGCGTAGAGATCAGGAAGAACACCGATGGCGAAGGCAGCCTGCTGGGGACTC
ATCGACGCTGAGGCTCGAAAGTGCGGGTAGCAAACAGGATTAGATACCCCGGTAGTCC
>t0003576_III-7;size=18;
CCTACGGGGGGCTGCAGTAGGGAATATTGGTCAATGGGGGAAACCCTGAACCAGCGACGCCGCGTGAGTGAAGAAGTATT
TCGGTATGTAAAGCTCTATCAGCAGGGACGATAATGACGGTACCTGACTAAGAAGCCCCGGCTAACTACGTGCCAGCAGC
CGCGGTAATACGTAGGGGGCAAGCGTTATCCGGATTTACTGGGTGTAAAGGGAGCGTAGGTGGCCATGCAAGTCAGATGT
GAAATCCCGGGGCTCAACCCCGGAGCTGCATTTGAAACTGCGTAGCTAGAGTGCAGGAGAGGTAAGCGGAATTCCTAGTG
TAGCGGTGAAATGCGTAGATATTAGGAGGAACACCAGTGGCGAAAGCGGCTTGCTGGACTGCAACTGACACTGAGGCTCG
AAAGCGTGGGGAGCAAACAGGATTAGATACCCGAGTAGTCC
>t0004598_III-7;size=18;
CCTACGGGTGGCTGCAGTAGGGAATATTGGTCAATGGGGGAAACCCTGAACCAGCGACGCCGCGTGAGTGAAGAAGTATT
TCGGTATGTAAAGCTCTATCAGCAGGGACGATAATGACGGTACCTGACTAAGAAGCCCCGGCTAACTACGTGCCAGCAGC
CGCGGTAATACGTAGGGGGCAAGCGTTATCCGGATTTACTGGGTGTAAAGGGAGCGTAGGTGGCCATGCAAGTCAGATGT
GAAATCCCGGGGCTCAACCCCGGAGCTGCATTTGAAACTGCGTAGCTAGAGTGCAGGAGAGGTAAGCGGAATTCCTAGTG
TAGCGGTGAAATGCGTAGATATTAGGAGGAACACCAGTGGCGAAAGCGGCTTGCTGGACTGCAACTGACACTGAGGCTCG
AAAGCGTGGGGAGCAAACAGGATTAGATACCCGAGTAGTCC
>t0001293_III-7;size=18;
CCTACGGGCGGCTGCAGTAGGGAATATTGGTCAATGGGGGAAACCCTGAACCAGCGACGCCGCGTGAGTGAAGAAGTATT
TCGGTATGTAAAGCTCTATCAGCAGGGACGATAATGACGGTACCTGACTAAGAAGCCCCGGCTAACTACGTGCCAGCAGC
CGCGGTAATACGTAGGGGGCAAGCGTTATCCGGATTTACTGGGTGTAAAGGGAGCGTAGGTGGCCATGCAAGTCAGATGT
GAAATCCCGGGGCTCAACCCCGGAGCTGCATTTGAAACTGCGTAGCTAGAGTGCAGGAGAGGTAAGCGGAATTCCTAGTG
TAGCGGTGAAATGCGTAGATATTAGGAGGAACACCAGTGGCGAAAGCGGCTTGCTGGACTGCAACTGACACTGAGGCTCG
AAAGCGTGGGGAGCAAACAGGATTAGATACCCTTGTAGTCC
>t0009095_III-7;size=18;
CCTACGGGCGGCTGCAGTGAGGAATATTGGTCAATGGACGGAAGTCTGAACCAGCCAAGTCGCGTGCGGGACGAAGGCCC
TACGGGTCGTAAACCGCTTTTGTACGGGAATAAAGTCACCCACGCGTGGGTGTTTGTAGGTACCGTAAGAATAAGGATCG
GCTAACTCCGTGCCAGCAGCCGCGGTAATACGGAGGATCCGAGCGTTATCCGGATTTATTGGGTTTAAAGGGTGCGCAGG
CGGGCTGCTAAGTCTCCGGTGAAATGTCAGGGCTCAACCTTGGCACTGCCGGAGATACTGGCGGCCTTGAGAGTGGCGGA
GGTTTCCGGAATGTGTGGTGTAGCGGTGAAATGCATAGATATCACACAGAACACCGATTGCGAAGGCAGGAGACCATACC
ATATCTGACGCTCAGGCACGAAAGCGTGGGGATCGAACAGGATTAGATACCCTGGTAGTCC
>t0004143_III-7;size=18;
CCTACGGGTGGCAGCAGTAGGGAATATTGGTCAATGGGGGAAACCCTGAACCAGCGACGCCGCGTGAGTGAAGAAGTATT
TCGGTATGTAAAGCTCTATCAGCAGGGACGATAATGACGGTACCTGACTAAGAAGCCCCGGCTAACTACGTGCCAGCAGC
CGCGGTAATACGTAGGGGGCAAGCGTTATCCGGATTTACTGGGTGTAAAGGGAGCGTAGGTGGCCATGCAAGTCAGATGT
GAAATCCCGGGGCTCAACCCCGGAGCTGCATTTGAAACTGCGTAGCTAGAGTGCAGGAGAGGTAAGCGGAATTCCTAGTG
TAGCGGTGAAATGCGTAGATATTAGGAGGAACACCAGTGGCGAAAGCGGCTTGCTGGACTGCAACTGACACTGAGGCTCG
AAAGCGTGGGGAGCAAACAGGATTAGATACCCCAGTAGTCC
>t0002156_III-7;size=18;
CCTACGGGAGGCAGCAGTGAGGAATATTGGTCAATGGGCGAGAGCCTGAACCAGCCATGTCGCGTGGAGGAATAAGGATC
TATGGTTCGTAAACTCCTTTTGCGGGGGGATAAAGTGCGGGACGTGTCCCGCTTTGCAGGTACCCCGCGAATAAGCATCG
GCTAACTCCGTGCCAGCAGCCGCGGTAATACGGAGGATGCGAGCGTTATCCGGATTTATTGGGTTTAAAGGGTGCGTAGG
CGGCCCCTTAAGTCGGCGGTGAAATTTCCGGGCTCAACCCGGTCACTGCCGTCGAAACTGGGGGGCTTGAGTGCGTTTGG
GGTGGCTGGAATGTGCGGTGTAGCGGTGAAATGCATAGATATCGCACAGAACGCCGATCGCGGAGGCAGGTCACCAAGCC
GCAACTGACGCTGAGGCACGAAAGCGCGGGGATCGAACAGGATTAGATACCCCAGTAGTCC
>t0010646_III-7;size=18;
CCTACGGGCGGCTGCAGTGAGGAATATTGGTCAATGGGCGGAAGCCTGAACCAGCCAAGTCGCGTGAGGGAAGACGGCCC
TACGGGTTGTAAACCTCTTTTTCGGGGGAATAAAGTTCGCCACGCGTGGCGTTTTGCATGTACCCCGCGAATAAGGATCG
GCTAACTCCGTGCCAGCAGCCGCGGTAATACGGAGGATCCGAGTGTTATCCGGATTTATTGGGTTTAAAGGGTGCGTAGG
CGGGATGTCAAGTCAGTGGTGAAATGGTGCGGCTCAACCGTAGCATTGCCGTTGAAACTGGCGTCCTTGAGTGCGAATGA
GGTACGCGGAACGTGTCATGTAGCGGTGAAATGCATAGATATGACACAGAACACCGATTGCGAAGGCAGCGTACTGGGAC
GCGACTGACGCTGAGGCACGAAAGTGCGGGGATCGAACAGGATTAGATACCCCTGTAGTCC
>t0000145_III-7;size=18;
CCTACGGGAGGCAGCAGTAGGGAATATTGCACAATGGGGGGAACCCTGATGCAGCAACGCCACGTGTGGGAAGAAGCATT
TCGGTGTGTAAACCACTGTCGTGAGGGAATAATGCTTGGTCTCGGCCAAGTTGAATGTACCTCGAAAGGAAGCACCGGCA
AACTTCGTGCCAGCAGCCGCGGTAATACGAGGGGTGCAAGCGTTGTTCGGAATCACTGGGCGTAAAGGGAGCGTAGGCGG
AGACGCAAGCAGTCTGTACAATACCGGGGCCCAACCCCGGACCTGCAGACTGGACTGTGTCTCTTGGATAGTTCAGGGGC
AGGCGGAATTCCTGGTGTAGCGGTGGAATGCGTAGAGATCAGGAAGAACACCGATGGCGAAGGCAGCCTGCTGGGGACTC
ATCGACGCTGAGGCTCGAAAGTGCGGGTAGCAAACAGGATTAGATACCCGTGTAGTCC
>t0000511_III-7;size=18;
CCTACGGGCGGCAGCAGTGAGGAATATTGGTCAATGGGCGAGAGCCTGAACCAGCCATGTCGCGTGGAGGAATAAGGATC
TATGGTTCGTAAACTCCTTTTGCGGGGGGATAAAGTGCGGGACGTGTCCCGCTTTGCAGGTACCCCGCGAATAAGCATCG
GCTAACTCCGTGCCAGCAGCCGCGGTAATACGGAGGATGCGAGCGTTATCCGGATTTATTGGGTTTAAAGGGTGCGTAGG
CGGCCCCTTAAGTCGGCGGTGAAATTTCCGGGCTCAACCCGGTCACTGCCGTCGAAACTGGGGGGCTTGAGTGCGTTTGG
GGTGGCTGGAATGTGCGGTGTAGCGGTGAAATGCATAGATATCGCACAGAACGCCGATCGCGGAGGCAGGTCACCAAGCC
GCAACTGACGCTGAGGCACGAAAGCGCGGGGATCGAACAGGATTAGATACCCTTGTAGTCC
>t0007771_III-7;size=18;
CCTACGGGGGGCTGCAGTGGGGAATATTGGACAATGGGGGAAACCCTGATCCAGCGACGCCGCGTGAGTGAAGAAGTATT
TCGGTATGTAAAGCTCTATCAGCAAGGAAGAAAATGACGGTACTTGACTAAGAAGCTCCGGCTAAATACGTGCCAGCAGC
CGCGGTAATACGTATGGAGCAAGCGTTATCCGGATTTACTGGGTGTAAAGGGAGCGTAGACGGCAAAGCAAGTCTGAAGT
GAAATCCCGGGGCTCAACCCCGGAACTGCTTTGGAAACTGTTTAGCTAGAGTGCAGGAGAGGTAAGCGGAATTCCTAGTG
TAGCGGTGAAATGCGTAGATATTAGGAGGAACACCAGTGGCGAAGGCGGCTTACTGGACTGTAACTGACGTTGAGGCTCG
AAAGCGTGGGGAGCAAACAGGATTAGATACCCTTGTAGTCC
>t0002582_III-7;size=18;
CCTACGGGGGGCAGCAGTGAGGAATATTGGTCAATGGACGAGAGTCTGAACCAGCCAAGTAGCGTGCAGGATGACGGCCC
TATGGGTTGTAAACTGCTTTTGTACGGGAATAAAGTGACCTACGTGTAGGTTTTTGCATGTACCGTAAGAATAAGGACCG
GCTAATTCCGTGCCAGCAGCCGCGGTAATACGGAAGGTCCGGGCGTTATCCGGATTTATTGGGTTTAAAGGGAGCGTAGG
CCGTGCTTTAAGCGTGTTGTGAAATGTAGGCGCCCAACGTCTGCACTGCAGCGCGAACTGGAGCACTTGAGTACGCAGGA
AGTAGGCGGAATTCGTCGTGTAGCGGTGAAATGCTTAGATATGACGAAGAACTCCGATTGGGAAGCCAGCTTACTGTAGC
GCCACTGACGCTGATGCTCGAAAGCGTGGGTATCGAACAGGATTAGATACCCTAGTAGTCC
>t0003231_III-7;size=18;
CCTACGGGGGGCTGCAGTGGGGAATATTGGACAATGGGGGAAACCCTGATCCAGCGACGCCGCGTGAGTGAAGAAGTATT
TCGGTATGTAAAGCTCTATCAGCAAGGAAGAAAATGACGGTACTTGACTAAGAAGCTCCGGCTAAATACGTGCCAGCAGC
CGCGGTAATACGTATGGAGCAAGCGTTATCCGGATTTACTGGGTGTAAAGGGAGCGTAGACGGCAAAGCAAGTCTGAAGT
GAAATCCCGGGGCTCAACCCCGGAACTGCTTTGGAAACTGTTTAGCTAGAGTGCAGGAGAGGTAAGCGGAATTCCTAGTG
TAGCGGTGAAATGCGTAGATATTAGGAGGAACACCAGTGGCGAAGGCGGCTTACTGGACTGTAACTGACGTTGAGGCTCG
AAAGCGTGGGGAGCAAACAGGATTAGATACCCCAGTAGTCC
>t0015318_III-7;size=18;
CCTACGGGGGGCAGCAGTAGGGAATATTGGTCAATGGGGGAAACCCTGAACCAGCGACGCCGCGTGAGTGAAGAAGTATT
TCGGTATGTAAAGCTCTATCAGCAGGGACGATAATGACGGTACCTGACTAAGAAGCCCCGGCTAACTACGTGCCAGCAGC
CGCGGTAATACGTAGGGGGCAAGCGTTATCCGGATTTACTGGGTGTAAAGGGAGCGTAGGTGGCCATGCAAGTCAGATGT
GAAATCCCGGGGCTCAACCCCGGAGCTGCATTTGAAACTGCGTAGCTAGAGTGCAGGAGAGGTAAGCGGAATTCCTAGTG
TAGCGGTGAAATGCGTAGATATTAGGAGGAACACCAGTGGCGAAAGCGGCTTGCTGGACTGCAACTGACACTGAGGCTCG
AAAGCGTGGGGAGCAAACAGGATTAGATACCCTTGTAGTCC
>t0004732_III-7;size=18;
CCTACGGGCGGCTGCAGTGAGGAATATTGGTCAATGGACGGAAGTCTGAACCAGCCAAGTCGCGTGCGGGACGAAGGCCC
TACGGGTCGTAAACCGCTTTTGTACGGGAATAAAGTCACCCACGCGTGGGTGTTTGTAGGTACCGTAAGAATAAGGATCG
GCTAACTCCGTGCCAGCAGCCGCGGTAATACGGAGGATCCGAGCGTTATCCGGATTTATTGGGTTTAAAGGGTGCGCAGG
CGGGCTGCTAAGTCTCCGGTGAAATGTCAGGGCTCAACCTTGGCACTGCCGGAGATACTGGCGGCCTTGAGAGTGGCGGA
GGTTTCCGGAATGTGTGGTGTAGCGGTGAAATGCATAGATATCACACAGAACACCGATTGCGAAGGCAGGAGACCATACC
ATATCTGACGCTCAGGCACGAAAGCGTGGGGATCGAACAGGATTAGATACCCTTGTAGTCC
>t0002142_III-7;size=18;
CCTACGGGGGGCTGCAGTAGGGAATATTGCACAATGGGGGAAACCCTGATGCAGCAACGCCACGTGTGGGAAGAAGCATT
TCGGTGTGTAAACCACTGTCGTGAGGGAATAATGTTGCGTTTCGGCGCAATTGAATGTACCTCGAAAGGAAGCACCGGCA
AACTTCGTGCCAGCAGCCGCGGTAATACGAGGGGTGCAAGCGTTGTTCGGAATCACTGGGCGTAAAGGGAGCGTAGGCGG
AGGAGCAAGCAGTCTGTACAATCCCGGGGCCTAACCCCGGCTCTGCAGACTGGACTGTTTCTCTTGGATAGTTCAGGGGC
AGGCGGAATTCCTGGTGTAGCGGTGGAATGCGTAGAGATCAGGAAGAACACCGATGGCGAAGGCAGCCTGCTGGGGACTT
ATCGACGCTGAGGCTCGAAAGTGCGGGTAGCAAACAGGATTAGATACCCGAGTAGTCC
>t0014198_III-7;size=18;
CCTACGGGAGGCAGCAGTAGGGAATATTGGTCAATGGGGGAAACCCTGAACCAGCGACGCCGCGTGAGTGAAGAAGTATT
TCGGTATGTAAAGCTCTATCAGCAGGGACGATAATGACGGTACCTGACTAAGAAGCCCCGGCTAACTACGTGCCAGCAGC
CGCGGTAATACGTAGGGGGCAAGCGTTATCCGGATTTACTGGGTGTAAAGGGAGCGTAGGTGGCCATGCAAGTCAGATGT
GAAATCCCGGGGCTCAACCCCGGAGCTGCATTTGAAACTGCGTAGCTAGAGTGCAGGAGAGGTAAGCGGAATTCCTAGTG
TAGCGGTGAAATGCGTAGATATTAGGAGGAACACCAGTGGCGAAAGCGGCTTGCTGGACTGCAACTGACACTGAGGCTCG
AAAGCGTGGGGAGCAAACAGGATTAGATACCCTTGTAGTCC
>t0011763_III-7;size=17;
CCTACGGGAGGCAGCAGTGAGGAATATTGGTCAATGGGCGAGAGCCTGAACCAGCCATGTCGCGTGGAGGAATAAGGATC
TATGGTTCGTAAACTCCTTTTGCGGGGGGATAAAGTGCGGGACGTGTCCCGCTTTGCAGGTACCCCGCGAATAAGCATCG
GCTAACTCCGTGCCAGCAGCCGCGGTAATACGGAGGATGCGAGCGTTATCCGGATTTATTGGGTTTAAAGGGTGCGTAGG
CGGCCCCTTAAGTCGGCGGTGAAATTTCCGGGCTCAACCCGGTCACTGCCGTCGAAACTGGGGGGCTTGAGTGCGTTTGG
GGTGGCTGGAATGTGCGGTGTAGCGGTGAAATGCATAGATATCGCACAGAACGCCGATCGCGGAGGCAGGTCACCAAGCC
GCAACTGACGCTGAGGCACGAAAGCGCGGGGATCGAACAGGATTAGATACCCTAGTAGTCC
>t0007343_III-7;size=17;
CCTACGGGCGGCAGCAGTGAGGAATATTGGTCAATGGGCGAGAGCCTGAACCAGCCATGTCGCGTGGAGGAATAAGGATC
TATGGTTCGTAAACTCCTTTTGCGGGGGGATAAAGTGCGGGACGTGTCCCGCTTTGCAGGTACCCCGCGAATAAGCATCG
GCTAACTCCGTGCCAGCAGCCGCGGTAATACGGAGGATGCGAGCGTTATCCGGATTTATTGGGTTTAAAGGGTGCGTAGG
CGGCCCCTTAAGTCGGCGGTGAAATTTCCGGGCTCAACCCGGTCACTGCCGTCGAAACTGGGGGGCTTGAGTGCGTTTGG
GGTGGCTGGAATGTGCGGTGTAGCGGTGAAATGCATAGATATCGCACAGAACGCCGATCGCGGAGGCAGGTCACCAAGCC
GCAACTGACGCTGAGGCACGAAAGCGCGGGGATCGAACAGGATTAGATACCCTAGTAGTCC
>t0008180_III-7;size=17;
CCTACGGGGGGCAGCAGTAGGGAATATTGGTCAATGGGGGAAACCCTGAACCAGCGACGCCGCGTGAGTGAAGAAGTATT
TCGGTATGTAAAGCTCTATCAGCAGGGACGATAATGACGGTACCTGACTAAGAAGCCCCGGCTAACTACGTGCCAGCAGC
CGCGGTAATACGTAGGGGGCAAGCGTTATCCGGATTTACTGGGTGTAAAGGGAGCGTAGGTGGCCATGCAAGTCAGATGT
GAAATCCCGGGGCTCAACCCCGGAGCTGCATTTGAAACTGCGTAGCTAGAGTGCAGGAGAGGTAAGCGGAATTCCTAGTG
TAGCGGTGAAATGCGTAGATATTAGGAGGAACACCAGTGGCGAAAGCGGCTTGCTGGACTGCAACTGACACTGAGGCTCG
AAAGCGTGGGGAGCAAACAGGATTAGATACCCGGGTAGTCC
>t0006440_III-7;size=17;
CCTACGGGTGGCTGCAGTGAGGAATATTGGTCAATGGGCGAGAGCCTGAACCAGCCATGTCGCGTGGAGGAATAAGGATC
TATGGTTCGTAAACTCCTTTTGCGGGGGGATAAAGTGCGGGACGTGTCCCGCTTTGCAGGTACCCCGCGAATAAGCATCG
GCTAACTCCGTGCCAGCAGCCGCGGTAATACGGAGGATGCGAGCGTTATCCGGATTTATTGGGTTTAAAGGGTGCGTAGG
CGGCCCCTTAAGTCGGCGGTGAAATTTCCGGGCTCAACCCGGTCACTGCCGTCGAAACTGGGGGGCTTGAGTGCGTTTGG
GGTGGCTGGAATGTGCGGTGTAGCGGTGAAATGCATAGATATCGCACAGAACGCCGATCGCGGAGGCAGGTCACCAAGCC
GCAACTGACGCTGAGGCACGAAAGCGCGGGGATCGAACAGGATTAGATACCCTGGTAGTCC
>t0001819_III-7;size=17;
CCTACGGGAGGCTGCAGTGAGGAATATTGGTCAATGGACGGAAGTCTGAACCAGCCAAGTCGCGTGCGGGACGAAGGCCC
TACGGGTCGTAAACCGCTTTTGTACGGGAATAAAGTCACCCACGCGTGGGTGTTTGTAGGTACCGTAAGAATAAGGATCG
GCTAACTCCGTGCCAGCAGCCGCGGTAATACGGAGGATCCGAGCGTTATCCGGATTTATTGGGTTTAAAGGGTGCGCAGG
CGGGCTGCTAAGTCTCCGGTGAAATGTCAGGGCTCAACCTTGGCACTGCCGGAGATACTGGCGGCCTTGAGAGTGGCGGA
GGTTTCCGGAATGTGTGGTGTAGCGGTGAAATGCATAGATATCACACAGAACACCGATTGCGAAGGCAGGAGACCATACC
ATATCTGACGCTCAGGCACGAAAGCGTGGGGATCGAACAGGATTAGATACCCTAGTAGTCC
>t0005314_III-7;size=17;
CCTACGGGAGGCTGCAGTGAGGAATATTGGTCAATGGGCGGAAGCCTGAACCAGCCAAGTCGCGTGAGGGAAGACGGCCC
TACGGGTTGTAAACCTCTTTTTCGGGGGAATAAAGTTCGCCACGCGTGGCGTTTTGCATGTACCCCGCGAATAAGGATCG
GCTAACTCCGTGCCAGCAGCCGCGGTAATACGGAGGATCCGAGTGTTATCCGGATTTATTGGGTTTAAAGGGTGCGTAGG
CGGGATGTCAAGTCAGTGGTGAAATGGTGCGGCTCAACCGTAGCATTGCCGTTGAAACTGGCGTCCTTGAGTGCGAATGA
GGTACGCGGAACGTGTCATGTAGCGGTGAAATGCATAGATATGACACAGAACACCGATTGCGAAGGCAGCGTACTGGGAC
GCGACTGACGCTGAGGCACGAAAGTGCGGGGATCGAACAGGATTAGATACCCTTGTAGTCC
>t0005582_III-7;size=17;
CCTACGGGGGGCTGCAGTGGGGAATATTGGACAATGGGGGAAACCCTGATCCAGCGACGCCGCGTGAGTGAAGAAGTATT
TCGGTATGTAAAGCTCTATCAGCAAGGAAGAAAATGACGGTACTTGACTAAGAAGCTCCGGCTAAATACGTGCCAGCAGC
CGCGGTAATACGTATGGAGCAAGCGTTATCCGGATTTACTGGGTGTAAAGGGAGCGTAGACGGCAAAGCAAGTCTGAAGT
GAAATCCCGGGGCTCAACCCCGGAACTGCTTTGGAAACTGTTTAGCTAGAGTGCAGGAGAGGTAAGCGGAATTCCTAGTG
TAGCGGTGAAATGCGTAGATATTAGGAGGAACACCAGTGGCGAAGGCGGCTTACTGGACTGTAACTGACGTTGAGGCTCG
AAAGCGTGGGGAGCAAACAGGATTAGATACCCTAGTAGTCC
>t0001355_III-7;size=17;
CCTACGGGCGGCAGCAGTAGGGAATATTGGTCAATGGGGGAAACCCTGAACCAGCGACGCCGCGTGAGTGAAGAAGTATT
TCGGTATGTAAAGCTCTATCAGCAGGGACGATAATGACGGTACCTGACTAAGAAGCCCCGGCTAACTACGTGCCAGCAGC
CGCGGTAATACGTAGGGGGCAAGCGTTATCCGGATTTACTGGGTGTAAAGGGAGCGTAGGTGGCCATGCAAGTCAGATGT
GAAATCCCGGGGCTCAACCCCGGAGCTGCATTTGAAACTGCGTAGCTAGAGTGCAGGAGAGGTAAGCGGAATTCCTAGTG
TAGCGGTGAAATGCGTAGATATTAGGAGGAACACCAGTGGCGAAAGCGGCTTGCTGGACTGCAACTGACACTGAGGCTCG
AAAGCGTGGGGAGCAAACAGGATTAGATACCCCGGTAGTCC
>t0001488_III-7;size=17;
CCTACGGGCGGCAGCAGTAGGGAATATTGCACAATGGGGGGAACCCTGATGCAGCAACGCCACGTGTGGGAAGAAGCATT
TCGGTGTGTAAACCACTGTCGTGAGGGAATAATGCTTGGTCTCGGCCAAGTTGAATGTACCTCGAAAGGAAGCACCGGCA
AACTTCGTGCCAGCAGCCGCGGTAATACGAGGGGTGCAAGCGTTGTTCGGAATCACTGGGCGTAAAGGGAGCGTAGGCGG
AGACGCAAGCAGTCTGTACAATACCGGGGCCCAACCCCGGACCTGCAGACTGGACTGTGTCTCTTGGATAGTTCAGGGGC
AGGCGGAATTCCTGGTGTAGCGGTGGAATGCGTAGAGATCAGGAAGAACACCGATGGCGAAGGCAGCCTGCTGGGGACTC
ATCGACGCTGAGGCTCGAAAGTGCGGGTAGCAAACAGGATTAGATACCCTTGTAGTCC
>t0002413_III-7;size=17;
CCTACGGGCGGCAGCAGTAGGGAATATTGGTCAATGGGGGAAACCCTGAACCAGCGACGCCGCGTGAGTGAAGAAGTATT
TCGGTATGTAAAGCTCTATCAGCAGGGACGATAATGACGGTACCTGACTAAGAAGCCCCGGCTAACTACGTGCCAGCAGC
CGCGGTAATACGTAGGGGGCAAGCGTTATCCGGATTTACTGGGTGTAAAGGGAGCGTAGGTGGCCATGCAAGTCAGATGT
GAAATCCCGGGGCTCAACCCCGGAGCTGCATTTGAAACTGCGTAGCTAGAGTGCAGGAGAGGTAAGCGGAATTCCTAGTG
TAGCGGTGAAATGCGTAGATATTAGGAGGAACACCAGTGGCGAAAGCGGCTTGCTGGACTGCAACTGACACTGAGGCTCG
AAAGCGTGGGGAGCAAACAGGATTAGATACCCGTGTAGTCC
>t0008830_III-7;size=17;
CCTACGGGCGGCTGCAGTGAGGAATATTGGTCAATGGGCGGAAGCCTGAACCAGCCATGTCGCGTGCAGGACTACGGCCC
TACGGGTCTTAAACTGCTTTTGATTGGGGATAAAGTGGGGGACGCGTCCCCTATTGCAGGTACCAATCGAATAAGGATCG
GCTAACTCCGTGCCAGCAGCCGCGGTAATACGGAGGATCCGAGCGTTATCCGGATTTATTGGGTTTAAAGGGTGCGTAGG
CGGGCTGTTAAGTCAGCGGTGAAACCCCCGGGCTCAACCCGGGGACTGCCATTGAAACTGGCGGCCTAGAGTACGTTGGG
AGTGCGCGGAATGTGTGGTGTAGCGGTGAAATGCATAGATATCACACAGAACACCGATCGCGAAGGCAGCGCACTACGCC
GCAACTGACGCTGAGGCACGAAGGCGCGGGGATCGAACAGGATTAGATACCCTAGTAGTCC
>t0005543_III-7;size=17;
CCTACGGGAGGCTGCAGTGAGGAATATTGGTCAATGGGCGAGAGCCTGAACCAGCCATGTCGCGTGGAGGAATAAGGATC
TATGGTTCGTAAACTCCTTTTGCGGGGGGATAAAGTGCGGGACGTGTCCCGCTTTGCAGGTACCCCGCGAATAAGCATCG
GCTAACTCCGTGCCAGCAGCCGCGGTAATACGGAGGATGCGAGCGTTATCCGGATTTATTGGGTTTAAAGGGTGCGTAGG
CGGCCCCTTAAGTCGGCGGTGAAATTTCCGGGCTCAACCCGGTCACTGCCGTCGAAACTGGGGGGCTTGAGTGCGTTTGG
GGTGGCTGGAATGTGCGGTGTAGCGGTGAAATGCATAGATATCGCACAGAACGCCGATCGCGGAGGCAGGTCACCAAGCC
GCAACTGACGCTGAGGCACGAAAGCGCGGGGATCGAACAGGATTAGATACCCGAGTAGTCC
>t0019528_III-7;size=17;
CCTACGGGAGGCTGCAGTGAGGAATATTGGTCAATGGACGGAAGTCTGAACCAGCCAAGTCGCGTGCGGGACGAAGGCCC
TACGGGTCGTAAACCGCTTTTGTACGGGAATAAAGTCACCCACGCGTGGGTGTTTGTAGGTACCGTAAGAATAAGGATCG
GCTAACTCCGTGCCAGCAGCCGCGGTAATACGGAGGATCCGAGCGTTATCCGGATTTATTGGGTTTAAAGGGTGCGCAGG
CGGGCTGCTAAGTCTCCGGTGAAATGTCAGGGCTCAACCTTGGCACTGCCGGAGATACTGGCGGCCTTGAGAGTGGCGGA
GGTTTCCGGAATGTGTGGTGTAGCGGTGAAATGCATAGATATCACACAGAACACCGATTGCGAAGGCAGGAGACCATACC
ATATCTGACGCTCAGGCACGAAAGCGTGGGGATCGAACAGGATTAGATACCCTGGTAGTCC
>t0015797_III-7;size=17;
CCTACGGGGGGCTGCAGTGAGGAATATTGGTCAATGGGCGAGAGCCTGAACCAGCCATGTCGCGTGGAGGAATAAGGATC
TATGGTTCGTAAACTCCTTTTGCGGGGGGATAAAGTGCGGGACGTGTCCCGCTTTGCAGGTACCCCGCGAATAAGCATCG
GCTAACTCCGTGCCAGCAGCCGCGGTAATACGGAGGATGCGAGCGTTATCCGGATTTATTGGGTTTAAAGGGTGCGTAGG
CGGCCCCTTAAGTCGGCGGTGAAATTTCCGGGCTCAACCCGGTCACTGCCGTCGAAACTGGGGGGCTTGAGTGCGTTTGG
GGTGGCTGGAATGTGCGGTGTAGCGGTGAAATGCATAGATATCGCACAGAACGCCGATCGCGGAGGCAGGTCACCAAGCC
GCAACTGACGCTGAGGCACGAAAGCGCGGGGATCGAACAGGATTAGATACCCGGGTAGTCC
>t0015601_III-7;size=17;
CCTACGGGCGGCAGCAGTGAGGAATATTGGTCAATGGGCGAGAGCCTGAACCAGCCATGTCGCGTGGAGGAATAAGGATC
TATGGTTCGTAAACTCCTTTTGCGGGGGGATAAAGTGCGGGACGTGTCCCGCTTTGCAGGTACCCCGCGAATAAGCATCG
GCTAACTCCGTGCCAGCAGCCGCGGTAATACGGAGGATGCGAGCGTTATCCGGATTTATTGGGTTTAAAGGGTGCGTAGG
CGGCCCCTTAAGTCGGCGGTGAAATTTCCGGGCTCAACCCGGTCACTGCCGTCGAAACTGGGGGGCTTGAGTGCGTTTGG
GGTGGCTGGAATGTGCGGTGTAGCGGTGAAATGCATAGATATCGCACAGAACGCCGATCGCGGAGGCAGGTCACCAAGCC
GCAACTGACGCTGAGGCACGAAAGCGCGGGGATCGAACAGGATTAGATACCCCGGTAGTCC
>t0003467_III-7;size=17;
CCTACGGGTGGCTGCAGTAGGGAATATTGCACAATGGGGGGAACCCTGATGCAGCAACGCCACGTGTGGGAAGAAGCATT
TCGGTGTGTAAACCACTGTCGTGAGGGAATAATGCTTGGTCTCGGCCAAGTTGAATGTACCTCGAAAGGAAGCACCGGCA
AACTTCGTGCCAGCAGCCGCGGTAATACGAGGGGTGCAAGCGTTGTTCGGAATCACTGGGCGTAAAGGGAGCGTAGGCGG
AGACGCAAGCAGTCTGTACAATACCGGGGCCCAACCCCGGACCTGCAGACTGGACTGTGTCTCTTGGATAGTTCAGGGGC
AGGCGGAATTCCTGGTGTAGCGGTGGAATGCGTAGAGATCAGGAAGAACACCGATGGCGAAGGCAGCCTGCTGGGGACTC
ATCGACGCTGAGGCTCGAAAGTGCGGGTAGCAAACAGGATTAGATACCCGAGTAGTCC
>t0004339_III-7;size=17;
CCTACGGGAGGCTGCAGTGAGGAATATTGGTCAATGGGCGGAAGCCTGAACCAGCCAAGTCGCGTGAGGGAAGACGGCCC
TACGGGTTGTAAACCTCTTTTTCGGGGGAATAAAGTTCGCCACGCGTGGCGTTTTGCATGTACCCCGCGAATAAGGATCG
GCTAACTCCGTGCCAGCAGCCGCGGTAATACGGAGGATCCGAGTGTTATCCGGATTTATTGGGTTTAAAGGGTGCGTAGG
CGGGATGTCAAGTCAGTGGTGAAATGGTGCGGCTCAACCGTAGCATTGCCGTTGAAACTGGCGTCCTTGAGTGCGAATGA
GGTACGCGGAACGTGTCATGTAGCGGTGAAATGCATAGATATGACACAGAACACCGATTGCGAAGGCAGCGTACTGGGAC
GCGACTGACGCTGAGGCACGAAAGTGCGGGGATCGAACAGGATTAGATACCCCAGTAGTCC
>t0008218_III-7;size=17;
CCTACGGGGGGCTGCAGTAGGGAATATTGCACAATGGGGGGAACCCTGATGCAGCAACGCCACGTGTGGGAAGAAGCATT
TCGGTGTGTAAACCACTGTCGTGAGGGAATAATGCTTGGTCTCGGCCAAGTTGAATGTACCTCGAAAGGAAGCACCGGCA
AACTTCGTGCCAGCAGCCGCGGTAATACGAGGGGTGCAAGCGTTGTTCGGAATCACTGGGCGTAAAGGGAGCGTAGGCGG
AGACGCAAGCAGTCTGTACAATACCGGGGCCCAACCCCGGACCTGCAGACTGGACTGTGTCTCTTGGATAGTTCAGGGGC
AGGCGGAATTCCTGGTGTAGCGGTGGAATGCGTAGAGATCAGGAAGAACACCGATGGCGAAGGCAGCCTGCTGGGGACTC
ATCGACGCTGAGGCTCGAAAGTGCGGGTAGCAAACAGGATTAGATACCCCGGTAGTCC
>t0001889_III-7;size=17;
CCTACGGGTGGCAGCAGTAGGGAATATTGGTCAATGGGGGAAACCCTGAACCAGCGACGCCGCGTGAGTGAAGAAGTATT
TCGGTATGTAAAGCTCTATCAGCAGGGACGATAATGACGGTACCTGACTAAGAAGCCCCGGCTAACTACGTGCCAGCAGC
CGCGGTAATACGTAGGGGGCAAGCGTTATCCGGATTTACTGGGTGTAAAGGGAGCGTAGGTGGCCATGCAAGTCAGATGT
GAAATCCCGGGGCTCAACCCCGGAGCTGCATTTGAAACTGCGTAGCTAGAGTGCAGGAGAGGTAAGCGGAATTCCTAGTG
TAGCGGTGAAATGCGTAGATATTAGGAGGAACACCAGTGGCGAAAGCGGCTTGCTGGACTGCAACTGACACTGAGGCTCG
AAAGCGTGGGGAGCAAACAGGATTAGATACCCGAGTAGTCC
>t0008586_III-7;size=17;
CCTACGGGGGGCTGCAGTGAGGAATATTGGTCAATGGACGAGAGTCTGAACCAGCCAAGTAGCGTGCAGGATGACGGCCC
TATGGGTTGTAAACTGCTTTTGTACGGGAATAAAGTGACCTACGTGTAGGTTTTTGCATGTACCGTAAGAATAAGGACCG
GCTAATTCCGTGCCAGCAGCCGCGGTAATACGGAAGGTCCGGGCGTTATCCGGATTTATTGGGTTTAAAGGGAGCGTAGG
CCGTGCTTTAAGCGTGTTGTGAAATGTAGGCGCCCAACGTCTGCACTGCAGCGCGAACTGGAGCACTTGAGTACGCAGGA
AGTAGGCGGAATTCGTCGTGTAGCGGTGAAATGCTTAGATATGACGAAGAACTCCGATTGGGAAGCCAGCTTACTGTAGC
GCCACTGACGCTGATGCTCGAAAGCGTGGGTATCGAACAGGATTAGATACCCGTGTAGTCC
>t0004411_III-7;size=17;
CCTACGGGAGGCTGCAGTGGGGAATATTGGACAATGGGGGAAACCCTGATCCAGCGACGCCGCGTGAGTGAAGAAGTATT
TCGGTATGTAAAGCTCTATCAGCAAGGAAGAAAATGACGGTACTTGACTAAGAAGCTCCGGCTAAATACGTGCCAGCAGC
CGCGGTAATACGTATGGAGCAAGCGTTATCCGGATTTACTGGGTGTAAAGGGAGCGTAGACGGCAAAGCAAGTCTGAAGT
GAAATCCCGGGGCTCAACCCCGGAACTGCTTTGGAAACTGTTTAGCTAGAGTGCAGGAGAGGTAAGCGGAATTCCTAGTG
TAGCGGTGAAATGCGTAGATATTAGGAGGAACACCAGTGGCGAAGGCGGCTTACTGGACTGTAACTGACGTTGAGGCTCG
AAAGCGTGGGGAGCAAACAGGATTAGATACCCTAGTAGTCC
>t0009222_III-7;size=17;
CCTACGGGCGGCTGCAGTGAGGAATATTGGTCAATGGACGAGAGTCTGAACCAGCCAAGTAGCGTGCAGGATGACGGCCC
TATGGGTTGTAAACTGCTTTTGTACGGGAATAAAGTGACCTACGTGTAGGTTTTTGCATGTACCGTAAGAATAAGGACCG
GCTAATTCCGTGCCAGCAGCCGCGGTAATACGGAAGGTCCGGGCGTTATCCGGATTTATTGGGTTTAAAGGGAGCGTAGG
CCGTGCTTTAAGCGTGTTGTGAAATGTAGGCGCCCAACGTCTGCACTGCAGCGCGAACTGGAGCACTTGAGTACGCAGGA
AGTAGGCGGAATTCGTCGTGTAGCGGTGAAATGCTTAGATATGACGAAGAACTCCGATTGGGAAGCCAGCTTACTGTAGC
GCCACTGACGCTGATGCTCGAAAGCGTGGGTATCGAACAGGATTAGATACCCTTGTAGTCC
>t0001199_III-7;size=17;
CCTACGGGGGGCTGCAGTGAGGAATATTGGTCAATGGACGGAAGTCTGAACCAGCCAAGTCGCGTGCGGGACGAAGGCCC
TACGGGTCGTAAACCGCTTTTGTACGGGAATAAAGTCACCCACGCGTGGGTGTTTGTAGGTACCGTAAGAATAAGGATCG
GCTAACTCCGTGCCAGCAGCCGCGGTAATACGGAGGATCCGAGCGTTATCCGGATTTATTGGGTTTAAAGGGTGCGCAGG
CGGGCTGCTAAGTCTCCGGTGAAATGTCAGGGCTCAACCTTGGCACTGCCGGAGATACTGGCGGCCTTGAGAGTGGCGGA
GGTTTCCGGAATGTGTGGTGTAGCGGTGAAATGCATAGATATCACACAGAACACCGATTGCGAAGGCAGGAGACCATACC
ATATCTGACGCTCAGGCACGAAAGCGTGGGGATCGAACAGGATTAGATACCCCGGTAGTCC
>t0001243_III-7;size=17;
CCTACGGGCGGCTGCAGTGGGGAATATTGGACAATGGGGGAAACCCTGATCCAGCGACGCCGCGTGAGTGAAGAAGTATT
TCGGTATGTAAAGCTCTATCAGCAAGGAAGAAAATGACGGTACTTGACTAAGAAGCTCCGGCTAAATACGTGCCAGCAGC
CGCGGTAATACGTATGGAGCAAGCGTTATCCGGATTTACTGGGTGTAAAGGGAGCGTAGACGGCAAAGCAAGTCTGAAGT
GAAATCCCGGGGCTCAACCCCGGAACTGCTTTGGAAACTGTTTAGCTAGAGTGCAGGAGAGGTAAGCGGAATTCCTAGTG
TAGCGGTGAAATGCGTAGATATTAGGAGGAACACCAGTGGCGAAGGCGGCTTACTGGACTGTAACTGACGTTGAGGCTCG
AAAGCGTGGGGAGCAAACAGGATTAGATACCCCAGTAGTCC
>t0001913_III-7;size=16;
CCTACGGGAGGCTGCAGTAGGGAATATTGCACAATGGGGGGAACCCTGATGCAGCAACGCCACGTGTGGGAAGAAGCATT
TCGGTGTGTAAACCACTGTCGTGAGGGAATAATGCTTGGTCTCGGCCAAGTTGAATGTACCTCGAAAGGAAGCACCGGCA
AACTTCGTGCCAGCAGCCGCGGTAATACGAGGGGTGCAAGCGTTGTTCGGAATCACTGGGCGTAAAGGGAGCGTAGGCGG
AGACGCAAGCAGTCTGTACAATACCGGGGCCCAACCCCGGACCTGCAGACTGGACTGTGTCTCTTGGATAGTTCAGGGGC
AGGCGGAATTCCTGGTGTAGCGGTGGAATGCGTAGAGATCAGGAAGAACACCGATGGCGAAGGCAGCCTGCTGGGGACTC
ATCGACGCTGAGGCTCGAAAGTGCGGGTAGCAAACAGGATTAGATACCCGTGTAGTCC
>t0006438_III-7;size=16;
CCTACGGGCGGCTGCAGTGAGGAATATTGGTCAATGGGCGGAAGCCTGAACCAGCCAAGTCGCGTGAGGGAAGACGGCCC
TACGGGTTGTAAACCTCTTTTTCGGGGGAATAAAGTTCGCCACGCGTGGCGTTTTGCATGTACCCCGCGAATAAGGATCG
GCTAACTCCGTGCCAGCAGCCGCGGTAATACGGAGGATCCGAGTGTTATCCGGATTTATTGGGTTTAAAGGGTGCGTAGG
CGGGATGTCAAGTCAGTGGTGAAATGGTGCGGCTCAACCGTAGCATTGCCGTTGAAACTGGCGTCCTTGAGTGCGAATGA
GGTACGCGGAACGTGTCATGTAGCGGTGAAATGCATAGATATGACACAGAACACCGATTGCGAAGGCAGCGTACTGGGAC
GCGACTGACGCTGAGGCACGAAAGTGCGGGGATCGAACAGGATTAGATACCCGGGTAGTCC
>t0003111_III-7;size=16;
CCTACGGGAGGCTGCAGTGAGGAATATTGGTCAATGGACGAGAGTCTGAACCAGCCAAGTAGCGTGCAGGATGACGGCCC
TATGGGTTGTAAACTGCTTTTGTACGGGAATAAAGTGACCTACGTGTAGGTTTTTGCATGTACCGTAAGAATAAGGACCG
GCTAATTCCGTGCCAGCAGCCGCGGTAATACGGAAGGTCCGGGCGTTATCCGGATTTATTGGGTTTAAAGGGAGCGTAGG
CCGTGCTTTAAGCGTGTTGTGAAATGTAGGCGCCCAACGTCTGCACTGCAGCGCGAACTGGAGCACTTGAGTACGCAGGA
AGTAGGCGGAATTCGTCGTGTAGCGGTGAAATGCTTAGATATGACGAAGAACTCCGATTGGGAAGCCAGCTTACTGTAGC
GCCACTGACGCTGATGCTCGAAAGCGTGGGTATCGAACAGGATTAGATACCCTAGTAGTCC
>t0003944_III-7;size=16;
CCTACGGGGGGCTGCAGTAGGGAATATTGCACAATGGGGGAAACCCTGATGCAGCAACGCCACGTGTGGGAAGAAGCATT
TCGGTGTGTAAACCACTGTCGTGAGGGAATAATGTTGCGTTTCGGCGCAATTGAATGTACCTCGAAAGGAAGCACCGGCA
AACTTCGTGCCAGCAGCCGCGGTAATACGAGGGGTGCAAGCGTTGTTCGGAATCACTGGGCGTAAAGGGAGCGTAGGCGG
AGGAGCAAGCAGTCTGTACAATCCCGGGGCCTAACCCCGGCTCTGCAGACTGGACTGTTTCTCTTGGATAGTTCAGGGGC
AGGCGGAATTCCTGGTGTAGCGGTGGAATGCGTAGAGATCAGGAAGAACACCGATGGCGAAGGCAGCCTGCTGGGGACTT
ATCGACGCTGAGGCTCGAAAGTGCGGGTAGCAAACAGGATTAGATACCCTAGTAGTCC
>t0008134_III-7;size=16;
CCTACGGGAGGCAGCAGTAGGGAATATTGGTCAATGGGGGAAACCCTGAACCAGCGACGCCGCGTGAGTGAAGAAGTATT
TCGGTATGTAAAGCTCTATCAGCAGGGACGATAATGACGGTACCTGACTAAGAAGCCCCGGCTAACTACGTGCCAGCAGC
CGCGGTAATACGTAGGGGGCAAGCGTTATCCGGATTTACTGGGTGTAAAGGGAGCGTAGGTGGCCATGCAAGTCAGATGT
GAAATCCCGGGGCTCAACCCCGGAGCTGCATTTGAAACTGCGTAGCTAGAGTGCAGGAGAGGTAAGCGGAATTCCTAGTG
TAGCGGTGAAATGCGTAGATATTAGGAGGAACACCAGTGGCGAAAGCGGCTTGCTGGACTGCAACTGACACTGAGGCTCG
AAAGCGTGGGGAGCAAACAGGATTAGATACCCGGGTAGTCC
>t0015186_III-7;size=16;
CCTACGGGAGGCTGCAGTGAGGAATATTGGTCAATGGGCGGAAGCCTGAACCAGCCAAGTCGCGTGAGGGAAGACGGCCC
TACGGGTTGTAAACCTCTTTTTCGGGGGAATAAAGTTCGCCACGCGTGGCGTTTTGCATGTACCCCGCGAATAAGGATCG
GCTAACTCCGTGCCAGCAGCCGCGGTAATACGGAGGATCCGAGTGTTATCCGGATTTATTGGGTTTAAAGGGTGCGTAGG
CGGGATGTCAAGTCAGTGGTGAAATGGTGCGGCTCAACCGTAGCATTGCCGTTGAAACTGGCGTCCTTGAGTGCGAATGA
GGTACGCGGAACGTGTCATGTAGCGGTGAAATGCATAGATATGACACAGAACACCGATTGCGAAGGCAGCGTACTGGGAC
GCGACTGACGCTGAGGCACGAAAGTGCGGGGATCGAACAGGATTAGATACCCTGGTAGTCC
>t0003643_III-7;size=16;
CCTACGGGGGGCTGCAGTGAGGAATATTGGTCAATGGGCGAGAGCCTGAACCAGCCATGTCGCGTGGAGGAATAAGGATC
TATGGTTCGTAAACTCCTTTTGCGGGGGGATAAAGTGCGGGACGTGTCCCGCTTTGCAGGTACCCCGCGAATAAGCATCG
GCTAACTCCGTGCCAGCAGCCGCGGTAATACGGAGGATGCGAGCGTTATCCGGATTTATTGGGTTTAAAGGGTGCGTAGG
CGGCCCCTTAAGTCGGCGGTGAAATTTCCGGGCTCAACCCGGTCACTGCCGTCGAAACTGGGGGGCTTGAGTGCGTTTGG
GGTGGCTGGAATGTGCGGTGTAGCGGTGAAATGCATAGATATCGCACAGAACGCCGATCGCGGAGGCAGGTCACCAAGCC
GCAACTGACGCTGAGGCACGAAAGCGCGGGGATCGAACAGGATTAGATACCCCTGTAGTCC
>t0012944_III-7;size=16;
CCTACGGGGGGCTGCAGTGGGGAATATTGGACAATGGGGGAAACCCTGATCCAGCGACGCCGCGTGAGTGAAGAAGTATT
TCGGTATGTAAAGCTCTATCAGCAAGGAAGAAAATGACGGTACTTGACTAAGAAGCTCCGGCTAAATACGTGCCAGCAGC
CGCGGTAATACGTATGGAGCAAGCGTTATCCGGATTTACTGGGTGTAAAGGGAGCGTAGACGGCCTAGCAAGTCTGAAGT
GAAAGCCCGGGGCTCAACCCCGGAACTGCTTTGGAAACTGTTAAGCTAGAGTACAGGAGAGGTAAGCGGAATTCCTAGTG
TAGCGGTGAAATGCGTAGATATTAGGAGGAACACCAGTGGCGAAGGCGGCTTACTGGACTGTAACTGACGTTGAGGCTCG
AAAGCGTGGGGAGCAAACAGGATTAGATACCCTAGTAGTCC
>t0012604_III-7;size=16;
CCTACGGGGGGCTGCAGTGAGGAATATTGGTCAATGGGCGGAAGCCTGAACCAGCCAAGTCGCGTGAGGGAAGACGGCCC
TACGGGTTGTAAACCTCTTTTTCGGGGGAATAAAGTTCGCCACGCGTGGCGTTTTGCATGTACCCCGCGAATAAGGATCG
GCTAACTCCGTGCCAGCAGCCGCGGTAATACGGAGGATCCGAGTGTTATCCGGATTTATTGGGTTTAAAGGGTGCGTAGG
CGGGATGTCAAGTCAGTGGTGAAATGGTGCGGCTCAACCGTAGCATTGCCGTTGAAACTGGCGTCCTTGAGTGCGAATGA
GGTACGCGGAACGTGTCATGTAGCGGTGAAATGCATAGATATGACACAGAACACCGATTGCGAAGGCAGCGTACTGGGAC
GCGACTGACGCTGAGGCACGAAAGTGCGGGGATCGAACAGGATTAGATACCCCTGTAGTCC
>t0005281_III-7;size=16;
CCTACGGGTGGCAGCAGTAGGGAATATTGCACAATGGGGGGAACCCTGATGCAGCAACGCCACGTGTGGGAAGAAGCATT
TCGGTGTGTAAACCACTGTCGTGAGGGAATAATGCTTGGTCTCGGCCAAGTTGAATGTACCTCGAAAGGAAGCACCGGCA
AACTTCGTGCCAGCAGCCGCGGTAATACGAGGGGTGCAAGCGTTGTTCGGAATCACTGGGCGTAAAGGGAGCGTAGGCGG
AGACGCAAGCAGTCTGTACAATACCGGGGCCCAACCCCGGACCTGCAGACTGGACTGTGTCTCTTGGATAGTTCAGGGGC
AGGCGGAATTCCTGGTGTAGCGGTGGAATGCGTAGAGATCAGGAAGAACACCGATGGCGAAGGCAGCCTGCTGGGGACTC
ATCGACGCTGAGGCTCGAAAGTGCGGGTAGCAAACAGGATTAGATACCCGAGTAGTCC
>t0003428_III-7;size=16;
CCTACGGGGGGCTGCAGTGAGGAATATTGGTCAATGGGCGGAAGCCTGAACCAGCCATGTCGCGTGCAGGACTACGGCCC
TACGGGTCTTAAACTGCTTTTGATTGGGGATAAAGTGGGGGACGCGTCCCCTATTGCAGGTACCAATCGAATAAGGATCG
GCTAACTCCGTGCCAGCAGCCGCGGTAATACGGAGGATCCGAGCGTTATCCGGATTTATTGGGTTTAAAGGGTGCGTAGG
CGGGCTGTTAAGTCAGCGGTGAAACCCCCGGGCTCAACCCGGGGACTGCCATTGAAACTGGCGGCCTAGAGTACGTTGGG
AGTGCGCGGAATGTGTGGTGTAGCGGTGAAATGCATAGATATCACACAGAACACCGATCGCGAAGGCAGCGCACTACGCC
GCAACTGACGCTGAGGCACGAAGGCGCGGGGATCGAACAGGATTAGATACCCTAGTAGTCC
>t0013213_III-7;size=16;
CCTACGGGTGGCTGCAGTGAGGAATATTGGTCAATGGACGGAAGTCTGAACCAGCCAAGTCGCGTGCGGGACGAAGGCCC
TACGGGTCGTAAACCGCTTTTGTACGGGAATAAAGTCACCCACGCGTGGGTGTTTGTAGGTACCGTAAGAATAAGGATCG
GCTAACTCCGTGCCAGCAGCCGCGGTAATACGGAGGATCCGAGCGTTATCCGGATTTATTGGGTTTAAAGGGTGCGCAGG
CGGGCTGCTAAGTCTCCGGTGAAATGTCAGGGCTCAACCTTGGCACTGCCGGAGATACTGGCGGCCTTGAGAGTGGCGGA
GGTTTCCGGAATGTGTGGTGTAGCGGTGAAATGCATAGATATCACACAGAACACCGATTGCGAAGGCAGGAGACCATACC
ATATCTGACGCTCAGGCACGAAAGCGTGGGGATCGAACAGGATTAGATACCCTAGTAGTCC
>t0012634_III-7;size=16;
CCTACGGGAGGCTGCAGTGAGGAATATTGGTCAATGGACGGAAGTCTGAACCAGCCAAGTCGCGTGCGGGACGAAGGCCC
TACGGGTCGTAAACCGCTTTTGTACGGGAATAAAGTCACCCACGCGTGGGTGTTTGTAGGTACCGTAAGAATAAGGATCG
GCTAACTCCGTGCCAGCAGCCGCGGTAATACGGAGGATCCGAGCGTTATCCGGATTTATTGGGTTTAAAGGGTGCGCAGG
CGGGCTGCTAAGTCTCCGGTGAAATGTCAGGGCTCAACCTTGGCACTGCCGGAGATACTGGCGGCCTTGAGAGTGGCGGA
GGTTTCCGGAATGTGTGGTGTAGCGGTGAAATGCATAGATATCACACAGAACACCGATTGCGAAGGCAGGAGACCATACC
ATATCTGACGCTCAGGCACGAAAGCGTGGGGATCGAACAGGATTAGATACCCCTGTAGTCC
>t0001035_III-7;size=16;
CCTACGGGCGGCAGCAGTAGGGAATATTGCACAATGGGGGGAACCCTGATGCAGCAACGCCACGTGTGGGAAGAAGCATT
TCGGTGTGTAAACCACTGTCGTGAGGGAATAATGCTTGGTCTCGGCCAAGTTGAATGTACCTCGAAAGGAAGCACCGGCA
AACTTCGTGCCAGCAGCCGCGGTAATACGAGGGGTGCAAGCGTTGTTCGGAATCACTGGGCGTAAAGGGAGCGTAGGCGG
AGACGCAAGCAGTCTGTACAATACCGGGGCCCAACCCCGGACCTGCAGACTGGACTGTGTCTCTTGGATAGTTCAGGGGC
AGGCGGAATTCCTGGTGTAGCGGTGGAATGCGTAGAGATCAGGAAGAACACCGATGGCGAAGGCAGCCTGCTGGGGACTC
ATCGACGCTGAGGCTCGAAAGTGCGGGTAGCAAACAGGATTAGATACCCCTGTAGTCC
>t0011295_III-7;size=16;
CCTACGGGAGGCTGCAGTGAGGAATATTGGTCAATGGACGGAAGTCTGAACCAGCCAAGTCGCGTGCGGGAGGAAGGCCC
TACGGGTCGTAAACCGCTTTTGTACGGGAATAAAGTCACCCACGTGTGGGTGTTTGTAGGTACCGTAAGAATAAGGATCG
GCTAACTCCGTGCCAGCAGCCGCGGTAATACGGAGGATCCGAGCGTTATCCGGATTTATTGGGTTTAAAGGGTGCGCAGG
CGGGCTGCTAAGTCTCCGGTGAAATGTCAGGGCTCAACCTTGGCACTGCCGGAGATACTGGCGGCCTTGAGAGTGGCGGA
GGTTTCCGGAATGTGTGGTGTAGCGGTGAAATGCATAGATATCACACAGAACACCGATTGCGAAGGCAGGAGACCATACC
ATATCTGACGCTCAGGCACGAAAGCGTGGGGATCGAACAGGATTAGATACCCTAGTAGTCC
>t0002217_III-7;size=16;
CCTACGGGAGGCTGCAGTGAGGAATATTGGTCAATGGACGAGAGTCTGAACCAGCCAAGTAGCGTGCAGGATGACGGCCC
TATGGGTTGTAAACTGCTTTTGTACGGGAATAAAGTGACCTACGTGTAGGTTTTTGCATGTACCGTAAGAATAAGGACCG
GCTAATTCCGTGCCAGCAGCCGCGGTAATACGGAAGGTCCGGGCGTTATCCGGATTTATTGGGTTTAAAGGGAGCGTAGG
CCGTGCTTTAAGCGTGTTGTGAAATGTAGGCGCCCAACGTCTGCACTGCAGCGCGAACTGGAGCACTTGAGTACGCAGGA
AGTAGGCGGAATTCGTCGTGTAGCGGTGAAATGCTTAGATATGACGAAGAACTCCGATTGGGAAGCCAGCTTACTGTAGC
GCCACTGACGCTGATGCTCGAAAGCGTGGGTATCGAACAGGATTAGATACCCTGGTAGTCC
>t0010899_III-7;size=16;
CCTACGGGGGGCAGCAGTGAGGAATATTGGTCAATGGACGGAAGTCTGAACCAGCCAAGTCGCGTGCGGGACGAAGGCCC
TACGGGTCGTAAACCGCTTTTGTACGGGAATAAAGTCACCCACGCGTGGGTGTTTGTAGGTACCGTAAGAATAAGGATCG
GCTAACTCCGTGCCAGCAGCCGCGGTAATACGGAGGATCCGAGCGTTATCCGGATTTATTGGGTTTAAAGGGTGCGCAGG
CGGGCTGCTAAGTCTCCGGTGAAATGTCAGGGCTCAACCTTGGCACTGCCGGAGATACTGGCGGCCTTGAGAGTGGCGGA
GGTTTCCGGAATGTGTGGTGTAGCGGTGAAATGCATAGATATCACACAGAACACCGATTGCGAAGGCAGGAGACCATACC
ATATCTGACGCTCAGGCACGAAAGCGTGGGGATCGAACAGGATTAGATACCCTAGTAGTCC
>t0005873_III-7;size=16;
CCTACGGGCGGCTGCAGTAGGGAATATTGCACAATGGGGGGAACCCTGATGCAGCAACGCCACGTGTGGGAAGAAGCATT
TCGGTGTGTAAACCACTGTCGTGAGGGAATAATGCTTGGTCTCGGCCAAGTTGAATGTACCTCGAAAGGAAGCACCGGCA
AACTTCGTGCCAGCAGCCGCGGTAATACGAGGGGTGCAAGCGTTGTTCGGAATCACTGGGCGTAAAGGGAGCGTAGGCGG
AGACGCAAGCAGTCTGTACAATACCGGGGCCCAACCCCGGACCTGCAGACTGGACTGTGTCTCTTGGATAGTTCAGGGGC
AGGCGGAATTCCTGGTGTAGCGGTGGAATGCGTAGAGATCAGGAAGAACACCGATGGCGAAGGCAGCCTGCTGGGGACTC
ATCGACGCTGAGGCTCGAAAGTGCGGGTAGCAAACAGGATTAGATACCCGGGTAGTCC
>t0003676_III-7;size=16;
CCTACGGGAGGCTGCAGTGAGGAATATTGGTCAATGGGCGAGAGCCTGAACCAGCCATGTCGCGTGGAGGAATAAGGATC
TATGGTTCGTAAACTCCTTTTGCGGGGGGATAAAGTGCGGGACGTGTCCCGCTTTGCAGGTACCCCGCGAATAAGCATCG
GCTAACTCCGTGCCAGCAGCCGCGGTAATACGGAGGATGCGAGCGTTATCCGGATTTATTGGGTTTAAAGGGTGCGTAGG
CGGCCCCTTAAGTCGGCGGTGAAATTTCCGGGCTCAACCCGGTCACTGCCGTCGAAACTGGGGGGCTTGAGTGCGTTTGG
GGTGGCTGGAATGTGCGGTGTAGCGGTGAAATGCATAGATATCGCACAGAACGCCGATCGCGGAGGCAGGTCACCAAGCC
GCAACTGACGCTGAGGCACGAAAGCGCGGGGATCGAACAGGATTAGATACCCCTGTAGTCC
>t0000812_III-7;size=16;
CCTACGGGAGGCTGCAGTAGGGAATATTGCACAATGGGGGGAACCCTGATGCAGCAACGCCACGTGTGGGAAGAAGCATT
TCGGTGTGTAAACCACTGTCGTGAGGGAATAATGCTTGGTCTCGGCCAAGTTGAATGTACCTCGAAAGGAAGCACCGGCA
AACTTCGTGCCAGCAGCCGCGGTAATACGAGGGGTGCAAGCGTTGTTCGGAATCACTGGGCGTAAAGGGAGCGTAGGCGG
AGACGCAAGCAGTCTGTACAATACCGGGGCCCAACCCCGGACCTGCAGACTGGACTGTGTCTCTTGGATAGTTCAGGGGC
AGGCGGAATTCCTGGTGTAGCGGTGGAATGCGTAGAGATCAGGAAGAACACCGATGGCGAAGGCAGCCTGCTGGGGACTC
ATCGACGCTGAGGCTCGAAAGTGCGGGTAGCAAACAGGATTAGATACCCTGGTAGTCC
>t0007912_III-7;size=16;
CCTACGGGAGGCTGCAGTAGGGAATATTGCACAATGGGGGAAACCCTGATGCAGCAACGCCACGTGTGGGAAGAAGCATT
TCGGTGTGTAAACCACTGTCGTGAGGGAATAATGTTGCGTTTCGGCGCAATTGAATGTACCTCGAAAGGAAGCACCGGCA
AACTTCGTGCCAGCAGCCGCGGTAATACGAGGGGTGCAAGCGTTGTTCGGAATCACTGGGCGTAAAGGGAGCGTAGGCGG
AGGAGCAAGCAGTCTGTACAATCCCGGGGCCTAACCCCGGCTCTGCAGACTGGACTGTTTCTCTTGGATAGTTCAGGGGC
AGGCGGAATTCCTGGTGTAGCGGTGGAATGCGTAGAGATCAGGAAGAACACCGATGGCGAAGGCAGCCTGCTGGGGACTT
ATCGACGCTGAGGCTCGAAAGTGCGGGTAGCAAACAGGATTAGATACCCCAGTAGTCC
>t0001874_III-7;size=16;
CCTACGGGAGGCTGCAGTGAGGAATATTGGTCAATGGACGGAAGTCTGAACCAGCCAAGTCGCGTGCGGGACGAAGGCCC
TACGGGTCGTAAACCGCTTTTGTACGGGAATAAAGTCACCCACGCGTGGGTGTTTGTAGGTACCGTAAGAATAAGGATCG
GCTAACTCCGTGCCAGCAGCCGCGGTAATACGGAGGATCCGAGCGTTATCCGGATTTATTGGGTTTAAAGGGTGCGCAGG
CGGGCTGCTAAGTCTCCGGTGAAATGTCAGGGCTCAACCTTGGCACTGCCGGAGATACTGGCGGCCTTGAGAGTGGCGGA
GGTTTCCGGAATGTGTGGTGTAGCGGTGAAATGCATAGATATCACACAGAACACCGATTGCGAAGGCAGGAGACCATACC
ATATCTGACGCTCAGGCACGAAAGCGTGGGGATCGAACAGGATTAGATACCCCGGTAGTCC
>t0001712_III-7;size=16;
CCTACGGGCGGCTGCAGTAGGGAATATTGCACAATGGGGGGAACCCTGATGCAGCAACGCCACGTGTGGGAAGAAGCATT
TCGGTGTGTAAACCACTGTCGTGAGGGAATAATGCTTGGTCTCGGCCAAGTTGAATGTACCTCGAAAGGAAGCACCGGCA
AACTTCGTGCCAGCAGCCGCGGTAATACGAGGGGTGCAAGCGTTGTTCGGAATCACTGGGCGTAAAGGGAGCGTAGGCGG
AGACGCAAGCAGTCTGTACAATACCGGGGCCCAACCCCGGACCTGCAGACTGGACTGTGTCTCTTGGATAGTTCAGGGGC
AGGCGGAATTCCTGGTGTAGCGGTGGAATGCGTAGAGATCAGGAAGAACACCGATGGCGAAGGCAGCCTGCTGGGGACTC
ATCGACGCTGAGGCTCGAAAGTGCGGGTAGCAAACAGGATTAGATACCCTGGTAGTCC
>t0007432_III-7;size=16;
CCTACGGGAGGCTGCAGTGGGGAATATTGGACAATGGGGGAAACCCTGATCCAGCGACGCCGCGTGAGTGAAGAAGTATT
TCGGTATGTAAAGCTCTATCAGCAAGGAAGAAAATGACGGTACTTGACTAAGAAGCTCCGGCTAAATACGTGCCAGCAGC
CGCGGTAATACGTATGGAGCAAGCGTTATCCGGATTTACTGGGTGTAAAGGGAGCGTAGACGGCAAAGCAAGTCCGAAGT
GAAATCCCGGGGCTCAACCCCGGAACTGCTTTGGAAACTGTTTAGCTAGAGTGCAGGAGAGGTAAGCGGAATTCCTAGTG
TAGCGGTGAAATGCGTAGATATTAGGAGGAACACCAGTGGCGAAGGCGGCTTACTGGACTGTAACTGACGTTGAGGCTCG
AAAGCGTGGGGAGCAAACAGGATTAGATACCCTAGTAGTCC
>t0010744_III-7;size=16;
CCTACGGGGGGCAGCAGTAGGGAATATTGCACAATGGGGGGAACCCTGATGCAGCAACGCCACGTGTGGGAAGAAGCATT
TCGGTGTGTAAACCACTGTCGTGAGGGAATAATGCTTGGTCTCGGCCAAGTTGAATGTACCTCGAAAGGAAGCACCGGCA
AACTTCGTGCCAGCAGCCGCGGTAATACGAGGGGTGCAAGCGTTGTTCGGAATCACTGGGCGTAAAGGGAGCGTAGGCGG
AGACGCAAGCAGTCTGTACAATACCGGGGCCCAACCCCGGACCTGCAGACTGGACTGTGTCTCTTGGATAGTTCAGGGGC
AGGCGGAATTCCTGGTGTAGCGGTGGAATGCGTAGAGATCAGGAAGAACACCGATGGCGAAGGCAGCCTGCTGGGGACTC
ATCGACGCTGAGGCTCGAAAGTGCGGGTAGCAAACAGGATTAGATACCCTTGTAGTCC
>t0008272_III-7;size=16;
CCTACGGGCGGCTGCAGTGAGGAATATTGGTCAATGGGCGGAAGCCTGAACCAGCCAAGTCGCGTGAGGGAAGACGGCCC
TACGGGTTGTAAACCTCTTTTTCGGGGGAATAAAGTTCGCCACGCGTGGCGTTTTGCATGTACCCCGCGAATAAGGATCG
GCTAACTCCGTGCCAGCAGCCGCGGTAATACGGAGGATCCGAGTGTTATCCGGATTTATTGGGTTTAAAGGGTGCGTAGG
CGGGATGTCAAGTCAGTGGTGAAATGGTGCGGCTCAACCGTAGCATTGCCGTTGAAACTGGCGTCCTTGAGTGCGAATGA
GGTACGCGGAACGTGTCATGTAGCGGTGAAATGCATAGATATGACACAGAACACCGATTGCGAAGGCAGCGTACTGGGAC
GCGACTGACGCTGAGGCACGAAAGTGCGGGGATCGAACAGGATTAGATACCCGAGTAGTCC
>t0010450_III-7;size=16;
CCTACGGGCGGCTGCAGTGAGGAATATTGGTCAATGGGCGGAAGCCTGAACCAGCCAAGTCGCGTGAGGGAAGACGGCCC
TACGGGTTGTAAACCTCTTTTTCGGGGGAATAAAGTTCGCCACGCGTGGCGTTTTGCATGTACCCCGCGAATAAGGATCG
GCTAACTCCGTGCCAGCAGCCGCGGTAATACGGAGGATCCGAGTGTTATCCGGATTTATTGGGTTTAAAGGGTGCGTAGG
CGGGATGTCAAGTCAGTGGTGAAATGGTGCGGCTCAACCGTAGCATTGCCGTTGAAACTGGCGTCCTTGAGTGCGAATGA
GGTACGCGGAACGTGTCATGTAGCGGTGAAATGCATAGATATGACACAGAACACCGATTGCGAAGGCAGCGTACTGGGAC
GCGACTGACGCTGAGGCACGAAAGTGCGGGGATCGAACAGGATTAGATACCCTTGTAGTCC
>t0010214_III-7;size=15;
CCTACGGGTGGCAGCAGTAGGGAATATTGGTCAATGGGGGAAACCCTGAACCAGCGACGCCGCGTGAGTGAAGAAGTATT
TCGGTATGTAAAGCTCTATCAGCAGGGACGATAATGACGGTACCTGACTAAGAAGCCCCGGCTAACTACGTGCCAGCAGC
CGCGGTAATACGTAGGGGGCAAGCGTTATCCGGATTTACTGGGTGTAAAGGGAGCGTAGGTGGCCATGCAAGTCAGATGT
GAAATCCCGGGGCTCAACCCCGGAGCTGCATTTGAAACTGCGTAGCTAGAGTGCAGGAGAGGTAAGCGGAATTCCTAGTG
TAGCGGTGAAATGCGTAGATATTAGGAGGAACACCAGTGGCGAAAGCGGCTTGCTGGACTGCAACTGACACTGAGGCTCG
AAAGCGTGGGGAGCAAACAGGATTAGATACCCCTGTAGTCC
>t0006887_III-7;size=15;
CCTACGGGGGGCTGCAGTGAGGAATATTGGTCAATGGGCGGAAGCCTGAACCAGCCAAGTCGCGTGAAGGAAGAAGGTAT
TATGTATTGTAAACTTCTTTAGCAGCAGAGAAATAAGGTGGACGTGTCCACTGATGCTAGTATGCTGAGAATAAGCATCG
GCTAACTCCGTGCCAGCAGCCGCGGTAATACGGAGGATGCGAGCGTTATCCGGATTTATTGGGTTTAAAGGGTGCGCAGG
CGGTCTTTTAAGTCAGTGGTCAAATCGTGGTGCTCAACGCCATCCCGCCATTGATACTGGGAGACTTGATTGCGGTTGAG
GTAGGCGGAATTCGTCGTGTAGCGGTGAAATGCATAGATATGACGAAGAACACCGATTGCGTAGGCAGCTTACCAAGCCG
TAAATGACGCTCATGCACGAAAGTGCGGGGATCGAACAGGATTAGATACCCTAGTAGTCC
>t0006084_III-7;size=15;
CCTACGGGAGGCAGCAGTAGGGAATATTGCACAATGGGGGGAACCCTGATGCAGCAACGCCACGTGTGGGAAGAAGCATT
TCGGTGTGTAAACCACTGTCGTGAGGGAATAATGCTTGGTCTCGGCCAAGTTGAATGTACCTCGAAAGGAAGCACCGGCA
AACTTCGTGCCAGCAGCCGCGGTAATACGAGGGGTGCAAGCGTTGTTCGGAATCACTGGGCGTAAAGGGAGCGTAGGCGG
AGACGCAAGCAGTCTGTACAATACCGGGGCCCAACCCCGGACCTGCAGACTGGACTGTGTCTCTTGGATAGTTCAGGGGC
AGGCGGAATTCCTGGTGTAGCGGTGGAATGCGTAGAGATCAGGAAGAACACCGATGGCGAAGGCAGCCTGCTGGGGACTC
ATCGACGCTGAGGCTCGAAAGTGCGGGTAGCAAACAGGATTAGATACCCTTGTAGTCC
>t0006079_III-7;size=15;
CCTACGGGAGGCTGCAGTAGGGAATATTGGTCAATGGGGGAAACCCTGAACCAGCGACGCCGCGTGAGTGAAGAAGTATT
TCGGTATGTAAAGCTCTATCAGCAGGGACGATAATGACGGTACCTGACTAAGAAGCCCCGGCTAACTACGTGCCAGCAGC
CGCGGTAATACGTAGGGGGCAAGCGTTATCCGGATTTACTGGGTGTAAAGGGAGCGTAGGTGGCCATGCAAGTCAGATGT
GAAATCCCGGGGCTCAACCCCGGAGCTGCATTTGAAACTGCGTAGCTAGAGTGCAGGAGAGGTAAGCGGAATTCCTAGTG
TAGCGGTGAAATGCGTAGATATTAGGAGGAACACCAGTGGCGAAAGCGGCTTGCTGGACTGCAACTGACACTGAGGCTCG
AAAGCGTGGGGAGCAAACAGGATTAGATACCCCTGTAGTCC
>t0004299_III-7;size=15;
CCTACGGGAGGCTGCAGTGAGGAATATTGGTCAATGGGCGAGAGCCTGAACCAGCCAAGTAGCGTGAAGGAAGACTGCCC
TATGGGTTGTAAACTTCTTTTGTGCGGGGGTAAAGTGGTCCACGCGTGGTCCATTGCAAGTACCGTACGAATAAGCATCG
GCTAACTCCGTGCCAGCAGCCGCGGTAATACGGAGGATGCGAGCGTTATCCGGATTTATTGGGTTTAAAGGGAGCGTAGG
CGGGCGATTAAGTCAGCGGTTAAATAGTGTGGCTCAACCATGCCTTGCCGTTGATACTGGTTGTCTTGAGAGTACTAGAG
GTGGATGGAATTTAGGGTGTAGCGGTGAAATGCTTAGATATCCTAAAGAACTCCGATTGCGAAGGCAGTCCACTGGGGTA
CGTCTGACGCTGAAGCTCGAAAGTGCGGGTATCAAACAGGATTAGATACCCTAGTAGTCC
>t0003868_III-7;size=15;
CCTACGGGCGGCTGCAGTGAGGAATATTGGTCAATGGGCGAGAGCCTGAACCAGCCATGTCGCGTGGAGGAATAAGGATC
TATGGTTCGTAAACTCCTTTTGCGGGGGGATAAAGTGCGGGACGTGTCCCGCTTTGCAGGTACCCCGCGAATAAGCATCG
GCTAACTCCGTGCCAGCAGCCGCGGTAATACGGAGGATGCGAGCGTTATCCGGATTTATTGGGTTTAAAGGGTGCGTAGG
CGGCCCCTTAAGTCGGCGGTGAAATTTCCGGGCTCAACCCGGTCACTGCCGTCGAAACTGGGGGGCTTGAGTGCGTTTGG
GGTGGCTGGAATGTGCGGTGTAGCGGTGAAATGCATAGATATCGCACAGAACGCCGATCGCGGAGGCAGGTCACCAAGCC
GCAACTGACGCTGAGGCACGAAAGCGCGGGGATCGAACAGGATTAGATACCCGTGTAGTCC
>t0007118_III-7;size=15;
CCTACGGGGGGCTGCAGTGAGGAATATTGGTCAATGGACGGAAGTCTGAACCAGCCAAGTCGCGTGCGGGACGAAGGCCC
TACGGGTCGTAAACCGCTTTTGTACGGGAATAAAGTCACCCACGCGTGGGTGTTTGTAGGTACCGTAAGAATAAGGATCG
GCTAACTCCGTGCCAGCAGCCGCGGTAATACGGAGGATCCGAGCGTTATCCGGATTTATTGGGTTTAAAGGGTGCGCAGG
CGGGCTGCTAAGTCTCCGGTGAAATGTCAGGGCTCAACCTTGGCACTGCCGGAGATACTGGCGGCCTTGAGAGTGGCGGA
GGTTTCCGGAATGTGTGGTGTAGCGGTGAAATGCATAGATATCACACAGAACACCGATTGCGAAGGCAGGAGACCATACC
ATATCTGACGCTCAGGCACGAAAGCGTGGGGATCGAACAGGATTAGATACCCGTGTAGTCC
>t0002124_III-7;size=15;
CCTACGGGTGGCTGCAGTAGGGAATATTGCACAATGGGGGGAACCCTGATGCAGCAACGCCACGTGTGGGAAGAAGCATT
TCGGTGTGTAAACCACTGTCGTGAGGGAATAATGCTTGGTCTCGGCCAAGTTGAATGTACCTCGAAAGGAAGCACCGGCA
AACTTCGTGCCAGCAGCCGCGGTAATACGAGGGGTGCAAGCGTTGTTCGGAATCACTGGGCGTAAAGGGAGCGTAGGCGG
AGACGCAAGCAGTCTGTACAATACCGGGGCCCAACCCCGGACCTGCAGACTGGACTGTGTCTCTTGGATAGTTCAGGGGC
AGGCGGAATTCCTGGTGTAGCGGTGGAATGCGTAGAGATCAGGAAGAACACCGATGGCGAAGGCAGCCTGCTGGGGACTC
ATCGACGCTGAGGCTCGAAAGTGCGGGTAGCAAACAGGATTAGATACCCTAGTAGTCC
>t0002329_III-7;size=15;
CCTACGGGGGGCTGCAGTGAGGAATATTGGACAATGGATGGAAGTCTGATCCAGCCATGCCGCGTGAAGGATTGATGCCC
TACGGGCTTTGAACTTCTTTTGTACGGGGGCAATAAGGTCCACGCGTGGGCCGATGAGAGTACCGTACGAATAAGCATCG
GCTAACTCCGTGCCAGCAGCCGCGGTAATACGGGGGATGCGAGCGTTATCCGGATTTATTGGGTTTAAAGGGTGCGTAGG
CGGCTTGCCGAGTCAGCGGTGAAATCCGGGCGCCCAACGCCGGAACTGCCGTTGAAACTGGCGGGCTTGAATGGTGCCGC
CGCATGCGGAATGTGTGAAGTAGCGGTGAAATGCATAGATATCACACAGAACGCCGATTGTGGAAACAGCATGCGAGACA
CAGATTGACGCTGAGGCACGAAGGTGCGGGGATCGAACAGGATTAGATACCCTAGTAGTCC
>t0016565_III-7;size=15;
CCTACGGGTGGCTGCAGTAGGGAATATTGGTCAATGGGGGAAACCCTGAACCAGCGACGCCGCGTGAGTGAAGAAGTATT
TCGGTATGTAAAGCTCTATCAGCAGGGACGATAATGACGGTACCTGACTAAGAAGCCCCGGCTAACTACGTGCCAGCAGC
CGCGGTAATACGTAGGGGGCAAGCGTTATCCGGATTTACTGGGTGTAAAGGGAGCGTAGGTGGCCATGCAAGTCAGATGT
GAAATCCCGGGGCTCAACCCCGGAGCTGCATTTGAAACTGCGTAGCTAGAGTGCAGGAGAGGTAAGCGGAATTCCTAGTG
TAGCGGTGAAATGCGTAGATATTAGGAGGAACACCAGTGGCGAAAGCGGCTTGCTGGACTGCAACTGACACTGAGGCTCG
AAAGCGTGGGGAGCAAACAGGATTAGATACCCCTGTAGTCC
>t0000073_III-7;size=15;
CCTACGGGGGGCAGCAGTGAGGAATATTGGTCAATGGGCGAGAGCCTGAACCAGCCATGTCGCGTGGAGGAATAAGGATC
TATGGTTCGTAAACTCCTTTTGCGGGGGGATAAAGTGCGGGACGTGTCCCGCTTTGCAGGTACCCCGCGAATAAGCATCG
GCTAACTCCGTGCCAGCAGCCGCGGTAATACGGAGGATGCGAGCGTTATCCGGATTTATTGGGTTTAAAGGGTGCGTAGG
CGGCCCCTTAAGTCGGCGGTGAAATTTCCGGGCTCAACCCGGTCACTGCCGTCGAAACTGGGGGGCTTGAGTGCGTTTGG
GGTGGCTGGAATGTGCGGTGTAGCGGTGAAATGCATAGATATCGCACAGAACGCCGATCGCGGAGGCAGGTCACCAAGCC
GCAACTGACGCTGAGGCACGAAAGCGCGGGGATCGAACAGGATTAGATACCCCAGTAGTCC
>t0020694_III-7;size=15;
CCTACGGGCGGCAGCAGTGAGGAATATTGGTCAATGGGCGGAAGCCTGAACCAGCCAAGTCGCGTGAGGGAAGACGGCCC
TACGGGTTGTAAACCTCTTTTTCGGGGGAATAAAGTTCGCCACGCGTGGCGTTTTGCATGTACCCCGCGAATAAGGATCG
GCTAACTCCGTGCCAGCAGCCGCGGTAATACGGAGGATCCGAGTGTTATCCGGATTTATTGGGTTTAAAGGGTGCGTAGG
CGGGATGTCAAGTCAGTGGTGAAATGGTGCGGCTCAACCGTAGCATTGCCGTTGAAACTGGCGTCCTTGAGTGCGAATGA
GGTACGCGGAACGTGTCATGTAGCGGTGAAATGCATAGATATGACACAGAACACCGATTGCGAAGGCAGCGTACTGGGAC
GCGACTGACGCTGAGGCACGAAAGTGCGGGGATCGAACAGGATTAGATACCCCAGTAGTCC
>t0001344_III-7;size=15;
CCTACGGGGGGCTGCAGTGAGGAATATTGGTCAATGGACGGAAGTCTGAACCAGCCAAGTCGCGTGCGGGAGGAAGGCCC
TACGGGTCGTAAACCGCTTTTGTACGGGAATAAAGTCACCCACGTGTGGGTGTTTGTAGGTACCGTAAGAATAAGGATCG
GCTAACTCCGTGCCAGCAGCCGCGGTAATACGGAGGATCCGAGCGTTATCCGGATTTATTGGGTTTAAAGGGTGCGCAGG
CGGGCTGCTAAGTCTCCGGTGAAATGTCAGGGCTCAACCTTGGCACTGCCGGAGATACTGGCGGCCTTGAGAGTGGCGGA
GGTTTCCGGAATGTGTGGTGTAGCGGTGAAATGCATAGATATCACACAGAACACCGATTGCGAAGGCAGGAGACCATACC
ATATCTGACGCTCAGGCACGAAAGCGTGGGGATCGAACAGGATTAGATACCCCAGTAGTCC
>t0001096_III-7;size=15;
CCTACGGGAGGCTGCAGTGAGGAATATTGGTCAATGGGCGGAAGCCTGAACCAGCCAAGTCGCGTGAAGGATGAAGGTAT
TATGTATTGTAAACTTCTTTAGCAGTGGAGTAATAAGGTGGTCGTGACCACTGATGCAAGTACACTGAGAATAAGGATCG
GCTAACTCCGTGCCAGCAGCCGCGGTAATACGGAGGATCCTAGCGTTATCCGGATTTATTGGGTTTAAAGGGTGCGCAGG
CGGCTTTTTAAGTCAGTGGTTAAATCGTGACGCTCAACGTCATCACGCCATTGATACTGGAGAGCTTGATTGCGGTCGAG
GTTTGCGGAATTCGTTGTGTAGCGGTGAAATGCATAGATATGACGAAGAACACCGATTGCGTAGGCAGCAGACCAGGCCG
TAAATGACGCTCATGCACGAAAGTGCGGGGATCGAACAGGATTAGATACCCCAGTAGTCC
>t0013484_III-7;size=15;
CCTACGGGCGGCTGCAGTGGGGAATATTGGACAATGGGGGAAACCCTGATCCAGCGACGCCGCGTGAGTGAAGAAGTATT
TCGGTATGTAAAGCTCTATCAGCAAGGAAGAAAATGACGGTACTTGACTAAGAAGCTCCGGCTAAATACGTGCCAGCAGC
CGCGGTAATACGTATGGAGCAAGCGTTATCCGGATTTACTGGGTGTAAAGGGAGCGTAGACGGCAAAGCAAGTCTGAAGT
GAAATCCCGGGGCTCAACCCCGGAACTGCTTTGGAAACTGTTTAGCTAGAGTGCAGGAGAGGTAAGCGGAATTCCTAGTG
TAGCGGTGAAATGCGTAGATATTAGGAGGAACACCAGTGGCGAAGGCGGCTTACTGGACTGTAACTGACGTTGAGGCTCG
AAAGCGTGGGGAGCAAACAGGATTAGATACCCGAGTAGTCC
>t0006269_III-7;size=15;
CCTACGGGCGGCTGCAGTGAGGAATATTGGTCAATGGGCGGAAGCCTGAACCAGCCATGTCGCGTGCAGGACTACGGCCC
TACGGGTCTTAAACTGCTTTTGATTGGGGATAAAGTGGGGGACGCGTCCCCTATTGCAGGTACCAATCGAATAAGGATCG
GCTAACTCCGTGCCAGCAGCCGCGGTAATACGGAGGATCCGAGCGTTATCCGGATTTATTGGGTTTAAAGGGTGCGTAGG
CGGGCTGTTAAGTCAGCGGTGAAACCCCCGGGCTCAACCCGGGGACTGCCATTGAAACTGGCGGCCTAGAGTACGTTGGG
AGTGCGCGGAATGTGTGGTGTAGCGGTGAAATGCATAGATATCACACAGAACACCGATCGCGAAGGCAGCGCACTACGCC
GCAACTGACGCTGAGGCACGAAGGCGCGGGGATCGAACAGGATTAGATACCCTTGTAGTCC
>t0003733_III-7;size=15;
CCTACGGGCGGCAGCAGTAGGGAATATTGGTCAATGGGGGAAACCCTGAACCAGCGACGCCGCGTGAGTGAAGAAGTATT
TCGGTATGTAAAGCTCTATCAGCAGGGACGATAATGACGGTACCTGACTAAGAAGCCCCGGCTAACTACGTGCCAGCAGC
CGCGGTAATACGTAGGGGGCAAGCGTTATCCGGATTTACTGGGTGTAAAGGGAGCGTAGGTGGCCATGCAAGTCAGATGT
GAAATCCCGGGGCTCAACCCCGGAGCTGCATTTGAAACTGCGTAGCTAGAGTGCAGGAGAGGTAAGCGGAATTCCTAGTG
TAGCGGTGAAATGCGTAGATATTAGGAGGAACACCAGTGGCGAAAGCGGCTTGCTGGACTGCAACTGACACTGAGGCTCG
AAAGCGTGGGGAGCAAACAGGATTAGATACCCCTGTAGTCC
>t0013294_III-7;size=15;
CCTACGGGGGGCAGCAGTAGGGAATATTGCACAATGGGGGGAACCCTGATGCAGCAACGCCACGTGTGGGAAGAAGCATT
TCGGTGTGTAAACCACTGTCGTGAGGGAATAATGCTTGGTCTCGGCCAAGTTGAATGTACCTCGAAAGGAAGCACCGGCA
AACTTCGTGCCAGCAGCCGCGGTAATACGAGGGGTGCAAGCGTTGTTCGGAATCACTGGGCGTAAAGGGAGCGTAGGCGG
AGACGCAAGCAGTCTGTACAATACCGGGGCCCAACCCCGGACCTGCAGACTGGACTGTGTCTCTTGGATAGTTCAGGGGC
AGGCGGAATTCCTGGTGTAGCGGTGGAATGCGTAGAGATCAGGAAGAACACCGATGGCGAAGGCAGCCTGCTGGGGACTC
ATCGACGCTGAGGCTCGAAAGTGCGGGTAGCAAACAGGATTAGATACCCGTGTAGTCC
>t0002828_III-7;size=15;
CCTACGGGAGGCTGCAGTGAGGAATATTGGTCAATGGGCGAGAGCCTGAACCAGCCATGTCGCGTGGAGGAATAAGGATC
TATGGTTCGTAAACTCCTTTTGCGGGGGGATAAAGTGCGGGACGTGTCCCGCTTTGCAGGTACCCCGCGAATAAGCATCG
GCTAACTCCGTGCCAGCAGCCGCGGTAATACGGAGGATGCGAGCGTTATCCGGATTTATTGGGTTTAAAGGGTGCGTAGG
CGGCCCCTTAAGTCGGCGGTGAAATTTCCGGGCTCAACCCGGTCACTGCCGTCGAAACTGGGGGGCTTGAGTGCGTTTGG
GGTGGCTGGAATGTGCGGTGTAGCGGTGAAATGCATAGATATCGCACAGAACGCCGATCGCGGAGGCAGGTCACCAAGCC
GCAACTGACGCTGAGGCACGAAAGCGCGGGGATCGAACAGGATTAGATACCCTGGTAGTCC
>t0010091_III-7;size=15;
CCTACGGGAGGCTGCAGTAGGGAATATTGGTCAATGGGGGAAACCCTGAACCAGCGACGCCGCGTGAGTGAAGAAGTATT
TCGGTATGTAAAGCTCTATCAGCAGGGACGATAATGACGGTACCTGACTAAGAAGCCCCGGCTAACTACGTGCCAGCAGC
CGCGGTAATACGTAGGGGGCAAGCGTTATCCGGATTTACTGGGTGTAAAGGGAGCGTAGGTGGCCATGCAAGTCAGATGT
GAAATCCCGGGGCTCAACCCCGGAGCTGCATTTGAAACTGCGTAGCTAGAGTGCAGGAGAGGTAAGCGGAATTCCTAGTG
TAGCGGTGAAATGCGTAGATATTAGGAGGAACACCAGTGGCGAAAGCGGCTTGCTGGACTGCAACTGACACTGAGGCTCG
AAAGCGTGGGGAGCAAACAGGATTAGATACCCCGGTAGTCC
>t0001578_III-7;size=15;
CCTACGGGGGGCAGCAGTGAGGAATATTGGTCAATGGGCGAGAGCCTGAACCAGCCATGTCGCGTGGAGGAATAAGGATC
TATGGTTCGTAAACTCCTTTTGCGGGGGGATAAAGTGCGGGACGTGTCCCGCTTTGCAGGTACCCCGCGAATAAGCATCG
GCTAACTCCGTGCCAGCAGCCGCGGTAATACGGAGGATGCGAGCGTTATCCGGATTTATTGGGTTTAAAGGGTGCGTAGG
CGGCCCCTTAAGTCGGCGGTGAAATTTCCGGGCTCAACCCGGTCACTGCCGTCGAAACTGGGGGGCTTGAGTGCGTTTGG
GGTGGCTGGAATGTGCGGTGTAGCGGTGAAATGCATAGATATCGCACAGAACGCCGATCGCGGAGGCAGGTCACCAAGCC
GCAACTGACGCTGAGGCACGAAAGCGCGGGGATCGAACAGGATTAGATACCCTTGTAGTCC
>t0003207_III-7;size=15;
CCTACGGGAGGCAGCAGTGAGGAATATTGGTCAATGGGCGAGAGCCTGAACCAGCCATGTCGCGTGGAGGAATAAGGATC
TATGGTTCGTAAACTCCTTTTGCGGGGGGATAAAGTGCGGGACGTGTCCCGCTTTGCAGGTACCCCGCGAATAAGCATCG
GCTAACTCCGTGCCAGCAGCCGCGGTAATACGGAGGATGCGAGCGTTATCCGGATTTATTGGGTTTAAAGGGTGCGTAGG
CGGCCCCTTAAGTCGGCGGTGAAATTTCCGGGCTCAACCCGGTCACTGCCGTCGAAACTGGGGGGCTTGAGTGCGTTTGG
GGTGGCTGGAATGTGCGGTGTAGCGGTGAAATGCATAGATATCGCACAGAACGCCGATCGCGGAGGCAGGTCACCAAGCC
GCAACTGACGCTGAGGCACGAAAGCGCGGGGATCGAACAGGATTAGATACCCTGGTAGTCC
>t0009349_III-7;size=15;
CCTACGGGGGGCTGCAGTGAGGAATATTGGTCAATGGGCGGAAGCCTGAACCAGCCATGTCGCGTGCAGGACTACGGCCC
TACGGGTCTTAAACTGCTTTTGATTGGGGATAAAGTGGGGGACGCGTCCCCTATTGCAGGTACCAATCGAATAAGGATCG
GCTAACTCCGTGCCAGCAGCCGCGGTAATACGGAGGATCCGAGCGTTATCCGGATTTATTGGGTTTAAAGGGTGCGTAGG
CGGGCTGTTAAGTCAGCGGTGAAACCCCCGGGCTCAACCCGGGGACTGCCATTGAAACTGGCGGCCTAGAGTACGTTGGG
AGTGCGCGGAATGTGTGGTGTAGCGGTGAAATGCATAGATATCACACAGAACACCGATCGCGAAGGCAGCGCACTACGCC
GCAACTGACGCTGAGGCACGAAGGCGCGGGGATCGAACAGGATTAGATACCCCAGTAGTCC
>t0012949_III-7;size=15;
CCTACGGGCGGCAGCAGTAGGGAATATTGCACAATGGGGGGAACCCTGATGCAGCAACGCCACGTGTGGGAAGAAGCATT
TCGGTGTGTAAACCACTGTCGTGAGGGAATAATGCTTGGTCTCGGCCAAGTTGAATGTACCTCGAAAGGAAGCACCGGCA
AACTTCGTGCCAGCAGCCGCGGTAATACGAGGGGTGCAAGCGTTGTTCGGAATCACTGGGCGTAAAGGGAGCGTAGGCGG
AGACGCAAGCAGTCTGTACAATACCGGGGCCCAACCCCGGACCTGCAGACTGGACTGTGTCTCTTGGATAGTTCAGGGGC
AGGCGGAATTCCTGGTGTAGCGGTGGAATGCGTAGAGATCAGGAAGAACACCGATGGCGAAGGCAGCCTGCTGGGGACTC
ATCGACGCTGAGGCTCGAAAGTGCGGGTAGCAAACAGGATTAGATACCCGAGTAGTCC
>t0000869_III-7;size=15;
CCTACGGGAGGCAGCAGTAGGGAATATTGCACAATGGGGGGAACCCTGATGCAGCAACGCCACGTGTGGGAAGAAGCATT
TCGGTGTGTAAACCACTGTCGTGAGGGAATAATGCTTGGTCTCGGCCAAGTTGAATGTACCTCGAAAGGAAGCACCGGCA
AACTTCGTGCCAGCAGCCGCGGTAATACGAGGGGTGCAAGCGTTGTTCGGAATCACTGGGCGTAAAGGGAGCGTAGGCGG
AGACGCAAGCAGTCTGTACAATACCGGGGCCCAACCCCGGACCTGCAGACTGGACTGTGTCTCTTGGATAGTTCAGGGGC
AGGCGGAATTCCTGGTGTAGCGGTGGAATGCGTAGAGATCAGGAAGAACACCGATGGCGAAGGCAGCCTGCTGGGGACTC
ATCGACGCTGAGGCTCGAAAGTGCGGGTAGCAAACAGGATTAGATACCCGAGTAGTCC
>t0010969_III-7;size=14;
CCTACGGGGGGCTGCAGTAGGGAATATTGGGCAATGGAGGCAACTCTGACCCAGCCATGCCGCGTGAAGGAAGACGGCCC
TATGGGTTGTAAACTTCTTTTATCGTAGAGTAAACCTGGCCACGTGTGGCCAGCTGAGAGTATACGAGGAATAAGTATCG
GCTAACTCCGTGCCAGCAGCCGCGGTAATACGGGGGATACGAGCGTTATCCGGATTTATTGGGTTTAAAGGGTGCGCAGG
CGGATCGGTAAGTCAGGGGTGAAAAGTTGGGGCTCAACTCCAATCGTGCCTTTGATACTGCCGGACTAGAGTGCGATAGA
CGTGGCCGGAATGTGATGTGTAGCGGTGAAATGCTTAGATATGTCACAGAACACCGATCGAGAAGTCAGGTCACGAGCTC
GCAACTGACGCTCAGGCACGAAAGCGTGGGGATCAAACAGGATTAGATACCCCAGTAGTCC
>t0024192_III-7;size=14;
CCTACGGGAGGCTGCAGTGAGGAATATTGGTCAATGGACGAGAGTCTGAACCAGCCAAGTAGCGTGCAGGATGACGGCCC
TATGGGTTGTAAACTGCTTTTGTACGGGAATAAAGTGACCTACGTGTAGGTTTTTGCATGTACCGTAAGAATAAGGACCG
GCTAATTCCGTGCCAGCAGCCGCGGTAATACGGAAGGTCCGGGCGTTATCCGGATTTATTGGGTTTAAAGGGAGCGTAGG
CCGTGCTTTAAGCGTGTTGTGAAATGTAGGCGCCCAACGTCTGCACTGCAGCGCGAACTGGAGCACTTGAGTACGCAGGA
AGTAGGCGGAATTCGTCGTGTAGCGGTGAAATGCTTAGATATGACGAAGAACTCCGATTGGGAAGCCAGCTTACTGTAGC
GCCACTGACGCTGATGCTCGAAAGCGTGGGTATCGAACAGGATTAGATACCCTTGTAGTCC
>t0003396_III-7;size=14;
CCTACGGGGGGCTGCAGTGAGGAATATTGGTCAATGGACGAAGGTCTGAACCAGCCAAGTAGCGTGAAGGATGACTGCCC
TATGGGTTGTAAACTTCTTTTGTGCGGGAATAACGGGCGCCACGTGTGGTGTTATGCATGTACCGTACGAATAAGGATCG
GCTAACTCCGTGCCAGCAGCCGCGGTAATACGGAGGATCCGAGCGTTATCCGGATTTATTGGGTTTAAAGGGAGCGTAGG
CGGGAGATCAAGTCAGTTGTGAAATGTACATGCTCAACATGTGCACTGCAGTTGAAACTGGTTTTCTTGAGTGCGTAAGA
GGCAGGCGGAATTCGTCGTGTAGCGGTGAAATGCTTAGATATGACGAAGAACTCCGATCGCGAAGGCAGCTTGCCGGGCC
GCAACTGACGCTGAAGCTCGAAGGTGCGGGTATCGAACAGGATTAGATACCCTAGTAGTCC
>t0007978_III-7;size=14;
CCTACGGGGGGCTGCAGTGAGGAATATTGGTCAATGGGCGGAAGCCTGAACCAGCCAAGTCGCGTGAGGGAAGACGGCCC
TACGGGTTGTAAACCTCTTTTTCGGGGGAATAAAGTTCGCCACGCGTGGCGTTTTGCATGTACCCCGCGAATAAGGATCG
GCTAACTCCGTGCCAGCAGCCGCGGTAATACGGAGGATCCGAGTGTTATCCGGATTTATTGGGTTTAAAGGGTGCGTAGG
CGGGATGTCAAGTCAGTGGTGAAATGGTGCGGCTCAACCGTAGCATTGCCGTTGAAACTGGCGTCCTTGAGTGCGAATGA
GGTACGCGGAACGTGTCATGTAGCGGTGAAATGCATAGATATGACACAGAACACCGATTGCGAAGGCAGCGTACTGGGAC
GCGACTGACGCTGAGGCACGAAAGTGCGGGGATCGAACAGGATTAGATACCCCGGTAGTCC
>t0009057_III-7;size=14;
CCTACGGGGGGCTGCAGTGAGGAATATTGGTCAATGGGCGAGAGCCTGAACCAGCCATGTCGCGTGGAGGAATAAGGATC
TATGGTTCGTAAACTCCTTTTGCGGGGGGATAAAGTGCGGGACGTGTCCCGCTTTGCAGGTACCCCGCGAATAAGCATCG
GCTAACTCCGTGCCAGCAGCCGCGGTAATACGGAGGATGCGAGCGTTATCCGGATTTATTGGGTTTAAAGGGTGCGTAGG
CGGCCCCTTAAGTCGGCGGTGAAATTTCCGGGCTCAACCCGGTCACTGCCGTCGAAACTGGGGGGCTTGAGTGCGTTTGG
GGTGGCTGGAATGTGCGGTGTAGCGGTGAAATGCATAGATATCGCACAGAACGCCGATCGCGGAGGCAGGTCACCAAGCC
GCAACTGACGCTGAGGCACGAAAGCGCGGGGATCGAACAGGATTAGATACCCGAGTAGTCC
>t0008558_III-7;size=14;
CCTACGGGCGGCTGCAGTAGGGAATATTGCACAATGGGGGGAACCCTGATGCAGCAACGCCACGTGTGGGAAGAAGCATT
TCGGTGTGTAAACCACTGTCGTGAGGGAATAATGCTTGGTCTCGGCCAAGTTGAATGTACCTCGAAAGGAAGCACCGGCA
AACTTCGTGCCAGCAGCCGCGGTAATACGAGGGGTGCAAGCGTTGTTCGGAATCACTGGGCGTAAAGGGAGCGTAGGCGG
AGACGCAAGCAGTCTGTACAATACCGGGGCCCAACCCCGGACCTGCAGACTGGACTGTGTCTCTTGGATAGTTCAGGGGC
AGGCGGAATTCCTGGTGTAGCGGTGGAATGCGTAGAGATCAGGAAGAACACCGATGGCGAAGGCAGCCTGCTGGGGACTC
ATCGACGCTGAGGCTCGAAAGTGCGGGTAGCAAACAGGATTAGATACCCGTGTAGTCC
>t0004002_III-7;size=14;
CCTACGGGTGGCTGCAGTAGGGAATATTGCACAATGGGGGGAACCCTGATGCAGCAACGCCACGTGTGGGAAGAAGCATT
TCGGTGTGTAAACCACTGTCGTGAGGGAATAATGCTTGGTCTCGGCCAAGTTGAATGTACCTCGAAAGGAAGCACCGGCA
AACTTCGTGCCAGCAGCCGCGGTAATACGAGGGGTGCAAGCGTTGTTCGGAATCACTGGGCGTAAAGGGAGCGTAGGCGG
AGACGCAAGCAGTCTGTACAATACCGGGGCCCAACCCCGGACCTGCAGACTGGACTGTGTCTCTTGGATAGTTCAGGGGC
AGGCGGAATTCCTGGTGTAGCGGTGGAATGCGTAGAGATCAGGAAGAACACCGATGGCGAAGGCAGCCTGCTGGGGACTC
ATCGACGCTGAGGCTCGAAAGTGCGGGTAGCAAACAGGATTAGATACCCCTGTAGTCC
>t0004597_III-7;size=14;
CCTACGGGAGGCAGCAGTAGGGAATATTGCACAATGGGGGGAACCCTGATGCAGCAACGCCACGTGTGGGAAGAAGCATT
TCGGTGTGTAAACCACTGTCGTGAGGGAATAATGCTTGGTCTCGGCCAAGTTGAATGTACCTCGAAAGGAAGCACCGGCA
AACTTCGTGCCAGCAGCCGCGGTAATACGAGGGGTGCAAGCGTTGTTCGGAATCACTGGGCGTAAAGGGAGCGTAGGCGG
AGACGCAAGCAGTCTGTACAATACCGGGGCCCAACCCCGGACCTGCAGACTGGACTGTGTCTCTTGGATAGTTCAGGGGC
AGGCGGAATTCCTGGTGTAGCGGTGGAATGCGTAGAGATCAGGAAGAACACCGATGGCGAAGGCAGCCTGCTGGGGACTC
ATCGACGCTGAGGCTCGAAAGTGCGGGTAGCAAACAGGATTAGATACCCCGGTAGTCC
>t0019562_III-7;size=14;
CCTACGGGGGGCTGCAGTGGGGAATATTGGACAATGGGGGAAACCCTGATCCAGCGACGCCGCGTGAGTGAAGAAGTATT
TCGGTATGTAAAGCTCTATCAGCAAGGAAGAAAATGACGGTACTTGACTAAGAAGCTCCGGCTAAATACGTGCCAGCAGC
CGCGGTAATACGTATGGAGCAAGCGTTATCCGGATTTACTGGGTGTAAAGGGAGCGTAGACGGCAAAGCAAGTCTGAAGT
GAAATCCCGGGGCTCAACCCCGGAACTGCTTTGGAAACTGTTTAGCTAGAGTGCAGGAGAGGTAAGCGGAATTCCTAGTG
TAGCGGTGAAATGCGTAGATATTAGGAGGAACACCAGTGGCGAAGGCGGCTTACTGGACTGTAACTGACGTTGAGGCTCG
AAAGCGTGGGGAGCAAACAGGATTAGATACCCCTGTAGTCC
>t0033717_III-7;size=14;
CCTACGGGGGGCTGCAGTGAGGAATATTGGTCAATGGGCGGAAGCCTGAACCAGCCAAGTCGCGTGAAGGATGAAGGTAT
TATGTATTGTAAACTTCTTTAGCAGTGGAGTAATAAGGTGGTCGTGACCACTGATGCAAGTACACTGAGAATAAGGATCG
GCTAACTCCGTGCCAGCAGCCGCGGTAATACGGAGGATCCTAGCGTTATCCGGATTTATTGGGTTTAAAGGGTGCGCAGG
CGGCTTTTTAAGTCAGTGGTTAAATCGTGACGCTCAACGTCATCACGCCATTGATACTGGAGAGCTTGATTGCGGTCGAG
GTTTGCGGAATTCGTTGTGTAGCGGTGAAATGCATAGATATGACGAAGAACACCGATTGCGTAGGCAGCAGACCAGGCCG
TAAATGACGCTCATGCACGAAAGTGCGGGGATCGAACAGGATTAGATACCCGAGTAGTCC
>t0009313_III-7;size=14;
CCTACGGGAGGCTGCAGTGAGGAATATTGGTCAATGGGCGGAAGCCTGAACCAGCCAAGTCGCGTGAAGGAAGAAGGTAT
TATGTATTGTAAACTTCTTTAGCAGCAGAGAAATAAGGGAGTCGTGACTCCTGATGCTAGTATGCTGAGAATAAGCATCG
GCTAACTCCGTGCCAGCAGCCGCGGTAATACGGAGGATGCGAGCGTTATCCGGATTTATTGGGTTTAAAGGGTGCGCAGG
CGGTCTTTTAAGTCAGTGGTCAAATCGTGGTGCTCAACGCCATCCCGCCATTGATACTGGGAGACTTGATTGCGGTTGAG
GTAGGCGGAATTCGTCGTGTAGCGGTGAAATGCATAGATATGACGAAGAACACCGATTGCGTAGGCAGCTTACCAAGCCG
TAAATGACGCTCATGCACGAAAGTGCGGGGATCGAACAGGATTAGATACCCCAGTAGTCC
>t0003368_III-7;size=14;
CCTACGGGGGGCAGCAGTAGGGAATATTGCACAATGGGGGGAACCCTGATGCAGCAACGCCACGTGTGGGAAGAAGCATT
TCGGTGTGTAAACCACTGTCGTGAGGGAATAATGCTTGGTCTCGGCCAAGTTGAATGTACCTCGAAAGGAAGCACCGGCA
AACTTCGTGCCAGCAGCCGCGGTAATACGAGGGGTGCAAGCGTTGTTCGGAATCACTGGGCGTAAAGGGAGCGTAGGCGG
AGACGCAAGCAGTCTGTACAATACCGGGGCCCAACCCCGGACCTGCAGACTGGACTGTGTCTCTTGGATAGTTCAGGGGC
AGGCGGAATTCCTGGTGTAGCGGTGGAATGCGTAGAGATCAGGAAGAACACCGATGGCGAAGGCAGCCTGCTGGGGACTC
ATCGACGCTGAGGCTCGAAAGTGCGGGTAGCAAACAGGATTAGATACCCGGGTAGTCC
>t0003179_III-7;size=14;
CCTACGGGCGGCTGCAGTAGGGAATATTGCACAATGGGGGGAACCCTGATGCAGCAACGCCACGTGTGGGAAGAAGCATT
TCGGTGTGTAAACCACTGTCGTGAGGGAATAATGCTTGGTCTCGGCCAAGTTGAATGTACCTCGAAAGGAAGCACCGGCA
AACTTCGTGCCAGCAGCCGCGGTAATACGAGGGGTGCAAGCGTTGTTCGGAATCACTGGGCGTAAAGGGAGCGTAGGCGG
AGACGCAAGCAGTCTGTACAATACCGGGGCCCAACCCCGGACCTGCAGACTGGACTGTGTCTCTTGGATAGTTCAGGGGC
AGGCGGAATTCCTGGTGTAGCGGTGGAATGCGTAGAGATCAGGAAGAACACCGATGGCGAAGGCAGCCTGCTGGGGACTC
ATCGACGCTGAGGCTCGAAAGTGCGGGTAGCAAACAGGATTAGATACCCCGGTAGTCC
>t0000296_III-7;size=14;
CCTACGGGAGGCTGCAGTAGGGAATATTGGTCAATGGGGGAAACCCTGAACCAGCGACGCCGCGTGAGTGAAGAAGTATT
TCGGTATGTAAAGCTCTATCAGCAGGGACGATAATGACGGTACCTGACTAAGAAGCCCCGGCTAACTACGTGCCAGCAGC
CGCGGTAATACGTAGGGGGCAAGCGTTATCCGGATTTACTGGGTGTAAAGGGAGCGTAGGTGGCCATGCAAGTCAGATGT
GAAATCCCGGGGCTCAACCCCGGAGCTGCATTTGAAACTGCGTAGCTAGAGTGCAGGAGAGGTAAGCGGAATTCCTAGTG
TAGCGGTGAAATGCGTAGATATTAGGAGGAACACCAGTGGCGAAAGCGGCTTGCTGGACTGCAACTGACACTGAGGCTCG
AAAGCGTGGGGAGCAAACAGGATTAGATACCCGGGTAGTCC
>t0012712_III-7;size=14;
CCTACGGGTGGCAGCAGTAGGGAATATTGGTCAATGGGGGAAACCCTGAACCAGCGACGCCGCGTGAGTGAAGAAGTATT
TCGGTATGTAAAGCTCTATCAGCAGGGACGATAATGACGGTACCTGACTAAGAAGCCCCGGCTAACTACGTGCCAGCAGC
CGCGGTAATACGTAGGGGGCAAGCGTTATCCGGATTTACTGGGTGTAAAGGGAGCGTAGGTGGCCATGCAAGTCAGATGT
GAAATCCCGGGGCTCAACCCCGGAGCTGCATTTGAAACTGCGTAGCTAGAGTGCAGGAGAGGTAAGCGGAATTCCTAGTG
TAGCGGTGAAATGCGTAGATATTAGGAGGAACACCAGTGGCGAAAGCGGCTTGCTGGACTGCAACTGACACTGAGGCTCG
AAAGCGTGGGGAGCAAACAGGATTAGATACCCCGGTAGTCC
>t0006527_III-7;size=14;
CCTACGGGGGGCTGCAGTGAGGAATATTGGTCAATGGGCGAGAGCCTGAACCAGCCATGTCGCGTGGAGGAATAAGGATC
TATGGTTCGTAAACTCCTTTTGCGGGGGGATAAAGTGCGGGACGTGTCCCGCTTTGCAGGTACCCCGCGAATAAGCATCG
GCTAACTCCGTGCCAGCAGCCGCGGTAATACGGAGGATGCGAGCGTTATCCGGATTTATTGGGTTTAAAGGGTGCGTAGG
CGGCCCCTTAAGTCGGCGGTGAAATTTCCGGGCTCAACCCGGTCACTGCCGTCGAAACTGGGGGGCTTGAGTGCGTTTGG
GGTGGCTGGAATGTGCGGTGTAGCGGTGAAATGCATAGATATCGCACAGAACGCCGATCGCGGAGGCAGGTCACCAAGCC
GCAACTGACGCTGAGGCACGAAAGCGCGGGGATCGAACAGGATTAGATACCCTGGTAGTCC
>t0002450_III-7;size=14;
CCTACGGGCGGCTGCAGTGAGGAATATTGGTCAATGGGCGAGAGCCTGAACCAGCCATGTCGCGTGGAGGAATAAGGATC
TATGGTTCGTAAACTCCTTTTGCGGGGGGATAAAGTGCGGGACGTGTCCCGCTTTGCAGGTACCCCGCGAATAAGCATCG
GCTAACTCCGTGCCAGCAGCCGCGGTAATACGGAGGATGCGAGCGTTATCCGGATTTATTGGGTTTAAAGGGTGCGTAGG
CGGCCCCTTAAGTCGGCGGTGAAATTTCCGGGCTCAACCCGGTCACTGCCGTCGAAACTGGGGGGCTTGAGTGCGTTTGG
GGTGGCTGGAATGTGCGGTGTAGCGGTGAAATGCATAGATATCGCACAGAACGCCGATCGCGGAGGCAGGTCACCAAGCC
GCAACTGACGCTGAGGCACGAAAGCGCGGGGATCGAACAGGATTAGATACCCTTGTAGTCC
>t0005469_III-7;size=14;
CCTACGGGAGGCTGCAGTAGGGAATATTGCACAATGGGGGGAACCCTGATGCAGCAACGCCACGTGTGGGAAGAAGCATT
TCGGTGTGTAAACCACTGTCGTGAGGGAATAATGCTTGGTCTCGGCCAAGTTGAATGTACCTCGAAAGGAAGCACCGGCA
AACTTCGTGCCAGCAGCCGCGGTAATACGAGGGGTGCAAGCGTTGTTCGGAATCACTGGGCGTAAAGGGAGCGTAGGCGG
AGACGCAAGCAGTCTGTACAATACCGGGGCCCAACCCCGGACCTGCAGACTGGACTGTGTCTCTTGGATAGTTCAGGGGC
AGGCGGAATTCCTGGTGTAGCGGTGGAATGCGTAGAGATCAGGAAGAACACCGATGGCGAAGGCAGCCTGCTGGGGACTC
ATCGACGCTGAGGCTCGAAAGTGCGGGTAGCAAACAGGATTAGATACCCGGGTAGTCC
>t0007789_III-7;size=14;
CCTACGGGCGGCTGCAGTGAGGAATATTGGTCAATGGGCGGAAGCCTGAACCAGCCAAGTCGCGTGAAGGATGAAGGTAT
TATGTATTGTAAACTTCTTTAGCAGTGGAGTAATAAGGTGGTCGTGACCACTGATGCAAGTACACTGAGAATAAGGATCG
GCTAACTCCGTGCCAGCAGCCGCGGTAATACGGAGGATCCTAGCGTTATCCGGATTTATTGGGTTTAAAGGGTGCGCAGG
CGGCTTTTTAAGTCAGTGGTTAAATCGTGACGCTCAACGTCATCACGCCATTGATACTGGAGAGCTTGATTGCGGTCGAG
GTTTGCGGAATTCGTTGTGTAGCGGTGAAATGCATAGATATGACGAAGAACACCGATTGCGTAGGCAGCAGACCAGGCCG
TAAATGACGCTCATGCACGAAAGTGCGGGGATCGAACAGGATTAGATACCCTAGTAGTCC
>t0008779_III-7;size=14;
CCTACGGGCGGCAGCAGTGAGGAATATTGGTCAATGGGCGAGAGCCTGAACCAGCCATGTCGCGTGGAGGAATAAGGATC
TATGGTTCGTAAACTCCTTTTGCGGGGGGATAAAGTGCGGGACGTGTCCCGCTTTGCAGGTACCCCGCGAATAAGCATCG
GCTAACTCCGTGCCAGCAGCCGCGGTAATACGGAGGATGCGAGCGTTATCCGGATTTATTGGGTTTAAAGGGTGCGTAGG
CGGCCCCTTAAGTCGGCGGTGAAATTTCCGGGCTCAACCCGGTCACTGCCGTCGAAACTGGGGGGCTTGAGTGCGTTTGG
GGTGGCTGGAATGTGCGGTGTAGCGGTGAAATGCATAGATATCGCACAGAACGCCGATCGCGGAGGCAGGTCACCAAGCC
GCAACTGACGCTGAGGCACGAAAGCGCGGGGATCGAACAGGATTAGATACCCGGGTAGTCC
>t0012499_III-7;size=14;
CCTACGGGTGGCAGCAGTAGGGAATATTGCACAATGGGGGGAACCCTGATGCAGCAACGCCACGTGTGGGAAGAAGCATT
TCGGTGTGTAAACCACTGTCGTGAGGGAATAATGCTTGGTCTCGGCCAAGTTGAATGTACCTCGAAAGGAAGCACCGGCA
AACTTCGTGCCAGCAGCCGCGGTAATACGAGGGGTGCAAGCGTTGTTCGGAATCACTGGGCGTAAAGGGAGCGTAGGCGG
AGACGCAAGCAGTCTGTACAATACCGGGGCCCAACCCCGGACCTGCAGACTGGACTGTGTCTCTTGGATAGTTCAGGGGC
AGGCGGAATTCCTGGTGTAGCGGTGGAATGCGTAGAGATCAGGAAGAACACCGATGGCGAAGGCAGCCTGCTGGGGACTC
ATCGACGCTGAGGCTCGAAAGTGCGGGTAGCAAACAGGATTAGATACCCTTGTAGTCC
>t0009524_III-7;size=14;
CCTACGGGGGGCAGCAGTGAGGAATATTGGTCAATGGGCGGAAGCCTGAACCAGCCAAGTCGCGTGAGGGAAGACGGCCC
TACGGGTTGTAAACCTCTTTTTCGGGGGAATAAAGTTCGCCACGCGTGGCGTTTTGCATGTACCCCGCGAATAAGGATCG
GCTAACTCCGTGCCAGCAGCCGCGGTAATACGGAGGATCCGAGTGTTATCCGGATTTATTGGGTTTAAAGGGTGCGTAGG
CGGGATGTCAAGTCAGTGGTGAAATGGTGCGGCTCAACCGTAGCATTGCCGTTGAAACTGGCGTCCTTGAGTGCGAATGA
GGTACGCGGAACGTGTCATGTAGCGGTGAAATGCATAGATATGACACAGAACACCGATTGCGAAGGCAGCGTACTGGGAC
GCGACTGACGCTGAGGCACGAAAGTGCGGGGATCGAACAGGATTAGATACCCCAGTAGTCC
>t0003348_III-7;size=14;
CCTACGGGCGGCAGCAGTAGGGAATATTGCACAATGGGGGAAACCCTGATGCAGCAACGCCACGTGTGGGAAGAAGCATT
TCGGTGTGTAAACCACTGTCGTGAGGGAATAATGTTGCGTTTCGGCGCAATTGAATGTACCTCGAAAGGAAGCACCGGCA
AACTTCGTGCCAGCAGCCGCGGTAATACGAGGGGTGCAAGCGTTGTTCGGAATCACTGGGCGTAAAGGGAGCGTAGGCGG
AGGAGCAAGCAGTCTGTACAATCCCGGGGCCTAACCCCGGCTCTGCAGACTGGACTGTTTCTCTTGGATAGTTCAGGGGC
AGGCGGAATTCCTGGTGTAGCGGTGGAATGCGTAGAGATCAGGAAGAACACCGATGGCGAAGGCAGCCTGCTGGGGACTT
ATCGACGCTGAGGCTCGAAAGTGCGGGTAGCAAACAGGATTAGATACCCTAGTAGTCC
>t0001321_III-7;size=14;
CCTACGGGAGGCAGCAGTGAGGAATATTGGTCAATGGGCGAGAGCCTGAACCAGCCATGTCGCGTGGAGGAATAAGGATC
TATGGTTCGTAAACTCCTTTTGCGGGGGGATAAAGTGCGGGACGTGTCCCGCTTTGCAGGTACCCCGCGAATAAGCATCG
GCTAACTCCGTGCCAGCAGCCGCGGTAATACGGAGGATGCGAGCGTTATCCGGATTTATTGGGTTTAAAGGGTGCGTAGG
CGGCCCCTTAAGTCGGCGGTGAAATTTCCGGGCTCAACCCGGTCACTGCCGTCGAAACTGGGGGGCTTGAGTGCGTTTGG
GGTGGCTGGAATGTGCGGTGTAGCGGTGAAATGCATAGATATCGCACAGAACGCCGATCGCGGAGGCAGGTCACCAAGCC
GCAACTGACGCTGAGGCACGAAAGCGCGGGGATCGAACAGGATTAGATACCCGAGTAGTCC
>t0002051_III-7;size=13;
CCTACGGGAGGCAGCAGTAGGGAATATTGCACAATGGGGGGAACCCTGATGCAGCAACGCCACGTGTGGGAAGAAGCATT
TCGGTGTGTAAACCACTGTCGTGAGGGAATAATGCTTGGTCTCGGCCAAGTTGAATGTACCTCGAAAGGAAGCACCGGCA
AACTTCGTGCCAGCAGCCGCGGTAATACGAGGGGTGCAAGCGTTGTTCGGAATCACTGGGCGTAAAGGGAGCGTAGGCGG
AGACGCAAGCAGTCTGTACAATACCGGGGCCCAACCCCGGACCTGCAGACTGGACTGTGTCTCTTGGATAGTTCAGGGGC
AGGCGGAATTCCTGGTGTAGCGGTGGAATGCGTAGAGATCAGGAAGAACACCGATGGCGAAGGCAGCCTGCTGGGGACTC
ATCGACGCTGAGGCTCGAAAGTGCGGGTAGCAAACAGGATTAGATACCCGGGTAGTCC
>t0010100_III-7;size=13;
CCTACGGGCGGCTGCAGTAGGGAATATTGCACAATGGGGGAAACCCTGATGCAGCAACGCCACGTGTGGGAAGAAGCATT
TCGGTGTGTAAACCACTGTCGTGAGGGAATAATGTTGCGTTTCGGCGCAATTGAATGTACCTCGAAAGGAAGCACCGGCA
AACTTCGTGCCAGCAGCCGCGGTAATACGAGGGGTGCAAGCGTTGTTCGGAATCACTGGGCGTAAAGGGAGCGTAGGCGG
AGGAGCAAGCAGTCTGTACAATCCCGGGGCCTAACCCCGGCTCTGCAGACTGGACTGTTTCTCTTGGATAGTTCAGGGGC
AGGCGGAATTCCTGGTGTAGCGGTGGAATGCGTAGAGATCAGGAAGAACACCGATGGCGAAGGCAGCCTGCTGGGGACTT
ATCGACGCTGAGGCTCGAAAGTGCGGGTAGCAAACAGGATTAGATACCCCAGTAGTCC
>t0000538_III-7;size=13;
CCTACGGGCGGCAGCAGTGAGGAATATTGGTCAATGGGCGAGAGCCTGAACCAGCCATGTCGCGTGGAGGAATAAGGATC
TATGGTTCGTAAACTCCTTTTGCGGGGGGATAAAGTGCGGGACGTGTCCCGCTTTGCAGGTACCCCGCGAATAAGCATCG
GCTAACTCCGTGCCAGCAGCCGCGGTAATACGGAGGATGCGAGCGTTATCCGGATTTATTGGGTTTAAAGGGTGCGTAGG
CGGCCCCTTAAGTCGGCGGTGAAATTTCCGGGCTCAACCCGGTCACTGCCGTCGAAACTGGGGGGCTTGAGTGCGTTTGG
GGTGGCTGGAATGTGCGGTGTAGCGGTGAAATGCATAGATATCGCACAGAACGCCGATCGCGGAGGCAGGTCACCAAGCC
GCAACTGACGCTGAGGCACGAAAGCGCGGGGATCGAACAGGATTAGATACCCTGGTAGTCC
>t0013722_III-7;size=13;
CCTACGGGCGGCAGCAGTGGGGAATATTGGACAATGGGGGAAACCCTGATCCAGCGACGCCGCGTGAGTGAAGAAGTATT
TCGGTATGTAAAGCTCTATCAGCAAGGAAGAAAATGACGGTACTTGACTAAGAAGCTCCGGCTAAATACGTGCCAGCAGC
CGCGGTAATACGTATGGAGCAAGCGTTATCCGGATTTACTGGGTGTAAAGGGAGCGTAGACGGCAAAGCAAGTCTGAAGT
GAAATCCCGGGGCTCAACCCCGGAACTGCTTTGGAAACTGTTTAGCTAGAGTGCAGGAGAGGTAAGCGGAATTCCTAGTG
TAGCGGTGAAATGCGTAGATATTAGGAGGAACACCAGTGGCGAAGGCGGCTTACTGGACTGTAACTGACGTTGAGGCTCG
AAAGCGTGGGGAGCAAACAGGATTAGATACCCTAGTAGTCC
>t0001141_III-7;size=13;
CCTACGGGGGGCTGCAGTAGGGAATATTGCACAATGGGGGGAACCCTGATGCAGCAACGCCACGTGTGGGAAGAAGCATT
TCGGTGTGTAAACCACTGTCGTGAGGGAATAATGCTTGGTCTCGGCCAAGTTGAATGTACCTCGAAAGGAAGCACCGGCA
AACTTCGTGCCAGCAGCCGCGGTAATACGAGGGGTGCAAGCGTTGTTCGGAATCACTGGGCGTAAAGGGAGCGTAGGCGG
AGACGCAAGCAGTCTGTACAATACCGGGGCCCAACCCCGGACCTGCAGACTGGACTGTGTCTCTTGGATAGTTCAGGGGC
AGGCGGAATTCCTGGTGTAGCGGTGGAATGCGTAGAGATCAGGAAGAACACCGATGGCGAAGGCAGCCTGCTGGGGACTC
ATCGACGCTGAGGCTCGAAAGTGCGGGTAGCAAACAGGATTAGATACCCGGGTAGTCC
>t0004264_III-7;size=13;
CCTACGGGCGGCAGCAGTAGGGAATATTGCACAATGGGGGAAACCCTGATGCAGCAACGCCACGTGTGGGAAGAAGCATT
TCGGTGTGTAAACCACTGTCGTGAGGGAATAATGTTGCGTTTCGGCGCAATTGAATGTACCTCGAAAGGAAGCACCGGCA
AACTTCGTGCCAGCAGCCGCGGTAATACGAGGGGTGCAAGCGTTGTTCGGAATCACTGGGCGTAAAGGGAGCGTAGGCGG
AGGAGCAAGCAGTCTGTACAATCCCGGGGCCTAACCCCGGCTCTGCAGACTGGACTGTTTCTCTTGGATAGTTCAGGGGC
AGGCGGAATTCCTGGTGTAGCGGTGGAATGCGTAGAGATCAGGAAGAACACCGATGGCGAAGGCAGCCTGCTGGGGACTT
ATCGACGCTGAGGCTCGAAAGTGCGGGTAGCAAACAGGATTAGATACCCGTGTAGTCC
>t0001102_III-7;size=13;
CCTACGGGGGGCTGCAGTGAGGAATATTGGTCAATGGGCGGAAGCCTGAACCAGCCAAGTCGCGTGAGGGAAGACGGCCC
TACGGGTTGTAAACCTCTTTTTCGGGGGAATAAAGTTCGCCACGCGTGGCGTTTTGCATGTACCCCGCGAATAAGGATCG
GCTAACTCCGTGCCAGCAGCCGCGGTAATACGGAGGATCCGAGTGTTATCCGGATTTATTGGGTTTAAAGGGTGCGTAGG
CGGGATGTCAAGTCAGTGGTGAAATGGTGCGGCTCAACCGTAGCATTGCCGTTGAAACTGGCGTCCTTGAGTGCGAATGA
GGTACGCGGAACGTGTCATGTAGCGGTGAAATGCATAGATATGACACAGAACACCGATTGCGAAGGCAGCGTACTGGGAC
GCGACTGACGCTGAGGCACGAAAGTGCGGGGATCGAACAGGATTAGATACCCTAGTAGTCC
>t0012781_III-7;size=13;
CCTACGGGGGGCTGCAGTGAGGAATATTGGTCAATGGGCGGAAGCCTGAACCAGCCAAGTCGCGTGAAGGAAGAAGGTAT
TATGTATTGTAAACTTCTTTAGCAGCAGAGAAATAAGGGAGTCGTGACTCCTGATGCTAGTATGCTGAGAATAAGCATCG
GCTAACTCCGTGCCAGCAGCCGCGGTAATACGGAGGATGCGAGCGTTATCCGGATTTATTGGGTTTAAAGGGTGCGCAGG
CGGTCTTTTAAGTCAGTGGTCAAATCGTGGTGCTCAACGCCATCCCGCCATTGATACTGGGAGACTTGATTGCGGTTGAG
GTAGGCGGAATTCGTCGTGTAGCGGTGAAATGCATAGATATGACGAAGAACACCGATTGCGTAGGCAGCTTACCAAGCCG
TAAATGACGCTCATGCACGAAAGTGCGGGGATCGAACAGGATTAGATACCCGAGTAGTCC
>t0003594_III-7;size=13;
CCTACGGGGGGCAGCAGTAGGGAATATTGCACAATGGGGGGAACCCTGATGCAGCAACGCCACGTGTGGGAAGAAGCATT
TCGGTGTGTAAACCACTGTCGTGAGGGAATAATGCTTGGTCTCGGCCAAGTTGAATGTACCTCGAAAGGAAGCACCGGCA
AACTTCGTGCCAGCAGCCGCGGTAATACGAGGGGTGCAAGCGTTGTTCGGAATCACTGGGCGTAAAGGGAGCGTAGGCGG
AGACGCAAGCAGTCTGTACAATACCGGGGCCCAACCCCGGACCTGCAGACTGGACTGTGTCTCTTGGATAGTTCAGGGGC
AGGCGGAATTCCTGGTGTAGCGGTGGAATGCGTAGAGATCAGGAAGAACACCGATGGCGAAGGCAGCCTGCTGGGGACTC
ATCGACGCTGAGGCTCGAAAGTGCGGGTAGCAAACAGGATTAGATACCCCGGTAGTCC
>t0000454_III-7;size=13;
CCTACGGGGGGCTGCAGTGAGGAATATTGGTCAATGGGCGGAAGCCTGAACCAGCCAAGTCGCGTGAAGGATGAAGGTAT
TATGTATTGTAAACTTCTTTAGCAGTGGAGTAATAAGGTGGTCGTGACCACTGATGCAAGTACACTGAGAATAAGGATCG
GCTAACTCCGTGCCAGCAGCCGCGGTAATACGGAGGATCCTAGCGTTATCCGGATTTATTGGGTTTAAAGGGTGCGCAGG
CGGCTTTTTAAGTCAGTGGTTAAATCGTGACGCTCAACGTCATCACGCCATTGATACTGGAGAGCTTGATTGCGGTCGAG
GTTTGCGGAATTCGTTGTGTAGCGGTGAAATGCATAGATATGACGAAGAACACCGATTGCGTAGGCAGCAGACCAGGCCG
TAAATGACGCTCATGCACGAAAGTGCGGGGATCGAACAGGATTAGATACCCCAGTAGTCC
>t0014309_III-7;size=13;
CCTACGGGAGGCAGCAGTGAGGAATATTGGTCAATGGGCGAGAGCCTGAACCAGCCATGTCGCGTGGAGGAATAAGGATC
TATGGTTCGTAAACTCCTTTTGCGGGGGGATAAAGTGCGGGACGTGTCCCGCTTTGCAGGTACCCCGCGAATAAGCATCG
GCTAACTCCGTGCCAGCAGCCGCGGTAATACGGAGGATGCGAGCGTTATCCGGATTTATTGGGTTTAAAGGGTGCGTAGG
CGGCCCCTTAAGTCGGCGGTGAAATTTCCGGGCTCAACCCGGTCACTGCCGTCGAAACTGGGGGGCTTGAGTGCGTTTGG
GGTGGCTGGAATGTGCGGTGTAGCGGTGAAATGCATAGATATCGCACAGAACGCCGATCGCGGAGGCAGGTCACCAAGCC
GCAACTGACGCTGAGGCACGAAAGCGCGGGGATCGAACAGGATTAGATACCCCTGTAGTCC
>t0000058_III-7;size=13;
CCTACGGGGGGCAGCAGTGAGGAATATTGGTCAATGGGCGAGAGCCTGAACCAGCCATGTCGCGTGGAGGAATAAGGATC
TATGGTTCGTAAACTCCTTTTGCGGGGGGATAAAGTGCGGGACGTGTCCCGCTTTGCAGGTACCCCGCGAATAAGCATCG
GCTAACTCCGTGCCAGCAGCCGCGGTAATACGGAGGATGCGAGCGTTATCCGGATTTATTGGGTTTAAAGGGTGCGTAGG
CGGCCCCTTAAGTCGGCGGTGAAATTTCCGGGCTCAACCCGGTCACTGCCGTCGAAACTGGGGGGCTTGAGTGCGTTTGG
GGTGGCTGGAATGTGCGGTGTAGCGGTGAAATGCATAGATATCGCACAGAACGCCGATCGCGGAGGCAGGTCACCAAGCC
GCAACTGACGCTGAGGCACGAAAGCGCGGGGATCGAACAGGATTAGATACCCCGGTAGTCC
>t0002360_III-7;size=13;
CCTACGGGCGGCTGCAGTGAGGAATATTGGTCAATGGACGGAAGTCTGAACCAGCCAAGTCGCGTGCGGGACGAAGGCCC
TACGGGTCGTAAACCGCTTTTGTACGGGAATAAAGTCACCCACGCGTGGGTGTTTGTAGGTACCGTAAGAATAAGGATCG
GCTAACTCCGTGCCAGCAGCCGCGGTAATACGGAGGATCCGAGCGTTATCCGGATTTATTGGGTTTAAAGGGTGCGCAGG
CGGGCTGCTAAGTCTCCGGTGAAATGTCAGGGCTCAACCTTGGCACTGCCGGAGATACTGGCGGCCTTGAGAGTGGCGGA
GGTTTCCGGAATGTGTGGTGTAGCGGTGAAATGCATAGATATCACACAGAACACCGATTGCGAAGGCAGGAGACCATACC
ATATCTGACGCTCAGGCACGAAAGCGTGGGGATCGAACAGGATTAGATACCCGAGTAGTCC
>t0001871_III-7;size=13;
CCTACGGGAGGCTGCAGTGAGGAATATTGGTCAATGGACGGAAGTCTGAACCAGCCAAGTCGCGTGCGGGACGAAGGCCC
TACGGGTCGTAAACCGCTTTTGTACGGGAATAAAGTCACCCACGCGTGGGTGTTTGTAGGTACCGTAAGAATAAGGATCG
GCTAACTCCGTGCCAGCAGCCGCGGTAATACGGAGGATCCGAGCGTTATCCGGATTTATTGGGTTTAAAGGGTGCGCAGG
CGGGCTGCTAAGTCTCCGGTGAAATGTCAGGGCTCAACCTTGGCACTGCCGGAGATACTGGCGGCCTTGAGAGTGGCGGA
GGTTTCCGGAATGTGTGGTGTAGCGGTGAAATGCATAGATATCACACAGAACACCGATTGCGAAGGCAGGAGACCATACC
ATATCTGACGCTCAGGCACGAAAGCGTGGGGATCGAACAGGATTAGATACCCGAGTAGTCC
>t0004960_III-7;size=13;
CCTACGGGTGGCAGCAGTAGGGAATATTGGTCAATGGGGGAAACCCTGAACCAGCGACGCCGCGTGAGTGAAGAAGTATT
TCGGTATGTAAAGCTCTATCAGCAGGGACGATAATGACGGTACCTGACTAAGAAGCCCCGGCTAACTACGTGCCAGCAGC
CGCGGTAATACGTAGGGGGCAAGCGTTATCCGGATTTACTGGGTGTAAAGGGAGCGTAGGTGGCCATGCAAGTCAGATGT
GAAATCCCGGGGCTCAACCCCGGAGCTGCATTTGAAACTGCGTAGCTAGAGTGCAGGAGAGGTAAGCGGAATTCCTAGTG
TAGCGGTGAAATGCGTAGATATTAGGAGGAACACCAGTGGCGAAAGCGGCTTGCTGGACTGCAACTGACACTGAGGCTCG
AAAGCGTGGGGAGCAAACAGGATTAGATACCCTGGTAGTCC
>t0005808_III-7;size=13;
CCTACGGGGGGCTGCAGTGAGGAATATTGGTCAATGGGCGGAAGCCTGAACCAGCCAAGTCGCGTGAAGGATGAAGGTAT
TATGTATTGTAAACTTCTTTAGCAGTGGAGTAATAAGGTGGTCGTGACCACTGATGCAAGTACACTGAGAATAAGGATCG
GCTAACTCCGTGCCAGCAGCCGCGGTAATACGGAGGATCCTAGCGTTATCCGGATTTATTGGGTTTAAAGGGTGCGCAGG
CGGCTTTTTAAGTCAGTGGTTAAATCGTGACGCTCAACGTCATCACGCCATTGATACTGGAGAGCTTGATTGCGGTCGAG
GTTTGCGGAATTCGTTGTGTAGCGGTGAAATGCATAGATATGACGAAGAACACCGATTGCGTAGGCAGCAGACCAGGCCG
TAAATGACGCTCATGCACGAAAGTGCGGGGATCGAACAGGATTAGATACCCTAGTAGTCC
>t0047011_III-7;size=13;
CCTACGGGAGGCAGCAGTGAGGAATATTGGTCAATGGACGGAAGTCTGAACCAGCCAAGTCGCGTGCGGGACGAAGGCCC
TACGGGTCGTAAACCGCTTTTGTACGGGAATAAAGTCACCCACGCGTGGGTGTTTGTAGGTACCGTAAGAATAAGGATCG
GCTAACTCCGTGCCAGCAGCCGCGGTAATACGGAGGATCCGAGCGTTATCCGGATTTATTGGGTTTAAAGGGTGCGCAGG
CGGGCTGCTAAGTCTCCGGTGAAATGTCAGGGCTCAACCTTGGCACTGCCGGAGATACTGGCGGCCTTGAGAGTGGCGGA
GGTTTCCGGAATGTGTGGTGTAGCGGTGAAATGCATAGATATCACACAGAACACCGATTGCGAAGGCAGGAGACCATACC
ATATCTGACGCTCAGGCACGAAAGCGTGGGGATCGAACAGGATTAGATACCCTAGTAGTCC
>t0005793_III-7;size=13;
CCTACGGGCGGCAGCAGTGAGGAATATTGGTCAATGGACGGAAGTCTGAACCAGCCAAGTCGCGTGCGGGACGAAGGCCC
TACGGGTCGTAAACCGCTTTTGTACGGGAATAAAGTCACCCACGCGTGGGTGTTTGTAGGTACCGTAAGAATAAGGATCG
GCTAACTCCGTGCCAGCAGCCGCGGTAATACGGAGGATCCGAGCGTTATCCGGATTTATTGGGTTTAAAGGGTGCGCAGG
CGGGCTGCTAAGTCTCCGGTGAAATGTCAGGGCTCAACCTTGGCACTGCCGGAGATACTGGCGGCCTTGAGAGTGGCGGA
GGTTTCCGGAATGTGTGGTGTAGCGGTGAAATGCATAGATATCACACAGAACACCGATTGCGAAGGCAGGAGACCATACC
ATATCTGACGCTCAGGCACGAAAGCGTGGGGATCGAACAGGATTAGATACCCTTGTAGTCC
>t0004616_III-7;size=13;
CCTACGGGTGGCAGCAGTAGGGAATATTGCACAATGGGGGAAACCCTGATGCAGCAACGCCACGTGTGGGAAGAAGCATT
TCGGTGTGTAAACCACTGTCGTGAGGGAATAATGTTGCGTTTCGGCGCAATTGAATGTACCTCGAAAGGAAGCACCGGCA
AACTTCGTGCCAGCAGCCGCGGTAATACGAGGGGTGCAAGCGTTGTTCGGAATCACTGGGCGTAAAGGGAGCGTAGGCGG
AGGAGCAAGCAGTCTGTACAATCCCGGGGCCTAACCCCGGCTCTGCAGACTGGACTGTTTCTCTTGGATAGTTCAGGGGC
AGGCGGAATTCCTGGTGTAGCGGTGGAATGCGTAGAGATCAGGAAGAACACCGATGGCGAAGGCAGCCTGCTGGGGACTT
ATCGACGCTGAGGCTCGAAAGTGCGGGTAGCAAACAGGATTAGATACCCTGGTAGTCC
>t0006826_III-7;size=13;
CCTACGGGAGGCTGCAGTGAGGAATATTGGTCAATGGGCGGAAGCCTGAACCAGCCAAGTCGCGTGAAGGATGAAGGTAT
TATGTATTGTAAACTTCTTTAGCAGTGGAGTAATAAGGTGGTCGTGACCACTGATGCAAGTACACTGAGAATAAGGATCG
GCTAACTCCGTGCCAGCAGCCGCGGTAATACGGAGGATCCTAGCGTTATCCGGATTTATTGGGTTTAAAGGGTGCGCAGG
CGGCTTTTTAAGTCAGTGGTTAAATCGTGACGCTCAACGTCATCACGCCATTGATACTGGAGAGCTTGATTGCGGTCGAG
GTTTGCGGAATTCGTTGTGTAGCGGTGAAATGCATAGATATGACGAAGAACACCGATTGCGTAGGCAGCAGACCAGGCCG
TAAATGACGCTCATGCACGAAAGTGCGGGGATCGAACAGGATTAGATACCCTAGTAGTCC
>t0014244_III-7;size=12;
CCTACGGGGGGCTGCAGTGGGGAATATTGGACAATGGGGGGAACCCTGATCCAGCGACGCCGCGTGAGTGAAGAAGTATT
TCGGTATGTAAAGCTCTATCAGCAGGGAAGATGATGACGGTACCTGACTAAGAAGCACCGGCTAAATACGTGCCAGCAGC
CGCGGTAATACGTATGGTGCAAGCGTTATCCGGATTTACTGGGTGTAAAGGGAGCGTAGGCGGCTATGCAAGTCAGGTGT
GAAAACCCGGGGCTCAACTCCGGGACTGCACTTGAAACTGCGAAGCTCGAGTACGGGAGAGGCAAGTGGAATTCCTAGTG
TAGCGGTGAAATGCGTAGATATTAGGAAGAACACCAGTGGCGAAGGCGACTTGCTGGACCGCAACTGACGCTGAGGCTCG
AAAGCGTGGGGAGCAAACAGGATTAGATACCCCAGTAGTCC
>t0007891_III-7;size=12;
CCTACGGGTGGCTGCAGTGAGGAATATTGGTCAATGGGCGAGAGCCTGAACCAGCCATGTCGCGTGGAGGAATAAGGATC
TATGGTTCGTAAACTCCTTTTGCGGGGGGATAAAGTGCGGGACGTGTCCCGCTTTGCAGGTACCCCGCGAATAAGCATCG
GCTAACTCCGTGCCAGCAGCCGCGGTAATACGGAGGATGCGAGCGTTATCCGGATTTATTGGGTTTAAAGGGTGCGTAGG
CGGCCCCTTAAGTCGGCGGTGAAATTTCCGGGCTCAACCCGGTCACTGCCGTCGAAACTGGGGGGCTTGAGTGCGTTTGG
GGTGGCTGGAATGTGCGGTGTAGCGGTGAAATGCATAGATATCGCACAGAACGCCGATCGCGGAGGCAGGTCACCAAGCC
GCAACTGACGCTGAGGCACGAAAGCGCGGGGATCGAACAGGATTAGATACCCCGGTAGTCC
>t0004536_III-7;size=12;
CCTACGGGGGGCAGCAGTGAGGAATATTGGTCAATGGGCGGAAGCCTGAACCAGCCAAGTCGCGTGAGGGAAGACGGCCC
TACGGGTTGTAAACCTCTTTTTCGGGGGAATAAAGTTCGCCACGCGTGGCGTTTTGCATGTACCCCGCGAATAAGGATCG
GCTAACTCCGTGCCAGCAGCCGCGGTAATACGGAGGATCCGAGTGTTATCCGGATTTATTGGGTTTAAAGGGTGCGTAGG
CGGGATGTCAAGTCAGTGGTGAAATGGTGCGGCTCAACCGTAGCATTGCCGTTGAAACTGGCGTCCTTGAGTGCGAATGA
GGTACGCGGAACGTGTCATGTAGCGGTGAAATGCATAGATATGACACAGAACACCGATTGCGAAGGCAGCGTACTGGGAC
GCGACTGACGCTGAGGCACGAAAGTGCGGGGATCGAACAGGATTAGATACCCTAGTAGTCC
>t0018354_III-7;size=12;
CCTACGGGAGGCAGCAGTGAGGAATATTGGTCAATGGACGAGAGTCTGAACCAGCCAAGTAGCGTGCAGGATGACGGCCC
TATGGGTTGTAAACTGCTTTTGTACGGGAATAAAGTGACCTACGTGTAGGTTTTTGCATGTACCGTAAGAATAAGGACCG
GCTAATTCCGTGCCAGCAGCCGCGGTAATACGGAAGGTCCGGGCGTTATCCGGATTTATTGGGTTTAAAGGGAGCGTAGG
CCGTGCTTTAAGCGTGTTGTGAAATGTAGGCGCCCAACGTCTGCACTGCAGCGCGAACTGGAGCACTTGAGTACGCAGGA
AGTAGGCGGAATTCGTCGTGTAGCGGTGAAATGCTTAGATATGACGAAGAACTCCGATTGGGAAGCCAGCTTACTGTAGC
GCCACTGACGCTGATGCTCGAAAGCGTGGGTATCGAACAGGATTAGATACCCCAGTAGTCC
>t0011554_III-7;size=12;
CCTACGGGTGGCAGCAGTGAGGAATATTGGTCAATGGACGGAAGTCTGAACCAGCCAAGTCGCGTGCGGGACGAAGGCCC
TACGGGTCGTAAACCGCTTTTGTACGGGAATAAAGTCACCCACGCGTGGGTGTTTGTAGGTACCGTAAGAATAAGGATCG
GCTAACTCCGTGCCAGCAGCCGCGGTAATACGGAGGATCCGAGCGTTATCCGGATTTATTGGGTTTAAAGGGTGCGCAGG
CGGGCTGCTAAGTCTCCGGTGAAATGTCAGGGCTCAACCTTGGCACTGCCGGAGATACTGGCGGCCTTGAGAGTGGCGGA
GGTTTCCGGAATGTGTGGTGTAGCGGTGAAATGCATAGATATCACACAGAACACCGATTGCGAAGGCAGGAGACCATACC
ATATCTGACGCTCAGGCACGAAAGCGTGGGGATCGAACAGGATTAGATACCCTGGTAGTCC
>t0004554_III-7;size=12;
CCTACGGGGGGCTGCAGTGAGGAATATTGGTCAATGGGCGGAAGCCTGAACCAGCCAAGTCGCGTGAGGGAAGACGGCCC
TACGGGTTGTAAACCTCTTTTTCGGGGGAATAAAGTTCGCCACGCGTGGCGTTTTGCATGTACCCCGCGAATAAGGATCG
GCTAACTCCGTGCCAGCAGCCGCGGTAATACGGAGGATCCGAGTGTTATCCGGATTTATTGGGTTTAAAGGGTGCGTAGG
CGGGATGTCAAGTCAGTGGTGAAATGGTGCGGCTCAACCGTAGCATTGCCGTTGAAACTGGCGTCCTTGAGTGCGAATGA
GGTACGCGGAACGTGTCATGTAGCGGTGAAATGCATAGATATGACACAGAACACCGATTGCGAAGGCAGCGTACTGGGAC
GCGACTGACGCTGAGGCACGAAAGTGCGGGGATCGAACAGGATTAGATACCCGGGTAGTCC
>t0000375_III-7;size=12;
CCTACGGGCGGCAGCAGTAGGGAATATTGCACAATGGGGGAAACCCTGATGCAGCAACGCCACGTGTGGGAAGAAGCATT
TCGGTGTGTAAACCACTGTCGTGAGGGAATAATGTTGCGTTTCGGCGCAATTGAATGTACCTCGAAAGGAAGCACCGGCA
AACTTCGTGCCAGCAGCCGCGGTAATACGAGGGGTGCAAGCGTTGTTCGGAATCACTGGGCGTAAAGGGAGCGTAGGCGG
AGGAGCAAGCAGTCTGTACAATCCCGGGGCCTAACCCCGGCTCTGCAGACTGGACTGTTTCTCTTGGATAGTTCAGGGGC
AGGCGGAATTCCTGGTGTAGCGGTGGAATGCGTAGAGATCAGGAAGAACACCGATGGCGAAGGCAGCCTGCTGGGGACTT
ATCGACGCTGAGGCTCGAAAGTGCGGGTAGCAAACAGGATTAGATACCCGAGTAGTCC
>t0011700_III-7;size=12;
CCTACGGGAGGCTGCAGTGAGGAATATTGGTCAATGGGCGGAAGCCTGAACCAGCCATGTCGCGTGCAGGACTACGGCCC
TACGGGTCTTAAACTGCTTTTGATTGGGGATAAAGTGGGGGACGCGTCCCCTATTGCAGGTACCAATCGAATAAGGATCG
GCTAACTCCGTGCCAGCAGCCGCGGTAATACGGAGGATCCGAGCGTTATCCGGATTTATTGGGTTTAAAGGGTGCGTAGG
CGGGCTGTTAAGTCAGCGGTGAAACCCCCGGGCTCAACCCGGGGACTGCCATTGAAACTGGCGGCCTAGAGTACGTTGGG
AGTGCGCGGAATGTGTGGTGTAGCGGTGAAATGCATAGATATCACACAGAACACCGATCGCGAAGGCAGCGCACTACGCC
GCAACTGACGCTGAGGCACGAAGGCGCGGGGATCGAACAGGATTAGATACCCCAGTAGTCC
>t0011401_III-7;size=12;
CCTACGGGTGGCAGCAGTAGGGAATATTGCACAATGGGGGGAACCCTGATGCAGCAACGCCACGTGTGGGAAGAAGCATT
TCGGTGTGTAAACCACTGTCGTGAGGGAATAATGCTTGGTCTCGGCCAAGTTGAATGTACCTCGAAAGGAAGCACCGGCA
AACTTCGTGCCAGCAGCCGCGGTAATACGAGGGGTGCAAGCGTTGTTCGGAATCACTGGGCGTAAAGGGAGCGTAGGCGG
AGACGCAAGCAGTCTGTACAATACCGGGGCCCAACCCCGGACCTGCAGACTGGACTGTGTCTCTTGGATAGTTCAGGGGC
AGGCGGAATTCCTGGTGTAGCGGTGGAATGCGTAGAGATCAGGAAGAACACCGATGGCGAAGGCAGCCTGCTGGGGACTC
ATCGACGCTGAGGCTCGAAAGTGCGGGTAGCAAACAGGATTAGATACCCTGGTAGTCC
>t0015015_III-7;size=12;
CCTACGGGAGGCTGCAGTGAGGAATATTGGTCAATGGACGAGAGTCTGAACCAGCCAAGTAGCGTGCAGGATGACGGCCC
TATGGGTTGTAAACTGCTTTTGTACGGGAATAAAGTGACCTACGTGTAGGTTTTTGCATGTACCGTAAGAATAAGGACCG
GCTAATTCCGTGCCAGCAGCCGCGGTAATACGGAAGGTCCGGGCGTTATCCGGATTTATTGGGTTTAAAGGGAGCGTAGG
CCGTGCTTTAAGCGTGTTGTGAAATGTAGGCGCCCAACGTCTGCACTGCAGCGCGAACTGGAGCACTTGAGTACGCAGGA
AGTAGGCGGAATTCGTCGTGTAGCGGTGAAATGCTTAGATATGACGAAGAACTCCGATTGGGAAGCCAGCTTACTGTAGC
GCCACTGACGCTGATGCTCGAAAGCGTGGGTATCGAACAGGATTAGATACCCGAGTAGTCC
>t0014360_III-7;size=12;
CCTACGGGTGGCAGCAGTAGGGAATATTGCACAATGGGGGGAACCCTGATGCAGCAACGCCACGTGTGGGAAGAAGCATT
TCGGTGTGTAAACCACTGTCGTGAGGGAATAATGCTTGGTCTCGGCCAAGTTGAATGTACCTCGAAAGGAAGCACCGGCA
AACTTCGTGCCAGCAGCCGCGGTAATACGAGGGGTGCAAGCGTTGTTCGGAATCACTGGGCGTAAAGGGAGCGTAGGCGG
AGACGCAAGCAGTCTGTACAATACCGGGGCCCAACCCCGGACCTGCAGACTGGACTGTGTCTCTTGGATAGTTCAGGGGC
AGGCGGAATTCCTGGTGTAGCGGTGGAATGCGTAGAGATCAGGAAGAACACCGATGGCGAAGGCAGCCTGCTGGGGACTC
ATCGACGCTGAGGCTCGAAAGTGCGGGTAGCAAACAGGATTAGATACCCCTGTAGTCC
>t0005302_III-7;size=12;
CCTACGGGCGGCAGCAGTAGGGAATATTGGTCAATGGGGGAAACCCTGAACCAGCGACGCCGCGTGAGTGAAGAAGTATT
TCGGTATGTAAAGCTCTATCAGCAGGGACGATAATGACGGTACCTGACTAAGAAGCCCCGGCTAACTACGTGCCAGCAGC
CGCGGTAATACGTAGGGGGCAAGCGTTATCCGGATTTACTGGGTGTAAAGGGAGCGTAGGTGGCCATGCAAGTCAGATGT
GAAATCCCGGGGCTCAACCCCGGAGCTGCATTTGAAACTGCGTAGCTAGAGTGCAGGAGAGGTAAGCGGAATTCCTAGTG
TAGCGGTGAAATGCGTAGATATTAGGAGGAACACCAGTGGCGAAAGCGGCTTGCTGGACTGCAACTGACACTGAGGCTCG
AAAGCGTGGGGAGCAAACAGGATTAGATACCCGGGTAGTCC
>t0004285_III-7;size=12;
CCTACGGGGGGCTGCAGTGAGGAATATTGGTCAATGGGCGAGAGCCTGAACCAGCCAAGTAGCGTGAAGGAAGACTGCCC
TATGGGTTGTAAACTTCTTTTGTGCGGGGGTAAAGTGGTCCACGCGTGGTCCATTGCAAGTACCGTACGAATAAGCATCG
GCTAACTCCGTGCCAGCAGCCGCGGTAATACGGAGGATGCGAGCGTTATCCGGATTTATTGGGTTTAAAGGGAGCGTAGG
CGGGCGATTAAGTCAGCGGTTAAATAGTGTGGCTCAACCATGCCTTGCCGTTGATACTGGTTGTCTTGAGAGTACTAGAG
GTGGATGGAATTTAGGGTGTAGCGGTGAAATGCTTAGATATCCTAAAGAACTCCGATTGCGAAGGCAGTCCACTGGGGTA
CGTCTGACGCTGAAGCTCGAAAGTGCGGGTATCAAACAGGATTAGATACCCTAGTAGTCC
>t0008913_III-7;size=12;
CCTACGGGAGGCAGCAGTGAGGAATATTGGTCAATGGACGAGAGTCTGAACCAGCCAAGTAGCGTGCAGGATGACGGCCC
TATGGGTTGTAAACTGCTTTTGTACGGGAATAAAGTGACCTACGTGTAGGTTTTTGCATGTACCGTAAGAATAAGGACCG
GCTAATTCCGTGCCAGCAGCCGCGGTAATACGGAAGGTCCGGGCGTTATCCGGATTTATTGGGTTTAAAGGGAGCGTAGG
CCGTGCTTTAAGCGTGTTGTGAAATGTAGGCGCCCAACGTCTGCACTGCAGCGCGAACTGGAGCACTTGAGTACGCAGGA
AGTAGGCGGAATTCGTCGTGTAGCGGTGAAATGCTTAGATATGACGAAGAACTCCGATTGGGAAGCCAGCTTACTGTAGC
GCCACTGACGCTGATGCTCGAAAGCGTGGGTATCGAACAGGATTAGATACCCTAGTAGTCC
>t0001612_III-7;size=12;
CCTACGGGAGGCTGCAGTGAGGAATATTGGTCAATGGGCGGAAGCCTGAACCAGCCAAGTCGCGTGAAGGAAGAAGGTAT
TATGTATTGTAAACTTCTTTAGCAGCAGAGAAATAAGGGAGTCGTGACTCCTGATGCTAGTATGCTGAGAATAAGCATCG
GCTAACTCCGTGCCAGCAGCCGCGGTAATACGGAGGATGCGAGCGTTATCCGGATTTATTGGGTTTAAAGGGTGCGCAGG
CGGTCTTTTAAGTCAGTGGTCAAATCGTGGTGCTCAACGCCATCCCGCCATTGATACTGGGAGACTTGATTGCGGTTGAG
GTAGGCGGAATTCGTCGTGTAGCGGTGAAATGCATAGATATGACGAAGAACACCGATTGCGTAGGCAGCTTACCAAGCCG
TAAATGACGCTCATGCACGAAAGTGCGGGGATCGAACAGGATTAGATACCCGAGTAGTCC
>t0003922_III-7;size=12;
CCTACGGGAGGCTGCAGTGAGGAATATTGGTCAATGGACGGAAGTCTGAACCAGCCAAGTCGCGTGCGGGAGGAAGGCCC
TACGGGTCGTAAACCGCTTTTGTACGGGAATAAAGTCACCCACGTGTGGGTGTTTGTAGGTACCGTAAGAATAAGGATCG
GCTAACTCCGTGCCAGCAGCCGCGGTAATACGGAGGATCCGAGCGTTATCCGGATTTATTGGGTTTAAAGGGTGCGCAGG
CGGGCTGCTAAGTCTCCGGTGAAATGTCAGGGCTCAACCTTGGCACTGCCGGAGATACTGGCGGCCTTGAGAGTGGCGGA
GGTTTCCGGAATGTGTGGTGTAGCGGTGAAATGCATAGATATCACACAGAACACCGATTGCGAAGGCAGGAGACCATACC
ATATCTGACGCTCAGGCACGAAAGCGTGGGGATCGAACAGGATTAGATACCCCAGTAGTCC
>t0010480_III-7;size=12;
CCTACGGGCGGCTGCAGTAGGGAATATTGGTCAATGGGGGAAACCCTGAACCAGCGACGCCGCGTGAGTGAAGAAGTATT
TCGGTATGTAAAGCTCTATCAGCAGGGACGATAATGACGGTACCTGACTAAGAAGCCCCGGCTAACTACGTGCCAGCAGC
CGCGGTAATACGTAGGGGGCAAGCGTTATCCGGATTTACTGGGTGTAAAGGGAGCGTAGGTGGCCATGCAAGTCAGATGT
GAAATCCCGGGGCTCAACCCCGGAGCTGCATTTGAAACTGCGTAGCTAGAGTGCAGGAGAGGTAAGCGGAATTCCTAGTG
TAGCGGTGAAATGCGTAGATATTAGGAGGAACACCAGTGGCGAAAGCGGCTTGCTGGACTGCAACTGACACTGAGGCTCG
AAAGCGTGGGGAGCAAACAGGATTAGATACCCCGGTAGTCC
>t0007157_III-7;size=12;
CCTACGGGGGGCTGCAGTGAGGAATATTGGTCAATGGGCGGAAGCCTGAACCAGCCATGTCGCGTGCAGGACTACGGCCC
TACGGGTCTTAAACTGCTTTTGATTGGGGATAAAGTGGGGGACGCGTCCCCTATTGCAGGTACCAATCGAATAAGGATCG
GCTAACTCCGTGCCAGCAGCCGCGGTAATACGGAGGATCCGAGCGTTATCCGGATTTATTGGGTTTAAAGGGTGCGTAGG
CGGGCTGTTAAGTCAGCGGTGAAACCCCCGGGCTCAACCCGGGGACTGCCATTGAAACTGGCGGCCTAGAGTACGTTGGG
AGTGCGCGGAATGTGTGGTGTAGCGGTGAAATGCATAGATATCACACAGAACACCGATCGCGAAGGCAGCGCACTACGCC
GCAACTGACGCTGAGGCACGAAGGCGCGGGGATCGAACAGGATTAGATACCCGAGTAGTCC
>t0007457_III-7;size=12;
CCTACGGGCGGCTGCAGTGAGGAATATTGGTCAATGGACGAGAGTCTGAACCAGCCAAGTAGCGTGCAGGATGACGGCCC
TATGGGTTGTAAACTGCTTTTGTACGGGAATAAAGTGACCTACGTGTAGGTTTTTGCATGTACCGTAAGAATAAGGACCG
GCTAATTCCGTGCCAGCAGCCGCGGTAATACGGAAGGTCCGGGCGTTATCCGGATTTATTGGGTTTAAAGGGAGCGTAGG
CCGTGCTTTAAGCGTGTTGTGAAATGTAGGCGCCCAACGTCTGCACTGCAGCGCGAACTGGAGCACTTGAGTACGCAGGA
AGTAGGCGGAATTCGTCGTGTAGCGGTGAAATGCTTAGATATGACGAAGAACTCCGATTGGGAAGCCAGCTTACTGTAGC
GCCACTGACGCTGATGCTCGAAAGCGTGGGTATCGAACAGGATTAGATACCCGTGTAGTCC
>t0004942_III-7;size=12;
CCTACGGGGGGCAGCAGTGAGGAATATTGGTCAATGGGCGGAAGCCTGAACCAGCCAAGTCGCGTGAGGGAAGACGGCCC
TACGGGTTGTAAACCTCTTTTTCGGGGGAATAAAGTTCGCCACGCGTGGCGTTTTGCATGTACCCCGCGAATAAGGATCG
GCTAACTCCGTGCCAGCAGCCGCGGTAATACGGAGGATCCGAGTGTTATCCGGATTTATTGGGTTTAAAGGGTGCGTAGG
CGGGATGTCAAGTCAGTGGTGAAATGGTGCGGCTCAACCGTAGCATTGCCGTTGAAACTGGCGTCCTTGAGTGCGAATGA
GGTACGCGGAACGTGTCATGTAGCGGTGAAATGCATAGATATGACACAGAACACCGATTGCGAAGGCAGCGTACTGGGAC
GCGACTGACGCTGAGGCACGAAAGTGCGGGGATCGAACAGGATTAGATACCCTTGTAGTCC
>t0024616_III-7;size=12;
CCTACGGGGGGCTGCAGTGGGGAATATTGGACAATGGGGGAAACCCTGATCCAGCGACGCCGCGTGAGTGAAGAAGTATT
TCGGTATGTAAAGCTCTATCAGCAAGGAAGAAAATGACGGTACTTGACTAAGAAGCTCCGGCTAAATACGTGCCAGCAGC
CGCGGTAATACGTATGGAGCAAGCGTTATCCGGATTTACTGGGTGTAAAGGGAGCGTAGACGGCCTAGCAAGTCTGAAGT
GAAAGCCCGGGGCTCAACCCCGGAACTGCTTTGGAAACTGTTAAGCTAGAGTACAGGAGAGGTAAGCGGAATTCCTAGTG
TAGCGGTGAAATGCGTAGATATTAGGAGGAACACCAGTGGCGAAGGCGGCTTACTGGACTGTAACTGACGTTGAGGCTCG
AAAGCGTGGGGAGCAAACAGGATTAGATACCCCAGTAGTCC
>t0006869_III-7;size=12;
CCTACGGGTGGCTGCAGTGAGGAATATTGGTCAATGGACGGAAGTCTGAACCAGCCAAGTCGCGTGCGGGACGAAGGCCC
TACGGGTCGTAAACCGCTTTTGTACGGGAATAAAGTCACCCACGCGTGGGTGTTTGTAGGTACCGTAAGAATAAGGATCG
GCTAACTCCGTGCCAGCAGCCGCGGTAATACGGAGGATCCGAGCGTTATCCGGATTTATTGGGTTTAAAGGGTGCGCAGG
CGGGCTGCTAAGTCTCCGGTGAAATGTCAGGGCTCAACCTTGGCACTGCCGGAGATACTGGCGGCCTTGAGAGTGGCGGA
GGTTTCCGGAATGTGTGGTGTAGCGGTGAAATGCATAGATATCACACAGAACACCGATTGCGAAGGCAGGAGACCATACC
ATATCTGACGCTCAGGCACGAAAGCGTGGGGATCGAACAGGATTAGATACCCTTGTAGTCC
>t0008833_III-7;size=12;
CCTACGGGGGGCTGCAGTGAGGAATATTGGTCAATGGGCGGAAGCCTGAACCAGCCATGTCGCGTGCAGGATTACGGCCC
TACGGGTCTTAAACTGCTTTTGATTGGGGATAAAGTGGGGGACGCGTCCCCTATTGCAGGTACCAATCGAATAAGGATCG
GCTAACTCCGTGCCAGCAGCCGCGGTAATACGGAGGATCCGAGCGTTATCCGGATTTATTGGGTTTAAAGGGTGCGTAGG
CGGGCTGTTAAGTCAGCGGTGAAACCCCCGGGCTCAACCCGGGGACTGCCATTGAAACTGGCGGCCTAGAGTACGTTGGG
AGTGCGCGGAATGTGTGGTGTAGCGGTGAAATGCATAGATATCACACAGAACACCGATCGCGAAGGCAGCGCACTACGCC
GCAACTGACGCTGAGGCACGAAGGCGCGGGGATCGAACAGGATTAGATACCCCGGTAGTCC
>t0011238_III-7;size=12;
CCTACGGGGGGCTGCAGTGAGGAATATTGGTCAATGGGCGAGAGCCTGAACCAGCCATGTCGCGTGGAGGAATAAGGATC
TATGGTTCGTAAACTCCTTTTGCGGGGGGATAAAGTGCGGGACGTGTCCCGCTTTGCAGGTACCCCGCGAATAAGCATCG
GCTAACTCCGTGCCAGCAGCCGCGGTAATACGGAGGATGCGAGCGTTATCCGGATTTATTGGGTTTAAAGGGTGCGTAGG
CGGCCCCTTAAGTCGGCGGTGAAATTTCCGGGCTCAACCCGGTCACTGCCGTCGAAACTGGGGGGCTTGAGTGCGTTTGG
GGTGGCTGGAATGTGCGGTGTAGCGGTGAAATGCATAGATATCGCACAGAACGCCGATCGCGGAGGCAGGTCACCAAGCC
GCAACTGACGCTGAGGCACGAAAGCGCGGGGATCGAACAGGATTAGATACCCGTGTAGTCC
>t0015653_III-7;size=12;
CCTACGGGTGGCTGCAGTGGGGAATATTGGACAATGGGGGAAACCCTGATCCAGCGACGCCGCGTGAGTGAAGAAGTATT
TCGGTATGTAAAGCTCTATCAGCAAGGAAGAAAATGACGGTACTTGACTAAGAAGCTCCGGCTAAATACGTGCCAGCAGC
CGCGGTAATACGTATGGAGCAAGCGTTATCCGGATTTACTGGGTGTAAAGGGAGCGTAGACGGCAAAGCAAGTCTGAAGT
GAAATCCCGGGGCTCAACCCCGGAACTGCTTTGGAAACTGTTTAGCTAGAGTGCAGGAGAGGTAAGCGGAATTCCTAGTG
TAGCGGTGAAATGCGTAGATATTAGGAGGAACACCAGTGGCGAAGGCGGCTTACTGGACTGTAACTGACGTTGAGGCTCG
AAAGCGTGGGGAGCAAACAGGATTAGATACCCTTGTAGTCC
>t0014518_III-7;size=12;
CCTACGGGAGGCAGCAGTAGGGAATATTGCACAATGGGGGAAACCCTGATGCAGCAACGCCACGTGTGGGAAGAAGCATT
TCGGTGTGTAAACCACTGTCGTGAGGGAATAATGTTGCGTTTCGGCGCAATTGAATGTACCTCGAAAGGAAGCACCGGCA
AACTTCGTGCCAGCAGCCGCGGTAATACGAGGGGTGCAAGCGTTGTTCGGAATCACTGGGCGTAAAGGGAGCGTAGGCGG
AGGAGCAAGCAGTCTGTACAATCCCGGGGCCTAACCCCGGCTCTGCAGACTGGACTGTTTCTCTTGGATAGTTCAGGGGC
AGGCGGAATTCCTGGTGTAGCGGTGGAATGCGTAGAGATCAGGAAGAACACCGATGGCGAAGGCAGCCTGCTGGGGACTT
ATCGACGCTGAGGCTCGAAAGTGCGGGTAGCAAACAGGATTAGATACCCCAGTAGTCC
>t0007822_III-7;size=12;
CCTACGGGTGGCTGCAGTGGGGAATATTGGACAATGGGGGAAACCCTGATCCAGCGACGCCGCGTGAGTGAAGAAGTATT
TCGGTATGTAAAGCTCTATCAGCAAGGAAGAAAATGACGGTACTTGACTAAGAAGCTCCGGCTAAATACGTGCCAGCAGC
CGCGGTAATACGTATGGAGCAAGCGTTATCCGGATTTACTGGGTGTAAAGGGAGCGTAGACGGCAAAGCAAGTCTGAAGT
GAAATCCCGGGGCTCAACCCCGGAACTGCTTTGGAAACTGTTTAGCTAGAGTGCAGGAGAGGTAAGCGGAATTCCTAGTG
TAGCGGTGAAATGCGTAGATATTAGGAGGAACACCAGTGGCGAAGGCGGCTTACTGGACTGTAACTGACGTTGAGGCTCG
AAAGCGTGGGGAGCAAACAGGATTAGATACCCTAGTAGTCC
>t0002123_III-7;size=12;
CCTACGGGAGGCTGCAGTGGGGAATATTGGACAATGGGGGAAACCCTGATCCAGCGACGCCGCGTGAGTGAAGAAGTATT
TCGGTATGTAAAGCTCTATCAGCAAGGAAGAAAATGACGGTACTTGACTAAGAAGCTCCGGCTAAATACGTGCCAGCAGC
CGCGGTAATACGTATGGAGCAAGCGTTATCCGGATTTACTGGGTGTAAAGGGAGCGTAGACGGCAAAGCAAGTCTGAAGT
GAAATCCCGGGGCTCAACCCCGGAACTGCTTTGGAAACTGTTTAGCTAGAGTGCAGGAGAGGTAAGCGGAATTCCTAGTG
TAGCGGTGAAATGCGTAGATATTAGGAGGAACACCAGTGGCGAAGGCGGCTTACTGGACTGTAACTGACGTTGAGGCTCG
AAAGCGTGGGGAGCAAACAGGATTAGATACCCTGGTAGTCC
>t0002478_III-7;size=12;
CCTACGGGTGGCTGCAGTGAGGAATATTGGTCAATGGACGAGAGTCTGAACCAGCCAAGTAGCGTGCAGGATGACGGCCC
TATGGGTTGTAAACTGCTTTTGTACGGGAATAAAGTGACCTACGTGTAGGTTTTTGCATGTACCGTAAGAATAAGGACCG
GCTAATTCCGTGCCAGCAGCCGCGGTAATACGGAAGGTCCGGGCGTTATCCGGATTTATTGGGTTTAAAGGGAGCGTAGG
CCGTGCTTTAAGCGTGTTGTGAAATGTAGGCGCCCAACGTCTGCACTGCAGCGCGAACTGGAGCACTTGAGTACGCAGGA
AGTAGGCGGAATTCGTCGTGTAGCGGTGAAATGCTTAGATATGACGAAGAACTCCGATTGGGAAGCCAGCTTACTGTAGC
GCCACTGACGCTGATGCTCGAAAGCGTGGGTATCGAACAGGATTAGATACCCTTGTAGTCC
>t0008620_III-7;size=12;
CCTACGGGCGGCAGCAGTAGGGAATATTGCACAATGGGGGGAACCCTGATGCAGCAACGCCACGTGTGGGAAGAAGCATT
TCGGTGTGTAAACCACTGTCGTGAGGGAATAATGCTTGGTCTCGGCCAAGTTGAATGTACCTCGAAAGGAAGCACCGGCA
AACTTCGTGCCAGCAGCCGCGGTAATACGAGGGGTGCAAGCGTTGTTCGGAATCACTGGGCGTAAAGGGAGCGTAGGCGG
AGACGCAAGCAGTCTGTACAATACCGGGGCCCAACCCCGGACCTGCAGACTGGACTGTGTCTCTTGGATAGTTCAGGGGC
AGGCGGAATTCCTGGTGTAGCGGTGGAATGCGTAGAGATCAGGAAGAACACCGATGGCGAAGGCAGCCTGCTGGGGACTC
ATCGACGCTGAGGCTCGAAAGTGCGGGTAGCAAACAGGATTAGATACCCGGGTAGTCC
>t0004956_III-7;size=12;
CCTACGGGGGGCAGCAGTAGGGAATATTGCACAATGGGGGAAACCCTGATGCAGCAACGCCACGTGTGGGAAGAAGCATT
TCGGTGTGTAAACCACTGTCGTGAGGGAATAATGTTGCGTTTCGGCGCAATTGAATGTACCTCGAAAGGAAGCACCGGCA
AACTTCGTGCCAGCAGCCGCGGTAATACGAGGGGTGCAAGCGTTGTTCGGAATCACTGGGCGTAAAGGGAGCGTAGGCGG
AGGAGCAAGCAGTCTGTACAATCCCGGGGCCTAACCCCGGCTCTGCAGACTGGACTGTTTCTCTTGGATAGTTCAGGGGC
AGGCGGAATTCCTGGTGTAGCGGTGGAATGCGTAGAGATCAGGAAGAACACCGATGGCGAAGGCAGCCTGCTGGGGACTT
ATCGACGCTGAGGCTCGAAAGTGCGGGTAGCAAACAGGATTAGATACCCTTGTAGTCC
>t0022455_III-7;size=12;
CCTACGGGCGGCTGCAGTGAGGAATATTGGTCAATGGACGAGAGTCTGAACCAGCCAAGTAGCGTGCAGGATGACGGCCC
TATGGGTTGTAAACTGCTTTTGTACGGGAATAAAGTGACCTACGTGTAGGTTTTTGCATGTACCGTAAGAATAAGGACCG
GCTAATTCCGTGCCAGCAGCCGCGGTAATACGGAAGGTCCGGGCGTTATCCGGATTTATTGGGTTTAAAGGGAGCGTAGG
CCGTGCTTTAAGCGTGTTGTGAAATGTAGGCGCCCAACGTCTGCACTGCAGCGCGAACTGGAGCACTTGAGTACGCAGGA
AGTAGGCGGAATTCGTCGTGTAGCGGTGAAATGCTTAGATATGACGAAGAACTCCGATTGGGAAGCCAGCTTACTGTAGC
GCCACTGACGCTGATGCTCGAAAGCGTGGGTATCGAACAGGATTAGATACCCTGGTAGTCC
>t0003717_III-7;size=12;
CCTACGGGTGGCAGCAGTAGGGAATATTGCACAATGGGGGAAACCCTGATGCAGCAACGCCACGTGTGGGAAGAAGCATT
TCGGTGTGTAAACCACTGTCGTGAGGGAATAATGTTGCGTTTCGGCGCAATTGAATGTACCTCGAAAGGAAGCACCGGCA
AACTTCGTGCCAGCAGCCGCGGTAATACGAGGGGTGCAAGCGTTGTTCGGAATCACTGGGCGTAAAGGGAGCGTAGGCGG
AGGAGCAAGCAGTCTGTACAATCCCGGGGCCTAACCCCGGCTCTGCAGACTGGACTGTTTCTCTTGGATAGTTCAGGGGC
AGGCGGAATTCCTGGTGTAGCGGTGGAATGCGTAGAGATCAGGAAGAACACCGATGGCGAAGGCAGCCTGCTGGGGACTT
ATCGACGCTGAGGCTCGAAAGTGCGGGTAGCAAACAGGATTAGATACCCCAGTAGTCC
>t0003523_III-7;size=12;
CCTACGGGGGGCTGCAGTGAGGAATATTGGTCAATGGGCGAGAGCCTGAACCAGCCAAGTAGCGTGAAGGAAGACTGCCC
TATGGGTTGTAAACTTCTTTTGTGCGGGGGTAAAGTGGTCCACGCGTGGTCCATTGCAAGTACCGTACGAATAAGCATCG
GCTAACTCCGTGCCAGCAGCCGCGGTAATACGGAGGATGCGAGCGTTATCCGGATTTATTGGGTTTAAAGGGAGCGTAGG
CGGGCGATTAAGTCAGCGGTTAAATAGTGTGGCTCAACCATGCCTTGCCGTTGATACTGGTTGTCTTGAGAGTACTAGAG
GTGGATGGAATTTAGGGTGTAGCGGTGAAATGCTTAGATATCCTAAAGAACTCCGATTGCGAAGGCAGTCCACTGGGGTA
CGTCTGACGCTGAAGCTCGAAAGTGCGGGTATCAAACAGGATTAGATACCCTTGTAGTCC
>t0019172_III-7;size=12;
CCTACGGGAGGCTGCAGTGAGGAATATTGGTCAATGGACGGAAGTCTGAACCAGCCAAGTCGCGTGCGGGACGAAGGCCC
TACGGGTCGTAAACCGCTTTTGTACGGGAATAAAGTCACCCACGCGTGGGTGTTTGTAGGTACCGTAAGAATAAGGATCG
GCTAACTCCGTGCCAGCAGCCGCGGTAATACGGAGGATCCGAGCGTTATCCGGATTTATTGGGTTTAAAGGGTGCGCAGG
CGGGCTGCTAAGTCTCCGGTGAAATGTCAGGGCTCAACCTTGGCACTGCCGGAGATACTGGCGGCCTTGAGAGTGGCGGA
GGTTTCCGGAATGTGTGGTGTAGCGGTGAAATGCATAGATATCACACAGAACACCGATTGCGAAGGCAGGAGACCATACC
ATATCTGACGCTCAGGCACGAAAGCGTGGGGATCGAACAGGATTAGATACCCGGGTAGTCC
>t0003997_III-7;size=12;
CCTACGGGTGGCTGCAGTGAGGAATATTGGTCAATGGGCGGAAGCCTGAACCAGCCAAGTCGCGTGAAGGATGAAGGTAT
TATGTATTGTAAACTTCTTTAGCAGTGGAGTAATAAGGTGGTCGTGACCACTGATGCAAGTACACTGAGAATAAGGATCG
GCTAACTCCGTGCCAGCAGCCGCGGTAATACGGAGGATCCTAGCGTTATCCGGATTTATTGGGTTTAAAGGGTGCGCAGG
CGGCTTTTTAAGTCAGTGGTTAAATCGTGACGCTCAACGTCATCACGCCATTGATACTGGAGAGCTTGATTGCGGTCGAG
GTTTGCGGAATTCGTTGTGTAGCGGTGAAATGCATAGATATGACGAAGAACACCGATTGCGTAGGCAGCAGACCAGGCCG
TAAATGACGCTCATGCACGAAAGTGCGGGGATCGAACAGGATTAGATACCCCAGTAGTCC
>t0018258_III-7;size=12;
CCTACGGGGGGCTGCAGTGAGGAATATTGGTCAATGGGCGGAAGCCTGAACCAGCCAAGTCGCGTGAGGGAAGACGGCCC
TACGGGTTGTAAACCTCTTTTTCGGGGGAATAAAGTTCGCCACGCGTGGCGTTTTGCATGTACCCCGCGAATAAGGATCG
GCTAACTCCGTGCCAGCAGCCGCGGTAATACGGAGGATCCGAGTGTTATCCGGATTTATTGGGTTTAAAGGGTGCGTAGG
CGGGATGTCAAGTCAGTGGTGAAATGGTGCGGCTCAACCGTAGCATTGCCGTTGAAACTGGCGTCCTTGAGTGCGAATGA
GGTACGCGGAACGTGTCATGTAGCGGTGAAATGCATAGATATGACACAGAACACCGATTGCGAAGGCAGCGTACTGGGAC
GCGACTGACGCTGAGGCACGAAAGTGCGGGGATCGAACAGGATTAGATACCCGTGTAGTCC
>t0007926_III-7;size=12;
CCTACGGGCGGCTGCAGTGAGGAATATTGGTCAATGGACGAGAGTCTGAACCAGCCAAGTAGCGTGCAGGATGACGGCCC
TATGGGTTGTAAACTGCTTTTGTACGGGAATAAAGTGACCTACGTGTAGGTTTTTGCATGTACCGTAAGAATAAGGACCG
GCTAATTCCGTGCCAGCAGCCGCGGTAATACGGAAGGTCCGGGCGTTATCCGGATTTATTGGGTTTAAAGGGAGCGTAGG
CCGTGCTTTAAGCGTGTTGTGAAATGTAGGCGCCCAACGTCTGCACTGCAGCGCGAACTGGAGCACTTGAGTACGCAGGA
AGTAGGCGGAATTCGTCGTGTAGCGGTGAAATGCTTAGATATGACGAAGAACTCCGATTGGGAAGCCAGCTTACTGTAGC
GCCACTGACGCTGATGCTCGAAAGCGTGGGTATCGAACAGGATTAGATACCCGAGTAGTCC
>t0000294_III-7;size=12;
CCTACGGGAGGCTGCAGTAGGGAATATTGGTCAATGGGGGAAACCCTGAACCAGCGACGCCGCGTGAGTGAAGAAGTATT
TCGGTATGTAAAGCTCTATCAGCAGGGACGATAATGACGGTACCTGACTAAGAAGCCCCGGCTAACTACGTGCCAGCAGC
CGCGGTAATACGTAGGGGGCAAGCGTTATCCGGATTTACTGGGTGTAAAGGGAGCGTAGGTGGCCATGCAAGTCAGATGT
GAAATCCCGGGGCTCAACCCCGGAGCTGCATTTGAAACTGCGTAGCTAGAGTGCAGGAGAGGTAAGCGGAATTCCTAGTG
TAGCGGTGAAATGCGTAGATATTAGGAGGAACACCAGTGGCGAAAGCGGCTTGCTGGACTGCAACTGACACTGAGGCTCG
AAAGCGTGGGGAGCAAACAGGATTAGATACCCGTGTAGTCC
>t0024959_III-7;size=12;
CCTACGGGAGGCAGCAGTGAGGAATATTGGTCAATGGACGAGAGTCTGAACCAGCCAAGTAGCGTGCAGGATGACGGCCC
TATGGGTTGTAAACTGCTTTTGTACGGGAATAAAGTGACCTACGTGTAGGTTTTTGCATGTACCGTAAGAATAAGGACCG
GCTAATTCCGTGCCAGCAGCCGCGGTAATACGGAAGGTCCGGGCGTTATCCGGATTTATTGGGTTTAAAGGGAGCGTAGG
CCGTGCTTTAAGCGTGTTGTGAAATGTAGGCGCCCAACGTCTGCACTGCAGCGCGAACTGGAGCACTTGAGTACGCAGGA
AGTAGGCGGAATTCGTCGTGTAGCGGTGAAATGCTTAGATATGACGAAGAACTCCGATTGGGAAGCCAGCTTACTGTAGC
GCCACTGACGCTGATGCTCGAAAGCGTGGGTATCGAACAGGATTAGATACCCGAGTAGTCC
>t0000021_III-7;size=12;
CCTACGGGGGGCTGCAGTGAGGAATATTGGTCAATGGACGAGAGTCTGAACCAGCCAAGTAGCGTGCAGGATGACGGCCC
TATGGGTTGTAAACTGCTTTTGTACGGGAATAAAGTGACCTACGTGTAGGTTTTTGCATGTACCGTAAGAATAAGGACCG
GCTAATTCCGTGCCAGCAGCCGCGGTAATACGGAAGGTCCGGGCGTTATCCGGATTTATTGGGTTTAAAGGGAGCGTAGG
CCGTGCTTTAAGCGTGTTGTGAAATGTAGGCGCCCAACGTCTGCACTGCAGCGCGAACTGGAGCACTTGAGTACGCAGGA
AGTAGGCGGAATTCGTCGTGTAGCGGTGAAATGCTTAGATATGACGAAGAACTCCGATTGGGAAGCCAGCTTACTGTAGC
GCCACTGACGCTGATGCTCGAAAGCGTGGGTATCGAACAGGATTAGATACCCCGGTAGTCC
>t0003036_III-7;size=12;
CCTACGGGCGGCTGCAGTGGGGAATATTGGACAATGGGGGAAACCCTGATCCAGCGACGCCGCGTGAGTGAAGAAGTATT
TCGGTATGTAAAGCTCTATCAGCAAGGAAGAAAATGACGGTACTTGACTAAGAAGCTCCGGCTAAATACGTGCCAGCAGC
CGCGGTAATACGTATGGAGCAAGCGTTATCCGGATTTACTGGGTGTAAAGGGAGCGTAGACGGCAAAGCAAGTCCGAAGT
GAAATCCCGGGGCTCAACCCCGGAACTGCTTTGGAAACTGTTTAGCTAGAGTGCAGGAGAGGTAAGCGGAATTCCTAGTG
TAGCGGTGAAATGCGTAGATATTAGGAGGAACACCAGTGGCGAAGGCGGCTTACTGGACTGTAACTGACGTTGAGGCTCG
AAAGCGTGGGGAGCAAACAGGATTAGATACCCCAGTAGTCC
>t0005093_III-7;size=12;
CCTACGGGGGGCAGCAGTGAGGAATATTGGTCAATGGACGGAAGTCTGAACCAGCCAAGTCGCGTGCGGGACGAAGGCCC
TACGGGTCGTAAACCGCTTTTGTACGGGAATAAAGTCACCCACGCGTGGGTGTTTGTAGGTACCGTAAGAATAAGGATCG
GCTAACTCCGTGCCAGCAGCCGCGGTAATACGGAGGATCCGAGCGTTATCCGGATTTATTGGGTTTAAAGGGTGCGCAGG
CGGGCTGCTAAGTCTCCGGTGAAATGTCAGGGCTCAACCTTGGCACTGCCGGAGATACTGGCGGCCTTGAGAGTGGCGGA
GGTTTCCGGAATGTGTGGTGTAGCGGTGAAATGCATAGATATCACACAGAACACCGATTGCGAAGGCAGGAGACCATACC
ATATCTGACGCTCAGGCACGAAAGCGTGGGGATCGAACAGGATTAGATACCCCTGTAGTCC
>t0006711_III-7;size=12;
CCTACGGGCGGCTGCAGTGAGGAATATTGGTCAATGGGCGGAAGCCTGAACCAGCCAAGTCGCGTGAGGGAAGACGGCCC
TACGGGTTGTAAACCTCTTTTTCGGGGGAATAAAGTTCGCCACGCGTGGCGTTTTGCATGTACCCCGCGAATAAGGATCG
GCTAACTCCGTGCCAGCAGCCGCGGTAATACGGAGGATCCGAGTGTTATCCGGATTTATTGGGTTTAAAGGGTGCGTAGG
CGGGATGTCAAGTCAGTGGTGAAATGGTGCGGCTCAACCGTAGCATTGCCGTTGAAACTGGCGTCCTTGAGTGCGAATGA
GGTACGCGGAACGTGTCATGTAGCGGTGAAATGCATAGATATGACACAGAACACCGATTGCGAAGGCAGCGTACTGGGAC
GCGACTGACGCTGAGGCACGAAAGTGCGGGGATCGAACAGGATTAGATACCCTGGTAGTCC
>t0018816_III-7;size=12;
CCTACGGGCGGCTGCAGTGAGGAATATTGGTCAATGGACGAGAGTCTGAACCAGCCAAGTAGCGTGCAGGATGACGGCCC
TATGGGTTGTAAACTGCTTTTGTACGGGAATAAAGTGACCTACGTGTAGGTTTTTGCATGTACCGTAAGAATAAGGACCG
GCTAATTCCGTGCCAGCAGCCGCGGTAATACGGAAGGTCCGGGCGTTATCCGGATTTATTGGGTTTAAAGGGAGCGTAGG
CCGTGCTTTAAGCGTGTTGTGAAATGTAGGCGCCCAACGTCTGCACTGCAGCGCGAACTGGAGCACTTGAGTACGCAGGA
AGTAGGCGGAATTCGTCGTGTAGCGGTGAAATGCTTAGATATGACGAAGAACTCCGATTGGGAAGCCAGCTTACTGTAGC
GCCACTGACGCTGATGCTCGAAAGCGTGGGTATCGAACAGGATTAGATACCCCTGTAGTCC
>t0006332_III-7;size=12;
CCTACGGGGGGCTGCAGTGAGGAATATTGGTCAATGGGCGGAAGCCTGAACCAGCCAAGTCGCGTGAGGGAAGACGGCCC
TACGGGTTGTAAACCTCTTTTTCGGGGGAATAAAGTTCGCCACGCGTGGCGTTTTGCATGTACCCCGCGAATAAGGATCG
GCTAACTCCGTGCCAGCAGCCGCGGTAATACGGAGGATCCGAGTGTTATCCGGATTTATTGGGTTTAAAGGGTGCGTAGG
CGGGATGTCAAGTCAGTGGTGAAATGGTGCGGCTCAACCGTAGCATTGCCGTTGAAACTGGCGTCCTTGAGTGCGAATGA
GGTACGCGGAACGTGTCATGTAGCGGTGAAATGCATAGATATGACACAGAACACCGATTGCGAAGGCAGCGTACTGGGAC
GCGACTGACGCTGAGGCACGAAAGTGCGGGGATCGAACAGGATTAGATACCCTGGTAGTCC
>t0007109_III-7;size=12;
CCTACGGGTGGCTGCAGTGAGGAATATTGGTCAATGGGCGAGAGCCTGAACCAGCCATGTCGCGTGGAGGAATAAGGATC
TATGGTTCGTAAACTCCTTTTGCGGGGGGATAAAGTGCGGGACGTGTCCCGCTTTGCAGGTACCCCGCGAATAAGCATCG
GCTAACTCCGTGCCAGCAGCCGCGGTAATACGGAGGATGCGAGCGTTATCCGGATTTATTGGGTTTAAAGGGTGCGTAGG
CGGCCCCTTAAGTCGGCGGTGAAATTTCCGGGCTCAACCCGGTCACTGCCGTCGAAACTGGGGGGCTTGAGTGCGTTTGG
GGTGGCTGGAATGTGCGGTGTAGCGGTGAAATGCATAGATATCGCACAGAACGCCGATCGCGGAGGCAGGTCACCAAGCC
GCAACTGACGCTGAGGCACGAAAGCGCGGGGATCGAACAGGATTAGATACCCGAGTAGTCC
>t0009263_III-7;size=12;
CCTACGGGCGGCTGCAGTAGGGAATATTGCACAATGGGGGAAACCCTGATGCAGCAACGCCACGTGTGGGAAGAAGCATT
TCGGTGTGTAAACCACTGTCGTGAGGGAATAATGTTGCGTTTCGGCGCAATTGAATGTACCTCGAAAGGAAGCACCGGCA
AACTTCGTGCCAGCAGCCGCGGTAATACGAGGGGTGCAAGCGTTGTTCGGAATCACTGGGCGTAAAGGGAGCGTAGGCGG
AGGAGCAAGCAGTCTGTACAATCCCGGGGCCTAACCCCGGCTCTGCAGACTGGACTGTTTCTCTTGGATAGTTCAGGGGC
AGGCGGAATTCCTGGTGTAGCGGTGGAATGCGTAGAGATCAGGAAGAACACCGATGGCGAAGGCAGCCTGCTGGGGACTT
ATCGACGCTGAGGCTCGAAAGTGCGGGTAGCAAACAGGATTAGATACCCTGGTAGTCC
>t0003127_III-7;size=11;
CCTACGGGGGGCTGCAGTAGGGAATATTGCACAATGGGGGAAACCCTGATGCAGCAACGCCACGTGTGGGAAGAAGCATT
TCGGTGTGTAAACCACTGTCGTGAGGGAATAATGTTGCGTTTCGGCGCAATTGAATGTACCTCGAAAGGAAGCACCGGCA
AACTTCGTGCCAGCAGCCGCGGTAATACGAGGGGTGCAAGCGTTGTTCGGAATCACTGGGCGTAAAGGGAGCGTAGGCGG
AGGAGCAAGCAGTCTGTACAATCCCGGGGCCTAACCCCGGCTCTGCAGACTGGACTGTTTCTCTTGGATAGTTCAGGGGC
AGGCGGAATTCCTGGTGTAGCGGTGGAATGCGTAGAGATCAGGAAGAACACCGATGGCGAAGGCAGCCTGCTGGGGACTT
ATCGACGCTGAGGCTCGAAAGTGCGGGTAGCAAACAGGATTAGATACCCTGGTAGTCC
>t0001545_III-7;size=11;
CCTACGGGCGGCTGCAGTGAGGAATATTGGTCAATGGGCGGAAGCCTGAACCAGCCATGTCGCGTGCAGGACTACGGCCC
TACGGGTCTTAAACTGCTTTTGATTGGGGATAAAGTGGGGGACGCGTCCCCTATTGCAGGTACCAATCGAATAAGGATCG
GCTAACTCCGTGCCAGCAGCCGCGGTAATACGGAGGATCCGAGCGTTATCCGGATTTATTGGGTTTAAAGGGTGCGTAGG
CGGGCTGTTAAGTCAGCGGTGAAACCCCCGGGCTCAACCCGGGGACTGCCATTGAAACTGGCGGCCTAGAGTACGTTGGG
AGTGCGCGGAATGTGTGGTGTAGCGGTGAAATGCATAGATATCACACAGAACACCGATCGCGAAGGCAGCGCACTACGCC
GCAACTGACGCTGAGGCACGAAGGCGCGGGGATCGAACAGGATTAGATACCCGAGTAGTCC
>t0007739_III-7;size=11;
CCTACGGGGGGCTGCAGTGAGGAATATTGGTCAATGGGCGGAAGCCTGAACCAGCCATGTCGCGTGCAGGACTACGGCCC
TACGGGTCTTAAACTGCTTTTGATTGGGGATAAAGTGGGGGACGCGTCCCCTATTGCAGGTACCAATCGAATAAGGATCG
GCTAACTCCGTGCCAGCAGCCGCGGTAATACGGAGGATCCGAGCGTTATCCGGATTTATTGGGTTTAAAGGGTGCGTAGG
CGGGCTGTTAAGTCAGCGGTGAAACCCCCGGGCTCAACCCGGGGACTGCCATTGAAACTGGCGGCCTAGAGTACGTTGGG
AGTGCGCGGAATGTGTGGTGTAGCGGTGAAATGCATAGATATCACACAGAACACCGATCGCGAAGGCAGCGCACTACGCC
GCAACTGACGCTGAGGCACGAAGGCGCGGGGATCGAACAGGATTAGATACCCTTGTAGTCC
>t0001554_III-7;size=11;
CCTACGGGGGGCTGCAGTGAGGAATATTGGTCAATGGGCGGAAGCCTGAACCAGCCATGTCGCGTGCAGGATTACGGCCC
TACGGGTCTTAAACTGCTTTTGATTGGGGATAAAGTGGGGGACGCGTCCCCTATTGCAGGTACCAATCGAATAAGGATCG
GCTAACTCCGTGCCAGCAGCCGCGGTAATACGGAGGATCCGAGCGTTATCCGGATTTATTGGGTTTAAAGGGTGCGTAGG
CGGGCTGTTAAGTCAGCGGTGAAACCCCCGGGCTCAACCCGGGGACTGCCATTGAAACTGGCGGCCTAGAGTACGTTGGG
AGTGCGCGGAATGTGTGGTGTAGCGGTGAAATGCATAGATATCACACAGAACACCGATCGCGAAGGCAGCGCACTACGCC
GCAACTGACGCTGAGGCACGAAGGCGCGGGGATCGAACAGGATTAGATACCCCAGTAGTCC
>t0001359_III-7;size=11;
CCTACGGGCGGCAGCAGTAGGGAATATTGCACAATGGGGGAAACCCTGATGCAGCAACGCCACGTGTGGGAAGAAGCATT
TCGGTGTGTAAACCACTGTCGTGAGGGAATAATGTTGCGTTTCGGCGCAATTGAATGTACCTCGAAAGGAAGCACCGGCA
AACTTCGTGCCAGCAGCCGCGGTAATACGAGGGGTGCAAGCGTTGTTCGGAATCACTGGGCGTAAAGGGAGCGTAGGCGG
AGGAGCAAGCAGTCTGTACAATCCCGGGGCCTAACCCCGGCTCTGCAGACTGGACTGTTTCTCTTGGATAGTTCAGGGGC
AGGCGGAATTCCTGGTGTAGCGGTGGAATGCGTAGAGATCAGGAAGAACACCGATGGCGAAGGCAGCCTGCTGGGGACTT
ATCGACGCTGAGGCTCGAAAGTGCGGGTAGCAAACAGGATTAGATACCCCAGTAGTCC
>t0020218_III-7;size=11;
CCTACGGGGGGCTGCAGTGAGGAATATTGGTCAATGGACGGAAGTCTGAACCAGCCAAGTCGCGTGCGGGAGGAAGGCCC
TACGGGTCGTAAACCGCTTTTGTACGGGAATAAAGTCACCCACGTGTGGGTGTTTGTAGGTACCGTAAGAATAAGGATCG
GCTAACTCCGTGCCAGCAGCCGCGGTAATACGGAGGATCCGAGCGTTATCCGGATTTATTGGGTTTAAAGGGTGCGCAGG
CGGGCTGCTAAGTCTCCGGTGAAATGTCAGGGCTCAACCTTGGCACTGCCGGAGATACTGGCGGCCTTGAGAGTGGCGGA
GGTTTCCGGAATGTGTGGTGTAGCGGTGAAATGCATAGATATCACACAGAACACCGATTGCGAAGGCAGGAGACCATACC
ATATCTGACGCTCAGGCACGAAAGCGTGGGGATCGAACAGGATTAGATACCCTAGTAGTCC
>t0010484_III-7;size=11;
CCTACGGGTGGCTGCAGTGGGGAATATTGGACAATGGGGGAAACCCTGATCCAGCGACGCCGCGTGAGTGAAGAAGTATT
TCGGTATGTAAAGCTCTATCAGCAAGGAAGAAAATGACGGTACTTGACTAAGAAGCTCCGGCTAAATACGTGCCAGCAGC
CGCGGTAATACGTATGGAGCAAGCGTTATCCGGATTTACTGGGTGTAAAGGGAGCGTAGACGGCAAAGCAAGTCTGAAGT
GAAATCCCGGGGCTCAACCCCGGAACTGCTTTGGAAACTGTTTAGCTAGAGTGCAGGAGAGGTAAGCGGAATTCCTAGTG
TAGCGGTGAAATGCGTAGATATTAGGAGGAACACCAGTGGCGAAGGCGGCTTACTGGACTGTAACTGACGTTGAGGCTCG
AAAGCGTGGGGAGCAAACAGGATTAGATACCCCAGTAGTCC
>t0005345_III-7;size=11;
CCTACGGGGGGCAGCAGTGAGGAATATTGGTCAATGGGCGAGAGCCTGAACCAGCCATGTCGCGTGGAGGAATAAGGATC
TATGGTTCGTAAACTCCTTTTGCGGGGGGATAAAGTGCGGGACGTGTCCCGCTTTGCAGGTACCCCGCGAATAAGCATCG
GCTAACTCCGTGCCAGCAGCCGCGGTAATACGGAGGATGCGAGCGTTATCCGGATTTATTGGGTTTAAAGGGTGCGTAGG
CGGCCCCTTAAGTCGGCGGTGAAATTTCCGGGCTCAACCCGGTCACTGCCGTCGAAACTGGGGGGCTTGAGTGCGTTTGG
GGTGGCTGGAATGTGCGGTGTAGCGGTGAAATGCATAGATATCGCACAGAACGCCGATCGCGGAGGCAGGTCACCAAGCC
GCAACTGACGCTGAGGCACGAAAGCGCGGGGATCGAACAGGATTAGATACCCCTGTAGTCC
>t0002362_III-7;size=11;
CCTACGGGAGGCTGCAGTGAGGAATATTGGTCAATGGGCGGAAGCCTGAACCAGCCAAGTCGCGTGAGGGAAGACGGCCC
TACGGGTTGTAAACCTCTTTTTCGGGGGAATAAAGTTCGCCACGCGTGGCGTTTTGCATGTACCCCGCGAATAAGGATCG
GCTAACTCCGTGCCAGCAGCCGCGGTAATACGGAGGATCCGAGTGTTATCCGGATTTATTGGGTTTAAAGGGTGCGTAGG
CGGGATGTCAAGTCAGTGGTGAAATGGTGCGGCTCAACCGTAGCATTGCCGTTGAAACTGGCGTCCTTGAGTGCGAATGA
GGTACGCGGAACGTGTCATGTAGCGGTGAAATGCATAGATATGACACAGAACACCGATTGCGAAGGCAGCGTACTGGGAC
GCGACTGACGCTGAGGCACGAAAGTGCGGGGATCGAACAGGATTAGATACCCTAGTAGTCC
>t0003552_III-7;size=11;
CCTACGGGAGGCTGCAGTAGGGAATATTGCACAATGGGGGAAACCCTGATGCAGCAACGCCACGTGTGGGAAGAAGCATT
TCGGTGTGTAAACCACTGTCGTGAGGGAATAATGTTGCGTTTCGGCGCAATTGAATGTACCTCGAAAGGAAGCACCGGCA
AACTTCGTGCCAGCAGCCGCGGTAATACGAGGGGTGCAAGCGTTGTTCGGAATCACTGGGCGTAAAGGGAGCGTAGGCGG
AGGAGCAAGCAGTCTGTACAATCCCGGGGCCTAACCCCGGCTCTGCAGACTGGACTGTTTCTCTTGGATAGTTCAGGGGC
AGGCGGAATTCCTGGTGTAGCGGTGGAATGCGTAGAGATCAGGAAGAACACCGATGGCGAAGGCAGCCTGCTGGGGACTT
ATCGACGCTGAGGCTCGAAAGTGCGGGTAGCAAACAGGATTAGATACCCTAGTAGTCC
>t0007020_III-7;size=11;
CCTACGGGAGGCTGCAGTGAGGAATATTGGTCAATGGGCGGAAGCCTGAACCAGCCAAGTCGCGTGAAGGAAGAAGGTAT
TATGTATTGTAAACTTCTTTAGCAGCAGAGAAATAAGGTGGACGTGTCCACTGATGCTAGTATGCTGAGAATAAGCATCG
GCTAACTCCGTGCCAGCAGCCGCGGTAATACGGAGGATGCGAGCGTTATCCGGATTTATTGGGTTTAAAGGGTGCGCAGG
CGGTCTTTTAAGTCAGTGGTCAAATCGTGGTGCTCAACGCCATCCCGCCATTGATACTGGGAGACTTGATTGCGGTTGAG
GTAGGCGGAATTCGTCGTGTAGCGGTGAAATGCATAGATATGACGAAGAACACCGATTGCGTAGGCAGCTTACCAAGCCG
TAAATGACGCTCATGCACGAAAGTGCGGGGATCGAACAGGATTAGATACCCCAGTAGTCC
>t0006381_III-7;size=11;
CCTACGGGGGGCAGCAGTAGGGAATATTGGTCAATGGGGGAAACCCTGAACCAGCGACGCCGCGTGAGTGAAGAAGTATT
TCGGTATGTAAAGCTCTATCAGCAGGGACGATAATGACGGTACCTGACTAAGAAGCCCCGGCTAACTACGTGCCAGCAGC
CGCGGTAATACGTAGGGGGCAAGCGTTATCCGGATTTACTGGGTGTAAAGGGAGCGTAGGTGGCCATGCAAGTCAGATGT
GAAATCCCGGGGCTCAACCCCGGAGCTGCATTTGAAACTGCGTAGCTAGAGTGCAGGAGAGGTAAGCGGAATTCCTAGTG
TAGCGGTGAAATGCGTAGATATTAGGAGGAACACCAGTGGCGAAAGCGGCTTGCTGGACTGCAACTGACACTGAGGCTCG
AAAGCGTGGGGAGCAAACAGGATTAGATACCCCGGTAGTCC
>t0006616_III-7;size=11;
CCTACGGGAGGCTGCAGTGGGGAATATTGGACAATGGGGGAAACCCTGATCCAGCGACGCCGCGTGAGTGAAGAAGTATT
TCGGTATGTAAAGCTCTATCAGCAAGGAAGAAAATGACGGTACTTGACTAAGAAGCTCCGGCTAAATACGTGCCAGCAGC
CGCGGTAATACGTATGGAGCAAGCGTTATCCGGATTTACTGGGTGTAAAGGGAGCGTAGACGGCAAAGCAAGTCTGAAGT
GAAATCCCGGGGCTCAACCCCGGAACTGCTTTGGAAACTGTTTAGCTAGAGTGCAGGAGAGGTAAGCGGAATTCCTAGTG
TAGCGGTGAAATGCGTAGATATTAGGAGGAACACCAGTGGCGAAGGCGGCTTACTGGACTGTAACTGACGTTGAGGCTCG
AAAGCGTGGGGAGCAAACAGGATTAGATACCCCTGTAGTCC
>t0002921_III-7;size=11;
CCTACGGGTGGCAGCAGTAGGGAATATTGCACAATGGGGGAAACCCTGATGCAGCAACGCCACGTGTGGGAAGAAGCATT
TCGGTGTGTAAACCACTGTCGTGAGGGAATAATGTTGCGTTTCGGCGCAATTGAATGTACCTCGAAAGGAAGCACCGGCA
AACTTCGTGCCAGCAGCCGCGGTAATACGAGGGGTGCAAGCGTTGTTCGGAATCACTGGGCGTAAAGGGAGCGTAGGCGG
AGGAGCAAGCAGTCTGTACAATCCCGGGGCCTAACCCCGGCTCTGCAGACTGGACTGTTTCTCTTGGATAGTTCAGGGGC
AGGCGGAATTCCTGGTGTAGCGGTGGAATGCGTAGAGATCAGGAAGAACACCGATGGCGAAGGCAGCCTGCTGGGGACTT
ATCGACGCTGAGGCTCGAAAGTGCGGGTAGCAAACAGGATTAGATACCCGTGTAGTCC
>t0023938_III-7;size=11;
CCTACGGGTGGCAGCAGTAGGGAATATTGGTCAATGGGGGAAACCCTGAACCAGCGACGCCGCGTGAGTGAAGAAGTATT
TCGGTATGTAAAGCTCTATCAGCAGGGACGATAATGACGGTACCTGACTAAGAAGCCCCGGCTAACTACGTGCCAGCAGC
CGCGGTAATACGTAGGGGGCAAGCGTTATCCGGATTTACTGGGTGTAAAGGGAGCGTAGGTGGCCATGCAAGTCAGATGT
GAAATCCCGGGGCTCAACCCCGGAGCTGCATTTGAAACTGCGTAGCTAGAGTGCAGGAGAGGTAAGCGGAATTCCTAGTG
TAGCGGTGAAATGCGTAGATATTAGGAGGAACACCAGTGGCGAAAGCGGCTTGCTGGACTGCAACTGACACTGAGGCTCG
AAAGCGTGGGGAGCAAACAGGATTAGATACCCGTGTAGTCC
>t0004648_III-7;size=11;
CCTACGGGTGGCTGCAGTGAGGAATATTGGTCAATGGGCGGAAGCCTGAACCAGCCAAGTCGCGTGAGGGAAGACGGCCC
TACGGGTTGTAAACCTCTTTTTCGGGGGAATAAAGTTCGCCACGCGTGGCGTTTTGCATGTACCCCGCGAATAAGGATCG
GCTAACTCCGTGCCAGCAGCCGCGGTAATACGGAGGATCCGAGTGTTATCCGGATTTATTGGGTTTAAAGGGTGCGTAGG
CGGGATGTCAAGTCAGTGGTGAAATGGTGCGGCTCAACCGTAGCATTGCCGTTGAAACTGGCGTCCTTGAGTGCGAATGA
GGTACGCGGAACGTGTCATGTAGCGGTGAAATGCATAGATATGACACAGAACACCGATTGCGAAGGCAGCGTACTGGGAC
GCGACTGACGCTGAGGCACGAAAGTGCGGGGATCGAACAGGATTAGATACCCGAGTAGTCC
>t0004821_III-7;size=11;
CCTACGGGCGGCAGCAGTGAGGAATATTGGTCAATGGGCGAGAGCCTGAACCAGCCATGTCGCGTGGAGGAATAAGGATC
TATGGTTCGTAAACTCCTTTTGCGGGGGGATAAAGTGCGGGACGTGTCCCGCTTTGCAGGTACCCCGCGAATAAGCATCG
GCTAACTCCGTGCCAGCAGCCGCGGTAATACGGAGGATGCGAGCGTTATCCGGATTTATTGGGTTTAAAGGGTGCGTAGG
CGGCCCCTTAAGTCGGCGGTGAAATTTCCGGGCTCAACCCGGTCACTGCCGTCGAAACTGGGGGGCTTGAGTGCGTTTGG
GGTGGCTGGAATGTGCGGTGTAGCGGTGAAATGCATAGATATCGCACAGAACGCCGATCGCGGAGGCAGGTCACCAAGCC
GCAACTGACGCTGAGGCACGAAAGCGCGGGGATCGAACAGGATTAGATACCCGAGTAGTCC
>t0002796_III-7;size=11;
CCTACGGGCGGCTGCAGTGGGGAATATTGGACAATGGGGGAAACCCTGATCCAGCGACGCCGCGTGAGTGAAGAAGTATT
TCGGTATGTAAAGCTCTATCAGCAAGGAAGAAAATGACGGTACTTGACTAAGAAGCTCCGGCTAAATACGTGCCAGCAGC
CGCGGTAATACGTATGGAGCAAGCGTTATCCGGATTTACTGGGTGTAAAGGGAGCGTAGACGGCAAAGCAAGTCCGAAGT
GAAATCCCGGGGCTCAACCCCGGAACTGCTTTGGAAACTGTTTAGCTAGAGTGCAGGAGAGGTAAGCGGAATTCCTAGTG
TAGCGGTGAAATGCGTAGATATTAGGAGGAACACCAGTGGCGAAGGCGGCTTACTGGACTGTAACTGACGTTGAGGCTCG
AAAGCGTGGGGAGCAAACAGGATTAGATACCCGTGTAGTCC
>t0005593_III-7;size=11;
CCTACGGGAGGCAGCAGTAGGGAATATTGCACAATGGGGGAAACCCTGATGCAGCAACGCCACGTGTGGGAAGAAGCATT
TCGGTGTGTAAACCACTGTCGTGAGGGAATAATGTTGCGTTTCGGCGCAATTGAATGTACCTCGAAAGGAAGCACCGGCA
AACTTCGTGCCAGCAGCCGCGGTAATACGAGGGGTGCAAGCGTTGTTCGGAATCACTGGGCGTAAAGGGAGCGTAGGCGG
AGGAGCAAGCAGTCTGTACAATCCCGGGGCCTAACCCCGGCTCTGCAGACTGGACTGTTTCTCTTGGATAGTTCAGGGGC
AGGCGGAATTCCTGGTGTAGCGGTGGAATGCGTAGAGATCAGGAAGAACACCGATGGCGAAGGCAGCCTGCTGGGGACTT
ATCGACGCTGAGGCTCGAAAGTGCGGGTAGCAAACAGGATTAGATACCCTTGTAGTCC
>t0014539_III-7;size=11;
CCTACGGGAGGCTGCAGTGAGGAATATTGGTCAATGGGCGGAAGCCTGAACCAGCCATGTCGCGTGCAGGATTACGGCCC
TACGGGTCTTAAACTGCTTTTGATTGGGGATAAAGTGGGGGACGCGTCCCCTATTGCAGGTACCAATCGAATAAGGATCG
GCTAACTCCGTGCCAGCAGCCGCGGTAATACGGAGGATCCGAGCGTTATCCGGATTTATTGGGTTTAAAGGGTGCGTAGG
CGGGCTGTTAAGTCAGCGGTGAAACCCCCGGGCTCAACCCGGGGACTGCCATTGAAACTGGCGGCCTAGAGTACGTTGGG
AGTGCGCGGAATGTGTGGTGTAGCGGTGAAATGCATAGATATCACACAGAACACCGATCGCGAAGGCAGCGCACTACGCC
GCAACTGACGCTGAGGCACGAAGGCGCGGGGATCGAACAGGATTAGATACCCTAGTAGTCC
>t0006501_III-7;size=11;
CCTACGGGGGGCTGCAGTGAGGAATATTGGTCAATGGGCGGAAGCCTGAACCAGCCATGTCGCGTGCAGGACTACGGCCC
TACGGGTCTTAAACTGCTTTTGATTGGGGATAAAGTGGGGGACGCGTCCCCTATTGCAGGTACCAATCGAATAAGGATCG
GCTAACTCCGTGCCAGCAGCCGCGGTAATACGGAGGATCCGAGCGTTATCCGGATTTATTGGGTTTAAAGGGTGCGTAGG
CGGGCTGTTAAGTCAGCGGTGAAACCCCCGGGCTCAACCCGGGGACTGCCATTGAAACTGGCGGCCTAGAGTACGTTGGG
AGTGCGCGGAATGTGTGGTGTAGCGGTGAAATGCATAGATATCACACAGAACACCGATCGCGAAGGCAGCGCACTACGCC
GCAACTGACGCTGAGGCACGAAGGCGCGGGGATCGAACAGGATTAGATACCCTGGTAGTCC
>t0006649_III-7;size=11;
CCTACGGGCGGCTGCAGTGAGGAATATTGGTCAATGGGCGGAAGCCTGAACCAGCCAAGTCGCGTGAAGGAAGAAGGTAT
TATGTATTGTAAACTTCTTTAGCAGCAGAGAAATAAGGTGGACGTGTCCACTGATGCTAGTATGCTGAGAATAAGCATCG
GCTAACTCCGTGCCAGCAGCCGCGGTAATACGGAGGATGCGAGCGTTATCCGGATTTATTGGGTTTAAAGGGTGCGCAGG
CGGTCTTTTAAGTCAGTGGTCAAATCGTGGTGCTCAACGCCATCCCGCCATTGATACTGGGAGACTTGATTGCGGTTGAG
GTAGGCGGAATTCGTCGTGTAGCGGTGAAATGCATAGATATGACGAAGAACACCGATTGCGTAGGCAGCTTACCAAGCCG
TAAATGACGCTCATGCACGAAAGTGCGGGGATCGAACAGGATTAGATACCCTAGTAGTCC
>t0022810_III-7;size=11;
CCTACGGGGGGCAGCAGTGAGGAATATTGGTCAATGGACGGAAGTCTGAACCAGCCAAGTCGCGTGCGGGACGAAGGCCC
TACGGGTCGTAAACCGCTTTTGTACGGGAATAAAGTCACCCACGCGTGGGTGTTTGTAGGTACCGTAAGAATAAGGATCG
GCTAACTCCGTGCCAGCAGCCGCGGTAATACGGAGGATCCGAGCGTTATCCGGATTTATTGGGTTTAAAGGGTGCGCAGG
CGGGCTGCTAAGTCTCCGGTGAAATGTCAGGGCTCAACCTTGGCACTGCCGGAGATACTGGCGGCCTTGAGAGTGGCGGA
GGTTTCCGGAATGTGTGGTGTAGCGGTGAAATGCATAGATATCACACAGAACACCGATTGCGAAGGCAGGAGACCATACC
ATATCTGACGCTCAGGCACGAAAGCGTGGGGATCGAACAGGATTAGATACCCCAGTAGTCC
>t0001742_III-7;size=11;
CCTACGGGAGGCTGCAGTGAGGAATATTGGTCAATGGACGGAAGTCTGAACCAGCCAAGTCGCGTGCGGGACGAAGGCCC
TACGGGTCGTAAACCGCTTTTGTACGGGAATAAAGTCACCCACGCGTGGGTGTTTGTAGGTACCGTAAGAATAAGGATCG
GCTAACTCCGTGCCAGCAGCCGCGGTAATACGGAGGATCCGAGCGTTATCCGGATTTATTGGGTTTAAAGGGTGCGCAGG
CGGGCTGCTAAGTCTCCGGTGAAATGTCAGGGCTCAACCTTGGCACTGCCGGAGATACTGGCGGCCTTGAGAGTGGCGGA
GGTTTCCGGAATGTGTGGTGTAGCGGTGAAATGCATAGATATCACACAGAACACCGATTGCGAAGGCAGGAGACCATACC
ATATCTGACGCTCAGGCACGAAAGCGTGGGGATCGAACAGGATTAGATACCCTTGTAGTCC
>t0011533_III-7;size=11;
CCTACGGGGGGCTGCAGTGGGGAATATTGGACAATGGGGGAAACCCTGATCCAGCGACGCCGCGTGAGTGAAGAAGTATT
TCGGTATGTAAAGCTCTATCAGCAAGGAAGAAAATGACGGTACTTGACTAAGAAGCTCCGGCTAAATACGTGCCAGCAGC
CGCGGTAATACGTATGGAGCAAGCGTTATCCGGATTTACTGGGTGTAAAGGGAGCGTAGACGGCAAAGCAAGTCCGAAGT
GAAATCCCGGGGCTCAACCCCGGAACTGCTTTGGAAACTGTTTAGCTAGAGTGCAGGAGAGGTAAGCGGAATTCCTAGTG
TAGCGGTGAAATGCGTAGATATTAGGAGGAACACCAGTGGCGAAGGCGGCTTACTGGACTGTAACTGACGTTGAGGCTCG
AAAGCGTGGGGAGCAAACAGGATTAGATACCCGAGTAGTCC
>t0011332_III-7;size=11;
CCTACGGGTGGCTGCAGTGAGGAATATTGGTCAATGGGCGGAAGCCTGAACCAGCCAAGTCGCGTGAGGGAAGACGGCCC
TACGGGTTGTAAACCTCTTTTTCGGGGGAATAAAGTTCGCCACGCGTGGCGTTTTGCATGTACCCCGCGAATAAGGATCG
GCTAACTCCGTGCCAGCAGCCGCGGTAATACGGAGGATCCGAGTGTTATCCGGATTTATTGGGTTTAAAGGGTGCGTAGG
CGGGATGTCAAGTCAGTGGTGAAATGGTGCGGCTCAACCGTAGCATTGCCGTTGAAACTGGCGTCCTTGAGTGCGAATGA
GGTACGCGGAACGTGTCATGTAGCGGTGAAATGCATAGATATGACACAGAACACCGATTGCGAAGGCAGCGTACTGGGAC
GCGACTGACGCTGAGGCACGAAAGTGCGGGGATCGAACAGGATTAGATACCCTTGTAGTCC
>t0007940_III-7;size=11;
CCTACGGGTGGCTGCAGTGAGGAATATTGGTCAATGGACGGAAGTCTGAACCAGCCAAGTCGCGTGCGGGACGAAGGCCC
TACGGGTCGTAAACCGCTTTTGTACGGGAATAAAGTCACCCACGCGTGGGTGTTTGTAGGTACCGTAAGAATAAGGATCG
GCTAACTCCGTGCCAGCAGCCGCGGTAATACGGAGGATCCGAGCGTTATCCGGATTTATTGGGTTTAAAGGGTGCGCAGG
CGGGCTGCTAAGTCTCCGGTGAAATGTCAGGGCTCAACCTTGGCACTGCCGGAGATACTGGCGGCCTTGAGAGTGGCGGA
GGTTTCCGGAATGTGTGGTGTAGCGGTGAAATGCATAGATATCACACAGAACACCGATTGCGAAGGCAGGAGACCATACC
ATATCTGACGCTCAGGCACGAAAGCGTGGGGATCGAACAGGATTAGATACCCCTGTAGTCC
>t0006999_III-7;size=11;
CCTACGGGTGGCTGCAGTAGGGAATATTGCACAATGGGGGGAACCCTGATGCAGCAACGCCACGTGTGGGAAGAAGCATT
TCGGTGTGTAAACCACTGTCGTGAGGGAATAATGCTTGGTCTCGGCCAAGTTGAATGTACCTCGAAAGGAAGCACCGGCA
AACTTCGTGCCAGCAGCCGCGGTAATACGAGGGGTGCAAGCGTTGTTCGGAATCACTGGGCGTAAAGGGAGCGTAGGCGG
AGACGCAAGCAGTCTGTACAATACCGGGGCCCAACCCCGGACCTGCAGACTGGACTGTGTCTCTTGGATAGTTCAGGGGC
AGGCGGAATTCCTGGTGTAGCGGTGGAATGCGTAGAGATCAGGAAGAACACCGATGGCGAAGGCAGCCTGCTGGGGACTC
ATCGACGCTGAGGCTCGAAAGTGCGGGTAGCAAACAGGATTAGATACCCTGGTAGTCC
>t0021700_III-7;size=11;
CCTACGGGGGGCAGCAGTGAGGAATATTGGTCAATGGACGGAAGTCTGAACCAGCCAAGTCGCGTGCGGGACGAAGGCCC
TACGGGTCGTAAACCGCTTTTGTACGGGAATAAAGTCACCCACGCGTGGGTGTTTGTAGGTACCGTAAGAATAAGGATCG
GCTAACTCCGTGCCAGCAGCCGCGGTAATACGGAGGATCCGAGCGTTATCCGGATTTATTGGGTTTAAAGGGTGCGCAGG
CGGGCTGCTAAGTCTCCGGTGAAATGTCAGGGCTCAACCTTGGCACTGCCGGAGATACTGGCGGCCTTGAGAGTGGCGGA
GGTTTCCGGAATGTGTGGTGTAGCGGTGAAATGCATAGATATCACACAGAACACCGATTGCGAAGGCAGGAGACCATACC
ATATCTGACGCTCAGGCACGAAAGCGTGGGGATCGAACAGGATTAGATACCCGAGTAGTCC
>t0029848_III-7;size=11;
CCTACGGGCGGCAGCAGTGAGGAATATTGGTCAATGGACGGAAGTCTGAACCAGCCAAGTCGCGTGCGGGACGAAGGCCC
TACGGGTCGTAAACCGCTTTTGTACGGGAATAAAGTCACCCACGCGTGGGTGTTTGTAGGTACCGTAAGAATAAGGATCG
GCTAACTCCGTGCCAGCAGCCGCGGTAATACGGAGGATCCGAGCGTTATCCGGATTTATTGGGTTTAAAGGGTGCGCAGG
CGGGCTGCTAAGTCTCCGGTGAAATGTCAGGGCTCAACCTTGGCACTGCCGGAGATACTGGCGGCCTTGAGAGTGGCGGA
GGTTTCCGGAATGTGTGGTGTAGCGGTGAAATGCATAGATATCACACAGAACACCGATTGCGAAGGCAGGAGACCATACC
ATATCTGACGCTCAGGCACGAAAGCGTGGGGATCGAACAGGATTAGATACCCCTGTAGTCC
>t0006029_III-7;size=11;
CCTACGGGCGGCTGCAGTGAGGAATATTGGTCAATGGGCGGAAGCCTGAACCAGCCATGTCGCGTGCAGGATTACGGCCC
TACGGGTCTTAAACTGCTTTTGATTGGGGATAAAGTGGGGGACGCGTCCCCTATTGCAGGTACCAATCGAATAAGGATCG
GCTAACTCCGTGCCAGCAGCCGCGGTAATACGGAGGATCCGAGCGTTATCCGGATTTATTGGGTTTAAAGGGTGCGTAGG
CGGGCTGTTAAGTCAGCGGTGAAACCCCCGGGCTCAACCCGGGGACTGCCATTGAAACTGGCGGCCTAGAGTACGTTGGG
AGTGCGCGGAATGTGTGGTGTAGCGGTGAAATGCATAGATATCACACAGAACACCGATCGCGAAGGCAGCGCACTACGCC
GCAACTGACGCTGAGGCACGAAGGCGCGGGGATCGAACAGGATTAGATACCCTGGTAGTCC
>t0008662_III-7;size=11;
CCTACGGGTGGCAGCAGTGAGGAATATTGGTCAATGGGCGAGAGCCTGAACCAGCCATGTCGCGTGGAGGAATAAGGATC
TATGGTTCGTAAACTCCTTTTGCGGGGGGATAAAGTGCGGGACGTGTCCCGCTTTGCAGGTACCCCGCGAATAAGCATCG
GCTAACTCCGTGCCAGCAGCCGCGGTAATACGGAGGATGCGAGCGTTATCCGGATTTATTGGGTTTAAAGGGTGCGTAGG
CGGCCCCTTAAGTCGGCGGTGAAATTTCCGGGCTCAACCCGGTCACTGCCGTCGAAACTGGGGGGCTTGAGTGCGTTTGG
GGTGGCTGGAATGTGCGGTGTAGCGGTGAAATGCATAGATATCGCACAGAACGCCGATCGCGGAGGCAGGTCACCAAGCC
GCAACTGACGCTGAGGCACGAAAGCGCGGGGATCGAACAGGATTAGATACCCTAGTAGTCC
>t0019829_III-7;size=11;
CCTACGGGCGGCAGCAGTGAGGAATATTGGTCAATGGACGGAAGTCTGAACCAGCCAAGTCGCGTGCGGGACGAAGGCCC
TACGGGTCGTAAACCGCTTTTGTACGGGAATAAAGTCACCCACGCGTGGGTGTTTGTAGGTACCGTAAGAATAAGGATCG
GCTAACTCCGTGCCAGCAGCCGCGGTAATACGGAGGATCCGAGCGTTATCCGGATTTATTGGGTTTAAAGGGTGCGCAGG
CGGGCTGCTAAGTCTCCGGTGAAATGTCAGGGCTCAACCTTGGCACTGCCGGAGATACTGGCGGCCTTGAGAGTGGCGGA
GGTTTCCGGAATGTGTGGTGTAGCGGTGAAATGCATAGATATCACACAGAACACCGATTGCGAAGGCAGGAGACCATACC
ATATCTGACGCTCAGGCACGAAAGCGTGGGGATCGAACAGGATTAGATACCCTAGTAGTCC
>t0020045_III-7;size=11;
CCTACGGGGGGCAGCAGTGGGGAATATTGGACAATGGGGGAAACCCTGATCCAGCGACGCCGCGTGAGTGAAGAAGTATT
TCGGTATGTAAAGCTCTATCAGCAAGGAAGAAAATGACGGTACTTGACTAAGAAGCTCCGGCTAAATACGTGCCAGCAGC
CGCGGTAATACGTATGGAGCAAGCGTTATCCGGATTTACTGGGTGTAAAGGGAGCGTAGACGGCAAAGCAAGTCTGAAGT
GAAATCCCGGGGCTCAACCCCGGAACTGCTTTGGAAACTGTTTAGCTAGAGTGCAGGAGAGGTAAGCGGAATTCCTAGTG
TAGCGGTGAAATGCGTAGATATTAGGAGGAACACCAGTGGCGAAGGCGGCTTACTGGACTGTAACTGACGTTGAGGCTCG
AAAGCGTGGGGAGCAAACAGGATTAGATACCCTAGTAGTCC
>t0001067_III-7;size=11;
CCTACGGGGGGCAGCAGTAAGGGATATTGGGCAATGGGGGGAACCCTGACCCAGCCATGCCGCGTGAGGGAATGAGGCCC
TACGGGTCGTGAACCTCTTTTGCCTGGGGATAAACCGCCCCGCTGGACGGGGCGCTGCAGGTACCAGGCGAATAAGCATC
GGCTAACTCCGTGCCAGCAGCCGCGGTAATACGGAGGATGCGAGCGTTATCCGGATTCATTGGGTTTAAAGGGTGCGCAG
GCGGCGCGTTAAGTCAGCGGTGAAAGGCAGGGGCCCAACCCCGGCAGTGCCGTTGATACTGGCGCGCTGGAATGCGGTCG
AGGCGGGCGGAATGTGGCGTGTAGCGGTGAAATGCATAGATATGCCACAGAACTCCGATAGCGAAGGCAGCTCGCCAGGC
CTGCATTGACGCTCAGGCACGAAAGCGTGGGGATCGAACAGGATTAGATACCCTAGTAGTCC
>t0019651_III-7;size=11;
CCTACGGGCGGCAGCAGTGAGGAATATTGGTCAATGGACGGAAGTCTGAACCAGCCAAGTCGCGTGCGGGACGAAGGCCC
TACGGGTCGTAAACCGCTTTTGTACGGGAATAAAGTCACCCACGCGTGGGTGTTTGTAGGTACCGTAAGAATAAGGATCG
GCTAACTCCGTGCCAGCAGCCGCGGTAATACGGAGGATCCGAGCGTTATCCGGATTTATTGGGTTTAAAGGGTGCGCAGG
CGGGCTGCTAAGTCTCCGGTGAAATGTCAGGGCTCAACCTTGGCACTGCCGGAGATACTGGCGGCCTTGAGAGTGGCGGA
GGTTTCCGGAATGTGTGGTGTAGCGGTGAAATGCATAGATATCACACAGAACACCGATTGCGAAGGCAGGAGACCATACC
ATATCTGACGCTCAGGCACGAAAGCGTGGGGATCGAACAGGATTAGATACCCCAGTAGTCC
>t0024106_III-7;size=11;
CCTACGGGCGGCTGCAGTGGGGAATATTGGACAATGGGGGAAACCCTGATCCAGCGACGCCGCGTGAGTGAAGAAGTATT
TCGGTATGTAAAGCTCTATCAGCAAGGAAGAAAATGACGGTACTTGACTAAGAAGCTCCGGCTAAATACGTGCCAGCAGC
CGCGGTAATACGTATGGAGCAAGCGTTATCCGGATTTACTGGGTGTAAAGGGAGCGTAGACGGCAAAGCAAGTCCGAAGT
GAAATCCCGGGGCTCAACCCCGGAACTGCTTTGGAAACTGTTTAGCTAGAGTGCAGGAGAGGTAAGCGGAATTCCTAGTG
TAGCGGTGAAATGCGTAGATATTAGGAGGAACACCAGTGGCGAAGGCGGCTTACTGGACTGTAACTGACGTTGAGGCTCG
AAAGCGTGGGGAGCAAACAGGATTAGATACCCCGGTAGTCC
>t0004377_III-7;size=11;
CCTACGGGAGGCTGCAGTGAGGAATATTGGTCAATGGACGGAAGTCTGAACCAGCCAAGTCGCGTGCGGGAGGAAGGCCC
TACGGGTCGTAAACCGCTTTTGTACGGGAATAAAGTCACCCACGTGTGGGTGTTTGTAGGTACCGTAAGAATAAGGATCG
GCTAACTCCGTGCCAGCAGCCGCGGTAATACGGAGGATCCGAGCGTTATCCGGATTTATTGGGTTTAAAGGGTGCGCAGG
CGGGCTGCTAAGTCTCCGGTGAAATGTCAGGGCTCAACCTTGGCACTGCCGGAGATACTGGCGGCCTTGAGAGTGGCGGA
GGTTTCCGGAATGTGTGGTGTAGCGGTGAAATGCATAGATATCACACAGAACACCGATTGCGAAGGCAGGAGACCATACC
ATATCTGACGCTCAGGCACGAAAGCGTGGGGATCGAACAGGATTAGATACCCTGGTAGTCC
>t0016780_III-7;size=11;
CCTACGGGGGGCTGCAGTGGGGAATATTGGACAATGGGGGAAACCCTGATCCAGCGACGCCGCGTGAGTGAAGAAGTATT
TCGGTATGTAAAGCTCTATCAGCAAGGAAGAAAATGACGGTACTTGACTAAGAAGCTCCGGCTAAATACGTGCCAGCAGC
CGCGGTAATACGTATGGAGCAAGCGTTATCCGGATTTACTGGGTGTAAAGGGAGCGTAGACGGCAAAGCAAGTCTGAAGT
GAAATCCCGGGGCTCAACCCCGGAACTGCTTTGGAAACTGTTTAGCTAGAGTGCAGGAGAGGTAAGCGGAATTCCTAGTG
TAGCGGTGAAATGCGTAGATATTAGGAGGAACACCAGTGGCGAAGGCGGCTTACTGGACTGTAACTGACGTTGAGGCTCG
AAAGCGTGGGGAGCAAACAGGATTAGATACCCGGGTAGTCC
>t0010666_III-7;size=11;
CCTACGGGAGGCTGCAGTAGGGAATATTGCACAATGGGGGAAACCCTGATGCAGCAACGCCACGTGTGGGAAGAAGCATT
TCGGTGTGTAAACCACTGTCGTGAGGGAATAATGTTGCGTTTCGGCGCAATTGAATGTACCTCGAAAGGAAGCACCGGCA
AACTTCGTGCCAGCAGCCGCGGTAATACGAGGGGTGCAAGCGTTGTTCGGAATCACTGGGCGTAAAGGGAGCGTAGGCGG
AGGAGCAAGCAGTCTGTACAATCCCGGGGCCTAACCCCGGCTCTGCAGACTGGACTGTTTCTCTTGGATAGTTCAGGGGC
AGGCGGAATTCCTGGTGTAGCGGTGGAATGCGTAGAGATCAGGAAGAACACCGATGGCGAAGGCAGCCTGCTGGGGACTT
ATCGACGCTGAGGCTCGAAAGTGCGGGTAGCAAACAGGATTAGATACCCGAGTAGTCC
>t0001315_III-7;size=11;
CCTACGGGCGGCTGCAGTGGGGAATATTGGACAATGGGGGAAACCCTGATCCAGCGACGCCGCGTGAGTGAAGAAGTATT
TCGGTATGTAAAGCTCTATCAGCAAGGAAGAAAATGACGGTACTTGACTAAGAAGCTCCGGCTAAATACGTGCCAGCAGC
CGCGGTAATACGTATGGAGCAAGCGTTATCCGGATTTACTGGGTGTAAAGGGAGCGTAGACGGCAAAGCAAGTCCGAAGT
GAAATCCCGGGGCTCAACCCCGGAACTGCTTTGGAAACTGTTTAGCTAGAGTGCAGGAGAGGTAAGCGGAATTCCTAGTG
TAGCGGTGAAATGCGTAGATATTAGGAGGAACACCAGTGGCGAAGGCGGCTTACTGGACTGTAACTGACGTTGAGGCTCG
AAAGCGTGGGGAGCAAACAGGATTAGATACCCTGGTAGTCC
>t0002981_III-7;size=11;
CCTACGGGCGGCTGCAGTGAGGAATATTGGTCAATGGACGGAAGTCTGAACCAGCCAAGTCGCGTGCGGGAGGAAGGCCC
TACGGGTCGTAAACCGCTTTTGTACGGGAATAAAGTCACCCACGTGTGGGTGTTTGTAGGTACCGTAAGAATAAGGATCG
GCTAACTCCGTGCCAGCAGCCGCGGTAATACGGAGGATCCGAGCGTTATCCGGATTTATTGGGTTTAAAGGGTGCGCAGG
CGGGCTGCTAAGTCTCCGGTGAAATGTCAGGGCTCAACCTTGGCACTGCCGGAGATACTGGCGGCCTTGAGAGTGGCGGA
GGTTTCCGGAATGTGTGGTGTAGCGGTGAAATGCATAGATATCACACAGAACACCGATTGCGAAGGCAGGAGACCATACC
ATATCTGACGCTCAGGCACGAAAGCGTGGGGATCGAACAGGATTAGATACCCTAGTAGTCC
>t0000350_III-7;size=11;
CCTACGGGCGGCTGCAGTGAGGAATATTGGTCAATGGGCGAGAGCCTGAACCAGCCAAGTAGCGTGAAGGAAGACTGCCC
TATGGGTTGTAAACTTCTTTTGTGCGGGGGTAAAGTGGTCCACGCGTGGTCCATTGCAAGTACCGTACGAATAAGCATCG
GCTAACTCCGTGCCAGCAGCCGCGGTAATACGGAGGATGCGAGCGTTATCCGGATTTATTGGGTTTAAAGGGAGCGTAGG
CGGGCGATTAAGTCAGCGGTTAAATAGTGTGGCTCAACCATGCCTTGCCGTTGATACTGGTTGTCTTGAGAGTACTAGAG
GTGGATGGAATTTAGGGTGTAGCGGTGAAATGCTTAGATATCCTAAAGAACTCCGATTGCGAAGGCAGTCCACTGGGGTA
CGTCTGACGCTGAAGCTCGAAAGTGCGGGTATCAAACAGGATTAGATACCCTAGTAGTCC
>t0009873_III-7;size=11;
CCTACGGGAGGCAGCAGTAGGGAATATTGCACAATGGGGGAAACCCTGATGCAGCAACGCCACGTGTGGGAAGAAGCATT
TCGGTGTGTAAACCACTGTCGTGAGGGAATAATGTTGCGTTTCGGCGCAATTGAATGTACCTCGAAAGGAAGCACCGGCA
AACTTCGTGCCAGCAGCCGCGGTAATACGAGGGGTGCAAGCGTTGTTCGGAATCACTGGGCGTAAAGGGAGCGTAGGCGG
AGGAGCAAGCAGTCTGTACAATCCCGGGGCCTAACCCCGGCTCTGCAGACTGGACTGTTTCTCTTGGATAGTTCAGGGGC
AGGCGGAATTCCTGGTGTAGCGGTGGAATGCGTAGAGATCAGGAAGAACACCGATGGCGAAGGCAGCCTGCTGGGGACTT
ATCGACGCTGAGGCTCGAAAGTGCGGGTAGCAAACAGGATTAGATACCCGAGTAGTCC
>t0014752_III-7;size=11;
CCTACGGGGGGCTGCAGTGAGGAATATTGGTCAATGGACGAGAGTCTGAACCAGCCAAGTAGCGTGCAGGATGACGGCCC
TATGGGTTGTAAACTGCTTTTGTACGGGAATAAAGTGACCTACGTGTAGGTTTTTGCATGTACCGTAAGAATAAGGACCG
GCTAATTCCGTGCCAGCAGCCGCGGTAATACGGAAGGTCCGGGCGTTATCCGGATTTATTGGGTTTAAAGGGAGCGTAGG
CCGTGCTTTAAGCGTGTTGTGAAATGTAGGCGCCCAACGTCTGCACTGCAGCGCGAACTGGAGCACTTGAGTACGCAGGA
AGTAGGCGGAATTCGTCGTGTAGCGGTGAAATGCTTAGATATGACGAAGAACTCCGATTGGGAAGCCAGCTTACTGTAGC
GCCACTGACGCTGATGCTCGAAAGCGTGGGTATCGAACAGGATTAGATACCCGGGTAGTCC
>t0000951_III-7;size=11;
CCTACGGGCGGCTGCAGTGGGGGATATTGCACAATGGGGGAAACCCTGATGCAGCGACGCCGCGTGAGTGAAGAAGTATT
TCGGTATGTAAAGCTCTATCAGCAGGAAAGATAATGACGGTACCTGACTAAGAAGCACCGGCTAAATACGTGCCAGCAGC
CGCGGTAATACGTATGGTGCAAGCGTTATCCGGATTTACTGGGTGTAAAGGGAGCGCAGACGGCATGGCAAGCCAGATGT
GAAAGGCAGGGGCTCAACTCCTGGACTGCATTTGGAACTGTCAAGCTAGAGTATCGGAGAGGTAAGTGGAATTCCTAGTG
TAGCGGTGAAATGCGTAGATATTAGGAGGAACACCAGTGGCGAAGGCGGCTTACTGGACGATAACTGACGTTGAGGCTCG
AAAGCGTGGGGAGCAAACAGGATTAGATACCCCAGTAGTCC
>t0001667_III-7;size=11;
CCTACGGGGGGCAGCAGTGAGGAATATTGGTCAATGGACGGAAGTCTGAACCAGCCAAGTCGCGTGCGGGACGAAGGCCC
TACGGGTCGTAAACCGCTTTTGTACGGGAATAAAGTCACCCACGCGTGGGTGTTTGTAGGTACCGTAAGAATAAGGATCG
GCTAACTCCGTGCCAGCAGCCGCGGTAATACGGAGGATCCGAGCGTTATCCGGATTTATTGGGTTTAAAGGGTGCGCAGG
CGGGCTGCTAAGTCTCCGGTGAAATGTCAGGGCTCAACCTTGGCACTGCCGGAGATACTGGCGGCCTTGAGAGTGGCGGA
GGTTTCCGGAATGTGTGGTGTAGCGGTGAAATGCATAGATATCACACAGAACACCGATTGCGAAGGCAGGAGACCATACC
ATATCTGACGCTCAGGCACGAAAGCGTGGGGATCGAACAGGATTAGATACCCTTGTAGTCC
>t0011432_III-7;size=11;
CCTACGGGCGGCTGCAGTGAGGAATATTGGTCAATGGGCGGAAGCCTGAACCAGCCATGTCGCGTGCAGGACTACGGCCC
TACGGGTCTTAAACTGCTTTTGATTGGGGATAAAGTGGGGGACGCGTCCCCTATTGCAGGTACCAATCGAATAAGGATCG
GCTAACTCCGTGCCAGCAGCCGCGGTAATACGGAGGATCCGAGCGTTATCCGGATTTATTGGGTTTAAAGGGTGCGTAGG
CGGGCTGTTAAGTCAGCGGTGAAACCCCCGGGCTCAACCCGGGGACTGCCATTGAAACTGGCGGCCTAGAGTACGTTGGG
AGTGCGCGGAATGTGTGGTGTAGCGGTGAAATGCATAGATATCACACAGAACACCGATCGCGAAGGCAGCGCACTACGCC
GCAACTGACGCTGAGGCACGAAGGCGCGGGGATCGAACAGGATTAGATACCCTGGTAGTCC
>t0000571_III-7;size=11;
CCTACGGGCGGCAGCAGTAGGGAATATTGGGCAATGGAGGCAACTCTGACCCAGCCATGCCGCGTGAAGGAAGACGGCCC
TATGGGTTGTAAACTTCTTTTATCGTAGAGTAAACCTGGCCACGTGTGGCCAGCTGAGAGTATACGAGGAATAAGTATCG
GCTAACTCCGTGCCAGCAGCCGCGGTAATACGGGGGATACGAGCGTTATCCGGATTTATTGGGTTTAAAGGGTGCGCAGG
CGGATCGGTAAGTCAGGGGTGAAAAGTTGGGGCTCAACTCCAATCGTGCCTTTGATACTGCCGGACTAGAGTGCGATAGA
CGTGGCCGGAATGTGATGTGTAGCGGTGAAATGCTTAGATATGTCACAGAACACCGATCGAGAAGTCAGGTCACGAGCTC
GCAACTGACGCTCAGGCACGAAAGCGTGGGGATCAAACAGGATTAGATACCCTAGTAGTCC
>t0000838_III-7;size=11;
CCTACGGGGGGCTGCAGTGGGGAATATTGGACAATGGGGGAAACCCTGATCCAGCGACGCCGCGTGAGTGAAGAAGTATT
TCGGTATGTAAAGCTCTATCAGCAAGGAAGAAAATGACGGTACTTGACTAAGAAGCTCCGGCTAAATACGTGCCAGCAGC
CGCGGTAATACGTATGGAGCAAGCGTTATCCGGATTTACTGGGTGTAAAGGGAGCGTAGACGGCAAAGCAAGTCTGAAGT
GAAATCCCGGGGCTCAACCCCGGAACTGCTTTGGAAACTGTTTAGCTAGAGTGCAGGAGAGGTAAGCGGAATTCCTAGTG
TAGCGGTGAAATGCGTAGATATTAGGAGGAACACCAGTGGCGAAGGCGGCTTACTGGACTGTAACTGACGTTGAGGCTCG
AAAGCGTGGGGAGCAAACAGGATTAGATACCCGTGTAGTCC
>t0015879_III-7;size=11;
CCTACGGGGGGCAGCAGTGAGGAATATTGGTCAATGGACGAGAGTCTGAACCAGCCAAGTAGCGTGCAGGATGACGGCCC
TATGGGTTGTAAACTGCTTTTGTACGGGAATAAAGTGACCTACGTGTAGGTTTTTGCATGTACCGTAAGAATAAGGACCG
GCTAATTCCGTGCCAGCAGCCGCGGTAATACGGAAGGTCCGGGCGTTATCCGGATTTATTGGGTTTAAAGGGAGCGTAGG
CCGTGCTTTAAGCGTGTTGTGAAATGTAGGCGCCCAACGTCTGCACTGCAGCGCGAACTGGAGCACTTGAGTACGCAGGA
AGTAGGCGGAATTCGTCGTGTAGCGGTGAAATGCTTAGATATGACGAAGAACTCCGATTGGGAAGCCAGCTTACTGTAGC
GCCACTGACGCTGATGCTCGAAAGCGTGGGTATCGAACAGGATTAGATACCCCAGTAGTCC
>t0022488_III-7;size=11;
CCTACGGGAGGCTGCAGTGAGGAATATTGGTCAATGGGCGAGAGCCTGAACCAGCCATGTCGCGTGGAGGAATAAGGATC
TATGGTTCGTAAACTCCTTTTGCGGGGGGATAAAGTGCGGGACGTGTCCCGCTTTGCAGGTACCCCGCGAATAAGCATCG
GCTAACTCCGTGCCAGCAGCCGCGGTAATACGGAGGATGCGAGCGTTATCCGGATTTATTGGGTTTAAAGGGTGCGTAGG
CGGCCCCTTAAGTCGGCGGTGAAATTTCCGGGCTCAACCCGGTCACTGCCGTCGAAACTGGGGGGCTTGAGTGCGTTTGG
GGTGGCTGGAATGTGCGGTGTAGCGGTGAAATGCATAGATATCGCACAGAACGCCGATCGCGGAGGCAGGTCACCAAGCC
GCAACTGACGCTGAGGCACGAAAGCGCGGGGATCGAACAGGATTAGATACCCGTGTAGTCC
>t0019582_III-7;size=11;
CCTACGGGGGGCTGCAGTGAGGAATATTGGTCAATGGACGAGAGTCTGAACCAGCCAAGTAGCGTGCAGGATGACGGCCC
TATGGGTTGTAAACTGCTTTTGTACGGGAATAAAGTGACCTACGTGTAGGTTTTTGCATGTACCGTAAGAATAAGGACCG
GCTAATTCCGTGCCAGCAGCCGCGGTAATACGGAAGGTCCGGGCGTTATCCGGATTTATTGGGTTTAAAGGGAGCGTAGG
CCGTGCTTTAAGCGTGTTGTGAAATGTAGGCGCCCAACGTCTGCACTGCAGCGCGAACTGGAGCACTTGAGTACGCAGGA
AGTAGGCGGAATTCGTCGTGTAGCGGTGAAATGCTTAGATATGACGAAGAACTCCGATTGGGAAGCCAGCTTACTGTAGC
GCCACTGACGCTGATGCTCGAAAGCGTGGGTATCGAACAGGATTAGATACCCCTGTAGTCC
>t0009174_III-7;size=11;
CCTACGGGCGGCAGCAGTAGGGAATATTGCACAATGGGGGAAACCCTGATGCAGCAACGCCACGTGTGGGAAGAAGCATT
TCGGTGTGTAAACCACTGTCGTGAGGGAATAATGTTGCGTTTCGGCGCAATTGAATGTACCTCGAAAGGAAGCACCGGCA
AACTTCGTGCCAGCAGCCGCGGTAATACGAGGGGTGCAAGCGTTGTTCGGAATCACTGGGCGTAAAGGGAGCGTAGGCGG
AGGAGCAAGCAGTCTGTACAATCCCGGGGCCTAACCCCGGCTCTGCAGACTGGACTGTTTCTCTTGGATAGTTCAGGGGC
AGGCGGAATTCCTGGTGTAGCGGTGGAATGCGTAGAGATCAGGAAGAACACCGATGGCGAAGGCAGCCTGCTGGGGACTT
ATCGACGCTGAGGCTCGAAAGTGCGGGTAGCAAACAGGATTAGATACCCTTGTAGTCC
>t0041597_III-7;size=11;
CCTACGGGGGGCTGCAGTGGGGAATATTGCACAATGGGGGAAACCCTGATGCAGCGACGCCGCGTGAGTGAAGAAGTATT
TCGGTATGTAAAGCTCTATCAGCAGGAAAGAAAATGACGGTACCTGACTAAGAAGCCCCGGCTAACTACGTGCCAGCAGC
CGCGGTAATACGTAGGGGGCAAGCGTTATCCGGATTTACTGGGTGTAAAGGGAGCGTAGACGGCTTTGCAAGTCTGAAGT
GAAAGCCCGGGGCTCAACCCCGGAACTGCTTTGGAAACTGTAGAGCTAGAGTGCAGGAGAGGTAAGTGGAATTCCTAGTG
TAGCGGTGAAATGCGTAGATATTAGGAGGAACACCAGTGGCGAAGGCGGCTTACTGGACTGTAACTGACGTTGAGGCTCG
AAGGCGTGGGGAGCAAACAGGATTAGATACCCCAGTAGTCC
>t0011526_III-7;size=10;
CCTACGGGAGGCAGCAGTGAGGAATATTGGTCAATGGACGGAAGTCTGAACCAGCCAAGTCGCGTGCGGGACGAAGGCCC
TACGGGTCGTAAACCGCTTTTGTACGGGAATAAAGTCACCCACGCGTGGGTGTTTGTAGGTACCGTAAGAATAAGGATCG
GCTAACTCCGTGCCAGCAGCCGCGGTAATACGGAGGATCCGAGCGTTATCCGGATTTATTGGGTTTAAAGGGTGCGCAGG
CGGGCTGCTAAGTCTCCGGTGAAATGTCAGGGCTCAACCTTGGCACTGCCGGAGATACTGGCGGCCTTGAGAGTGGCGGA
GGTTTCCGGAATGTGTGGTGTAGCGGTGAAATGCATAGATATCACACAGAACACCGATTGCGAAGGCAGGAGACCATACC
ATATCTGACGCTCAGGCACGAAAGCGTGGGGATCGAACAGGATTAGATACCCCAGTAGTCC
>t0009038_III-7;size=10;
CCTACGGGCGGCAGCAGTGAGGAATATTGGTCAATGGGCGAGAGCCTGAACCAGCCATGTCGCGTGGAGGAATAAGGATC
TATGGTTCGTAAACTCCTTTTGCGGGGGGATAAAGTGCGGGACGTGTCCCGCTTTGCAGGTACCCCGCGAATAAGCATCG
GCTAACTCCGTGCCAGCAGCCGCGGTAATACGGAGGATGCGAGCGTTATCCGGATTTATTGGGTTTAAAGGGTGCGTAGG
CGGCCCCTTAAGTCGGCGGTGAAATTTCCGGGCTCAACCCGGTCACTGCCGTCGAAACTGGGGGGCTTGAGTGCGTTTGG
GGTGGCTGGAATGTGCGGTGTAGCGGTGAAATGCATAGATATCGCACAGAACGCCGATCGCGGAGGCAGGTCACCAAGCC
GCAACTGACGCTGAGGCACGAAAGCGCGGGGATCGAACAGGATTAGATACCCGTGTAGTCC
>t0008758_III-7;size=10;
CCTACGGGCGGCAGCAGTGAGGAATATTGGTCAATGGGCGGAAGCCTGAACCAGCCAAGTCGCGTGAAGGATGAAGGTAT
TATGTATTGTAAACTTCTTTAGCAGTGGAGTAATAAGGTGGTCGTGACCACTGATGCAAGTACACTGAGAATAAGGATCG
GCTAACTCCGTGCCAGCAGCCGCGGTAATACGGAGGATCCTAGCGTTATCCGGATTTATTGGGTTTAAAGGGTGCGCAGG
CGGCTTTTTAAGTCAGTGGTTAAATCGTGACGCTCAACGTCATCACGCCATTGATACTGGAGAGCTTGATTGCGGTCGAG
GTTTGCGGAATTCGTTGTGTAGCGGTGAAATGCATAGATATGACGAAGAACACCGATTGCGTAGGCAGCAGACCAGGCCG
TAAATGACGCTCATGCACGAAAGTGCGGGGATCGAACAGGATTAGATACCCCAGTAGTCC
>t0002429_III-7;size=10;
CCTACGGGAGGCTGCAGTGAGGAATATTGGTCAATGGACGAGAGTCTGAACCAGCCAAGTAGCGTGCAGGATGACGGCCC
TATGGGTTGTAAACTGCTTTTGTACGGGAATAAAGTGACCTACGTGTAGGTTTTTGCATGTACCGTAAGAATAAGGACCG
GCTAATTCCGTGCCAGCAGCCGCGGTAATACGGAAGGTCCGGGCGTTATCCGGATTTATTGGGTTTAAAGGGAGCGTAGG
CCGTGCTTTAAGCGTGTTGTGAAATGTAGGCGCCCAACGTCTGCACTGCAGCGCGAACTGGAGCACTTGAGTACGCAGGA
AGTAGGCGGAATTCGTCGTGTAGCGGTGAAATGCTTAGATATGACGAAGAACTCCGATTGGGAAGCCAGCTTACTGTAGC
GCCACTGACGCTGATGCTCGAAAGCGTGGGTATCGAACAGGATTAGATACCCGGGTAGTCC
>t0018344_III-7;size=10;
CCTACGGGTGGCTGCAGTGAGGAATATTGGTCAATGGACGAGAGTCTGAACCAGCCAAGTAGCGTGCAGGATGACGGCCC
TATGGGTTGTAAACTGCTTTTGTACGGGAATAAAGTGACCTACGTGTAGGTTTTTGCATGTACCGTAAGAATAAGGACCG
GCTAATTCCGTGCCAGCAGCCGCGGTAATACGGAAGGTCCGGGCGTTATCCGGATTTATTGGGTTTAAAGGGAGCGTAGG
CCGTGCTTTAAGCGTGTTGTGAAATGTAGGCGCCCAACGTCTGCACTGCAGCGCGAACTGGAGCACTTGAGTACGCAGGA
AGTAGGCGGAATTCGTCGTGTAGCGGTGAAATGCTTAGATATGACGAAGAACTCCGATTGGGAAGCCAGCTTACTGTAGC
GCCACTGACGCTGATGCTCGAAAGCGTGGGTATCGAACAGGATTAGATACCCCAGTAGTCC
>t0017535_III-7;size=10;
CCTACGGGGGGCAGCAGTGAGGAATATTGGTCAATGGGCGGAAGCCTGAACCAGCCAAGTCGCGTGAGGGAAGACGGCCC
TACGGGTTGTAAACCTCTTTTTCGGGGGAATAAAGTTCGCCACGCGTGGCGTTTTGCATGTACCCCGCGAATAAGGATCG
GCTAACTCCGTGCCAGCAGCCGCGGTAATACGGAGGATCCGAGTGTTATCCGGATTTATTGGGTTTAAAGGGTGCGTAGG
CGGGATGTCAAGTCAGTGGTGAAATGGTGCGGCTCAACCGTAGCATTGCCGTTGAAACTGGCGTCCTTGAGTGCGAATGA
GGTACGCGGAACGTGTCATGTAGCGGTGAAATGCATAGATATGACACAGAACACCGATTGCGAAGGCAGCGTACTGGGAC
GCGACTGACGCTGAGGCACGAAAGTGCGGGGATCGAACAGGATTAGATACCCTGGTAGTCC
>t0016875_III-7;size=10;
CCTACGGGCGGCAGCAGTGAGGAATATTGGTCAATGGGCGAGAGCCTGAACCAGCCATGTCGCGTGGAGGAATAAGGATC
TATGGTTCGTAAACTCCTTTTGCGGGGGGATAAAGTGCGGGACGTGTCCCGCTTTGCAGGTACCCCGCGAATAAGCATCG
GCTAACTCCGTGCCAGCAGCCGCGGTAATACGGAGGATGCGAGCGTTATCCGGATTTATTGGGTTTAAAGGGTGCGTAGG
CGGCCCCTTAAGTCGGCGGTGAAATTTCCGGGCTCAACCCGGTCACTGCCGTCGAAACTGGGGGGCTTGAGTGCGTTTGG
GGTGGCTGGAATGTGCGGTGTAGCGGTGAAATGCATAGATATCGCACAGAACGCCGATCGCGGAGGCAGGTCACCAAGCC
GCAACTGACGCTGAGGCACGAAAGCGCGGGGATCGAACAGGATTAGATACCCCTGTAGTCC
>t0005311_III-7;size=10;
CCTACGGGCGGCAGCAGTAGGGAATATTGGGCAATGGAGGCAACTCTGACCCAGCCATGCCGCGTGAAGGAAGACGGCCC
TATGGGTTGTAAACTTCTTTTATCGTAGAGTAAACCTGGCCACGTGTGGCCAGCTGAGAGTATACGAGGAATAAGTATCG
GCTAACTCCGTGCCAGCAGCCGCGGTAATACGGGGGATACGAGCGTTATCCGGATTTATTGGGTTTAAAGGGTGCGCAGG
CGGATCGGTAAGTCAGGGGTGAAAAGTTGGGGCTCAACTCCAATCGTGCCTTTGATACTGCCGGACTAGAGTGCGATAGA
CGTGGCCGGAATGTGATGTGTAGCGGTGAAATGCTTAGATATGTCACAGAACACCGATCGAGAAGTCAGGTCACGAGCTC
GCAACTGACGCTCAGGCACGAAAGCGTGGGGATCAAACAGGATTAGATACCCGGGTAGTCC
>t0001245_III-7;size=10;
CCTACGGGCGGCTGCAGTGAGGAATATTGGTCAATGGACGAGAGTCTGAACCAGCCAAGTAGCGTGCAGGATGACGGCCC
TATGGGTTGTAAACTGCTTTTAACCGGGAATAACGTCAGGCTCGTGAGCTTGAGTGCATGTACCGGTTGAATAAGGATCG
GCTAACTCCGTGCCAGCAGCCGCGGTAATACGGAGGATCCGAGCGTTATCCGGATTTATTGGGTTTAAAGGGAGCGTAGG
CGGAAGGTCAAGTCAGCTGTGAAATGTAGTCGCTCAACGTCTGCACTGCAGTTGAAACTGGCCTCCTTGAGTGCGTAAGA
GGCAGGCGGAATTCGTCGTGTAGCGGTGAAATGCTTAGATATGACGAAGAACTCCGATTGCGAAGGCAGCTTGCTGGGCC
GCAACTGACGCTGAAGCTCGAAGGTGCGGGTATCGAACAGGATTAGATACCCGAGTAGTCC
>t0009332_III-7;size=10;
CCTACGGGTGGCAGCAGTAGGGAATATTGCACAATGGGGGGAACCCTGATGCAGCAACGCCACGTGTGGGAAGAAGCATT
TCGGTGTGTAAACCACTGTCGTGAGGGAATAATGCTTGGTCTCGGCCAAGTTGAATGTACCTCGAAAGGAAGCACCGGCA
AACTTCGTGCCAGCAGCCGCGGTAATACGAGGGGTGCAAGCGTTGTTCGGAATCACTGGGCGTAAAGGGAGCGTAGGCGG
AGACGCAAGCAGTCTGTACAATACCGGGGCCCAACCCCGGACCTGCAGACTGGACTGTGTCTCTTGGATAGTTCAGGGGC
AGGCGGAATTCCTGGTGTAGCGGTGGAATGCGTAGAGATCAGGAAGAACACCGATGGCGAAGGCAGCCTGCTGGGGACTC
ATCGACGCTGAGGCTCGAAAGTGCGGGTAGCAAACAGGATTAGATACCCGTGTAGTCC
>t0010435_III-7;size=10;
CCTACGGGGGGCTGCAGTGAGGAATATTGGTCAATGGGCGGAAGCCTGAACCAGCCAAGTCGCGTGAAGGAAGAAGGTAT
TATGTATTGTAAACTTCTTTAGCAGCAGAGAAATAAGGTGGACGTGTCCACTGATGCTAGTATGCTGAGAATAAGCATCG
GCTAACTCCGTGCCAGCAGCCGCGGTAATACGGAGGATGCGAGCGTTATCCGGATTTATTGGGTTTAAAGGGTGCGCAGG
CGGTCTTTTAAGTCAGTGGTCAAATCGTGGTGCTCAACGCCATCCCGCCATTGATACTGGGAGACTTGATTGCGGTTGAG
GTAGGCGGAATTCGTCGTGTAGCGGTGAAATGCATAGATATGACGAAGAACACCGATTGCGTAGGCAGCTTACCAAGCCG
TAAATGACGCTCATGCACGAAAGTGCGGGGATCGAACAGGATTAGATACCCCAGTAGTCC
>t0002752_III-7;size=10;
CCTACGGGAGGCAGCAGTAGGGAATATTGGTCAATGGGGGAAACCCTGAACCAGCGACGCCGCGTGAGTGAAGAAGTATT
TCGGTATGTAAAGCTCTATCAGCAGGGACGATAATGACGGTACCTGACTAAGAAGCCCCGGCTAACTACGTGCCAGCAGC
CGCGGTAATACGTAGGGGGCAAGCGTTATCCGGATTTACTGGGTGTAAAGGGAGCGTAGGTGGCCATGCAAGTCAGATGT
GAAATCCCGGGGCTCAACCCCGGAGCTGCATTTGAAACTGCGTAGCTAGAGTGCAGGAGAGGTAAGCGGAATTCCTAGTG
TAGCGGTGAAATGCGTAGATATTAGGAGGAACACCAGTGGCGAAAGCGGCTTGCTGGACTGCAACTGACACTGAGGCTCG
AAAGCGTGGGGAGCAAACAGGATTAGATACCCGTGTAGTCC
>t0026530_III-7;size=10;
CCTACGGGCGGCAGCAGTGAGGAATATTGGTCAATGGACGAGAGTCTGAACCAGCCAAGTAGCGTGCAGGATGACGGCCC
TATGGGTTGTAAACTGCTTTTGTACGGGAATAAAGTGACCTACGTGTAGGTTTTTGCATGTACCGTAAGAATAAGGACCG
GCTAATTCCGTGCCAGCAGCCGCGGTAATACGGAAGGTCCGGGCGTTATCCGGATTTATTGGGTTTAAAGGGAGCGTAGG
CCGTGCTTTAAGCGTGTTGTGAAATGTAGGCGCCCAACGTCTGCACTGCAGCGCGAACTGGAGCACTTGAGTACGCAGGA
AGTAGGCGGAATTCGTCGTGTAGCGGTGAAATGCTTAGATATGACGAAGAACTCCGATTGGGAAGCCAGCTTACTGTAGC
GCCACTGACGCTGATGCTCGAAAGCGTGGGTATCGAACAGGATTAGATACCCCAGTAGTCC
>t0009410_III-7;size=10;
CCTACGGGGGGCTGCAGTGAGGAATATTGGTCAATGGACGAAGGTCTGAACCAGCCAAGTAGCGTGAAGGATGACTGCCC
TATGGGTTGTAAACTTCTTTTGTGCGGGAATAACGGGCGCCACGTGTGGTGTTATGCATGTACCGTACGAATAAGGATCG
GCTAACTCCGTGCCAGCAGCCGCGGTAATACGGAGGATCCGAGCGTTATCCGGATTTATTGGGTTTAAAGGGAGCGTAGG
CGGGAGATCAAGTCAGTTGTGAAATGTACATGCTCAACATGTGCACTGCAGTTGAAACTGGTTTTCTTGAGTGCGTAAGA
GGCAGGCGGAATTCGTCGTGTAGCGGTGAAATGCTTAGATATGACGAAGAACTCCGATCGCGAAGGCAGCTTGCCGGGCC
GCAACTGACGCTGAAGCTCGAAGGTGCGGGTATCGAACAGGATTAGATACCCTTGTAGTCC
>t0003266_III-7;size=10;
CCTACGGGTGGCAGCAGTGAGGAATATTGGTCAATGGACGGAAGTCTGAACCAGCCAAGTCGCGTGCGGGACGAAGGCCC
TACGGGTCGTAAACCGCTTTTGTACGGGAATAAAGTCACCCACGCGTGGGTGTTTGTAGGTACCGTAAGAATAAGGATCG
GCTAACTCCGTGCCAGCAGCCGCGGTAATACGGAGGATCCGAGCGTTATCCGGATTTATTGGGTTTAAAGGGTGCGCAGG
CGGGCTGCTAAGTCTCCGGTGAAATGTCAGGGCTCAACCTTGGCACTGCCGGAGATACTGGCGGCCTTGAGAGTGGCGGA
GGTTTCCGGAATGTGTGGTGTAGCGGTGAAATGCATAGATATCACACAGAACACCGATTGCGAAGGCAGGAGACCATACC
ATATCTGACGCTCAGGCACGAAAGCGTGGGGATCGAACAGGATTAGATACCCTTGTAGTCC
>t0001881_III-7;size=10;
CCTACGGGGGGCTGCAGTGGGGAATATTGGACAATGGGGGAAACCCTGATCCAGCGACGCCGCGTGAGTGAAGAAGTATT
TCGGTATGTAAAGCTCTATCAGCAAGGAAGAAAATGACGGTACTTGACTAAGAAGCTCCGGCTAAATACGTGCCAGCAGC
CGCGGTAATACGTATGGAGCAAGCGTTATCCGGATTTACTGGGTGTAAAGGGAGCGTAGACGGCAAAGCAAGTCCGAAGT
GAAATCCCGGGGCTCAACCCCGGAACTGCTTTGGAAACTGTTTAGCTAGAGTGCAGGAGAGGTAAGCGGAATTCCTAGTG
TAGCGGTGAAATGCGTAGATATTAGGAGGAACACCAGTGGCGAAGGCGGCTTACTGGACTGTAACTGACGTTGAGGCTCG
AAAGCGTGGGGAGCAAACAGGATTAGATACCCCTGTAGTCC
>t0004563_III-7;size=10;
CCTACGGGAGGCTGCAGTGGGGAATATTGGACAATGGGGGAAACCCTGATCCAGCGACGCCGCGTGAGTGAAGAAGTATT
TCGGTATGTAAAGCTCTATCAGCAAGGAAGAAAATGACGGTACTTGACTAAGAAGCTCCGGCTAAATACGTGCCAGCAGC
CGCGGTAATACGTATGGAGCAAGCGTTATCCGGATTTACTGGGTGTAAAGGGAGCGTAGACGGCCTAGCAAGTCTGAAGT
GAAAGCCCGGGGCTCAACCCCGGAACTGCTTTGGAAACTGTTAAGCTAGAGTACAGGAGAGGTAAGCGGAATTCCTAGTG
TAGCGGTGAAATGCGTAGATATTAGGAGGAACACCAGTGGCGAAGGCGGCTTACTGGACTGTAACTGACGTTGAGGCTCG
AAAGCGTGGGGAGCAAACAGGATTAGATACCCTTGTAGTCC
>t0011066_III-7;size=10;
CCTACGGGTGGCTGCAGTGAGGAATATTGGTCAATGGGCGGAAGCCTGAACCAGCCAAGTCGCGTGAGGGAAGACGGCCC
TACGGGTTGTAAACCTCTTTTTCGGGGGAATAAAGTTCGCCACGCGTGGCGTTTTGCATGTACCCCGCGAATAAGGATCG
GCTAACTCCGTGCCAGCAGCCGCGGTAATACGGAGGATCCGAGTGTTATCCGGATTTATTGGGTTTAAAGGGTGCGTAGG
CGGGATGTCAAGTCAGTGGTGAAATGGTGCGGCTCAACCGTAGCATTGCCGTTGAAACTGGCGTCCTTGAGTGCGAATGA
GGTACGCGGAACGTGTCATGTAGCGGTGAAATGCATAGATATGACACAGAACACCGATTGCGAAGGCAGCGTACTGGGAC
GCGACTGACGCTGAGGCACGAAAGTGCGGGGATCGAACAGGATTAGATACCCCAGTAGTCC
>t0012011_III-7;size=10;
CCTACGGGGGGCAGCAGTGGGGAATATTGGACAATGGGGGAAACCCTGATCCAGCGACGCCGCGTGAGTGAAGAAGTATT
TCGGTATGTAAAGCTCTATCAGCAAGGAAGAAAATGACGGTACTTGACTAAGAAGCTCCGGCTAAATACGTGCCAGCAGC
CGCGGTAATACGTATGGAGCAAGCGTTATCCGGATTTACTGGGTGTAAAGGGAGCGTAGACGGCAAAGCAAGTCTGAAGT
GAAATCCCGGGGCTCAACCCCGGAACTGCTTTGGAAACTGTTTAGCTAGAGTGCAGGAGAGGTAAGCGGAATTCCTAGTG
TAGCGGTGAAATGCGTAGATATTAGGAGGAACACCAGTGGCGAAGGCGGCTTACTGGACTGTAACTGACGTTGAGGCTCG
AAAGCGTGGGGAGCAAACAGGATTAGATACCCTTGTAGTCC
>t0002565_III-7;size=10;
CCTACGGGAGGCAGCAGTGGGGAATATTGGACAATGGGGGAAACCCTGATCCAGCGACGCCGCGTGAGTGAAGAAGTATT
TCGGTATGTAAAGCTCTATCAGCAAGGAAGAAAATGACGGTACTTGACTAAGAAGCTCCGGCTAAATACGTGCCAGCAGC
CGCGGTAATACGTATGGAGCAAGCGTTATCCGGATTTACTGGGTGTAAAGGGAGCGTAGACGGCAAAGCAAGTCCGAAGT
GAAATCCCGGGGCTCAACCCCGGAACTGCTTTGGAAACTGTTTAGCTAGAGTGCAGGAGAGGTAAGCGGAATTCCTAGTG
TAGCGGTGAAATGCGTAGATATTAGGAGGAACACCAGTGGCGAAGGCGGCTTACTGGACTGTAACTGACGTTGAGGCTCG
AAAGCGTGGGGAGCAAACAGGATTAGATACCCCAGTAGTCC
>t0010546_III-7;size=10;
CCTACGGGCGGCTGCAGTGAGGAATATTGGTCAATGGACGGAAGTCTGAACCAGCCAAGTCGCGTGCGGGACGAAGGCCC
TACGGGTCGTAAACCGCTTTTGTACGGGAATAAAGTCACCCACGCGTGGGTGTTTGTAGGTACCGTAAGAATAAGGATCG
GCTAACTCCGTGCCAGCAGCCGCGGTAATACGGAGGATCCGAGCGTTATCCGGATTTATTGGGTTTAAAGGGTGCGCAGG
CGGGCTGCTAAGTCTCCGGTGAAATGTCAGGGCTCAACCTTGGCACTGCCGGAGATACTGGCGGCCTTGAGAGTGGCGGA
GGTTTCCGGAATGTGTGGTGTAGCGGTGAAATGCATAGATATCACACAGAACACCGATTGCGAAGGCAGGAGACCATACC
ATATCTGACGCTCAGGCACGAAAGCGTGGGGATCGAACAGGATTAGATACCCGTGTAGTCC
>t0010352_III-7;size=10;
CCTACGGGAGGCTGCAGTGAGGAATATTGGTCAATGGGCGGAAGCCTGAACCAGCCAAGTCGCGTGAAGGAAGAAGGTAT
TATGTATTGTAAACTTCTTTAGCAGCAGAGAAATAAGGGAGTCGTGACTCCTGATGCTAGTATGCTGAGAATAAGCATCG
GCTAACTCCGTGCCAGCAGCCGCGGTAATACGGAGGATGCGAGCGTTATCCGGATTTATTGGGTTTAAAGGGTGCGCAGG
CGGTCTTTTAAGTCAGTGGTCAAATCGTGGTGCTCAACGCCATCCCGCCATTGATACTGGGAGACTTGATTGCGGTTGAG
GTAGGCGGAATTCGTCGTGTAGCGGTGAAATGCATAGATATGACGAAGAACACCGATTGCGTAGGCAGCTTACCAAGCCG
TAAATGACGCTCATGCACGAAAGTGCGGGGATCGAACAGGATTAGATACCCGTGTAGTCC
>t0010227_III-7;size=10;
CCTACGGGAGGCTGCAGTGGGGAATATTGGACAATGGGGGAAACCCTGATCCAGCGACGCCGCGTGAGTGAAGAAGTATT
TCGGTATGTAAAGCTCTATCAGCAAGGAAGAAAATGACGGTACTTGACTAAGAAGCTCCGGCTAAATACGTGCCAGCAGC
CGCGGTAATACGTATGGAGCAAGCGTTATCCGGATTTACTGGGTGTAAAGGGAGCGTAGACGGCAAAGCAAGTCCGAAGT
GAAATCCCGGGGCTCAACCCCGGAACTGCTTTGGAAACTGTTTAGCTAGAGTGCAGGAGAGGTAAGCGGAATTCCTAGTG
TAGCGGTGAAATGCGTAGATATTAGGAGGAACACCAGTGGCGAAGGCGGCTTACTGGACTGTAACTGACGTTGAGGCTCG
AAAGCGTGGGGAGCAAACAGGATTAGATACCCCAGTAGTCC
>t0041272_III-7;size=10;
CCTACGGGGGGCTGCAGTGAGGAATATTGGTCAATGGACGAGAGTCTGAACCAGCCAAGTAGCGTGCAGGATGACGGCCC
TATGGGTTGTAAACTGCTTTTAACCGGGAATAACGTCAGGCTCGTGAGCTTGAGTGCATGTACCGGTTGAATAAGGATCG
GCTAACTCCGTGCCAGCAGCCGCGGTAATACGGAGGATCCGAGCGTTATCCGGATTTATTGGGTTTAAAGGGAGCGTAGG
CGGAAGGTCAAGTCAGCTGTGAAATGTAGTCGCTCAACGTCTGCACTGCAGTTGAAACTGGCCTCCTTGAGTGCGTAAGA
GGCAGGCGGAATTCGTCGTGTAGCGGTGAAATGCTTAGATATGACGAAGAACTCCGATTGCGAAGGCAGCTTGCTGGGCC
GCAACTGACGCTGAAGCTCGAAGGTGCGGGTATCGAACAGGATTAGATACCCTAGTAGTCC
>t0004888_III-7;size=10;
CCTACGGGAGGCTGCAGTAGGGAATATTGGGCAATGGAGGCAACTCTGACCCAGCCATGCCGCGTGAAGGAAGACGGCCC
TATGGGTTGTAAACTTCTTTTATCGTAGAGTAAACCTGGCCACGTGTGGCCAGCTGAGAGTATACGAGGAATAAGTATCG
GCTAACTCCGTGCCAGCAGCCGCGGTAATACGGGGGATACGAGCGTTATCCGGATTTATTGGGTTTAAAGGGTGCGCAGG
CGGATCGGTAAGTCAGGGGTGAAAAGTTGGGGCTCAACTCCAATCGTGCCTTTGATACTGCCGGACTAGAGTGCGATAGA
CGTGGCCGGAATGTGATGTGTAGCGGTGAAATGCTTAGATATGTCACAGAACACCGATCGAGAAGTCAGGTCACGAGCTC
GCAACTGACGCTCAGGCACGAAAGCGTGGGGATCAAACAGGATTAGATACCCCAGTAGTCC
>t0012955_III-7;size=10;
CCTACGGGAGGCAGCAGTAGGGAATATTGGGCAATGGAGGCAACTCTGACCCAGCCATGCCGCGTGAAGGAAGACGGCCC
TATGGGTTGTAAACTTCTTTTATCGTAGAGTAAACCTGGCCACGTGTGGCCAGCTGAGAGTATACGAGGAATAAGTATCG
GCTAACTCCGTGCCAGCAGCCGCGGTAATACGGGGGATACGAGCGTTATCCGGATTTATTGGGTTTAAAGGGTGCGCAGG
CGGATCGGTAAGTCAGGGGTGAAAAGTTGGGGCTCAACTCCAATCGTGCCTTTGATACTGCCGGACTAGAGTGCGATAGA
CGTGGCCGGAATGTGATGTGTAGCGGTGAAATGCTTAGATATGTCACAGAACACCGATCGAGAAGTCAGGTCACGAGCTC
GCAACTGACGCTCAGGCACGAAAGCGTGGGGATCAAACAGGATTAGATACCCTAGTAGTCC
>t0002926_III-7;size=10;
CCTACGGGGGGCTGCAGTGGGGAATATTGGACAATGGGGGAAACCCTGATCCAGCGACGCCGCGTGAGTGAAGAAGTATT
TCGGTATGTAAAGCTCTATCAGCAAGGAAGAAAATGACGGTACTTGACTAAGAAGCTCCGGCTAAATACGTGCCAGCAGC
CGCGGTAATACGTATGGAGCAAGCGTTATCCGGATTTACTGGGTGTAAAGGGAGCGTAGACGGCAAAGCAAGTCTGAAGT
GAAATCCCGGGGCTCAACCCCGGAACTGCTTTGGAAACTGTTTAGCTAGAGTGCAGGAGAGGTAAGCGGAATTCCTAGTG
TAGCGGTGAAATGCGTAGATATTAGGAGGAACACCAGTGGCGAAGGCGGCTTACTGGACTGTAACTGACGTTGAGGCTCG
AAAGCGTGGGGAGCAAACAGGATTAGATACCCTGGTAGTCC
>t0003947_III-7;size=10;
CCTACGGGCGGCTGCAGTGAGGAATATTGGTCAATGGGCGGAAGCCTGAACCAGCCAAGTCGCGTGAGGGAAGACGGCCC
TACGGGTTGTAAACCTCTTTTTCGGGGGAATAAAGTTCGCCACGCGTGGCGTTTTGCATGTACCCCGCGAATAAGGATCG
GCTAACTCCGTGCCAGCAGCCGCGGTAATACGGAGGATCCGAGTGTTATCCGGATTTATTGGGTTTAAAGGGTGCGTAGG
CGGGATGTCAAGTCAGTGGTGAAATGGTGCGGCTCAACCGTAGCATTGCCGTTGAAACTGGCGTCCTTGAGTGCGAATGA
GGTACGCGGAACGTGTCATGTAGCGGTGAAATGCATAGATATGACACAGAACACCGATTGCGAAGGCAGCGTACTGGGAC
GCGACTGACGCTGAGGCACGAAAGTGCGGGGATCGAACAGGATTAGATACCCCGGTAGTCC
>t0004344_III-7;size=10;
CCTACGGGGGGCTGCAGTGAGGAATATTGGTCAATGGGCGGAAGCCTGAACCAGCCATGTCGCGTGCAGGATTACGGCCC
TACGGGTCTTAAACTGCTTTTGATTGGGGATAAAGTGGGGGACGCGTCCCCTATTGCAGGTACCAATCGAATAAGGATCG
GCTAACTCCGTGCCAGCAGCCGCGGTAATACGGAGGATCCGAGCGTTATCCGGATTTATTGGGTTTAAAGGGTGCGTAGG
CGGGCTGTTAAGTCAGCGGTGAAACCCCCGGGCTCAACCCGGGGACTGCCATTGAAACTGGCGGCCTAGAGTACGTTGGG
AGTGCGCGGAATGTGTGGTGTAGCGGTGAAATGCATAGATATCACACAGAACACCGATCGCGAAGGCAGCGCACTACGCC
GCAACTGACGCTGAGGCACGAAGGCGCGGGGATCGAACAGGATTAGATACCCGTGTAGTCC
>t0006759_III-7;size=10;
CCTACGGGGGGCTGCAGTGAGGAATATTGGTCAATGGACGAAGGTCTGAACCAGCCAAGTAGCGTGAAGGATGACTGCCC
TATGGGTTGTAAACTTCTTTTGTGCGGGAATAACGGGCGCCACGTGTGGTGTTATGCATGTACCGTACGAATAAGGATCG
GCTAACTCCGTGCCAGCAGCCGCGGTAATACGGAGGATCCGAGCGTTATCCGGATTTATTGGGTTTAAAGGGAGCGTAGG
CGGGAGATCAAGTCAGTTGTGAAATGTACATGCTCAACATGTGCACTGCAGTTGAAACTGGTTTTCTTGAGTGCGTAAGA
GGCAGGCGGAATTCGTCGTGTAGCGGTGAAATGCTTAGATATGACGAAGAACTCCGATCGCGAAGGCAGCTTGCCGGGCC
GCAACTGACGCTGAAGCTCGAAGGTGCGGGTATCGAACAGGATTAGATACCCCAGTAGTCC
>t0012080_III-7;size=10;
CCTACGGGTGGCAGCAGTGAGGAATATTGGTCAATGGACGGAAGTCTGAACCAGCCAAGTCGCGTGCGGGACGAAGGCCC
TACGGGTCGTAAACCGCTTTTGTACGGGAATAAAGTCACCCACGCGTGGGTGTTTGTAGGTACCGTAAGAATAAGGATCG
GCTAACTCCGTGCCAGCAGCCGCGGTAATACGGAGGATCCGAGCGTTATCCGGATTTATTGGGTTTAAAGGGTGCGCAGG
CGGGCTGCTAAGTCTCCGGTGAAATGTCAGGGCTCAACCTTGGCACTGCCGGAGATACTGGCGGCCTTGAGAGTGGCGGA
GGTTTCCGGAATGTGTGGTGTAGCGGTGAAATGCATAGATATCACACAGAACACCGATTGCGAAGGCAGGAGACCATACC
ATATCTGACGCTCAGGCACGAAAGCGTGGGGATCGAACAGGATTAGATACCCCAGTAGTCC
>t0024534_III-7;size=10;
CCTACGGGTGGCTGCAGTGAGGAATATTGGTCAATGGACGAGAGTCTGAACCAGCCAAGTAGCGTGCAGGATGACGGCCC
TATGGGTTGTAAACTGCTTTTGTACGGGAATAAAGTGACCTACGTGTAGGTTTTTGCATGTACCGTAAGAATAAGGACCG
GCTAATTCCGTGCCAGCAGCCGCGGTAATACGGAAGGTCCGGGCGTTATCCGGATTTATTGGGTTTAAAGGGAGCGTAGG
CCGTGCTTTAAGCGTGTTGTGAAATGTAGGCGCCCAACGTCTGCACTGCAGCGCGAACTGGAGCACTTGAGTACGCAGGA
AGTAGGCGGAATTCGTCGTGTAGCGGTGAAATGCTTAGATATGACGAAGAACTCCGATTGGGAAGCCAGCTTACTGTAGC
GCCACTGACGCTGATGCTCGAAAGCGTGGGTATCGAACAGGATTAGATACCCCTGTAGTCC
>t0020413_III-7;size=10;
CCTACGGGGGGCTGCAGTGAGGAATATTGGTCAATGGACGAAGGTCTGAACCAGCCAAGTAGCGTGAAGGATGACTGCCC
TATGGGTTGTAAACTTCTTTTGTGCGGGAATAACGGGCGCCACGTGTGGTGTTATGCATGTACCGTACGAATAAGGATCG
GCTAACTCCGTGCCAGCAGCCGCGGTAATACGGAGGATCCGAGCGTTATCCGGATTTATTGGGTTTAAAGGGAGCGTAGG
CGGGAGATCAAGTCAGTTGTGAAATGTACATGCTCAACATGTGCACTGCAGTTGAAACTGGTTTTCTTGAGTGCGTAAGA
GGCAGGCGGAATTCGTCGTGTAGCGGTGAAATGCTTAGATATGACGAAGAACTCCGATCGCGAAGGCAGCTTGCCGGGCC
GCAACTGACGCTGAAGCTCGAAGGTGCGGGTATCGAACAGGATTAGATACCCTGGTAGTCC
>t0006222_III-7;size=10;
CCTACGGGCGGCTGCAGTGGGGAATATTGGACAATGGGGGAAACCCTGATCCAGCGACGCCGCGTGAGTGAAGAAGTATT
TCGGTATGTAAAGCTCTATCAGCAAGGAAGAAAATGACGGTACTTGACTAAGAAGCTCCGGCTAAATACGTGCCAGCAGC
CGCGGTAATACGTATGGAGCAAGCGTTATCCGGATTTACTGGGTGTAAAGGGAGCGTAGACGGCAAAGCAAGTCTGAAGT
GAAATCCCGGGGCTCAACCCCGGAACTGCTTTGGAAACTGTTTAGCTAGAGTGCAGGAGAGGTAAGCGGAATTCCTAGTG
TAGCGGTGAAATGCGTAGATATTAGGAGGAACACCAGTGGCGAAGGCGGCTTACTGGACTGTAACTGACGTTGAGGCTCG
AAAGCGTGGGGAGCAAACAGGATTAGATACCCCGGTAGTCC
>t0000501_III-7;size=10;
CCTACGGGCGGCTGCAGTGAGGAATATTGGTCAATGGGCGGAAGCCTGAACCAGCCAAGTCGCGTGAAGGAAGAAGGTAT
TATGTATTGTAAACTTCTTTAGCAGCAGAGAAATAAGGTGGACGTGTCCACTGATGCTAGTATGCTGAGAATAAGCATCG
GCTAACTCCGTGCCAGCAGCCGCGGTAATACGGAGGATGCGAGCGTTATCCGGATTTATTGGGTTTAAAGGGTGCGCAGG
CGGTCTTTTAAGTCAGTGGTCAAATCGTGGTGCTCAACGCCATCCCGCCATTGATACTGGGAGACTTGATTGCGGTTGAG
GTAGGCGGAATTCGTCGTGTAGCGGTGAAATGCATAGATATGACGAAGAACACCGATTGCGTAGGCAGCTTACCAAGCCG
TAAATGACGCTCATGCACGAAAGTGCGGGGATCGAACAGGATTAGATACCCTGGTAGTCC
>t0021492_III-7;size=10;
CCTACGGGCGGCTGCAGTGGGGAATATTGGACAATGGGGGAAACCCTGATCCAGCGACGCCGCGTGAGTGAAGAAGTATT
TCGGTATGTAAAGCTCTATCAGCAAGGAAGAAAATGACGGTACTTGACTAAGAAGCCCCGGCTAACTACGTGCCAGCAGC
CGCGGTAATACGTAGGGGGCAAGCGTTATCCGGATTTACTGGGTGTAAAGGGAGCGTAGACGGCAAAGCAAGTCTGAAGT
GAAAGCCCCGGGCTCAACCCGGGAACTGCTTTGGAAACTGTTTAGCTAGAGTGCAGGAGAGGTAAGTGGAATTCCTAGTG
TAGCGGTGAAATGCGTAGATATTAGGAGGAACACCAGTGGCGAAGGCGGCTTACTGGACTGTAACTGACGTTGAGGCTCG
AAAGCGTGGGGAGCAAACAGGATTAGATACCCCAGTAGTCC
>t0016476_III-7;size=10;
CCTACGGGGGGCAGCAGTGAGGAATATTGGTCAATGGGCGGAAGCCTGAACCAGCCAAGTCGCGTGAGGGAAGACGGCCC
TACGGGTTGTAAACCTCTTTTTCGGGGGAATAAAGTTCGCCACGCGTGGCGTTTTGCATGTACCCCGCGAATAAGGATCG
GCTAACTCCGTGCCAGCAGCCGCGGTAATACGGAGGATCCGAGTGTTATCCGGATTTATTGGGTTTAAAGGGTGCGTAGG
CGGGATGTCAAGTCAGTGGTGAAATGGTGCGGCTCAACCGTAGCATTGCCGTTGAAACTGGCGTCCTTGAGTGCGAATGA
GGTACGCGGAACGTGTCATGTAGCGGTGAAATGCATAGATATGACACAGAACACCGATTGCGAAGGCAGCGTACTGGGAC
GCGACTGACGCTGAGGCACGAAAGTGCGGGGATCGAACAGGATTAGATACCCCTGTAGTCC
>t0000332_III-7;size=10;
CCTACGGGGGGCAGCAGTGGGGAATATTGGACAATGGGGGAAACCCTGATCCAGCGACGCCGCGTGAGTGAAGAAGTATT
TCGGTATGTAAAGCTCTATCAGCAAGGAAGAAAATGACGGTACTTGACTAAGAAGCTCCGGCTAAATACGTGCCAGCAGC
CGCGGTAATACGTATGGAGCAAGCGTTATCCGGATTTACTGGGTGTAAAGGGAGCGTAGACGGCAAAGCAAGTCTGAAGT
GAAATCCCGGGGCTCAACCCCGGAACTGCTTTGGAAACTGTTTAGCTAGAGTGCAGGAGAGGTAAGCGGAATTCCTAGTG
TAGCGGTGAAATGCGTAGATATTAGGAGGAACACCAGTGGCGAAGGCGGCTTACTGGACTGTAACTGACGTTGAGGCTCG
AAAGCGTGGGGAGCAAACAGGATTAGATACCCTGGTAGTCC
>t0014951_III-7;size=10;
CCTACGGGAGGCAGCAGTGAGGAATATTGGTCAATGGGCGGAAGCCTGAACCAGCCATGTCGCGTGCAGGACTACGGCCC
TACGGGTCTTAAACTGCTTTTGATTGGGGATAAAGTGGGGGACGCGTCCCCTATTGCAGGTACCAATCGAATAAGGATCG
GCTAACTCCGTGCCAGCAGCCGCGGTAATACGGAGGATCCGAGCGTTATCCGGATTTATTGGGTTTAAAGGGTGCGTAGG
CGGGCTGTTAAGTCAGCGGTGAAACCCCCGGGCTCAACCCGGGGACTGCCATTGAAACTGGCGGCCTAGAGTACGTTGGG
AGTGCGCGGAATGTGTGGTGTAGCGGTGAAATGCATAGATATCACACAGAACACCGATCGCGAAGGCAGCGCACTACGCC
GCAACTGACGCTGAGGCACGAAGGCGCGGGGATCGAACAGGATTAGATACCCCAGTAGTCC
>t0003262_III-7;size=10;
CCTACGGGAGGCTGCAGTGGGGAATCTTCCGCAATGGGCGAAAGCCTGACGGAGCAATGCCGCGTGAGTGAAGAAGGAAT
TCGTTCCGTAAAGCTCTTTTGTTTATGACGAATGTGCTGAGTGTGAATAATGCTTGGCAATGACGGTAGTAGACGAATAA
GCCACGGCTAACTACGTGCCAGCAGCCGCGGTAATACGTAGGTGGCGAGCGTTGTCCGGAATTATTGGGCGTAAAGAGCA
TGTAGGCGGTTTCCTAAGTCCGGAGTGAAAATGCGGGGCTCAACCCCGTATGGCTCTGGATACTGGGAGGCTTGAGTGCA
GGAGAGGAAAGGGGAATTCCCAGTGTAGCGGTGAAATGCGTAGATATTGGGAGGAACACCAGTGGCGAAGGCGCCTTTCT
GGACTGTGTCTGACGCTGAGATGCGAAAGCCAGGGTAGCGAACGGGATTAGATACCCTTGTAGTCC
>t0007423_III-7;size=10;
CCTACGGGCGGCTGCAGTGAGGAATATTGGTCAATGGACGGAAGTCTGAACCAGCCAAGTCGCGTGCGGGAGGAAGGCCC
TACGGGTCGTAAACCGCTTTTGTACGGGAATAAAGTCACCCACGTGTGGGTGTTTGTAGGTACCGTAAGAATAAGGATCG
GCTAACTCCGTGCCAGCAGCCGCGGTAATACGGAGGATCCGAGCGTTATCCGGATTTATTGGGTTTAAAGGGTGCGCAGG
CGGGCTGCTAAGTCTCCGGTGAAATGTCAGGGCTCAACCTTGGCACTGCCGGAGATACTGGCGGCCTTGAGAGTGGCGGA
GGTTTCCGGAATGTGTGGTGTAGCGGTGAAATGCATAGATATCACACAGAACACCGATTGCGAAGGCAGGAGACCATACC
ATATCTGACGCTCAGGCACGAAAGCGTGGGGATCGAACAGGATTAGATACCCCTGTAGTCC
>t0021341_III-7;size=10;
CCTACGGGTGGCTGCAGTGAGGAATATTGGTCAATGGGCGGAAGCCTGAACCAGCCAAGTCGCGTGAAGGAAGAAGGTAT
TATGTATTGTAAACTTCTTTAGCAGCAGAGAAATAAGGGAGTCGTGACTCCTGATGCTAGTATGCTGAGAATAAGCATCG
GCTAACTCCGTGCCAGCAGCCGCGGTAATACGGAGGATGCGAGCGTTATCCGGATTTATTGGGTTTAAAGGGTGCGCAGG
CGGTCTTTTAAGTCAGTGGTCAAATCGTGGTGCTCAACGCCATCCCGCCATTGATACTGGGAGACTTGATTGCGGTTGAG
GTAGGCGGAATTCGTCGTGTAGCGGTGAAATGCATAGATATGACGAAGAACACCGATTGCGTAGGCAGCTTACCAAGCCG
TAAATGACGCTCATGCACGAAAGTGCGGGGATCGAACAGGATTAGATACCCTAGTAGTCC
>t0004147_III-7;size=10;
CCTACGGGCGGCTGCAGTGGGGAATATTGGACAATGGGGGGAACCCTGATCCAGCGACGCCGCGTGAGTGAAGAAGTATT
TCGGTATGTAAAGCTCTATCAGCAGGGAAGATGATGACGGTACCTGACTAAGAAGCACCGGCTAAATACGTGCCAGCAGC
CGCGGTAATACGTATGGTGCAAGCGTTATCCGGATTTACTGGGTGTAAAGGGAGCGTAGGCGGCTATGCAAGTCAGGTGT
GAAAACCCGGGGCTCAACTCCGGGACTGCACTTGAAACTGCGAAGCTCGAGTACGGGAGAGGCAAGTGGAATTCCTAGTG
TAGCGGTGAAATGCGTAGATATTAGGAAGAACACCAGTGGCGAAGGCGACTTGCTGGACCGCAACTGACGCTGAGGCTCG
AAAGCGTGGGGAGCAAACAGGATTAGATACCCGAGTAGTCC
>t0011079_III-7;size=10;
CCTACGGGGGGCTGCAGTGAGGAATATTGGTCAATGGGCGAGAGCCTGAACCAGCCAAGTAGCGTGAAGGAAGACTGCCC
TATGGGTTGTAAACTTCTTTTGTGCGGGGGTAAAGTGGTCCACGCGTGGTCCATTGCAAGTACCGTACGAATAAGCATCG
GCTAACTCCGTGCCAGCAGCCGCGGTAATACGGAGGATGCGAGCGTTATCCGGATTTATTGGGTTTAAAGGGAGCGTAGG
CGGGCGATTAAGTCAGCGGTTAAATAGTGTGGCTCAACCATGCCTTGCCGTTGATACTGGTTGTCTTGAGAGTACTAGAG
GTGGATGGAATTTAGGGTGTAGCGGTGAAATGCTTAGATATCCTAAAGAACTCCGATTGCGAAGGCAGTCCACTGGGGTA
CGTCTGACGCTGAAGCTCGAAAGTGCGGGTATCAAACAGGATTAGATACCCGAGTAGTCC
>t0006736_III-7;size=10;
CCTACGGGGGGCAGCAGTGAGGAATATTGGTCAATGGGCGAGAGCCTGAACCAGCCATGTCGCGTGGAGGAATAAGGATC
TATGGTTCGTAAACTCCTTTTGCGGGGGGATAAAGTGCGGGACGTGTCCCGCTTTGCAGGTACCCCGCGAATAAGCATCG
GCTAACTCCGTGCCAGCAGCCGCGGTAATACGGAGGATGCGAGCGTTATCCGGATTTATTGGGTTTAAAGGGTGCGTAGG
CGGCCCCTTAAGTCGGCGGTGAAATTTCCGGGCTCAACCCGGTCACTGCCGTCGAAACTGGGGGGCTTGAGTGCGTTTGG
GGTGGCTGGAATGTGCGGTGTAGCGGTGAAATGCATAGATATCGCACAGAACGCCGATCGCGGAGGCAGGTCACCAAGCC
GCAACTGACGCTGAGGCACGAAAGCGCGGGGATCGAACAGGATTAGATACCCTGGTAGTCC
>t0053244_III-7;size=10;
CCTACGGGGGGCTGCAGTGAGGAATATTGGTCAATGGACGGAAGTCTGAACCAGCCAAGTCGCGTGAAGGATGAAGGTAT
TATGTATTGTAAACTTCTTTAGCAGTGGAGTAATAAGGTGGTCGTGACCACTGATGCAAGTACACTGAGAATAAGGATCG
GCTAACTCCGTGCCAGCAGCCGCGGTAATACGGAGGATCCGAGCGTTATCCGGATTTATTGGGTTTAAAGGGTGCGCAGG
CGGCTTTTTAAGTCAGTGGTTAAATCGTGACGCTCAACGTCATCACGCCATTGATACTGGAGAGCTTGATTGCGGTCGAG
GTTTGCGGAATTCGTTGTGTAGCGGTGAAATGCATAGATATGACGAAGAACACCGATTGCGTAGGCAGCAGACCAGGCCG
TAAATGACGCTCATGCACGAAAGTGCGGGGATCGAACAGGATTAGATACCCTAGTAGTCC
>t0005929_III-7;size=10;
CCTACGGGTGGCTGCAGTAGGGAATATTGGTCAATGGGGGAAACCCTGAACCAGCGACGCCGCGTGAGTGAAGAAGTATT
TCGGTATGTAAAGCTCTATCAGCAGGGACGATAATGACGGTACCTGACTAAGAAGCCCCGGCTAACTACGTGCCAGCAGC
CGCGGTAATACGTAGGGGGCAAGCGTTATCCGGATTTACTGGGTGTAAAGGGAGCGTAGGTGGCCATGCAAGTCAGATGT
GAAATCCCGGGGCTCAACCCCGGAGCTGCATTTGAAACTGCGTAGCTAGAGTGCAGGAGAGGTAAGCGGAATTCCTAGTG
TAGCGGTGAAATGCGTAGATATTAGGAGGAACACCAGTGGCGAAAGCGGCTTGCTGGACTGCAACTGACACTGAGGCTCG
AAAGCGTGGGGAGCAAACAGGATTAGATACCCCGGTAGTCC
>t0003255_III-7;size=10;
CCTACGGGTGGCTGCAGTGAGGAATATTGGTCAATGGGCGAGAGCCTGAACCAGCCATGTCGCGTGGAGGAATAAGGATC
TATGGTTCGTAAACTCCTTTTGCGGGGGGATAAAGTGCGGGACGTGTCCCGCTTTGCAGGTACCCCGCGAATAAGCATCG
GCTAACTCCGTGCCAGCAGCCGCGGTAATACGGAGGATGCGAGCGTTATCCGGATTTATTGGGTTTAAAGGGTGCGTAGG
CGGCCCCTTAAGTCGGCGGTGAAATTTCCGGGCTCAACCCGGTCACTGCCGTCGAAACTGGGGGGCTTGAGTGCGTTTGG
GGTGGCTGGAATGTGCGGTGTAGCGGTGAAATGCATAGATATCGCACAGAACGCCGATCGCGGAGGCAGGTCACCAAGCC
GCAACTGACGCTGAGGCACGAAAGCGCGGGGATCGAACAGGATTAGATACCCGTGTAGTCC
>t0027482_III-7;size=10;
CCTACGGGCGGCTGCAGTGAGGAATATTGGTCAATGGACGAGAGTCTGAACCAGCCAAGTAGCGTGCAGGATGACGGCCC
TATGGGTTGTAAACTGCTTTTAACCGGGAATAACGTCAGGCTCGTGAGCTTGAGTGCATGTACCGGTTGAATAAGGATCG
GCTAACTCCGTGCCAGCAGCCGCGGTAATACGGAGGATCCGAGCGTTATCCGGATTTATTGGGTTTAAAGGGAGCGTAGG
CGGAAGGTCAAGTCAGCTGTGAAATGTAGTCGCTCAACGTCTGCACTGCAGTTGAAACTGGCCTCCTTGAGTGCGTAAGA
GGCAGGCGGAATTCGTCGTGTAGCGGTGAAATGCTTAGATATGACGAAGAACTCCGATTGCGAAGGCAGCTTGCTGGGCC
GCAACTGACGCTGAAGCTCGAAGGTGCGGGTATCGAACAGGATTAGATACCCCAGTAGTCC
>t0005475_III-7;size=10;
CCTACGGGCGGCTGCAGTGAGGAATATTGGTCAATGGGCGGAAGCCTGAACCAGCCAAGTCGCGTGAAGGATGAAGGTAT
TATGTATTGTAAACTTCTTTAGCAGTGGAGTAATAAGGTGGTCGTGACCACTGATGCAAGTACACTGAGAATAAGGATCG
GCTAACTCCGTGCCAGCAGCCGCGGTAATACGGAGGATCCTAGCGTTATCCGGATTTATTGGGTTTAAAGGGTGCGCAGG
CGGCTTTTTAAGTCAGTGGTTAAATCGTGACGCTCAACGTCATCACGCCATTGATACTGGAGAGCTTGATTGCGGTCGAG
GTTTGCGGAATTCGTTGTGTAGCGGTGAAATGCATAGATATGACGAAGAACACCGATTGCGTAGGCAGCAGACCAGGCCG
TAAATGACGCTCATGCACGAAAGTGCGGGGATCGAACAGGATTAGATACCCTGGTAGTCC
>t0005357_III-7;size=10;
CCTACGGGGGGCTGCAGTGAGGAATATTGGTCAATGGACGAGAGTCTGAACCAGCCAAGTAGCGTGCAGGATGACGGCCC
TATGGGTTGTAAACTGCTTTTAACCGGGAATAACGTCAGGCTCGTGAGCTTGAGTGCATGTACCGGTTGAATAAGGATCG
GCTAACTCCGTGCCAGCAGCCGCGGTAATACGGAGGATCCGAGCGTTATCCGGATTTATTGGGTTTAAAGGGAGCGTAGG
CGGAAGGTCAAGTCAGCTGTGAAATGTAGTCGCTCAACGTCTGCACTGCAGTTGAAACTGGCCTCCTTGAGTGCGTAAGA
GGCAGGCGGAATTCGTCGTGTAGCGGTGAAATGCTTAGATATGACGAAGAACTCCGATTGCGAAGGCAGCTTGCTGGGCC
GCAACTGACGCTGAAGCTCGAAGGTGCGGGTATCGAACAGGATTAGATACCCCAGTAGTCC
>t0006390_III-7;size=10;
CCTACGGGGGGCTGCAGTGGGGAATCTTCCGCAATGGGCGAAAGCCTGACGGAGCAATGCCGCGTGAGTGAAGAAGGAAT
TCGTTCCGTAAAGCTCTTTTGTTTATGACGAATGTGCTGAGTGTGAATAATGCTTGGCAATGACGGTAGTAGACGAATAA
GCCACGGCTAACTACGTGCCAGCAGCCGCGGTAATACGTAGGTGGCGAGCGTTGTCCGGAATTATTGGGCGTAAAGAGCA
TGTAGGCGGTTTCCTAAGTCCGGAGTGAAAATGCGGGGCTCAACCCCGTATGGCTCTGGATACTGGGAGGCTTGAGTGCA
GGAGAGGAAAGGGGAATTCCCAGTGTAGCGGTGAAATGCGTAGATATTGGGAGGAACACCAGTGGCGAAGGCGCCTTTCT
GGACTGTGTCTGACGCTGAGATGCGAAAGCCAGGGTAGCGAACGGGATTAGATACCCTTGTAGTCC
>t0000252_III-7;size=10;
CCTACGGGAGGCAGCAGTGGGGAATCTTCCGCAATGGGCGAAAGCCTGACGGAGCAATGCCGCGTGAGTGAAGAAGGAAT
TCGTTCCGTAAAGCTCTTTTGTTTATGACGAACGTGCCTTGTGTGAACAATGCGAGGCAATGACGGTAGTAGACGAATAA
GCCACGGCTAACTACGTGCCAGCAGCCGCGGTAATACGTAGGTGGCGAGCGTTGTCCGGAATTATTGGGCGTAAAGAGCA
TGTAGGCGGTTTCCTAAGTCCGGAGTGAAAATGCGGGGCTCAACCCCGTATGGCTCTGGATACTGGGAGGCTTGAGTGCA
GGAGAGGAAAGGGGAATTCCCAGTGTAGCGGTGAAATGCGTAGATATTGGGAGGAACACCAGTGGCGAAGGCGCCTTTCT
GGACTGTGTCTGACGCTGAGATGCGAAAGCCAGGGTAGCGAACGGGATTAGATACCCCAGTAGTCC
>t0010387_III-7;size=10;
CCTACGGGGGGCTGCAGTGAGGAATATTGGTCAATGGGCGGAAGCCTGAACCAGCCATGTCGCGTGCAGGACTACGGCCC
TACGGGTCTTAAACTGCTTTTGATTGGGGATAAAGTGGGGGACGCGTCCCCTATTGCAGGTACCAATCGAATAAGGATCG
GCTAACTCCGTGCCAGCAGCCGCGGTAATACGGAGGATCCGAGCGTTATCCGGATTTATTGGGTTTAAAGGGTGCGTAGG
CGGGCTGTTAAGTCAGCGGTGAAACCCCCGGGCTCAACCCGGGGACTGCCATTGAAACTGGCGGCCTAGAGTACGTTGGG
AGTGCGCGGAATGTGTGGTGTAGCGGTGAAATGCATAGATATCACACAGAACACCGATCGCGAAGGCAGCGCACTACGCC
GCAACTGACGCTGAGGCACGAAGGCGCGGGGATCGAACAGGATTAGATACCCGTGTAGTCC
>t0014170_III-7;size=10;
CCTACGGGTGGCAGCAGTGAGGAATATTGGTCAATGGGCGAGAGCCTGAACCAGCCATGTCGCGTGGAGGAATAAGGATC
TATGGTTCGTAAACTCCTTTTGCGGGGGGATAAAGTGCGGGACGTGTCCCGCTTTGCAGGTACCCCGCGAATAAGCATCG
GCTAACTCCGTGCCAGCAGCCGCGGTAATACGGAGGATGCGAGCGTTATCCGGATTTATTGGGTTTAAAGGGTGCGTAGG
CGGCCCCTTAAGTCGGCGGTGAAATTTCCGGGCTCAACCCGGTCACTGCCGTCGAAACTGGGGGGCTTGAGTGCGTTTGG
GGTGGCTGGAATGTGCGGTGTAGCGGTGAAATGCATAGATATCGCACAGAACGCCGATCGCGGAGGCAGGTCACCAAGCC
GCAACTGACGCTGAGGCACGAAAGCGCGGGGATCGAACAGGATTAGATACCCTTGTAGTCC
>t0014259_III-7;size=10;
CCTACGGGGGGCTGCAGTGAGGAATATTGGTCAATGGGCGGAAGCCTGAACCAGCCAAGTCGCGTGAAGGAAGAAGGTAT
TATGTATTGTAAACTTCTTTAGCAGCAGAGAAATAAGGGAGTCGTGACTCCTGATGCTAGTATGCTGAGAATAAGCATCG
GCTAACTCCGTGCCAGCAGCCGCGGTAATACGGAGGATGCGAGCGTTATCCGGATTTATTGGGTTTAAAGGGTGCGCAGG
CGGTCTTTTAAGTCAGTGGTCAAATCGTGGTGCTCAACGCCATCCCGCCATTGATACTGGGAGACTTGATTGCGGTTGAG
GTAGGCGGAATTCGTCGTGTAGCGGTGAAATGCATAGATATGACGAAGAACACCGATTGCGTAGGCAGCTTACCAAGCCG
TAAATGACGCTCATGCACGAAAGTGCGGGGATCGAACAGGATTAGATACCCTGGTAGTCC
>t0028195_III-7;size=10;
CCTACGGGGGGCTGCAGTGAGGAATATTGGTCAATGGGCGGAAGCCTGAACCAGCCAAGTCGCGTGAAGGATGAAGGTAT
TATGTATTGTAAACTTCTTTAGCAGTGGAGTAATAAGGTGGTCGTGACCACTGATGCAAGTACACTGAGAATAAGGATCG
GCTAACTCCGTGCCAGCAGCCGCGGTAATACGGAGGATCCTAGCGTTATCCGGATTTATTGGGTTTAAAGGGTGCGCAGG
CGGCTTTTTAAGTCAGTGGTTAAATCGTGACGCTCAACGTCATCACGCCATTGATACTGGAGAGCTTGATTGCGGTCGAG
GTTTGCGGAATTCGTTGTGTAGCGGTGAAATGCATAGATATGACGAAGAACACCGATTGCGTAGGCAGCAGACCAGGCCG
TAAATGACGCTCATGCACGAAAGTGCGGGGATCGAACAGGATTAGATACCCTGGTAGTCC
>t0010695_III-7;size=10;
CCTACGGGGGGCTGCAGTGAGGAATATTGGTCAATGGGCGGAAGCCTGAACCAGCCAAGTCGCGTGAAGGAAGAAGGTAT
TATGTATTGTAAACTTCTTTAGCAGCAGAGAAATAAGGGAGTCGTGACTCCTGATGCTAGTATGCTGAGAATAAGCATCG
GCTAACTCCGTGCCAGCAGCCGCGGTAATACGGAGGATGCGAGCGTTATCCGGATTTATTGGGTTTAAAGGGTGCGCAGG
CGGTCTTTTAAGTCAGTGGTCAAATCGTGGTGCTCAACGCCATCCCGCCATTGATACTGGGAGACTTGATTGCGGTTGAG
GTAGGCGGAATTCGTCGTGTAGCGGTGAAATGCATAGATATGACGAAGAACACCGATTGCGTAGGCAGCTTACCAAGCCG
TAAATGACGCTCATGCACGAAAGTGCGGGGATCGAACAGGATTAGATACCCCAGTAGTCC
>t0024683_III-7;size=10;
CCTACGGGGGGCTGCAGTGGGGAATATTGCACAATGGGCGAAAGCCTGATGCAGCGACGCCGCGTGAGTGAAGAAGTATC
TCGGTATGTAAAGCTCTATCAGCAGGGAAGAAAATGACGGTACCTGACTAAGAAGCCCCGGCTAACTACGTGCCAGCAGC
CGCGGTAATACGTAGGGGGCAAGCGTTATCCGGATTTACTGGGTGTAAAGGGAGCGTAGACGGTTTGGCAAGTCTGAAGT
GAAATGCGGGGGCTCAACTCCTGAACTGCTTTGGAAACTGTCGAACTAGAGTGCAGGAGAGGTAAGTGGAATTCCTAGTG
TAGCGGTGAAATGCGTAGATATTAGGAGGAACACCAGTGGCGAAGGCGGCTTACTGGACTGTAACTGACGTTGAGGCTCG
AAAGCGTGGGGAGCAAACAGGATTAGATACCCTAGTAGTCC
>t0000254_III-7;size=10;
CCTACGGGAGGCTGCAGTGAGGAATATTGGTCAATGGGCGGAAGCCTGAACCAGCCAAGTCGCGTGAAGGATGAAGGTAT
TATGTATTGTAAACTTCTTTAGCAGTGGAGTAATAAGGTGGTCGTGACCACTGATGCAAGTACACTGAGAATAAGGATCG
GCTAACTCCGTGCCAGCAGCCGCGGTAATACGGAGGATCCTAGCGTTATCCGGATTTATTGGGTTTAAAGGGTGCGCAGG
CGGCTTTTTAAGTCAGTGGTTAAATCGTGACGCTCAACGTCATCACGCCATTGATACTGGAGAGCTTGATTGCGGTCGAG
GTTTGCGGAATTCGTTGTGTAGCGGTGAAATGCATAGATATGACGAAGAACACCGATTGCGTAGGCAGCAGACCAGGCCG
TAAATGACGCTCATGCACGAAAGTGCGGGGATCGAACAGGATTAGATACCCTTGTAGTCC
>t0015240_III-7;size=9;
CCTACGGGCGGCAGCAGTGGGGAATATTGGACAATGGGGGAAACCCTGATCCAGCGACGCCGCGTGAGTGAAGAAGTATT
TCGGTATGTAAAGCTCTATCAGCAAGGAAGAAAATGACGGTACTTGACTAAGAAGCTCCGGCTAAATACGTGCCAGCAGC
CGCGGTAATACGTATGGAGCAAGCGTTATCCGGATTTACTGGGTGTAAAGGGAGCGTAGACGGCAAAGCAAGTCTGAAGT
GAAATCCCGGGGCTCAACCCCGGAACTGCTTTGGAAACTGTTTAGCTAGAGTGCAGGAGAGGTAAGCGGAATTCCTAGTG
TAGCGGTGAAATGCGTAGATATTAGGAGGAACACCAGTGGCGAAGGCGGCTTACTGGACTGTAACTGACGTTGAGGCTCG
AAAGCGTGGGGAGCAAACAGGATTAGATACCCTGGTAGTCC
>t0020330_III-7;size=9;
CCTACGGGGGGCTGCAGTAAGGGATATTGGGCAATGGGGGGAACCCTGACCCAGCCATGCCGCGTGAGGGAATGAGGCCC
TACGGGTCGTGAACCTCTTTTGCCTGGGGATAAACCGCCCCGCTGGACGGGGCGCTGCAGGTACCAGGCGAATAAGCATC
GGCTAACTCCGTGCCAGCAGCCGCGGTAATACGGAGGATGCGAGCGTTATCCGGATTCATTGGGTTTAAAGGGTGCGCAG
GCGGCGCGTTAAGTCAGCGGTGAAAGGCAGGGGCCCAACCCCGGCAGTGCCGTTGATACTGGCGCGCTGGAATGCGGTCG
AGGCGGGCGGAATGTGGCGTGTAGCGGTGAAATGCATAGATATGCCACAGAACTCCGATAGCGAAGGCAGCTCGCCAGGC
CTGCATTGACGCTCAGGCACGAAAGCGTGGGGATCGAACAGGATTAGATACCCTAGTAGTCC
>t0000233_III-7;size=9;
CCTACGGGAGGCTGCAGTCGAGGATCATTTGCAATGGGCGAAAGCCTGACAATGCGACGCTGCGTGGAGGATGAAGGCCT
TCGGGTTGTAAACTCCTGTCATAAGGGAACAGGCGAGGGTACCTAATACGTACCTGAGTTGAGTGTACTTTAAGAGGAAG
CGACGGCTAACTCTGTGCCAGCAGCCGCGGTAATACAGAGGTCGCAAGCGTTGTTCGGATTTACTGGGCGTAAAGGGCGC
GTAGGCGGTTACGTGTGTGAGATGTGAAATCTCCGGGCTCAACCCGGAAAGTGCGTCTCAAACTGCGTGACTTGAGTCCG
GGAGAGGGAATCGGAATGCAGGGTGTAGCGGTGAAATGCGTTGATATCCTGCAGAACACCGGAGGCGAAGGCGGATTCCT
GGAACGGTACTGACGCTGAGGCGCGAAAGTCGGGGGAGCAAACAGGATTAGATACCCCAGTAGTCC
>t0003389_III-7;size=9;
CCTACGGGGGGCTGCAGTGAGGAATATTGGTCAATGGGCGGAAGCCTGAACCAGCCAAGTCGCGTGAAGGATGAAGGTAT
TATGTATTGTAAACTTCTTTAGCAGTGGAGTAATAAGGTGGTCGTGACCACTGATGCAAGTACACTGAGAATAAGGATCG
GCTAACTCCGTGCCAGCAGCCGCGGTAATACGGAGGATCCTAGCGTTATCCGGATTTATTGGGTTTAAAGGGTGCGCAGG
CGGCTTTTTAAGTCAGTGGTTAAATCGTGACGCTCAACGTCATCACGCCATTGATACTGGAGAGCTTGATTGCGGTCGAG
GTTTGCGGAATTCGTTGTGTAGCGGTGAAATGCATAGATATGACGAAGAACACCGATTGCGTAGGCAGCAGACCAGGCCG
TAAATGACGCTCATGCACGAAAGTGCGGGGATCGAACAGGATTAGATACCCCTGTAGTCC
>t0027717_III-7;size=9;
CCTACGGGCGGCAGCAGTGGGGAATATTGGACAATGGGGGAAACCCTGATCCAGCGACGCCGCGTGAGTGAAGAAGTATT
TCGGTATGTAAAGCTCTATCAGCAAGGAAGAAAATGACGGTACTTGACTAAGAAGCTCCGGCTAAATACGTGCCAGCAGC
CGCGGTAATACGTATGGAGCAAGCGTTATCCGGATTTACTGGGTGTAAAGGGAGCGTAGACGGCAAAGCAAGTCCGAAGT
GAAATCCCGGGGCTCAACCCCGGAACTGCTTTGGAAACTGTTTAGCTAGAGTGCAGGAGAGGTAAGCGGAATTCCTAGTG
TAGCGGTGAAATGCGTAGATATTAGGAGGAACACCAGTGGCGAAGGCGGCTTACTGGACTGTAACTGACGTTGAGGCTCG
AAAGCGTGGGGAGCAAACAGGATTAGATACCCCAGTAGTCC
>t0023461_III-7;size=9;
CCTACGGGAGGCTGCAGTGAGGAATATTGGTCAATGGGCGGAAGCCTGAACCAGCCATGTCGCGTGCAGGACTACGGCCC
TACGGGTCTTAAACTGCTTTTGATTGGGGATAAAGTGGGGGACGCGTCCCCTATTGCAGGTACCAATCGAATAAGGATCG
GCTAACTCCGTGCCAGCAGCCGCGGTAATACGGAGGATCCGAGCGTTATCCGGATTTATTGGGTTTAAAGGGTGCGTAGG
CGGGCTGTTAAGTCAGCGGTGAAACCCCCGGGCTCAACCCGGGGACTGCCATTGAAACTGGCGGCCTAGAGTACGTTGGG
AGTGCGCGGAATGTGTGGTGTAGCGGTGAAATGCATAGATATCACACAGAACACCGATCGCGAAGGCAGCGCACTACGCC
GCAACTGACGCTGAGGCACGAAGGCGCGGGGATCGAACAGGATTAGATACCCGAGTAGTCC
>t0001138_III-7;size=9;
CCTACGGGCGGCTGCAGTGGGGAATATTGGACAATGGGGGAAACCCTGATCCAGCGACGCCGCGTGAGTGAAGAAGTATT
TCGGTATGTAAAGCTCTATCAGCAAGGAAGAAAATGACGGTACTTGACTAAGAAGCTCCGGCTAAATACGTGCCAGCAGC
CGCGGTAATACGTATGGAGCAAGCGTTATCCGGATTTACTGGGTGTAAAGGGAGCGTAGACGGCCTAGCAAGTCTGAAGT
GAAAGCCCGGGGCTCAACCCCGGAACTGCTTTGGAAACTGTTAAGCTAGAGTACAGGAGAGGTAAGCGGAATTCCTAGTG
TAGCGGTGAAATGCGTAGATATTAGGAGGAACACCAGTGGCGAAGGCGGCTTACTGGACTGTAACTGACGTTGAGGCTCG
AAAGCGTGGGGAGCAAACAGGATTAGATACCCTAGTAGTCC
>t0037326_III-7;size=9;
CCTACGGGCGGCTGCAGTGGGGGATATTGCACAATGGGGGAAACCCTGATGCAGCGACGCCGCGTGAGTGAAGAAGTATT
TCGGTATGTAAAGCTCTATCAGCAGGAAAGATAATGACGGTACCTGACTAAGAAGCACCGGCTAAATACGTGCCAGCAGC
CGCGGTAATACGTATGGTGCAAGCGTTATCCGGATTTACTGGGTGTAAAGGGAGCGCAGACGGCATGGCAAGCCAGATGT
GAAAGGCAGGGGCTCAACTCCTGGACTGCATTTGGAACTGTCAAGCTAGAGTATCGGAGAGGTAAGTGGAATTCCTAGTG
TAGCGGTGAAATGCGTAGATATTAGGAGGAACACCAGTGGCGAAGGCGGCTTACTGGACGATAACTGACGTTGAGGCTCG
AAAGCGTGGGGAGCAAACAGGATTAGATACCCGAGTAGTCC
>t0006505_III-7;size=9;
CCTACGGGAGGCAGCAGTGGGGAATATTGGACAATGGGGGAAACCCTGATCCAGCGACGCCGCGTGAGTGAAGAAGTATT
TCGGTATGTAAAGCTCTATCAGCAAGGAAGAAAATGACGGTACTTGACTAAGAAGCTCCGGCTAAATACGTGCCAGCAGC
CGCGGTAATACGTATGGAGCAAGCGTTATCCGGATTTACTGGGTGTAAAGGGAGCGTAGACGGCAAAGCAAGTCTGAAGT
GAAATCCCGGGGCTCAACCCCGGAACTGCTTTGGAAACTGTTTAGCTAGAGTGCAGGAGAGGTAAGCGGAATTCCTAGTG
TAGCGGTGAAATGCGTAGATATTAGGAGGAACACCAGTGGCGAAGGCGGCTTACTGGACTGTAACTGACGTTGAGGCTCG
AAAGCGTGGGGAGCAAACAGGATTAGATACCCTTGTAGTCC
>t0007179_III-7;size=9;
CCTACGGGAGGCAGCAGTGAGGAATATTGGTCAATGGACGGAAGTCTGAACCAGCCAAGTCGCGTGCGGGACGAAGGCCC
TACGGGTCGTAAACCGCTTTTGTACGGGAATAAAGTCACCCACGCGTGGGTGTTTGTAGGTACCGTAAGAATAAGGATCG
GCTAACTCCGTGCCAGCAGCCGCGGTAATACGGAGGATCCGAGCGTTATCCGGATTTATTGGGTTTAAAGGGTGCGCAGG
CGGGCTGCTAAGTCTCCGGTGAAATGTCAGGGCTCAACCTTGGCACTGCCGGAGATACTGGCGGCCTTGAGAGTGGCGGA
GGTTTCCGGAATGTGTGGTGTAGCGGTGAAATGCATAGATATCACACAGAACACCGATTGCGAAGGCAGGAGACCATACC
ATATCTGACGCTCAGGCACGAAAGCGTGGGGATCGAACAGGATTAGATACCCGAGTAGTCC
>t0004775_III-7;size=9;
CCTACGGGAGGCTGCAGTGGGGAATATTGGACAATGGGGGAAACCCTGATCCAGCGACGCCGCGTGAGTGAAGAAGTATT
TCGGTATGTAAAGCTCTATCAGCAAGGAAGAAAATGACGGTACTTGACTAAGAAGCTCCGGCTAAATACGTGCCAGCAGC
CGCGGTAATACGTATGGAGCAAGCGTTATCCGGATTTACTGGGTGTAAAGGGAGCGTAGACGGCAAAGCAAGTCTGAAGT
GAAATCCCGGGGCTCAACCCCGGAACTGCTTTGGAAACTGTTTAGCTAGAGTGCAGGAGAGGTAAGCGGAATTCCTAGTG
TAGCGGTGAAATGCGTAGATATTAGGAGGAACACCAGTGGCGAAGGCGGCTTACTGGACTGTAACTGACGTTGAGGCTCG
AAAGCGTGGGGAGCAAACAGGATTAGATACCCTTGTAGTCC
>t0029396_III-7;size=9;
CCTACGGGTGGCTGCAGTGAGGAATATTGGTCAATGGACGGAAGTCTGAACCAGCCAAGTCGCGTGCGGGACGAAGGCCC
TACGGGTCGTAAACCGCTTTTGTACGGGAATAAAGTCACCCACGCGTGGGTGTTTGTAGGTACCGTAAGAATAAGGATCG
GCTAACTCCGTGCCAGCAGCCGCGGTAATACGGAGGATCCGAGCGTTATCCGGATTTATTGGGTTTAAAGGGTGCGCAGG
CGGGCTGCTAAGTCTCCGGTGAAATGTCAGGGCTCAACCTTGGCACTGCCGGAGATACTGGCGGCCTTGAGAGTGGCGGA
GGTTTCCGGAATGTGTGGTGTAGCGGTGAAATGCATAGATATCACACAGAACACCGATTGCGAAGGCAGGAGACCATACC
ATATCTGACGCTCAGGCACGAAAGCGTGGGGATCGAACAGGATTAGATACCCTGGTAGTCC
>t0025112_III-7;size=9;
CCTACGGGAGGCTGCAGTGAGGAATATTGGTCAATGGACGAAGGTCTGAACCAGCCAAGTAGCGTGAAGGATGACTGCCC
TATGGGTTGTAAACTTCTTTTGTGCGGGAATAACGGGCGCCACGTGTGGTGTTATGCATGTACCGTACGAATAAGGATCG
GCTAACTCCGTGCCAGCAGCCGCGGTAATACGGAGGATCCGAGCGTTATCCGGATTTATTGGGTTTAAAGGGAGCGTAGG
CGGGAGATCAAGTCAGTTGTGAAATGTACATGCTCAACATGTGCACTGCAGTTGAAACTGGTTTTCTTGAGTGCGTAAGA
GGCAGGCGGAATTCGTCGTGTAGCGGTGAAATGCTTAGATATGACGAAGAACTCCGATCGCGAAGGCAGCTTGCCGGGCC
GCAACTGACGCTGAAGCTCGAAGGTGCGGGTATCGAACAGGATTAGATACCCGAGTAGTCC
>t0027942_III-7;size=9;
CCTACGGGTGGCTGCAGTAGGGAATATTGCACAATGGGGGAAACCCTGATGCAGCAACGCCACGTGTGGGAAGAAGCATT
TCGGTGTGTAAACCACTGTCGTGAGGGAATAATGTTGCGTTTCGGCGCAATTGAATGTACCTCGAAAGGAAGCACCGGCA
AACTTCGTGCCAGCAGCCGCGGTAATACGAGGGGTGCAAGCGTTGTTCGGAATCACTGGGCGTAAAGGGAGCGTAGGCGG
AGGAGCAAGCAGTCTGTACAATCCCGGGGCCTAACCCCGGCTCTGCAGACTGGACTGTTTCTCTTGGATAGTTCAGGGGC
AGGCGGAATTCCTGGTGTAGCGGTGGAATGCGTAGAGATCAGGAAGAACACCGATGGCGAAGGCAGCCTGCTGGGGACTT
ATCGACGCTGAGGCTCGAAAGTGCGGGTAGCAAACAGGATTAGATACCCTTGTAGTCC
>t0004622_III-7;size=9;
CCTACGGGGGGCTGCAGTAAGGGATATTGGGCAATGGGGGGAACCCTGACCCAGCCATGCCGCGTGAGGGAATGAGGCCC
TACGGGTCGTGAACCTCTTTTGCCTGGGGATAAACCGCCCCGCTGGACGGGGCGCTGCAGGTACCAGGCGAATAAGCATC
GGCTAACTCCGTGCCAGCAGCCGCGGTAATACGGAGGATGCGAGCGTTATCCGGATTCATTGGGTTTAAAGGGTGCGCAG
GCGGCGCGTTAAGTCAGCGGTGAAAGGCAGGGGCCCAACCCCGGCAGTGCCGTTGATACTGGCGCGCTGGAATGCGGTCG
AGGCGGGCGGAATGTGGCGTGTAGCGGTGAAATGCATAGATATGCCACAGAACTCCGATAGCGAAGGCAGCTCGCCAGGC
CTGCATTGACGCTCAGGCACGAAAGCGTGGGGATCGAACAGGATTAGATACCCGAGTAGTCC
>t0000109_III-7;size=9;
CCTACGGGCGGCTGCAGTGAGGAATATTGGTCAATGGGCGAGAGCCTGAACCAGCCAAGTAGCGTGAAGGAAGACTGCCC
TATGGGTTGTAAACTTCTTTTGTGCGGGGGTAAAGTGGTCCACGCGTGGTCCATTGCAAGTACCGTACGAATAAGCATCG
GCTAACTCCGTGCCAGCAGCCGCGGTAATACGGAGGATGCGAGCGTTATCCGGATTTATTGGGTTTAAAGGGAGCGTAGG
CGGGCGATTAAGTCAGCGGTTAAATAGTGTGGCTCAACCATGCCTTGCCGTTGATACTGGTTGTCTTGAGAGTACTAGAG
GTGGATGGAATTTAGGGTGTAGCGGTGAAATGCTTAGATATCCTAAAGAACTCCGATTGCGAAGGCAGTCCACTGGGGTA
CGTCTGACGCTGAAGCTCGAAAGTGCGGGTATCAAACAGGATTAGATACCCCAGTAGTCC
>t0009603_III-7;size=9;
CCTACGGGTGGCAGCAGTGGGGAATATTGGACAATGGGGGAAACCCTGATCCAGCGACGCCGCGTGAGTGAAGAAGTATT
TCGGTATGTAAAGCTCTATCAGCAAGGAAGAAAATGACGGTACTTGACTAAGAAGCTCCGGCTAAATACGTGCCAGCAGC
CGCGGTAATACGTATGGAGCAAGCGTTATCCGGATTTACTGGGTGTAAAGGGAGCGTAGACGGCAAAGCAAGTCTGAAGT
GAAATCCCGGGGCTCAACCCCGGAACTGCTTTGGAAACTGTTTAGCTAGAGTGCAGGAGAGGTAAGCGGAATTCCTAGTG
TAGCGGTGAAATGCGTAGATATTAGGAGGAACACCAGTGGCGAAGGCGGCTTACTGGACTGTAACTGACGTTGAGGCTCG
AAAGCGTGGGGAGCAAACAGGATTAGATACCCCAGTAGTCC
>t0009768_III-7;size=9;
CCTACGGGCGGCTGCAGTGAGGAATATTGGTCAATGGGCGGAAGCCTGAACCAGCCAAGTCGCGTGAAGGAAGAAGGTAT
TATGTATTGTAAACTTCTTTAGCAGCAGAGAAATAAGGGAGTCGTGACTCCTGATGCTAGTATGCTGAGAATAAGCATCG
GCTAACTCCGTGCCAGCAGCCGCGGTAATACGGAGGATGCGAGCGTTATCCGGATTTATTGGGTTTAAAGGGTGCGCAGG
CGGTCTTTTAAGTCAGTGGTCAAATCGTGGTGCTCAACGCCATCCCGCCATTGATACTGGGAGACTTGATTGCGGTTGAG
GTAGGCGGAATTCGTCGTGTAGCGGTGAAATGCATAGATATGACGAAGAACACCGATTGCGTAGGCAGCTTACCAAGCCG
TAAATGACGCTCATGCACGAAAGTGCGGGGATCGAACAGGATTAGATACCCCAGTAGTCC
>t0009647_III-7;size=9;
CCTACGGGTGGCTGCAGTGAGGAATATTGGTCAATGGGCGAGAGCCTGAACCAGCCATGTCGCGTGGAGGAATAAGGATC
TATGGTTCGTAAACTCCTTTTGCGGGGGGATAAAGTGCGGGACGTGTCCCGCTTTGCAGGTACCCCGCGAATAAGCATCG
GCTAACTCCGTGCCAGCAGCCGCGGTAATACGGAGGATGCGAGCGTTATCCGGATTTATTGGGTTTAAAGGGTGCGTAGG
CGGCCCCTTAAGTCGGCGGTGAAATTTCCGGGCTCAACCCGGTCACTGCCGTCGAAACTGGGGGGCTTGAGTGCGTTTGG
GGTGGCTGGAATGTGCGGTGTAGCGGTGAAATGCATAGATATCGCACAGAACGCCGATCGCGGAGGCAGGTCACCAAGCC
GCAACTGACGCTGAGGCACGAAAGCGCGGGGATCGAACAGGATTAGATACCCTTGTAGTCC
>t0023562_III-7;size=9;
CCTACGGGCGGCTGCAGTAGGGAATATTGCACAATGGGGGAAACCCTGATGCAGCAACGCCACGTGTGGGAAGAAGCATT
TCGGTGTGTAAACCACTGTCGTGAGGGAATAATGTTGCGTTTCGGCGCAATTGAATGTACCTCGAAAGGAAGCACCGGCA
AACTTCGTGCCAGCAGCCGCGGTAATACGAGGGGTGCAAGCGTTGTTCGGAATCACTGGGCGTAAAGGGAGCGTAGGCGG
AGGAGCAAGCAGTCTGTACAATCCCGGGGCCTAACCCCGGCTCTGCAGACTGGACTGTTTCTCTTGGATAGTTCAGGGGC
AGGCGGAATTCCTGGTGTAGCGGTGGAATGCGTAGAGATCAGGAAGAACACCGATGGCGAAGGCAGCCTGCTGGGGACTT
ATCGACGCTGAGGCTCGAAAGTGCGGGTAGCAAACAGGATTAGATACCCCGGTAGTCC
>t0005227_III-7;size=9;
CCTACGGGGGGCTGCAGTGAGGAATATTGGTCAATGGGCGGAAGCCTGAACCAGCCATGCCGCGTGCAGGAATGAGGCCC
TATGGGTCGTAAACTGCTTTTGCCGGGGAGCAATAAGGCATACGCGTATGCCGATGAGAGTACCCGGCGAATAAGCATCG
GCTAACTCCGTGCCAGCAGCCGCGGTAATACGGAGGATGCGAGCGTTATCCGGATTTATTGGGTTTAAAGGGTGCGTAGG
CTGTCCGTCAAGTCAGCGGTGAAATGCCGGGGCTCAACCCCGGAGCTGCCGTTGATACTGTCGGGCTTGAATACTGTTGC
CGTGGGAGGAATGAGTAGTGTAGCGGTGAAATGCATAGATATTACTCAGAACACCGATTGCGAAGGCATCTCACGAAGCA
GCGATTGACGCTGAGGCACGAAAGCGTGGGGATCAAACAGGATTAGATACCCCAGTAGTCC
>t0005203_III-7;size=9;
CCTACGGGTGGCAGCAGTAGGGAATATTGCACAATGGGGGAAACCCTGATGCAGCAACGCCACGTGTGGGAAGAAGCATT
TCGGTGTGTAAACCACTGTCGTGAGGGAATAATGTTGCGTTTCGGCGCAATTGAATGTACCTCGAAAGGAAGCACCGGCA
AACTTCGTGCCAGCAGCCGCGGTAATACGAGGGGTGCAAGCGTTGTTCGGAATCACTGGGCGTAAAGGGAGCGTAGGCGG
AGGAGCAAGCAGTCTGTACAATCCCGGGGCCTAACCCCGGCTCTGCAGACTGGACTGTTTCTCTTGGATAGTTCAGGGGC
AGGCGGAATTCCTGGTGTAGCGGTGGAATGCGTAGAGATCAGGAAGAACACCGATGGCGAAGGCAGCCTGCTGGGGACTT
ATCGACGCTGAGGCTCGAAAGTGCGGGTAGCAAACAGGATTAGATACCCCGGTAGTCC
>t0011266_III-7;size=9;
CCTACGGGGGGCAGCAGTGGGGAATATTGGACAATGGGGGAAACCCTGATCCAGCGACGCCGCGTGAGTGAAGAAGTATT
TCGGTATGTAAAGCTCTATCAGCAAGGAAGAAAATGACGGTACTTGACTAAGAAGCTCCGGCTAAATACGTGCCAGCAGC
CGCGGTAATACGTATGGAGCAAGCGTTATCCGGATTTACTGGGTGTAAAGGGAGCGTAGACGGCAAAGCAAGTCCGAAGT
GAAATCCCGGGGCTCAACCCCGGAACTGCTTTGGAAACTGTTTAGCTAGAGTGCAGGAGAGGTAAGCGGAATTCCTAGTG
TAGCGGTGAAATGCGTAGATATTAGGAGGAACACCAGTGGCGAAGGCGGCTTACTGGACTGTAACTGACGTTGAGGCTCG
AAAGCGTGGGGAGCAAACAGGATTAGATACCCTAGTAGTCC
>t0012959_III-7;size=9;
CCTACGGGAGGCTGCAGTGAGGAATATTGGTCAATGGGCGGAAGCCTGAACCAGCCAAGTCGCGTGAAGGAAGAAGGTAT
TATGTATTGTAAACTTCTTTAGCAGCAGAGAAATAAGGTGGACGTGTCCACTGATGCTAGTATGCTGAGAATAAGCATCG
GCTAACTCCGTGCCAGCAGCCGCGGTAATACGGAGGATGCGAGCGTTATCCGGATTTATTGGGTTTAAAGGGTGCGCAGG
CGGTCTTTTAAGTCAGTGGTCAAATCGTGGTGCTCAACGCCATCCCGCCATTGATACTGGGAGACTTGATTGCGGTTGAG
GTAGGCGGAATTCGTCGTGTAGCGGTGAAATGCATAGATATGACGAAGAACACCGATTGCGTAGGCAGCTTACCAAGCCG
TAAATGACGCTCATGCACGAAAGTGCGGGGATCGAACAGGATTAGATACCCTAGTAGTCC
>t0006355_III-7;size=9;
CCTACGGGCGGCAGCAGTGAGGAATATTGGTCAATGGGCGGAAGCCTGAACCAGCCAAGTCGCGTGAGGGAAGACGGCCC
TACGGGTTGTAAACCTCTTTTTCGGGGGAATAAAGTTCGCCACGCGTGGCGTTTTGCATGTACCCCGCGAATAAGGATCG
GCTAACTCCGTGCCAGCAGCCGCGGTAATACGGAGGATCCGAGTGTTATCCGGATTTATTGGGTTTAAAGGGTGCGTAGG
CGGGATGTCAAGTCAGTGGTGAAATGGTGCGGCTCAACCGTAGCATTGCCGTTGAAACTGGCGTCCTTGAGTGCGAATGA
GGTACGCGGAACGTGTCATGTAGCGGTGAAATGCATAGATATGACACAGAACACCGATTGCGAAGGCAGCGTACTGGGAC
GCGACTGACGCTGAGGCACGAAAGTGCGGGGATCGAACAGGATTAGATACCCTAGTAGTCC
>t0002125_III-7;size=9;
CCTACGGGGGGCTGCAGTGAGGAATATTGGTCAATGGGCGGAAGCCTGAACCAGCCAAGTCGCGTGAAGGAAGAAGGTAT
TATGTATTGTAAACTTCTTTAGCAGCAGAGAAATAAGGTGGACGTGTCCACTGATGCTAGTATGCTGAGAATAAGCATCG
GCTAACTCCGTGCCAGCAGCCGCGGTAATACGGAGGATGCGAGCGTTATCCGGATTTATTGGGTTTAAAGGGTGCGCAGG
CGGTCTTTTAAGTCAGTGGTCAAATCGTGGTGCTCAACGCCATCCCGCCATTGATACTGGGAGACTTGATTGCGGTTGAG
GTAGGCGGAATTCGTCGTGTAGCGGTGAAATGCATAGATATGACGAAGAACACCGATTGCGTAGGCAGCTTACCAAGCCG
TAAATGACGCTCATGCACGAAAGTGCGGGGATCGAACAGGATTAGATACCCCGGTAGTCC
>t0006015_III-7;size=9;
CCTACGGGAGGCAGCAGTGAGGAATATTGGTCAATGGGCGAGAGCCTGAACCAGCCATGTCGCGTGGAGGAATAAGGATC
TATGGTTCGTAAACTCCTTTTGCGGGGGGATAAAGTGCGGGACGTGTCCCGCTTTGCAGGTACCCCGCGAATAAGCATCG
GCTAACTCCGTGCCAGCAGCCGCGGTAATACGGAGGATGCGAGCGTTATCCGGATTTATTGGGTTTAAAGGGTGCGTAGG
CGGCCCCTTAAGTCGGCGGTGAAATTTCCGGGCTCAACCCGGTCACTGCCGTCGAAACTGGGGGGCTTGAGTGCGTTTGG
GGTGGCTGGAATGTGCGGTGTAGCGGTGAAATGCATAGATATCGCACAGAACGCCGATCGCGGAGGCAGGTCACCAAGCC
GCAACTGACGCTGAGGCACGAAAGCGCGGGGATCGAACAGGATTAGATACCCCGGTAGTCC
>t0004007_III-7;size=9;
CCTACGGGAGGCTGCAGTGAGGAATATTGGTCAATGGACGAAGGTCTGAACCAGCCAAGTAGCGTGAAGGATGACTGCCC
TATGGGTTGTAAACTTCTTTTGTGCGGGAATAACGGGCGCCACGTGTGGTGTTATGCATGTACCGTACGAATAAGGATCG
GCTAACTCCGTGCCAGCAGCCGCGGTAATACGGAGGATCCGAGCGTTATCCGGATTTATTGGGTTTAAAGGGAGCGTAGG
CGGGAGATCAAGTCAGTTGTGAAATGTACATGCTCAACATGTGCACTGCAGTTGAAACTGGTTTTCTTGAGTGCGTAAGA
GGCAGGCGGAATTCGTCGTGTAGCGGTGAAATGCTTAGATATGACGAAGAACTCCGATCGCGAAGGCAGCTTGCCGGGCC
GCAACTGACGCTGAAGCTCGAAGGTGCGGGTATCGAACAGGATTAGATACCCTAGTAGTCC
>t0006737_III-7;size=9;
CCTACGGGAGGCAGCAGTGGGGAATATTGGACAATGGGGGAAACCCTGATCCAGCGACGCCGCGTGAGTGAAGAAGTATT
TCGGTATGTAAAGCTCTATCAGCAAGGAAGAAAATGACGGTACTTGACTAAGAAGCTCCGGCTAAATACGTGCCAGCAGC
CGCGGTAATACGTATGGAGCAAGCGTTATCCGGATTTACTGGGTGTAAAGGGAGCGTAGACGGCCTAGCAAGTCTGAAGT
GAAAGCCCGGGGCTCAACCCCGGAACTGCTTTGGAAACTGTTAAGCTAGAGTACAGGAGAGGTAAGCGGAATTCCTAGTG
TAGCGGTGAAATGCGTAGATATTAGGAGGAACACCAGTGGCGAAGGCGGCTTACTGGACTGTAACTGACGTTGAGGCTCG
AAAGCGTGGGGAGCAAACAGGATTAGATACCCTAGTAGTCC
>t0004355_III-7;size=9;
CCTACGGGCGGCAGCAGTAGGGAATATTGGGCAATGGAGGCAACTCTGACCCAGCCATGCCGCGTGAAGGAAGACGGCCC
TATGGGTTGTAAACTTCTTTTATCGTAGAGTAAACCTGGCCACGTGTGGCCAGCTGAGAGTATACGAGGAATAAGTATCG
GCTAACTCCGTGCCAGCAGCCGCGGTAATACGGGGGATACGAGCGTTATCCGGATTTATTGGGTTTAAAGGGTGCGCAGG
CGGATCGGTAAGTCAGGGGTGAAAAGTTGGGGCTCAACTCCAATCGTGCCTTTGATACTGCCGGACTAGAGTGCGATAGA
CGTGGCCGGAATGTGATGTGTAGCGGTGAAATGCTTAGATATGTCACAGAACACCGATCGAGAAGTCAGGTCACGAGCTC
GCAACTGACGCTCAGGCACGAAAGCGTGGGGATCAAACAGGATTAGATACCCTTGTAGTCC
>t0047864_III-7;size=9;
CCTACGGGAGGCAGCAGTGAGGAATATTGGTCAATGGACGAAGGTCTGAACCAGCCAAGTAGCGTGAAGGATGACTGCCC
TATGGGTTGTAAACTTCTTTTGTGCGGGAATAACGGGCGCCACGTGTGGTGTTATGCATGTACCGTACGAATAAGGATCG
GCTAACTCCGTGCCAGCAGCCGCGGTAATACGGAGGATCCGAGCGTTATCCGGATTTATTGGGTTTAAAGGGAGCGTAGG
CGGGAGATCAAGTCAGTTGTGAAATGTACATGCTCAACATGTGCACTGCAGTTGAAACTGGTTTTCTTGAGTGCGTAAGA
GGCAGGCGGAATTCGTCGTGTAGCGGTGAAATGCTTAGATATGACGAAGAACTCCGATCGCGAAGGCAGCTTGCCGGGCC
GCAACTGACGCTGAAGCTCGAAGGTGCGGGTATCGAACAGGATTAGATACCCGAGTAGTCC
>t0008402_III-7;size=9;
CCTACGGGTGGCTGCAGTAGGGAATATTGCACAATGGGGGGAACCCTGATGCAGCAACGCCACGTGTGGGAAGAAGCATT
TCGGTGTGTAAACCACTGTCGTGAGGGAATAATGCTTGGTCTCGGCCAAGTTGAATGTACCTCGAAAGGAAGCACCGGCA
AACTTCGTGCCAGCAGCCGCGGTAATACGAGGGGTGCAAGCGTTGTTCGGAATCACTGGGCGTAAAGGGAGCGTAGGCGG
AGACGCAAGCAGTCTGTACAATACCGGGGCCCAACCCCGGACCTGCAGACTGGACTGTGTCTCTTGGATAGTTCAGGGGC
AGGCGGAATTCCTGGTGTAGCGGTGGAATGCGTAGAGATCAGGAAGAACACCGATGGCGAAGGCAGCCTGCTGGGGACTC
ATCGACGCTGAGGCTCGAAAGTGCGGGTAGCAAACAGGATTAGATACCCGTGTAGTCC
>t0011111_III-7;size=9;
CCTACGGGGGGCTGCAGTGGGGGATATTGCACAATGGGGGAAACCCTGATGCAGCGACGCCGCGTGAGTGATGAAGTATT
TCGGTATGTAAAGCTCTATCAGCAGGAAAGATAATGACGGTACCTGACTAAGAAGCACCGGCTAAATACGTGCCAGCAGC
CGCGGTAATACGTATGGTGCAAGCGTTATCCGGATTTACTGGGTGTAAAGGGAGCGCAGACGGCATGGCAAGCCAGATGT
GAAAGGCAGGGGCTCAACTCCTGGACTGCATTTGGAACTGTCAAGCTAGAGTATCGGAGAGGTAAGTGGAATTCCTAGTG
TAGCGGTGAAATGCGTAGATATTAGGAGGAACACCAGTGGCGAAGGCGGCTTACTGGACGATAACTGACGTTGAGGCTCG
AAAGCGTGGGGAGCAAACAGGATTAGATACCCTAGTAGTCC
>t0004679_III-7;size=9;
CCTACGGGCGGCTGCAGTGGGGAATATTGGACAATGGGGGAAACCCTGATCCAGCGACGCCGCGTGAGTGAAGAAGTATT
TCGGTATGTAAAGCTCTATCAGCAAGGAAGAAAATGACGGTACTTGACTAAGAAGCTCCGGCTAAATACGTGCCAGCAGC
CGCGGTAATACGTATGGAGCAAGCGTTATCCGGATTTACTGGGTGTAAAGGGAGCGTAGACGGCCTAGCAAGTCTGAAGT
GAAAGCCCGGGGCTCAACCCCGGAACTGCTTTGGAAACTGTTAAGCTAGAGTACAGGAGAGGTAAGCGGAATTCCTAGTG
TAGCGGTGAAATGCGTAGATATTAGGAGGAACACCAGTGGCGAAGGCGGCTTACTGGACTGTAACTGACGTTGAGGCTCG
AAAGCGTGGGGAGCAAACAGGATTAGATACCCTGGTAGTCC
>t0003988_III-7;size=9;
CCTACGGGGGGCTGCAGTGGGGAATATTGGACAATGGGGGAAACCCTGATCCAGCGACGCCGCGTGAGTGAAGAAGTATT
TCGGTATGTAAAGCTCTATCAGCAAGGAAGAAAATGACGGTACTTGACTAAGAAGCTCCGGCTAAATACGTGCCAGCAGC
CGCGGTAATACGTATGGAGCAAGCGTTATCCGGATTTACTGGGTGTAAAGGGAGCGTAGACGGCCTAGCAAGTCTGAAGT
GAAAGCCCGGGGCTCAACCCCGGAACTGCTTTGGAAACTGTTAAGCTAGAGTACAGGAGAGGTAAGCGGAATTCCTAGTG
TAGCGGTGAAATGCGTAGATATTAGGAGGAACACCAGTGGCGAAGGCGGCTTACTGGACTGTAACTGACGTTGAGGCTCG
AAAGCGTGGGGAGCAAACAGGATTAGATACCCTGGTAGTCC
>t0002261_III-7;size=9;
CCTACGGGCGGCTGCAGTGAGGAATATTGGTCAATGGACGAAGGTCTGAACCAGCCAAGTAGCGTGAAGGATGACTGCCC
TATGGGTTGTAAACTTCTTTTGTGCGGGAATAACGGGCGCCACGTGTGGTGTTATGCATGTACCGTACGAATAAGGATCG
GCTAACTCCGTGCCAGCAGCCGCGGTAATACGGAGGATCCGAGCGTTATCCGGATTTATTGGGTTTAAAGGGAGCGTAGG
CGGGAGATCAAGTCAGTTGTGAAATGTACATGCTCAACATGTGCACTGCAGTTGAAACTGGTTTTCTTGAGTGCGTAAGA
GGCAGGCGGAATTCGTCGTGTAGCGGTGAAATGCTTAGATATGACGAAGAACTCCGATCGCGAAGGCAGCTTGCCGGGCC
GCAACTGACGCTGAAGCTCGAAGGTGCGGGTATCGAACAGGATTAGATACCCTGGTAGTCC
>t0001130_III-7;size=9;
CCTACGGGAGGCTGCAGTGAGGAATATTGGTCAATGGGCGGAAGCCTGAACCAGCCATGTCGCGTGCAGGACTACGGCCC
TACGGGTCTTAAACTGCTTTTGATTGGGGATAAAGTGGGGGACGCGTCCCCTATTGCAGGTACCAATCGAATAAGGATCG
GCTAACTCCGTGCCAGCAGCCGCGGTAATACGGAGGATCCGAGCGTTATCCGGATTTATTGGGTTTAAAGGGTGCGTAGG
CGGGCTGTTAAGTCAGCGGTGAAACCCCCGGGCTCAACCCGGGGACTGCCATTGAAACTGGCGGCCTAGAGTACGTTGGG
AGTGCGCGGAATGTGTGGTGTAGCGGTGAAATGCATAGATATCACACAGAACACCGATCGCGAAGGCAGCGCACTACGCC
GCAACTGACGCTGAGGCACGAAGGCGCGGGGATCGAACAGGATTAGATACCCCGGTAGTCC
>t0001870_III-7;size=9;
CCTACGGGTGGCAGCAGTGAGGAATATTGGTCAATGGACGAGAGTCTGAACCAGCCAAGTAGCGTGCAGGATGACGGCCC
TATGGGTTGTAAACTGCTTTTGTACGGGAATAAAGTGACCTACGTGTAGGTTTTTGCATGTACCGTAAGAATAAGGACCG
GCTAATTCCGTGCCAGCAGCCGCGGTAATACGGAAGGTCCGGGCGTTATCCGGATTTATTGGGTTTAAAGGGAGCGTAGG
CCGTGCTTTAAGCGTGTTGTGAAATGTAGGCGCCCAACGTCTGCACTGCAGCGCGAACTGGAGCACTTGAGTACGCAGGA
AGTAGGCGGAATTCGTCGTGTAGCGGTGAAATGCTTAGATATGACGAAGAACTCCGATTGGGAAGCCAGCTTACTGTAGC
GCCACTGACGCTGATGCTCGAAAGCGTGGGTATCGAACAGGATTAGATACCCTAGTAGTCC
>t0011302_III-7;size=9;
CCTACGGGTGGCTGCAGTGAGGAATATTGGTCAATGGGCGGAAGCCTGAACCAGCCATGTCGCGTGCAGGACTACGGCCC
TACGGGTCTTAAACTGCTTTTGATTGGGGATAAAGTGGGGGACGCGTCCCCTATTGCAGGTACCAATCGAATAAGGATCG
GCTAACTCCGTGCCAGCAGCCGCGGTAATACGGAGGATCCGAGCGTTATCCGGATTTATTGGGTTTAAAGGGTGCGTAGG
CGGGCTGTTAAGTCAGCGGTGAAACCCCCGGGCTCAACCCGGGGACTGCCATTGAAACTGGCGGCCTAGAGTACGTTGGG
AGTGCGCGGAATGTGTGGTGTAGCGGTGAAATGCATAGATATCACACAGAACACCGATCGCGAAGGCAGCGCACTACGCC
GCAACTGACGCTGAGGCACGAAGGCGCGGGGATCGAACAGGATTAGATACCCCAGTAGTCC
>t0016213_III-7;size=9;
CCTACGGGGGGCTGCAGTGAGGAATATTGGTCAATGGGCGAGAGCCTGAACCAGCCATGTCGCGTGGAGGAATAAGGATC
TATGGTTCGTAAACTCCTTTTGCGGGGGGATAAAGTGCGGGACGTGTCCCGCTTTGCAGGTACCCCGCGAATAAGCATCG
GCTAACTCCGTGCCAGCAGCCGCGGTAATACGGAGGATGCGAGCGTTATCCGGATTTATTGGGTTTAAAGGGTGCGTAGG
CGGCCCCTTAAGTCGGCGGTGAAATTTCCGGGCTCAACCCGGTCACTGCCGTCGAAACTGGGGGGCTTGAGTGCGTTTGG
GGTGGCTGGAATGTGCGGTGTAGCGGTGAAATGCATAGATATCGCACAGAACGCCGATCGCGGAGGCAGGTCACCAAGCC
GCAACTGACGCTGAGGCACGAAAGCGCGGGGATCGAACAGGATTAGATACCCCGGTAGTCC
>t0015222_III-7;size=9;
CCTACGGGCGGCTGCAGTGAGGAATATTGGTCAATGGGCGGAAGCCTGAACCAGCCAAGTCGCGTGAAGGATGAAGGTAT
TATGTATTGTAAACTTCTTTAGCAGTGGAGTAATAAGGTGGTCGTGACCACTGATGCAAGTACACTGAGAATAAGGATCG
GCTAACTCCGTGCCAGCAGCCGCGGTAATACGGAGGATCCTAGCGTTATCCGGATTTATTGGGTTTAAAGGGTGCGCAGG
CGGCTTTTTAAGTCAGTGGTTAAATCGTGACGCTCAACGTCATCACGCCATTGATACTGGAGAGCTTGATTGCGGTCGAG
GTTTGCGGAATTCGTTGTGTAGCGGTGAAATGCATAGATATGACGAAGAACACCGATTGCGTAGGCAGCAGACCAGGCCG
TAAATGACGCTCATGCACGAAAGTGCGGGGATCGAACAGGATTAGATACCCCTGTAGTCC
>t0000153_III-7;size=9;
CCTACGGGTGGCAGCAGTGGGGAATATTGGACAATGGGGGAAACCCTGATCCAGCGACGCCGCGTGAGTGAAGAAGTATT
TCGGTATGTAAAGCTCTATCAGCAAGGAAGAAAATGACGGTACTTGACTAAGAAGCTCCGGCTAAATACGTGCCAGCAGC
CGCGGTAATACGTATGGAGCAAGCGTTATCCGGATTTACTGGGTGTAAAGGGAGCGTAGACGGCAAAGCAAGTCTGAAGT
GAAATCCCGGGGCTCAACCCCGGAACTGCTTTGGAAACTGTTTAGCTAGAGTGCAGGAGAGGTAAGCGGAATTCCTAGTG
TAGCGGTGAAATGCGTAGATATTAGGAGGAACACCAGTGGCGAAGGCGGCTTACTGGACTGTAACTGACGTTGAGGCTCG
AAAGCGTGGGGAGCAAACAGGATTAGATACCCGAGTAGTCC
>t0008981_III-7;size=9;
CCTACGGGGGGCTGCAGTGAGGAATATTGGTCAATGGACGGAAGTCTGAACCAGCCAAGTCGCGTGCGGGACGAAGGCCC
TACGGGTCGTAAACCGCTTTTGTACGGGAATAAAGTCACCCACGCGTGGGTGTTTGTAGGTACCGTAAGAATAAGGATCG
GCTAACTCCGTGCCAGCAGCCGCGGTAATACGGAGGATCCGAGCGTTATCCGGATTTATTGGGTTTAAAGGGTGCGCAGG
CGGGCTGCTAAGTCTCCGGTGAAATGTCAGGGCTCAACCTTGGCACTGCCGGAGATACTGGCGGCCTTGAGAGTGGCGGA
GGTTTCCGGAATGTGTGGTGTAGCGGTGAAATGCATAGATATCACACAGAACACCGATTGCGAAGGCAGGAGACCATACC
ATATCTGACGCTCAGGCACGAAAGCGTGGGGATCGAACAGGATTAGATACCCGGGTAGTCC
>t0001437_III-7;size=9;
CCTACGGGCGGCAGCAGTGAGGAATATTGGTCAATGGGCGAGAGCCTGAACCAGCCATGTCGCGTGGAGGAATAAGGATC
TATGGTTCGTAAACTCCTTTTGCGGGGGGATAAAGTGCGGGACGTGTCCCGCTTTGCAGGTACCCCGCGAATAAGCATCG
GCTAACTCCGTGCCAGCAGCCGCGGTAATACGGAGGATGCGAGCGTTATCCGGATTTATTGGGTTTAAAGGGTGCGTAGG
CGGCCCCTTAAGTCGGCGGTGAAATTTCCGGGCTCAACCCGGTCACTGCCGTCGAAACTGGGGGGCTTGAGTGCGTTTGG
GGTGGCTGGAATGTGCGGTGTAGCGGTGAAATGCATAGATATCGCACAGAACGCCGATCGCGGAGGCAGGTCACCAAGCC
GCAACTGACGCTGAGGCACGAAAGCGCGGGGATCGAACAGGATTAGATACCCCAGTAGTCC
>t0004853_III-7;size=9;
CCTACGGGGGGCTGCAGTGAGGAATATTGGTCAATGGGCGGAAGCCTGAACCAGCCATGTCGCGTGCAGGATTACGGCCC
TACGGGTCTTAAACTGCTTTTGATTGGGGATAAAGTGGGGGACGCGTCCCCTATTGCAGGTACCAATCGAATAAGGATCG
GCTAACTCCGTGCCAGCAGCCGCGGTAATACGGAGGATCCGAGCGTTATCCGGATTTATTGGGTTTAAAGGGTGCGTAGG
CGGGCTGTTAAGTCAGCGGTGAAACCCCCGGGCTCAACCCGGGGACTGCCATTGAAACTGGCGGCCTAGAGTACGTTGGG
AGTGCGCGGAATGTGTGGTGTAGCGGTGAAATGCATAGATATCACACAGAACACCGATCGCGAAGGCAGCGCACTACGCC
GCAACTGACGCTGAGGCACGAAGGCGCGGGGATCGAACAGGATTAGATACCCTGGTAGTCC
>t0002168_III-7;size=9;
CCTACGGGCGGCTGCAGTAGGGAATATTGCACAATGGGGGAAACCCTGATGCAGCAACGCCACGTGTGGGAAGAAGCATT
TCGGTGTGTAAACCACTGTCGTGAGGGAATAATGTTGCGTTTCGGCGCAATTGAATGTACCTCGAAAGGAAGCACCGGCA
AACTTCGTGCCAGCAGCCGCGGTAATACGAGGGGTGCAAGCGTTGTTCGGAATCACTGGGCGTAAAGGGAGCGTAGGCGG
AGGAGCAAGCAGTCTGTACAATCCCGGGGCCTAACCCCGGCTCTGCAGACTGGACTGTTTCTCTTGGATAGTTCAGGGGC
AGGCGGAATTCCTGGTGTAGCGGTGGAATGCGTAGAGATCAGGAAGAACACCGATGGCGAAGGCAGCCTGCTGGGGACTT
ATCGACGCTGAGGCTCGAAAGTGCGGGTAGCAAACAGGATTAGATACCCGTGTAGTCC
>t0014453_III-7;size=9;
CCTACGGGGGGCTGCAGTCGAGGATCATTTGCAATGGGCGAAAGCCTGACAATGCGACGCTGCGTGGAGGATGAAGGCCT
TCGGGTTGTAAACTCCTGTCATAAGGGAACAGGCGAGGGTACCTAATACGTACCTGAGTTGAGTGTACTTTAAGAGGAAG
CGACGGCTAACTCTGTGCCAGCAGCCGCGGTAATACAGAGGTCGCAAGCGTTGTTCGGATTTACTGGGCGTAAAGGGCGC
GTAGGCGGTTACGTGTGTGAGATGTGAAATCTCCGGGCTCAACCCGGAAAGTGCGTCTCAAACTGCGTGACTTGAGTCCG
GGAGAGGGAATCGGAATGCAGGGTGTAGCGGTGAAATGCGTTGATATCCTGCAGAACACCGGAGGCGAAGGCGGATTCCT
GGAACGGTACTGACGCTGAGGCGCGAAAGTCGGGGGAGCAAACAGGATTAGATACCCTGGTAGTCC
>t0001589_III-7;size=9;
CCTACGGGCGGCTGCAGTCGAGGATCATTTGCAATGGGCGAAAGCCTGACAATGCGACGCTGCGTGGAGGATGAAGGCCT
TCGGGTTGTAAACTCCTGTCATAAGGGAACAGGCGAGGGTACCTAATACGTACCTGAGTTGAGTGTACTTTAAGAGGAAG
CGACGGCTAACTCTGTGCCAGCAGCCGCGGTAATACAGAGGTCGCAAGCGTTGTTCGGATTTACTGGGCGTAAAGGGCGC
GTAGGCGGTTACGTGTGTGAGATGTGAAATCTCCGGGCTCAACCCGGAAAGTGCGTCTCAAACTGCGTGACTTGAGTCCG
GGAGAGGGAATCGGAATGCAGGGTGTAGCGGTGAAATGCGTTGATATCCTGCAGAACACCGGAGGCGAAGGCGGATTCCT
GGAACGGTACTGACGCTGAGGCGCGAAAGTCGGGGGAGCAAACAGGATTAGATACCCTAGTAGTCC
>t0001551_III-7;size=9;
CCTACGGGGGGCTGCAGTGAGGAATATTGGTCAATGGGCGGAAGCCTGAACCAGCCATGTCGCGTGCAGGATTACGGCCC
TACGGGTCTTAAACTGCTTTTGATTGGGGATAAAGTGGGGGACGCGTCCCCTATTGCAGGTACCAATCGAATAAGGATCG
GCTAACTCCGTGCCAGCAGCCGCGGTAATACGGAGGATCCGAGCGTTATCCGGATTTATTGGGTTTAAAGGGTGCGTAGG
CGGGCTGTTAAGTCAGCGGTGAAACCCCCGGGCTCAACCCGGGGACTGCCATTGAAACTGGCGGCCTAGAGTACGTTGGG
AGTGCGCGGAATGTGTGGTGTAGCGGTGAAATGCATAGATATCACACAGAACACCGATCGCGAAGGCAGCGCACTACGCC
GCAACTGACGCTGAGGCACGAAGGCGCGGGGATCGAACAGGATTAGATACCCGAGTAGTCC
>t0002694_III-7;size=9;
CCTACGGGGGGCTGCAGTAAGGGATATTGGGCAATGGGGGGAACCCTGACCCAGCCATGCCGCGTGAGGGAATGAGGCCC
TACGGGTCGTGAACCTCTTTTGCCTGGGGATAAACCGCCCCGCTGGACGGGGCGCTGCAGGTACCAGGCGAATAAGCATC
GGCTAACTCCGTGCCAGCAGCCGCGGTAATACGGAGGATGCGAGCGTTATCCGGATTCATTGGGTTTAAAGGGTGCGCAG
GCGGCGCGTTAAGTCAGCGGTGAAAGGCAGGGGCCCAACCCCGGCAGTGCCGTTGATACTGGCGCGCTGGAATGCGGTCG
AGGCGGGCGGAATGTGGCGTGTAGCGGTGAAATGCATAGATATGCCACAGAACTCCGATAGCGAAGGCAGCTCGCCAGGC
CTGCATTGACGCTCAGGCACGAAAGCGTGGGGATCGAACAGGATTAGATACCCCTGTAGTCC
>t0008844_III-7;size=9;
CCTACGGGGGGCAGCAGTGAGGAATATTGGTCAATGGGCGAGAGCCTGAACCAGCCATGTCGCGTGGAGGAATAAGGATC
TATGGTTCGTAAACTCCTTTTGCGGGGGGATAAAGTGCGGGACGTGTCCCGCTTTGCAGGTACCCCGCGAATAAGCATCG
GCTAACTCCGTGCCAGCAGCCGCGGTAATACGGAGGATGCGAGCGTTATCCGGATTTATTGGGTTTAAAGGGTGCGTAGG
CGGCCCCTTAAGTCGGCGGTGAAATTTCCGGGCTCAACCCGGTCACTGCCGTCGAAACTGGGGGGCTTGAGTGCGTTTGG
GGTGGCTGGAATGTGCGGTGTAGCGGTGAAATGCATAGATATCGCACAGAACGCCGATCGCGGAGGCAGGTCACCAAGCC
GCAACTGACGCTGAGGCACGAAAGCGCGGGGATCGAACAGGATTAGATACCCGAGTAGTCC
>t0019113_III-7;size=9;
CCTACGGGAGGCAGCAGTGAGGAATATTGGTCAATGGACGAGAGTCTGAACCAGCCAAGTAGCGTGCAGGATGACGGCCC
TATGGGTTGTAAACTGCTTTTGTACGGGAATAAAGTGACCTACGTGTAGGTTTTTGCATGTACCGTAAGAATAAGGACCG
GCTAATTCCGTGCCAGCAGCCGCGGTAATACGGAAGGTCCGGGCGTTATCCGGATTTATTGGGTTTAAAGGGAGCGTAGG
CCGTGCTTTAAGCGTGTTGTGAAATGTAGGCGCCCAACGTCTGCACTGCAGCGCGAACTGGAGCACTTGAGTACGCAGGA
AGTAGGCGGAATTCGTCGTGTAGCGGTGAAATGCTTAGATATGACGAAGAACTCCGATTGGGAAGCCAGCTTACTGTAGC
GCCACTGACGCTGATGCTCGAAAGCGTGGGTATCGAACAGGATTAGATACCCCTGTAGTCC
>t0000852_III-7;size=9;
CCTACGGGGGGCAGCAGTGGGGGATATTGCACAATGGGGGAAACCCTGATGCAGCGACGCCGCGTGAGTGAAGAAGTATT
TCGGTATGTAAAGCTCTATCAGCAGGAAAGATAATGACGGTACCTGACTAAGAAGCACCGGCTAAATACGTGCCAGCAGC
CGCGGTAATACGTATGGTGCAAGCGTTATCCGGATTTACTGGGTGTAAAGGGAGCGCAGACGGCATGGCAAGCCAGATGT
GAAAGGCAGGGGCTCAACTCCTGGACTGCATTTGGAACTGTCAAGCTAGAGTATCGGAGAGGTAAGTGGAATTCCTAGTG
TAGCGGTGAAATGCGTAGATATTAGGAGGAACACCAGTGGCGAAGGCGGCTTACTGGACGATAACTGACGTTGAGGCTCG
AAAGCGTGGGGAGCAAACAGGATTAGATACCCTAGTAGTCC
>t0004501_III-7;size=9;
CCTACGGGAGGCTGCAGTGGGGAATATTGGACAATGGGGGAAACCCTGATCCAGCGACGCCGCGTGAGTGAAGAAGTATT
TCGGTATGTAAAGCTCTATCAGCAAGGAAGAAAATGACGGTACTTGACTAAGAAGCTCCGGCTAAATACGTGCCAGCAGC
CGCGGTAATACGTATGGAGCAAGCGTTATCCGGATTTACTGGGTGTAAAGGGAGCGTAGACGGCAAAGCAAGTCCGAAGT
GAAATCCCGGGGCTCAACCCCGGAACTGCTTTGGAAACTGTTTAGCTAGAGTGCAGGAGAGGTAAGCGGAATTCCTAGTG
TAGCGGTGAAATGCGTAGATATTAGGAGGAACACCAGTGGCGAAGGCGGCTTACTGGACTGTAACTGACGTTGAGGCTCG
AAAGCGTGGGGAGCAAACAGGATTAGATACCCTTGTAGTCC
>t0018670_III-7;size=9;
CCTACGGGGGGCTGCAGTGGGGAATATTGGACAATGGGGGAAACCCTGATCCAGCGACGCCGCGTGAGTGAAGAAGTATT
TCGGTATGTAAAGCTCTATCAGCAAGGAAGAAAATGACGGTACTTGACTAAGAAGCTCCGGCTAAATACGTGCCAGCAGC
CGCGGTAATACGTATGGAGCAAGCGTTATCCGGATTTACTGGGTGTAAAGGGAGCGTAGACGGCAAAGCAAGTCCGAAGT
GAAATCCCGGGGCTCAACCCCGGAACTGCTTTGGAAACTGTTTAGCTAGAGTGCAGGAGAGGTAAGCGGAATTCCTAGTG
TAGCGGTGAAATGCGTAGATATTAGGAGGAACACCAGTGGCGAAGGCGGCTTACTGGACTGTAACTGACGTTGAGGCTCG
AAAGCGTGGGGAGCAAACAGGATTAGATACCCTGGTAGTCC
>t0013140_III-7;size=9;
CCTACGGGTGGCTGCAGTAGGGAATATTGGTCAATGGGGGAAACCCTGAACCAGCGACGCCGCGTGAGTGAAGAAGTATT
TCGGTATGTAAAGCTCTATCAGCAGGGACGATAATGACGGTACCTGACTAAGAAGCCCCGGCTAACTACGTGCCAGCAGC
CGCGGTAATACGTAGGGGGCAAGCGTTATCCGGATTTACTGGGTGTAAAGGGAGCGTAGGTGGCCATGCAAGTCAGATGT
GAAATCCCGGGGCTCAACCCCGGAGCTGCATTTGAAACTGCGTAGCTAGAGTGCAGGAGAGGTAAGCGGAATTCCTAGTG
TAGCGGTGAAATGCGTAGATATTAGGAGGAACACCAGTGGCGAAAGCGGCTTGCTGGACTGCAACTGACACTGAGGCTCG
AAAGCGTGGGGAGCAAACAGGATTAGATACCCGGGTAGTCC
>t0020623_III-7;size=9;
CCTACGGGTGGCTGCAGTAGGGAATATTGCACAATGGGGGAAACCCTGATGCAGCAACGCCACGTGTGGGAAGAAGCATT
TCGGTGTGTAAACCACTGTCGTGAGGGAATAATGTTGCGTTTCGGCGCAATTGAATGTACCTCGAAAGGAAGCACCGGCA
AACTTCGTGCCAGCAGCCGCGGTAATACGAGGGGTGCAAGCGTTGTTCGGAATCACTGGGCGTAAAGGGAGCGTAGGCGG
AGGAGCAAGCAGTCTGTACAATCCCGGGGCCTAACCCCGGCTCTGCAGACTGGACTGTTTCTCTTGGATAGTTCAGGGGC
AGGCGGAATTCCTGGTGTAGCGGTGGAATGCGTAGAGATCAGGAAGAACACCGATGGCGAAGGCAGCCTGCTGGGGACTT
ATCGACGCTGAGGCTCGAAAGTGCGGGTAGCAAACAGGATTAGATACCCGAGTAGTCC
>t0010580_III-7;size=9;
CCTACGGGAGGCAGCAGTGGGGAATATTGGACAATGGGGGAAACCCTGATCCAGCGACGCCGCGTGAGTGAAGAAGTATT
TCGGTATGTAAAGCTCTATCAGCAAGGAAGAAAATGACGGTACTTGACTAAGAAGCTCCGGCTAAATACGTGCCAGCAGC
CGCGGTAATACGTATGGAGCAAGCGTTATCCGGATTTACTGGGTGTAAAGGGAGCGTAGACGGCAAAGCAAGTCTGAAGT
GAAATCCCGGGGCTCAACCCCGGAACTGCTTTGGAAACTGTTTAGCTAGAGTGCAGGAGAGGTAAGCGGAATTCCTAGTG
TAGCGGTGAAATGCGTAGATATTAGGAGGAACACCAGTGGCGAAGGCGGCTTACTGGACTGTAACTGACGTTGAGGCTCG
AAAGCGTGGGGAGCAAACAGGATTAGATACCCTAGTAGTCC
>t0017167_III-7;size=9;
CCTACGGGCGGCTGCAGTGGGGAATCTTCCGCAATGGGCGAAAGCCTGACGGAGCAATGCCGCGTGAGTGAAGAAGGAAT
TCGTTCCGTAAAGCTCTTTTGTTTATGACGAATGTGCTGAGTGTGAATAATGCTTGGCAATGACGGTAGTAGACGAATAA
GCCACGGCTAACTACGTGCCAGCAGCCGCGGTAATACGTAGGTGGCGAGCGTTGTCCGGAATTATTGGGCGTAAAGAGCA
TGTAGGCGGTTTCCTAAGTCCGGAGTGAAAATGCGGGGCTCAACCCCGTATGGCTCTGGATACTGGGAGGCTTGAGTGCA
GGAGAGGAAAGGGGAATTCCCAGTGTAGCGGTGAAATGCGTAGATATTGGGAGGAACACCAGTGGCGAAGGCGCCTTTCT
GGACTGTGTCTGACGCTGAGATGCGAAAGCCAGGGTAGCGAACGGGATTAGATACCCCTGTAGTCC
>t0021935_III-7;size=9;
CCTACGGGTGGCTGCAGTCGAGGATCATTTGCAATGGGCGAAAGCCTGACAATGCGACGCTGCGTGGAGGATGAAGGCCT
TCGGGTTGTAAACTCCTGTCATAAGGGAACAGGCGAGGGTACCTAATACGTACCTGAGTTGAGTGTACTTTAAGAGGAAG
CGACGGCTAACTCTGTGCCAGCAGCCGCGGTAATACAGAGGTCGCAAGCGTTGTTCGGATTTACTGGGCGTAAAGGGCGC
GTAGGCGGTTACGTGTGTGAGATGTGAAATCTCCGGGCTCAACCCGGAAAGTGCGTCTCAAACTGCGTGACTTGAGTCCG
GGAGAGGGAATCGGAATGCAGGGTGTAGCGGTGAAATGCGTTGATATCCTGCAGAACACCGGAGGCGAAGGCGGATTCCT
GGAACGGTACTGACGCTGAGGCGCGAAAGTCGGGGGAGCAAACAGGATTAGATACCCGAGTAGTCC
>t0024328_III-7;size=9;
CCTACGGGGGGCTGCAGTGAGGAATATTGGTCAATGGGCGGAAGCCTGAACCAGCCATGTCGCGTGCAGGATTACGGCCC
TACGGGTCTTAAACTGCTTTTGATTGGGGATAAAGTGGGGGACGCGTCCCCTATTGCAGGTACCAATCGAATAAGGATCG
GCTAACTCCGTGCCAGCAGCCGCGGTAATACGGAGGATCCGAGCGTTATCCGGATTTATTGGGTTTAAAGGGTGCGTAGG
CGGGCTGTTAAGTCAGCGGTGAAACCCCCGGGCTCAACCCGGGGACTGCCATTGAAACTGGCGGCCTAGAGTACGTTGGG
AGTGCGCGGAATGTGTGGTGTAGCGGTGAAATGCATAGATATCACACAGAACACCGATCGCGAAGGCAGCGCACTACGCC
GCAACTGACGCTGAGGCACGAAGGCGCGGGGATCGAACAGGATTAGATACCCTAGTAGTCC
>t0014045_III-7;size=9;
CCTACGGGCGGCTGCAGTAAGGGATATTGGGCAATGGGGGGAACCCTGACCCAGCCATGCCGCGTGAGGGAATGAGGCCC
TACGGGTCGTGAACCTCTTTTGCCTGGGGATAAACCGCCCCGCTGGACGGGGCGCTGCAGGTACCAGGCGAATAAGCATC
GGCTAACTCCGTGCCAGCAGCCGCGGTAATACGGAGGATGCGAGCGTTATCCGGATTCATTGGGTTTAAAGGGTGCGCAG
GCGGCGCGTTAAGTCAGCGGTGAAAGGCAGGGGCCCAACCCCGGCAGTGCCGTTGATACTGGCGCGCTGGAATGCGGTCG
AGGCGGGCGGAATGTGGCGTGTAGCGGTGAAATGCATAGATATGCCACAGAACTCCGATAGCGAAGGCAGCTCGCCAGGC
CTGCATTGACGCTCAGGCACGAAAGCGTGGGGATCGAACAGGATTAGATACCCTAGTAGTCC
>t0001585_III-7;size=9;
CCTACGGGAGGCTGCAGTGGGGAATATTGGACAATGGGGGAAACCCTGATCCAGCGACGCCGCGTGAGTGAAGAAGTATT
TCGGTATGTAAAGCTCTATCAGCAAGGAAGAAAATGACGGTACTTGACTAAGAAGCTCCGGCTAAATACGTGCCAGCAGC
CGCGGTAATACGTATGGAGCAAGCGTTATCCGGATTTACTGGGTGTAAAGGGAGCGTAGACGGCCTAGCAAGTCTGAAGT
GAAAGCCCGGGGCTCAACCCCGGAACTGCTTTGGAAACTGTTAAGCTAGAGTACAGGAGAGGTAAGCGGAATTCCTAGTG
TAGCGGTGAAATGCGTAGATATTAGGAGGAACACCAGTGGCGAAGGCGGCTTACTGGACTGTAACTGACGTTGAGGCTCG
AAAGCGTGGGGAGCAAACAGGATTAGATACCCCAGTAGTCC
>t0012771_III-7;size=9;
CCTACGGGAGGCTGCAGTGGGGAATATTGGACAATGGGGGAAACCCTGATCCAGCGACGCCGCGTGAGTGAAGAAGTATT
TCGGTATGTAAAGCTCTATCAGCAAGGAAGAAAATGACGGTACTTGACTAAGAAGCTCCGGCTAAATACGTGCCAGCAGC
CGCGGTAATACGTATGGAGCAAGCGTTATCCGGATTTACTGGGTGTAAAGGGAGCGTAGACGGCAAAGCAAGTCTGAAGT
GAAATCCCGGGGCTCAACCCCGGAACTGCTTTGGAAACTGTTTAGCTAGAGTGCAGGAGAGGTAAGCGGAATTCCTAGTG
TAGCGGTGAAATGCGTAGATATTAGGAGGAACACCAGTGGCGAAGGCGGCTTACTGGACTGTAACTGACGTTGAGGCTCG
AAAGCGTGGGGAGCAAACAGGATTAGATACCCGAGTAGTCC
>t0015919_III-7;size=9;
CCTACGGGAGGCTGCAGTGAGGAATATTGGTCAATGGGCGGAAGCCTGAACCAGCCAAGTCGCGTGAGGGAAGACGGCCC
TACGGGTTGTAAACCTCTTTTTCGGGGGAATAAAGTTCGCCACGCGTGGCGTTTTGCATGTACCCCGCGAATAAGGATCG
GCTAACTCCGTGCCAGCAGCCGCGGTAATACGGAGGATCCGAGTGTTATCCGGATTTATTGGGTTTAAAGGGTGCGTAGG
CGGGATGTCAAGTCAGTGGTGAAATGGTGCGGCTCAACCGTAGCATTGCCGTTGAAACTGGCGTCCTTGAGTGCGAATGA
GGTACGCGGAACGTGTCATGTAGCGGTGAAATGCATAGATATGACACAGAACACCGATTGCGAAGGCAGCGTACTGGGAC
GCGACTGACGCTGAGGCACGAAAGTGCGGGGATCGAACAGGATTAGATACCCCTGTAGTCC
>t0003033_III-7;size=9;
CCTACGGGGGGCTGCAGTAGGGAATATTGCACAATGGGGGAAACCCTGATGCAGCAACGCCACGTGTGGGAAGAAGCATT
TCGGTGTGTAAACCACTGTCGTGAGGGAATAATGTTGCGTTTCGGCGCAATTGAATGTACCTCGAAAGGAAGCACCGGCA
AACTTCGTGCCAGCAGCCGCGGTAATACGAGGGGTGCAAGCGTTGTTCGGAATCACTGGGCGTAAAGGGAGCGTAGGCGG
AGGAGCAAGCAGTCTGTACAATCCCGGGGCCTAACCCCGGCTCTGCAGACTGGACTGTTTCTCTTGGATAGTTCAGGGGC
AGGCGGAATTCCTGGTGTAGCGGTGGAATGCGTAGAGATCAGGAAGAACACCGATGGCGAAGGCAGCCTGCTGGGGACTT
ATCGACGCTGAGGCTCGAAAGTGCGGGTAGCAAACAGGATTAGATACCCGTGTAGTCC
>t0016324_III-7;size=9;
CCTACGGGCGGCTGCAGTGAGGAATATTGGTCAATGGGCGGAAGCCTGAACCAGCCAAGTCGCGTGAAGGATGAAGGTAT
TATGTATTGTAAACTTCTTTAGCAGTGGAGTAATAAGGTGGTCGTGACCACTGATGCAAGTACACTGAGAATAAGGATCG
GCTAACTCCGTGCCAGCAGCCGCGGTAATACGGAGGATCCTAGCGTTATCCGGATTTATTGGGTTTAAAGGGTGCGCAGG
CGGCTTTTTAAGTCAGTGGTTAAATCGTGACGCTCAACGTCATCACGCCATTGATACTGGAGAGCTTGATTGCGGTCGAG
GTTTGCGGAATTCGTTGTGTAGCGGTGAAATGCATAGATATGACGAAGAACACCGATTGCGTAGGCAGCAGACCAGGCCG
TAAATGACGCTCATGCACGAAAGTGCGGGGATCGAACAGGATTAGATACCCCAGTAGTCC
>t0001184_III-7;size=9;
CCTACGGGCGGCAGCAGTGAGGAATATTGGTCAATGGACGGAAGTCTGAACCAGCCAAGTCGCGTGCGGGACGAAGGCCC
TACGGGTCGTAAACCGCTTTTGTACGGGAATAAAGTCACCCACGCGTGGGTGTTTGTAGGTACCGTAAGAATAAGGATCG
GCTAACTCCGTGCCAGCAGCCGCGGTAATACGGAGGATCCGAGCGTTATCCGGATTTATTGGGTTTAAAGGGTGCGCAGG
CGGGCTGCTAAGTCTCCGGTGAAATGTCAGGGCTCAACCTTGGCACTGCCGGAGATACTGGCGGCCTTGAGAGTGGCGGA
GGTTTCCGGAATGTGTGGTGTAGCGGTGAAATGCATAGATATCACACAGAACACCGATTGCGAAGGCAGGAGACCATACC
ATATCTGACGCTCAGGCACGAAAGCGTGGGGATCGAACAGGATTAGATACCCGAGTAGTCC
>t0004138_III-7;size=9;
CCTACGGGCGGCTGCAGTGGGGAATATTGGACAATGGGGGGAACCCTGATCCAGCGACGCCGCGTGAGTGAAGAAGTATT
TCGGTATGTAAAGCTCTATCAGCAGGGAAGATGATGACGGTACCTGACTAAGAAGCACCGGCTAAATACGTGCCAGCAGC
CGCGGTAATACGTATGGTGCAAGCGTTATCCGGATTTACTGGGTGTAAAGGGAGCGTAGGCGGCTATGCAAGTCAGGTGT
GAAAACCCGGGGCTCAACTCCGGGACTGCACTTGAAACTGCGAAGCTCGAGTACGGGAGAGGCAAGTGGAATTCCTAGTG
TAGCGGTGAAATGCGTAGATATTAGGAAGAACACCAGTGGCGAAGGCGACTTGCTGGACCGCAACTGACGCTGAGGCTCG
AAAGCGTGGGGAGCAAACAGGATTAGATACCCTAGTAGTCC
>t0021758_III-7;size=9;
CCTACGGGAGGCTGCAGTGGGGAATCTTCCGCAATGGGCGAAAGCCTGACGGAGCAATGCCGCGTGAGTGAAGAAGGAAT
TCGTTCCGTAAAGCTCTTTTGTTTATGACGAATGTGCTGAGTGTGAATAATGCTTGGCAATGACGGTAGTAGACGAATAA
GCCACGGCTAACTACGTGCCAGCAGCCGCGGTAATACGTAGGTGGCGAGCGTTGTCCGGAATTATTGGGCGTAAAGAGCA
TGTAGGCGGTTTCCTAAGTCCGGAGTGAAAATGCGGGGCTCAACCCCGTATGGCTCTGGATACTGGGAGGCTTGAGTGCA
GGAGAGGAAAGGGGAATTCCCAGTGTAGCGGTGAAATGCGTAGATATTGGGAGGAACACCAGTGGCGAAGGCGCCTTTCT
GGACTGTGTCTGACGCTGAGATGCGAAAGCCAGGGTAGCGAACGGGATTAGATACCCCAGTAGTCC
>t0022225_III-7;size=9;
CCTACGGGCGGCTGCAGTAGGGAATATTGGGCAATGGAGGCAACTCTGACCCAGCCATGCCGCGTGAAGGAAGACGGCCC
TATGGGTTGTAAACTTCTTTTATCGTAGAGTAAACCTGGCCACGTGTGGCCAGCTGAGAGTATACGAGGAATAAGTATCG
GCTAACTCCGTGCCAGCAGCCGCGGTAATACGGGGGATACGAGCGTTATCCGGATTTATTGGGTTTAAAGGGTGCGCAGG
CGGATCGGTAAGTCAGGGGTGAAAAGTTGGGGCTCAACTCCAATCGTGCCTTTGATACTGCCGGACTAGAGTGCGATAGA
CGTGGCCGGAATGTGATGTGTAGCGGTGAAATGCTTAGATATGTCACAGAACACCGATCGAGAAGTCAGGTCACGAGCTC
GCAACTGACGCTCAGGCACGAAAGCGTGGGGATCAAACAGGATTAGATACCCTTGTAGTCC
>t0016386_III-7;size=9;
CCTACGGGCGGCTGCAGTGAGGAATATTGGTCAATGGGCGGAAGCCTGAACCAGCCAAGTCGCGTGAAGGAAGAAGGTAT
TATGTATTGTAAACTTCTTTAGCAGCAGAGAAATAAGGGAGTCGTGACTCCTGATGCTAGTATGCTGAGAATAAGCATCG
GCTAACTCCGTGCCAGCAGCCGCGGTAATACGGAGGATGCGAGCGTTATCCGGATTTATTGGGTTTAAAGGGTGCGCAGG
CGGTCTTTTAAGTCAGTGGTCAAATCGTGGTGCTCAACGCCATCCCGCCATTGATACTGGGAGACTTGATTGCGGTTGAG
GTAGGCGGAATTCGTCGTGTAGCGGTGAAATGCATAGATATGACGAAGAACACCGATTGCGTAGGCAGCTTACCAAGCCG
TAAATGACGCTCATGCACGAAAGTGCGGGGATCGAACAGGATTAGATACCCGAGTAGTCC
>t0013397_III-7;size=9;
CCTACGGGGGGCAGCAGTAGGGAATATTGCACAATGGGGGAAACCCTGATGCAGCAACGCCACGTGTGGGAAGAAGCATT
TCGGTGTGTAAACCACTGTCGTGAGGGAATAATGTTGCGTTTCGGCGCAATTGAATGTACCTCGAAAGGAAGCACCGGCA
AACTTCGTGCCAGCAGCCGCGGTAATACGAGGGGTGCAAGCGTTGTTCGGAATCACTGGGCGTAAAGGGAGCGTAGGCGG
AGGAGCAAGCAGTCTGTACAATCCCGGGGCCTAACCCCGGCTCTGCAGACTGGACTGTTTCTCTTGGATAGTTCAGGGGC
AGGCGGAATTCCTGGTGTAGCGGTGGAATGCGTAGAGATCAGGAAGAACACCGATGGCGAAGGCAGCCTGCTGGGGACTT
ATCGACGCTGAGGCTCGAAAGTGCGGGTAGCAAACAGGATTAGATACCCGAGTAGTCC
>t0014108_III-7;size=9;
CCTACGGGAGGCTGCAGTGGGGAATATTGGACAATGGGGGAAACCCTGATCCAGCGACGCCGCGTGAGTGAAGAAGTATT
TCGGTATGTAAAGCTCTATCAGCAAGGAAGAAAATGACGGTACTTGACTAAGAAGCTCCGGCTAAATACGTGCCAGCAGC
CGCGGTAATACGTATGGAGCAAGCGTTATCCGGATTTACTGGGTGTAAAGGGAGCGTAGACGGCAAAGCAAGTCCGAAGT
GAAATCCCGGGGCTCAACCCCGGAACTGCTTTGGAAACTGTTTAGCTAGAGTGCAGGAGAGGTAAGCGGAATTCCTAGTG
TAGCGGTGAAATGCGTAGATATTAGGAGGAACACCAGTGGCGAAGGCGGCTTACTGGACTGTAACTGACGTTGAGGCTCG
AAAGCGTGGGGAGCAAACAGGATTAGATACCCTGGTAGTCC
>t0006823_III-7;size=9;
CCTACGGGGGGCAGCAGTGGGGAATATTGGACAATGGGGGAAACCCTGATCCAGCGACGCCGCGTGAGTGAAGAAGTATT
TCGGTATGTAAAGCTCTATCAGCAAGGAAGAAAATGACGGTACTTGACTAAGAAGCTCCGGCTAAATACGTGCCAGCAGC
CGCGGTAATACGTATGGAGCAAGCGTTATCCGGATTTACTGGGTGTAAAGGGAGCGTAGACGGCAAAGCAAGTCTGAAGT
GAAATCCCGGGGCTCAACCCCGGAACTGCTTTGGAAACTGTTTAGCTAGAGTGCAGGAGAGGTAAGCGGAATTCCTAGTG
TAGCGGTGAAATGCGTAGATATTAGGAGGAACACCAGTGGCGAAGGCGGCTTACTGGACTGTAACTGACGTTGAGGCTCG
AAAGCGTGGGGAGCAAACAGGATTAGATACCCGAGTAGTCC
>t0009537_III-7;size=9;
CCTACGGGCGGCTGCAGTGAGGAATATTGGTCAATGGGCGGAAGCCTGAACCAGCCAAGTCGCGTGAAGGAAGAAGGTAT
TATGTATTGTAAACTTCTTTAGCAGCAGAGAAATAAGGTGGACGTGTCCACTGATGCTAGTATGCTGAGAATAAGCATCG
GCTAACTCCGTGCCAGCAGCCGCGGTAATACGGAGGATGCGAGCGTTATCCGGATTTATTGGGTTTAAAGGGTGCGCAGG
CGGTCTTTTAAGTCAGTGGTCAAATCGTGGTGCTCAACGCCATCCCGCCATTGATACTGGGAGACTTGATTGCGGTTGAG
GTAGGCGGAATTCGTCGTGTAGCGGTGAAATGCATAGATATGACGAAGAACACCGATTGCGTAGGCAGCTTACCAAGCCG
TAAATGACGCTCATGCACGAAAGTGCGGGGATCGAACAGGATTAGATACCCCGGTAGTCC
>t0009450_III-7;size=9;
CCTACGGGTGGCTGCAGTGGGGAATATTGGACAATGGGGGAAACCCTGATCCAGCGACGCCGCGTGAGTGAAGAAGTATT
TCGGTATGTAAAGCTCTATCAGCAAGGAAGAAAATGACGGTACTTGACTAAGAAGCTCCGGCTAAATACGTGCCAGCAGC
CGCGGTAATACGTATGGAGCAAGCGTTATCCGGATTTACTGGGTGTAAAGGGAGCGTAGACGGCAAAGCAAGTCCGAAGT
GAAATCCCGGGGCTCAACCCCGGAACTGCTTTGGAAACTGTTTAGCTAGAGTGCAGGAGAGGTAAGCGGAATTCCTAGTG
TAGCGGTGAAATGCGTAGATATTAGGAGGAACACCAGTGGCGAAGGCGGCTTACTGGACTGTAACTGACGTTGAGGCTCG
AAAGCGTGGGGAGCAAACAGGATTAGATACCCTAGTAGTCC
>t0007280_III-7;size=9;
CCTACGGGTGGCAGCAGTGGGGAATATTGGACAATGGGGGAAACCCTGATCCAGCGACGCCGCGTGAGTGAAGAAGTATT
TCGGTATGTAAAGCTCTATCAGCAAGGAAGAAAATGACGGTACTTGACTAAGAAGCTCCGGCTAAATACGTGCCAGCAGC
CGCGGTAATACGTATGGAGCAAGCGTTATCCGGATTTACTGGGTGTAAAGGGAGCGTAGACGGCAAAGCAAGTCCGAAGT
GAAATCCCGGGGCTCAACCCCGGAACTGCTTTGGAAACTGTTTAGCTAGAGTGCAGGAGAGGTAAGCGGAATTCCTAGTG
TAGCGGTGAAATGCGTAGATATTAGGAGGAACACCAGTGGCGAAGGCGGCTTACTGGACTGTAACTGACGTTGAGGCTCG
AAAGCGTGGGGAGCAAACAGGATTAGATACCCGAGTAGTCC
>t0003381_III-7;size=9;
CCTACGGGTGGCTGCAGTAGGGAATATTGCACAATGGGGGAAACCCTGATGCAGCAACGCCACGTGTGGGAAGAAGCATT
TCGGTGTGTAAACCACTGTCGTGAGGGAATAATGTTGCGTTTCGGCGCAATTGAATGTACCTCGAAAGGAAGCACCGGCA
AACTTCGTGCCAGCAGCCGCGGTAATACGAGGGGTGCAAGCGTTGTTCGGAATCACTGGGCGTAAAGGGAGCGTAGGCGG
AGGAGCAAGCAGTCTGTACAATCCCGGGGCCTAACCCCGGCTCTGCAGACTGGACTGTTTCTCTTGGATAGTTCAGGGGC
AGGCGGAATTCCTGGTGTAGCGGTGGAATGCGTAGAGATCAGGAAGAACACCGATGGCGAAGGCAGCCTGCTGGGGACTT
ATCGACGCTGAGGCTCGAAAGTGCGGGTAGCAAACAGGATTAGATACCCTGGTAGTCC
>t0023537_III-7;size=9;
CCTACGGGGGGCTGCAGTGAGGAATATTGGTCAATGGACGGAAGTCTGAACCAGCCAAGTCGCGTGCGGGAGGAAGGCCC
TACGGGTCGTAAACCGCTTTTGTACGGGAATAAAGTCACCCACGTGTGGGTGTTTGTAGGTACCGTAAGAATAAGGATCG
GCTAACTCCGTGCCAGCAGCCGCGGTAATACGGAGGATCCGAGCGTTATCCGGATTTATTGGGTTTAAAGGGTGCGCAGG
CGGGCTGCTAAGTCTCCGGTGAAATGTCAGGGCTCAACCTTGGCACTGCCGGAGATACTGGCGGCCTTGAGAGTGGCGGA
GGTTTCCGGAATGTGTGGTGTAGCGGTGAAATGCATAGATATCACACAGAACACCGATTGCGAAGGCAGGAGACCATACC
ATATCTGACGCTCAGGCACGAAAGCGTGGGGATCGAACAGGATTAGATACCCGTGTAGTCC
>t0011613_III-7;size=9;
CCTACGGGCGGCTGCAGTGAGGAATATTGGTCAATGGGCGAGAGCCTGAACCAGCCATGTCGCGTGGAGGAATAAGGATC
TATGGTTCGTAAACTCCTTTTGCGGGGGGATAAAGTGCGGGACGTGTCCCGCTTTGCAGGTACCCCGCGAATAAGCATCG
GCTAACTCCGTGCCAGCAGCCGCGGTAATACGGAGGATGCGAGCGTTATCCGGATTTATTGGGTTTAAAGGGTGCGTAGG
CGGCCCCTTAAGTCGGCGGTGAAATTTCCGGGCTCAACCCGGTCACTGCCGTCGAAACTGGGGGGCTTGAGTGCGTTTGG
GGTGGCTGGAATGTGCGGTGTAGCGGTGAAATGCATAGATATCGCACAGAACGCCGATCGCGGAGGCAGGTCACCAAGCC
GCAACTGACGCTGAGGCACGAAAGCGCGGGGATCGAACAGGATTAGATACCCGGGTAGTCC
>t0010009_III-7;size=9;
CCTACGGGAGGCAGCAGTGAGGAATATTGGTCAATGGACGGAAGTCTGAACCAGCCAAGTCGCGTGCGGGACGAAGGCCC
TACGGGTCGTAAACCGCTTTTGTACGGGAATAAAGTCACCCACGCGTGGGTGTTTGTAGGTACCGTAAGAATAAGGATCG
GCTAACTCCGTGCCAGCAGCCGCGGTAATACGGAGGATCCGAGCGTTATCCGGATTTATTGGGTTTAAAGGGTGCGCAGG
CGGGCTGCTAAGTCTCCGGTGAAATGTCAGGGCTCAACCTTGGCACTGCCGGAGATACTGGCGGCCTTGAGAGTGGCGGA
GGTTTCCGGAATGTGTGGTGTAGCGGTGAAATGCATAGATATCACACAGAACACCGATTGCGAAGGCAGGAGACCATACC
ATATCTGACGCTCAGGCACGAAAGCGTGGGGATCGAACAGGATTAGATACCCTGGTAGTCC
>t0022243_III-7;size=9;
CCTACGGGGGGCAGCAGTAGGGAATATTGCACAATGGGGGAAACCCTGATGCAGCAACGCCACGTGTGGGAAGAAGCATT
TCGGTGTGTAAACCACTGTCGTGAGGGAATAATGTTGCGTTTCGGCGCAATTGAATGTACCTCGAAAGGAAGCACCGGCA
AACTTCGTGCCAGCAGCCGCGGTAATACGAGGGGTGCAAGCGTTGTTCGGAATCACTGGGCGTAAAGGGAGCGTAGGCGG
AGGAGCAAGCAGTCTGTACAATCCCGGGGCCTAACCCCGGCTCTGCAGACTGGACTGTTTCTCTTGGATAGTTCAGGGGC
AGGCGGAATTCCTGGTGTAGCGGTGGAATGCGTAGAGATCAGGAAGAACACCGATGGCGAAGGCAGCCTGCTGGGGACTT
ATCGACGCTGAGGCTCGAAAGTGCGGGTAGCAAACAGGATTAGATACCCCAGTAGTCC
>t0003304_III-7;size=8;
CCTACGGGAGGCAGCAGTGGGGAATATTGGACAATGGGGGAAACCCTGATCCAGCGACGCCGCGTGAGTGAAGAAGTATT
TCGGTATGTAAAGCTCTATCAGCAAGGAAGAAAATGACGGTACTTGACTAAGAAGCTCCGGCTAAATACGTGCCAGCAGC
CGCGGTAATACGTATGGAGCAAGCGTTATCCGGATTTACTGGGTGTAAAGGGAGCGTAGACGGCAAAGCAAGTCTGAAGT
GAAATCCCGGGGCTCAACCCCGGAACTGCTTTGGAAACTGTTTAGCTAGAGTGCAGGAGAGGTAAGCGGAATTCCTAGTG
TAGCGGTGAAATGCGTAGATATTAGGAGGAACACCAGTGGCGAAGGCGGCTTACTGGACTGTAACTGACGTTGAGGCTCG
AAAGCGTGGGGAGCAAACAGGATTAGATACCCCAGTAGTCC
>t0003742_III-7;size=8;
CCTACGGGAGGCAGCAGTGGGGAATATTGGACAATGGGGGAAACCCTGATCCAGCGACGCCGCGTGAGTGAAGAAGTATT
TCGGTATGTAAAGCTCTATCAGCAAGGAAGAAAATGACGGTACTTGACTAAGAAGCCCCGGCTAACTACGTGCCAGCAGC
CGCGGTAATACGTAGGGGGCAAGCGTTATCCGGATTTACTGGGTGTAAAGGGAGCGTAGACGGCAAAGCAAGTCTGAAGT
GAAAGCCCCGGGCTCAACCCGGGAACTGCTTTGGAAACTGTTTAGCTAGAGTGCAGGAGAGGTAAGTGGAATTCCTAGTG
TAGCGGTGAAATGCGTAGATATTAGGAGGAACACCAGTGGCGAAGGCGGCTTACTGGACTGTAACTGACGTTGAGGCTCG
AAAGCGTGGGGAGCAAACAGGATTAGATACCCCAGTAGTCC
>t0002739_III-7;size=8;
CCTACGGGCGGCTGCAGTGGGGAATCTTCCGCAATGGGCGAAAGCCTGACGGAGCAATGCCGCGTGAGTGAAGAAGGAAT
TCGTTCCGTAAAGCTCTTTTGTTTATGACGAATGTGCTGAGTGTGAATAATGCTTGGCAATGACGGTAGTAGACGAATAA
GCCACGGCTAACTACGTGCCAGCAGCCGCGGTAATACGTAGGTGGCGAGCGTTGTCCGGAATTATTGGGCGTAAAGAGCA
TGTAGGCGGTTTCCTAAGTCCGGAGTGAAAATGCGGGGCTCAACCCCGTATGGCTCTGGATACTGGGAGGCTTGAGTGCA
GGAGAGGAAAGGGGAATTCCCAGTGTAGCGGTGAAATGCGTAGATATTGGGAGGAACACCAGTGGCGAAGGCGCCTTTCT
GGACTGTGTCTGACGCTGAGATGCGAAAGCCAGGGTAGCGAACGGGATTAGATACCCCAGTAGTCC
>t0008288_III-7;size=8;
CCTACGGGGGGCTGCAGTGGGGAATATTGGACAATGGGGGAAACCCTGATCCAGCGACGCCGCGTGAGTGAAGAAGTATT
TCGGTATGTAAAGCTCTATCAGCAAGGAAGAAAATGACGGTACTTGACTAAGAAGCTCCGGCTAAATACGTGCCAGCAGC
CGCGGTAATACGTATGGAGCAAGCGTTATCCGGATTTACTGGGTGTAAAGGGAGCGTAGACGGCCTAGCAAGTCTGAAGT
GAAAGCCCGGGGCTCAACCCCGGAACTGCTTTGGAAACTGTTAAGCTAGAGTACAGGAGAGGTAAGCGGAATTCCTAGTG
TAGCGGTGAAATGCGTAGATATTAGGAGGAACACCAGTGGCGAAGGCGGCTTACTGGACTGTAACTGACGTTGAGGCTCG
AAAGCGTGGGGAGCAAACAGGATTAGATACCCCTGTAGTCC
>t0008411_III-7;size=8;
CCTACGGGCGGCAGCAGTGAGGAATATTGGTCAATGGACGGAAGTCTGAACCAGCCAAGTCGCGTGCGGGACGAAGGCCC
TACGGGTCGTAAACCGCTTTTGTACGGGAATAAAGTCACCCACGCGTGGGTGTTTGTAGGTACCGTAAGAATAAGGATCG
GCTAACTCCGTGCCAGCAGCCGCGGTAATACGGAGGATCCGAGCGTTATCCGGATTTATTGGGTTTAAAGGGTGCGCAGG
CGGGCTGCTAAGTCTCCGGTGAAATGTCAGGGCTCAACCTTGGCACTGCCGGAGATACTGGCGGCCTTGAGAGTGGCGGA
GGTTTCCGGAATGTGTGGTGTAGCGGTGAAATGCATAGATATCACACAGAACACCGATTGCGAAGGCAGGAGACCATACC
ATATCTGACGCTCAGGCACGAAAGCGTGGGGATCGAACAGGATTAGATACCCCGGTAGTCC
>t0005082_III-7;size=8;
CCTACGGGGGGCAGCAGTGAGGAATATTGGTCAATGGACGGAAGTCTGAACCAGCCAAGTCGCGTGCGGGACGAAGGCCC
TACGGGTCGTAAACCGCTTTTGTACGGGAATAAAGTCACCCACGCGTGGGTGTTTGTAGGTACCGTAAGAATAAGGATCG
GCTAACTCCGTGCCAGCAGCCGCGGTAATACGGAGGATCCGAGCGTTATCCGGATTTATTGGGTTTAAAGGGTGCGCAGG
CGGGCTGCTAAGTCTCCGGTGAAATGTCAGGGCTCAACCTTGGCACTGCCGGAGATACTGGCGGCCTTGAGAGTGGCGGA
GGTTTCCGGAATGTGTGGTGTAGCGGTGAAATGCATAGATATCACACAGAACACCGATTGCGAAGGCAGGAGACCATACC
ATATCTGACGCTCAGGCACGAAAGCGTGGGGATCGAACAGGATTAGATACCCCGGTAGTCC
>t0002268_III-7;size=8;
CCTACGGGCGGCTGCAGTGGGGAATATTGCACAATGGGGGAAACCCTGATGCAGCGACGCCGCGTGAGTGAAGAAGTATT
TCGGTATGTAAAGCTCTATCAGCAGGAAAGAAAATGACGGTACCTGACTAAGAAGCCCCGGCTAACTACGTGCCAGCAGC
CGCGGTAATACGTAGGGGGCAAGCGTTATCCGGATTTACTGGGTGTAAAGGGAGCGTAGACGGCTTTGCAAGTCTGAAGT
GAAAGCCCGGGGCTCAACCCCGGAACTGCTTTGGAAACTGTAGAGCTAGAGTGCAGGAGAGGTAAGTGGAATTCCTAGTG
TAGCGGTGAAATGCGTAGATATTAGGAGGAACACCAGTGGCGAAGGCGGCTTACTGGACTGTAACTGACGTTGAGGCTCG
AAGGCGTGGGGAGCAAACAGGATTAGATACCCTAGTAGTCC
>t0007242_III-7;size=8;
CCTACGGGCGGCTGCAGTGAGGAATATTGGTCAATGGACGAGAGTCTGAACCAGCCAAGTAGCGTGCAGGATGACGGCCC
TATGGGTTGTAAACTGCTTTTGTACGGGAATAAAGTGACCTACGTGTAGGTTTTTGCATGTACCGTAAGAATAAGGACCG
GCTAATTCCGTGCCAGCAGCCGCGGTAATACGGAAGGTCCGGGCGTTATCCGGATTTATTGGGTTTAAAGGGAGCGTAGG
CCGTGCTTTAAGCGTGTTGTGAAATGTAGGCGCCCAACGTCTGCACTGCAGCGCGAACTGGAGCACTTGAGTACGCAGGA
AGTAGGCGGAATTCGTCGTGTAGCGGTGAAATGCTTAGATATGACGAAGAACTCCGATTGGGAAGCCAGCTTACTGTAGC
GCCACTGACGCTGATGCTCGAAAGCGTGGGTATCGAACAGGATTAGATACCCGGGTAGTCC
>t0002813_III-7;size=8;
CCTACGGGAGGCTGCAGTGAGGAATATTGGTCAATGGGCGGAAGCCTGAACCAGCCAAGTCGCGTGAAGGAAGAAGGTAT
TATGTATTGTAAACTTCTTTAGCAGCAGAGAAATAAGGGAGTCGTGACTCCTGATGCTAGTATGCTGAGAATAAGCATCG
GCTAACTCCGTGCCAGCAGCCGCGGTAATACGGAGGATGCGAGCGTTATCCGGATTTATTGGGTTTAAAGGGTGCGCAGG
CGGTCTTTTAAGTCAGTGGTCAAATCGTGGTGCTCAACGCCATCCCGCCATTGATACTGGGAGACTTGATTGCGGTTGAG
GTAGGCGGAATTCGTCGTGTAGCGGTGAAATGCATAGATATGACGAAGAACACCGATTGCGTAGGCAGCTTACCAAGCCG
TAAATGACGCTCATGCACGAAAGTGCGGGGATCGAACAGGATTAGATACCCTAGTAGTCC
>t0008886_III-7;size=8;
CCTACGGGGGGCTGCAGTGAGGAATATTGGTCAATGGGCGGAAGCCTGAACCAGCCAAGTCGCGTGAAGGATGAAGGTAT
TATGTATTGTAAACTTCTTTAGCAGTGGAGTAATAAGGTGGTCGTGACCACTGATGCAAGTACACTGAGAATAAGGATCG
GCTAACTCCGTGCCAGCAGCCGCGGTAATACGGAGGATCCGAGCGTTATCCGGATTTATTGGGTTTAAAGGGTGCGCAGG
CGGCTTTTTAAGTCAGTGGTTAAATCGTGACGCTCAACGTCATCACGCCATTGATACTGGAGAGCTTGATTGCGGTCGAG
GTTTGCGGAATTCGTTGTGTAGCGGTGAAATGCATAGATATGACGAAGAACACCGATTGCGTAGGCAGCAGACCAGGCCG
TAAATGACGCTCATGCACGAAAGTGCGGGGATCGAACAGGATTAGATACCCTGGTAGTCC
>t0006558_III-7;size=8;
CCTACGGGGGGCAGCAGTAGGGAATATTGCACAATGGGGGAAACCCTGATGCAGCAACGCCACGTGTGGGAAGAAGCATT
TCGGTGTGTAAACCACTGTCGTGAGGGAATAATGTTGCGTTTCGGCGCAATTGAATGTACCTCGAAAGGAAGCACCGGCA
AACTTCGTGCCAGCAGCCGCGGTAATACGAGGGGTGCAAGCGTTGTTCGGAATCACTGGGCGTAAAGGGAGCGTAGGCGG
AGGAGCAAGCAGTCTGTACAATCCCGGGGCCTAACCCCGGCTCTGCAGACTGGACTGTTTCTCTTGGATAGTTCAGGGGC
AGGCGGAATTCCTGGTGTAGCGGTGGAATGCGTAGAGATCAGGAAGAACACCGATGGCGAAGGCAGCCTGCTGGGGACTT
ATCGACGCTGAGGCTCGAAAGTGCGGGTAGCAAACAGGATTAGATACCCGTGTAGTCC
>t0012919_III-7;size=8;
CCTACGGGCGGCTGCAGTGAGGAATATTGGTCAATGGACGAAGGTCTGAACCAGCCAAGTAGCGTGAAGGATGACTGCCC
TATGGGTTGTAAACTTCTTTTGTGCGGGAATAACGGGCGCCACGTGTGGTGTTATGCATGTACCGTACGAATAAGGATCG
GCTAACTCCGTGCCAGCAGCCGCGGTAATACGGAGGATCCGAGCGTTATCCGGATTTATTGGGTTTAAAGGGAGCGTAGG
CGGGAGATCAAGTCAGTTGTGAAATGTACATGCTCAACATGTGCACTGCAGTTGAAACTGGTTTTCTTGAGTGCGTAAGA
GGCAGGCGGAATTCGTCGTGTAGCGGTGAAATGCTTAGATATGACGAAGAACTCCGATCGCGAAGGCAGCTTGCCGGGCC
GCAACTGACGCTGAAGCTCGAAGGTGCGGGTATCGAACAGGATTAGATACCCGAGTAGTCC
>t0016332_III-7;size=8;
CCTACGGGCGGCAGCAGTGAGGAATATTGGTCAATGGGCGGAAGCCTGAACCAGCCAAGTCGCGTGAGGGAAGACGGCCC
TACGGGTTGTAAACCTCTTTTTCGGGGGAATAAAGTTCGCCACGCGTGGCGTTTTGCATGTACCCCGCGAATAAGGATCG
GCTAACTCCGTGCCAGCAGCCGCGGTAATACGGAGGATCCGAGTGTTATCCGGATTTATTGGGTTTAAAGGGTGCGTAGG
CGGGATGTCAAGTCAGTGGTGAAATGGTGCGGCTCAACCGTAGCATTGCCGTTGAAACTGGCGTCCTTGAGTGCGAATGA
GGTACGCGGAACGTGTCATGTAGCGGTGAAATGCATAGATATGACACAGAACACCGATTGCGAAGGCAGCGTACTGGGAC
GCGACTGACGCTGAGGCACGAAAGTGCGGGGATCGAACAGGATTAGATACCCGTGTAGTCC
>t0006749_III-7;size=8;
CCTACGGGGGGCTGCAGTGAGGAATATTGGTCAATGGACGGAAGTCTGAACCAGCCAAGTAGCGTGCAGGATGACGGCCC
TATGGGTTGTAAACTGCTTTTATATGGGGATAAAGTGGAGCACGTGTGCTCTTTTGCAGGTACCATATGAATAAGGACCG
GCTAATTCCGTGCCAGCAGCCGCGGTAATACGGAAGGTCCGGGCGTTATCCGGATTTATTGGGTTTAAAGGGAGCGTAGG
CCGGATTTTAAGCGTGTTGTGAAATGTAGATGCTCAACATCTGAATTGCAGCGCGAACTGGAGTCCTTGAGTGCGCAGGA
AGTTGGCGGAATTCGTCGTGTAGCGGTGAAATGCTTAGATATGACGAAGAACTCCGATTGCGAAGGCAGCTGACTGTAGC
GTAACTGACGCTGAAGCTCGAAAGTGCGGGTATCGAACAGGATTAGATACCCTAGTAGTCC
>t0011186_III-7;size=8;
CCTACGGGAGGCTGCAGTGGGGAATATTGGACAATGGGGGAAACCCTGATCCAGCGACGCCGCGTGAGTGAAGAAGTATT
TCGGTATGTAAAGCTCTATCAGCAAGGAAGAAAATGACGGTACTTGACTAAGAAGCTCCGGCTAAATACGTGCCAGCAGC
CGCGGTAATACGTATGGAGCAAGCGTTATCCGGATTTACTGGGTGTAAAGGGAGCGTAGACGGCAAAGCAAGTCCGAAGT
GAAATCCCGGGGCTCAACCCCGGAACTGCTTTGGAAACTGTTTAGCTAGAGTGCAGGAGAGGTAAGCGGAATTCCTAGTG
TAGCGGTGAAATGCGTAGATATTAGGAGGAACACCAGTGGCGAAGGCGGCTTACTGGACTGTAACTGACGTTGAGGCTCG
AAAGCGTGGGGAGCAAACAGGATTAGATACCCGTGTAGTCC
>t0006135_III-7;size=8;
CCTACGGGAGGCTGCAGTGGGGAATATTGGACAATGGGGGGAACCCTGATCCAGCGACGCCGCGTGAGTGAAGAAGTATT
TCGGTATGTAAAGCTCTATCAGCAGGGAAGATGATGACGGTACCTGACTAAGAAGCACCGGCTAAATACGTGCCAGCAGC
CGCGGTAATACGTATGGTGCAAGCGTTATCCGGATTTACTGGGTGTAAAGGGAGCGTAGGCGGCTATGCAAGTCAGGTGT
GAAAACCCGGGGCTCAACTCCGGGACTGCACTTGAAACTGCGAAGCTCGAGTACGGGAGAGGCAAGTGGAATTCCTAGTG
TAGCGGTGAAATGCGTAGATATTAGGAAGAACACCAGTGGCGAAGGCGACTTGCTGGACCGCAACTGACGCTGAGGCTCG
AAAGCGTGGGGAGCAAACAGGATTAGATACCCGAGTAGTCC
>t0007390_III-7;size=8;
CCTACGGGAGGCTGCAGTGGGGGATATTGCACAATGGGCGAAAGCCTGATGCAGCGACGCCGCGTGAGGGAAGACGGTTT
TCGGATTGTAAACCTCTGTCTTCGGGGACGAAAAAGGACGGTACCCGAGGAGGAAGCCACGGCTAACTACGTGCCAGCAG
CCGCGGTAATACGTAGGTGGCAAGCGTTGTCCGGAATTACTGGGTGTAAAGGGAGAGTAGGCGGGACTGCAAGTCCGTTG
TTAAATCTATCGGCTCAACCGGTAGCTGCGGCGGAAACTGTAGTTCTTGAGTGAAGTAGAGGCAGGCGGAATTCCTAGTG
TAGCGGTGAAATGCGTAGATATTAGGAGGAACACCAGTGGCGAAGGCGGCCTGCTGGGCTTTAACTGACGCTGAGGCTCG
AAAGTGTGGGGAGCAAACAGGATTAGATACCCCAGTAGTCC
>t0004558_III-7;size=8;
CCTACGGGGGGCTGCAGTGGGGAATATTGGACAATGGGGGAAACCCTGATCCAGCGACGCCGCGTGAGTGAAGAAGTATT
TCGGTATGTAAAGCTCTATCAGCAAGGAAGAAAATGACGGTACTTGACTAAGAAGCCCCGGCTAACTACGTGCCAGCAGC
CGCGGTAATACGTAGGGGGCAAGCGTTATCCGGATTTACTGGGTGTAAAGGGAGCGTAGACGGCAAAGCAAGTCTGAAGT
GAAAGCCCCGGGCTCAACCCGGGAACTGCTTTGGAAACTGTTTAGCTAGAGTGCAGGAGAGGTAAGTGGAATTCCTAGTG
TAGCGGTGAAATGCGTAGATATTAGGAGGAACACCAGTGGCGAAGGCGGCTTACTGGACTGTAACTGACGTTGAGGCTCG
AAAGCGTGGGGAGCAAACAGGATTAGATACCCCAGTAGTCC
>t0012768_III-7;size=8;
CCTACGGGGGGCAGCAGTGGGGAATATTGGACAATGGGGGAAACCCTGATCCAGCGACGCCGCGTGAGTGAAGAAGTATT
TCGGTATGTAAAGCTCTATCAGCAAGGAAGAAAATGACGGTACTTGACTAAGAAGCTCCGGCTAAATACGTGCCAGCAGC
CGCGGTAATACGTATGGAGCAAGCGTTATCCGGATTTACTGGGTGTAAAGGGAGCGTAGACGGCCTAGCAAGTCTGAAGT
GAAAGCCCGGGGCTCAACCCCGGAACTGCTTTGGAAACTGTTAAGCTAGAGTACAGGAGAGGTAAGCGGAATTCCTAGTG
TAGCGGTGAAATGCGTAGATATTAGGAGGAACACCAGTGGCGAAGGCGGCTTACTGGACTGTAACTGACGTTGAGGCTCG
AAAGCGTGGGGAGCAAACAGGATTAGATACCCTTGTAGTCC
>t0004504_III-7;size=8;
CCTACGGGGGGCTGCAGTAAGGGATATTGGGCAATGGGGGGTACCCTGACCCAGCCATGCCGCGTGAGGGAATGAGGCCC
TACGGGTCGTGAACCTCTTTTGCACGGGGATAACGGCGTCCACGGGATGGGCGCGTGCAGGTACCGTGCGAATAAGCATC
GGCTAACTCCGTGCCAGCAGCCGCGGTAATACGGAGGATGCGAGCGTTATCCGGATTCATTGGGTTTAAAGGGTGCGCAG
GCGGCCCGACAAGTCAGCGGTGAAATCCGGGGGCCCAACCCCCGAAGTGCCGTTGATACTGCCGGGCTGGAATGCGGTCG
AGGCGGGCGGAATGTGGCGTGTAGCGGTGAAATGCGTAGATATGCCACAGAACCCCGATAGCGAAGGCAGCTCGCCAGGC
CTGCATTGACGCTCGGGCACGAAAGCGTGGGGATCGAACAGGATTAGATACCCCAGTAGTCC
>t0007988_III-7;size=8;
CCTACGGGCGGCAGCAGTGAGGAATATTGGTCAATGGGCGGAAGCCTGAACCAGCCAAGTCGCGTGAGGGAAGACGGCCC
TACGGGTTGTAAACCTCTTTTTCGGGGGAATAAAGTTCGCCACGCGTGGCGTTTTGCATGTACCCCGCGAATAAGGATCG
GCTAACTCCGTGCCAGCAGCCGCGGTAATACGGAGGATCCGAGTGTTATCCGGATTTATTGGGTTTAAAGGGTGCGTAGG
CGGGATGTCAAGTCAGTGGTGAAATGGTGCGGCTCAACCGTAGCATTGCCGTTGAAACTGGCGTCCTTGAGTGCGAATGA
GGTACGCGGAACGTGTCATGTAGCGGTGAAATGCATAGATATGACACAGAACACCGATTGCGAAGGCAGCGTACTGGGAC
GCGACTGACGCTGAGGCACGAAAGTGCGGGGATCGAACAGGATTAGATACCCTTGTAGTCC
>t0012321_III-7;size=8;
CCTACGGGCGGCAGCAGTGGGGAATATTGGACAATGGGGGAAACCCTGATCCAGCGACGCCGCGTGAGTGAAGAAGTATT
TCGGTATGTAAAGCTCTATCAGCAAGGAAGAAAATGACGGTACTTGACTAAGAAGCTCCGGCTAAATACGTGCCAGCAGC
CGCGGTAATACGTATGGAGCAAGCGTTATCCGGATTTACTGGGTGTAAAGGGAGCGTAGACGGCAAAGCAAGTCTGAAGT
GAAATCCCGGGGCTCAACCCCGGAACTGCTTTGGAAACTGTTTAGCTAGAGTGCAGGAGAGGTAAGCGGAATTCCTAGTG
TAGCGGTGAAATGCGTAGATATTAGGAGGAACACCAGTGGCGAAGGCGGCTTACTGGACTGTAACTGACGTTGAGGCTCG
AAAGCGTGGGGAGCAAACAGGATTAGATACCCGTGTAGTCC
>t0012241_III-7;size=8;
CCTACGGGCGGCTGCAGTGAGGAATATTGGTCAATGGACGGAAGTCTGAACCAGCCAAGTCGCGTGCGGGAGGAAGGCCC
TACGGGTCGTAAACCGCTTTTGTACGGGAATAAAGTCACCCACGTGTGGGTGTTTGTAGGTACCGTAAGAATAAGGATCG
GCTAACTCCGTGCCAGCAGCCGCGGTAATACGGAGGATCCGAGCGTTATCCGGATTTATTGGGTTTAAAGGGTGCGCAGG
CGGGCTGCTAAGTCTCCGGTGAAATGTCAGGGCTCAACCTTGGCACTGCCGGAGATACTGGCGGCCTTGAGAGTGGCGGA
GGTTTCCGGAATGTGTGGTGTAGCGGTGAAATGCATAGATATCACACAGAACACCGATTGCGAAGGCAGGAGACCATACC
ATATCTGACGCTCAGGCACGAAAGCGTGGGGATCGAACAGGATTAGATACCCTGGTAGTCC
>t0007479_III-7;size=8;
CCTACGGGTGGCTGCAGTGGGGAATATTGGACAATGGGGGAAACCCTGATCCAGCGACGCCGCGTGAGTGAAGAAGTATT
TCGGTATGTAAAGCTCTATCAGCAAGGAAGAAAATGACGGTACTTGACTAAGAAGCTCCGGCTAAATACGTGCCAGCAGC
CGCGGTAATACGTATGGAGCAAGCGTTATCCGGATTTACTGGGTGTAAAGGGAGCGTAGACGGCCTAGCAAGTCTGAAGT
GAAAGCCCGGGGCTCAACCCCGGAACTGCTTTGGAAACTGTTAAGCTAGAGTACAGGAGAGGTAAGCGGAATTCCTAGTG
TAGCGGTGAAATGCGTAGATATTAGGAGGAACACCAGTGGCGAAGGCGGCTTACTGGACTGTAACTGACGTTGAGGCTCG
AAAGCGTGGGGAGCAAACAGGATTAGATACCCTGGTAGTCC
>t0010818_III-7;size=8;
CCTACGGGGGGCTGCAGTGGGGAATATTGGACAATGGGGGGAACCCTGATCCAGCGACGCCGCGTGAGTGAAGAAGTATT
TCGGTATGTAAAGCTCTATCAGCAGGGAAGATGATGACGGTACCTGACTAAGAAGCACCGGCTAAATACGTGCCAGCAGC
CGCGGTAATACGTATGGTGCAAGCGTTATCCGGATTTACTGGGTGTAAAGGGAGCGTAGGCGGCTATGCAAGTCAGGTGT
GAAAACCCGGGGCTCAACTCCGGGACTGCACTTGAAACTGCGAAGCTCGAGTACGGGAGAGGCAAGTGGAATTCCTAGTG
TAGCGGTGAAATGCGTAGATATTAGGAAGAACACCAGTGGCGAAGGCGACTTGCTGGACCGCAACTGACGCTGAGGCTCG
AAAGCGTGGGGAGCAAACAGGATTAGATACCCTAGTAGTCC
>t0006037_III-7;size=8;
CCTACGGGGGGCAGCAGTGAGGAATATTGGTCAATGGACGAAGGTCTGAACCAGCCAAGTAGCGTGAAGGATGACTGCCC
TATGGGTTGTAAACTTCTTTTGTGCGGGAATAACGGGCGCCACGTGTGGTGTTATGCATGTACCGTACGAATAAGGATCG
GCTAACTCCGTGCCAGCAGCCGCGGTAATACGGAGGATCCGAGCGTTATCCGGATTTATTGGGTTTAAAGGGAGCGTAGG
CGGGAGATCAAGTCAGTTGTGAAATGTACATGCTCAACATGTGCACTGCAGTTGAAACTGGTTTTCTTGAGTGCGTAAGA
GGCAGGCGGAATTCGTCGTGTAGCGGTGAAATGCTTAGATATGACGAAGAACTCCGATCGCGAAGGCAGCTTGCCGGGCC
GCAACTGACGCTGAAGCTCGAAGGTGCGGGTATCGAACAGGATTAGATACCCTTGTAGTCC
>t0006244_III-7;size=8;
CCTACGGGCGGCAGCAGTGAGGAATATTGGTCAATGGACGAGAGTCTGAACCAGCCAAGTAGCGTGCAGGATGACGGCCC
TATGGGTTGTAAACTGCTTTTGTACGGGAATAAAGTGACCTACGTGTAGGTTTTTGCATGTACCGTAAGAATAAGGACCG
GCTAATTCCGTGCCAGCAGCCGCGGTAATACGGAAGGTCCGGGCGTTATCCGGATTTATTGGGTTTAAAGGGAGCGTAGG
CCGTGCTTTAAGCGTGTTGTGAAATGTAGGCGCCCAACGTCTGCACTGCAGCGCGAACTGGAGCACTTGAGTACGCAGGA
AGTAGGCGGAATTCGTCGTGTAGCGGTGAAATGCTTAGATATGACGAAGAACTCCGATTGGGAAGCCAGCTTACTGTAGC
GCCACTGACGCTGATGCTCGAAAGCGTGGGTATCGAACAGGATTAGATACCCTGGTAGTCC
>t0037252_III-7;size=8;
CCTACGGGGGGCTGCAGTGAGGAATATTGGTCAATGGGCGGAAGCCTGAACCAGCCAAGTCGCGTGAAGGAAGAAGGTAT
TATGTATTGTAAACTTCTTTAGCAGCAGAGAAATAAGGGAGTCGTGACTCCTGATGCTAGTATGCTGAGAATAAGCATCG
GCTAACTCCGTGCCAGCAGCCGCGGTAATACGGAGGATGCGAGCGTTATCCGGATTTATTGGGTTTAAAGGGTGCGCAGG
CGGTCTTTTAAGTCAGTGGTCAAATCGTGGTGCTCAACGCCATCCCGCCATTGATACTGGGAGACTTGATTGCGGTTGAG
GTAGGCGGAATTCGTCGTGTAGCGGTGAAATGCATAGATATGACGAAGAACACCGATTGCGTAGGCAGCTTACCAAGCCG
TAAATGACGCTCATGCACGAAAGTGCGGGGATCGAACAGGATTAGATACCCGGGTAGTCC
>t0000199_III-7;size=8;
CCTACGGGCGGCAGCAGTGAGGAATATTGGTCAATGGACGGAAGTCTGAACCAGCCAAGTCGCGTGCGGGACGAAGGCCC
TACGGGTCGTAAACCGCTTTTGTACGGGAATAAAGTCACCCACGCGTGGGTGTTTGTAGGTACCGTAAGAATAAGGATCG
GCTAACTCCGTGCCAGCAGCCGCGGTAATACGGAGGATCCGAGCGTTATCCGGATTTATTGGGTTTAAAGGGTGCGCAGG
CGGGCTGCTAAGTCTCCGGTGAAATGTCAGGGCTCAACCTTGGCACTGCCGGAGATACTGGCGGCCTTGAGAGTGGCGGA
GGTTTCCGGAATGTGTGGTGTAGCGGTGAAATGCATAGATATCACACAGAACACCGATTGCGAAGGCAGGAGACCATACC
ATATCTGACGCTCAGGCACGAAAGCGTGGGGATCGAACAGGATTAGATACCCGGGTAGTCC
>t0030025_III-7;size=8;
CCTACGGGGGGCTGCAGTGGGGAATATTGCACAATGGGCGAAAGCCTGATGCAGCGACGCCGCGTGAGTGAAGAAGTATC
TCGGTATGTAAAGCTCTATCAGCAGGGAAGAAAATGACGGTACCTGACTAAGAAGCCCCGGCTAACTACGTGCCAGCAGC
CGCGGTAATACGTAGGGGGCAAGCGTTATCCGGATTTACTGGGTGTAAAGGGAGCGTAGACGGTTTGGCAAGTCTGAAGT
GAAATGCGGGGGCTCAACTCCTGAACTGCTTTGGAAACTGTCGAACTAGAGTGCAGGAGAGGTAAGTGGAATTCCTAGTG
TAGCGGTGAAATGCGTAGATATTAGGAGGAACACCAGTGGCGAAGGCGGCTTACTGGACTGTAACTGACGTTGAGGCTCG
AAAGCGTGGGGAGCAAACAGGATTAGATACCCCAGTAGTCC
>t0000008_III-7;size=8;
CCTACGGGAGGCTGCAGTGAGGAATATTGGTCAATGGGCGGAAGCCTGAACCAGCCATGTCGCGTGCAGGACTACGGCCC
TACGGGTCTTAAACTGCTTTTGATTGGGGATAAAGTGGGGGACGCGTCCCCTATTGCAGGTACCAATCGAATAAGGATCG
GCTAACTCCGTGCCAGCAGCCGCGGTAATACGGAGGATCCGAGCGTTATCCGGATTTATTGGGTTTAAAGGGTGCGTAGG
CGGGCTGTTAAGTCAGCGGTGAAACCCCCGGGCTCAACCCGGGGACTGCCATTGAAACTGGCGGCCTAGAGTACGTTGGG
AGTGCGCGGAATGTGTGGTGTAGCGGTGAAATGCATAGATATCACACAGAACACCGATCGCGAAGGCAGCGCACTACGCC
GCAACTGACGCTGAGGCACGAAGGCGCGGGGATCGAACAGGATTAGATACCCTTGTAGTCC
>t0048772_III-7;size=8;
CCTACGGGCGGCAGCAGTGGGGAATATTGGACAATGGGGGAAACCCTGATCCAGCGACGCCGCGTGAGTGAAGAAGTATT
TCGGTATGTAAAGCTCTATCAGCAAGGAAGAAAATGACGGTACTTGACTAAGAAGCTCCGGCTAAATACGTGCCAGCAGC
CGCGGTAATACGTATGGAGCAAGCGTTATCCGGATTTACTGGGTGTAAAGGGAGCGTAGACGGCAAAGCAAGTCTGAAGT
GAAATCCCGGGGCTCAACCCCGGAACTGCTTTGGAAACTGTTTAGCTAGAGTGCAGGAGAGGTAAGCGGAATTCCTAGTG
TAGCGGTGAAATGCGTAGATATTAGGAGGAACACCAGTGGCGAAGGCGGCTTACTGGACTGTAACTGACGTTGAGGCTCG
AAAGCGTGGGGAGCAAACAGGATTAGATACCCCTGTAGTCC
>t0000143_III-7;size=8;
CCTACGGGGGGCAGCAGTGAGGAATATTGGTCAATGGGCGAGAGCCTGAACCAGCCATGTCGCGTGGAGGAATAAGGATC
TATGGTTCGTAAACTCCTTTTGCGGGGGGATAAAGTGCGGGACGTGTCCCGCTTTGCAGGTACCCCGCGAATAAGCATCG
GCTAACTCCGTGCCAGCAGCCGCGGTAATACGGAGGATGCGAGCGTTATCCGGATTTATTGGGTTTAAAGGGTGCGTAGG
CGGCCCCTTAAGTCGGCGGTGAAATTTCCGGGCTCAACCCGGTCACTGCCGTCGAAACTGGGGGGCTTGAGTGCGTTTGG
GGTGGCTGGAATGTGCGGTGTAGCGGTGAAATGCATAGATATCGCACAGAACGCCGATCGCGGAGGCAGGTCACCAAGCC
GCAACTGACGCTGAGGCACGAAAGCGCGGGGATCGAACAGGATTAGATACCCGGGTAGTCC
>t0021350_III-7;size=8;
CCTACGGGAGGCTGCAGTGGGGAATATTGGACAATGGGGGAAACCCTGATCCAGCGACGCCGCGTGAGTGAAGAAGTATT
TCGGTATGTAAAGCTCTATCAGCAAGGAAGAAAATGACGGTACTTGACTAAGAAGCTCCGGCTAAATACGTGCCAGCAGC
CGCGGTAATACGTATGGAGCAAGCGTTATCCGGATTTACTGGGTGTAAAGGGAGCGTAGACGGCCTAGCAAGTCTGAAGT
GAAAGCCCGGGGCTCAACCCCGGAACTGCTTTGGAAACTGTTAAGCTAGAGTACAGGAGAGGTAAGCGGAATTCCTAGTG
TAGCGGTGAAATGCGTAGATATTAGGAGGAACACCAGTGGCGAAGGCGGCTTACTGGACTGTAACTGACGTTGAGGCTCG
AAAGCGTGGGGAGCAAACAGGATTAGATACCCTAGTAGTCC
>t0000358_III-7;size=8;
CCTACGGGGGGCAGCAGTGAGGAATATTGGTCAATGGGCGGAAGCCTGAACCAGCCATGTCGCGTGCAGGACTACGGCCC
TACGGGTCTTAAACTGCTTTTGATTGGGGATAAAGTGGGGGACGCGTCCCCTATTGCAGGTACCAATCGAATAAGGATCG
GCTAACTCCGTGCCAGCAGCCGCGGTAATACGGAGGATCCGAGCGTTATCCGGATTTATTGGGTTTAAAGGGTGCGTAGG
CGGGCTGTTAAGTCAGCGGTGAAACCCCCGGGCTCAACCCGGGGACTGCCATTGAAACTGGCGGCCTAGAGTACGTTGGG
AGTGCGCGGAATGTGTGGTGTAGCGGTGAAATGCATAGATATCACACAGAACACCGATCGCGAAGGCAGCGCACTACGCC
GCAACTGACGCTGAGGCACGAAGGCGCGGGGATCGAACAGGATTAGATACCCCTGTAGTCC
>t0015733_III-7;size=8;
CCTACGGGGGGCAGCAGTGGGGAATATTGGACAATGGGGGAAACCCTGATCCAGCGACGCCGCGTGAGTGAAGAAGTATT
TCGGTATGTAAAGCTCTATCAGCAAGGAAGAAAATGACGGTACTTGACTAAGAAGCTCCGGCTAAATACGTGCCAGCAGC
CGCGGTAATACGTATGGAGCAAGCGTTATCCGGATTTACTGGGTGTAAAGGGAGCGTAGACGGCCTAGCAAGTCTGAAGT
GAAAGCCCGGGGCTCAACCCCGGAACTGCTTTGGAAACTGTTAAGCTAGAGTACAGGAGAGGTAAGCGGAATTCCTAGTG
TAGCGGTGAAATGCGTAGATATTAGGAGGAACACCAGTGGCGAAGGCGGCTTACTGGACTGTAACTGACGTTGAGGCTCG
AAAGCGTGGGGAGCAAACAGGATTAGATACCCCAGTAGTCC
>t0000336_III-7;size=8;
CCTACGGGCGGCAGCAGTGAGGAATATTGGTCAATGGGCGGAAGCCTGAACCAGCCATGTCGCGTGCAGGACTACGGCCC
TACGGGTCTTAAACTGCTTTTGATTGGGGATAAAGTGGGGGACGCGTCCCCTATTGCAGGTACCAATCGAATAAGGATCG
GCTAACTCCGTGCCAGCAGCCGCGGTAATACGGAGGATCCGAGCGTTATCCGGATTTATTGGGTTTAAAGGGTGCGTAGG
CGGGCTGTTAAGTCAGCGGTGAAACCCCCGGGCTCAACCCGGGGACTGCCATTGAAACTGGCGGCCTAGAGTACGTTGGG
AGTGCGCGGAATGTGTGGTGTAGCGGTGAAATGCATAGATATCACACAGAACACCGATCGCGAAGGCAGCGCACTACGCC
GCAACTGACGCTGAGGCACGAAGGCGCGGGGATCGAACAGGATTAGATACCCTAGTAGTCC
>t0019038_III-7;size=8;
CCTACGGGCGGCTGCAGTGAGGAATATTGGTCAATGGGCGGAAGCCTGAACCAGCCATGTCGCGTGCAGGATTACGGCCC
TACGGGTCTTAAACTGCTTTTGATTGGGGATAAAGTGGGGGACGCGTCCCCTATTGCAGGTACCAATCGAATAAGGATCG
GCTAACTCCGTGCCAGCAGCCGCGGTAATACGGAGGATCCGAGCGTTATCCGGATTTATTGGGTTTAAAGGGTGCGTAGG
CGGGCTGTTAAGTCAGCGGTGAAACCCCCGGGCTCAACCCGGGGACTGCCATTGAAACTGGCGGCCTAGAGTACGTTGGG
AGTGCGCGGAATGTGTGGTGTAGCGGTGAAATGCATAGATATCACACAGAACACCGATCGCGAAGGCAGCGCACTACGCC
GCAACTGACGCTGAGGCACGAAGGCGCGGGGATCGAACAGGATTAGATACCCCAGTAGTCC
>t0020102_III-7;size=8;
CCTACGGGCGGCTGCAGTAGGGAATATTGGACAATGGGGGAAACCCTGATCCAGCGACGCCGCGTGAGTGAAGAAATATT
TCGGTATGTAAAGCTCTATCAGCAGGGAAGAAAATGACGGTACCTGACTAAGAAGCACCGGCTAAATACGTGCCAGCAGC
CGCGGTAATACGTATGGTGCAAGCGTTATTCGGATTTACTGGGTGTAAAGGGAGCGTAGACGGCATGGCAAGTCTGAAGT
GAAATGCGGGGGCTCAACCCCTGAACTGCTTTGGAAACTGTCAAGCTAGAGTGTCGGAGAGGTAAGTGGAATTCCTAGTG
TAGCGGTGAAATGCGTAGATATTAGGAGGAACACCAGTGGCGAAGGCGGCTTACTGGACGATAACTGACGTTGAGGCTCG
AAAGCGTGGGGAGCAAACAGGATTAGATACCCCAGTAGTCC
>t0026908_III-7;size=8;
CCTACGGGGGGCTGCAGTCGAGGATCATTTGCAATGGGCGAAAGCCTGACAATGCGACGCTGCGTGGAGGATGAAGGCCT
TCGGGTTGTAAACTCCTGTCATAAGGGAACAGGCGAGGGTACCTAATACGTACCTGAGTTGAGTGTACTTTAAGAGGAAG
CGACGGCTAACTCTGTGCCAGCAGCCGCGGTAATACAGAGGTCGCAAGCGTTGTTCGGATTTACTGGGCGTAAAGGGCGC
GTAGGCGGTTACGTGTGTGAGATGTGAAATCTCCGGGCTCAACCCGGAAAGTGCGTCTCAAACTGCGTGACTTGAGTCCG
GGAGAGGGAATCGGAATGCAGGGTGTAGCGGTGAAATGCGTTGATATCCTGCAGAACACCGGAGGCGAAGGCGGATTCCT
GGAACGGTACTGACGCTGAGGCGCGAAAGTCGGGGGAGCAAACAGGATTAGATACCCGAGTAGTCC
>t0004986_III-7;size=8;
CCTACGGGGGGCTGCAGTAGGGAATATTGCACAATGGGGGAAACCCTGATGCAGCAACGCCACGTGTGGGAAGAAGCATT
TCGGTGTGTAAACCACTGTCGTGAGGGAATAATGTTGCGTTTCGGCGCAATTGAATGTACCTCGAAAGGAAGCACCGGCA
AACTTCGTGCCAGCAGCCGCGGTAATACGAGGGGTGCAAGCGTTGTTCGGAATCACTGGGCGTAAAGGGAGCGTAGGCGG
AGGAGCAAGCAGTCTGTACAATCCCGGGGCCTAACCCCGGCTCTGCAGACTGGACTGTTTCTCTTGGATAGTTCAGGGGC
AGGCGGAATTCCTGGTGTAGCGGTGGAATGCGTAGAGATCAGGAAGAACACCGATGGCGAAGGCAGCCTGCTGGGGACTT
ATCGACGCTGAGGCTCGAAAGTGCGGGTAGCAAACAGGATTAGATACCCTTGTAGTCC
>t0024314_III-7;size=8;
CCTACGGGCGGCAGCAGTGAGGAATATTGGTCAATGGGCGGAAGCCTGAACCAGCCATGTCGCGTGCAGGACTACGGCCC
TACGGGTCTTAAACTGCTTTTGATTGGGGATAAAGTGGGGGACGCGTCCCCTATTGCAGGTACCAATCGAATAAGGATCG
GCTAACTCCGTGCCAGCAGCCGCGGTAATACGGAGGATCCGAGCGTTATCCGGATTTATTGGGTTTAAAGGGTGCGTAGG
CGGGCTGTTAAGTCAGCGGTGAAACCCCCGGGCTCAACCCGGGGACTGCCATTGAAACTGGCGGCCTAGAGTACGTTGGG
AGTGCGCGGAATGTGTGGTGTAGCGGTGAAATGCATAGATATCACACAGAACACCGATCGCGAAGGCAGCGCACTACGCC
GCAACTGACGCTGAGGCACGAAGGCGCGGGGATCGAACAGGATTAGATACCCCAGTAGTCC
>t0025382_III-7;size=8;
CCTACGGGGGGCTGCAGTGAGGAATATTGGTCAATGGACGAGAGTCTGAACCAGCCAAGTAGCGTGCAGGATGACGGCCC
TATGGGTTGTAAACTGCTTTTGTACGGGAATAAAGTGACCTACGTGTAGGTTTTTGCATGTACCGTAAGAATAAGGACCG
GCTAATTCCGTGCCAGCAGCCGCGGTAATACGGAAGGTCCGGGCGTTATCCGGATTTATTGGGTTTAAAGGGAGCGTAGG
CCGTGCTTTAAGCGTGTTGTGAAATGTAGGCGCCCAACGTCTGCACTGCAGCGCGAACTGGAGCACTTGAGTACGCAGGA
AGTAGGCGGAATTCGTCGTGTAGCGGTGAAATGCTTAGATATGACGAAGAACTCCGATTGGGAAGCCAGCTTACTGTAGC
GCCACTGACGCTGATGCTCGAAAGCGTGGGTATCGAACAGGATTAGATACCCGAGTAGTCC
>t0027655_III-7;size=8;
CCTACGGGTGGCTGCAGTAGGGAATATTGCACAATGGGGGGAACCCTGATGCAGCAACGCCACGTGTGGGAAGAAGCATT
TCGGTGTGTAAACCACTGTCGTGAGGGAATAATGCTTGGTCTCGGCCAAGTTGAATGTACCTCGAAAGGAAGCACCGGCA
AACTTCGTGCCAGCAGCCGCGGTAATACGAGGGGTGCAAGCGTTGTTCGGAATCACTGGGCGTAAAGGGAGCGTAGGCGG
AGACGCAAGCAGTCTGTACAATACCGGGGCCCAACCCCGGACCTGCAGACTGGACTGTGTCTCTTGGATAGTTCAGGGGC
AGGCGGAATTCCTGGTGTAGCGGTGGAATGCGTAGAGATCAGGAAGAACACCGATGGCGAAGGCAGCCTGCTGGGGACTC
ATCGACGCTGAGGCTCGAAAGTGCGGGTAGCAAACAGGATTAGATACCCGGGTAGTCC
>t0006631_III-7;size=8;
CCTACGGGGGGCAGCAGTGAGGAATATTGGTCAATGGACGGAAGTCTGAACCAGCCAAGTCGCGTGCGGGACGAAGGCCC
TACGGGTCGTAAACCGCTTTTGTACGGGAATAAAGTCACCCACGCGTGGGTGTTTGTAGGTACCGTAAGAATAAGGATCG
GCTAACTCCGTGCCAGCAGCCGCGGTAATACGGAGGATCCGAGCGTTATCCGGATTTATTGGGTTTAAAGGGTGCGCAGG
CGGGCTGCTAAGTCTCCGGTGAAATGTCAGGGCTCAACCTTGGCACTGCCGGAGATACTGGCGGCCTTGAGAGTGGCGGA
GGTTTCCGGAATGTGTGGTGTAGCGGTGAAATGCATAGATATCACACAGAACACCGATTGCGAAGGCAGGAGACCATACC
ATATCTGACGCTCAGGCACGAAAGCGTGGGGATCGAACAGGATTAGATACCCTGGTAGTCC
>t0037114_III-7;size=8;
CCTACGGGCGGCTGCAGTGAGGAATATTGGTCAATGGGCGGAAGCCTGAACCAGCCAAGTCGCGTGAAGGATGAAGGTAT
TATGTATTGTAAACTTCTTTAGCAGTGGAGTAATAAGGTGGTCGTGACCACTGATGCAAGTACACTGAGAATAAGGATCG
GCTAACTCCGTGCCAGCAGCCGCGGTAATACGGAGGATCCTAGCGTTATCCGGATTTATTGGGTTTAAAGGGTGCGCAGG
CGGCTTTTTAAGTCAGTGGTTAAATCGTGACGCTCAACGTCATCACGCCATTGATACTGGAGAGCTTGATTGCGGTCGAG
GTTTGCGGAATTCGTTGTGTAGCGGTGAAATGCATAGATATGACGAAGAACACCGATTGCGTAGGCAGCAGACCAGGCCG
TAAATGACGCTCATGCACGAAAGTGCGGGGATCGAACAGGATTAGATACCCGTGTAGTCC
>t0025820_III-7;size=8;
CCTACGGGAGGCAGCAGTAGGGAATATTGGGCAATGGAGGCAACTCTGACCCAGCCATGCCGCGTGAAGGAAGACGGCCC
TATGGGTTGTAAACTTCTTTTATCGTAGAGTAAACCTGGCCACGTGTGGCCAGCTGAGAGTATACGAGGAATAAGTATCG
GCTAACTCCGTGCCAGCAGCCGCGGTAATACGGGGGATACGAGCGTTATCCGGATTTATTGGGTTTAAAGGGTGCGCAGG
CGGATCGGTAAGTCAGGGGTGAAAAGTTGGGGCTCAACTCCAATCGTGCCTTTGATACTGCCGGACTAGAGTGCGATAGA
CGTGGCCGGAATGTGATGTGTAGCGGTGAAATGCTTAGATATGTCACAGAACACCGATCGAGAAGTCAGGTCACGAGCTC
GCAACTGACGCTCAGGCACGAAAGCGTGGGGATCAAACAGGATTAGATACCCCAGTAGTCC
>t0024503_III-7;size=8;
CCTACGGGAGGCTGCAGGTACCAGGCGAATAAGCATCGGCTAACTCCGTGCCAGCAGCCGCGGTAATACGGAGGATGCGA
GCGTTATCCGGATTCATTGGGTTTAAAGGGTGCGCAGGCGGCGCGTTAAGTCAGCGGTGAAATGCAGGGGCCCAACCCCG
GCAGTGCCGTTGATACTGGCGCGCTGGAATGCGGTCGAGGCGGGCGGAATGTGGCGTGTAGCGGTGAAATGCATAGATAT
GCCACAGAACTCCGGTAGCGAAGGCAGCTCGCCAGGCCTGCATTGACGCTCAGGCACGAAAGCGTGGGGATCGAACAGGA
TTAGATACCCTAGTAGTCC
>t0015070_III-7;size=8;
CCTACGGGCGGCTGCAGTGAGGAATATTGGTCAATGGACGGAAGTCTGAACCAGCCAAGTCGCGTGCGGGACGAAGGCCC
TACGGGTCGTAAACCGCTTTTGTACGGGAATAAAGTCACCCACGTGTGGGTGTTTGTAGGTACCGTAAGAATAAGGATCG
GCTAACTCCGTGCCAGCAGCCGCGGTAATACGGAGGATCCGAGCGTTATCCGGATTTATTGGGTTTAAAGGGTGCGCAGG
CGGGCTGCTAAGTCTCCGGTGAAATGTCAGGGCTCAACCTTGGCACTGCCGGAGATACTGGCGGCCTTGAGAGTGGCGGA
GGTTTCCGGAATGTGTGGTGTAGCGGTGAAATGCATAGATATCACACAGAACACCGATTGCGAAGGCAGGAGACCATACC
ATATCTGACGCTCAGGCACGAAAGCGTGGGGATCGAACAGGATTAGATACCCTAGTAGTCC
>t0014925_III-7;size=8;
CCTACGGGCGGCTGCAGTGAGGAATATTGGTCAATGGGCGGAAGCCTGAACCAGCCAAGTCGCGTGAAGGAAGAAGGTAT
TATGTATTGTAAACTTCTTTAGCAGCAGAGAAATAAGGTGGACGTGTCCACTGATGCTAGTATGCTGAGAATAAGCATCG
GCTAACTCCGTGCCAGCAGCCGCGGTAATACGGAGGATGCGAGCGTTATCCGGATTTATTGGGTTTAAAGGGTGCGCAGG
CGGTCTTTTAAGTCAGTGGTCAAATCGTGGTGCTCAACGCCATCCCGCCATTGATACTGGGAGACTTGATTGCGGTTGAG
GTAGGCGGAATTCGTCGTGTAGCGGTGAAATGCATAGATATGACGAAGAACACCGATTGCGTAGGCAGCTTACCAAGCCG
TAAATGACGCTCATGCACGAAAGTGCGGGGATCGAACAGGATTAGATACCCGAGTAGTCC
>t0014853_III-7;size=8;
CCTACGGGGGGCTGCAGTGAGGAATATTGGTCAATGGACGGAAGTCTGAACCAGCCAAGTAGCGTGCAGGATGACGGCCC
TATGGGTTGTAAACTGCTTTTATATGGGGATAAAGTGGAGCACGTGTGCTCTTTTGCAGGTACCATATGAATAAGGACCG
GCTAATTCCGTGCCAGCAGCCGCGGTAATACGGAAGGTCCGGGCGTTATCCGGATTTATTGGGTTTAAAGGGAGCGTAGG
CCGGATTTTAAGCGTGTTGTGAAATGTAGATGCTCAACATCTGAATTGCAGCGCGAACTGGAGTCCTTGAGTGCGCAGGA
AGTTGGCGGAATTCGTCGTGTAGCGGTGAAATGCTTAGATATGACGAAGAACTCCGATTGCGAAGGCAGCTGACTGTAGC
GTAACTGACGCTGAAGCTCGAAAGTGCGGGTATCGAACAGGATTAGATACCCGAGTAGTCC
>t0004205_III-7;size=8;
CCTACGGGGGGCTGCAGTCGAGGATCATTTGCAATGGGCGAAAGCCTGACAATGCGACGCTGCGTGGAGGATGAAGGCCC
TCGGGTTGTAAACTCCTGTCATAGGGGAACAGGCGGAGATACCTAATACGTATCCGAGTTGAGTGTACCCTAAGAGGAAT
TGGCGGCTAACTCTGTGCCAGCAGCCGCGGTAATACAGAGGCCAAGAGCGTTGTTCGGATTTACTGGGCGTAAAGGGCGC
GTAGGCGGTCTTGCGTGTCAAGTGTGAAATCTCCGGGCCCAACCCGGAAAGTGCGCTTGAAACTACAGGACTCGAGTCTG
GGAGAGGGAATCGGAATGCAGGGTGTAGCGGTGAAATGCGTTGATATCCTGCAGAACACCGGAGGCGAAGGCGGATTCCT
TGAACAGCACTGACGCTGAGGCGCGAAAGTCGGGGGAGCAAACAGGATTAGATACCCCAGTAGTCC
>t0010215_III-7;size=8;
CCTACGGGCGGCTGCAGTGGGGAATATTGCACAATGGGCGAAAGCCTGATGCAGCGACGCCGCGTGAGTGAAGAAGTATC
TCGGTATGTAAAGCTCTATCAGCAGGGAAGAAAATGACGGTACCTGACTAAGAAGCCCCGGCTAACTACGTGCCAGCAGC
CGCGGTAATACGTAGGGGGCAAGCGTTATCCGGATTTACTGGGTGTAAAGGGAGCGTAGACGGTTTGGCAAGTCTGAAGT
GAAATGCGGGGGCTCAACTCCTGAACTGCTTTGGAAACTGTCGAACTAGAGTGCAGGAGAGGTAAGTGGAATTCCTAGTG
TAGCGGTGAAATGCGTAGATATTAGGAGGAACACCAGTGGCGAAGGCGGCTTACTGGACTGTAACTGACGTTGAGGCTCG
AAAGCGTGGGGAGCAAACAGGATTAGATACCCGAGTAGTCC
>t0007555_III-7;size=8;
CCTACGGGGGGCAGCAGTGAGGAATATTGGTCAATGGACGAGAGTCTGAACCAGCCAAGTAGCGTGCAGGATGACGGCCC
TATGGGTTGTAAACTGCTTTTGTACGGGAATAAAGTGACCTACGTGTAGGTTTTTGCATGTACCGTAAGAATAAGGACCG
GCTAATTCCGTGCCAGCAGCCGCGGTAATACGGAAGGTCCGGGCGTTATCCGGATTTATTGGGTTTAAAGGGAGCGTAGG
CCGTGCTTTAAGCGTGTTGTGAAATGTAGGCGCCCAACGTCTGCACTGCAGCGCGAACTGGAGCACTTGAGTACGCAGGA
AGTAGGCGGAATTCGTCGTGTAGCGGTGAAATGCTTAGATATGACGAAGAACTCCGATTGGGAAGCCAGCTTACTGTAGC
GCCACTGACGCTGATGCTCGAAAGCGTGGGTATCGAACAGGATTAGATACCCGTGTAGTCC
>t0004039_III-7;size=8;
CCTACGGGGGGCAGCAGTGAGGAATATTGGTCAATGGGCGAGAGCCTGAACCAGCCATGTCGCGTGGAGGAATAAGGATC
TATGGTTCGTAAACTCCTTTTGCGGGGGGATAAAGTGCGGGACGTGTCCCGCTTTGCAGGTACCCCGCGAATAAGCATCG
GCTAACTCCGTGCCAGCAGCCGCGGTAATACGGAGGATGCGAGCGTTATCCGGATTTATTGGGTTTAAAGGGTGCGTAGG
CGGCCCCTTAAGTCGGCGGTGAAATTTCCGGGCTCAACCCGGTCACTGCCGTCGAAACTGGGGGGCTTGAGTGCGTTTGG
GGTGGCTGGAATGTGCGGTGTAGCGGTGAAATGCATAGATATCGCACAGAACGCCGATCGCGGAGGCAGGTCACCAAGCC
GCAACTGACGCTGAGGCACGAAAGCGCGGGGATCGAACAGGATTAGATACCCGTGTAGTCC
>t0002287_III-7;size=8;
CCTACGGGTGGCTGCAGTGGGGAATCTTCCGCAATGGACGAAAGTCTGACGGAGCAATGCCGCGTGAGTGATGAAGTTTT
TCGGAACGTAAAACTCTTTTGTTTGTGACGAACGTGCTTTCCATCAACAACAGAGAGCAGTGACGGTAGCAAACGAATAA
GCCACGGCTAACTACGTGCCAGCAGCCGCGGTAATACGTAGGTGGCGAGCGTTGTCCGGAATTATTGGGCGTAAAGCGCA
TGTAGGCGGTTTTCTAAGTCTGGAGTGAAAATGCGGGGCTCAACCCCGTATGGCTCTGGATACTGGATGACTAGAGTGCA
GGAGAGGAAAGGGGAATTCCCAGTGTAGCGGTGAAATGCGTAGATATTGGGAGGAACACCAGTGGCGAAGGCGCCTTTCT
GGACTGTGTCTGACGCTGAGATGCGAAAGCCAGGGGAGCAAACGGGATTAGATACCCCAGTAGTCC
>t0003910_III-7;size=8;
CCTACGGGTGGCAGCAGTAGGGAATATTGCACAATGGGGGGAACCCTGATGCAGCAACGCCACGTGTGGGAAGAAGCATT
TCGGTGTGTAAACCACTGTCGTGAGGGAATAATGCTTGGTCTCGGCCAAGTTGAATGTACCTCGAAAGGAAGCACCGGCA
AACTTCGTGCCAGCAGCCGCGGTAATACGAGGGGTGCAAGCGTTGTTCGGAATCACTGGGCGTAAAGGGAGCGTAGGCGG
AGACGCAAGCAGTCTGTACAATACCGGGGCCCAACCCCGGACCTGCAGACTGGACTGTGTCTCTTGGATAGTTCAGGGGC
AGGCGGAATTCCTGGTGTAGCGGTGGAATGCGTAGAGATCAGGAAGAACACCGATGGCGAAGGCAGCCTGCTGGGGACTC
ATCGACGCTGAGGCTCGAAAGTGCGGGTAGCAAACAGGATTAGATACCCGGGTAGTCC
>t0001856_III-7;size=8;
CCTACGGGGGGCTGCAGTGAGGAATATTGGTCAATGGGCGGAAGCCTGAACCAGCCAAGTCGCGTGAAGGAAGAAGGTAT
TATGTATTGTAAACTTCTTTAGCAGCAGAGAAATAAGGTGGACGTGTCCACTGATGCTAGTATGCTGAGAATAAGCATCG
GCTAACTCCGTGCCAGCAGCCGCGGTAATACGGAGGATGCGAGCGTTATCCGGATTTATTGGGTTTAAAGGGTGCGCAGG
CGGTCTTTTAAGTCAGTGGTCAAATCGTGGTGCTCAACGCCATCCCGCCATTGATACTGGGAGACTTGATTGCGGTTGAG
GTAGGCGGAATTCGTCGTGTAGCGGTGAAATGCATAGATATGACGAAGAACACCGATTGCGTAGGCAGCTTACCAAGCCG
TAAATGACGCTCATGCACGAAAGTGCGGGGATCGAACAGGATTAGATACCCGTGTAGTCC
>t0014067_III-7;size=8;
CCTACGGGCGGCTGCAGTGAGGAATATTGGTCAATGGGCGGAAGCCTGAACCAGCCAAGTCGCGTGAAGGAAGAAGGTAT
TATGTATTGTAAACTTCTTTAGCTGTGGAGCAATAAGGGCTATGCATAGCCTGATGAGAGTACACAGAGAATAAGGATCG
GCTAACTCCGTGCCAGCAGCCGCGGTAATACGGAGGATCCGAGCGTTATCCGGATTTATTGGGTTTAAAGGGTGCGCAGG
CGGCGTTTTAAGTCAGTGGTAAAATCGTGGGGCTCAACCCCATCCTGCCATTGATACTGGAGCGCTTGATTGCGGTCGAG
GTTTGCGGAATTCGTCGTGTAGCGGTGAAATGCATAGATATGACGAAGAACACCGATTGCGTAGGCAGCAGACCAGGCCG
TAAATGACGCTCATGCACGAAAGTGCGGGGATCGAACAGGATTAGATACCCTAGTAGTCC
>t0007448_III-7;size=8;
CCTACGGGGGGCTGCAGTGGGGAATATTGGACAATGGAGGAAACTCTGATCCAGCGACGCCGCGTGAGTGAAGAAGTATT
TCGGTATGTAAAGCTCTATCAGCAGGGAAGATAATGACGGTACCTGACTAAGAAGCCCCGGCTAACTACGTGCCAGCAGC
CGCGGTAATACGTAGGGGGCAAGCGTTATCCGGATTTACTGGGTGTAAAGGGAGCGTAGACGGCATGGCAAGTCTGATGT
GAAAACCCGGGGCTCAACCCCGGGACTGCATTGGAAACTGTCAGGCTAGAGTGCAGGAGAGGTAAGTGGAATTCCTAGTG
TAGCGGTGAAATGCGTAGATATTAGGAGGAACACCAGTGGCGAAGGCGGCTTACTGGACTGTAACTGACGTTGAGGCTCG
AAAGCGTGGGGAGCAAACAGGATTAGATACCCCAGTAGTCC
>t0000423_III-7;size=8;
CCTACGGGGGGCAGCAGTGAGGAATATTGGTCAATGGGCGGAAGCCTGAACCAGCCAAGTCGCGTGAGGGAAGACGGCCC
TACGGGTTGTAAACCTCTTTTTCGGGGGAATAAAGTTCGCCACGCGTGGCGTTTTGCATGTACCCCGCGAATAAGGATCG
GCTAACTCCGTGCCAGCAGCCGCGGTAATACGGAGGATCCGAGTGTTATCCGGATTTATTGGGTTTAAAGGGTGCGTAGG
CGGGATGTCAAGTCAGTGGTGAAATGGTGCGGCTCAACCGTAGCATTGCCGTTGAAACTGGCGTCCTTGAGTGCGAATGA
GGTACGCGGAACGTGTCATGTAGCGGTGAAATGCATAGATATGACACAGAACACCGATTGCGAAGGCAGCGTACTGGGAC
GCGACTGACGCTGAGGCACGAAAGTGCGGGGATCGAACAGGATTAGATACCCCGGTAGTCC
>t0016573_III-7;size=8;
CCTACGGGGGGCTGCAGTGGGGAATATTGGACAATGGGGGGAACCCTGATCCAGCGACGCCGCGTGAGTGAAGAAGTATT
TCGGTATGTAAAGCTCTATCAGCAGGGAAGATGATGACGGTACCTGACTAAGAAGCACCGGCTAAATACGTGCCAGCAGC
CGCGGTAATACGTATGGTGCAAGCGTTATCCGGATTTACTGGGTGTAAAGGGAGCGTAGGCGGCTATGCAAGTCAGGTGT
GAAAACCCGGGGCTCAACTCCGGGACTGCACTTGAAACTGCGAAGCTCGAGTACGGGAGAGGCAAGTGGAATTCCTAGTG
TAGCGGTGAAATGCGTAGATATTAGGAAGAACACCAGTGGCGAAGGCGACTTGCTGGACCGCAACTGACGCTGAGGCTCG
AAAGCGTGGGGAGCAAACAGGATTAGATACCCCGGTAGTCC
>t0014206_III-7;size=8;
CCTACGGGAGGCTGCAGTGGGGAATATTGCACAATGGGCGAAAGCCTGATGCAGCGACGCCGCGTGAGTGAAGAAGTATC
TCGGTATGTAAAGCTCTATCAGCAGGGAAGAAAATGACGGTACCTGACTAAGAAGCCCCGGCTAACTACGTGCCAGCAGC
CGCGGTAATACGTAGGGGGCAAGCGTTATCCGGATTTACTGGGTGTAAAGGGAGCGTAGACGGTTTGGCAAGTCTGAAGT
GAAATGCGGGGGCTCAACTCCTGAACTGCTTTGGAAACTGTCGAACTAGAGTGCAGGAGAGGTAAGTGGAATTCCTAGTG
TAGCGGTGAAATGCGTAGATATTAGGAGGAACACCAGTGGCGAAGGCGGCTTACTGGACTGTAACTGACGTTGAGGCTCG
AAAGCGTGGGGAGCAAACAGGATTAGATACCCGAGTAGTCC
>t0007008_III-7;size=8;
CCTACGGGAGGCTGCAGTGAGGAATATTGGTCAATGGACGAAGGTCTGAACCAGCCAAGTAGCGTGAAGGATGACTGCCC
TATGGGTTGTAAACTTCTTTTGTGCGGGAATAACGGGCGCCACGTGTGGTGTTATGCATGTACCGTACGAATAAGGATCG
GCTAACTCCGTGCCAGCAGCCGCGGTAATACGGAGGATCCGAGCGTTATCCGGATTTATTGGGTTTAAAGGGAGCGTAGG
CGGGAGATCAAGTCAGTTGTGAAATGTACATGCTCAACATGTGCACTGCAGTTGAAACTGGTTTTCTTGAGTGCGTAAGA
GGCAGGCGGAATTCGTCGTGTAGCGGTGAAATGCTTAGATATGACGAAGAACTCCGATCGCGAAGGCAGCTTGCCGGGCC
GCAACTGACGCTGAAGCTCGAAGGTGCGGGTATCGAACAGGATTAGATACCCCAGTAGTCC
>t0014369_III-7;size=8;
CCTACGGGGGGCTGCAGTGAGGAATATTGGTCAATGGGCGAGAGCCTGAACCAGCCAAGTAGCGTGAGGGATGACTGCCC
TATGGGTTGTAAACCTCTTTTGTTCGGGAATAAAGTGCGGGACGTGTCCCGCTTTGCATGTACCGTTCGAATAAGCATCG
GCTAATTCCGTGCCAGCAGCCGCGGTAATACGGAAGATGCGAGCGTTATCCGGATTTATTGGGTTTAAAGGGAGCGTAGG
CGGTCCTTTAAGTCAGCGGTCAAATGTCAGCGCCCAACGCTGGCCTGCCGTTGATACTGGAGGACTTGAATACACACAAG
GAAGGTGGAATTCGTCGTGTAGCGGTGAAATGCTTAGATATGACGAAGAACTCCGATTGCGAAGGCAGCCTTCTGGAGTG
CGATTGACGCTGAGGCTCGAAAGCGCGGGTATCAAACAGGATTAGATACCCTTGTAGTCC
>t0001240_III-7;size=8;
CCTACGGGGGGCAGCAGTGAGGAATATTGGTCAATGGGCGGAAGCCTGAACCAGCCAAGTCGCGTGAAGGAAGAAGGTAT
TATGTATTGTAAACTTCTTTAGCAGCAGAGAAATAAGGTGGACGTGTCCACTGATGCTAGTATGCTGAGAATAAGCATCG
GCTAACTCCGTGCCAGCAGCCGCGGTAATACGGAGGATGCGAGCGTTATCCGGATTTATTGGGTTTAAAGGGTGCGCAGG
CGGTCTTTTAAGTCAGTGGTCAAATCGTGGTGCTCAACGCCATCCCGCCATTGATACTGGGAGACTTGATTGCGGTTGAG
GTAGGCGGAATTCGTCGTGTAGCGGTGAAATGCATAGATATGACGAAGAACACCGATTGCGTAGGCAGCTTACCAAGCCG
TAAATGACGCTCATGCACGAAAGTGCGGGGATCGAACAGGATTAGATACCCGAGTAGTCC
>t0010394_III-7;size=8;
CCTACGGGTGGCTGCAGTGAGGAATATTGGTCAATGGGCGGAAGCCTGAACCAGCCAAGTCGCGTGAGGGAAGACGGCCC
TACGGGTTGTAAACCTCTTTTTCGGGGGAATAAAGTTCGCCACGCGTGGCGTTTTGCATGTACCCCGCGAATAAGGATCG
GCTAACTCCGTGCCAGCAGCCGCGGTAATACGGAGGATCCGAGTGTTATCCGGATTTATTGGGTTTAAAGGGTGCGTAGG
CGGGATGTCAAGTCAGTGGTGAAATGGTGCGGCTCAACCGTAGCATTGCCGTTGAAACTGGCGTCCTTGAGTGCGAATGA
GGTACGCGGAACGTGTCATGTAGCGGTGAAATGCATAGATATGACACAGAACACCGATTGCGAAGGCAGCGTACTGGGAC
GCGACTGACGCTGAGGCACGAAAGTGCGGGGATCGAACAGGATTAGATACCCTGGTAGTCC
>t0007248_III-7;size=8;
CCTACGGGAGGCTGCAGTGGGGAATATTGGACAATGGGGGAAACCCTGATCCAGCGACGCCGCGTGAGTGAAGAAGTATT
TCGGTATGTAAAGCTCTATCAGCAAGGAAGAAAATGACGGTACTTGACTAAGAAGCTCCGGCTAAATACGTGCCAGCAGC
CGCGGTAATACGTATGGAGCAAGCGTTATCCGGATTTACTGGGTGTAAAGGGAGCGTAGACGGCAAAGCAAGTCTGAAGT
GAAATCCCGGGGCTCAACCCCGGAACTGCTTTGGAAACTGTTTAGCTAGAGTGCAGGAGAGGTAAGCGGAATTCCTAGTG
TAGCGGTGAAATGCGTAGATATTAGGAGGAACACCAGTGGCGAAGGCGGCTTACTGGACTGTAACTGACGTTGAGGCTCG
AAAGCGTGGGGAGCAAACAGGATTAGATACCCCGGTAGTCC
>t0000864_III-7;size=8;
CCTACGGGGGGCAGCAGTGAGGAATATTGGTCAATGGACGAGAGTCTGAACCAGCCAAGTAGCGTGCAGGATGACGGCCC
TATGGGTTGTAAACTGCTTTTGTACGGGAATAAAGTGACCTACGTGTAGGTTTTTGCATGTACCGTAAGAATAAGGACCG
GCTAATTCCGTGCCAGCAGCCGCGGTAATACGGAAGGTCCGGGCGTTATCCGGATTTATTGGGTTTAAAGGGAGCGTAGG
CCGTGCTTTAAGCGTGTTGTGAAATGTAGGCGCCCAACGTCTGCACTGCAGCGCGAACTGGAGCACTTGAGTACGCAGGA
AGTAGGCGGAATTCGTCGTGTAGCGGTGAAATGCTTAGATATGACGAAGAACTCCGATTGGGAAGCCAGCTTACTGTAGC
GCCACTGACGCTGATGCTCGAAAGCGTGGGTATCGAACAGGATTAGATACCCTTGTAGTCC
>t0001127_III-7;size=8;
CCTACGGGCGGCTGCAGTGAGGAATATTGGTCAATGGGCGGAAGCCTGAACCAGCCAAGTCGCGTGAAGGATGAAGGTAT
TATGTATTGTAAACTTCTTTAGCAGTGGAGTAATAAGGTGGTCGTGACCACTGATGCAAGTACACTGAGAATAAGGATCG
GCTAACTCCGTGCCAGCAGCCGCGGTAATACGGAGGATCCTAGCGTTATCCGGATTTATTGGGTTTAAAGGGTGCGCAGG
CGGCTTTTTAAGTCAGTGGTTAAATCGTGACGCTCAACGTCATCACGCCATTGATACTGGAGAGCTTGATTGCGGTCGAG
GTTTGCGGAATTCGTTGTGTAGCGGTGAAATGCATAGATATGACGAAGAACACCGATTGCGTAGGCAGCAGACCAGGCCG
TAAATGACGCTCATGCACGAAAGTGCGGGGATCGAACAGGATTAGATACCCTTGTAGTCC
>t0021793_III-7;size=8;
CCTACGGGGGGCTGCAGTGAGGAATATTGGTCAATGGGCGAGAGCCTGAACCAGCCAAGTAGCGTGAAGGAAGACTGCCC
TATGGGTTGTAAACTTCTTTTGTGCGGGGGTAAAGTGGTCCACGCGTGGTCCATTGCAAGTACCGTACGAATAAGCATCG
GCTAACTCCGTGCCAGCAGCCGCGGTAATACGGAGGATGCGAGCGTTATCCGGATTTATTGGGTTTAAAGGGAGCGTAGG
CGGGCGATTAAGTCAGCGGTTAAATAGTGTGGCTCAACCATGCCTTGCCGTTGATACTGGTTGTCTTGAGAGTACTAGAG
GTGGATGGAATTTAGGGTGTAGCGGTGAAATGCTTAGATATCCTAAAGAACTCCGATTGCGAAGGCAGTCCACTGGGGTA
CGTCTGACGCTGAAGCTCGAAAGTGCGGGTATCAAACAGGATTAGATACCCCTGTAGTCC
>t0021446_III-7;size=8;
CCTACGGGAGGCAGCAGTGAGGAATATTGGTCAATGGACGAGAGTCTGAACCAGCCAAGTAGCGTGCAGGATGACGGCCC
TATGGGTTGTAAACTGCTTTTAACCGGGAATAACGTCAGGCTCGTGAGCTTGAGTGCATGTACCGGTTGAATAAGGATCG
GCTAACTCCGTGCCAGCAGCCGCGGTAATACGGAGGATCCGAGCGTTATCCGGATTTATTGGGTTTAAAGGGAGCGTAGG
CGGAAGGTCAAGTCAGCTGTGAAATGTAGTCGCTCAACGTCTGCACTGCAGTTGAAACTGGCCTCCTTGAGTGCGTAAGA
GGCAGGCGGAATTCGTCGTGTAGCGGTGAAATGCTTAGATATGACGAAGAACTCCGATTGCGAAGGCAGCTTGCTGGGCC
GCAACTGACGCTGAAGCTCGAAGGTGCGGGTATCGAACAGGATTAGATACCCCAGTAGTCC
>t0019878_III-7;size=8;
CCTACGGGAGGCTGCAGTGAGGAATATTGGTCAATGGGCGGAAGCCTGAACCAGCCAAGTCGCGTGAGGGAAGACGGCCC
TACGGGTTGTAAACCTCTTTTTCGGGGGAATAAAGTTCGCCACGCGTGGCGTTTTGCATGTACCCCGCGAATAAGGATCG
GCTAACTCCGTGCCAGCAGCCGCGGTAATACGGAGGATCCGAGTGTTATCCGGATTTATTGGGTTTAAAGGGTGCGTAGG
CGGGATGTCAAGTCAGTGGTGAAATGGTGCGGCTCAACCGTAGCATTGCCGTTGAAACTGGCGTCCTTGAGTGCGAATGA
GGTACGCGGAACGTGTCATGTAGCGGTGAAATGCATAGATATGACACAGAACACCGATTGCGAAGGCAGCGTACTGGGAC
GCGACTGACGCTGAGGCACGAAAGTGCGGGGATCGAACAGGATTAGATACCCGAGTAGTCC
>t0018132_III-7;size=8;
CCTACGGGAGGCAGCAGTAGGGAATATTGCACAATGGGGGAAACCCTGATGCAGCAACGCCACGTGTGGGAAGAAGCATT
TCGGTGTGTAAACCACTGTCGTGAGGGAATAATGTTGCGTTTCGGCGCAATTGAATGTACCTCGAAAGGAAGCACCGGCA
AACTTCGTGCCAGCAGCCGCGGTAATACGAGGGGTGCAAGCGTTGTTCGGAATCACTGGGCGTAAAGGGAGCGTAGGCGG
AGGAGCAAGCAGTCTGTACAATCCCGGGGCCTAACCCCGGCTCTGCAGACTGGACTGTTTCTCTTGGATAGTTCAGGGGC
AGGCGGAATTCCTGGTGTAGCGGTGGAATGCGTAGAGATCAGGAAGAACACCGATGGCGAAGGCAGCCTGCTGGGGACTT
ATCGACGCTGAGGCTCGAAAGTGCGGGTAGCAAACAGGATTAGATACCCCGGTAGTCC
>t0027850_III-7;size=8;
CCTACGGGAGGCTGCAGTGAGGAATATTGGTCAATGGACGGAAGTCTGAACCAGCCAAGTCGCGTGCGGGACGAAGGCCC
TACGGGTCGTAAACCGCTTTTGTACGGGAATAAAGTCACCCACGTGTGGGTGTTTGTAGGTACCGTAAGAATAAGGATCG
GCTAACTCCGTGCCAGCAGCCGCGGTAATACGGAGGATCCGAGCGTTATCCGGATTTATTGGGTTTAAAGGGTGCGCAGG
CGGGCTGCTAAGTCTCCGGTGAAATGTCAGGGCTCAACCTTGGCACTGCCGGAGATACTGGCGGCCTTGAGAGTGGCGGA
GGTTTCCGGAATGTGTGGTGTAGCGGTGAAATGCATAGATATCACACAGAACACCGATTGCGAAGGCAGGAGACCATACC
ATATCTGACGCTCAGGCACGAAAGCGTGGGGATCGAACAGGATTAGATACCCCAGTAGTCC
>t0008884_III-7;size=8;
CCTACGGGAGGCTGCAGTGAGGAATATTGGTCAATGGGCGAGAGCCTGAACCAGCCAAGTAGCGTGAAGGAAGACTGCCC
TATGGGTTGTAAACTTCTTTTGTGCGGGGGTAAAGTGGTCCACGCGTGGTCCATTGCAAGTACCGTACGAATAAGCATCG
GCTAACTCCGTGCCAGCAGCCGCGGTAATACGGAGGATGCGAGCGTTATCCGGATTTATTGGGTTTAAAGGGAGCGTAGG
CGGGCGATTAAGTCAGCGGTTAAATAGTGTGGCTCAACCATGCCTTGCCGTTGATACTGGTTGTCTTGAGAGTACTAGAG
GTGGATGGAATTTAGGGTGTAGCGGTGAAATGCTTAGATATCCTAAAGAACTCCGATTGCGAAGGCAGTCCACTGGGGTA
CGTCTGACGCTGAAGCTCGAAAGTGCGGGTATCAAACAGGATTAGATACCCTGGTAGTCC
>t0006178_III-7;size=8;
CCTACGGGAGGCTGCAGTGGGGAATCTTCCGCAATGGGCGAAAGCCTGACGGAGCAATGCCGCGTGAGTGATGAAGGGAT
TCGTCCCGTAAAGCTCTTTTGTGTATGACGAATGTACGGAGGGTAAATAATCTTCCGTAATGACGGTAGTACACGAATAA
GCCACGGCTAACTACGTGCCAGCAGCCGCGGTAATACGTAGGTGGCGAGCGTTGTCCGGAATTATTGGGCGTAAAGAGCA
TGTAGGCGGTTTCTTAAGTCTGGAGTGAAAATGCGGGGCTCAACCCCGTATGGCTCTGGATACTGGGAGGCTTGAGTGCA
GGAGAGGAAAGGGGAATTCCCAGTGTAGCGGTGAAATGCGTAGATATTGGGAGGAACACCAGTGGCGAAGGCGCCTTTCT
GGACTGTGTCTGACGCTGAGATGCGAAAGCCAGGGTAGCGAACGGGATTAGATACCCCAGTAGTCC
>t0014214_III-7;size=8;
CCTACGGGGGGCTGCAGTGGGGAATATTGGACAATGGGGGAAACCCTGATCCAGCGACGCCGCGTGAGTGAAGAAGTATT
TCGGTATGTAAAGCTCTATCAGCAAGGAAGAAAATGACGGTACTTGACTAAGAAGCCCCGGCTAACTACGTGCCAGCAGC
CGCGGTAATACGTAGGGGGCAAGCGTTATCCGGATTTACTGGGTGTAAAGGGAGCGTAGACGGCAAAGCAAGTCTGAAGT
GAAAGCCCCGGGCTCAACCCGGGAACTGCTTTGGAAACTGTTTAGCTAGAGTGCAGGAGAGGTAAGTGGAATTCCTAGTG
TAGCGGTGAAATGCGTAGATATTAGGAGGAACACCAGTGGCGAAGGCGGCTTACTGGACTGTAACTGACGTTGAGGCTCG
AAAGCGTGGGGAGCAAACAGGATTAGATACCCTAGTAGTCC
>t0005548_III-7;size=8;
CCTACGGGGGGCTGCAGTGGGGAATATTGGGCAATGGGGGCAACCCTGACCCAGCAACGCCGCGTGGAGGAAGAAGGCTT
TCGGGTTGTAAACTCCTTTGACGAGGGACGATAATGACGGTACCTCGAAAACAAGCCACGGCTAACTACGTGCCAGCAGC
CGCGGTAATACGTAGGTGGCAAGCGTTGTCCGGATTTACTGGGTGTAAAGGGCGCGTAGGCGGGGCGACAAGTCAGATGT
GAAATCTCCGGGCTTAACCCGGAACGTGCATTTGAAACTGCCGCTCTTGAGTATCGGAGAGGTAAGCGGAATTCCTAGTG
TAGCGGTGAAATGCGTAGATATTAGGAGGAACATCAGTGGCGAAGGCGGCTTACTGGACGACAACTGACGCTGAGGCGCG
AAAGCGTGGGGAGCAAACAGGATTAGATACCCTAGTAGTCC
>t0015123_III-7;size=8;
CCTACGGGTGGCTGCAGTGAGGAATATTGGTCAATGGGCGAGAGCCTGAACCAGCCATGTCGCGTGGAGGAATAAGGATC
TATGGTTCGTAAACTCCTTTTGCGGGGGGATAAAGTGCGGGACGTGTCCCGCTTTGCAGGTACCCCGCGAATAAGCATCG
GCTAACTCCGTGCCAGCAGCCGCGGTAATACGGAGGATGCGAGCGTTATCCGGATTTATTGGGTTTAAAGGGTGCGTAGG
CGGCCCCTTAAGTCGGCGGTGAAATTTCCGGGCTCAACCCGGTCACTGCCGTCGAAACTGGGGGGCTTGAGTGCGTTTGG
GGTGGCTGGAATGTGCGGTGTAGCGGTGAAATGCATAGATATCGCACAGAACGCCGATCGCGGAGGCAGGTCACCAAGCC
GCAACTGACGCTGAGGCACGAAAGCGCGGGGATCGAACAGGATTAGATACCCCTGTAGTCC
>t0015369_III-7;size=8;
CCTACGGGAGGCTGCAGTGGGGAATCTTCCGCAATGGGCGAAAGCCTGACGGAGCAATGCCGCGTGAGTGAAGAAGGAAT
TCGTTCCGTAAAGCTCTTTTGTTTATGACGAACGTGCCTTGTGTGAACAATGCGAGGCAATGACGGTAGTAGACGAATAA
GCCACGGCTAACTACGTGCCAGCAGCCGCGGTAATACGTAGGTGGCGAGCGTTGTCCGGAATTATTGGGCGTAAAGAGCA
TGTAGGCGGTTTCCTAAGTCCGGAGTGAAAATGCGGGGCTCAACCCCGTATGGCTCTGGATACTGGGAGGCTTGAGTGCA
GGAGAGGAAAGGGGAATTCCCAGTGTAGCGGTGAAATGCGTAGATATTGGGAGGAACACCAGTGGCGAAGGCGCCTTTCT
GGACTGTGTCTGACGCTGAGATGCGAAAGCCAGGGTAGCGAACGGGATTAGATACCCTAGTAGTCC
>t0005672_III-7;size=8;
CCTACGGGCGGCTGCAGTGGGGAATATTGGACAATGGGGGAAACCCTGATCCAGCGACGCCGCGTGAGTGAAGAAGTATT
TCGGTATGTAAAGCTCTATCAGCAAGGAAGAAAATGACGGTACTTGACTAAGAAGCTCCGGCTAAATACGTGCCAGCAGC
CGCGGTAATACGTATGGAGCAAGCGTTATCCGGATTTACTGGGTGTAAAGGGAGCGTAGACGGCAAAGCAAGTCTGAAGT
GAAATCCCGGGGCTCAACCCCGGAACTGCTTTGGAAACTGTTTAGCTAGAGTGCAGGAGAGGTAAGCGGAATTCCTAGTG
TAGCGGTGAAATGCGTAGATATTAGGAGGAACACCAGTGGCGAAGGCGGCTTACTGGACTGTAACTGACGTTGAGGCTCG
AAAGCGTGGGGAGCAAACAGGATTAGATACCCTGGTAGTCC
>t0015438_III-7;size=8;
CCTACGGGAGGCTGCAGTAAGGGATATTGGGCAATGGGGGGAACCCTGACCCAGCCATGCCGCGTGAGGGAATGAGGCCC
TACGGGTCGTGAACCTCTTTTGCCTGGGGATAAACCGCCCCGCTGGACGGGGCGCTGCAGGTACCAGGCGAATAAGCATC
GGCTAACTCCGTGCCAGCAGCCGCGGTAATACGGAGGATGCGAGCGTTATCCGGATTCATTGGGTTTAAAGGGTGCGCAG
GCGGCGCGTTAAGTCAGCGGTGAAAGGCAGGGGCCCAACCCCGGCAGTGCCGTTGATACTGGCGCGCTGGAATGCGGTCG
AGGCGGGCGGAATGTGGCGTGTAGCGGTGAAATGCATAGATATGCCACAGAACTCCGATAGCGAAGGCAGCTCGCCAGGC
CTGCATTGACGCTCAGGCACGAAAGCGTGGGGATCGAACAGGATTAGATACCCTAGTAGTCC
>t0015681_III-7;size=8;
CCTACGGGAGGCTGCAGTGAGGAATATTGGTCAATGGGCGGAAGCCTGAACCAGCCAAGTCGCGTGAAGGATGAAGGTAT
TATGTATTGTAAACTTCTTTAGCAGTGGAGTAATAAGGTGGTCGTGACCACTGATGCAAGTACACTGAGAATAAGGATCG
GCTAACTCCGTGCCAGCAGCCGCGGTAATACGGAGGATCCTAGCGTTATCCGGATTTATTGGGTTTAAAGGGTGCGCAGG
CGGCTTTTTAAGTCAGTGGTTAAATCGTGACGCTCAACGTCATCACGCCATTGATACTGGAGAGCTTGATTGCGGTCGAG
GTTTGCGGAATTCGTTGTGTAGCGGTGAAATGCATAGATATGACGAAGAACACCGATTGCGTAGGCAGCAGACCAGGCCG
TAAATGACGCTCATGCACGAAAGTGCGGGGATCGAACAGGATTAGATACCCCGGTAGTCC
>t0007318_III-7;size=8;
CCTACGGGGGGCAGCAGTGGGGAATATTGGACAATGGGGGAAACCCTGATCCAGCGACGCCGCGTGAGTGAAGAAGTATT
TCGGTATGTAAAGCTCTATCAGCAAGGAAGAAAATGACGGTACTTGACTAAGAAGCTCCGGCTAAATACGTGCCAGCAGC
CGCGGTAATACGTATGGAGCAAGCGTTATCCGGATTTACTGGGTGTAAAGGGAGCGTAGACGGCAAAGCAAGTCTGAAGT
GAAATCCCGGGGCTCAACCCCGGAACTGCTTTGGAAACTGTTTAGCTAGAGTGCAGGAGAGGTAAGCGGAATTCCTAGTG
TAGCGGTGAAATGCGTAGATATTAGGAGGAACACCAGTGGCGAAGGCGGCTTACTGGACTGTAACTGACGTTGAGGCTCG
AAAGCGTGGGGAGCAAACAGGATTAGATACCCCAGTAGTCC
>t0003613_III-7;size=8;
CCTACGGGAGGCTGCAGTGGGGAATATTGGACAATGGGGGGAACCCTGATCCAGCGACGCCGCGTGAGTGAAGAAGTATT
TCGGTATGTAAAGCTCTATCAGCAGGGAAGATGATGACGGTACCTGACTAAGAAGCACCGGCTAAATACGTGCCAGCAGC
CGCGGTAATACGTATGGTGCAAGCGTTATCCGGATTTACTGGGTGTAAAGGGAGCGTAGGCGGCTATGCAAGTCAGGTGT
GAAAACCCGGGGCTCAACTCCGGGACTGCACTTGAAACTGCGAAGCTCGAGTACGGGAGAGGCAAGTGGAATTCCTAGTG
TAGCGGTGAAATGCGTAGATATTAGGAAGAACACCAGTGGCGAAGGCGACTTGCTGGACCGCAACTGACGCTGAGGCTCG
AAAGCGTGGGGAGCAAACAGGATTAGATACCCTAGTAGTCC
>t0009999_III-7;size=8;
CCTACGGGGGGCTGCAGTGGGGAATATTGGACAATGGGGGAAACCCTGATCCAGCGACGCCGCGTGAGTGAAGAAGTATT
TCGGTATGTAAAGCTCTATCAGCAAGGAAGAAAATGACGGTACTTGACTAAGAAGCTCCGGCTAAATACGTGCCAGCAGC
CGCGGTAATACGTATGGAGCAAGCGTTATCCGGATTTACTGGGTGTAAAGGGAGCGTAGACGGCAAAGCAAGTCCGAAGT
GAAATCCCGGGGCTCAACCCCGGAACTGCTTTGGAAACTGTTTAGCTAGAGTGCAGGAGAGGTAAGCGGAATTCCTAGTG
TAGCGGTGAAATGCGTAGATATTAGGAGGAACACCAGTGGCGAAGGCGGCTTACTGGACTGTAACTGACGTTGAGGCTCG
AAAGCGTGGGGAGCAAACAGGATTAGATACCCTAGTAGTCC
>t0017918_III-7;size=8;
CCTACGGGTGGCTGCAGTGAGGAATATTGGTCAATGGACGAGAGTCTGAACCAGCCAAGTAGCGTGCAGGATGACGGCCC
TATGGGTTGTAAACTGCTTTTGTACGGGAATAAAGTGACCTACGTGTAGGTTTTTGCATGTACCGTAAGAATAAGGACCG
GCTAATTCCGTGCCAGCAGCCGCGGTAATACGGAAGGTCCGGGCGTTATCCGGATTTATTGGGTTTAAAGGGAGCGTAGG
CCGTGCTTTAAGCGTGTTGTGAAATGTAGGCGCCCAACGTCTGCACTGCAGCGCGAACTGGAGCACTTGAGTACGCAGGA
AGTAGGCGGAATTCGTCGTGTAGCGGTGAAATGCTTAGATATGACGAAGAACTCCGATTGGGAAGCCAGCTTACTGTAGC
GCCACTGACGCTGATGCTCGAAAGCGTGGGTATCGAACAGGATTAGATACCCTAGTAGTCC
>t0024187_III-7;size=8;
CCTACGGGCGGCTGCAGTGGGGAATATTGGACAATGGGGGAAACCCTGATCCAGCGACGCCGCGTGAGTGAAGAAGTATT
TCGGTATGTAAAGCTCTATCAGCAAGGAAGAAAATGACGGTACTTGACTAAGAAGCTCCGGCTAAATACGTGCCAGCAGC
CGCGGTAATACGTATGGAGCAAGCGTTATCCGGATTTACTGGGTGTAAAGGGAGCGTAGACGGCCTAGCAAGTCTGAAGT
GAAAGCCCGGGGCTCAACCCCGGAACTGCTTTGGAAACTGTTAAGCTAGAGTACAGGAGAGGTAAGCGGAATTCCTAGTG
TAGCGGTGAAATGCGTAGATATTAGGAGGAACACCAGTGGCGAAGGCGGCTTACTGGACTGTAACTGACGTTGAGGCTCG
AAAGCGTGGGGAGCAAACAGGATTAGATACCCCAGTAGTCC
>t0023900_III-7;size=8;
CCTACGGGCGGCAGCAGTGAGGAATATTGGTCAATGGACGGAAGTCTGAACCAGCCAAGTAGCGTGCAGGATGACGGCCC
TATGGGTTGTAAACTGCTTTTATATGGGGATAAAGTGGAGCACGTGTGCTCTTTTGCAGGTACCATATGAATAAGGACCG
GCTAATTCCGTGCCAGCAGCCGCGGTAATACGGAAGGTCCGGGCGTTATCCGGATTTATTGGGTTTAAAGGGAGCGTAGG
CCGGATTTTAAGCGTGTTGTGAAATGTAGATGCTCAACATCTGAATTGCAGCGCGAACTGGAGTCCTTGAGTGCGCAGGA
AGTTGGCGGAATTCGTCGTGTAGCGGTGAAATGCTTAGATATGACGAAGAACTCCGATTGCGAAGGCAGCTGACTGTAGC
GTAACTGACGCTGAAGCTCGAAAGTGCGGGTATCGAACAGGATTAGATACCCCAGTAGTCC
>t0002461_III-7;size=8;
CCTACGGGGGGCAGCAGTGGGGAATATTGGACAATGGGGGAAACCCTGATCCAGCGACGCCGCGTGAGTGAAGAAGTATT
TCGGTATGTAAAGCTCTATCAGCAAGGAAGAAAATGACGGTACTTGACTAAGAAGCTCCGGCTAAATACGTGCCAGCAGC
CGCGGTAATACGTATGGAGCAAGCGTTATCCGGATTTACTGGGTGTAAAGGGAGCGTAGACGGCAAAGCAAGTCCGAAGT
GAAATCCCGGGGCTCAACCCCGGAACTGCTTTGGAAACTGTTTAGCTAGAGTGCAGGAGAGGTAAGCGGAATTCCTAGTG
TAGCGGTGAAATGCGTAGATATTAGGAGGAACACCAGTGGCGAAGGCGGCTTACTGGACTGTAACTGACGTTGAGGCTCG
AAAGCGTGGGGAGCAAACAGGATTAGATACCCCAGTAGTCC
>t0027978_III-7;size=8;
CCTACGGGCGGCAGCAGTGAGGAATATTGGTCAATGGACGAGAGTCTGAACCAGCCAAGTAGCGTGCAGGATGACGGCCC
TATGGGTTGTAAACTGCTTTTGTACGGGAATAAAGTGACCTACGTGTAGGTTTTTGCATGTACCGTAAGAATAAGGACCG
GCTAATTCCGTGCCAGCAGCCGCGGTAATACGGAAGGTCCGGGCGTTATCCGGATTTATTGGGTTTAAAGGGAGCGTAGG
CCGTGCTTTAAGCGTGTTGTGAAATGTAGGCGCCCAACGTCTGCACTGCAGCGCGAACTGGAGCACTTGAGTACGCAGGA
AGTAGGCGGAATTCGTCGTGTAGCGGTGAAATGCTTAGATATGACGAAGAACTCCGATTGGGAAGCCAGCTTACTGTAGC
GCCACTGACGCTGATGCTCGAAAGCGTGGGTATCGAACAGGATTAGATACCCGAGTAGTCC
>t0018791_III-7;size=8;
CCTACGGGGGGCAGCAGTGAGGAATATTGGTCAATGGGCGGAAGCCTGAACCAGCCATGTCGCGTGCAGGACTACGGCCC
TACGGGTCTTAAACTGCTTTTGATTGGGGATAAAGTGGGGGACGCGTCCCCTATTGCAGGTACCAATCGAATAAGGATCG
GCTAACTCCGTGCCAGCAGCCGCGGTAATACGGAGGATCCGAGCGTTATCCGGATTTATTGGGTTTAAAGGGTGCGTAGG
CGGGCTGTTAAGTCAGCGGTGAAACCCCCGGGCTCAACCCGGGGACTGCCATTGAAACTGGCGGCCTAGAGTACGTTGGG
AGTGCGCGGAATGTGTGGTGTAGCGGTGAAATGCATAGATATCACACAGAACACCGATCGCGAAGGCAGCGCACTACGCC
GCAACTGACGCTGAGGCACGAAGGCGCGGGGATCGAACAGGATTAGATACCCGTGTAGTCC
>t0018693_III-7;size=8;
CCTACGGGCGGCTGCAGTGGGGAATATTGGACAATGGGGGAAACCCTGATCCAGCGACGCCGCGTGAGTGAAGAAGTATT
TCGGTATGTAAAGCTCTATCAGCAAGGAAGAAAATGACGGTACTTGACTAAGAAGCTCCGGCTAAATACGTGCCAGCAGC
CGCGGTAATACGTATGGAGCAAGCGTTATCCGGATTTACTGGGTGTAAAGGGAGCGTAGACGGCAAAGCAAGTCCGAAGT
GAAATCCCGGGGCTCAACCCCGGAACTGCTTTGGAAACTGTTTAGCTAGAGTGCAGGAGAGGTAAGCGGAATTCCTAGTG
TAGCGGTGAAATGCGTAGATATTAGGAGGAACACCAGTGGCGAAGGCGGCTTACTGGACTGTAACTGACGTTGAGGCTCG
AAAGCGTGGGGAGCAAACAGGATTAGATACCCTTGTAGTCC
>t0020161_III-7;size=8;
CCTACGGGAGGCTGCAGTGGGGAATATTGCACAATGGGCGAAAGCCTGATGCAGCGACGCCGCGTGAGTGAAGAAGTATC
TCGGTATGTAAAGCTCTATCAGCAGGGAAGAAAATGACGGTACCTGACTAAGAAGCCCCGGCTAACTACGTGCCAGCAGC
CGCGGTAATACGTAGGGGGCAAGCGTTATCCGGATTTACTGGGTGTAAAGGGAGCGTAGACGGTTTGGCAAGTCTGAAGT
GAAATGCGGGGGCTCAACTCCTGAACTGCTTTGGAAACTGTCGAACTAGAGTGCAGGAGAGGTAAGTGGAATTCCTAGTG
TAGCGGTGAAATGCGTAGATATTAGGAGGAACACCAGTGGCGAAGGCGGCTTACTGGACTGTAACTGACGTTGAGGCTCG
AAAGCGTGGGGAGCAAACAGGATTAGATACCCTAGTAGTCC
>t0000240_III-7;size=8;
CCTACGGGTGGCTGCAGTGAGGAATATTGGTCAATGGGCGGAAGCCTGAACCAGCCAAGTCGCGTGAGGGAAGACGGCCC
TACGGGTTGTAAACCTCTTTTTCGGGGGAATAAAGTTCGCCACGCGTGGCGTTTTGCATGTACCCCGCGAATAAGGATCG
GCTAACTCCGTGCCAGCAGCCGCGGTAATACGGAGGATCCGAGTGTTATCCGGATTTATTGGGTTTAAAGGGTGCGTAGG
CGGGATGTCAAGTCAGTGGTGAAATGGTGCGGCTCAACCGTAGCATTGCCGTTGAAACTGGCGTCCTTGAGTGCGAATGA
GGTACGCGGAACGTGTCATGTAGCGGTGAAATGCATAGATATGACACAGAACACCGATTGCGAAGGCAGCGTACTGGGAC
GCGACTGACGCTGAGGCACGAAAGTGCGGGGATCGAACAGGATTAGATACCCTAGTAGTCC
>t0004021_III-7;size=8;
CCTACGGGTGGCTGCAGTGAGGAATATTGGTCAATGGACGAGAGTCTGAACCAGCCAAGTAGCGTGCAGGATGACGGCCC
TATGGGTTGTAAACTGCTTTTGTACGGGAATAAAGTGACCTACGTGTAGGTTTTTGCATGTACCGTAAGAATAAGGACCG
GCTAATTCCGTGCCAGCAGCCGCGGTAATACGGAAGGTCCGGGCGTTATCCGGATTTATTGGGTTTAAAGGGAGCGTAGG
CCGTGCTTTAAGCGTGTTGTGAAATGTAGGCGCCCAACGTCTGCACTGCAGCGCGAACTGGAGCACTTGAGTACGCAGGA
AGTAGGCGGAATTCGTCGTGTAGCGGTGAAATGCTTAGATATGACGAAGAACTCCGATTGGGAAGCCAGCTTACTGTAGC
GCCACTGACGCTGATGCTCGAAAGCGTGGGTATCGAACAGGATTAGATACCCTGGTAGTCC
>t0010793_III-7;size=8;
CCTACGGGGGGCTGCAGTGAGGAATATTGGACAATGGATGGAAGTCTGATCCAGCCATGCCGCGTGAAGGATTGATGCCC
TACGGGCTTTGAACTTCTTTTGTACGGGGGCAATAAGGTCCACGCGTGGGCCGATGAGAGTACCGTACGAATAAGCATCG
GCTAACTCCGTGCCAGCAGCCGCGGTAATACGGGGGATGCGAGCGTTATCCGGATTTATTGGGTTTAAAGGGTGCGTAGG
CGGCTTGCCGAGTCAGCGGTGAAATCCGGGCGCCCAACGCCGGAACTGCCGTTGAAACTGGCGGGCTTGAATGGTGCCGC
CGCATGCGGAATGTGTGAAGTAGCGGTGAAATGCATAGATATCACACAGAACGCCGATTGTGGAAACAGCATGCGAGACA
CAGATTGACGCTGAGGCACGAAGGTGCGGGGATCGAACAGGATTAGATACCCGAGTAGTCC
>t0004342_III-7;size=8;
CCTACGGGAGGCTGCAGTGGGGAATATTGGACAATGGGGGAAACCCTGATCCAGCGACGCCGCGTGAGTGAAGAAGTATT
TCGGTATGTAAAGCTCTATCAGCAAGGAAGAAAATGACGGTACTTGACTAAGAAGCTCCGGCTAAATACGTGCCAGCAGC
CGCGGTAATACGTATGGAGCAAGCGTTATCCGGATTTACTGGGTGTAAAGGGAGCGTAGACGGCAAAGCAAGTCCGAAGT
GAAATCCCGGGGCTCAACCCCGGAACTGCTTTGGAAACTGTTTAGCTAGAGTGCAGGAGAGGTAAGCGGAATTCCTAGTG
TAGCGGTGAAATGCGTAGATATTAGGAGGAACACCAGTGGCGAAGGCGGCTTACTGGACTGTAACTGACGTTGAGGCTCG
AAAGCGTGGGGAGCAAACAGGATTAGATACCCGAGTAGTCC
>t0003335_III-7;size=8;
CCTACGGGTGGCTGCAGTGGGGAATATTGGACAATGGGGGAAACCCTGATCCAGCGACGCCGCGTGAGTGAAGAAGTATT
TCGGTATGTAAAGCTCTATCAGCAAGGAAGAAAATGACGGTACTTGACTAAGAAGCTCCGGCTAAATACGTGCCAGCAGC
CGCGGTAATACGTATGGAGCAAGCGTTATCCGGATTTACTGGGTGTAAAGGGAGCGTAGACGGCAAAGCAAGTCCGAAGT
GAAATCCCGGGGCTCAACCCCGGAACTGCTTTGGAAACTGTTTAGCTAGAGTGCAGGAGAGGTAAGCGGAATTCCTAGTG
TAGCGGTGAAATGCGTAGATATTAGGAGGAACACCAGTGGCGAAGGCGGCTTACTGGACTGTAACTGACGTTGAGGCTCG
AAAGCGTGGGGAGCAAACAGGATTAGATACCCCAGTAGTCC
>t0003080_III-7;size=8;
CCTACGGGTGGCAGCAGTGAGGAATATTGGTCAATGGACGGAAGTCTGAACCAGCCAAGTCGCGTGCGGGACGAAGGCCC
TACGGGTCGTAAACCGCTTTTGTACGGGAATAAAGTCACCCACGCGTGGGTGTTTGTAGGTACCGTAAGAATAAGGATCG
GCTAACTCCGTGCCAGCAGCCGCGGTAATACGGAGGATCCGAGCGTTATCCGGATTTATTGGGTTTAAAGGGTGCGCAGG
CGGGCTGCTAAGTCTCCGGTGAAATGTCAGGGCTCAACCTTGGCACTGCCGGAGATACTGGCGGCCTTGAGAGTGGCGGA
GGTTTCCGGAATGTGTGGTGTAGCGGTGAAATGCATAGATATCACACAGAACACCGATTGCGAAGGCAGGAGACCATACC
ATATCTGACGCTCAGGCACGAAAGCGTGGGGATCGAACAGGATTAGATACCCCGGTAGTCC
>t0011060_III-7;size=8;
CCTACGGGGGGCTGCAGTGGGGAATATTGGACAATGGGGGAAACCCTGATCCAGCGACGCCGCGTGAGTGAAGAAGTATT
TCGGTATGTAAAGCTCTATCAGCAAGGAAGAAAATGACGGTACTTGACTAAGAAGCTCCGGCTAAATACGTGCCAGCAGC
CGCGGTAATACGTATGGAGCAAGCGTTATCCGGATTTACTGGGTGTAAAGGGAGCGTAGACGGCCTAGCAAGTCTGAAGT
GAAAGCCCGGGGCTCAACCCCGGAACTGCTTTGGAAACTGTTAAGCTAGAGTACAGGAGAGGTAAGCGGAATTCCTAGTG
TAGCGGTGAAATGCGTAGATATTAGGAGGAACACCAGTGGCGAAGGCGGCTTACTGGACTGTAACTGACGTTGAGGCTCG
AAAGCGTGGGGAGCAAACAGGATTAGATACCCTTGTAGTCC
>t0006566_III-7;size=8;
CCTACGGGAGGCTGCAGTGAGGAATATTGGTCAATGGACGAGAGTCTGAACCAGCCAAGTAGCGTGCAGGATGACGGCCC
TATGGGTTGTAAACTGCTTTTAACCGGGAATAACGTCAGGCTCGTGAGCTTGAGTGCATGTACCGGTTGAATAAGGATCG
GCTAACTCCGTGCCAGCAGCCGCGGTAATACGGAGGATCCGAGCGTTATCCGGATTTATTGGGTTTAAAGGGAGCGTAGG
CGGAAGGTCAAGTCAGCTGTGAAATGTAGTCGCTCAACGTCTGCACTGCAGTTGAAACTGGCCTCCTTGAGTGCGTAAGA
GGCAGGCGGAATTCGTCGTGTAGCGGTGAAATGCTTAGATATGACGAAGAACTCCGATTGCGAAGGCAGCTTGCTGGGCC
GCAACTGACGCTGAAGCTCGAAGGTGCGGGTATCGAACAGGATTAGATACCCCAGTAGTCC
>t0008442_III-7;size=8;
CCTACGGGAGGCAGCAGTGAGGAATATTGGTCAATGGGCGAGAGCCTGAACCAGCCATGTCGCGTGGAGGAATAAGGATC
TATGGTTCGTAAACTCCTTTTGCGGGGGGATAAAGTGCGGGACGTGTCCCGCTTTGCAGGTACCCCGCGAATAAGCATCG
GCTAACTCCGTGCCAGCAGCCGCGGTAATACGGAGGATGCGAGCGTTATCCGGATTTATTGGGTTTAAAGGGTGCGTAGG
CGGCCCCTTAAGTCGGCGGTGAAATTTCCGGGCTCAACCCGGTCACTGCCGTCGAAACTGGGGGGCTTGAGTGCGTTTGG
GGTGGCTGGAATGTGCGGTGTAGCGGTGAAATGCATAGATATCGCACAGAACGCCGATCGCGGAGGCAGGTCACCAAGCC
GCAACTGACGCTGAGGCACGAAAGCGCGGGGATCGAACAGGATTAGATACCCGGGTAGTCC
>t0009786_III-7;size=8;
CCTACGGGAGGCTGCAGTGAGGAATATTGGTCAATGGGCGGAAGCCTGAACCAGCCAAGTCGCGTGAAGGAAGAAGGTAT
TATGTATTGTAAACTTCTTTAGCAGCAGAGAAATAAGGTGGACGTGTCCACTGATGCTAGTATGCTGAGAATAAGCATCG
GCTAACTCCGTGCCAGCAGCCGCGGTAATACGGAGGATGCGAGCGTTATCCGGATTTATTGGGTTTAAAGGGTGCGCAGG
CGGTCTTTTAAGTCAGTGGTCAAATCGTGGTGCTCAACGCCATCCCGCCATTGATACTGGGAGACTTGATTGCGGTTGAG
GTAGGCGGAATTCGTCGTGTAGCGGTGAAATGCATAGATATGACGAAGAACACCGATTGCGTAGGCAGCTTACCAAGCCG
TAAATGACGCTCATGCACGAAAGTGCGGGGATCGAACAGGATTAGATACCCCTGTAGTCC
>t0005706_III-7;size=8;
CCTACGGGGGGCAGCAGTGGGGAATATTGGACAATGGGGGAAACCCTGATCCAGCGACGCCGCGTGAGTGAAGAAGTATT
TCGGTATGTAAAGCTCTATCAGCAAGGAAGAAAATGACGGTACTTGACTAAGAAGCTCCGGCTAAATACGTGCCAGCAGC
CGCGGTAATACGTATGGAGCAAGCGTTATCCGGATTTACTGGGTGTAAAGGGAGCGTAGACGGCCTAGCAAGTCTGAAGT
GAAAGCCCGGGGCTCAACCCCGGAACTGCTTTGGAAACTGTTAAGCTAGAGTACAGGAGAGGTAAGCGGAATTCCTAGTG
TAGCGGTGAAATGCGTAGATATTAGGAGGAACACCAGTGGCGAAGGCGGCTTACTGGACTGTAACTGACGTTGAGGCTCG
AAAGCGTGGGGAGCAAACAGGATTAGATACCCGAGTAGTCC
>t0012177_III-7;size=8;
CCTACGGGGGGCTGCAGTGGGGAATATTGGACAATGGGGGAAACCCTGATCCAGCGACGCCGCGTGAGTGAAGAAGTATT
TCGGTATGTAAAGCTCTATCAGCAAGGAAGAAAATGACGGTACTTGACTAAGAAGCTCCGGCTAAATACGTGCCAGCAGC
CGCGGTAATACGTATGGAGCAAGCGTTATCCGGATTTACTGGGTGTAAAGGGAGCGTAGACGGCAAAGCAAGTCCGAAGT
GAAATCCCGGGGCTCAACCCCGGAACTGCTTTGGAAACTGTTTAGCTAGAGTGCAGGAGAGGTAAGCGGAATTCCTAGTG
TAGCGGTGAAATGCGTAGATATTAGGAGGAACACCAGTGGCGAAGGCGGCTTACTGGACTGTAACTGACGTTGAGGCTCG
AAAGCGTGGGGAGCAAACAGGATTAGATACCCCAGTAGTCC
>t0009334_III-7;size=8;
CCTACGGGGGGCTGCAGTGAGGAATATTGGTCAATGGACGGAAGTCTGAACCAGCCAAGTCGCGTGCGGGAGGAAGGCCC
TACGGGTCGTAAACCGCTTTTGTACGGGAATAAAGTCACCCACGTGTGGGTGTTTGTAGGTACCGTAAGAATAAGGATCG
GCTAACTCCGTGCCAGCAGCCGCGGTAATACGGAGGATCCGAGCGTTATCCGGATTTATTGGGTTTAAAGGGTGCGCAGG
CGGGCTGCTAAGTCTCCGGTGAAATGTCAGGGCTCAACCTTGGCACTGCCGGAGATACTGGCGGCCTTGAGAGTGGCGGA
GGTTTCCGGAATGTGTGGTGTAGCGGTGAAATGCATAGATATCACACAGAACACCGATTGCGAAGGCAGGAGACCATACC
ATATCTGACGCTCAGGCACGAAAGCGTGGGGATCGAACAGGATTAGATACCCTTGTAGTCC
>t0007111_III-7;size=7;
CCTACGGGGGGCTGCAGTGGGGGATATTGCACAATGGGGGAAACCCTGATGCAGCGACGCCGCGTGAGTGAAGAAGTATT
TCGGTATGTAAAGCTCTATCAGCAGGGAAGATAATGACGGTACCTGACTAAGAAGCACCGGCTAAATACGTGCCAGCAGC
CGCGGTAATACGTATGGTGCAAGCGTTATCCGGATTTACTGGGTGTAAAGGGAGCGTAGACGGCAAAGCAAGTCTGATGT
GAAAGCTATGGGCTCAACCCATAAACTGCATTGGAAACTGTTTAGCTAGAGTGTCGGAGAGGTAAGTGGAATTCCTAGTG
TAGCGGTGAAATGCGTAGATATTAGGAGGAACACCAGTGGCGAAGGCGGCTTACTGGACGATAACTGACGTTGAGGCTCG
AAAGCGTGGGGAGCAAACAGGATTAGATACCCCAGTAGTCC
>t0015835_III-7;size=7;
CCTACGGGGGGCAGCAGTGAGGAATATTGGTCAATGGGCGGAAGCCTGAACCAGCCAAGTCGCGTGAAGGAAGAAGGTAT
TATGTATTGTAAACTTCTTTAGCAGCAGAGAAATAAGGTGGACGTGTCCACTGATGCTAGTATGCTGAGAATAAGCATCG
GCTAACTCCGTGCCAGCAGCCGCGGTAATACGGAGGATGCGAGCGTTATCCGGATTTATTGGGTTTAAAGGGTGCGCAGG
CGGTCTTTTAAGTCAGTGGTCAAATCGTGGTGCTCAACGCCATCCCGCCATTGATACTGGGAGACTTGATTGCGGTTGAG
GTAGGCGGAATTCGTCGTGTAGCGGTGAAATGCATAGATATGACGAAGAACACCGATTGCGTAGGCAGCTTACCAAGCCG
TAAATGACGCTCATGCACGAAAGTGCGGGGATCGAACAGGATTAGATACCCTAGTAGTCC
>t0013566_III-7;size=7;
CCTACGGGCGGCAGCAGTGAGGAATATTGGTCAATGGACGGAAGTCTGAACCAGCCAAGTCGCGTGCGGGACGAAGGCCC
TACGGGTCGTAAACCGCTTTTGTACGGGAATAAAGTCACCCACGCGTGGGTGTTTGTAGGTACCGTAAGAATAAGGATCG
GCTAACTCCGTGCCAGCAGCCGCGGTAATACGGAGGATCCGAGCGTTATCCGGATTTATTGGGTTTAAAGGGTGCGCAGG
CGGGCTGCTAAGTCTCCGGTGAAATGTCAGGGCTCAACCTTGGCACTGCCGGAGATACTGGCGGCCTTGAGAGTGGCGGA
GGTTTCCGGAATGTGTGGTGTAGCGGTGAAATGCATAGATATCACACAGAACACCGATTGCGAAGGCAGGAGACCATACC
ATATCTGACGCTCAGGCACGAAAGCGTGGGGATCGAACAGGATTAGATACCCTGGTAGTCC
>t0003912_III-7;size=7;
CCTACGGGGGGCTGCAGTGAGGAATATTGGTCAATGGGCGAGAGCCTGAACCAGCCAAGTAGCGTGAAGGAAGACTGCCC
TATGGGTTGTAAACTTCTTTTGTGCGGGGGTAAAGTGGTCCACGCGTGGTCCATTGCAAGTACCGTACGAATAAGCATCG
GCTAACTCCGTGCCAGCAGCCGCGGTAATACGGAGGATGCGAGCGTTATCCGGATTTATTGGGTTTAAAGGGAGCGTAGG
CGGGCGATTAAGTCAGCGGTTAAATAGTGTGGCTCAACCATGCCTTGCCGTTGATACTGGTTGTCTTGAGAGTACTAGAG
GTGGATGGAATTTAGGGTGTAGCGGTGAAATGCTTAGATATCCTAAAGAACTCCGATTGCGAAGGCAGTCCACTGGGGTA
CGTCTGACGCTGAAGCTCGAAAGTGCGGGTATCAAACAGGATTAGATACCCGGGTAGTCC
>t0050519_III-7;size=7;
CCTACGGGGGGCTGCAGTAGGGAATATTGGGCAATGGAGGCAACTCTGACCCAGCCATGCCGCGTGAAGGAAGACGGCCC
TATGGGTTGTAAACTTCTTTTATCGTAGAGTAAACCTGGCCACGTGTGGCCAGCTGAGAGTATACGAGGAATAAGTATCG
GCTAACTCCGTGCCAGCAGCCGCGGTAATACGGGGGATACGAGCGTTATCCGGATTTATTGGGTTTAAAGGGTGCGCAGG
CGGATCGGTAAGTCAGGGGTGAAAAGTTGGGGCTCAACTCCAATCGTGCCTTTGATACTGCCGGACTAGAGTGCGATAGA
CGTGGCCGGAATGTGATGTGTAGCGGTGAAATGCTTAGATATGTCACAGAACACCGATCGAGAAGTCAGGTCACGAGCTC
GCAACTGACGCTCAGGCACGAAAGCGTGGGGATCAAACAGGATTAGATACCCTAGTAGTCC
>t0017691_III-7;size=7;
CCTACGGGAGGCTGCAGTAGGGAATATTGCACAATGGGGGAAACCCTGATGCAGCAACGCCACGTGTGGGAAGAAGCATT
TCGGTGTGTAAACCACTGTCGTGAGGGAATAATGTTGCGTTTCGGCGCAATTGAATGTACCTCGAAAGGAAGCACCGGCA
AACTTCGTGCCAGCAGCCGCGGTAATACGAGGGGTGCAAGCGTTGTTCGGAATCACTGGGCGTAAAGGGAGCGTAGGCGG
AGGAGCAAGCAGTCTGTACAATCCCGGGGCCTAACCCCGGCTCTGCAGACTGGACTGTTTCTCTTGGATAGTTCAGGGGC
AGGCGGAATTCCTGGTGTAGCGGTGGAATGCGTAGAGATCAGGAAGAACACCGATGGCGAAGGCAGCCTGCTGGGGACTT
ATCGACGCTGAGGCTCGAAAGTGCGGGTAGCAAACAGGATTAGATACCCGGGTAGTCC
>t0001834_III-7;size=7;
CCTACGGGAGGCAGCAGTGAGGAATATTGGTCAATGGGCGGAAGCCTGAACCAGCCAAGTCGCGTGAGGGAAGACGGCCC
TACGGGTTGTAAACCTCTTTTTCGGGGGAATAAAGTTCGCCACGCGTGGCGTTTTGCATGTACCCCGCGAATAAGGATCG
GCTAACTCCGTGCCAGCAGCCGCGGTAATACGGAGGATCCGAGTGTTATCCGGATTTATTGGGTTTAAAGGGTGCGTAGG
CGGGATGTCAAGTCAGTGGTGAAATGGTGCGGCTCAACCGTAGCATTGCCGTTGAAACTGGCGTCCTTGAGTGCGAATGA
GGTACGCGGAACGTGTCATGTAGCGGTGAAATGCATAGATATGACACAGAACACCGATTGCGAAGGCAGCGTACTGGGAC
GCGACTGACGCTGAGGCACGAAAGTGCGGGGATCGAACAGGATTAGATACCCTAGTAGTCC
>t0031986_III-7;size=7;
CCTACGGGCGGCTGCAGTGAGGAATATTGGTCAATGGACGGAAGTCTGAACCAGCCAAGTAGCGTGCAGGATGACGGCCC
TATGGGTTGTAAACTGCTTTTATATGGGGATAAAGTGGAGCACGTGTGCTCTTTTGCAGGTACCATATGAATAAGGACCG
GCTAATTCCGTGCCAGCAGCCGCGGTAATACGGAAGGTCCGGGCGTTATCCGGATTTATTGGGTTTAAAGGGAGCGTAGG
CCGGATTTTAAGCGTGTTGTGAAATGTAGATGCTCAACATCTGAATTGCAGCGCGAACTGGAGTCCTTGAGTGCGCAGGA
AGTTGGCGGAATTCGTCGTGTAGCGGTGAAATGCTTAGATATGACGAAGAACTCCGATTGCGAAGGCAGCTGACTGTAGC
GTAACTGACGCTGAAGCTCGAAAGTGCGGGTATCGAACAGGATTAGATACCCTAGTAGTCC
>t0003904_III-7;size=7;
CCTACGGGAGGCAGCAGTGAGGAATATTGGTCAATGGACGGAAGTCTGAACCAGCCAAGTCGCGTGAAGGATGAAGGTAT
TATGTATTGTAAACTTCTTTAGCAGTGGAGTAATAAGGTGGTCGTGACCACTGATGCAAGTACACTGAGAATAAGGATCG
GCTAACTCCGTGCCAGCAGCCGCGGTAATACGGAGGATCCGAGCGTTATCCGGATTTATTGGGTTTAAAGGGTGCGCAGG
CGGCTTTTTAAGTCAGTGGTTAAATCGTGACGCTCAACGTCATCACGCCATTGATACTGGAGAGCTTGATTGCGGTCGAG
GTTTGCGGAATTCGTTGTGTAGCGGTGAAATGCATAGATATGACGAAGAACACCGATTGCGTAGGCAGCAGACCAGGCCG
TAAATGACGCTCATGCACGAAAGTGCGGGGATCGAACAGGATTAGATACCCGAGTAGTCC
>t0001144_III-7;size=7;
CCTACGGGGGGCTGCAGTGGGGAATATTGGTCAATGGGGGCAACCCTGAACCAGCGACGCCGCGTGAGTGAAGAAGTATT
TCGGTATGTAAAGCTCTATCAGCAGGGAAGATAATGACAGTACCTGACTAAGAAGCACCGGCTAAATACGTGCCAGCAGC
CGCGGTAATACGTATGGTGCAAGCGTTATCCGGATTTACTGGGTGTAAAGGGAGCGTAGGCGGTTTGGCAAGTCTGATGT
GAAACCCCGGGGCTTAACCCCGGGCATGCATTGGAAACTGTCGGACTAGAGTGTCGGAGAGGAAAGCGGAATTCCTAGTG
TAGCGGTGAAATGCGTAGATATTAGGAGGAACACCAGTGGCGAAGGCGGCTTTCTGGACGATAACTGACGCTGAGGCTCG
AAAGCGTGGGGAGCAAACAGGATTAGATACCCTTGTAGTCC
>t0035238_III-7;size=7;
CCTACGGGGGGCTGCAGTCGAGGATCATTTGCAATGGGCGAAAGCCTGACAATGCGACGCTGCGTGGAGGATGAAGGCCT
TCGGGTTGTAAACTCCTGTCATAAGGGAACAGGCGAGGATACCTAATACGTATCTTAGTTGAGTGTACTTTAAGAGGAAG
CGACGGCTAACTCTGTGCCAGCAGCCGCGGTAATACAGAGGTCGCAAGCGTTGTTCGGATTTACTGGGCGTAAAGGGCGC
GTAGGTGGCTATGCGTGTCGGATGTGAAATCTCCGGGCTCAACCCGGAAAGTGCGTCCGAAACTACATGGCTGGAGTACG
GAAGAGGGAATCGGAATATAGGGTGTAGCGGTGAAATGCGTTGATATCCTATAGAACACCGGAGGCGAAGGCGGATTCCT
TGTACGTTACTGACGCTGAGGCGCGAAAGTCGGGGGAGCAAACAGGATTAGATACCCTGGTAGTCC
>t0010622_III-7;size=7;
CCTACGGGGGGCAGCAGTGAGGAATATTGGTCAATGGACGGAAGTCTGAACCAGCCAAGTCGCGTGCGGGACGAAGGCCC
TACGGGTCGTAAACCGCTTTTGTACGGGAATAAAGTCACCCACGCGTGGGTGTTTGTAGGTACCGTAAGAATAAGGATCG
GCTAACTCCGTGCCAGCAGCCGCGGTAATACGGAGGATCCGAGCGTTATCCGGATTTATTGGGTTTAAAGGGTGCGCAGG
CGGGCTGCTAAGTCTCCGGTGAAATGTCAGGGCTCAACCTTGGCACTGCCGGAGATACTGGCGGCCTTGAGAGTGGCGGA
GGTTTCCGGAATGTGTGGTGTAGCGGTGAAATGCATAGATATCACACAGAACACCGATTGCGAAGGCAGGAGACCATACC
ATATCTGACGCTCAGGCACGAAAGCGTGGGGATCGAACAGGATTAGATACCCGTGTAGTCC
>t0063513_III-7;size=7;
CCTACGGGCGGCTGCAGTGGGGAATCTTCCGCAATGGGCGAAAGCCTGACGGAGCAATGCCGCGTGAGTGATGAAGGGAT
TCGTCCCGTAAAGCTCTTTTGTGTATGACGAATGTACGGAGGGTAAATAATCTTCCGTAATGACGGTAGTACACGAATAA
GCCACGGCTAACTACGTGCCAGCAGCCGCGGTAATACGTAGGTGGCGAGCGTTGTCCGGAATTATTGGGCGTAAAGAGCA
TGTAGGCGGTTTCTTAAGTCTGGAGTGAAAATGCGGGGCTCAACCCCGTATGGCTCTGGATACTGGGAGGCTTGAGTGCA
GGAGAGGAAAGGGGAATTCCCAGTGTAGCGGTGAAATGCGTAGATATTGGGAGGAACACCAGTGGCGAAGGCGCCTTTCT
GGACTGTGTCTGACGCTGAGATGCGAAAGCCAGGGTAGCGAACGGGATTAGATACCCTAGTAGTCC
>t0009802_III-7;size=7;
CCTACGGGTGGCTGCAGTGAGGAATATTGGTCAATGGGCGGAAGCCTGAACCAGCCATGTCGCGTGCAGGACTACGGCCC
TACGGGTCTTAAACTGCTTTTGATTGGGGATAAAGTGGGGGACGCGTCCCCTATTGCAGGTACCAATCGAATAAGGATCG
GCTAACTCCGTGCCAGCAGCCGCGGTAATACGGAGGATCCGAGCGTTATCCGGATTTATTGGGTTTAAAGGGTGCGTAGG
CGGGCTGTTAAGTCAGCGGTGAAACCCCCGGGCTCAACCCGGGGACTGCCATTGAAACTGGCGGCCTAGAGTACGTTGGG
AGTGCGCGGAATGTGTGGTGTAGCGGTGAAATGCATAGATATCACACAGAACACCGATCGCGAAGGCAGCGCACTACGCC
GCAACTGACGCTGAGGCACGAAGGCGCGGGGATCGAACAGGATTAGATACCCCGGTAGTCC
>t0039573_III-7;size=7;
CCTACGGGCGGCAGCAGTGAGGAATATTGGTCAATGGGCGGAAGCCTGAACCAGCCAAGTCGCGTGAAGGAAGAAGGTAT
TATGTATTGTAAACTTCTTTAGCAGCAGAGAAATAAGGTGGACGTGTCCACTGATGCTAGTATGCTGAGAATAAGCATCG
GCTAACTCCGTGCCAGCAGCCGCGGTAATACGGAGGATGCGAGCGTTATCCGGATTTATTGGGTTTAAAGGGTGCGCAGG
CGGTCTTTTAAGTCAGTGGTCAAATCGTGGTGCTCAACGCCATCCCGCCATTGATACTGGGAGACTTGATTGCGGTTGAG
GTAGGCGGAATTCGTCGTGTAGCGGTGAAATGCATAGATATGACGAAGAACACCGATTGCGTAGGCAGCTTACCAAGCCG
TAAATGACGCTCATGCACGAAAGTGCGGGGATCGAACAGGATTAGATACCCCAGTAGTCC
>t0019773_III-7;size=7;
CCTACGGGTGGCTGCAGTAAGGGATATTGGGCAATGGGGGCGACCCTGACCCAGCCATGCCGCGTGAGGGAATGAGGCCC
TACGGGTCGTGAACCTCTTTTGCCTGGGGATAACGGCGCGGTCGTGAACCGTGCGTGCAGGTACCAGGCGAATAAGCATC
GGCTAACTCCGTGCCAGCAGCCGCGGTAATACGGAGGATGCGAGCGTTATCCGGATTCATTGGGTTTAAAGGGTGCGCAG
GCGGCCGGCCAAGTCAGCGGTGAAATCCGGGGGCCCAACCCCCGAAGTGCCGTTGATACTGGTTGGCTGGAATGCGGTCG
AGGCGGGCGGAATGTGGCGTGTAGCGGTGAAATGCATAGATATGCCACAGAACTCCGATAGCGAAGGCAGCTCGCCAGGC
CTGCATTGACGCTCGGGCACGAAAGCGTGGGGATCGAACAGGATTAGATACCCGAGTAGTCC
>t0037056_III-7;size=7;
CCTACGGGAGGCTGCAGTGGGGAATATTGGACAATGGGGGGAACCCTGATCCAGCGACGCCGCGTGAGTGAAGAAGTATT
TCGGTATGTAAAGCTCTATCAGCAGGGAAGATGATGACGGTACCTGACTAAGAAGCACCGGCTAAATACGTGCCAGCAGC
CGCGGTAATACGTATGGTGCAAGCGTTATCCGGATTTACTGGGTGTAAAGGGAGCGTAGGCGGCTATGCAAGTCAGGTGT
GAAAACCCGGGGCTCAACTCCGGGACTGCACTTGAAACTGCGAAGCTCGAGTACGGGAGAGGCAAGTGGAATTCCTAGTG
TAGCGGTGAAATGCGTAGATATTAGGAAGAACACCAGTGGCGAAGGCGACTTGCTGGACCGCAACTGACGCTGAGGCTCG
AAAGCGTGGGGAGCAAACAGGATTAGATACCCCAGTAGTCC
>t0008520_III-7;size=7;
CCTACGGGGGGCAGCAGTGAGGAATATTGGTCAATGGACGGAAGTCTGAACCAGCCAAGTCGCGTGCGGGAGGAAGGCCC
TACGGGTCGTAAACCGCTTTTGTACGGGAATAAAGTCACCCACGTGTGGGTGTTTGTAGGTACCGTAAGAATAAGGATCG
GCTAACTCCGTGCCAGCAGCCGCGGTAATACGGAGGATCCGAGCGTTATCCGGATTTATTGGGTTTAAAGGGTGCGCAGG
CGGGCTGCTAAGTCTCCGGTGAAATGTCAGGGCTCAACCTTGGCACTGCCGGAGATACTGGCGGCCTTGAGAGTGGCGGA
GGTTTCCGGAATGTGTGGTGTAGCGGTGAAATGCATAGATATCACACAGAACACCGATTGCGAAGGCAGGAGACCATACC
ATATCTGACGCTCAGGCACGAAAGCGTGGGGATCGAACAGGATTAGATACCCTGGTAGTCC
>t0000912_III-7;size=7;
CCTACGGGGGGCTGCAGTGAGGAATATTGGTCAATGGACGGAAGTCTGAACCAGCCAAGTCGCGTGAAGGATGAAGGTAT
TATGTATTGTAAACTTCTTTAGCAGTGGAGTAATAAGGTGGTCGTGACCACTGATGCAAGTACACTGAGAATAAGGATCG
GCTAACTCCGTGCCAGCAGCCGCGGTAATACGGAGGATCCGAGCGTTATCCGGATTTATTGGGTTTAAAGGGTGCGCAGG
CGGCTTTTTAAGTCAGTGGTTAAATCGTGACGCTCAACGTCATCACGCCATTGATACTGGAGAGCTTGATTGCGGTCGAG
GTTTGCGGAATTCGTTGTGTAGCGGTGAAATGCATAGATATGACGAAGAACACCGATTGCGTAGGCAGCAGACCAGGCCG
TAAATGACGCTCATGCACGAAAGTGCGGGGATCGAACAGGATTAGATACCCCAGTAGTCC
>t0021030_III-7;size=7;
CCTACGGGGGGCTGCAGTGGGGAATCTTCCGCAATGGGCGAAAGCCTGACGGAGCAATGCCGCGTGAGTGAAGAAGGAAT
TCGTTCCGTAAAGCTCTTTTGTTTATGACGAACGTGCCTTGTGTGAACAATGCGAGGCAATGACGGTAGTAGACGAATAA
GCCACGGCTAACTACGTGCCAGCAGCCGCGGTAATACGTAGGTGGCGAGCGTTGTCCGGAATTATTGGGCGTAAAGAGCA
TGTAGGCGGTTTCCTAAGTCCGGAGTGAAAATGCGGGGCTCAACCCCGTATGGCTCTGGATACTGGGAGGCTTGAGTGCA
GGAGAGGAAAGGGGAATTCCCAGTGTAGCGGTGAAATGCGTAGATATTGGGAGGAACACCAGTGGCGAAGGCGCCTTTCT
GGACTGTGTCTGACGCTGAGATGCGAAAGCCAGGGTAGCGAACGGGATTAGATACCCTGGTAGTCC
>t0014521_III-7;size=7;
CCTACGGGCGGCAGCAGTGGGGAATATTGGACAATGGGGGAAACCCTGATCCAGCGACGCCGCGTGAGTGAAGAAGTATT
TCGGTATGTAAAGCTCTATCAGCAAGGAAGAAAATGACGGTACTTGACTAAGAAGCTCCGGCTAAATACGTGCCAGCAGC
CGCGGTAATACGTATGGAGCAAGCGTTATCCGGATTTACTGGGTGTAAAGGGAGCGTAGACGGCCTAGCAAGTCTGAAGT
GAAAGCCCGGGGCTCAACCCCGGAACTGCTTTGGAAACTGTTAAGCTAGAGTACAGGAGAGGTAAGCGGAATTCCTAGTG
TAGCGGTGAAATGCGTAGATATTAGGAGGAACACCAGTGGCGAAGGCGGCTTACTGGACTGTAACTGACGTTGAGGCTCG
AAAGCGTGGGGAGCAAACAGGATTAGATACCCCGGTAGTCC
>t0000020_III-7;size=7;
CCTACGGGGGGCAGCAGTGAGGAATATTGGTCAATGGGCGGAAGCCTGAACCAGCCAAGTCGCGTGAAGGATGAAGGTAT
TATGTATTGTAAACTTCTTTAGCAGTGGAGTAATAAGGTGGTCGTGACCACTGATGCAAGTACACTGAGAATAAGGATCG
GCTAACTCCGTGCCAGCAGCCGCGGTAATACGGAGGATCCTAGCGTTATCCGGATTTATTGGGTTTAAAGGGTGCGCAGG
CGGCTTTTTAAGTCAGTGGTTAAATCGTGACGCTCAACGTCATCACGCCATTGATACTGGAGAGCTTGATTGCGGTCGAG
GTTTGCGGAATTCGTTGTGTAGCGGTGAAATGCATAGATATGACGAAGAACACCGATTGCGTAGGCAGCAGACCAGGCCG
TAAATGACGCTCATGCACGAAAGTGCGGGGATCGAACAGGATTAGATACCCTGGTAGTCC
>t0000072_III-7;size=7;
CCTACGGGCGGCAGCAGTGAGGAATATTGGTCAATGGACGAAGGTCTGAACCAGCCAAGTAGCGTGAAGGATGACTGCCC
TATGGGTTGTAAACTTCTTTTGTGCGGGAATAACGGGCGCCACGTGTGGTGTTATGCATGTACCGTACGAATAAGGATCG
GCTAACTCCGTGCCAGCAGCCGCGGTAATACGGAGGATCCGAGCGTTATCCGGATTTATTGGGTTTAAAGGGAGCGTAGG
CGGGAGATCAAGTCAGTTGTGAAATGTACATGCTCAACATGTGCACTGCAGTTGAAACTGGTTTTCTTGAGTGCGTAAGA
GGCAGGCGGAATTCGTCGTGTAGCGGTGAAATGCTTAGATATGACGAAGAACTCCGATCGCGAAGGCAGCTTGCCGGGCC
GCAACTGACGCTGAAGCTCGAAGGTGCGGGTATCGAACAGGATTAGATACCCTTGTAGTCC
>t0003292_III-7;size=7;
CCTACGGGGGGCTGCAGTAGGGAATATTGCACAATGGGGGAAACCCTGATGCAGCAACGCCACGTGTGGGAAGAAGCATT
TCGGTGTGTAAACCACTGTCGTGAGGGAATAATGTTGCGTTTCGGCGCAATTGAATGTACCTCGAAAGGAAGCACCGGCA
AACTTCGTGCCAGCAGCCGCGGTAATACGAGGGGTGCAAGCGTTGTTCGGAATCACTGGGCGTAAAGGGAGCGTAGGCGG
AGGAGCAAGCAGTCTGTACAATCCCGGGGCCTAACCCCGGCTCTGCAGACTGGACTGTTTCTCTTGGATAGTTCAGGGGC
AGGCGGAATTCCTGGTGTAGCGGTGGAATGCGTAGAGATCAGGAAGAACACCGATGGCGAAGGCAGCCTGCTGGGGACTT
ATCGACGCTGAGGCTCGAAAGTGCGGGTAGCAAACAGGATTAGATACCCGGGTAGTCC
>t0022415_III-7;size=7;
CCTACGGGCGGCAGCAGTAAGGGATATTGGGCAATGGGGGGAACCCTGACCCAGCCATGCCGCGTGAGGGAATGAGGCCC
TACGGGTCGTGAACCTCTTTTGCCTGGGGATAAACCGCCCCGCTGGACGGGGCGCTGCAGGTACCAGGCGAATAAGCATC
GGCTAACTCCGTGCCAGCAGCCGCGGTAATACGGAGGATGCGAGCGTTATCCGGATTCATTGGGTTTAAAGGGTGCGCAG
GCGGCGCGTTAAGTCAGCGGTGAAAGGCAGGGGCCCAACCCCGGCAGTGCCGTTGATACTGGCGCGCTGGAATGCGGTCG
AGGCGGGCGGAATGTGGCGTGTAGCGGTGAAATGCATAGATATGCCACAGAACTCCGATAGCGAAGGCAGCTCGCCAGGC
CTGCATTGACGCTCAGGCACGAAAGCGTGGGGATCGAACAGGATTAGATACCCTAGTAGTCC
>t0036292_III-7;size=7;
CCTACGGGCGGCAGCAGTGGGGAATATTGGACAATGGGGGAAACCCTGATCCAGCGACGCCGCGTGAGTGAAGAAGTATT
TCGGTATGTAAAGCTCTATCAGCAAGGAAGAAAATGACGGTACTTGACTAAGAAGCTCCGGCTAAATACGTGCCAGCAGC
CGCGGTAATACGTATGGAGCAAGCGTTATCCGGATTTACTGGGTGTAAAGGGAGCGTAGACGGCAAAGCAAGTCTGAAGT
GAAATCCCGGGGCTCAACCCCGGAACTGCTTTGGAAACTGTTTAGCTAGAGTGCAGGAGAGGTAAGCGGAATTCCTAGTG
TAGCGGTGAAATGCGTAGATATTAGGAGGAACACCAGTGGCGAAGGCGGCTTACTGGACTGTAACTGACGTTGAGGCTCG
AAAGCGTGGGGAGCAAACAGGATTAGATACCCCAGTAGTCC
>t0043251_III-7;size=7;
CCTACGGGTGGCAGCAGTGAGGAATATTGGTCAATGGGCGAGAGCCTGAACCAGCCATGTCGCGTGGAGGAATAAGGATC
TATGGTTCGTAAACTCCTTTTGCGGGGGGATAAAGTGCGGGACGTGTCCCGCTTTGCAGGTACCCCGCGAATAAGCATCG
GCTAACTCCGTGCCAGCAGCCGCGGTAATACGGAGGATGCGAGCGTTATCCGGATTTATTGGGTTTAAAGGGTGCGTAGG
CGGCCCCTTAAGTCGGCGGTGAAATTTCCGGGCTCAACCCGGTCACTGCCGTCGAAACTGGGGGGCTTGAGTGCGTTTGG
GGTGGCTGGAATGTGCGGTGTAGCGGTGAAATGCATAGATATCGCACAGAACGCCGATCGCGGAGGCAGGTCACCAAGCC
GCAACTGACGCTGAGGCACGAAAGCGCGGGGATCGAACAGGATTAGATACCCGAGTAGTCC
>t0018619_III-7;size=7;
CCTACGGGAGGCAGCAGTGAGGAATATTGGTCAATGGGCGGAAGCCTGAACCAGCCATGTCGCGTGCAGGATTACGGCCC
TACGGGTCTTAAACTGCTTTTGATTGGGGATAAAGTGGGGGACGCGTCCCCTATTGCAGGTACCAATCGAATAAGGATCG
GCTAACTCCGTGCCAGCAGCCGCGGTAATACGGAGGATCCGAGCGTTATCCGGATTTATTGGGTTTAAAGGGTGCGTAGG
CGGGCTGTTAAGTCAGCGGTGAAACCCCCGGGCTCAACCCGGGGACTGCCATTGAAACTGGCGGCCTAGAGTACGTTGGG
AGTGCGCGGAATGTGTGGTGTAGCGGTGAAATGCATAGATATCACACAGAACACCGATCGCGAAGGCAGCGCACTACGCC
GCAACTGACGCTGAGGCACGAAGGCGCGGGGATCGAACAGGATTAGATACCCTAGTAGTCC
>t0035581_III-7;size=7;
CCTACGGGTGGCTGCAGTAGGGAATATTGGGCAATGGAGGCAACTCTGACCCAGCCATGCCGCGTGAAGGAAGACGGCCC
TATGGGTTGTAAACTTCTTTTATCGTAGAGTAAACCTGGCCACGTGTGGCCAGCTGAGAGTATACGAGGAATAAGTATCG
GCTAACTCCGTGCCAGCAGCCGCGGTAATACGGGGGATACGAGCGTTATCCGGATTTATTGGGTTTAAAGGGTGCGCAGG
CGGATCGGTAAGTCAGGGGTGAAAAGTTGGGGCTCAACTCCAATCGTGCCTTTGATACTGCCGGACTAGAGTGCGATAGA
CGTGGCCGGAATGTGATGTGTAGCGGTGAAATGCTTAGATATGTCACAGAACACCGATCGAGAAGTCAGGTCACGAGCTC
GCAACTGACGCTCAGGCACGAAAGCGTGGGGATCAAACAGGATTAGATACCCCTGTAGTCC
>t0037310_III-7;size=7;
CCTACGGGAGGCAGCAGTGGGGAATATTGGACAATGGGGGAAACCCTGATCCAGCGACGCCGCGTGAGTGAAGAAGTATT
TCGGTATGTAAAGCTCTATCAGCAAGGAAGAAAATGACGGTACTTGACTAAGAAGCTCCGGCTAAATACGTGCCAGCAGC
CGCGGTAATACGTATGGAGCAAGCGTTATCCGGATTTACTGGGTGTAAAGGGAGCGTAGACGGCCTAGCAAGTCTGAAGT
GAAAGCCCGGGGCTCAACCCCGGAACTGCTTTGGAAACTGTTAAGCTAGAGTACAGGAGAGGTAAGCGGAATTCCTAGTG
TAGCGGTGAAATGCGTAGATATTAGGAGGAACACCAGTGGCGAAGGCGGCTTACTGGACTGTAACTGACGTTGAGGCTCG
AAAGCGTGGGGAGCAAACAGGATTAGATACCCTTGTAGTCC
>t0005772_III-7;size=7;
CCTACGGGAGGCTGCAGTGAGGAATATTGGTCAATGGACGAGAGTCTGAACCAGCCAAGTAGCGTGCAGGATGACGGCCC
TATGGGTTGTAAACTGCTTTTAACCGGGAATAACGTCAGGCTCGTGAGCTTGAGTGCATGTACCGGTTGAATAAGGATCG
GCTAACTCCGTGCCAGCAGCCGCGGTAATACGGAGGATCCGAGCGTTATCCGGATTTATTGGGTTTAAAGGGAGCGTAGG
CGGAAGGTCAAGTCAGCTGTGAAATGTAGTCGCTCAACGTCTGCACTGCAGTTGAAACTGGCCTCCTTGAGTGCGTAAGA
GGCAGGCGGAATTCGTCGTGTAGCGGTGAAATGCTTAGATATGACGAAGAACTCCGATTGCGAAGGCAGCTTGCTGGGCC
GCAACTGACGCTGAAGCTCGAAGGTGCGGGTATCGAACAGGATTAGATACCCGAGTAGTCC
>t0015313_III-7;size=7;
CCTACGGGTGGCTGCAGTGAGGAATATTGGTCAATGGGCGAGAGCCTGAACCAGCCAAGTAGCGTGAAGGAAGACTGCCC
TATGGGTTGTAAACTTCTTTTGTGCGGGGGTAAAGTGGTCCACGCGTGGTCCATTGCAAGTACCGTACGAATAAGCATCG
GCTAACTCCGTGCCAGCAGCCGCGGTAATACGGAGGATGCGAGCGTTATCCGGATTTATTGGGTTTAAAGGGAGCGTAGG
CGGGCGATTAAGTCAGCGGTTAAATAGTGTGGCTCAACCATGCCTTGCCGTTGATACTGGTTGTCTTGAGAGTACTAGAG
GTGGATGGAATTTAGGGTGTAGCGGTGAAATGCTTAGATATCCTAAAGAACTCCGATTGCGAAGGCAGTCCACTGGGGTA
CGTCTGACGCTGAAGCTCGAAAGTGCGGGTATCAAACAGGATTAGATACCCTGGTAGTCC
>t0026149_III-7;size=7;
CCTACGGGGGGCTGCAGTAGGGAATATTGCACAATGGGGGAAACCCTGATGCAGCAACGCCACGTGTGGGAAGAAGCATT
TCGGTGTGTAAACCACTGTCGTGAGGGAATAATGTTGCGTTTCGGCGCAATTGAATGTACCTCGAAAGGAAGCACCGGCA
AACTTCGTGCCAGCAGCCGCGGTAATACGAGGGGTGCAAGCGTTGTTCGGAATCACTGGGCGTAAAGGGAGCGTAGGCGG
AGGAGCAAGCAGTCTGTACAATCCCGGGGCCTAACCCCGGCTCTGCAGACTGGACTGTTTCTCTTGGATAGTTCAGGGGC
AGGCGGAATTCCTGGTGTAGCGGTGGAATGCGTAGAGATCAGGAAGAACACCGATGGCGAAGGCAGCCTGCTGGGGACTT
ATCGACGCTGAGGCTCGAAAGTGCGGGTAGCAAACAGGATTAGATACCCCGGTAGTCC
>t0026862_III-7;size=7;
CCTACGGGGGGCTGCAGTGAGGAATATTGGTCAATGGACGAAGGTCTGAACCAGCCAAGTAGCGTGAAGGATGACTGCCC
TATGGGTTGTAAACTTCTTTTGTGCGGGAATAACGTGCTCCACGTGTGGGGTATTGCATGTACCGTACGAATAAGGATCG
GCTAACTCCGTGCCAGCAGCCGCGGTAATACGGAGGATCCGAGCGTTATCCGGATTTATTGGGTTTAAAGGGAGCGTAGG
CGGTGGATCAAGTCAGCTGTGAAATGTAGATGCTCAACGTCTGCACTGCAGTTGAAACTGGTTCACTTGAGTGCGTAAGA
GGTAGGCGGAATTTATGGTGTAGCGGTGAAATGCTTAGATATCATAAAGAACTCCGATTGCGAAGGCAGCTTACTGGGCC
GCAACTGACGCTGAAGCTCGAAGGTGCGGGTATCGAACAGGATTAGATACCCCAGTAGTCC
>t0008982_III-7;size=7;
CCTACGGGGGGCTGCAGTGAGGAATATTGGTCAATGGGCGGAAGCCTGAACCAGCCAAGTCGCGTGAAGGAAGAAGGTAT
TATGTATTGTAAACTTCTTTAGCAGCAGAGAAATAAGGTGGACGTGTCCACTGATGCTAGTATGCTGAGAATAAGCATCG
GCTAACTCCGTGCCAGCAGCCGCGGTAATACGGAGGATGCGAGCGTTATCCGGATTTATTGGGTTTAAAGGGTGCGCAGG
CGGTCTTTTAAGTCAGTGGTCAAATCGTGGTGCTCAACGCCATCCCGCCATTGATACTGGGAGACTTGATTGCGGTTGAG
GTAGGCGGAATTCGTCGTGTAGCGGTGAAATGCATAGATATGACGAAGAACACCGATTGCGTAGGCAGCTTACCAAGCCG
TAAATGACGCTCATGCACGAAAGTGCGGGGATCGAACAGGATTAGATACCCTGGTAGTCC
>t0028832_III-7;size=7;
CCTACGGGAGGCTGCAGTGAGGAATATTGGACAATGGATGGAAGTCTGATCCAGCCATGCCGCGTGAAGGATTGATGCCC
TACGGGCTTTGAACTTCTTTTGTACGGGGGCAATAAGGTCCACGCGTGGGCCGATGAGAGTACCGTACGAATAAGCATCG
GCTAACTCCGTGCCAGCAGCCGCGGTAATACGGGGGATGCGAGCGTTATCCGGATTTATTGGGTTTAAAGGGTGCGTAGG
CGGCTTGCCGAGTCAGCGGTGAAATCCGGGCGCCCAACGCCGGAACTGCCGTTGAAACTGGCGGGCTTGAATGGTGCCGC
CGCATGCGGAATGTGTGAAGTAGCGGTGAAATGCATAGATATCACACAGAACGCCGATTGTGGAAACAGCATGCGAGACA
CAGATTGACGCTGAGGCACGAAGGTGCGGGGATCGAACAGGATTAGATACCCCAGTAGTCC
>t0008509_III-7;size=7;
CCTACGGGGGGCAGCAGTGAGGAATATTGGTCAATGGACGGAAGTCTGAACCAGCCAAGTAGCGTGCAGGATGACGGCCC
TATGGGTTGTAAACTGCTTTTATATGGGGATAAAGTGGAGCACGTGTGCTCTTTTGCAGGTACCATATGAATAAGGACCG
GCTAATTCCGTGCCAGCAGCCGCGGTAATACGGAAGGTCCGGGCGTTATCCGGATTTATTGGGTTTAAAGGGAGCGTAGG
CCGGATTTTAAGCGTGTTGTGAAATGTAGATGCTCAACATCTGAATTGCAGCGCGAACTGGAGTCCTTGAGTGCGCAGGA
AGTTGGCGGAATTCGTCGTGTAGCGGTGAAATGCTTAGATATGACGAAGAACTCCGATTGCGAAGGCAGCTGACTGTAGC
GTAACTGACGCTGAAGCTCGAAAGTGCGGGTATCGAACAGGATTAGATACCCTAGTAGTCC
>t0039819_III-7;size=7;
CCTACGGGAGGCTGCAGTGGGGAATATTGGTCAATGGGGGCAACCCTGAACCAGCGACGCCGCGTGAGTGAAGAAGTATT
TCGGTATGTAAAGCTCTATCAGCAGGGAAGATAATGACAGTACCTGACTAAGAAGCACCGGCTAAATACGTGCCAGCAGC
CGCGGTAATACGTATGGTGCAAGCGTTATCCGGATTTACTGGGTGTAAAGGGAGCGTAGGCGGTTTGGCAAGTCTGATGT
GAAACCCCGGGGCTTAACCCCGGGCATGCATTGGAAACTGTCGGACTAGAGTGTCGGAGAGGAAAGCGGAATTCCTAGTG
TAGCGGTGAAATGCGTAGATATTAGGAGGAACACCAGTGGCGAAGGCGGCTTTCTGGACGATAACTGACGCTGAGGCTCG
AAAGCGTGGGGAGCAAACAGGATTAGATACCCCAGTAGTCC
>t0049656_III-7;size=7;
CCTACGGGGGGCAGCAGTGAGGAATATTGGTCAATGGGCGGAAGCCTGAACCAGCCAAGTCGCGTGAAGGATGAAGGTAT
TATGTATTGTAAACTTCTTTAGCAGTGGAGTAATAAGGTGGTCGTGACCACTGATGCAAGTACACTGAGAATAAGGATCG
GCTAACTCCGTGCCAGCAGCCGCGGTAATACGGAGGATCCTAGCGTTATCCGGATTTATTGGGTTTAAAGGGTGCGCAGG
CGGCTTTTTAAGTCAGTGGTTAAATCGTGACGCTCAACGTCATCACGCCATTGATACTGGAGAGCTTGATTGCGGTCGAG
GTTTGCGGAATTCGTTGTGTAGCGGTGAAATGCATAGATATGACGAAGAACACCGATTGCGTAGGCAGCAGACCAGGCCG
TAAATGACGCTCATGCACGAAAGTGCGGGGATCGAACAGGATTAGATACCCTTGTAGTCC
>t0047505_III-7;size=7;
CCTACGGGCGGCAGCAGTGAGGAATATTGGTCAATGGGCGAGAGCCTGAACCAGCCAAGTAGCGTGAAGGAAGACTGCCC
TATGGGTTGTAAACTTCTTTTGTGCGGGGGTAAAGTGGTCCACGCGTGGTCCATTGCAAGTACCGTACGAATAAGCATCG
GCTAACTCCGTGCCAGCAGCCGCGGTAATACGGAGGATGCGAGCGTTATCCGGATTTATTGGGTTTAAAGGGAGCGTAGG
CGGGCGATTAAGTCAGCGGTTAAATAGTGTGGCTCAACCATGCCTTGCCGTTGATACTGGTTGTCTTGAGAGTACTAGAG
GTGGATGGAATTTAGGGTGTAGCGGTGAAATGCTTAGATATCCTAAAGAACTCCGATTGCGAAGGCAGTCCACTGGGGTA
CGTCTGACGCTGAAGCTCGAAAGTGCGGGTATCAAACAGGATTAGATACCCCTGTAGTCC
>t0003248_III-7;size=7;
CCTACGGGCGGCAGCAGTGGGGAATATTGGACAATGGGGGGAACCCTGATCCAGCGACGCCGCGTGAGTGAAGAAGTATT
TCGGTATGTAAAGCTCTATCAGCAGGGAAGATGATGACGGTACCTGACTAAGAAGCACCGGCTAAATACGTGCCAGCAGC
CGCGGTAATACGTATGGTGCAAGCGTTATCCGGATTTACTGGGTGTAAAGGGAGCGTAGGCGGCTATGCAAGTCAGGTGT
GAAAACCCGGGGCTCAACTCCGGGACTGCACTTGAAACTGCGAAGCTCGAGTACGGGAGAGGCAAGTGGAATTCCTAGTG
TAGCGGTGAAATGCGTAGATATTAGGAAGAACACCAGTGGCGAAGGCGACTTGCTGGACCGCAACTGACGCTGAGGCTCG
AAAGCGTGGGGAGCAAACAGGATTAGATACCCCAGTAGTCC
>t0024201_III-7;size=7;
CCTACGGGGGGCAGCAGTGAGGAATATTGGTCAATGGGCGGAAGCCTGAACCAGCCAAGTCGCGTGAAGGATGAAGGTAT
TATGTATTGTAAACTTCTTTAGCAGTGGAGTAATAAGGTGGTCGTGACCACTGATGCAAGTACACTGAGAATAAGGATCG
GCTAACTCCGTGCCAGCAGCCGCGGTAATACGGAGGATCCTAGCGTTATCCGGATTTATTGGGTTTAAAGGGTGCGCAGG
CGGCTTTTTAAGTCAGTGGTTAAATCGTGACGCTCAACGTCATCACGCCATTGATACTGGAGAGCTTGATTGCGGTCGAG
GTTTGCGGAATTCGTTGTGTAGCGGTGAAATGCATAGATATGACGAAGAACACCGATTGCGTAGGCAGCAGACCAGGCCG
TAAATGACGCTCATGCACGAAAGTGCGGGGATCGAACAGGATTAGATACCCTAGTAGTCC
>t0042429_III-7;size=7;
CCTACGGGCGGCAGCAGTAAGGGATATTGGGCAATGGGGGGTACCCTGACCCAGCCATGCCGCGTGAGGGAATGAGGCCC
TACGGGTCGTGAACCTCTTTTGCACGGGGATAACGGCGTCCACGGGATGGGCGCGTGCAGGTACCGTGCGAATAAGCATC
GGCTAACTCCGTGCCAGCAGCCGCGGTAATACGGAGGATGCGAGCGTTATCCGGATTCATTGGGTTTAAAGGGTGCGCAG
GCGGCCCGACAAGTCAGCGGTGAAATCCGGGGGCCCAACCCCCGAAGTGCCGTTGATACTGCCGGGCTGGAATGCGGTCG
AGGCGGGCGGAATGTGGCGTGTAGCGGTGAAATGCGTAGATATGCCACAGAACCCCGATAGCGAAGGCAGCTCGCCAGGC
CTGCATTGACGCTCGGGCACGAAAGCGTGGGGATCGAACAGGATTAGATACCCTAGTAGTCC
>t0041795_III-7;size=7;
CCTACGGGCGGCTGCAGTGGGGAATATTGGACAATGGGGGGAACCCTGATCCAGCGACGCCGCGTGAGTGAAGAAGTATT
TCGGTATGTAAAGCTCTATCAGCAGGGAAGATGATGACGGTACCTGACTAAGAAGCACCGGCTAAATACGTGCCAGCAGC
CGCGGTAATACGTATGGTGCAAGCGTTATCCGGATTTACTGGGTGTAAAGGGAGCGTAGGCGGCTATGCAAGTCAGGTGT
GAAAACCCGGGGCTCAACTCCGGGACTGCACTTGAAACTGCGAAGCTCGAGTACGGGAGAGGCAAGTGGAATTCCTAGTG
TAGCGGTGAAATGCGTAGATATTAGGAAGAACACCAGTGGCGAAGGCGACTTGCTGGACCGCAACTGACGCTGAGGCTCG
AAAGCGTGGGGAGCAAACAGGATTAGATACCCTGGTAGTCC
>t0047135_III-7;size=7;
CCTACGGGTGGCTGCAGTGAGGAATATTGGTCAATGGGCGAGAGCCTGAACCAGCCATGTCGCGTGGAGGAATAAGGATC
TATGGTTCGTAAACTCCTTTTGCGGGGGGATAAAGTGCGGGACGTGTCCCGCTTTGCAGGTACCCCGCGAATAAGCATCG
GCTAACTCCGTGCCAGCAGCCGCGGTAATACGGAGGATGCGAGCGTTATCCGGATTTATTGGGTTTAAAGGGTGCGTAGG
CGGCCCCTTAAGTCGGCGGTGAAATTTCCGGGCTCAACCCGGTCACTGCCGTCGAAACTGGGGGGCTTGAGTGCGTTTGG
GGTGGCTGGAATGTGCGGTGTAGCGGTGAAATGCATAGATATCGCACAGAACGCCGATCGCGGAGGCAGGTCACCAAGCC
GCAACTGACGCTGAGGCACGAAAGCGCGGGGATCGAACAGGATTAGATACCCGGGTAGTCC
>t0002815_III-7;size=7;
CCTACGGGGGGCTGCAGTGGGGAATATTGCACAATGGGCGAAAGCCTGATGCAGCGACGCCGCGTGAGTGAAGAAGTATC
TCGGTATGTAAAGCTCTATCAGCAGGGAAGAAAATGACGGTACCTGACTAAGAAGCCCCGGCTAACTACGTGCCAGCAGC
CGCGGTAATACGTAGGGGGCAAGCGTTATCCGGATTTACTGGGTGTAAAGGGAGCGTAGACGGTTTGGCAAGTCTGAAGT
GAAATGCGGGGGCTCAACTCCTGAACTGCTTTGGAAACTGTCGAACTAGAGTGCAGGAGAGGTAAGTGGAATTCCTAGTG
TAGCGGTGAAATGCGTAGATATTAGGAGGAACACCAGTGGCGAAGGCGGCTTACTGGACTGTAACTGACGTTGAGGCTCG
AAAGCGTGGGGAGCAAACAGGATTAGATACCCCGGTAGTCC
>t0026545_III-7;size=7;
CCTACGGGGGGCTGCAGTGGGGAATATTGCACAATGGGCGAAAGCCTGATGCAGCGACGCCGCGTGAGTGAAGAAGTATC
TCGGTATGTAAAGCTCTATCAGCAGGGAAGAAAATGACGGTACCTGACTAAGAAGCCCCGGCTAACTACGTGCCAGCAGC
CGCGGTAATACGTAGGGGGCAAGCGTTATCCGGATTTACTGGGTGTAAAGGGAGCGTAGACGGTTTGGCAAGTCTGAAGT
GAAATGCGGGGGCTCAACTCCTGAACTGCTTTGGAAACTGTCGAACTAGAGTGCAGGAGAGGTAAGTGGAATTCCTAGTG
TAGCGGTGAAATGCGTAGATATTAGGAGGAACACCAGTGGCGAAGGCGGCTTACTGGACTGTAACTGACGTTGAGGCTCG
AAAGCGTGGGGAGCAAACAGGATTAGATACCCGTGTAGTCC
>t0020410_III-7;size=7;
CCTACGGGCGGCTGCAGTGAGGAATATTGGTCAATGGACGAAGGTCTGAACCAGCCAAGTAGCGTGAAGGATGACTGCCC
TATGGGTTGTAAACTTCTTTTGTGCGGGAATAACGGGCGCCACGTGTGGTGTTATGCATGTACCGTACGAATAAGGATCG
GCTAACTCCGTGCCAGCAGCCGCGGTAATACGGAGGATCCGAGCGTTATCCGGATTTATTGGGTTTAAAGGGAGCGTAGG
CGGGAGATCAAGTCAGTTGTGAAATGTACATGCTCAACATGTGCACTGCAGTTGAAACTGGTTTTCTTGAGTGCGTAAGA
GGCAGGCGGAATTCGTCGTGTAGCGGTGAAATGCTTAGATATGACGAAGAACTCCGATCGCGAAGGCAGCTTGCCGGGCC
GCAACTGACGCTGAAGCTCGAAGGTGCGGGTATCGAACAGGATTAGATACCCGGGTAGTCC
>t0020081_III-7;size=7;
CCTACGGGCGGCTGCAGTGAGGAATATTGGTCAATGGACGAAGGTCTGAACCAGCCAAGTAGCGTGAAGGATGACTGCCC
TATGGGTTGTAAACTTCTTTTGTGCGGGAATAACGGGCGCCACGTGTGGTGTTATGCATGTACCGTACGAATAAGGATCG
GCTAACTCCGTGCCAGCAGCCGCGGTAATACGGAGGATCCGAGCGTTATCCGGATTTATTGGGTTTAAAGGGAGCGTAGG
CGGGAGATCAAGTCAGTTGTGAAATGTACATGCTCAACATGTGCACTGCAGTTGAAACTGGTTTTCTTGAGTGCGTAAGA
GGCAGGCGGAATTCGTCGTGTAGCGGTGAAATGCTTAGATATGACGAAGAACTCCGATCGCGAAGGCAGCTTGCCGGGCC
GCAACTGACGCTGAAGCTCGAAGGTGCGGGTATCGAACAGGATTAGATACCCCAGTAGTCC
>t0031136_III-7;size=7;
CCTACGGGGGGCTGCAGTGAGGAATATTGGTCAATGGGCGAGAGCCTGAACCAGCCAAGTAGCGTGAAGGATGACGGCCC
TACGGGTTGTAAACTTCTTTTGCCGGGGGATAAAAAACGGGACGTGTCCCGTCTTGCAGGTACCCGTGCGAATAAGGACC
GGCTAATTCCGTGCCAGCAGCCGCGGTAATACGGAAGGTCCGAGCGTTATCCGGATTTATTGGGTTTAAAGGGAGCGCAG
GCGGAGATGTAAGCCAGCCGTAAAATCGTGGGGCTCAACCCCATCCCGCGGTTGGAACTGCATCCCTTGAGTGCACGAGA
GGATGGTGGAATTCGTGGTGTAGCGGTGAAATGCATAGATATCACGAAGAACTCCGATTGCGAAGGCAGCCATCTGGCGT
GTTACTGACGCTCATGCTCGAAGGTGCGGGTATCAAACAGGATTAGATACCCTAGTAGTCC
>t0026309_III-7;size=7;
CCTACGGGGGGCAGCAGTAGGGAATATTGCACAATGGGGGAAACCCTGATGCAGCAACGCCACGTGTGGGAAGAAGCATT
TCGGTGTGTAAACCACTGTCGTGAGGGAATAATGTTGCGTTTCGGCGCAATTGAATGTACCTCGAAAGGAAGCACCGGCA
AACTTCGTGCCAGCAGCCGCGGTAATACGAGGGGTGCAAGCGTTGTTCGGAATCACTGGGCGTAAAGGGAGCGTAGGCGG
AGGAGCAAGCAGTCTGTACAATCCCGGGGCCTAACCCCGGCTCTGCAGACTGGACTGTTTCTCTTGGATAGTTCAGGGGC
AGGCGGAATTCCTGGTGTAGCGGTGGAATGCGTAGAGATCAGGAAGAACACCGATGGCGAAGGCAGCCTGCTGGGGACTT
ATCGACGCTGAGGCTCGAAAGTGCGGGTAGCAAACAGGATTAGATACCCTGGTAGTCC
>t0002244_III-7;size=7;
CCTACGGGAGGCAGCAGTAGGGAATATTGCACAATGGGGGAAACCCTGATGCAGCAACGCCACGTGTGGGAAGAAGCATT
TCGGTGTGTAAACCACTGTCGTGAGGGAATAATGTTGCGTTTCGGCGCAATTGAATGTACCTCGAAAGGAAGCACCGGCA
AACTTCGTGCCAGCAGCCGCGGTAATACGAGGGGTGCAAGCGTTGTTCGGAATCACTGGGCGTAAAGGGAGCGTAGGCGG
AGGAGCAAGCAGTCTGTACAATCCCGGGGCCTAACCCCGGCTCTGCAGACTGGACTGTTTCTCTTGGATAGTTCAGGGGC
AGGCGGAATTCCTGGTGTAGCGGTGGAATGCGTAGAGATCAGGAAGAACACCGATGGCGAAGGCAGCCTGCTGGGGACTT
ATCGACGCTGAGGCTCGAAAGTGCGGGTAGCAAACAGGATTAGATACCCTGGTAGTCC
>t0019262_III-7;size=7;
CCTACGGGGGGCTGCAGTGAGGAATATTGGTCAATGGACGGAAGTCTGAACCAGCCAAGTCGCGTGCGGGAGGAAGGCCC
TACGGGTCGTAAACCGCTTTTGTACGGGAATAAAGTCACCCACGTGTGGGTGTTTGTAGGTACCGTAAGAATAAGGATCG
GCTAACTCCGTGCCAGCAGCCGCGGTAATACGGAGGATCCGAGCGTTATCCGGATTTATTGGGTTTAAAGGGTGCGCAGG
CGGGCTGCTAAGTCTCCGGTGAAATGTCAGGGCTCAACCTTGGCACTGCCGGAGATACTGGCGGCCTTGAGAGTGGCGGA
GGTTTCCGGAATGTGTGGTGTAGCGGTGAAATGCATAGATATCACACAGAACACCGATTGCGAAGGCAGGAGACCATACC
ATATCTGACGCTCAGGCACGAAAGCGTGGGGATCGAACAGGATTAGATACCCCTGTAGTCC
>t0015380_III-7;size=7;
CCTACGGGCGGCTGCAGTGGGGAATATTGCACAATGGGGGAAACCCTGATGCAGCGACGCCGCGTGAGTGAAGAAGTATT
TCGGTATGTAAAGCTCTATCAGCAGGAAAGAAAATGACGGTACCTGACTAAGAAGCCCCGGCTAACTACGTGCCAGCAGC
CGCGGTAATACGTAGGGGGCAAGCGTTATCCGGATTTACTGGGTGTAAAGGGAGCGTAGACGGCTTTGCAAGTCTGAAGT
GAAAGCCCGGGGCTCAACCCCGGAACTGCTTTGGAAACTGTAGAGCTAGAGTGCAGGAGAGGTAAGTGGAATTCCTAGTG
TAGCGGTGAAATGCGTAGATATTAGGAGGAACACCAGTGGCGAAGGCGGCTTACTGGACTGTAACTGACGTTGAGGCTCG
AAGGCGTGGGGAGCAAACAGGATTAGATACCCCAGTAGTCC
>t0046704_III-7;size=7;
CCTACGGGAGGCTGCAGTGAGGAATATTGGTCAATGGGCGGAAGCCTGAACCAGCCAAGTCGCGTGAAGGAAGAAGGTAT
TATGTATTGTAAACTTCTTTAGCAGCAGAGAAATAAGGTGGACGTGTCCACTGATGCTAGTATGCTGAGAATAAGCATCG
GCTAACTCCGTGCCAGCAGCCGCGGTAATACGGAGGATGCGAGCGTTATCCGGATTTATTGGGTTTAAAGGGTGCGCAGG
CGGTCTTTTAAGTCAGTGGTCAAATCGTGGTGCTCAACGCCATCCCGCCATTGATACTGGGAGACTTGATTGCGGTTGAG
GTAGGCGGAATTCGTCGTGTAGCGGTGAAATGCATAGATATGACGAAGAACACCGATTGCGTAGGCAGCTTACCAAGCCG
TAAATGACGCTCATGCACGAAAGTGCGGGGATCGAACAGGATTAGATACCCTTGTAGTCC
>t0045555_III-7;size=7;
CCTACGGGCGGCTGCAGTAAGGGATATTGGGCAATGGGGGGAACCCTGACCCAGCCATGCCGCGTGAGGGAATGAGGCCC
TACGGGTCGTGAACCTCTTTTGCCTGGGGATAAACCGCCCCGCTGGACGGGGCGCTGCAGGTACCAGGCGAATAAGCATC
GGCTAACTCCGTGCCAGCAGCCGCGGTAATACGGAGGATGCGAGCGTTATCCGGATTCATTGGGTTTAAAGGGTGCGCAG
GCGGCGCGTTAAGTCAGCGGTGAAAGGCAGGGGCCCAACCCCGGCAGTGCCGTTGATACTGGCGCGCTGGAATGCGGTCG
AGGCGGGCGGAATGTGGCGTGTAGCGGTGAAATGCATAGATATGCCACAGAACTCCGATAGCGAAGGCAGCTCGCCAGGC
CTGCATTGACGCTCAGGCACGAAAGCGTGGGGATCGAACAGGATTAGATACCCTTGTAGTCC
>t0029987_III-7;size=7;
CCTACGGGCGGCAGCAGTGAGGAATATTGGTCAATGGGCGGAAGCCTGAACCAGCCAAGTCGCGTGAAGGATGAAGGTAT
TATGTATTGTAAACTTCTTTAGCAGTGGAGTAATAAGGTGGTCGTGACCACTGATGCAAGTACACTGAGAATAAGGATCG
GCTAACTCCGTGCCAGCAGCCGCGGTAATACGGAGGATCCTAGCGTTATCCGGATTTATTGGGTTTAAAGGGTGCGCAGG
CGGCTTTTTAAGTCAGTGGTTAAATCGTGACGCTCAACGTCATCACGCCATTGATACTGGAGAGCTTGATTGCGGTCGAG
GTTTGCGGAATTCGTTGTGTAGCGGTGAAATGCATAGATATGACGAAGAACACCGATTGCGTAGGCAGCAGACCAGGCCG
TAAATGACGCTCATGCACGAAAGTGCGGGGATCGAACAGGATTAGATACCCTTGTAGTCC
>t0008038_III-7;size=7;
CCTACGGGTGGCAGCAGTGAGGAATATTGGTCAATGGACGAGAGTCTGAACCAGCCAAGTAGCGTGCAGGATGACGGCCC
TATGGGTTGTAAACTGCTTTTGTACGGGAATAAAGTGACCTACGTGTAGGTTTTTGCATGTACCGTAAGAATAAGGACCG
GCTAATTCCGTGCCAGCAGCCGCGGTAATACGGAAGGTCCGGGCGTTATCCGGATTTATTGGGTTTAAAGGGAGCGTAGG
CCGTGCTTTAAGCGTGTTGTGAAATGTAGGCGCCCAACGTCTGCACTGCAGCGCGAACTGGAGCACTTGAGTACGCAGGA
AGTAGGCGGAATTCGTCGTGTAGCGGTGAAATGCTTAGATATGACGAAGAACTCCGATTGGGAAGCCAGCTTACTGTAGC
GCCACTGACGCTGATGCTCGAAAGCGTGGGTATCGAACAGGATTAGATACCCTGGTAGTCC
>t0029182_III-7;size=7;
CCTACGGGAGGCTGCAGTGAGGAATATTGGTCAATGGGCGAGAGCCTGAACCAGCCAAGTAGCGTGAAGGAAGACTGCCC
TATGGGTTGTAAACTTCTTTTGTGCGGGGGTAAAGTGGTCCACGCGTGGTCCATTGCAAGTACCGTACGAATAAGCATCG
GCTAACTCCGTGCCAGCAGCCGCGGTAATACGGAGGATGCGAGCGTTATCCGGATTTATTGGGTTTAAAGGGAGCGTAGG
CGGGCGATTAAGTCAGCGGTTAAATAGTGTGGCTCAACCATGCCTTGCCGTTGATACTGGTTGTCTTGAGAGTACTAGAG
GTGGATGGAATTTAGGGTGTAGCGGTGAAATGCTTAGATATCCTAAAGAACTCCGATTGCGAAGGCAGTCCACTGGGGTA
CGTCTGACGCTGAAGCTCGAAAGTGCGGGTATCAAACAGGATTAGATACCCGAGTAGTCC
>t0029214_III-7;size=7;
CCTACGGGAGGCAGCAGTGAGGAATATTGGTCAATGGGCGGAAGCCTGAACCAGCCAAGTCGCGTGAAGGATGAAGGTAT
TATGTATTGTAAACTTCTTTAGCAGTGGAGTAATAAGGTGGTCGTGACCACTGATGCAAGTACACTGAGAATAAGGATCG
GCTAACTCCGTGCCAGCAGCCGCGGTAATACGGAGGATCCTAGCGTTATCCGGATTTATTGGGTTTAAAGGGTGCGCAGG
CGGCTTTTTAAGTCAGTGGTTAAATCGTGACGCTCAACGTCATCACGCCATTGATACTGGAGAGCTTGATTGCGGTCGAG
GTTTGCGGAATTCGTTGTGTAGCGGTGAAATGCATAGATATGACGAAGAACACCGATTGCGTAGGCAGCAGACCAGGCCG
TAAATGACGCTCATGCACGAAAGTGCGGGGATCGAACAGGATTAGATACCCCTGTAGTCC
>t0045173_III-7;size=7;
CCTACGGGGGGCTGCAGTGAGGAATATTGGTCAATGGACGAGAGTCTGAACCAGCCAAGTAGCGTGCAGGATGACGGCCC
TATGGGTTGTAAACTGCTTTTAACCGGGAATAACGTCAGGCTCGTGAGCTTGAGTGCATGTACCGGTTGAATAAGGATCG
GCTAACTCCGTGCCAGCAGCCGCGGTAATACGGAGGATCCGAGCGTTATCCGGATTTATTGGGTTTAAAGGGAGCGTAGG
CGGAAGGTCAAGTCAGCTGTGAAATGTAGTCGCTCAACGTCTGCACTGCAGTTGAAACTGGCCTCCTTGAGTGCGTAAGA
GGCAGGCGGAATTCGTCGTGTAGCGGTGAAATGCTTAGATATGACGAAGAACTCCGATTGCGAAGGCAGCTTGCTGGGCC
GCAACTGACGCTGAAGCTCGAAGGTGCGGGTATCGAACAGGATTAGATACCCTTGTAGTCC
>t0025992_III-7;size=7;
CCTACGGGCGGCAGCAGTGAGGAATATTGGTCAATGGACGAGAGTCTGAACCAGCCAAGTAGCGTGCAGGATGACGGCCC
TATGGGTTGTAAACTGCTTTTGTACGGGAATAAAGTGACCTACGTGTAGGTTTTTGCATGTACCGTAAGAATAAGGACCG
GCTAATTCCGTGCCAGCAGCCGCGGTAATACGGAAGGTCCGGGCGTTATCCGGATTTATTGGGTTTAAAGGGAGCGTAGG
CCGTGCTTTAAGCGTGTTGTGAAATGTAGGCGCCCAACGTCTGCACTGCAGCGCGAACTGGAGCACTTGAGTACGCAGGA
AGTAGGCGGAATTCGTCGTGTAGCGGTGAAATGCTTAGATATGACGAAGAACTCCGATTGGGAAGCCAGCTTACTGTAGC
GCCACTGACGCTGATGCTCGAAAGCGTGGGTATCGAACAGGATTAGATACCCCTGTAGTCC
>t0024206_III-7;size=7;
CCTACGGGGGGCAGCAGTGAGGAATATTGGTCAATGGGCGGAAGCCTGAACCAGCCAAGTCGCGTGAAGGATGAAGGTAT
TATGTATTGTAAACTTCTTTAGCAGTGGAGTAATAAGGTGGTCGTGACCACTGATGCAAGTACACTGAGAATAAGGATCG
GCTAACTCCGTGCCAGCAGCCGCGGTAATACGGAGGATCCTAGCGTTATCCGGATTTATTGGGTTTAAAGGGTGCGCAGG
CGGCTTTTTAAGTCAGTGGTTAAATCGTGACGCTCAACGTCATCACGCCATTGATACTGGAGAGCTTGATTGCGGTCGAG
GTTTGCGGAATTCGTTGTGTAGCGGTGAAATGCATAGATATGACGAAGAACACCGATTGCGTAGGCAGCAGACCAGGCCG
TAAATGACGCTCATGCACGAAAGTGCGGGGATCGAACAGGATTAGATACCCCAGTAGTCC
>t0014204_III-7;size=7;
CCTACGGGCGGCAGCAGTGAGGAATATTGGTCAATGGGCGGAAGCCTGAACCAGCCAAGTCGCGTGAAGGAAGAAGGTAT
TATGTATTGTAAACTTCTTTAGCAGCAGAGAAATAAGGGAGTCGTGACTCCTGATGCTAGTATGCTGAGAATAAGCATCG
GCTAACTCCGTGCCAGCAGCCGCGGTAATACGGAGGATGCGAGCGTTATCCGGATTTATTGGGTTTAAAGGGTGCGCAGG
CGGTCTTTTAAGTCAGTGGTCAAATCGTGGTGCTCAACGCCATCCCGCCATTGATACTGGGAGACTTGATTGCGGTTGAG
GTAGGCGGAATTCGTCGTGTAGCGGTGAAATGCATAGATATGACGAAGAACACCGATTGCGTAGGCAGCTTACCAAGCCG
TAAATGACGCTCATGCACGAAAGTGCGGGGATCGAACAGGATTAGATACCCGTGTAGTCC
>t0003239_III-7;size=7;
CCTACGGGGGGCTGCAGTGAGGAATATTGGTCAATGGGCGGAAGCCTGAACCAGCCAAGTCGCGTGAAGGAAGAAGGTAT
TATGTATTGTAAACTTCTTTAGCAGCAGAGAAATAAGGGAGTCGTGACTCCTGATGCTAGTATGCTGAGAATAAGCATCG
GCTAACTCCGTGCCAGCAGCCGCGGTAATACGGAGGATGCGAGCGTTATCCGGATTTATTGGGTTTAAAGGGTGCGCAGG
CGGTCTTTTAAGTCAGTGGTCAAATCGTGGTGCTCAACGCCATCCCGCCATTGATACTGGGAGACTTGATTGCGGTTGAG
GTAGGCGGAATTCGTCGTGTAGCGGTGAAATGCATAGATATGACGAAGAACACCGATTGCGTAGGCAGCTTACCAAGCCG
TAAATGACGCTCATGCACGAAAGTGCGGGGATCGAACAGGATTAGATACCCGTGTAGTCC
>t0000833_III-7;size=7;
CCTACGGGAGGCTGCAGTGGGGAATATTGGACAATGGGGGAAACCCTGATCCAGCGACGCCGCGTGAGTGAAGAAGTATT
TCGGTATGTAAAGCTCTATCAGCAAGGAAGAAAATGACGGTACTTGACTAAGAAGCCCCGGCTAACTACGTGCCAGCAGC
CGCGGTAATACGTAGGGGGCAAGCGTTATCCGGATTTACTGGGTGTAAAGGGAGCGTAGACGGCAAAGCAAGTCTGAAGT
GAAAGCCCCGGGCTCAACCCGGGAACTGCTTTGGAAACTGTTTAGCTAGAGTGCAGGAGAGGTAAGTGGAATTCCTAGTG
TAGCGGTGAAATGCGTAGATATTAGGAGGAACACCAGTGGCGAAGGCGGCTTACTGGACTGTAACTGACGTTGAGGCTCG
AAAGCGTGGGGAGCAAACAGGATTAGATACCCCAGTAGTCC
>t0004729_III-7;size=7;
CCTACGGGTGGCTGCAGTAGGGAATATTGCACAATGGGGGAAACCCTGATGCAGCAACGCCACGTGTGGGAAGAAGCATT
TCGGTGTGTAAACCACTGTCGTGAGGGAATAATGTTGCGTTTCGGCGCAATTGAATGTACCTCGAAAGGAAGCACCGGCA
AACTTCGTGCCAGCAGCCGCGGTAATACGAGGGGTGCAAGCGTTGTTCGGAATCACTGGGCGTAAAGGGAGCGTAGGCGG
AGGAGCAAGCAGTCTGTACAATCCCGGGGCCTAACCCCGGCTCTGCAGACTGGACTGTTTCTCTTGGATAGTTCAGGGGC
AGGCGGAATTCCTGGTGTAGCGGTGGAATGCGTAGAGATCAGGAAGAACACCGATGGCGAAGGCAGCCTGCTGGGGACTT
ATCGACGCTGAGGCTCGAAAGTGCGGGTAGCAAACAGGATTAGATACCCTAGTAGTCC
>t0004869_III-7;size=7;
CCTACGGGAGGCAGCAGTAGGGAATATTGCACAATGGGGGAAACCCTGATGCAGCAACGCCACGTGTGGGAAGAAGCATT
TCGGTGTGTAAACCACTGTCGTGAGGGAATAATGTTGCGTTTCGGCGCAATTGAATGTACCTCGAAAGGAAGCACCGGCA
AACTTCGTGCCAGCAGCCGCGGTAATACGAGGGGTGCAAGCGTTGTTCGGAATCACTGGGCGTAAAGGGAGCGTAGGCGG
AGGAGCAAGCAGTCTGTACAATCCCGGGGCCTAACCCCGGCTCTGCAGACTGGACTGTTTCTCTTGGATAGTTCAGGGGC
AGGCGGAATTCCTGGTGTAGCGGTGGAATGCGTAGAGATCAGGAAGAACACCGATGGCGAAGGCAGCCTGCTGGGGACTT
ATCGACGCTGAGGCTCGAAAGTGCGGGTAGCAAACAGGATTAGATACCCTAGTAGTCC
>t0016681_III-7;size=7;
CCTACGGGGGGCTGCAGTCGAGGATCATTTGCAATGGGCGAAAGCCTGACAATGCGACGCTGCGTGGAGGATGAAGGCCT
TCGGGTTGTAAACTCCTGTCATAAGGGAACAGGCGAGGGTACCTAATACGTACCTGAGTTGAGTGTACTTTAAGAGGAAG
CGACGGCTAACTCTGTGCCAGCAGCCGCGGTAATACAGAGGTCGCAAGCGTTGTTCGGATTTACTGGGCGTAAAGGGCGC
GTAGGCGGTTACGTGTGTGAGATGTGAAATCTCCGGGCTCAACCCGGAAAGTGCGTCTCAAACTGCGTGACTTGAGTCCG
GGAGAGGGAATCGGAATGCAGGGTGTAGCGGTGAAATGCGTTGATATCCTGCAGAACACCGGAGGCGAAGGCGGATTCCT
GGAACGGTACTGACGCTGAGGCGCGAAAGTCGGGGGAGCAAACAGGATTAGATACCCCTGTAGTCC
>t0006410_III-7;size=7;
CCTACGGGCGGCTGCAGTGAGGAATATTGGTCAATGGGCGGAAGCCTGAACCAGCCAAGTCGCGTGAAGGAAGAAGGTAT
TATGTATTGTAAACTTCTTTAGCAGCAGAGAAATAAGGGAGTCGTGACTCCTGATGCTAGTATGCTGAGAATAAGCATCG
GCTAACTCCGTGCCAGCAGCCGCGGTAATACGGAGGATGCGAGCGTTATCCGGATTTATTGGGTTTAAAGGGTGCGCAGG
CGGTCTTTTAAGTCAGTGGTCAAATCGTGGTGCTCAACGCCATCCCGCCATTGATACTGGGAGACTTGATTGCGGTTGAG
GTAGGCGGAATTCGTCGTGTAGCGGTGAAATGCATAGATATGACGAAGAACACCGATTGCGTAGGCAGCTTACCAAGCCG
TAAATGACGCTCATGCACGAAAGTGCGGGGATCGAACAGGATTAGATACCCGGGTAGTCC
>t0015482_III-7;size=7;
CCTACGGGAGGCTGCAGTGGGGGATATTGCACAATGGGGGAAACCCTGATGCAGCGACGCCGCGTGAGTGAAGAAGTATT
TCGGTATGTAAAGCTCTATCAGCAGGAAAGATAATGACGGTACCTGACTAAGAAGCACCGGCTAAATACGTGCCAGCAGC
CGCGGTAATACGTATGGTGCAAGCGTTATCCGGATTTACTGGGTGTAAAGGGAGCGCAGACGGCATGGCAAGCCAGATGT
GAAAGGCAGGGGCTCAACTCCTGGACTGCATTTGGAACTGTCAAGCTAGAGTATCGGAGAGGTAAGTGGAATTCCTAGTG
TAGCGGTGAAATGCGTAGATATTAGGAGGAACACCAGTGGCGAAGGCGGCTTACTGGACGATAACTGACGTTGAGGCTCG
AAAGCGTGGGGAGCAAACAGGATTAGATACCCCAGTAGTCC
>t0013593_III-7;size=7;
CCTACGGGGGGCTGCAGTGAGGAATATTGGTCAATGGGCGGAAGCCTGAACCAGCCAAGTCGCGTGAAGGAAGAAGGTAT
TATGTATTGTAAACTTCTTTAGCAGCAGAGAAATAAGGGGGTCGTGACCCCTGATGCTAGTATGCTGAGAATAAGCATCG
GCTAACTCCGTGCCAGCAGCCGCGGTAATACGGAGGATGCGAGCGTTATCCGGATTTATTGGGTTTAAAGGGTGCGCAGG
CGGTCTTTTAAGTCAGTGGTCAAATCGTGGTGCTCAACGCCATCCCGCCATTGATACTGGGAGACTTGATTGCGGTTGAG
GTAGGCGGAATTCGTCGTGTAGCGGTGAAATGCATAGATATGACGAAGAACACCGATTGCGTAGGCAGCTTACCAAGCCG
TAAATGACGCTCATGCACGAAAGTGCGGGGATCGAACAGGATTAGATACCCCAGTAGTCC
>t0018605_III-7;size=7;
CCTACGGGGGGCTGCAGTGAGGAATATTGGTCAATGGACGGAAGTCTGAACCAGCCAAGTCGCGTGCGGGACGAAGGCCC
TACGGGTCGTAAACCGCTTTTGTACGGGAATAAAGTCACCCACGTGTGGGTGTTTGTAGGTACCGTAAGAATAAGGATCG
GCTAACTCCGTGCCAGCAGCCGCGGTAATACGGAGGATCCGAGCGTTATCCGGATTTATTGGGTTTAAAGGGTGCGCAGG
CGGGCTGCTAAGTCTCCGGTGAAATGTCAGGGCTCAACCTTGGCACTGCCGGAGATACTGGCGGCCTTGAGAGTGGCGGA
GGTTTCCGGAATGTGTGGTGTAGCGGTGAAATGCATAGATATCACACAGAACACCGATTGCGAAGGCAGGAGACCATACC
ATATCTGACGCTCAGGCACGAAAGCGTGGGGATCGAACAGGATTAGATACCCCGGTAGTCC
>t0010210_III-7;size=7;
CCTACGGGGGGCTGCAGTGAGGAATATTGGTCAATGGGCGGAAGCCTGAACCAGCCAAGTCGCGTGAAGGAAGAAGGTAT
TATGTATTGTAAACTTCTTTAGCAGCAGAGAAATAAGGGGGTCGTGACCCCTGATGCTAGTATGCTGAGAATAAGCATCG
GCTAACTCCGTGCCAGCAGCCGCGGTAATACGGAGGATGCGAGCGTTATCCGGATTTATTGGGTTTAAAGGGTGCGCAGG
CGGTCTTTTAAGTCAGTGGTCAAATCGTGGTGCTCAACGCCATCCCGCCATTGATACTGGGAGACTTGATTGCGGTTGAG
GTAGGCGGAATTCGTCGTGTAGCGGTGAAATGCATAGATATGACGAAGAACACCGATTGCGTAGGCAGCTTACCAAGCCG
TAAATGACGCTCATGCACGAAAGTGCGGGGATCGAACAGGATTAGATACCCTGGTAGTCC
>t0015910_III-7;size=7;
CCTACGGGCGGCAGCAGTGGGGAATATTGGACAATGGGGGAAACCCTGATCCAGCGACGCCGCGTGAGTGAAGAAGTATT
TCGGTATGTAAAGCTCTATCAGCAAGGAAGAAAATGACGGTACTTGACTAAGAAGCTCCGGCTAAATACGTGCCAGCAGC
CGCGGTAATACGTATGGAGCAAGCGTTATCCGGATTTACTGGGTGTAAAGGGAGCGTAGACGGCAAAGCAAGTCTGAAGT
GAAATCCCGGGGCTCAACCCCGGAACTGCTTTGGAAACTGTTTAGCTAGAGTGCAGGAGAGGTAAGCGGAATTCCTAGTG
TAGCGGTGAAATGCGTAGATATTAGGAGGAACACCAGTGGCGAAGGCGGCTTACTGGACTGTAACTGACGTTGAGGCTCG
AAAGCGTGGGGAGCAAACAGGATTAGATACCCGAGTAGTCC
>t0017480_III-7;size=7;
CCTACGGGTGGCTGCAGTAGGGAATATTGCACAATGGGGGGAACCCTGATGCAGCAACGCCACGTGTGGGAAGAAGCATT
TCGGTGTGTAAACCACTGTCGTGAGGGAATAATGCTTGGTCTCGGCCAAGTTGAATGTACCTCGAAAGGAAGCACCGGCA
AACTTCGTGCCAGCAGCCGCGGTAATACGAGGGGTGCAAGCGTTGTTCGGAATCACTGGGCGTAAAGGGAGCGTAGGCGG
AGACGCAAGCAGTCTGTACAATACCGGGGCCCAACCCCGGACCTGCAGACTGGACTGTGTCTCTTGGATAGTTCAGGGGC
AGGCGGAATTCCTGGTGTAGCGGTGGAATGCGTAGAGATCAGGAAGAACACCGATGGCGAAGGCAGCCTGCTGGGGACTC
ATCGACGCTGAGGCTCGAAAGTGCGGGTAGCAAACAGGATTAGATACCCCGGTAGTCC
>t0000555_III-7;size=7;
CCTACGGGGGGCAGCAGTGAGGAATATTGGTCAATGGGCGAGAGCCTGAACCAGCCAAGTAGCGTGAAGGAAGACTGCCC
TATGGGTTGTAAACTTCTTTTGTGCGGGGGTAAAGTGGTCCACGCGTGGTCCATTGCAAGTACCGTACGAATAAGCATCG
GCTAACTCCGTGCCAGCAGCCGCGGTAATACGGAGGATGCGAGCGTTATCCGGATTTATTGGGTTTAAAGGGAGCGTAGG
CGGGCGATTAAGTCAGCGGTTAAATAGTGTGGCTCAACCATGCCTTGCCGTTGATACTGGTTGTCTTGAGAGTACTAGAG
GTGGATGGAATTTAGGGTGTAGCGGTGAAATGCTTAGATATCCTAAAGAACTCCGATTGCGAAGGCAGTCCACTGGGGTA
CGTCTGACGCTGAAGCTCGAAAGTGCGGGTATCAAACAGGATTAGATACCCTAGTAGTCC
>t0018501_III-7;size=7;
CCTACGGGAGGCTGCAGTGAGGAATATTGGTCAATGGGCGGAAGCCTGAACCAGCCAAGTCGCGTGAAGGATGAAGGTAT
TATGTATTGTAAACTTCTTTAGCAGTGGAGTAATAAGGTGGTCGTGACCACTGATGCAAGTACACTGAGAATAAGGATCG
GCTAACTCCGTGCCAGCAGCCGCGGTAATACGGAGGATCCTAGCGTTATCCGGATTTATTGGGTTTAAAGGGTGCGCAGG
CGGCTTTTTAAGTCAGTGGTTAAATCGTGACGCTCAACGTCATCACGCCATTGATACTGGAGAGCTTGATTGCGGTCGAG
GTTTGCGGAATTCGTTGTGTAGCGGTGAAATGCATAGATATGACGAAGAACACCGATTGCGTAGGCAGCAGACCAGGCCG
TAAATGACGCTCATGCACGAAAGTGCGGGGATCGAACAGGATTAGATACCCGAGTAGTCC
>t0002484_III-7;size=7;
CCTACGGGTGGCTGCAGTGAGGAATATTGGTCAATGGGCGGAAGCCTGAACCAGCCATGTCGCGTGCAGGACTACGGCCC
TACGGGTCTTAAACTGCTTTTGATTGGGGATAAAGTGGGGGACGCGTCCCCTATTGCAGGTACCAATCGAATAAGGATCG
GCTAACTCCGTGCCAGCAGCCGCGGTAATACGGAGGATCCGAGCGTTATCCGGATTTATTGGGTTTAAAGGGTGCGTAGG
CGGGCTGTTAAGTCAGCGGTGAAACCCCCGGGCTCAACCCGGGGACTGCCATTGAAACTGGCGGCCTAGAGTACGTTGGG
AGTGCGCGGAATGTGTGGTGTAGCGGTGAAATGCATAGATATCACACAGAACACCGATCGCGAAGGCAGCGCACTACGCC
GCAACTGACGCTGAGGCACGAAGGCGCGGGGATCGAACAGGATTAGATACCCTAGTAGTCC
>t0007311_III-7;size=7;
CCTACGGGGGGCTGCAGTGAGGAATATTGGTCAATGGGCGGAAGCCTGAACCAGCCAAGTCGCGTGAAGGAAGAAGGTAT
TATGTATTGTAAACTTCTTTAGCAGCAGAGAAATAAGGTGGACGTGTCCACTGATGCTAGTATGCTGAGAATAAGCATCG
GCTAACTCCGTGCCAGCAGCCGCGGTAATACGGAGGATGCGAGCGTTATCCGGATTTATTGGGTTTAAAGGGTGCGCAGG
CGGTCTTTTAAGTCAGTGGTCAAATCGTGGTGCTCAACGCCATCCCGCCATTGATACTGGGAGACTTGATTGCGGTTGAG
GTAGGCGGAATTCGTCGTGTAGCGGTGAAATGCATAGATATGACGAAGAACACCGATTGCGTAGGCAGCTTACCAAGCCG
TAAATGACGCTCATGCACGAAAGTGCGGGGATCGAACAGGATTAGATACCCTTGTAGTCC
>t0015309_III-7;size=7;
CCTACGGGCGGCTGCAGTGAGGAATATTGGTCAATGGGCGGAAGCCTGAACCAGCCAAGTCGCGTGAAGGATGAAGGTAT
TATGTATTGTAAACTTCTTTAGCAGTGGAGTAATAAGGTGGTCGTGACCACTGATGCAAGTACACTGAGAATAAGGATCG
GCTAACTCCGTGCCAGCAGCCGCGGTAATACGGAGGATCCGAGCGTTATCCGGATTTATTGGGTTTAAAGGGTGCGCAGG
CGGCTTTTTAAGTCAGTGGTTAAATCGTGACGCTCAACGTCATCACGCCATTGATACTGGAGAGCTTGATTGCGGTCGAG
GTTTGCGGAATTCGTTGTGTAGCGGTGAAATGCATAGATATGACGAAGAACACCGATTGCGTAGGCAGCAGACCAGGCCG
TAAATGACGCTCATGCACGAAAGTGCGGGGATCGAACAGGATTAGATACCCCTGTAGTCC
>t0008159_III-7;size=7;
CCTACGGGAGGCTGCAGTGAGGAATATTGGTCAATGGGCGGAAGCCTGAACCAGCCATGTCGCGTGCAGGATTACGGCCC
TACGGGTCTTAAACTGCTTTTGATTGGGGATAAAGTGGGGGACGCGTCCCCTATTGCAGGTACCAATCGAATAAGGATCG
GCTAACTCCGTGCCAGCAGCCGCGGTAATACGGAGGATCCGAGCGTTATCCGGATTTATTGGGTTTAAAGGGTGCGTAGG
CGGGCTGTTAAGTCAGCGGTGAAACCCCCGGGCTCAACCCGGGGACTGCCATTGAAACTGGCGGCCTAGAGTACGTTGGG
AGTGCGCGGAATGTGTGGTGTAGCGGTGAAATGCATAGATATCACACAGAACACCGATCGCGAAGGCAGCGCACTACGCC
GCAACTGACGCTGAGGCACGAAGGCGCGGGGATCGAACAGGATTAGATACCCGAGTAGTCC
>t0006200_III-7;size=7;
CCTACGGGGGGCTGCAGTCGAGGATCATTTGCAATGGGCGAAAGCCTGACAATGCGACGCTGCGTGGAGGATGAAGGCCT
TCGGGTTGTAAACTCCTGTCATAGGGGAACAGGCGATCTTACCTAATACGTAAGTGAGTTGAGTGTACCCTAAGAGGAAT
TGGCGGCTAACTCTGTGCCAGCAGCCGCGGTAATACAGAGGCCAAGAGCGTTGTTCGGATTTACTGGGCGTAAAGGGCGC
GTAG
>t0005777_III-7;size=7;
CCTACGGGGGGCTGCAGTAGGGAATATTGGGCAATGGAGGCAACTCTGACCCAGCCATGCCGCGTGAAGGAAGACGGCCC
TATGGGTTGTAAACTTCTTTTATCGTAGAGTAAACCTGGCCACGTGTGGCCAGCTGAGAGTATACGAGGAATAAGTATCG
GCTAACTCCGTGCCAGCAGCCGCGGTAATACGGGGGATACGAGCGTTATCCGGATTTATTGGGTTTAAAGGGTGCGCAGG
CGGATCGGTAAGTCAGGGGTGAAAAGTTGGGGCTCAACTCCAATCGTGCCTTTGATACTGCCGGACTAGAGTGCGATAGA
CGTGGCCGGAATGTGATGTGTAGCGGTGAAATGCTTAGATATGTCACAGAACACCGATCGAGAAGTCAGGTCACGAGCTC
GCAACTGACGCTCAGGCACGAAAGCGTGGGGATCAAACAGGATTAGATACCCTGGTAGTCC
>t0005435_III-7;size=7;
CCTACGGGGGGCTGCAGTGAGGAATATTGGTCAATGGACGGAAGTCTGAACCAGCCAAGTAGCGTGCAGGATGACGGCCC
TATGGGTTGTAAACTGCTTTTATATGGGGATAAAGTGGAGCACGTGTGCTCTTTTGCAGGTACCATATGAATAAGGACCG
GCTAATTCCGTGCCAGCAGCCGCGGTAATACGGAAGGTCCGGGCGTTATCCGGATTTATTGGGTTTAAAGGGAGCGTAGG
CCGGATTTTAAGCGTGTTGTGAAATGTAGATGCTCAACATCTGAATTGCAGCGCGAACTGGAGTCCTTGAGTGCGCAGGA
AGTTGGCGGAATTCGTCGTGTAGCGGTGAAATGCTTAGATATGACGAAGAACTCCGATTGCGAAGGCAGCTGACTGTAGC
GTAACTGACGCTGAAGCTCGAAAGTGCGGGTATCGAACAGGATTAGATACCCCAGTAGTCC
>t0011004_III-7;size=7;
CCTACGGGTGGCAGCAGTGAGGAATATTGGTCAATGGACGAGAGTCTGAACCAGCCAAGTAGCGTGCAGGATGACGGCCC
TATGGGTTGTAAACTGCTTTTGTACGGGAATAAAGTGACCTACGTGTAGGTTTTTGCATGTACCGTAAGAATAAGGACCG
GCTAATTCCGTGCCAGCAGCCGCGGTAATACGGAAGGTCCGGGCGTTATCCGGATTTATTGGGTTTAAAGGGAGCGTAGG
CCGTGCTTTAAGCGTGTTGTGAAATGTAGGCGCCCAACGTCTGCACTGCAGCGCGAACTGGAGCACTTGAGTACGCAGGA
AGTAGGCGGAATTCGTCGTGTAGCGGTGAAATGCTTAGATATGACGAAGAACTCCGATTGGGAAGCCAGCTTACTGTAGC
GCCACTGACGCTGATGCTCGAAAGCGTGGGTATCGAACAGGATTAGATACCCCAGTAGTCC
>t0012931_III-7;size=7;
CCTACGGGGGGCTGCAGTAAGGGATATTGGGCAATGGGGGCGACCCTGACCCAGCCATGCCGCGTGAGGGAATGAGGCCC
TACGGGTCGTGAACCTCTTTTGCCTGGGGATAACGGCGCGGTCGTGAACCGTGCGTGCAGGTACCAGGCGAATAAGCATC
GGCTAACTCCGTGCCAGCAGCCGCGGTAATACGGAGGATGCGAGCGTTATCCGGATTCATTGGGTTTAAAGGGTGCGCAG
GCGGCCGGCCAAGTCAGCGGTGAAATCCGGGGGCCCAACCCCCGAAGTGCCGTTGATACTGGTTGGCTGGAATGCGGTCG
AGGCGGGCGGAATGTGGCGTGTAGCGGTGAAATGCATAGATATGCCACAGAACTCCGATAGCGAAGGCAGCTCGCCAGGC
CTGCATTGACGCTCGGGCACGAAAGCGTGGGGATCGAACAGGATTAGATACCCCGGTAGTCC
>t0006068_III-7;size=7;
CCTACGGGCGGCTGCAGTCGAGGATCATTTGCAATGGGCGAAAGCCTGACAATGCGACGCTGCGTGGAGGATGAAGGCCT
TCGGGTTGTAAACTCCTGTCATAGGGGAACAGGCGATCCGACCCAATACGTCGGTGAGTTGAGTGTACCCTAAGAGGAAT
TGGCGGCTAACTCTGTGCCAGCAGCCGCGGTAATACAGAGGCCAAGAGCGTTGTTCGGATTTACTGGGCGTAAAGGGCGC
GTAGGCGGTCTTGCGTGTCAAGTGTGAAATCTCCGGGCCCAACCCGGAAAGTGCGCTTGAAACTACAGGACTCGAGTCTG
GGAGAGGGAATCGGAATGCAGGGTGTAGCGGTGAAATGCGTTGATATCCTGCAGAACACCGGAGGCGAAGGCGGATTCCT
TGAACAGCACTGACGCTGAGGCGCGAAAGTCGGGGGAGCAAACAGGATTAGATACCCTAGTAGTCC
>t0013557_III-7;size=7;
CCTACGGGGGGCTGCAGTGAGGAATATTGGTCAATGGGCGGAAGCCTGAACCAGCCAAGTCGCGTGAAGGATGAAGGTAT
TATGTATTGTAAACTTCTTTAGCAGTGGAGTAATAAGGTGGTCGTGACCACTGATGCAAGTACACTGAGAATAAGGATCG
GCTAACTCCGTGCCAGCAGCCGCGGTAATACGGAGGATCCTAGCGTTATCCGGATTTATTGGGTTTAAAGGGTGCGCAGG
CGGCTTTTTAAGTCAGTGGTTAAATCGTGACGCTCAACGTCATCACGCCATTGATACTGGAGAGCTTGATTGCGGTCGAG
GTTTGCGGAATTCGTTGTGTAGCGGTGAAATGCATAGATATGACGAAGAACACCGATTGCGTAGGCAGCAGACCAGGCCG
TAAATGACGCTCATGCACGAAAGTGCGGGGATCGAACAGGATTAGATACCCTTGTAGTCC
>t0005803_III-7;size=7;
CCTACGGGAGGCTGCAGTGAGGAATATTGGTCAATGGGCGGAAGCCTGAACCAGCCAAGTCGCGTGAGGGAAGACGGCCC
TACGGGTTGTAAACCTCTTTTTCGGGGGAATAAAGTTCGCCACGCGTGGCGTTTTGCATGTACCCCGCGAATAAGGATCG
GCTAACTCCGTGCCAGCAGCCGCGGTAATACGGAGGATCCGAGTGTTATCCGGATTTATTGGGTTTAAAGGGTGCGTAGG
CGGGATGTCAAGTCAGTGGTGAAATGGTGCGGCTCAACCGTAGCATTGCCGTTGAAACTGGCGTCCTTGAGTGCGAATGA
GGTACGCGGAACGTGTCATGTAGCGGTGAAATGCATAGATATGACACAGAACACCGATTGCGAAGGCAGCGTACTGGGAC
GCGACTGACGCTGAGGCACGAAAGTGCGGGGATCGAACAGGATTAGATACCCGTGTAGTCC
>t0012039_III-7;size=7;
CCTACGGGCGGCTGCAGTAGGGAATATTGCACAATGGGGGAAACCCTGATGCAGCAACGCCACGTGTGGGAAGAAGCATT
TCGGTGTGTAAACCACTGTCGTGAGGGAATAATGTTGCGTTTCGGCGCAATTGAATGTACCTCGAAAGGAAGCACCGGCA
AACTTCGTGCCAGCAGCCGCGGTAATACGAGGGGTGCAAGCGTTGTTCGGAATCACTGGGCGTAAAGGGAGCGTAGGCGG
AGGAGCAAGCAGTCTGTACAATCCCGGGGCCTAACCCCGGCTCTGCAGACTGGACTGTTTCTCTTGGATAGTTCAGGGGC
AGGCGGAATTCCTGGTGTAGCGGTGGAATGCGTAGAGATCAGGAAGAACACCGATGGCGAAGGCAGCCTGCTGGGGACTT
ATCGACGCTGAGGCTCGAAAGTGCGGGTAGCAAACAGGATTAGATACCCCTGTAGTCC
>t0004966_III-7;size=7;
CCTACGGGCGGCAGCAGTAGGGAATATTGCACAATGGGGGGAACCCTGATGCAGCAACGCCACGTGTGGGAAGAAGCATT
TCGGTGTGTAAACCACTGTCGTGAGGGAATAATGCTTAATTTCGGTTAAGTTGAATGTACCTCGAAAGGAAGCACCGGCA
AACTTCGTGCCAGCAGCCGCGGTAATACGAGGGGTGCAAGCGTTGTTCGGAATCACTGGGCGTAAAGGGAGCGCAGGCGG
AGATGCAAGCAGTCTGTACAATACCGGGGCCCAACCCCGGACCTGCAGACTGGACTGTTTCTCTTGGATAGTTCAGGGGC
AAGCGGAATTCCTGGTGTAGCGGTGGAATGCGTAGAGATCAGGAAGAACACCGATGGCGAAGGCAGCTTGCTGGGGACTT
ATCGACGCTCATGCTCGAAAGTGCGGGTAGCAAACAGGATTAGATACCCTAGTAGTCC
>t0006307_III-7;size=7;
CCTACGGGGGGCTGCAGTGGGGAATCTTCCGCAATGGGCGAAAGCCTGACGGAGCAATGCCGCGTGAGTGAAGAAGGAAT
TCGTTCCGTAAAGCTCTTTTGTTTATGACGAACGTGCCTTGTGTGAACAATGCGAGGCAATGACGGTAGTAGACGAATAA
GCCACGGCTAACTACGTGCCAGCAGCCGCGGTAATACGTAGGTGGCGAGCGTTGTCCGGAATTATTGGGCGTAAAGAGCA
TGTAGGCGGTTTCCTAAGTCCGGAGTGAAAATGCGGGGCTCAACCCCGTATGGCTCTGGATACTGGGAGGCTTGAGTGCA
GGAGAGGAAAGGGGAATTCCCAGTGTAGCGGTGAAATGCGTAGATATTGGGAGGAACACCAGTGGCGAAGGCGCCTTTCT
GGACTGTGTCTGACGCTGAGATGCGAAAGCCAGGGTAGCGAACGGGATTAGATACCCTTGTAGTCC
>t0006167_III-7;size=7;
CCTACGGGGGGCTGCAGTGAGGAATATTGGTCAATGGGCGGAAGCCTGAACCAGCCAAGTCGCGTGAAGGAAGAAGGTAT
TATGTATTGTAAACTTCTTTAGCAGCAGAGAAATAAGGTGGACGTGTCCACTGATGCTAGTATGCTGAGAATAAGCATCG
GCTAACTCCGTGCCAGCAGCCGCGGTAATACGGAGGATGCGAGCGTTATCCGGATTTATTGGGTTTAAAGGGTGCGCAGG
CGGTCTTTTAAGTCAGTGGTCAAATCGTGGTGCTCAACGCCATCCCGCCATTGATACTGGGAGACTTGATTGCGGTTGAG
GTAGGCGGAATTCGTCGTGTAGCGGTGAAATGCATAGATATGACGAAGAACACCGATTGCGTAGGCAGCTTACCAAGCCG
TAAATGACGCTCATGCACGAAAGTGCGGGGATCGAACAGGATTAGATACCCGAGTAGTCC
>t0011702_III-7;size=7;
CCTACGGGAGGCAGCAGTGAGGAATATTGGTCAATGGGCGGAAGCCTGAACCAGCCAAGTCGCGTGAGGGAAGACGGCCC
TACGGGTTGTAAACCTCTTTTTCGGGGGAATAAAGTTCGCCACGCGTGGCGTTTTGCATGTACCCCGCGAATAAGGATCG
GCTAACTCCGTGCCAGCAGCCGCGGTAATACGGAGGATCCGAGTGTTATCCGGATTTATTGGGTTTAAAGGGTGCGTAGG
CGGGATGTCAAGTCAGTGGTGAAATGGTGCGGCTCAACCGTAGCATTGCCGTTGAAACTGGCGTCCTTGAGTGCGAATGA
GGTACGCGGAACGTGTCATGTAGCGGTGAAATGCATAGATATGACACAGAACACCGATTGCGAAGGCAGCGTACTGGGAC
GCGACTGACGCTGAGGCACGAAAGTGCGGGGATCGAACAGGATTAGATACCCTGGTAGTCC
>t0005701_III-7;size=7;
CCTACGGGAGGCTGCAGTAGGGAATATTGCACAATGGGGGAAACCCTGATGCAGCAACGCCACGTGTGGGAAGAAGCATT
TCGGTGTGTAAACCACTGTCGTGAGGGAATAATGTTGCGTTTCGGCGCAATTGAATGTACCTCGAAAGGAAGCACCGGCA
AACTTCGTGCCAGCAGCCGCGGTAATACGAGGGGTGCAAGCGTTGTTCGGAATCACTGGGCGTAAAGGGAGCGTAGGCGG
AGGAGCAAGCAGTCTGTACAATCCCGGGGCCTAACCCCGGCTCTGCAGACTGGACTGTTTCTCTTGGATAGTTCAGGGGC
AGGCGGAATTCCTGGTGTAGCGGTGGAATGCGTAGAGATCAGGAAGAACACCGATGGCGAAGGCAGCCTGCTGGGGACTT
ATCGACGCTGAGGCTCGAAAGTGCGGGTAGCAAACAGGATTAGATACCCTGGTAGTCC
>t0003828_III-7;size=7;
CCTACGGGGGGCTGCAGTCGAGGATCATTTGCAATGGGCGAAAGCCTGACAATGCGACGCTGCGTGGAGGATGAAGGCCT
TCGGGTTGTAAACTCCTGTCATAGGGGAACAGGCGATCCGACCCAATACGTCGGTGAGTTGAGTGTACCCTAAGAGGAAT
TGGCGGCTAACTCTGTGCCAGCAGCCGCGGTAATACAGAGGCCAAGAGCGTTGTTCGGATTTACTGGGCGTAAAGGGCGC
GTAGGCGGTCTTGCGTGTCAAGTGTGAAATCTCCGGGCCCAACCCGGAAAGTGCGCTTGAAACTACAGGACTCGAGTCTG
GGAGAGGGAATCGGAATGCAGGGTGTAGCGGTGAAATGCGTTGATATCCTGCAGAACACCGGAGGCGAAGGCGGATTCCT
TGAACAGCACTGACGCTGAGGCGCGAAAGTCGGGGGAGCAAACAGGATTAGATACCCTAGTAGTCC
>t0003540_III-7;size=7;
CCTACGGGCGGCAGCAGTGGGGAATATTGGACAATGGGGGAAACCCTGATCCAGCGACGCCGCGTGAGTGAAGAAGTATT
TCGGTATGTAAAGCTCTATCAGCAAGGAAGAAAATGACGGTACTTGACTAAGAAGCTCCGGCTAAATACGTGCCAGCAGC
CGCGGTAATACGTATGGAGCAAGCGTTATCCGGATTTACTGGGTGTAAAGGGAGCGTAGACGGCCTAGCAAGTCTGAAGT
GAAAGCCCGGGGCTCAACCCCGGAACTGCTTTGGAAACTGTTAAGCTAGAGTACAGGAGAGGTAAGCGGAATTCCTAGTG
TAGCGGTGAAATGCGTAGATATTAGGAGGAACACCAGTGGCGAAGGCGGCTTACTGGACTGTAACTGACGTTGAGGCTCG
AAAGCGTGGGGAGCAAACAGGATTAGATACCCTAGTAGTCC
>t0015871_III-7;size=7;
CCTACGGGCGGCTGCAGTAAGGGATATTGGGCAATGGGGGGTACCCTGACCCAGCCATGCCGCGTGAGGGAATGAGGCCC
TACGGGTCGTGAACCTCTTTTGCACGGGGATAACGGCGTCCACGGGATGGGCGCGTGCAGGTACCGTGCGAATAAGCATC
GGCTAACTCCGTGCCAGCAGCCGCGGTAATACGGAGGATGCGAGCGTTATCCGGATTCATTGGGTTTAAAGGGTGCGCAG
GCGGCCCGACAAGTCAGCGGTGAAATCCGGGGGCCCAACCCCCGAAGTGCCGTTGATACTGCCGGGCTGGAATGCGGTCG
AGGCGGGCGGAATGTGGCGTGTAGCGGTGAAATGCGTAGATATGCCACAGAACCCCGATAGCGAAGGCAGCTCGCCAGGC
CTGCATTGACGCTCGGGCACGAAAGCGTGGGGATCGAACAGGATTAGATACCCTTGTAGTCC
>t0010129_III-7;size=7;
CCTACGGGGGGCTGCAGTGGGGGATATTGCACAATGGGGGAAACCCTGATGCAGCGACGCCGCGTGAGTGAAGAAGTATT
TCGGTATGTAAAGCTCTATCAGCAGGAAAGATAATGACGGTACCTGACTAAGAAGCACCGGCTAAATACGTGCCAGCAGC
CGCGGTAATACGTATGGTGCAAGCGTTATCCGGATTTACTGGGTGTAAAGGGAGCGCAGACGGCATGGCAAGCCAGATGT
GAAAGGCAGGGGCTCAACTCCTGGACTGCATTTGGAACTGTCAAGCTAGAGTATCGGAGAGGTAAGTGGAATTCCTAGTG
TAGCGGTGAAATGCGTAGATATTAGGAGGAACACCAGTGGCGAAGGCGGCTTACTGGACGATAACTGACGTTGAGGCTCG
AAAGCGTGGGGAGCAAACAGGATTAGATACCCCAGTAGTCC
>t0001186_III-7;size=7;
CCTACGGGAGGCAGCAGTGAGGAATATTGGTCAATGGACGGAAGTCTGAACCAGCCAAGTCGCGTGCGGGACGAAGGCCC
TACGGGTCGTAAACCGCTTTTGTACGGGAATAAAGTCACCCACGCGTGGGTGTTTGTAGGTACCGTAAGAATAAGGATCG
GCTAACTCCGTGCCAGCAGCCGCGGTAATACGGAGGATCCGAGCGTTATCCGGATTTATTGGGTTTAAAGGGTGCGCAGG
CGGGCTGCTAAGTCTCCGGTGAAATGTCAGGGCTCAACCTTGGCACTGCCGGAGATACTGGCGGCCTTGAGAGTGGCGGA
GGTTTCCGGAATGTGTGGTGTAGCGGTGAAATGCATAGATATCACACAGAACACCGATTGCGAAGGCAGGAGACCATACC
ATATCTGACGCTCAGGCACGAAAGCGTGGGGATCGAACAGGATTAGATACCCTTGTAGTCC
>t0011926_III-7;size=7;
CCTACGGGGGGCAGCAGTAGGGAATATTGGACAATGGGGGAAACCCTGATCCAGCGACGCCGCGTGAGTGAAGAAATATT
TCGGTATGTAAAGCTCTATCAGCAGGGAAGAAAATGACGGTACCTGACTAAGAAGCACCGGCTAAATACGTGCCAGCAGC
CGCGGTAATACGTATGGTGCAAGCGTTATTCGGATTTACTGGGTGTAAAGGGAGCGTAGACGGCATGGCAAGTCTGAAGT
GAAATGCGGGGGCTCAACCCCTGAACTGCTTTGGAAACTGTCAAGCTAGAGTGTCGGAGAGGTAAGTGGAATTCCTAGTG
TAGCGGTGAAATGCGTAGATATTAGGAGGAACACCAGTGGCGAAGGCGGCTTACTGGACGATAACTGACGTTGAGGCTCG
AAAGCGTGGGGAGCAAACAGGATTAGATACCCCAGTAGTCC
>t0023549_III-7;size=7;
CCTACGGGAGGCTGCAGTGAGGAATATTGGTCAATGGACGAAGGTCTGAACCAGCCAAGTAGCGTGAAGGATGACTGCCC
TATGGGTTGTAAACTTCTTTTGTGCGGGAATAACGGGCGCCACGTGTGGTGTTATGCATGTACCGTACGAATAAGGATCG
GCTAACTCCGTGCCAGCAGCCGCGGTAATACGGAGGATCCGAGCGTTATCCGGATTTATTGGGTTTAAAGGGAGCGTAGG
CGGGAGATCAAGTCAGTTGTGAAATGTACATGCTCAACATGTGCACTGCAGTTGAAACTGGTTTTCTTGAGTGCGTAAGA
GGCAGGCGGAATTCGTCGTGTAGCGGTGAAATGCTTAGATATGACGAAGAACTCCGATCGCGAAGGCAGCTTGCCGGGCC
GCAACTGACGCTGAAGCTCGAAGGTGCGGGTATCGAACAGGATTAGATACCCTGGTAGTCC
>t0006843_III-7;size=7;
CCTACGGGCGGCTGCAGTAGGGAATATTGGGCAATGGAGGCAACTCTGACCCAGCCATGCCGCGTGAAGGAAGACGGCCC
TATGGGTTGTAAACTTCTTTTATCGTAGAGTAAACCTGGCCACGTGTGGCCAGCTGAGAGTATACGAGGAATAAGTATCG
GCTAACTCCGTGCCAGCAGCCGCGGTAATACGGGGGATACGAGCGTTATCCGGATTTATTGGGTTTAAAGGGTGCGCAGG
CGGATCGGTAAGTCAGGGGTGAAAAGTTGGGGCTCAACTCCAATCGTGCCTTTGATACTGCCGGACTAGAGTGCGATAGA
CGTGGCCGGAATGTGATGTGTAGCGGTGAAATGCTTAGATATGTCACAGAACACCGATCGAGAAGTCAGGTCACGAGCTC
GCAACTGACGCTCAGGCACGAAAGCGTGGGGATCAAACAGGATTAGATACCCCAGTAGTCC
>t0017069_III-7;size=7;
CCTACGGGCGGCTGCAGTGGGGAATATTGCACAATGGGCGAAAGCCTGATGCAGCGACGCCGCGTGAGTGAAGAAGTATC
TCGGTATGTAAAGCTCTATCAGCAGGGAAGAAAATGACGGTACCTGACTAAGAAGCCCCGGCTAACTACGTGCCAGCAGC
CGCGGTAATACGTAGGGGGCAAGCGTTATCCGGATTTACTGGGTGTAAAGGGAGCGTAGACGGTTTGGCAAGTCTGAAGT
GAAATGCGGGGGCTCAACTCCTGAACTGCTTTGGAAACTGTCGAACTAGAGTGCAGGAGAGGTAAGTGGAATTCCTAGTG
TAGCGGTGAAATGCGTAGATATTAGGAGGAACACCAGTGGCGAAGGCGGCTTACTGGACTGTAACTGACGTTGAGGCTCG
AAAGCGTGGGGAGCAAACAGGATTAGATACCCTTGTAGTCC
>t0026807_III-7;size=7;
CCTACGGGGGGCAGCAGTGAGGAATATTGGTCAATGGGCGGAAGCCTGAACCAGCCATGTCGCGTGCAGGACTACGGCCC
TACGGGTCTTAAACTGCTTTTGATTGGGGATAAAGTGGGGGACGCGTCCCCTATTGCAGGTACCAATCGAATAAGGATCG
GCTAACTCCGTGCCAGCAGCCGCGGTAATACGGAGGATCCGAGCGTTATCCGGATTTATTGGGTTTAAAGGGTGCGTAGG
CGGGCTGTTAAGTCAGCGGTGAAACCCCCGGGCTCAACCCGGGGACTGCCATTGAAACTGGCGGCCTAGAGTACGTTGGG
AGTGCGCGGAATGTGTGGTGTAGCGGTGAAATGCATAGATATCACACAGAACACCGATCGCGAAGGCAGCGCACTACGCC
GCAACTGACGCTGAGGCACGAAGGCGCGGGGATCGAACAGGATTAGATACCCTAGTAGTCC
>t0019933_III-7;size=7;
CCTACGGGTGGCAGCAGTGAGGAATATTGGTCAATGGGCGGAAGCCTGAACCAGCCAAGTCGCGTGAGGGAAGACGGCCC
TACGGGTTGTAAACCTCTTTTTCGGGGGAATAAAGTTCGCCACGCGTGGCGTTTTGCATGTACCCCGCGAATAAGGATCG
GCTAACTCCGTGCCAGCAGCCGCGGTAATACGGAGGATCCGAGTGTTATCCGGATTTATTGGGTTTAAAGGGTGCGTAGG
CGGGATGTCAAGTCAGTGGTGAAATGGTGCGGCTCAACCGTAGCATTGCCGTTGAAACTGGCGTCCTTGAGTGCGAATGA
GGTACGCGGAACGTGTCATGTAGCGGTGAAATGCATAGATATGACACAGAACACCGATTGCGAAGGCAGCGTACTGGGAC
GCGACTGACGCTGAGGCACGAAAGTGCGGGGATCGAACAGGATTAGATACCCTAGTAGTCC
>t0015818_III-7;size=7;
CCTACGGGAGGCAGCAGTAGGGAATATTGGGCAATGGAGGCAACTCTGACCCAGCCATGCCGCGTGAAGGAAGACGGCCC
TATGGGTTGTAAACTTCTTTTATCGTAGAGTAAACCTGGCCACGTGTGGCCAGCTGAGAGTATACGAGGAATAAGTATCG
GCTAACTCCGTGCCAGCAGCCGCGGTAATACGGGGGATACGAGCGTTATCCGGATTTATTGGGTTTAAAGGGTGCGCAGG
CGGATCGGTAAGTCAGGGGTGAAAAGTTGGGGCTCAACTCCAATCGTGCCTTTGATACTGCCGGACTAGAGTGCGATAGA
CGTGGCCGGAATGTGATGTGTAGCGGTGAAATGCTTAGATATGTCACAGAACACCGATCGAGAAGTCAGGTCACGAGCTC
GCAACTGACGCTCAGGCACGAAAGCGTGGGGATCAAACAGGATTAGATACCCTTGTAGTCC
>t0009607_III-7;size=7;
CCTACGGGCGGCTGCAGTGAGGAATATTGGTCAATGGGCGGAAGCCTGAACCAGCCAAGTCGCGTGAAGGAAGAAGGTAT
TATGTATTGTAAACTTCTTTAGCAGCAGAGAAATAAGGGAGTCGTGACTCCTGATGCTAGTATGCTGAGAATAAGCATCG
GCTAACTCCGTGCCAGCAGCCGCGGTAATACGGAGGATGCGAGCGTTATCCGGATTTATTGGGTTTAAAGGGTGCGCAGG
CGGTCTTTTAAGTCAGTGGTCAAATCGTGGTGCTCAACGCCATCCCGCCATTGATACTGGGAGACTTGATTGCGGTTGAG
GTAGGCGGAATTCGTCGTGTAGCGGTGAAATGCATAGATATGACGAAGAACACCGATTGCGTAGGCAGCTTACCAAGCCG
TAAATGACGCTCATGCACGAAAGTGCGGGGATCGAACAGGATTAGATACCCCGGTAGTCC
>t0001153_III-7;size=7;
CCTACGGGAGGCTGCAGTGGGGAATATTGGACAATGGGGGAAACCCTGATCCAGCGACGCCGCGTGAGTGAAGAAGTATT
TCGGTATGTAAAGCTCTATCAGCAAGGAAGAAAATGACGGTACTTGACTAAGAAGCTCCGGCTAAATACGTGCCAGCAGC
CGCGGTAATACGTATGGAGCAAGCGTTATCCGGATTTACTGGGTGTAAAGGGAGCGTAGACGGCCTAGCAAGTCTGAAGT
GAAAGCCCGGGGCTCAACCCCGGAACTGCTTTGGAAACTGTTAAGCTAGAGTACAGGAGAGGTAAGCGGAATTCCTAGTG
TAGCGGTGAAATGCGTAGATATTAGGAGGAACACCAGTGGCGAAGGCGGCTTACTGGACTGTAACTGACGTTGAGGCTCG
AAAGCGTGGGGAGCAAACAGGATTAGATACCCGGGTAGTCC
>t0001343_III-7;size=7;
CCTACGGGGGGCTGCAGTGAGGAATATTGGTCAATGGACGGAAGTCTGAACCAGCCAAGTCGCGTGAAGGATGAAGGTAT
TATGTATTGTAAACTTCTTTAGCAGTGGAGTAATAAGGTGGTCGTGACCACTGATGCAAGTACACTGAGAATAAGGATCG
GCTAACTCCGTGCCAGCAGCCGCGGTAATACGGAGGATCCGAGCGTTATCCGGATTTATTGGGTTTAAAGGGTGCGCAGG
CGGCTTTTTAAGTCAGTGGTTAAATCGTGACGCTCAACGTCATCACGCCATTGATACTGGAGAGCTTGATTGCGGTCGAG
GTTTGCGGAATTCGTTGTGTAGCGGTGAAATGCATAGATATGACGAAGAACACCGATTGCGTAGGCAGCAGACCAGGCCG
TAAATGACGCTCATGCACGAAAGTGCGGGGATCGAACAGGATTAGATACCCGAGTAGTCC
>t0009365_III-7;size=7;
CCTACGGGAGGCAGCAGTGAGGAATATTGGTCAATGGACGAGAGTCTGAACCAGCCAAGTAGCGTGCAGGATGACGGCCC
TATGGGTTGTAAACTGCTTTTGTACGGGAATAAAGTGACCTACGTGTAGGTTTTTGCATGTACCGTAAGAATAAGGACCG
GCTAATTCCGTGCCAGCAGCCGCGGTAATACGGAAGGTCCGGGCGTTATCCGGATTTATTGGGTTTAAAGGGAGCGTAGG
CCGTGCTTTAAGCGTGTTGTGAAATGTAGGCGCCCAACGTCTGCACTGCAGCGCGAACTGGAGCACTTGAGTACGCAGGA
AGTAGGCGGAATTCGTCGTGTAGCGGTGAAATGCTTAGATATGACGAAGAACTCCGATTGGGAAGCCAGCTTACTGTAGC
GCCACTGACGCTGATGCTCGAAAGCGTGGGTATCGAACAGGATTAGATACCCTGGTAGTCC
>t0009498_III-7;size=7;
CCTACGGGTGGCAGCAGTGAGGAATATTGGTCAATGGGCGGAAGCCTGAACCAGCCAAGTCGCGTGAAGGATGAAGGTAT
TATGTATTGTAAACTTCTTTAGCAGTGGAGTAATAAGGTGGTCGTGACCACTGATGCAAGTACACTGAGAATAAGGATCG
GCTAACTCCGTGCCAGCAGCCGCGGTAATACGGAGGATCCTAGCGTTATCCGGATTTATTGGGTTTAAAGGGTGCGCAGG
CGGCTTTTTAAGTCAGTGGTTAAATCGTGACGCTCAACGTCATCACGCCATTGATACTGGAGAGCTTGATTGCGGTCGAG
GTTTGCGGAATTCGTTGTGTAGCGGTGAAATGCATAGATATGACGAAGAACACCGATTGCGTAGGCAGCAGACCAGGCCG
TAAATGACGCTCATGCACGAAAGTGCGGGGATCGAACAGGATTAGATACCCTAGTAGTCC
>t0009384_III-7;size=7;
CCTACGGGTGGCAGCAGTAGGGAATATTGGTCAATGGGGGAAACCCTGAACCAGCGACGCCGCGTGAGTGAAGAAGTATT
TCGGTATGTAAAGCTCTATCAGCAGGGACGATAATGACGGTACCTGACTAAGAAGCCCCGGCTAACTACGTGCCAGCAGC
CGCGGTAATACGTAGGGGGCAAGCGTTATCCGGATTTACTGGGTGTAAAGGGAGCGTAGGTGGCCATGCAAGTCAGATGT
GAAATCCCGGGGCTCAACCCCGGAGCTGCATTTGAAACTGCGTAGCTAGAGTGCAGGAGAGGTAAGCGGAATTCCTAGTG
TAGCGGTGAAATGCGTAGATATTAGGAGGAACACCAGTGGCGAAAGCGGCTTGCTGGACTGCAACTGACACTGAGGCTCG
AAAGCGTGGGGAGCAAACAGGATTAGATACCCGGGTAGTCC
>t0018484_III-7;size=7;
CCTACGGGGGGCAGCAGTGAGGAATATTGGTCAATGGACGAGAGTCTGAACCAGCCAAGTAGCGTGCAGGATGACGGCCC
TATGGGTTGTAAACTGCTTTTGTACGGGAATAAAGTGACCTACGTGTAGGTTTTTGCATGTACCGTAAGAATAAGGACCG
GCTAATTCCGTGCCAGCAGCCGCGGTAATACGGAAGGTCCGGGCGTTATCCGGATTTATTGGGTTTAAAGGGAGCGTAGG
CCGTGCTTTAAGCGTGTTGTGAAATGTAGGCGCCCAACGTCTGCACTGCAGCGCGAACTGGAGCACTTGAGTACGCAGGA
AGTAGGCGGAATTCGTCGTGTAGCGGTGAAATGCTTAGATATGACGAAGAACTCCGATTGGGAAGCCAGCTTACTGTAGC
GCCACTGACGCTGATGCTCGAAAGCGTGGGTATCGAACAGGATTAGATACCCGAGTAGTCC
>t0008202_III-7;size=7;
CCTACGGGAGGCTGCAGTGAGGAATATTGGTCAATGGGCGGAAGCCTGAACCAGCCATGTCGCGTGCAGGACTACGGCCC
TACGGGTCTTAAACTGCTTTTGATTGGGGATAAAGTGGGGGACGCGTCCCCTATTGCAGGTACCAATCGAATAAGGATCG
GCTAACTCCGTGCCAGCAGCCGCGGTAATACGGAGGATCCGAGCGTTATCCGGATTTATTGGGTTTAAAGGGTGCGTAGG
CGGGCTGTTAAGTCAGCGGTGAAACCCCCGGGCTCAACCCGGGGACTGCCATTGAAACTGGCGGCCTAGAGTACGTTGGG
AGTGCGCGGAATGTGTGGTGTAGCGGTGAAATGCATAGATATCACACAGAACACCGATCGCGAAGGCAGCGCACTACGCC
GCAACTGACGCTGAGGCACGAAGGCGCGGGGATCGAACAGGATTAGATACCCTGGTAGTCC
>t0014592_III-7;size=7;
CCTACGGGCGGCTGCAGTGAGGAATATTGGTCAATGGGCGAGAGCCTGAACCAGCCAAGTAGCGTGAAGGAAGACTGCCC
TATGGGTTGTAAACTTCTTTTGTGCGGGGGTAAAGTGGTCCACGCGTGGTCCATTGCAAGTACCGTACGAATAAGCATCG
GCTAACTCCGTGCCAGCAGCCGCGGTAATACGGAGGATGCGAGCGTTATCCGGATTTATTGGGTTTAAAGGGAGCGTAGG
CGGGCGATTAAGTCAGCGGTTAAATAGTGTGGCTCAACCATGCCTTGCCGTTGATACTGGTTGTCTTGAGAGTACTAGAG
GTGGATGGAATTTAGGGTGTAGCGGTGAAATGCTTAGATATCCTAAAGAACTCCGATTGCGAAGGCAGTCCACTGGGGTA
CGTCTGACGCTGAAGCTCGAAAGTGCGGGTATCAAACAGGATTAGATACCCTTGTAGTCC
>t0014892_III-7;size=7;
CCTACGGGCGGCAGCAGTAGGGAATATTGGGCAATGGAGGCAACTCTGACCCAGCCATGCCGCGTGAAGGAAGACGGCCC
TATGGGTTGTAAACTTCTTTTATCGTAGAGTAAACCTGGCCACGTGTGGCCAGCTGAGAGTATACGAGGAATAAGTATCG
GCTAACTCCGTGCCAGCAGCCGCGGTAATACGGGGGATACGAGCGTTATCCGGATTTATTGGGTTTAAAGGGTGCGCAGG
CGGATCGGTAAGTCAGGGGTGAAAAGTTGGGGCTCAACTCCAATCGTGCCTTTGATACTGCCGGACTAGAGTGCGATAGA
CGTGGCCGGAATGTGATGTGTAGCGGTGAAATGCTTAGATATGTCACAGAACACCGATCGAGAAGTCAGGTCACGAGCTC
GCAACTGACGCTCAGGCACGAAAGCGTGGGGATCAAACAGGATTAGATACCCCAGTAGTCC
>t0021713_III-7;size=7;
CCTACGGGAGGCTGCAGTGAGGAATATTGGTCAATGGGCGGAAGCCTGAACCAGCCATGTCGCGTGCAGGATTACGGCCC
TACGGGTCTTAAACTGCTTTTGATTGGGGATAAAGTGGGGGACGCGTCCCCTATTGCAGGTACCAATCGAATAAGGATCG
GCTAACTCCGTGCCAGCAGCCGCGGTAATACGGAGGATCCGAGCGTTATCCGGATTTATTGGGTTTAAAGGGTGCGTAGG
CGGGCTGTTAAGTCAGCGGTGAAACCCCCGGGCTCAACCCGGGGACTGCCATTGAAACTGGCGGCCTAGAGTACGTTGGG
AGTGCGCGGAATGTGTGGTGTAGCGGTGAAATGCATAGATATCACACAGAACACCGATCGCGAAGGCAGCGCACTACGCC
GCAACTGACGCTGAGGCACGAAGGCGCGGGGATCGAACAGGATTAGATACCCTGGTAGTCC
>t0003487_III-7;size=7;
CCTACGGGGGGCTGCAGTGAGGAATATTGGTCAATGGACGAAGGTCTGAACCAGCCAAGTAGCGTGAAGGATGACTGCCC
TATGGGTTGTAAACTTCTTTTGTGCGGGAATAACGGGCGCCACGTGTGGTGTTATGCATGTACCGTACGAATAAGGATCG
GCTAACTCCGTGCCAGCAGCCGCGGTAATACGGAGGATCCGAGCGTTATCCGGATTTATTGGGTTTAAAGGGAGCGTAGG
CGGGAGATCAAGTCAGTTGTGAAATGTACATGCTCAACATGTGCACTGCAGTTGAAACTGGTTTTCTTGAGTGCGTAAGA
GGCAGGCGGAATTCGTCGTGTAGCGGTGAAATGCTTAGATATGACGAAGAACTCCGATCGCGAAGGCAGCTTGCCGGGCC
GCAACTGACGCTGAAGCTCGAAGGTGCGGGTATCGAACAGGATTAGATACCCCTGTAGTCC
>t0007663_III-7;size=7;
CCTACGGGGGGCTGCAGTGGGGAATCTTCCGCAATGGGCGAAAGCCTGACGGAGCAATGCCGCGTGAGTGATGAAGGGAT
TCGTCCCGTAAAGCTCTTTTGTGTATGACGAATGTACGGAGGGTAAATAATCTTCCGTAATGACGGTAGTACACGAATAA
GCCACGGCTAACTACGTGCCAGCAGCCGCGGTAATACGTAGGTGGCGAGCGTTGTCCGGAATTATTGGGCGTAAAGAGCA
TGTAGGCGGTTTCTTAAGTCTGGAGTGAAAATGCGGGGCTCAACCCCGTATGGCTCTGGATACTGGGAGGCTTGAGTGCA
GGAGAGGAAAGGGGAATTCCCAGTGTAGCGGTGAAATGCGTAGATATTGGGAGGAACACCAGTGGCGAAGGCGCCTTTCT
GGACTGTGTCTGACGCTGAGATGCGAAAGCCAGGGTAGCGAACGGGATTAGATACCCTAGTAGTCC
>t0003161_III-7;size=7;
CCTACGGGCGGCAGCAGTGAGGAATATTGGTCAATGGGCGGAAGCCTGAACCAGCCAAGTCGCGTGAAGGATGAAGGTAT
TATGTATTGTAAACTTCTTTAGCAGTGGAGTAATAAGGTGGTCGTGACCACTGATGCAAGTACACTGAGAATAAGGATCG
GCTAACTCCGTGCCAGCAGCCGCGGTAATACGGAGGATCCTAGCGTTATCCGGATTTATTGGGTTTAAAGGGTGCGCAGG
CGGCTTTTTAAGTCAGTGGTTAAATCGTGACGCTCAACGTCATCACGCCATTGATACTGGAGAGCTTGATTGCGGTCGAG
GTTTGCGGAATTCGTTGTGTAGCGGTGAAATGCATAGATATGACGAAGAACACCGATTGCGTAGGCAGCAGACCAGGCCG
TAAATGACGCTCATGCACGAAAGTGCGGGGATCGAACAGGATTAGATACCCTAGTAGTCC
>t0001905_III-7;size=7;
CCTACGGGGGGCTGCAGTGGGGAATATTGGACAATGGGGGAAACCCTGATCCAGCGACGCCGCGTGAGTGAAGAAGTATT
TCGGTATGTAAAGCTCTATCAGCAAGGAAGAAAATGACGGTACTTGACTAAGAAGCTCCGGCTAAATACGTGCCAGCAGC
CGCGGTAATACGTATGGAGCAAGCGTTATCCGGATTTACTGGGTGTAAAGGGAGCGTAGACGGCCTAGCAAGTCTGAAGT
GAAAGCCCGGGGCTCAACCCCGGAACTGCTTTGGAAACTGTTAAGCTAGAGTACAGGAGAGGTAAGCGGAATTCCTAGTG
TAGCGGTGAAATGCGTAGATATTAGGAGGAACACCAGTGGCGAAGGCGGCTTACTGGACTGTAACTGACGTTGAGGCTCG
AAAGCGTGGGGAGCAAACAGGATTAGATACCCGAGTAGTCC
>t0018291_III-7;size=7;
CCTACGGGAGGCAGCAGTGAGGAATATTGGTCAATGGGCGAGAGCCTGAACCAGCCATGTCGCGTGGAGGAATAAGGATC
TATGGTTCGTAAACTCCTTTTGCGGGGGGATAAAGTGCGGGACGTGTCCCGCTTTGCAGGTACCCCGCGAATAAGCATCG
GCTAACTCCGTGCCAGCAGCCGCGGTAATACGGAGGATGCGAGCGTTATCCGGATTTATTGGGTTTAAAGGGTGCGTAGG
CGGCCCCTTAAGTCGGCGGTGAAATTTCCGGGCTCAACCCGGTCACTGCCGTCGAAACTGGGGGGCTTGAGTGCGTTTGG
GGTGGCTGGAATGTGCGGTGTAGCGGTGAAATGCATAGATATCGCACAGAACGCCGATCGCGGAGGCAGGTCACCAAGCC
GCAACTGACGCTGAGGCACGAAAGCGCGGGGATCGAACAGGATTAGATACCCGTGTAGTCC
>t0009173_III-7;size=7;
CCTACGGGCGGCTGCAGTGAGGAATATTGGTCAATGGACGGAAGTCTGAACCAGCCATGCCGCGTGAAGGAAGAATGCCC
TATGGGTTGTAAACTTCTTTTGCTTGGGAGTAATAAGCGGGATGCGTCCCGTGATGAGAGTACCAGGCGAATAAGCATCG
GCTAACTCCGTGCCAGCAGCCGCGGTAATACGGAGGATGCAAGCGTTATCCGGATTTATTGGGTTTAAAGGGTGCGTAGG
CGGACGATTAAGTCAGCGGTGAAATATGTCGGCTCAACCGGCAGGCTGCCGTTGATACTGGTTGTCTTGAGTCCAAACGG
CGCCGGCGGAATATGTAATGTAGCGGTGAAATGCATAGATATTACATAGAACACCGATCGCGAAGGCAGCTGGCGAGGAT
GGAACTGACGCTGAGGCACGAAGGCGTGGGGATCAAACAGGATTAGATACCCGAGTAGTCC
>t0004206_III-7;size=7;
CCTACGGGCGGCTGCAGTGGGGAATCTTCCGCAATGGGCGAAAGCCTGACGGAGCAATGCCGCGTGAGTGAAGAAGGAAT
TCGTTCCGTAAAGCTCTTTTGTTTATGACGAATGTGCTGAGTGTGAATAATGCTTGGCAATGACGGTAGTAGACGAATAA
GCCACGGCTAACTACGTGCCAGCAGCCGCGGTAATACGTAGGTGGCGAGCGTTGTCCGGAATTATTGGGCGTAAAGAGCA
TGTAGGCGGTTTCCTAAGTCCGGAGTGAAAATGCGGGGCTCAACCCCGTATGGCTCTGGATACTGGGAGGCTTGAGTGCA
GGAGAGGAAAGGGGAATTCCCAGTGTAGCGGTGAAATGCGTAGATATTGGGAGGAACACCAGTGGCGAAGGCGCCTTTCT
GGACTGTGTCTGACGCTGAGATGCGAAAGCCAGGGTAGCGAACGGGATTAGATACCCTAGTAGTCC
>t0010424_III-7;size=7;
CCTACGGGCGGCTGCAGTGAGGAATATTGGTCAATGGGCGGAAGCCTGAACCAGCCAAGTCGCGTGAAGGAAGAAGGTAT
TATGTATTGTAAACTTCTTTAGCTGTGGAGCAATAAGGGCTATGCATAGCCTGATGAGAGTACACAGAGAATAAGGATCG
GCTAACTCCGTGCCAGCAGCCGCGGTAATACGGAGGATCCGAGCGTTATCCGGATTTATTGGGTTTAAAGGGTGCGCAGG
CGGCGTTTTAAGTCAGTGGTAAAATCGTGGGGCTCAACCCCATCCTGCCATTGATACTGGAGCGCTTGATTGCGGTCGAG
GTTTGCGGAATTCGTCGTGTAGCGGTGAAATGCATAGATATGACGAAGAACACCGATTGCGTAGGCAGCAGACCAGGCCG
TAAATGACGCTCATGCACGAAAGTGCGGGGATCGAACAGGATTAGATACCCTTGTAGTCC
>t0007695_III-7;size=7;
CCTACGGGGGGCAGCAGTGAGGAATATTGGTCAATGGGCGGAAGCCTGAACCAGCCATGTCGCGTGCAGGACTACGGCCC
TACGGGTCTTAAACTGCTTTTGATTGGGGATAAAGTGGGGGACGCGTCCCCTATTGCAGGTACCAATCGAATAAGGATCG
GCTAACTCCGTGCCAGCAGCCGCGGTAATACGGAGGATCCGAGCGTTATCCGGATTTATTGGGTTTAAAGGGTGCGTAGG
CGGGCTGTTAAGTCAGCGGTGAAACCCCCGGGCTCAACCCGGGGACTGCCATTGAAACTGGCGGCCTAGAGTACGTTGGG
AGTGCGCGGAATGTGTGGTGTAGCGGTGAAATGCATAGATATCACACAGAACACCGATCGCGAAGGCAGCGCACTACGCC
GCAACTGACGCTGAGGCACGAAGGCGCGGGGATCGAACAGGATTAGATACCCCAGTAGTCC
>t0001753_III-7;size=7;
CCTACGGGGGGCTGCAGTGAGGAATATTGGTCAATGGACGGAAGTCTGAACCAGCCATGCCGCGTGAAGGAATAAGGCCC
TATGGGTCGTAAACTTCTTTTGTGGTGGAGCAATAAGCCGTACGTGTACGGTGATGAGAGTACATCACGAATAAGCATCG
GCTAACTCCGTGCCAGCAGCCGCGGTAATACGGAGGATGCAAGCGTTATCCGGATTTATTGGGTTTAAAGGGTGCGTAGG
CTGTTCGACAAGTCAGGGGTGAAAGCCCGGCGCTTAACGCCGGAACTGCCTTTGATACTGCCGAGCTGGAATACGGATGC
CGTGGGAGGAATGAGTAGTGTAGCGGTGAAATGCATAGATATTACTCAGAACACCGATTGCGAAGGCATCTCACGAATCC
GTCATTGACGCTGAGGCACGAAAGCGTGGGGATCAAACAGGATTAGATACCCTTGTAGTCC
>t0002822_III-7;size=7;
CCTACGGGCGGCTGCAGTAGGGAATATTGGGCAATGGAGGCAACTCTGACCCAGCCATGCCGCGTGAAGGAAGACGGCCC
TATGGGTTGTAAACTTCTTTTATCGTAGAGTAAACCTGGCCACGTGTGGCCAGCTGAGAGTATACGAGGAATAAGTATCG
GCTAACTCCGTGCCAGCAGCCGCGGTAATACGGGGGATACGAGCGTTATCCGGATTTATTGGGTTTAAAGGGTGCGCAGG
CGGATCGGTAAGTCAGGGGTGAAAAGTTGGGGCTCAACTCCAATCGTGCCTTTGATACTGCCGGACTAGAGTGCGATAGA
CGTGGCCGGAATGTGATGTGTAGCGGTGAAATGCTTAGATATGTCACAGAACACCGATCGAGAAGTCAGGTCACGAGCTC
GCAACTGACGCTCAGGCACGAAAGCGTGGGGATCAAACAGGATTAGATACCCGGGTAGTCC
>t0008742_III-7;size=7;
CCTACGGGGGGCTGCAGTGAGGAATATTGGTCAATGGGCGGAAGCCTGAACCAGCCAAGTCGCGTGAAGGAAGAAGGTAT
TATGTATTGTAAACTTCTTTAGCAGCAGAGAAATAAGGGGGTCGTGACCCCTGATGCTAGTATGCTGAGAATAAGCATCG
GCTAACTCCGTGCCAGCAGCCGCGGTAATACGGAGGATGCGAGCGTTATCCGGATTTATTGGGTTTAAAGGGTGCGCAGG
CGGTCTTTTAAGTCAGTGGTCAAATCGTGGTGCTCAACGCCATCCCGCCATTGATACTGGGAGACTTGATTGCGGTTGAG
GTAGGCGGAATTCGTCGTGTAGCGGTGAAATGCATAGATATGACGAAGAACACCGATTGCGTAGGCAGCTTACCAAGCCG
TAAATGACGCTCATGCACGAAAGTGCGGGGATCGAACAGGATTAGATACCCTAGTAGTCC
>t0001535_III-7;size=7;
CCTACGGGGGGCTGCAGTGAGGAATATTGGTCAATGGACGAAGGTCTGAACCAGCCAAGTAGCGTGAAGGATGACTGCCC
TATGGGTTGTAAACTTCTTTTGTGCGGGAATAACGGGCGCCACGTGTGGTGTTATGCATGTACCGTACGAATAAGGATCG
GCTAACTCCGTGCCAGCAGCCGCGGTAATACGGAGGATCCGAGCGTTATCCGGATTTATTGGGTTTAAAGGGAGCGTAGG
CGGGAGATCAAGTCAGTTGTGAAATGTACATGCTCAACATGTGCACTGCAGTTGAAACTGGTTTTCTTGAGTGCGTAAGA
GGCAGGCGGAATTCGTCGTGTAGCGGTGAAATGCTTAGATATGACGAAGAACTCCGATCGCGAAGGCAGCTTGCCGGGCC
GCAACTGACGCTGAAGCTCGAAGGTGCGGGTATCGAACAGGATTAGATACCCGTGTAGTCC
>t0002561_III-7;size=7;
CCTACGGGGGGCTGCAGTGGGGAATATTGGACAATGGGGGAAACCCTGATCCAGCGACGCCGCGTGAGTGAAGAAGTATT
TCGGTATGTAAAGCTCTATCAGCAAGGAAGAAAATGACGGTACTTGACTAAGAAGCTCCGGCTAAATACGTGCCAGCAGC
CGCGGTAATACGTATGGAGCAAGCGTTATCCGGATTTACTGGGTGTAAAGGGAGCGTAGACGGCAAAGCAAGTCTGAAGT
GAAATCCCGGGGCTCAACCCCGGAACTGCTTTGGAAACTGTTTAGCTAGAGTGCAGGAGAGGTAAGCGGAATTCCTAGTG
TAGCGGTGAAATGCGTAGATATTAGGAGGAACACCAGTGGCGAAGGCGGCTTACTGGACTGTAACTGACGTTGAGGCTCG
AAAGCGTGGGGAGCAAACAGGATTAGATACCCCGGTAGTCC
>t0001789_III-7;size=7;
CCTACGGGGGGCTGCAGTGAGGAATATTGGTCAATGGGCGAGAGCCTGAACCAGCCAAGTAGCGTGAAGGAAGACTGCCC
TATGGGTTGTAAACTTCTTTTGTGCGGGGGTAAAGTGGTCCACGCGTGGTCCATTGCAAGTACCGTACGAATAAGCATCG
GCTAACTCCGTGCCAGCAGCCGCGGTAATACGGAGGATGCGAGCGTTATCCGGATTTATTGGGTTTAAAGGGAGCGTAGG
CGGGCGATTAAGTCAGCGGTTAAATAGTGTGGCTCAACCATGCCTTGCCGTTGATACTGGTTGTCTTGAGAGTACTAGAG
GTGGATGGAATTTAGGGTGTAGCGGTGAAATGCTTAGATATCCTAAAGAACTCCGATTGCGAAGGCAGTCCACTGGGGTA
CGTCTGACGCTGAAGCTCGAAAGTGCGGGTATCAAACAGGATTAGATACCCGTGTAGTCC
>t0012519_III-7;size=7;
CCTACGGGTGGCAGCAGTAGGGAATATTGCACAATGGGGGGAACCCTGATGCAGCAACGCCACGTGTGGGAAGAAGCATT
TCGGTGTGTAAACCACTGTCGTGAGGGAATAATGCTTGGTCTCGGCCAAGTTGAATGTACCTCGAAAGGAAGCACCGGCA
AACTTCGTGCCAGCAGCCGCGGTAATACGAGGGGTGCAAGCGTTGTTCGGAATCACTGGGCGTAAAGGGAGCGTAGGCGG
AGACGCAAGCAGTCTGTACAATACCGGGGCCCAACCCCGGACCTGCAGACTGGACTGTGTCTCTTGGATAGTTCAGGGGC
AGGCGGAATTCCTGGTGTAGCGGTGGAATGCGTAGAGATCAGGAAGAACACCGATGGCGAAGGCAGCCTGCTGGGGACTC
ATCGACGCTGAGGCTCGAAAGTGCGGGTAGCAAACAGGATTAGATACCCCGGTAGTCC
>t0000658_III-7;size=7;
CCTACGGGAGGCTGCAGTGGGGAATATTGGACAATGGGGGAAACCCTGATCCAGCGACGCCGCGTGAGTGAAGAAGTATT
TCGGTATGTAAAGCTCTATCAGCAAGGAAGAAAATGACGGTACTTGACTAAGAAGCTCCGGCTAAATACGTGCCAGCAGC
CGCGGTAATACGTATGGAGCAAGCGTTATCCGGATTTACTGGGTGTAAAGGGAGCGTAGACGGCCTAGCAAGTCTGAAGT
GAAAGCCCGGGGCTCAACCCCGGAACTGCTTTGGAAACTGTTAAGCTAGAGTACAGGAGAGGTAAGCGGAATTCCTAGTG
TAGCGGTGAAATGCGTAGATATTAGGAGGAACACCAGTGGCGAAGGCGGCTTACTGGACTGTAACTGACGTTGAGGCTCG
AAAGCGTGGGGAGCAAACAGGATTAGATACCCGTGTAGTCC
>t0008212_III-7;size=7;
CCTACGGGGGGCAGCAGTGAGGAATATTGGTCAATGGGCGGAAGCCTGAACCAGCCAAGTCGCGTGAGGGAAGACGGCCC
TACGGGTTGTAAACCTCTTTTTCGGGGGAATAAAGTTCGCCACGCGTGGCGTTTTGCATGTACCCCGCGAATAAGGATCG
GCTAACTCCGTGCCAGCAGCCGCGGTAATACGGAGGATCCGAGTGTTATCCGGATTTATTGGGTTTAAAGGGTGCGTAGG
CGGGATGTCAAGTCAGTGGTGAAATGGTGCGGCTCAACCGTAGCATTGCCGTTGAAACTGGCGTCCTTGAGTGCGAATGA
GGTACGCGGAACGTGTCATGTAGCGGTGAAATGCATAGATATGACACAGAACACCGATTGCGAAGGCAGCGTACTGGGAC
GCGACTGACGCTGAGGCACGAAAGTGCGGGGATCGAACAGGATTAGATACCCGGGTAGTCC
>t0004020_III-7;size=7;
CCTACGGGGGGCTGCAGTGGGGAATATTGGACAATGGAGGAAACTCTGATCCAGCGACGCCGCGTGAGTGAAGAAGTATT
TCGGTATGTAAAGCTCTATCAGCAGGGAAGATAATGACGGTACCTGACTAAGAAGCCCCGGCTAACTACGTGCCAGCAGC
CGCGGTAATACGTAGGGGGCAAGCGTTATCCGGATTTACTGGGTGTAAAGGGAGCGTAGACGGCATGGCAAGTCTGATGT
GAAAACCCGGGGCTCAACCCCGGGACTGCATTGGAAACTGTCAGGCTAGAGTGCAGGAGAGGTAAGTGGAATTCCTAGTG
TAGCGGTGAAATGCGTAGATATTAGGAGGAACACCAGTGGCGAAGGCGGCTTACTGGACTGTAACTGACGTTGAGGCTCG
AAAGCGTGGGGAGCAAACAGGATTAGATACCCTAGTAGTCC
>t0025639_III-7;size=7;
CCTACGGGCGGCAGCAGCTAAGAATATTCCGCAATGGACGAAAGTCTGACGGAGCGACGCCGCGTGGATGATGAAGGTCG
GAAGATTGTAAAATCCTTTTATGACTGAGGAATAAGTCTGTTGAGAGAAACGGCAGATGGTGACTGTAGGTCATGAATAA
GCAACGGCTAATTACGTGCCAGCAGCCGCGGTAACACGTAAGTTGCGAGCGTTGTTCGGAATTATTGGGCGTAAAGGGCA
TGTAGGCGGTTTTGCAAGCTTGGTGTGAAATCCCGGAGCTCAACTCCGGAATTGCGTTGAGAACTGCATAACTAGAGTCA
CTGAGGGGCAATCAGAATTCCAGGTGTAGGGGTGAAATCTGTAGATATCTGGAAGAATACCAATGGCGAAGGCAGGTTAC
CAGCAGATGACTGACGCTGAGGTGCGAAGGTGCGGGGAGCAAACAGGATTAGATACCCTAGTAGTCC
>t0003658_III-7;size=7;
CCTACGGGAGGCTGCAGTGAGGAATATTGGTCAATGGACGGAAGTCTGAACCAGCCAAGTCGCGTGCGGGAGGAAGGCCC
TACGGGTCGTAAACCGCTTTTGTACGGGAATAAAGTCACCCACGTGTGGGTGTTTGTAGGTACCGTAAGAATAAGGATCG
GCTAACTCCGTGCCAGCAGCCGCGGTAATACGGAGGATCCGAGCGTTATCCGGATTTATTGGGTTTAAAGGGTGCGCAGG
CGGGCTGCTAAGTCTCCGGTGAAATGTCAGGGCTCAACCTTGGCACTGCCGGAGATACTGGCGGCCTTGAGAGTGGCGGA
GGTTTCCGGAATGTGTGGTGTAGCGGTGAAATGCATAGATATCACACAGAACACCGATTGCGAAGGCAGGAGACCATACC
ATATCTGACGCTCAGGCACGAAAGCGTGGGGATCGAACAGGATTAGATACCCCTGTAGTCC
>t0025488_III-7;size=7;
CCTACGGGGGGCAGCAGTGAGGAATATTGGTCAATGGGCGGAAGCCTGAACCAGCCAAGTCGCGTGAGGGAAGACGGCCC
TACGGGTTGTAAACCTCTTTTTCGGGGGAATAAAGTTCGCCACGCGTGGCGTTTTGCATGTACCCCGCGAATAAGGATCG
GCTAACTCCGTGCCAGCAGCCGCGGTAATACGGAGGATCCGAGTGTTATCCGGATTTATTGGGTTTAAAGGGTGCGTAGG
CGGGATGTCAAGTCAGTGGTGAAATGGTGCGGCTCAACCGTAGCATTGCCGTTGAAACTGGCGTCCTTGAGTGCGAATGA
GGTACGCGGAACGTGTCATGTAGCGGTGAAATGCATAGATATGACACAGAACACCGATTGCGAAGGCAGCGTACTGGGAC
GCGACTGACGCTGAGGCACGAAAGTGCGGGGATCGAACAGGATTAGATACCCGAGTAGTCC
>t0001393_III-7;size=7;
CCTACGGGCGGCAGCAGTGGGGAATATTGCACAATGGGCGAAAGCCTGATGCAGCGACGCCGCGTGAGTGAAGAAGTATC
TCGGTATGTAAAGCTCTATCAGCAGGGAAGAAAATGACGGTACCTGACTAAGAAGCCCCGGCTAACTACGTGCCAGCAGC
CGCGGTAATACGTAGGGGGCAAGCGTTATCCGGATTTACTGGGTGTAAAGGGAGCGTAGACGGTTTGGCAAGTCTGAAGT
GAAATGCGGGGGCTCAACTCCTGAACTGCTTTGGAAACTGTCGAACTAGAGTGCAGGAGAGGTAAGTGGAATTCCTAGTG
TAGCGGTGAAATGCGTAGATATTAGGAGGAACACCAGTGGCGAAGGCGGCTTACTGGACTGTAACTGACGTTGAGGCTCG
AAAGCGTGGGGAGCAAACAGGATTAGATACCCCAGTAGTCC
>t0023154_III-7;size=7;
CCTACGGGAGGCTGCAGTCGAGGATCATTTGCAATGGGCGAAAGCCTGACAATGCGACGCTGCGTGGAGGATGAAGGCCT
TCGGGTTGTAAACTCCTGTCATAAGGGAACAGGCGAGGGTACCTAATACGTACCTGAGTTGAGTGTACTTTAAGAGGAAG
CGACGGCTAACTCTGTGCCAGCAGCCGCGGTAATACAGAGGTCGCAAGCGTTGTTCGGATTTACTGGGCGTAAAGGGCGC
GTAGGCGGTTACGTGTGTGAGATGTGAAATCTCCGGGCTCAACCCGGAAAGTGCGTCTCAAACTGCGTGACTTGAGTCCG
GGAGAGGGAATCGGAATGCAGGGTGTAGCGGTGAAATGCGTTGATATCCTGCAGAACACCGGAGGCGAAGGCGGATTCCT
GGAACGGTACTGACGCTGAGGCGCGAAAGTCGGGGGAGCAAACAGGATTAGATACCCCTGTAGTCC
>t0021036_III-7;size=7;
CCTACGGGGGGCAGCAGTGGGGAATATTGCACAATGGGCGAAAGCCTGATGCAGCGACGCCGCGTGAGTGAAGAAGTATC
TCGGTATGTAAAGCTCTATCAGCAGGGAAGAAAATGACGGTACCTGACTAAGAAGCCCCGGCTAACTACGTGCCAGCAGC
CGCGGTAATACGTAGGGGGCAAGCGTTATCCGGATTTACTGGGTGTAAAGGGAGCGTAGACGGTTTGGCAAGTCTGAAGT
GAAATGCGGGGGCTCAACTCCTGAACTGCTTTGGAAACTGTCGAACTAGAGTGCAGGAGAGGTAAGTGGAATTCCTAGTG
TAGCGGTGAAATGCGTAGATATTAGGAGGAACACCAGTGGCGAAGGCGGCTTACTGGACTGTAACTGACGTTGAGGCTCG
AAAGCGTGGGGAGCAAACAGGATTAGATACCCCAGTAGTCC
>t0003548_III-7;size=7;
CCTACGGGCGGCTGCAGTGGGGGATATTGCACAATGGGGGAAACCCTGATGCAGCGACGCCGCGTGAGTGAAGAAGTATT
TCGGTATGTAAAGCTCTATCAGCAGGAAAGATAATGACGGTACCTGACTAAGAAGCACCGGCTAAATACGTGCCAGCAGC
CGCGGTAATACGTATGGTGCAAGCGTTATCCGGATTTACTGGGTGTAAAGGGAGCGCAGACGGCATGGCAAGCCAGATGT
GAAAGGCAGGGGCTCAACTCCTGGACTGCATTTGGAACTGTCAAGCTAGAGTATCGGAGAGGTAAGTGGAATTCCTAGTG
TAGCGGTGAAATGCGTAGATATTAGGAGGAACACCAGTGGCGAAGGCGGCTTACTGGACGATAACTGACGTTGAGGCTCG
AAAGCGTGGGGAGCAAACAGGATTAGATACCCTTGTAGTCC
>t0006904_III-7;size=7;
CCTACGGGGGGCTGCAGTGAGGAATATTGGTCAATGGACGGAAGTCTGAACCAGCCAAGTCGCGTGCGGGAGGAAGGCCC
TACGGGTCGTAAACCGCTTTTGTACGGGAATAAAGTCACCCACGTGTGGGTGTTTGTAGGTACCGTAAGAATAAGGATCG
GCTAACTCCGTGCCAGCAGCCGCGGTAATACGGAGGATCCGAGCGTTATCCGGATTTATTGGGTTTAAAGGGTGCGCAGG
CGGGCTGCTAAGTCTCCGGTGAAATGTCAGGGCTCAACCTTGGCACTGCCGGAGATACTGGCGGCCTTGAGAGTGGCGGA
GGTTTCCGGAATGTGTGGTGTAGCGGTGAAATGCATAGATATCACACAGAACACCGATTGCGAAGGCAGGAGACCATACC
ATATCTGACGCTCAGGCACGAAAGCGTGGGGATCGAACAGGATTAGATACCCGAGTAGTCC
>t0002284_III-7;size=7;
CCTACGGGGGGCTGCAGTGAGGAATATTGGTCAATGGGCGGAAGCCTGAACCAGCCAAGTCGCGTGAAGGAAGAAGGTAT
TATGTATTGTAAACTTCTTTAGCAGCAGAGAAATAAGGGGGTCGTGACCCCTGATGCTAGTATGCTGAGAATAAGCATCG
GCTAACTCCGTGCCAGCAGCCGCGGTAATACGGAGGATGCGAGCGTTATCCGGATTTATTGGGTTTAAAGGGTGCGCAGG
CGGTCTTTTAAGTCAGTGGTCAAATCGTGGTGCTCAACGCCATCCCGCCATTGATACTGGGAGACTTGATTGCGGTTGAG
GTAGGCGGAATTCGTCGTGTAGCGGTGAAATGCATAGATATGACGAAGAACACCGATTGCGTAGGCAGCTTACCAAGCCG
TAAATGACGCTCATGCACGAAAGTGCGGGGATCGAACAGGATTAGATACCCGTGTAGTCC
>t0003313_III-7;size=7;
CCTACGGGTGGCTGCAGTGAGGAATATTGGTCAATGGACGAGAGTCTGAACCAGCCAAGTAGCGTGCAGGATGACGGCCC
TATGGGTTGTAAACTGCTTTTGTACGGGAATAAAGTGACCTACGTGTAGGTTTTTGCATGTACCGTAAGAATAAGGACCG
GCTAATTCCGTGCCAGCAGCCGCGGTAATACGGAAGGTCCGGGCGTTATCCGGATTTATTGGGTTTAAAGGGAGCGTAGG
CCGTGCTTTAAGCGTGTTGTGAAATGTAGGCGCCCAACGTCTGCACTGCAGCGCGAACTGGAGCACTTGAGTACGCAGGA
AGTAGGCGGAATTCGTCGTGTAGCGGTGAAATGCTTAGATATGACGAAGAACTCCGATTGGGAAGCCAGCTTACTGTAGC
GCCACTGACGCTGATGCTCGAAAGCGTGGGTATCGAACAGGATTAGATACCCGAGTAGTCC
>t0013712_III-7;size=7;
CCTACGGGAGGCAGCAGTGGGGAATATTGGACAATGGGGGAAACCCTGATCCAGCGACGCCGCGTGAGTGAAGAAGTATT
TCGGTATGTAAAGCTCTATCAGCAAGGAAGAAAATGACGGTACTTGACTAAGAAGCTCCGGCTAAATACGTGCCAGCAGC
CGCGGTAATACGTATGGAGCAAGCGTTATCCGGATTTACTGGGTGTAAAGGGAGCGTAGACGGCAAAGCAAGTCCGAAGT
GAAATCCCGGGGCTCAACCCCGGAACTGCTTTGGAAACTGTTTAGCTAGAGTGCAGGAGAGGTAAGCGGAATTCCTAGTG
TAGCGGTGAAATGCGTAGATATTAGGAGGAACACCAGTGGCGAAGGCGGCTTACTGGACTGTAACTGACGTTGAGGCTCG
AAAGCGTGGGGAGCAAACAGGATTAGATACCCTAGTAGTCC
>t0014746_III-7;size=7;
CCTACGGGTGGCAGCAGTGAGGAATATTGGTCAATGGACGAGAGTCTGAACCAGCCAAGTAGCGTGCAGGATGACGGCCC
TATGGGTTGTAAACTGCTTTTGTACGGGAATAAAGTGACCTACGTGTAGGTTTTTGCATGTACCGTAAGAATAAGGACCG
GCTAATTCCGTGCCAGCAGCCGCGGTAATACGGAAGGTCCGGGCGTTATCCGGATTTATTGGGTTTAAAGGGAGCGTAGG
CCGTGCTTTAAGCGTGTTGTGAAATGTAGGCGCCCAACGTCTGCACTGCAGCGCGAACTGGAGCACTTGAGTACGCAGGA
AGTAGGCGGAATTCGTCGTGTAGCGGTGAAATGCTTAGATATGACGAAGAACTCCGATTGGGAAGCCAGCTTACTGTAGC
GCCACTGACGCTGATGCTCGAAAGCGTGGGTATCGAACAGGATTAGATACCCCTGTAGTCC
>t0023072_III-7;size=7;
CCTACGGGTGGCTGCAGTGGGGAATATTGGACAATGGGGGAAACCCTGATCCAGCGACGCCGCGTGAGTGAAGAAGTATT
TCGGTATGTAAAGCTCTATCAGCAAGGAAGAAAATGACGGTACTTGACTAAGAAGCTCCGGCTAAATACGTGCCAGCAGC
CGCGGTAATACGTATGGAGCAAGCGTTATCCGGATTTACTGGGTGTAAAGGGAGCGTAGACGGCCTAGCAAGTCTGAAGT
GAAAGCCCGGGGCTCAACCCCGGAACTGCTTTGGAAACTGTTAAGCTAGAGTACAGGAGAGGTAAGCGGAATTCCTAGTG
TAGCGGTGAAATGCGTAGATATTAGGAGGAACACCAGTGGCGAAGGCGGCTTACTGGACTGTAACTGACGTTGAGGCTCG
AAAGCGTGGGGAGCAAACAGGATTAGATACCCTAGTAGTCC
>t0020306_III-7;size=7;
CCTACGGGAGGCTGCAGTAAGGGATATTGGGCAATGGGGGGTACCCTGACCCAGCCATGCCGCGTGAGGGAATGAGGCCC
TACGGGTCGTGAACCTCTTTTGCACGGGGATAACGGCGTCCACGGGATGGGCGCGTGCAGGTACCGTGCGAATAAGCATC
GGCTAACTCCGTGCCAGCAGCCGCGGTAATACGGAGGATGCGAGCGTTATCCGGATTCATTGGGTTTAAAGGGTGCGCAG
GCGGCCCGACAAGTCAGCGGTGAAATCCGGGGGCCCAACCCCCGAAGTGCCGTTGATACTGCCGGGCTGGAATGCGGTCG
AGGCGGGCGGAATGTGGCGTGTAGCGGTGAAATGCGTAGATATGCCACAGAACCCCGATAGCGAAGGCAGCTCGCCAGGC
CTGCATTGACGCTCGGGCACGAAAGCGTGGGGATCGAACAGGATTAGATACCCTAGTAGTCC
>t0013630_III-7;size=7;
CCTACGGGGGGCAGCAGTGGGGAATATTGCACAATGGGCGAAAGCCTGATGCAGCGACGCCGCGTGAGTGAAGAAGTATC
TCGGTATGTAAAGCTCTATCAGCAGGGAAGAAAATGACGGTACCTGACTAAGAAGCCCCGGCTAACTACGTGCCAGCAGC
CGCGGTAATACGTAGGGGGCAAGCGTTATCCGGATTTACTGGGTGTAAAGGGAGCGTAGACGGTTTGGCAAGTCTGAAGT
GAAATGCGGGGGCTCAACTCCTGAACTGCTTTGGAAACTGTCGAACTAGAGTGCAGGAGAGGTAAGTGGAATTCCTAGTG
TAGCGGTGAAATGCGTAGATATTAGGAGGAACACCAGTGGCGAAGGCGGCTTACTGGACTGTAACTGACGTTGAGGCTCG
AAAGCGTGGGGAGCAAACAGGATTAGATACCCGAGTAGTCC
>t0048032_III-7;size=7;
CCTACGGGGGGCAGCAGTGAGGAATATTGGTCAATGGGCGGAAGCCTGAACCAGCCAAGTCGCGTGAAGGATGAAGGTAT
TATGTATTGTAAACTTCTTTAGCAGTGGAGTAATAAGGGGATCGAGATCCCTGATGCAAGTACACTGAGAATAAGGATCG
GCTAACTCCGTGCCAGCAGCCGCGGTAATACGGAGGATCCGAGCGTTATCCGGATTTATTGGGTTTAAAGGGTGCGCAGG
CGGCTTTTTAAGTCAGTGGTTAAATCGTGACGCTCAACGTCATCACGCCATTGATACTGGAGAGCTTGATTGCGGTCGAG
GTTTGCGGAATTCGTTGTGTAGCGGTGAAATGCATAGATATGACGAAGAACACCGATTGCGTAGGCAGCAGACCAGGCCG
TAAATGACGCTCATGCACGAAAGTGCGGGGATCGAACAGGATTAGATACCCTGGTAGTCC
>t0015253_III-7;size=7;
CCTACGGGAGGCTGCAGTGAGGAATATTGGTCAATGGACGGAAGTCTGAACCAGCCAAGTCGCGTGCGGGAGGAAGGCCC
TACGGGTCGTAAACCGCTTTTGTACGGGAATAAAGTCACCCACGTGTGGGTGTTTGTAGGTACCGTAAGAATAAGGATCG
GCTAACTCCGTGCCAGCAGCCGCGGTAATACGGAGGATCCGAGCGTTATCCGGATTTATTGGGTTTAAAGGGTGCGCAGG
CGGGCTGCTAAGTCTCCGGTGAAATGTCAGGGCTCAACCTTGGCACTGCCGGAGATACTGGCGGCCTTGAGAGTGGCGGA
GGTTTCCGGAATGTGTGGTGTAGCGGTGAAATGCATAGATATCACACAGAACACCGATTGCGAAGGCAGGAGACCATACC
ATATCTGACGCTCAGGCACGAAAGCGTGGGGATCGAACAGGATTAGATACCCTTGTAGTCC
>t0009627_III-7;size=7;
CCTACGGGCGGCTGCAGTGAGGAATATTGGTCAATGGGCGAGAGCCTGAACCAGCCAAGTAGCGTGAAGGAAGACTGCCC
TATGGGTTGTAAACTTCTTTTGTGCGGGGGTAAAGTGGTCCACGCGTGGTCCATTGCAAGTACCGTACGAATAAGCATCG
GCTAACTCCGTGCCAGCAGCCGCGGTAATACGGAGGATGCGAGCGTTATCCGGATTTATTGGGTTTAAAGGGAGCGTAGG
CGGGCGATTAAGTCAGCGGTTAAATAGTGTGGCTCAACCATGCCTTGCCGTTGATACTGGTTGTCTTGAGAGTACTAGAG
GTGGATGGAATTTAGGGTGTAGCGGTGAAATGCTTAGATATCCTAAAGAACTCCGATTGCGAAGGCAGTCCACTGGGGTA
CGTCTGACGCTGAAGCTCGAAAGTGCGGGTATCAAACAGGATTAGATACCCTGGTAGTCC
>t0000167_III-7;size=7;
CCTACGGGGGGCAGCAGTGAGGAATATTGGTCAATGGGCGGAAGCCTGAACCAGCCATGTCGCGTGCAGGATTACGGCCC
TACGGGTCTTAAACTGCTTTTGATTGGGGATAAAGTGGGGGACGCGTCCCCTATTGCAGGTACCAATCGAATAAGGATCG
GCTAACTCCGTGCCAGCAGCCGCGGTAATACGGAGGATCCGAGCGTTATCCGGATTTATTGGGTTTAAAGGGTGCGTAGG
CGGGCTGTTAAGTCAGCGGTGAAACCCCCGGGCTCAACCCGGGGACTGCCATTGAAACTGGCGGCCTAGAGTACGTTGGG
AGTGCGCGGAATGTGTGGTGTAGCGGTGAAATGCATAGATATCACACAGAACACCGATCGCGAAGGCAGCGCACTACGCC
GCAACTGACGCTGAGGCACGAAGGCGCGGGGATCGAACAGGATTAGATACCCCAGTAGTCC
>t0009792_III-7;size=7;
CCTACGGGCGGCAGCAGTGAGGAATATTGGTCAATGGGCGGAAGCCTGAACCAGCCAAGTCGCGTGAAGGAAGAAGGTAT
TATGTATTGTAAACTTCTTTAGCAGCAGAGAAATAAGGGAGTCGTGACTCCTGATGCTAGTATGCTGAGAATAAGCATCG
GCTAACTCCGTGCCAGCAGCCGCGGTAATACGGAGGATGCGAGCGTTATCCGGATTTATTGGGTTTAAAGGGTGCGCAGG
CGGTCTTTTAAGTCAGTGGTCAAATCGTGGTGCTCAACGCCATCCCGCCATTGATACTGGGAGACTTGATTGCGGTTGAG
GTAGGCGGAATTCGTCGTGTAGCGGTGAAATGCATAGATATGACGAAGAACACCGATTGCGTAGGCAGCTTACCAAGCCG
TAAATGACGCTCATGCACGAAAGTGCGGGGATCGAACAGGATTAGATACCCTTGTAGTCC
>t0000299_III-7;size=7;
CCTACGGGGGGCAGCAGTGAGGAATATTGGTCAATGGGCGGAAGCCTGAACCAGCCAAGTCGCGTGAAGGAAGAAGGTAT
TATGTATTGTAAACTTCTTTAGCAGCAGAGAAATAAGGGAGTCGTGACTCCTGATGCTAGTATGCTGAGAATAAGCATCG
GCTAACTCCGTGCCAGCAGCCGCGGTAATACGGAGGATGCGAGCGTTATCCGGATTTATTGGGTTTAAAGGGTGCGCAGG
CGGTCTTTTAAGTCAGTGGTCAAATCGTGGTGCTCAACGCCATCCCGCCATTGATACTGGGAGACTTGATTGCGGTTGAG
GTAGGCGGAATTCGTCGTGTAGCGGTGAAATGCATAGATATGACGAAGAACACCGATTGCGTAGGCAGCTTACCAAGCCG
TAAATGACGCTCATGCACGAAAGTGCGGGGATCGAACAGGATTAGATACCCTAGTAGTCC
>t0005282_III-7;size=7;
CCTACGGGCGGCTGCAGTGAGGAATATTGGTCAATGGGCGAGAGCCTGAACCAGCCAAGTAGCGTGCAGGATGACGGCCC
TATGGGTTGTAAACTGCTTTTGTGCGGGAATAACGTGCTCCACGTGTGGGGCAGTGCATGTACCGTACGAATAAGGATCG
GCTAACTCCGTGCCAGCAGCCGCGGTAATACGGAGGATCCGAGCGTTATCCGGATTTATTGGGTTTAAAGGGAGCGTAGG
CGGAAGGTCAAGTCAGCTGTGAAATGTAGTCGCTCAACGTCTGCACTGCAGTTGAAACTGGCCTCCTTGAGTGCGTAAGA
GGCAGGCGGAATTCGTCGTGTAGCGGTGAAATGCTTAGATATGACGAAGAACTCCGATTGCGAAGGCAGCTTGCTGGGCC
GCAACTGACGCTGAAGCTCGAAGGTGCGGGTATCGAACAGGATTAGATACCCTAGTAGTCC
>t0005707_III-7;size=7;
CCTACGGGCGGCAGCAGTGAGGAATATTGGTCAATGGACGAGAGTCTGAACCAGCCAAGTAGCGTGCAGGATGACGGCCC
TATGGGTTGTAAACTGCTTTTGTACGGGAATAAAGTGACCTACGTGTAGGTTTTTGCATGTACCGTAAGAATAAGGACCG
GCTAATTCCGTGCCAGCAGCCGCGGTAATACGGAAGGTCCGGGCGTTATCCGGATTTATTGGGTTTAAAGGGAGCGTAGG
CCGTGCTTTAAGCGTGTTGTGAAATGTAGGCGCCCAACGTCTGCACTGCAGCGCGAACTGGAGCACTTGAGTACGCAGGA
AGTAGGCGGAATTCGTCGTGTAGCGGTGAAATGCTTAGATATGACGAAGAACTCCGATTGGGAAGCCAGCTTACTGTAGC
GCCACTGACGCTGATGCTCGAAAGCGTGGGTATCGAACAGGATTAGATACCCTTGTAGTCC
>t0015671_III-7;size=7;
CCTACGGGAGGCAGCAGTGAGGAATATTGGTCAATGGGCGGAAGCCTGAACCAGCCAAGTCGCGTGAAGGATGAAGGTAT
TATGTATTGTAAACTTCTTTAGCAGTGGAGTAATAAGGTGGTCGTGACCACTGATGCAAGTACACTGAGAATAAGGATCG
GCTAACTCCGTGCCAGCAGCCGCGGTAATACGGAGGATCCGAGCGTTATCCGGATTTATTGGGTTTAAAGGGTGCGCAGG
CGGCTTTTTAAGTCAGTGGTTAAATCGTGACGCTCAACGTCATCACGCCATTGATACTGGAGAGCTTGATTGCGGTCGAG
GTTTGCGGAATTCGTTGTGTAGCGGTGAAATGCATAGATATGACGAAGAACACCGATTGCGTAGGCAGCAGACCAGGCCG
TAAATGACGCTCATGCACGAAAGTGCGGGGATCGAACAGGATTAGATACCCGGGTAGTCC
>t0004324_III-7;size=7;
CCTACGGGCGGCTGCAGTGGGGAATATTGGACAATGGGGGAAACCCTGATCCAGCGACGCCGCGTGAGTGAAGAAGTATT
TCGGTATGTAAAGCTCTATCAGCAAGGAAGAAAATGACGGTACTTGACTAAGAAGCTCCGGCTAAATACGTGCCAGCAGC
CGCGGTAATACGTATGGAGCAAGCGTTATCCGGATTTACTGGGTGTAAAGGGAGCGTAGACGGCAAAGCAAGTCCGAAGT
GAAATCCCGGGGCTCAACCCCGGAACTGCTTTGGAAACTGTTTAGCTAGAGTGCAGGAGAGGTAAGCGGAATTCCTAGTG
TAGCGGTGAAATGCGTAGATATTAGGAGGAACACCAGTGGCGAAGGCGGCTTACTGGACTGTAACTGACGTTGAGGCTCG
AAAGCGTGGGGAGCAAACAGGATTAGATACCCTAGTAGTCC
>t0001063_III-7;size=7;
CCTACGGGAGGCTGCAGTGAGGAATATTGGTCAATGGGCGGAAGCCTGAACCAGCCAAGTCGCGTGAAGGATGAAGGTAT
TATGTATTGTAAACTTCTTTAGCAGTGGAGTAATAAGGTGGTCGTGACCACTGATGCAAGTACACTGAGAATAAGGATCG
GCTAACTCCGTGCCAGCAGCCGCGGTAATACGGAGGATCCGAGCGTTATCCGGATTTATTGGGTTTAAAGGGTGCGCAGG
CGGCTTTTTAAGTCAGTGGTTAAATCGTGACGCTCAACGTCATCACGCCATTGATACTGGAGAGCTTGATTGCGGTCGAG
GTTTGCGGAATTCGTTGTGTAGCGGTGAAATGCATAGATATGACGAAGAACACCGATTGCGTAGGCAGCAGACCAGGCCG
TAAATGACGCTCATGCACGAAAGTGCGGGGATCGAACAGGATTAGATACCCTTGTAGTCC
>t0001313_III-7;size=7;
CCTACGGGAGGCAGCAGTGAGGAATATTGGTCAATGGGCGGAAGCCTGAACCAGCCAAGTCGCGTGAAGGAAGAAGGTAT
TATGTATTGTAAACTTCTTTAGCAGCAGAGAAATAAGGGAGTCGTGACTCCTGATGCTAGTATGCTGAGAATAAGCATCG
GCTAACTCCGTGCCAGCAGCCGCGGTAATACGGAGGATGCGAGCGTTATCCGGATTTATTGGGTTTAAAGGGTGCGCAGG
CGGTCTTTTAAGTCAGTGGTCAAATCGTGGTGCTCAACGCCATCCCGCCATTGATACTGGGAGACTTGATTGCGGTTGAG
GTAGGCGGAATTCGTCGTGTAGCGGTGAAATGCATAGATATGACGAAGAACACCGATTGCGTAGGCAGCTTACCAAGCCG
TAAATGACGCTCATGCACGAAAGTGCGGGGATCGAACAGGATTAGATACCCCAGTAGTCC
>t0000237_III-7;size=7;
CCTACGGGCGGCTGCAGTGAGGAATATTGGTCAATGGACGAAGGTCTGAACCAGCCAAGTAGCGTGAAGGATGACTGCCC
TATGGGTTGTAAACTTCTTTTGTGCGGGAATAACGGGCGCCACGTGTGGTGTTATGCATGTACCGTACGAATAAGGATCG
GCTAACTCCGTGCCAGCAGCCGCGGTAATACGGAGGATCCGAGCGTTATCCGGATTTATTGGGTTTAAAGGGAGCGTAGG
CGGGAGATCAAGTCAGTTGTGAAATGTACATGCTCAACATGTGCACTGCAGTTGAAACTGGTTTTCTTGAGTGCGTAAGA
GGCAGGCGGAATTCGTCGTGTAGCGGTGAAATGCTTAGATATGACGAAGAACTCCGATCGCGAAGGCAGCTTGCCGGGCC
GCAACTGACGCTGAAGCTCGAAGGTGCGGGTATCGAACAGGATTAGATACCCCGGTAGTCC
>t0002184_III-7;size=7;
CCTACGGGCGGCAGCAGTGAGGAATATTGGTCAATGGACGGAAGTCTGAACCAGCCAAGTCGCGTGCGGGACGAAGGCCC
TACGGGTCGTAAACCGCTTTTGTACGGGAATAAAGTCACCCACGCGTGGGTGTTTGTAGGTACCGTAAGAATAAGGATCG
GCTAACTCCGTGCCAGCAGCCGCGGTAATACGGAGGATCCGAGCGTTATCCGGATTTATTGGGTTTAAAGGGTGCGCAGG
CGGGCTGCTAAGTCTCCGGTGAAATGTCAGGGCTCAACCTTGGCACTGCCGGAGATACTGGCGGCCTTGAGAGTGGCGGA
GGTTTCCGGAATGTGTGGTGTAGCGGTGAAATGCATAGATATCACACAGAACACCGATTGCGAAGGCAGGAGACCATACC
ATATCTGACGCTCAGGCACGAAAGCGTGGGGATCGAACAGGATTAGATACCCGTGTAGTCC
>t0006184_III-7;size=7;
CCTACGGGAGGCAGCAGTGGGGAATATTGGACAATGGGGGAAACCCTGATCCAGCGACGCCGCGTGAGTGAAGAAGTATT
TCGGTATGTAAAGCTCTATCAGCAAGGAAGAAAATGACGGTACTTGACTAAGAAGCTCCGGCTAAATACGTGCCAGCAGC
CGCGGTAATACGTATGGAGCAAGCGTTATCCGGATTTACTGGGTGTAAAGGGAGCGTAGACGGCAAAGCAAGTCTGAAGT
GAAATCCCGGGGCTCAACCCCGGAACTGCTTTGGAAACTGTTTAGCTAGAGTGCAGGAGAGGTAAGCGGAATTCCTAGTG
TAGCGGTGAAATGCGTAGATATTAGGAGGAACACCAGTGGCGAAGGCGGCTTACTGGACTGTAACTGACGTTGAGGCTCG
AAAGCGTGGGGAGCAAACAGGATTAGATACCCGGGTAGTCC
>t0005283_III-7;size=6;
CCTACGGGGGGCAGCAGTGAGGAATATTGGTCAATGGGCGGAAGCCTGAACCAGCCAAGTCGCGTGAAGGAAGAAGGTAT
TATGTATTGTAAACTTCTTTAGCAGCAGAGAAATAAGGGGGTCGTGACCCCTGATGCTAGTATGCTGAGAATAAGCATCG
GCTAACTCCGTGCCAGCAGCCGCGGTAATACGGAGGATGCGAGCGTTATCCGGATTTATTGGGTTTAAAGGGTGCGCAGG
CGGTCTTTTAAGTCAGTGGTCAAATCGTGGTGCTCAACGCCATCCCGCCATTGATACTGGGAGACTTGATTGCGGTTGAG
GTAGGCGGAATTCGTCGTGTAGCGGTGAAATGCATAGATATGACGAAGAACACCGATTGCGTAGGCAGCTTACCAAGCCG
TAAATGACGCTCATGCACGAAAGTGCGGGGATCGAACAGGATTAGATACCCCTGTAGTCC
>t0000101_III-7;size=6;
CCTACGGGGGGCTGCAGTCGAGGATCATTTGCAATGGGCGAAAGCCTGACAATGCGACGCTGCGTGGAGGATGAAGGCCC
TCGGGTTGTAAACTCCTGTCATAGGGGAACAGGCGGAGATACCTAATACGTATCCGAGTTGAGTGTACCCTAAGAGGAAT
TGGCGGCTAACTCTGTGCCAGCAGCCGCGGTAATACAGAGGCCAAGAGCGTTGTTCGGATTTACTGGGCGTAAAGGGCGC
GTAGGCGGTCTTGCGTGTCAAGTGTGAAATCTCCGGGCCCAACCCGGAAAGTGCGCTTGAAACTACAGGACTCGAGTCTG
GGAGAGGGAATCGGAATGCAGGGTGTAGCGGTGAAATGCGTTGATATCCTGCAGAACACCGGAGGCGAAGGCGGATTCCT
TGAACAGCACTGACGCTGAGGCGCGAAAGTCGGGGGAGCAAACAGGATTAGATACCCGGGTAGTCC
>t0000186_III-7;size=6;
CCTACGGGTGGCTGCAGTGGGGAATATTGGACAATGGGGGAAACCCTGATCCAGCGACGCCGCGTGAGTGAAGAAGTATT
TCGGTATGTAAAGCTCTATCAGCAAGGAAGAAAATGACGGTACTTGACTAAGAAGCCCCGGCTAACTACGTGCCAGCAGC
CGCGGTAATACGTAGGGGGCAAGCGTTATCCGGATTTACTGGGTGTAAAGGGAGCGTAGACGGCAAAGCAAGTCTGAAGT
GAAAGCCCCGGGCTCAACCCGGGAACTGCTTTGGAAACTGTTTAGCTAGAGTGCAGGAGAGGTAAGTGGAATTCCTAGTG
TAGCGGTGAAATGCGTAGATATTAGGAGGAACACCAGTGGCGAAGGCGGCTTACTGGACTGTAACTGACGTTGAGGCTCG
AAAGCGTGGGGAGCAAACAGGATTAGATACCCGTGTAGTCC
>t0006586_III-7;size=6;
CCTACGGGTGGCTGCAGTAGGGAATATTGCACAATGGGGGAAACCCTGATGCAGCAACGCCACGTGTGGGAAGAAGCATT
TCGGTGTGTAAACCACTGTCGTGAGGGAATAATGTTGCGTTTCGGCGCAATTGAATGTACCTCGAAAGGAAGCACCGGCA
AACTTCGTGCCAGCAGCCGCGGTAATACGAGGGGTGCAAGCGTTGTTCGGAATCACTGGGCGTAAAGGGAGCGTAGGCGG
AGGAGCAAGCAGTCTGTACAATCCCGGGGCCTAACCCCGGCTCTGCAGACTGGACTGTTTCTCTTGGATAGTTCAGGGGC
AGGCGGAATTCCTGGTGTAGCGGTGGAATGCGTAGAGATCAGGAAGAACACCGATGGCGAAGGCAGCCTGCTGGGGACTT
ATCGACGCTGAGGCTCGAAAGTGCGGGTAGCAAACAGGATTAGATACCCCGGTAGTCC
>t0005332_III-7;size=6;
CCTACGGGAGGCAGCAGTGAGGAATATTGGTCAATGGACGGAAGTCTGAACCAGCCAAGTCGCGTGCGGGACGAAGGCCC
TACGGGTCGTAAACCGCTTTTGTACGGGAATAAAGTCACCCACGCGTGGGTGTTTGTAGGTACCGTAAGAATAAGGATCG
GCTAACTCCGTGCCAGCAGCCGCGGTAATACGGAGGATCCGAGCGTTATCCGGATTTATTGGGTTTAAAGGGTGCGCAGG
CGGGCTGCTAAGTCTCCGGTGAAATGTCAGGGCTCAACCTTGGCACTGCCGGAGATACTGGCGGCCTTGAGAGTGGCGGA
GGTTTCCGGAATGTGTGGTGTAGCGGTGAAATGCATAGATATCACACAGAACACCGATTGCGAAGGCAGGAGACCATACC
ATATCTGACGCTCAGGCACGAAAGCGTGGGGATCGAACAGGATTAGATACCCGGGTAGTCC
>t0005114_III-7;size=6;
CCTACGGGAGGCAGCAGTGAGGAATATTGGTCAATGGGCGGAAGCCTGAACCAGCCATGTCGCGTGCAGGATTACGGCCC
TACGGGTCTTAAACTGCTTTTGATTGGGGATAAAGTGGGGGACGCGTCCCCTATTGCAGGTACCAATCGAATAAGGATCG
GCTAACTCCGTGCCAGCAGCCGCGGTAATACGGAGGATCCGAGCGTTATCCGGATTTATTGGGTTTAAAGGGTGCGTAGG
CGGGCTGTTAAGTCAGCGGTGAAACCCCCGGGCTCAACCCGGGGACTGCCATTGAAACTGGCGGCCTAGAGTACGTTGGG
AGTGCGCGGAATGTGTGGTGTAGCGGTGAAATGCATAGATATCACACAGAACACCGATCGCGAAGGCAGCGCACTACGCC
GCAACTGACGCTGAGGCACGAAGGCGCGGGGATCGAACAGGATTAGATACCCCAGTAGTCC
>t0004217_III-7;size=6;
CCTACGGGAGGCTGCAGTCGAGGATCATTTGCAATGGGCGAAAGCCTGACAATGCGACGCTGCGTGGAGGATGAAGGCCT
TCGGGTTGTAAACTCCTGTCATAGGGGAACAGGCGATCCGACCCAATACGTCGGTGAGTTGAGTGTACCCTAAGAGGAAT
TGGCGGCTAACTCTGTGCCAGCAGCCGCGGTAATACAGAGGCCAAGAGCGTTGTTCGGATTTACTGGGCGTAAAGGGCGC
GTAGGCGGTCTTGCGTGTCAAGTGTGAAATCTCCGGGCCCAACCCGGAAAGTGCGCTTGAAACTACAGGACTCGAGTCTG
GGAGAGGGAATCGGAATGCAGGGTGTAGCGGTGAAATGCGTTGATATCCTGCAGAACACCGGAGGCGAAGGCGGATTCCT
TGAACAGCACTGACGCTGAGGCGCGAAAGTCGGGGGAGCAAACAGGATTAGATACCCTAGTAGTCC
>t0004234_III-7;size=6;
CCTACGGGGGGCTGCAGTGAGGAATATTGGTCAATGGACGAGAGTCTGAACCAGCCAAGTAGCGTGCAGGATGACGGCCC
TATGGGTTGTAAACTGCTTTTAACCGGGAATAACGTCAGGCTCGTGAGCTTGAGTGCATGTACCGGTTGAATAAGGATCG
GCTAACTCCGTGCCAGCAGCCGCGGTAATACGGAGGATCCGAGCGTTATCCGGATTTATTGGGTTTAAAGGGAGCGTAGG
CGGAAGGTCAAGTCAGCTGTGAAATGTAGTCGCTCAACGTCTGCACTGCAGTTGAAACTGGCCTCCTTGAGTGCGTAAGA
GGCAGGCGGAATTCGTCGTGTAGCGGTGAAATGCTTAGATATGACGAAGAACTCCGATTGCGAAGGCAGCTTGCTGGGCC
GCAACTGACGCTGAAGCTCGAAGGTGCGGGTATCGAACAGGATTAGATACCCTGGTAGTCC
>t0003301_III-7;size=6;
CCTACGGGTGGCTGCAGTGGGGAATATTGGACAATGGGGGAAACCCTGATCCAGCGACGCCGCGTGAGTGAAGAAGTATT
TCGGTATGTAAAGCTCTATCAGCAAGGAAGAAAATGACGGTACTTGACTAAGAAGCTCCGGCTAAATACGTGCCAGCAGC
CGCGGTAATACGTATGGAGCAAGCGTTATCCGGATTTACTGGGTGTAAAGGGAGCGTAGACGGCAAAGCAAGTCCGAAGT
GAAATCCCGGGGCTCAACCCCGGAACTGCTTTGGAAACTGTTTAGCTAGAGTGCAGGAGAGGTAAGCGGAATTCCTAGTG
TAGCGGTGAAATGCGTAGATATTAGGAGGAACACCAGTGGCGAAGGCGGCTTACTGGACTGTAACTGACGTTGAGGCTCG
AAAGCGTGGGGAGCAAACAGGATTAGATACCCGTGTAGTCC
>t0054428_III-7;size=6;
CCTACGGGCGGCTGCAGTGAGGAATATTGGTCAATGGACGGAAGTCTGAACCAGCCAAGTCGCGTGAAGGATGAAGGTAT
TATGTATTGTAAACTTCTTTAGCAGTGGAGTAATAAGGTGGTCGTGACCACTGATGCAAGTACACTGAGAATAAGGATCG
GCTAACTCCGTGCCAGCAGCCGCGGTAATACGGAGGATCCGAGCGTTATCCGGATTTATTGGGTTTAAAGGGTGCGCAGG
CGGCTTTTTAAGTCAGTGGTTAAATCGTGACGCTCAACGTCATCACGCCATTGATACTGGAGAGCTTGATTGCGGTCGAG
GTTTGCGGAATTCGTTGTGTAGCGGTGAAATGCATAGATATGACGAAGAACACCGATTGCGTAGGCAGCAGACCAGGCCG
TAAATGACGCTCATGCACGAAAGTGCGGGGATCGAACAGGATTAGATACCCGAGTAGTCC
>t0003420_III-7;size=6;
CCTACGGGAGGCTGCAGTGAGGAATATTGGTCAATGGACGAAGGTCTGAACCAGCCAAGTAGCGTGAAGGATGACTGCCC
TATGGGTTGTAAACTTCTTTTGTGCGGGAATAACGGGCGCCACGTGTGGTGTTATGCATGTACCGTACGAATAAGGATCG
GCTAACTCCGTGCCAGCAGCCGCGGTAATACGGAGGATCCGAGCGTTATCCGGATTTATTGGGTTTAAAGGGAGCGTAGG
CGGGAGATCAAGTCAGTTGTGAAATGTACATGCTCAACATGTGCACTGCAGTTGAAACTGGTTTTCTTGAGTGCGTAAGA
GGCAGGCGGAATTCGTCGTGTAGCGGTGAAATGCTTAGATATGACGAAGAACTCCGATCGCGAAGGCAGCTTGCCGGGCC
GCAACTGACGCTGAAGCTCGAAGGTGCGGGTATCGAACAGGATTAGATACCCGTGTAGTCC
>t0006327_III-7;size=6;
CCTACGGGGGGCTGCAGTGGGGAATATTGGACAATGGGGGAAACCCTGATCCAGCGACGCCGCGTGAGTGAAGAAGTATT
TCGGTATGTAAAGCTCTATCAGCAAGGAAGAAAATGACGGTACTTGACTAAGAAGCTCCGGCTAAATACGTGCCAGCAGC
CGCGGTAATACGTATGGAGCAAGCGTTATCCGGATTTACTGGGTGTAAAGGGAGCGTAGACGGCCTAGCAAGTCTGAAGT
GAAAGCCCGGGGCTCAACCCCGGAACTGCTTTGGAAACTGTTAAGCTAGAGTACAGGAGAGGTAAGCGGAATTCCTAGTG
TAGCGGTGAAATGCGTAGATATTAGGAGGAACACCAGTGGCGAAGGCGGCTTACTGGACTGTAACTGACGTTGAGGCTCG
AAAGCGTGGGGAGCAAACAGGATTAGATACCCCGGTAGTCC
>t0065157_III-7;size=6;
CCTACGGGAGGCTGCAGTGAGGAATATTGGTCAATGGACGGAAGTCTGAACCAGCCAAGTCGCGTGAAGGATGAAGGTAT
TATGTATTGTAAACTTCTTTAGCAGTGGAGTAATAAGGTGGTCGTGACCACTGATGCAAGTACACTGAGAATAAGGATCG
GCTAACTCCGTGCCAGCAGCCGCGGTAATACGGAGGATCCGAGCGTTATCCGGATTTATTGGGTTTAAAGGGTGCGCAGG
CGGCTTTTTAAGTCAGTGGTTAAATCGTGACGCTCAACGTCATCACGCCATTGATACTGGAGAGCTTGATTGCGGTCGAG
GTTTGCGGAATTCGTTGTGTAGCGGTGAAATGCATAGATATGACGAAGAACACCGATTGCGTAGGCAGCAGACCAGGCCG
TAAATGACGCTCATGCACGAAAGTGCGGGGATCGAACAGGATTAGATACCCTTGTAGTCC
>t0058293_III-7;size=6;
CCTACGGGAGGCTGCAGTAGGGAATATTGCACAATGGGGGAAACCCTGATGCAGCAACGCCACGTGTGGGAAGAAGCATT
TCGGTGTGTAAACCACTGTCGTGAGGGAATAATGTTGCGTTTCGGCGCAATTGAATGTACCTCGAAAGGAAGCACCGGCA
AACTTCGTGCCAGCAGCCGCGGTAATACGAGGGGTGCAAGCGTTGTTCGGAATCACTGGGCGTAAAGGGAGCGTAGGCGG
AGGAGCAAGCAGTCTGTACAATCCCGGGGCCTAACCCCGGCTCTGCAGACTGGACTGTTTCTCTTGGATAGTTCAGGGGC
AGGCGGAATTCCTGGTGTAGCGGTGGAATGCGTAGAGATCAGGAAGAACACCGATGGCGAAGGCAGCCTGCTGGGGACTT
ATCGACGCTGAGGCTCGAAAGTGCGGGTAGCAAACAGGATTAGATACCCGTGTAGTCC
>t0000396_III-7;size=6;
CCTACGGGAGGCAGCAGTGAGGAATATTGGTCAATGGGCGGAAGCCTGAACCAGCCAAGTCGCGTGAAGGATGAAGGTAT
TATGTATTGTAAACTTCTTTAGCAGTGGAGTAATAAGGTGGTCGTGACCACTGATGCAAGTACACTGAGAATAAGGATCG
GCTAACTCCGTGCCAGCAGCCGCGGTAATACGGAGGATCCTAGCGTTATCCGGATTTATTGGGTTTAAAGGGTGCGCAGG
CGGCTTTTTAAGTCAGTGGTTAAATCGTGACGCTCAACGTCATCACGCCATTGATACTGGAGAGCTTGATTGCGGTCGAG
GTTTGCGGAATTCGTTGTGTAGCGGTGAAATGCATAGATATGACGAAGAACACCGATTGCGTAGGCAGCAGACCAGGCCG
TAAATGACGCTCATGCACGAAAGTGCGGGGATCGAACAGGATTAGATACCCTTGTAGTCC
>t0002878_III-7;size=6;
CCTACGGGGGGCTGCAGTGAGGAATATTGGTCAATGGGCGGAAGCCTGAACCAGCCATGCCGCGTGCAGGAATGAGGCCC
TATGGGTCGTAAACTGCTTTTGCCGGGGAGCAATAAGGCATACGCGTATGCCGATGAGAGTACCCGGCGAATAAGCATCG
GCTAACTCCGTGCCAGCAGCCGCGGTAATACGGAGGATGCGAGCGTTATCCGGATTTATTGGGTTTAAAGGGTGCGTAGG
CTGTCCGTCAAGTCAGCGGTGAAATGCCGGGGCTCAACCCCGGAGCTGCCGTTGATACTGTCGGGCTTGAATACTGTTGC
CGTGGGAGGAATGAGTAGTGTAGCGGTGAAATGCATAGATATTACTCAGAACACCGATTGCGAAGGCATCTCACGAAGCA
GCGATTGACGCTGAGGCACGAAAGCGTGGGGATCAAACAGGATTAGATACCCCTGTAGTCC
>t0004238_III-7;size=6;
CCTACGGGTGGCTGCAGTGAGGAATATTGGTCAATGGACGGAAGTCTGAACCAGCCAAGTCGCGTGCGGGACGAAGGCCC
TACGGGTCGTAAACCGCTTTTGTACGGGAATAAAGTCACCCACGCGTGGGTGTTTGTAGGTACCGTAAGAATAAGGATCG
GCTAACTCCGTGCCAGCAGCCGCGGTAATACGGAGGATCCGAGCGTTATCCGGATTTATTGGGTTTAAAGGGTGCGCAGG
CGGGCTGCTAAGTCTCCGGTGAAATGTCAGGGCTCAACCTTGGCACTGCCGGAGATACTGGCGGCCTTGAGAGTGGCGGA
GGTTTCCGGAATGTGTGGTGTAGCGGTGAAATGCATAGATATCACACAGAACACCGATTGCGAAGGCAGGAGACCATACC
ATATCTGACGCTCAGGCACGAAAGCGTGGGGATCGAACAGGATTAGATACCCGAGTAGTCC
>t0010810_III-7;size=6;
CCTACGGGCGGCTGCAGTGGGGAATATTGCACAATGGGCGAAAGCCTGATGCAGCGACGCCGCGTGAGTGAAGAAGTATC
TCGGTATGTAAAGCTCTATCAGCAGGGAAGAAAATGACGGTACCTGACTAAGAAGCCCCGGCTAACTACGTGCCAGCAGC
CGCGGTAATACGTAGGGGGCAAGCGTTATCCGGATTTACTGGGTGTAAAGGGAGCGTAGACGGTTTGGCAAGTCTGAAGT
GAAATGCGGGGGCTCAACTCCTGAACTGCTTTGGAAACTGTCGAACTAGAGTGCAGGAGAGGTAAGTGGAATTCCTAGTG
TAGCGGTGAAATGCGTAGATATTAGGAGGAACACCAGTGGCGAAGGCGGCTTACTGGACTGTAACTGACGTTGAGGCTCG
AAAGCGTGGGGAGCAAACAGGATTAGATACCCCGGTAGTCC
>t0002882_III-7;size=6;
CCTACGGGTGGCTGCAGTGAGGAATATTGGTCAATGGACGGAAGTCTGAACCAGCCAAGTCGCGTGCGGGAGGAAGGCCC
TACGGGTCGTAAACCGCTTTTGTACGGGAATAAAGTCACCCACGTGTGGGTGTTTGTAGGTACCGTAAGAATAAGGATCG
GCTAACTCCGTGCCAGCAGCCGCGGTAATACGGAGGATCCGAGCGTTATCCGGATTTATTGGGTTTAAAGGGTGCGCAGG
CGGGCTGCTAAGTCTCCGGTGAAATGTCAGGGCTCAACCTTGGCACTGCCGGAGATACTGGCGGCCTTGAGAGTGGCGGA
GGTTTCCGGAATGTGTGGTGTAGCGGTGAAATGCATAGATATCACACAGAACACCGATTGCGAAGGCAGGAGACCATACC
ATATCTGACGCTCAGGCACGAAAGCGTGGGGATCGAACAGGATTAGATACCCCGGTAGTCC
>t0008646_III-7;size=6;
CCTACGGGGGGCAGCAGTGAGGAATATTGGTCAATGGGCGGAAGCCTGAACCAGCCAAGTCGCGTGAAGGATGAAGGTAT
TATGTATTGTAAACTTCTTTAGCAGTGGAGTAATAAGGTGGTCGTGACCACTGATGCAAGTACACTGAGAATAAGGATCG
GCTAACTCCGTGCCAGCAGCCGCGGTAATACGGAGGATCCGAGCGTTATCCGGATTTATTGGGTTTAAAGGGTGCGCAGG
CGGCTTTTTAAGTCAGTGGTTAAATCGTGACGCTCAACGTCATCACGCCATTGATACTGGAGAGCTTGATTGCGGTCGAG
GTTTGCGGAATTCGTTGTGTAGCGGTGAAATGCATAGATATGACGAAGAACACCGATTGCGTAGGCAGCAGACCAGGCCG
TAAATGACGCTCATGCACGAAAGTGCGGGGATCGAACAGGATTAGATACCCCAGTAGTCC
>t0008591_III-7;size=6;
CCTACGGGAGGCTGCAGTGAGGAATATTGGTCAATGGGCGGAAGCCTGAACCAGCCAAGTCGCGTGAAGGAAGACGGTAT
TATGTATTGTAAACTTCTTTAGCAGTAGAGCAATAAGCGCCACGCGTGGCGTGATGAGAGTATACTGAGAATAAGCATCG
GCTAACTCCGTGCCAGCAGCCGCGGTAATACGGAGGATGCGAGCGTTATCCGGATTTATTGGGTTTAAAGGGTGCGCAGG
CGGTCAGTTAAGTCAGTGGTCAAATCGTGAGGCTCAACCTCATCCCGCCATTGATACTGGTTGACTTGATTGCGGTCGAG
GTAGGCGGAATTCGTCGTGTAGCGGTGAAATGCATAGATATGACGAAGAACACCGATTGCGTAGGCAGCTTACCAGTCCG
TTAATGACGCTCATGCACGAAAGTGCGGGGATCGAACAGGATTAGATACCCGAGTAGTCC
>t0008489_III-7;size=6;
CCTACGGGGGGCTGCAGTGGGGAATCTTCCGCAATGGACGAAAGTCTGACGGAGCAATGCCGCGTGAGTGATGAAGTTTT
TCGGAACGTAAAACTCTTTTGTTTGTGACGAACGTGCTTTCCATCAACAACAGAGAGCAGTGACGGTAGCAAACGAATAA
GCCACGGCTAACTACGTGCCAGCAGCCGCGGTAATACGTAGGTGGCGAGCGTTGTCCGGAATTATTGGGCGTAAAGCGCA
TGTAGGCGGTTTTCTAAGTCTGGAGTGAAAATGCGGGGCTCAACCCCGTATGGCTCTGGATACTGGATGACTAGAGTGCA
GGAGAGGAAAGGGGAATTCCCAGTGTAGCGGTGAAATGCGTAGATATTGGGAGGAACACCAGTGGCGAAGGCGCCTTTCT
GGACTGTGTCTGACGCTGAGATGCGAAAGCCAGGGGAGCAAACGGGATTAGATACCCTGGTAGTCC
>t0008581_III-7;size=6;
CCTACGGGTGGCTGCAGTGAGGAATATTGGACAATGGATGGAAGTCTGATCCAGCCATGCCGCGTGAAGGATTGATGCCC
TACGGGCTTTGAACTTCTTTTGTACGGGGGCAATAAGGTCCACGCGTGGGCCGATGAGAGTACCGTACGAATAAGCATCG
GCTAACTCCGTGCCAGCAGCCGCGGTAATACGGGGGATGCGAGCGTTATCCGGATTTATTGGGTTTAAAGGGTGCGTAGG
CGGCTTGCCGAGTCAGCGGTGAAATCCGGGCGCCCAACGCCGGAACTGCCGTTGAAACTGGCGGGCTTGAATGGTGCCGC
CGCATGCGGAATGTGTGAAGTAGCGGTGAAATGCATAGATATCACACAGAACGCCGATTGTGGAAACAGCATGCGAGACA
CAGATTGACGCTGAGGCACGAAGGTGCGGGGATCGAACAGGATTAGATACCCCAGTAGTCC
>t0009305_III-7;size=6;
CCTACGGGCGGCAGCAGTGAGGAATATTGGTCAATGGACGGAAGTCTGAACCAGCCAAGTCGCGTGCGGGAGGAAGGCCC
TACGGGTCGTAAACCGCTTTTGTACGGGAATAAAGTCACCCACGTGTGGGTGTTTGTAGGTACCGTAAGAATAAGGATCG
GCTAACTCCGTGCCAGCAGCCGCGGTAATACGGAGGATCCGAGCGTTATCCGGATTTATTGGGTTTAAAGGGTGCGCAGG
CGGGCTGCTAAGTCTCCGGTGAAATGTCAGGGCTCAACCTTGGCACTGCCGGAGATACTGGCGGCCTTGAGAGTGGCGGA
GGTTTCCGGAATGTGTGGTGTAGCGGTGAAATGCATAGATATCACACAGAACACCGATTGCGAAGGCAGGAGACCATACC
ATATCTGACGCTCAGGCACGAAAGCGTGGGGATCGAACAGGATTAGATACCCTAGTAGTCC
>t0019865_III-7;size=6;
CCTACGGGGGGCAGCAGTGGGGAATATTGGACAATGGGGGGAACCCTGATCCAGCGACGCCGCGTGAGTGAAGAAGTATT
TCGGTATGTAAAGCTCTATCAGCAGGGAAGATGATGACGGTACCTGACTAAGAAGCACCGGCTAAATACGTGCCAGCAGC
CGCGGTAATACGTATGGTGCAAGCGTTATCCGGATTTACTGGGTGTAAAGGGAGCGTAGGCGGCTATGCAAGTCAGGTGT
GAAAACCCGGGGCTCAACTCCGGGACTGCACTTGAAACTGCGAAGCTCGAGTACGGGAGAGGCAAGTGGAATTCCTAGTG
TAGCGGTGAAATGCGTAGATATTAGGAAGAACACCAGTGGCGAAGGCGACTTGCTGGACCGCAACTGACGCTGAGGCTCG
AAAGCGTGGGGAGCAAACAGGATTAGATACCCTAGTAGTCC
>t0017717_III-7;size=6;
CCTACGGGCGGCTGCAGTGAGGAATATTGGTCAATGGGCGGAAGCCTGAACCAGCCATGTCGCGTGCAGGATTACGGCCC
TACGGGTCTTAAACTGCTTTTGATTGGGGATAAAGTGGGGGACGCGTCCCCTATTGCAGGTACCAATCGAATAAGGATCG
GCTAACTCCGTGCCAGCAGCCGCGGTAATACGGAGGATCCGAGCGTTATCCGGATTTATTGGGTTTAAAGGGTGCGTAGG
CGGGCTGTTAAGTCAGCGGTGAAACCCCCGGGCTCAACCCGGGGACTGCCATTGAAACTGGCGGCCTAGAGTACGTTGGG
AGTGCGCGGAATGTGTGGTGTAGCGGTGAAATGCATAGATATCACACAGAACACCGATCGCGAAGGCAGCGCACTACGCC
GCAACTGACGCTGAGGCACGAAGGCGCGGGGATCGAACAGGATTAGATACCCTAGTAGTCC
>t0017463_III-7;size=6;
CCTACGGGTGGCTGCAGTGAGGAATATTGGTCAATGGGCGGAAGCCTGAACCAGCCAAGTCGCGTGAAGGAAGAAGGTAT
TATGTATTGTAAACTTCTTTAGCAGCAGAGAAATAAGGTGGACGTGTCCACTGATGCTAGTATGCTGAGAATAAGCATCG
GCTAACTCCGTGCCAGCAGCCGCGGTAATACGGAGGATGCGAGCGTTATCCGGATTTATTGGGTTTAAAGGGTGCGCAGG
CGGTCTTTTAAGTCAGTGGTCAAATCGTGGTGCTCAACGCCATCCCGCCATTGATACTGGGAGACTTGATTGCGGTTGAG
GTAGGCGGAATTCGTCGTGTAGCGGTGAAATGCATAGATATGACGAAGAACACCGATTGCGTAGGCAGCTTACCAAGCCG
TAAATGACGCTCATGCACGAAAGTGCGGGGATCGAACAGGATTAGATACCCCAGTAGTCC
>t0011086_III-7;size=6;
CCTACGGGGGGCTGCAGTGGGGAATCTTCCGCAATGGGCGAAAGCCTGACGGAGCAATGCCGCGTGAGTGAAGAAGGAAT
TCGTTCCGTAAAGCTCTTTTGTTTATGACGAACGTGCCTTGTGTGAACAATGCGAGGCAATGACGGTAGTAGACGAATAA
GCCACGGCTAACTACGTGCCAGCAGCCGCGGTAATACGTAGGTGGCGAGCGTTGTCCGGAATTATTGGGCGTAAAGAGCA
TGTAGGCGGTTTCCTAAGTCCGGAGTGAAAATGCGGGGCTCAACCCCGTATGGCTCTGGATACTGGGAGGCTTGAGTGCA
GGAGAGGAAAGGGGAATTCCCAGTGTAGCGGTGAAATGCGTAGATATTGGGAGGAACACCAGTGGCGAAGGCGCCTTTCT
GGACTGTGTCTGACGCTGAGATGCGAAAGCCAGGGTAGCGAACGGGATTAGATACCCCAGTAGTCC
>t0010403_III-7;size=6;
CCTACGGGGGGCTGCAGTGGGGAATATTGGACAATGGGGGAAACCCTGATCCAGCGACGCCGCGTGAGTGAAGAAGTATT
TCGGTATGTAAAGCTCTATCAGCAAGGAAGAAAATGACGGTACTTGACTAAGAAGCCCCGGCTAACTACGTGCCAGCAGC
CGCGGTAATACGTAGGGGGCAAGCGTTATCCGGATTTACTGGGTGTAAAGGGAGCGTAGACGGCAAAGCAAGTCTGAAGT
GAAAGCCCCGGGCTCAACCCGGGAACTGCTTTGGAAACTGTTTAGCTAGAGTGCAGGAGAGGTAAGTGGAATTCCTAGTG
TAGCGGTGAAATGCGTAGATATTAGGAGGAACACCAGTGGCGAAGGCGGCTTACTGGACTGTAACTGACGTTGAGGCTCG
AAAGCGTGGGGAGCAAACAGGATTAGATACCCGTGTAGTCC
>t0019135_III-7;size=6;
CCTACGGGCGGCAGCAGTGAGGAATATTGGTCAATGGACGAAGGTCTGAACCAGCCAAGTAGCGTGAAGGATGACTGCCC
TATGGGTTGTAAACTTCTTTTGTGCGGGAATAACGGGCGCCACGTGTGGTGTTATGCATGTACCGTACGAATAAGGATCG
GCTAACTCCGTGCCAGCAGCCGCGGTAATACGGAGGATCCGAGCGTTATCCGGATTTATTGGGTTTAAAGGGAGCGTAGG
CGGGAGATCAAGTCAGTTGTGAAATGTACATGCTCAACATGTGCACTGCAGTTGAAACTGGTTTTCTTGAGTGCGTAAGA
GGCAGGCGGAATTCGTCGTGTAGCGGTGAAATGCTTAGATATGACGAAGAACTCCGATCGCGAAGGCAGCTTGCCGGGCC
GCAACTGACGCTGAAGCTCGAAGGTGCGGGTATCGAACAGGATTAGATACCCCAGTAGTCC
>t0010399_III-7;size=6;
CCTACGGGCGGCTGCAGTGAGGAATATTGGTCAATGGGCGGAAGCCTGAACCAGCCAAGTCGCGTGAAGGATGAAGGTAT
TATGTATTGTAAACTTCTTTAGCAGTGGAGTAATAAGGTGGTCGTGACCACTGATGCAAGTACACTGAGAATAAGGATCG
GCTAACTCCGTGCCAGCAGCCGCGGTAATACGGAGGATCCTAGCGTTATCCGGATTTATTGGGTTTAAAGGGTGCGCAGG
CGGCTTTTTAAGTCAGTGGTTAAATCGTGACGCTCAACGTCATCACGCCATTGATACTGGAGAGCTTGATTGCGGTCGAG
GTTTGCGGAATTCGTTGTGTAGCGGTGAAATGCATAGATATGACGAAGAACACCGATTGCGTAGGCAGCAGACCAGGCCG
TAAATGACGCTCATGCACGAAAGTGCGGGGATCGAACAGGATTAGATACCCGGGTAGTCC
>t0018779_III-7;size=6;
CCTACGGGGGGCTGCAGTGAGGAATATTGGTCAATGGACGGAAGTCTGAACCAGCCAAGTCGCGTGCGGGAGGAAGGCCC
TACGGGTCGTAAACCGCTTTTGTACGGGAATAAAGTCACCCACGTGTGGGTGTTTGTAGGTACCGTAAGAATAAGGATCG
GCTAACTCCGTGCCAGCAGCCGCGGTAATACGGAGGATCCGAGCGTTATCCGGATTTATTGGGTTTAAAGGGTGCGCAGG
CGGGCTGCTAAGTCTCCGGTGAAATGTCAGGGCTCAACCTTGGCACTGCCGGAGATACTGGCGGCCTTGAGAGTGGCGGA
GGTTTCCGGAATGTGTGGTGTAGCGGTGAAATGCATAGATATCACACAGAACACCGATTGCGAAGGCAGGAGACCATACC
ATATCTGACGCTCAGGCACGAAAGCGTGGGGATCGAACAGGATTAGATACCCCGGTAGTCC
>t0021938_III-7;size=6;
CCTACGGGGGGCTGCAGTAAGGGATATTGGGCAATGGGGGGTACCCTGACCCAGCCATGCCGCGTGAGGGAATGAGGCCC
TACGGGTCGTGAACCTCTTTTGCACGGGGATAACGGCGTCCACGGGATGGGCGCGTGCAGGTACCGTGCGAATAAGCATC
GGCTAACTCCGTGCCAGCAGCCGCGGTAATACGGAGGATGCGAGCGTTATCCGGATTCATTGGGTTTAAAGGGTGCGCAG
GCGGCCCGACAAGTCAGCGGTGAAATCCGGGGGCCCAACCCCCGAAGTGCCGTTGATACTGCCGGGCTGGAATGCGGTCG
AGGCGGGCGGAATGTGGCGTGTAGCGGTGAAATGCGTAGATATGCCACAGAACCCCGATAGCGAAGGCAGCTCGCCAGGC
CTGCATTGACGCTCGGGCACGAAAGCGTGGGGATCGAACAGGATTAGATACCCTAGTAGTCC
>t0010195_III-7;size=6;
CCTACGGGCGGCTGCAGTGAGGAATATTGGTCAATGGACGGAAGTCTGAACCAGCCAAGTCGCGTGCGGGACGAAGGCCC
TACGGGTCGTAAACCGCTTTTGTACGGGAATAAAGTCACCCACGTGTGGGTGTTTGTAGGTACCGTAAGAATAAGGATCG
GCTAACTCCGTGCCAGCAGCCGCGGTAATACGGAGGATCCGAGCGTTATCCGGATTTATTGGGTTTAAAGGGTGCGCAGG
CGGGCTGCTAAGTCTCCGGTGAAATGTCAGGGCTCAACCTTGGCACTGCCGGAGATACTGGCGGCCTTGAGAGTGGCGGA
GGTTTCCGGAATGTGTGGTGTAGCGGTGAAATGCATAGATATCACACAGAACACCGATTGCGAAGGCAGGAGACCATACC
ATATCTGACGCTCAGGCACGAAAGCGTGGGGATCGAACAGGATTAGATACCCTGGTAGTCC
>t0007015_III-7;size=6;
CCTACGGGTGGCTGCAGTGAGGAATATTGGTCAATGGGCGAGAGCCTGAACCAGCCAAGTAGCGTGAAGGAAGACTGCCC
TATGGGTTGTAAACTTCTTTTGTGCGGGGGTAAAGTGGTCCACGCGTGGTCCATTGCAAGTACCGTACGAATAAGCATCG
GCTAACTCCGTGCCAGCAGCCGCGGTAATACGGAGGATGCGAGCGTTATCCGGATTTATTGGGTTTAAAGGGAGCGTAGG
CGGGCGATTAAGTCAGCGGTTAAATAGTGTGGCTCAACCATGCCTTGCCGTTGATACTGGTTGTCTTGAGAGTACTAGAG
GTGGATGGAATTTAGGGTGTAGCGGTGAAATGCTTAGATATCCTAAAGAACTCCGATTGCGAAGGCAGTCCACTGGGGTA
CGTCTGACGCTGAAGCTCGAAAGTGCGGGTATCAAACAGGATTAGATACCCTTGTAGTCC
>t0027237_III-7;size=6;
CCTACGGGGGGCTGCAGTGGGGGATATTGCACAATGGGGGAAACCCTGATGCAGCGACGCCGCGTGAGTGAAGAAGTATT
TCGGTATGTAAAGCTCTATCAGCAGGAAAGATAATGACGGTACCTGACTAAGAAGCACCGGCTAAATACGTGCCAGCAGC
CGCGGTAATACGTATGGTGCAAGCGTTATCCGGATTTACTGGGTGTAAAGGGAGCGCAGACGGCATGGCAAGCCAGATGT
GAAAGGCAGGGGCTCAACTCCTGGACTGCATTTGGAACTGTCAAGCTAGAGTATCGGAGAGGTAAGTGGAATTCCTAGTG
TAGCGGTGAAATGCGTAGATATTAGGAGGAACACCAGTGGCGAAGGCGGCTTACTGGACGATAACTGACGTTGAGGCTCG
AAAGCGTGGGGAGCAAACAGGATTAGATACCCGAGTAGTCC
>t0030979_III-7;size=6;
CCTACGGGGGGCAGCAGTGAGGAATATTGGTCAATGGGCGGAAGCCTGAACCAGCCATGTCGCGTGCAGGATTACGGCCC
TACGGGTCTTAAACTGCTTTTGATTGGGGATAAAGTGGGGGACGCGTCCCCTATTGCAGGTACCAATCGAATAAGGATCG
GCTAACTCCGTGCCAGCAGCCGCGGTAATACGGAGGATCCGAGCGTTATCCGGATTTATTGGGTTTAAAGGGTGCGTAGG
CGGGCTGTTAAGTCAGCGGTGAAACCCCCGGGCTCAACCCGGGGACTGCCATTGAAACTGGCGGCCTAGAGTACGTTGGG
AGTGCGCGGAATGTGTGGTGTAGCGGTGAAATGCATAGATATCACACAGAACACCGATCGCGAAGGCAGCGCACTACGCC
GCAACTGACGCTGAGGCACGAAGGCGCGGGGATCGAACAGGATTAGATACCCGAGTAGTCC
>t0032696_III-7;size=6;
CCTACGGGAGGCAGCAGTGAGGAATATTGGTCAATGGGCGGAAGCCTGAACCAGCCAAGTCGCGTGAGGGAAGACGGCCC
TACGGGTTGTAAACCTCTTTTTCGGGGGAATAAAGTTCGCCACGCGTGGCGTTTTGCATGTACCCCGCGAATAAGGATCG
GCTAACTCCGTGCCAGCAGCCGCGGTAATACGGAGGATCCGAGTGTTATCCGGATTTATTGGGTTTAAAGGGTGCGTAGG
CGGGATGTCAAGTCAGTGGTGAAATGGTGCGGCTCAACCGTAGCATTGCCGTTGAAACTGGCGTCCTTGAGTGCGAATGA
GGTACGCGGAACGTGTCATGTAGCGGTGAAATGCATAGATATGACACAGAACACCGATTGCGAAGGCAGCGTACTGGGAC
GCGACTGACGCTGAGGCACGAAAGTGCGGGGATCGAACAGGATTAGATACCCCGGTAGTCC
>t0006070_III-7;size=6;
CCTACGGGCGGCAGCAGTGGGGAATATTGGACAATGGGGGGAACCCTGATCCAGCGACGCCGCGTGAGTGAAGAAGTATT
TCGGTATGTAAAGCTCTATCAGCAGGGAAGATGATGACGGTACCTGACTAAGAAGCACCGGCTAAATACGTGCCAGCAGC
CGCGGTAATACGTATGGTGCAAGCGTTATCCGGATTTACTGGGTGTAAAGGGAGCGTAGGCGGCTATGCAAGTCAGGTGT
GAAAACCCGGGGCTCAACTCCGGGACTGCACTTGAAACTGCGAAGCTCGAGTACGGGAGAGGCAAGTGGAATTCCTAGTG
TAGCGGTGAAATGCGTAGATATTAGGAAGAACACCAGTGGCGAAGGCGACTTGCTGGACCGCAACTGACGCTGAGGCTCG
AAAGCGTGGGGAGCAAACAGGATTAGATACCCTAGTAGTCC
>t0006098_III-7;size=6;
CCTACGGGCGGCTGCAGTGAGGAATATTGGTCAATGGACGGAAGTCTGAACCAGCCAAGTCGCGTGCGGGAGGAAGGCCC
TACGGGTCGTAAACCGCTTTTGTACGGGAATAAAGTCACCCACGTGTGGGTGTTTGTAGGTACCGTAAGAATAAGGATCG
GCTAACTCCGTGCCAGCAGCCGCGGTAATACGGAGGATCCGAGCGTTATCCGGATTTATTGGGTTTAAAGGGTGCGCAGG
CGGGCTGCTAAGTCTCCGGTGAAATGTCAGGGCTCAACCTTGGCACTGCCGGAGATACTGGCGGCCTTGAGAGTGGCGGA
GGTTTCCGGAATGTGTGGTGTAGCGGTGAAATGCATAGATATCACACAGAACACCGATTGCGAAGGCAGGAGACCATACC
ATATCTGACGCTCAGGCACGAAAGCGTGGGGATCGAACAGGATTAGATACCCGGGTAGTCC
>t0007573_III-7;size=6;
CCTACGGGCGGCTGCAGTGAGGAATATTGGTCAATGGACGGAAGTCTGAACCAGCCAAGTCGCGTGAAGGATGAAGGTAT
TATGTATTGTAAACTTCTTTAGCAGTGGAGTAATAAGGTGGTCGTGACCACTGATGCAAGTACACTGAGAATAAGGATCG
GCTAACTCCGTGCCAGCAGCCGCGGTAATACGGAGGATCCGAGCGTTATCCGGATTTATTGGGTTTAAAGGGTGCGCAGG
CGGCTTTTTAAGTCAGTGGTTAAATCGTGACGCTCAACGTCATCACGCCATTGATACTGGAGAGCTTGATTGCGGTCGAG
[truncated: 43,157,967 more chars]
