# Supplementary material for: Comparative study of gut microbiota in Tibetan wild asses (Equus kiang) and domestic donkeys (Equus asinus) on the Qinghai-Tibet plateau
Source: PeerJ. 2020 Jun 4;8:e9032. doi: 10.7717/peerj.9032 (PMC7276150; doi:10.7717/peerj.9032)
Supplement: Data S6 — TWAs= Tibetan wild asses. [file peerj-08-9032-s017.zip]

Archive with 4 entries (4 files):
- III-10.unique.fasta
- III-11.unique.fasta
- III-12.unique.fasta
- III-13.unique.fasta
