# Supplementary material for: Comparative study of gut microbiota in Tibetan wild asses (Equus kiang) and domestic donkeys (Equus asinus) on the Qinghai-Tibet plateau
Source: PeerJ. 2020 Jun 4;8:e9032. doi: 10.7717/peerj.9032 (PMC7276150; doi:10.7717/peerj.9032)
Supplement: Data S7 — TWAs= Tibetan wild asses. [file peerj-08-9032-s018.zip]

Archive with 2 entries (2 files):
- III-14.unique.fasta
- III-15.unique.fasta
