# Supplementary material for: Comparative study of gut microbiota in Tibetan wild asses (Equus kiang) and domestic donkeys (Equus asinus) on the Qinghai-Tibet plateau
Source: PeerJ. 2020 Jun 4;8:e9032. doi: 10.7717/peerj.9032 (PMC7276150; doi:10.7717/peerj.9032)
Supplement: Data S7 — TWAs= Tibetan wild asses. [file peerj-08-9032-s018.zip › III-15.unique.fasta]

>t0000308_III-15;size=317;
CCTACGGGAGGCTGCAGTAGGGAATATTGCACAATGGGGGGAACCCTGATGCAGCAACGCCACGTGTGGGAAGAAGCATT
TCGGTGTGTAAACCACTGTCGTGAGGGAATAATGCTTGGTCTCGGCCAAGTTGAATGTACCTCGAAAGGAAGCACCGGCA
AACTTCGTGCCAGCAGCCGCGGTAATACGAGGGGTGCAAGCGTTGTTCGGAATCACTGGGCGTAAAGGGAGCGTAGGCGG
AGACGCAAGCAGTCTGTACAATACCGGGGCCCAACCCCGGACCTGCAGACTGGACTGTGTCTCTTGGATAGTTCAGGGGC
AGGCGGAATTCCTGGTGTAGCGGTGGAATGCGTAGAGATCAGGAAGAACACCGATGGCGAAGGCAGCCTGCTGGGGACTC
ATCGACGCTGAGGCTCGAAAGTGCGGGTAGCAAACAGGATTAGATACCCCAGTAGTCC
>t0000056_III-15;size=265;
CCTACGGGAGGCTGCAGTAGGGAATATTGCACAATGGGGGGAACCCTGATGCAGCAACGCCACGTGTGGGAAGAAGCATT
TCGGTGTGTAAACCACTGTCGTGAGGGAATAATGCTTGGTCTCGGCCAAGTTGAATGTACCTCGAAAGGAAGCACCGGCA
AACTTCGTGCCAGCAGCCGCGGTAATACGAGGGGTGCAAGCGTTGTTCGGAATCACTGGGCGTAAAGGGAGCGTAGGCGG
AGACGCAAGCAGTCTGTACAATACCGGGGCCCAACCCCGGACCTGCAGACTGGACTGTGTCTCTTGGATAGTTCAGGGGC
AGGCGGAATTCCTGGTGTAGCGGTGGAATGCGTAGAGATCAGGAAGAACACCGATGGCGAAGGCAGCCTGCTGGGGACTC
ATCGACGCTGAGGCTCGAAAGTGCGGGTAGCAAACAGGATTAGATACCCTAGTAGTCC
>t0000011_III-15;size=258;
CCTACGGGAGGCAGCAGTAGGGAATATTGCACAATGGGGGGAACCCTGATGCAGCAACGCCACGTGTGGGAAGAAGCATT
TCGGTGTGTAAACCACTGTCGTGAGGGAATAATGCTTGGTCTCGGCCAAGTTGAATGTACCTCGAAAGGAAGCACCGGCA
AACTTCGTGCCAGCAGCCGCGGTAATACGAGGGGTGCAAGCGTTGTTCGGAATCACTGGGCGTAAAGGGAGCGTAGGCGG
AGACGCAAGCAGTCTGTACAATACCGGGGCCCAACCCCGGACCTGCAGACTGGACTGTGTCTCTTGGATAGTTCAGGGGC
AGGCGGAATTCCTGGTGTAGCGGTGGAATGCGTAGAGATCAGGAAGAACACCGATGGCGAAGGCAGCCTGCTGGGGACTC
ATCGACGCTGAGGCTCGAAAGTGCGGGTAGCAAACAGGATTAGATACCCCAGTAGTCC
>t0001137_III-15;size=245;
CCTACGGGAGGCAGCAGTAGGGAATATTGCACAATGGGGGGAACCCTGATGCAGCAACGCCACGTGTGGGAAGAAGCATT
TCGGTGTGTAAACCACTGTCGTGAGGGAATAATGCTTGGTCTCGGCCAAGTTGAATGTACCTCGAAAGGAAGCACCGGCA
AACTTCGTGCCAGCAGCCGCGGTAATACGAGGGGTGCAAGCGTTGTTCGGAATCACTGGGCGTAAAGGGAGCGTAGGCGG
AGACGCAAGCAGTCTGTACAATACCGGGGCCCAACCCCGGACCTGCAGACTGGACTGTGTCTCTTGGATAGTTCAGGGGC
AGGCGGAATTCCTGGTGTAGCGGTGGAATGCGTAGAGATCAGGAAGAACACCGATGGCGAAGGCAGCCTGCTGGGGACTC
ATCGACGCTGAGGCTCGAAAGTGCGGGTAGCAAACAGGATTAGATACCCTAGTAGTCC
>t0000180_III-15;size=233;
CCTACGGGTGGCTGCAGTAGGGAATATTGCACAATGGGGGGAACCCTGATGCAGCAACGCCACGTGTGGGAAGAAGCATT
TCGGTGTGTAAACCACTGTCGTGAGGGAATAATGCTTGGTCTCGGCCAAGTTGAATGTACCTCGAAAGGAAGCACCGGCA
AACTTCGTGCCAGCAGCCGCGGTAATACGAGGGGTGCAAGCGTTGTTCGGAATCACTGGGCGTAAAGGGAGCGTAGGCGG
AGACGCAAGCAGTCTGTACAATACCGGGGCCCAACCCCGGACCTGCAGACTGGACTGTGTCTCTTGGATAGTTCAGGGGC
AGGCGGAATTCCTGGTGTAGCGGTGGAATGCGTAGAGATCAGGAAGAACACCGATGGCGAAGGCAGCCTGCTGGGGACTC
ATCGACGCTGAGGCTCGAAAGTGCGGGTAGCAAACAGGATTAGATACCCTAGTAGTCC
>t0000055_III-15;size=210;
CCTACGGGAGGCTGCAGTAGGGAATATTGCACAATGGGGGGAACCCTGATGCAGCAACGCCACGTGTGGGAAGAAGCATT
TCGGTGTGTAAACCACTGTCGTGAGGGAATAATGCTTGGTCTCGGCCAAGTTGAATGTACCTCGAAAGGAAGCACCGGCA
AACTTCGTGCCAGCAGCCGCGGTAATACGAGGGGTGCAAGCGTTGTTCGGAATCACTGGGCGTAAAGGGAGCGTAGGCGG
AGACGCAAGCAGTCTGTACAATACCGGGGCCCAACCCCGGACCTGCAGACTGGACTGTGTCTCTTGGATAGTTCAGGGGC
AGGCGGAATTCCTGGTGTAGCGGTGGAATGCGTAGAGATCAGGAAGAACACCGATGGCGAAGGCAGCCTGCTGGGGACTC
ATCGACGCTGAGGCTCGAAAGTGCGGGTAGCAAACAGGATTAGATACCCTTGTAGTCC
>t0000202_III-15;size=207;
CCTACGGGGGGCAGCAGTAGGGAATATTGCACAATGGGGGGAACCCTGATGCAGCAACGCCACGTGTGGGAAGAAGCATT
TCGGTGTGTAAACCACTGTCGTGAGGGAATAATGCTTGGTCTCGGCCAAGTTGAATGTACCTCGAAAGGAAGCACCGGCA
AACTTCGTGCCAGCAGCCGCGGTAATACGAGGGGTGCAAGCGTTGTTCGGAATCACTGGGCGTAAAGGGAGCGTAGGCGG
AGACGCAAGCAGTCTGTACAATACCGGGGCCCAACCCCGGACCTGCAGACTGGACTGTGTCTCTTGGATAGTTCAGGGGC
AGGCGGAATTCCTGGTGTAGCGGTGGAATGCGTAGAGATCAGGAAGAACACCGATGGCGAAGGCAGCCTGCTGGGGACTC
ATCGACGCTGAGGCTCGAAAGTGCGGGTAGCAAACAGGATTAGATACCCTAGTAGTCC
>t0000128_III-15;size=204;
CCTACGGGCGGCTGCAGTAGGGAATATTGCACAATGGGGGGAACCCTGATGCAGCAACGCCACGTGTGGGAAGAAGCATT
TCGGTGTGTAAACCACTGTCGTGAGGGAATAATGCTTGGTCTCGGCCAAGTTGAATGTACCTCGAAAGGAAGCACCGGCA
AACTTCGTGCCAGCAGCCGCGGTAATACGAGGGGTGCAAGCGTTGTTCGGAATCACTGGGCGTAAAGGGAGCGTAGGCGG
AGACGCAAGCAGTCTGTACAATACCGGGGCCCAACCCCGGACCTGCAGACTGGACTGTGTCTCTTGGATAGTTCAGGGGC
AGGCGGAATTCCTGGTGTAGCGGTGGAATGCGTAGAGATCAGGAAGAACACCGATGGCGAAGGCAGCCTGCTGGGGACTC
ATCGACGCTGAGGCTCGAAAGTGCGGGTAGCAAACAGGATTAGATACCCCAGTAGTCC
>t0000730_III-15;size=201;
CCTACGGGCGGCTGCAGTAGGGAATATTGCACAATGGGGGGAACCCTGATGCAGCAACGCCACGTGTGGGAAGAAGCATT
TCGGTGTGTAAACCACTGTCGTGAGGGAATAATGCTTGGTCTCGGCCAAGTTGAATGTACCTCGAAAGGAAGCACCGGCA
AACTTCGTGCCAGCAGCCGCGGTAATACGAGGGGTGCAAGCGTTGTTCGGAATCACTGGGCGTAAAGGGAGCGTAGGCGG
AGACGCAAGCAGTCTGTACAATACCGGGGCCCAACCCCGGACCTGCAGACTGGACTGTGTCTCTTGGATAGTTCAGGGGC
AGGCGGAATTCCTGGTGTAGCGGTGGAATGCGTAGAGATCAGGAAGAACACCGATGGCGAAGGCAGCCTGCTGGGGACTC
ATCGACGCTGAGGCTCGAAAGTGCGGGTAGCAAACAGGATTAGATACCCTAGTAGTCC
>t0000224_III-15;size=198;
CCTACGGGAGGCAGCAGTAGGGAATATTGCACAATGGGGGGAACCCTGATGCAGCAACGCCACGTGTGGGAAGAAGCATT
TCGGTGTGTAAACCACTGTCGTGAGGGAATAATGCTTGGTCTCGGCCAAGTTGAATGTACCTCGAAAGGAAGCACCGGCA
AACTTCGTGCCAGCAGCCGCGGTAATACGAGGGGTGCAAGCGTTGTTCGGAATCACTGGGCGTAAAGGGAGCGTAGGCGG
AGACGCAAGCAGTCTGTACAATACCGGGGCCCAACCCCGGACCTGCAGACTGGACTGTGTCTCTTGGATAGTTCAGGGGC
AGGCGGAATTCCTGGTGTAGCGGTGGAATGCGTAGAGATCAGGAAGAACACCGATGGCGAAGGCAGCCTGCTGGGGACTC
ATCGACGCTGAGGCTCGAAAGTGCGGGTAGCAAACAGGATTAGATACCCTGGTAGTCC
>t0000749_III-15;size=196;
CCTACGGGTGGCTGCAGTAGGGAATATTGCACAATGGGGGGAACCCTGATGCAGCAACGCCACGTGTGGGAAGAAGCATT
TCGGTGTGTAAACCACTGTCGTGAGGGAATAATGCTTGGTCTCGGCCAAGTTGAATGTACCTCGAAAGGAAGCACCGGCA
AACTTCGTGCCAGCAGCCGCGGTAATACGAGGGGTGCAAGCGTTGTTCGGAATCACTGGGCGTAAAGGGAGCGTAGGCGG
AGACGCAAGCAGTCTGTACAATACCGGGGCCCAACCCCGGACCTGCAGACTGGACTGTGTCTCTTGGATAGTTCAGGGGC
AGGCGGAATTCCTGGTGTAGCGGTGGAATGCGTAGAGATCAGGAAGAACACCGATGGCGAAGGCAGCCTGCTGGGGACTC
ATCGACGCTGAGGCTCGAAAGTGCGGGTAGCAAACAGGATTAGATACCCCAGTAGTCC
>t0001241_III-15;size=193;
CCTACGGGGGGCAGCAGTAGGGAATATTGCACAATGGGGGGAACCCTGATGCAGCAACGCCACGTGTGGGAAGAAGCATT
TCGGTGTGTAAACCACTGTCGTGAGGGAATAATGCTTGGTCTCGGCCAAGTTGAATGTACCTCGAAAGGAAGCACCGGCA
AACTTCGTGCCAGCAGCCGCGGTAATACGAGGGGTGCAAGCGTTGTTCGGAATCACTGGGCGTAAAGGGAGCGTAGGCGG
AGACGCAAGCAGTCTGTACAATACCGGGGCCCAACCCCGGACCTGCAGACTGGACTGTGTCTCTTGGATAGTTCAGGGGC
AGGCGGAATTCCTGGTGTAGCGGTGGAATGCGTAGAGATCAGGAAGAACACCGATGGCGAAGGCAGCCTGCTGGGGACTC
ATCGACGCTGAGGCTCGAAAGTGCGGGTAGCAAACAGGATTAGATACCCCAGTAGTCC
>t0000593_III-15;size=191;
CCTACGGGCGGCAGCAGTAGGGAATATTGCACAATGGGGGGAACCCTGATGCAGCAACGCCACGTGTGGGAAGAAGCATT
TCGGTGTGTAAACCACTGTCGTGAGGGAATAATGCTTGGTCTCGGCCAAGTTGAATGTACCTCGAAAGGAAGCACCGGCA
AACTTCGTGCCAGCAGCCGCGGTAATACGAGGGGTGCAAGCGTTGTTCGGAATCACTGGGCGTAAAGGGAGCGTAGGCGG
AGACGCAAGCAGTCTGTACAATACCGGGGCCCAACCCCGGACCTGCAGACTGGACTGTGTCTCTTGGATAGTTCAGGGGC
AGGCGGAATTCCTGGTGTAGCGGTGGAATGCGTAGAGATCAGGAAGAACACCGATGGCGAAGGCAGCCTGCTGGGGACTC
ATCGACGCTGAGGCTCGAAAGTGCGGGTAGCAAACAGGATTAGATACCCTAGTAGTCC
>t0000079_III-15;size=190;
CCTACGGGAGGCTGCAGTAGGGAATATTGCACAATGGGGGGAACCCTGATGCAGCAACGCCACGTGTGGGAAGAAGCATT
TCGGTGTGTAAACCACTGTCGTGAGGGAATAATGCTTGGTCTCGGCCAAGTTGAATGTACCTCGAAAGGAAGCACCGGCA
AACTTCGTGCCAGCAGCCGCGGTAATACGAGGGGTGCAAGCGTTGTTCGGAATCACTGGGCGTAAAGGGAGCGTAGGCGG
AGACGCAAGCAGTCTGTACAATACCGGGGCCCAACCCCGGACCTGCAGACTGGACTGTGTCTCTTGGATAGTTCAGGGGC
AGGCGGAATTCCTGGTGTAGCGGTGGAATGCGTAGAGATCAGGAAGAACACCGATGGCGAAGGCAGCCTGCTGGGGACTC
ATCGACGCTGAGGCTCGAAAGTGCGGGTAGCAAACAGGATTAGATACCCGAGTAGTCC
>t0000300_III-15;size=188;
CCTACGGGCGGCAGCAGTAGGGAATATTGCACAATGGGGGGAACCCTGATGCAGCAACGCCACGTGTGGGAAGAAGCATT
TCGGTGTGTAAACCACTGTCGTGAGGGAATAATGCTTGGTCTCGGCCAAGTTGAATGTACCTCGAAAGGAAGCACCGGCA
AACTTCGTGCCAGCAGCCGCGGTAATACGAGGGGTGCAAGCGTTGTTCGGAATCACTGGGCGTAAAGGGAGCGTAGGCGG
AGACGCAAGCAGTCTGTACAATACCGGGGCCCAACCCCGGACCTGCAGACTGGACTGTGTCTCTTGGATAGTTCAGGGGC
AGGCGGAATTCCTGGTGTAGCGGTGGAATGCGTAGAGATCAGGAAGAACACCGATGGCGAAGGCAGCCTGCTGGGGACTC
ATCGACGCTGAGGCTCGAAAGTGCGGGTAGCAAACAGGATTAGATACCCCAGTAGTCC
>t0000017_III-15;size=167;
CCTACGGGGGGCTGCAGTAGGGAATATTGCACAATGGGGGGAACCCTGATGCAGCAACGCCACGTGTGGGAAGAAGCATT
TCGGTGTGTAAACCACTGTCGTGAGGGAATAATGCTTGGTCTCGGCCAAGTTGAATGTACCTCGAAAGGAAGCACCGGCA
AACTTCGTGCCAGCAGCCGCGGTAATACGAGGGGTGCAAGCGTTGTTCGGAATCACTGGGCGTAAAGGGAGCGTAGGCGG
AGACGCAAGCAGTCTGTACAATACCGGGGCCCAACCCCGGACCTGCAGACTGGACTGTGTCTCTTGGATAGTTCAGGGGC
AGGCGGAATTCCTGGTGTAGCGGTGGAATGCGTAGAGATCAGGAAGAACACCGATGGCGAAGGCAGCCTGCTGGGGACTC
ATCGACGCTGAGGCTCGAAAGTGCGGGTAGCAAACAGGATTAGATACCCCAGTAGTCC
>t0000779_III-15;size=167;
CCTACGGGAGGCAGCAGTAGGGAATATTGCACAATGGGGGGAACCCTGATGCAGCAACGCCACGTGTGGGAAGAAGCATT
TCGGTGTGTAAACCACTGTCGTGAGGGAATAATGCTTGGTCTCGGCCAAGTTGAATGTACCTCGAAAGGAAGCACCGGCA
AACTTCGTGCCAGCAGCCGCGGTAATACGAGGGGTGCAAGCGTTGTTCGGAATCACTGGGCGTAAAGGGAGCGTAGGCGG
AGACGCAAGCAGTCTGTACAATACCGGGGCCCAACCCCGGACCTGCAGACTGGACTGTGTCTCTTGGATAGTTCAGGGGC
AGGCGGAATTCCTGGTGTAGCGGTGGAATGCGTAGAGATCAGGAAGAACACCGATGGCGAAGGCAGCCTGCTGGGGACTC
ATCGACGCTGAGGCTCGAAAGTGCGGGTAGCAAACAGGATTAGATACCCTTGTAGTCC
>t0000112_III-15;size=166;
CCTACGGGAGGCAGCAGTAGGGAATATTGCACAATGGGGGGAACCCTGATGCAGCAACGCCACGTGTGGGAAGAAGCATT
TCGGTGTGTAAACCACTGTCGTGAGGGAATAATGCTTGGTCTCGGCCAAGTTGAATGTACCTCGAAAGGAAGCACCGGCA
AACTTCGTGCCAGCAGCCGCGGTAATACGAGGGGTGCAAGCGTTGTTCGGAATCACTGGGCGTAAAGGGAGCGTAGGCGG
AGACGCAAGCAGTCTGTACAATACCGGGGCCCAACCCCGGACCTGCAGACTGGACTGTGTCTCTTGGATAGTTCAGGGGC
AGGCGGAATTCCTGGTGTAGCGGTGGAATGCGTAGAGATCAGGAAGAACACCGATGGCGAAGGCAGCCTGCTGGGGACTC
ATCGACGCTGAGGCTCGAAAGTGCGGGTAGCAAACAGGATTAGATACCCGAGTAGTCC
>t0000774_III-15;size=165;
CCTACGGGCGGCTGCAGTAGGGAATATTGCACAATGGGGGGAACCCTGATGCAGCAACGCCACGTGTGGGAAGAAGCATT
TCGGTGTGTAAACCACTGTCGTGAGGGAATAATGCTTGGTCTCGGCCAAGTTGAATGTACCTCGAAAGGAAGCACCGGCA
AACTTCGTGCCAGCAGCCGCGGTAATACGAGGGGTGCAAGCGTTGTTCGGAATCACTGGGCGTAAAGGGAGCGTAGGCGG
AGACGCAAGCAGTCTGTACAATACCGGGGCCCAACCCCGGACCTGCAGACTGGACTGTGTCTCTTGGATAGTTCAGGGGC
AGGCGGAATTCCTGGTGTAGCGGTGGAATGCGTAGAGATCAGGAAGAACACCGATGGCGAAGGCAGCCTGCTGGGGACTC
ATCGACGCTGAGGCTCGAAAGTGCGGGTAGCAAACAGGATTAGATACCCTTGTAGTCC
>t0000400_III-15;size=163;
CCTACGGGAGGCTGCAGTAGGGAATATTGCACAATGGGGGGAACCCTGATGCAGCAACGCCACGTGTGGGAAGAAGCATT
TCGGTGTGTAAACCACTGTCGTGAGGGAATAATGCTTGGTCTCGGCCAAGTTGAATGTACCTCGAAAGGAAGCACCGGCA
AACTTCGTGCCAGCAGCCGCGGTAATACGAGGGGTGCAAGCGTTGTTCGGAATCACTGGGCGTAAAGGGAGCGTAGGCGG
AGACGCAAGCAGTCTGTACAATACCGGGGCCCAACCCCGGACCTGCAGACTGGACTGTGTCTCTTGGATAGTTCAGGGGC
AGGCGGAATTCCTGGTGTAGCGGTGGAATGCGTAGAGATCAGGAAGAACACCGATGGCGAAGGCAGCCTGCTGGGGACTC
ATCGACGCTGAGGCTCGAAAGTGCGGGTAGCAAACAGGATTAGATACCCTGGTAGTCC
>t0000003_III-15;size=162;
CCTACGGGCGGCTGCAGTAGGGAATATTGCACAATGGGGGGAACCCTGATGCAGCAACGCCACGTGTGGGAAGAAGCATT
TCGGTGTGTAAACCACTGTCGTGAGGGAATAATGCTTGGTCTCGGCCAAGTTGAATGTACCTCGAAAGGAAGCACCGGCA
AACTTCGTGCCAGCAGCCGCGGTAATACGAGGGGTGCAAGCGTTGTTCGGAATCACTGGGCGTAAAGGGAGCGTAGGCGG
AGACGCAAGCAGTCTGTACAATACCGGGGCCCAACCCCGGACCTGCAGACTGGACTGTGTCTCTTGGATAGTTCAGGGGC
AGGCGGAATTCCTGGTGTAGCGGTGGAATGCGTAGAGATCAGGAAGAACACCGATGGCGAAGGCAGCCTGCTGGGGACTC
ATCGACGCTGAGGCTCGAAAGTGCGGGTAGCAAACAGGATTAGATACCCTGGTAGTCC
>t0000441_III-15;size=151;
CCTACGGGTGGCTGCAGTAGGGAATATTGCACAATGGGGGGAACCCTGATGCAGCAACGCCACGTGTGGGAAGAAGCATT
TCGGTGTGTAAACCACTGTCGTGAGGGAATAATGCTTGGTCTCGGCCAAGTTGAATGTACCTCGAAAGGAAGCACCGGCA
AACTTCGTGCCAGCAGCCGCGGTAATACGAGGGGTGCAAGCGTTGTTCGGAATCACTGGGCGTAAAGGGAGCGTAGGCGG
AGACGCAAGCAGTCTGTACAATACCGGGGCCCAACCCCGGACCTGCAGACTGGACTGTGTCTCTTGGATAGTTCAGGGGC
AGGCGGAATTCCTGGTGTAGCGGTGGAATGCGTAGAGATCAGGAAGAACACCGATGGCGAAGGCAGCCTGCTGGGGACTC
ATCGACGCTGAGGCTCGAAAGTGCGGGTAGCAAACAGGATTAGATACCCTGGTAGTCC
>t0000793_III-15;size=151;
CCTACGGGAGGCTGCAGTAGGGAATATTGCACAATGGGGGGAACCCTGATGCAGCAACGCCACGTGTGGGAAGAAGCATT
TCGGTGTGTAAACCACTGTCGTGAGGGAATAATGCTTGGTCTCGGCCAAGTTGAATGTACCTCGAAAGGAAGCACCGGCA
AACTTCGTGCCAGCAGCCGCGGTAATACGAGGGGTGCAAGCGTTGTTCGGAATCACTGGGCGTAAAGGGAGCGTAGGCGG
AGACGCAAGCAGTCTGTACAATACCGGGGCCCAACCCCGGACCTGCAGACTGGACTGTGTCTCTTGGATAGTTCAGGGGC
AGGCGGAATTCCTGGTGTAGCGGTGGAATGCGTAGAGATCAGGAAGAACACCGATGGCGAAGGCAGCCTGCTGGGGACTC
ATCGACGCTGAGGCTCGAAAGTGCGGGTAGCAAACAGGATTAGATACCCCGGTAGTCC
>t0000046_III-15;size=150;
CCTACGGGGGGCAGCAGTAGGGAATATTGCACAATGGGGGGAACCCTGATGCAGCAACGCCACGTGTGGGAAGAAGCATT
TCGGTGTGTAAACCACTGTCGTGAGGGAATAATGCTTGGTCTCGGCCAAGTTGAATGTACCTCGAAAGGAAGCACCGGCA
AACTTCGTGCCAGCAGCCGCGGTAATACGAGGGGTGCAAGCGTTGTTCGGAATCACTGGGCGTAAAGGGAGCGTAGGCGG
AGACGCAAGCAGTCTGTACAATACCGGGGCCCAACCCCGGACCTGCAGACTGGACTGTGTCTCTTGGATAGTTCAGGGGC
AGGCGGAATTCCTGGTGTAGCGGTGGAATGCGTAGAGATCAGGAAGAACACCGATGGCGAAGGCAGCCTGCTGGGGACTC
ATCGACGCTGAGGCTCGAAAGTGCGGGTAGCAAACAGGATTAGATACCCTGGTAGTCC
>t0000127_III-15;size=149;
CCTACGGGGGGCAGCAGTAGGGAATATTGCACAATGGGGGGAACCCTGATGCAGCAACGCCACGTGTGGGAAGAAGCATT
TCGGTGTGTAAACCACTGTCGTGAGGGAATAATGCTTGGTCTCGGCCAAGTTGAATGTACCTCGAAAGGAAGCACCGGCA
AACTTCGTGCCAGCAGCCGCGGTAATACGAGGGGTGCAAGCGTTGTTCGGAATCACTGGGCGTAAAGGGAGCGTAGGCGG
AGACGCAAGCAGTCTGTACAATACCGGGGCCCAACCCCGGACCTGCAGACTGGACTGTGTCTCTTGGATAGTTCAGGGGC
AGGCGGAATTCCTGGTGTAGCGGTGGAATGCGTAGAGATCAGGAAGAACACCGATGGCGAAGGCAGCCTGCTGGGGACTC
ATCGACGCTGAGGCTCGAAAGTGCGGGTAGCAAACAGGATTAGATACCCCTGTAGTCC
>t0000057_III-15;size=148;
CCTACGGGAGGCTGCAGTAGGGAATATTGCACAATGGGGGGAACCCTGATGCAGCAACGCCACGTGTGGGAAGAAGCATT
TCGGTGTGTAAACCACTGTCGTGAGGGAATAATGCTTGGTCTCGGCCAAGTTGAATGTACCTCGAAAGGAAGCACCGGCA
AACTTCGTGCCAGCAGCCGCGGTAATACGAGGGGTGCAAGCGTTGTTCGGAATCACTGGGCGTAAAGGGAGCGTAGGCGG
AGACGCAAGCAGTCTGTACAATACCGGGGCCCAACCCCGGACCTGCAGACTGGACTGTGTCTCTTGGATAGTTCAGGGGC
AGGCGGAATTCCTGGTGTAGCGGTGGAATGCGTAGAGATCAGGAAGAACACCGATGGCGAAGGCAGCCTGCTGGGGACTC
ATCGACGCTGAGGCTCGAAAGTGCGGGTAGCAAACAGGATTAGATACCCCTGTAGTCC
>t0000589_III-15;size=147;
CCTACGGGCGGCAGCAGTAGGGAATATTGCACAATGGGGGGAACCCTGATGCAGCAACGCCACGTGTGGGAAGAAGCATT
TCGGTGTGTAAACCACTGTCGTGAGGGAATAATGCTTGGTCTCGGCCAAGTTGAATGTACCTCGAAAGGAAGCACCGGCA
AACTTCGTGCCAGCAGCCGCGGTAATACGAGGGGTGCAAGCGTTGTTCGGAATCACTGGGCGTAAAGGGAGCGTAGGCGG
AGACGCAAGCAGTCTGTACAATACCGGGGCCCAACCCCGGACCTGCAGACTGGACTGTGTCTCTTGGATAGTTCAGGGGC
AGGCGGAATTCCTGGTGTAGCGGTGGAATGCGTAGAGATCAGGAAGAACACCGATGGCGAAGGCAGCCTGCTGGGGACTC
ATCGACGCTGAGGCTCGAAAGTGCGGGTAGCAAACAGGATTAGATACCCTTGTAGTCC
>t0001531_III-15;size=146;
CCTACGGGTGGCTGCAGTAGGGAATATTGCACAATGGGGGGAACCCTGATGCAGCAACGCCACGTGTGGGAAGAAGCATT
TCGGTGTGTAAACCACTGTCGTGAGGGAATAATGCTTGGTCTCGGCCAAGTTGAATGTACCTCGAAAGGAAGCACCGGCA
AACTTCGTGCCAGCAGCCGCGGTAATACGAGGGGTGCAAGCGTTGTTCGGAATCACTGGGCGTAAAGGGAGCGTAGGCGG
AGACGCAAGCAGTCTGTACAATACCGGGGCCCAACCCCGGACCTGCAGACTGGACTGTGTCTCTTGGATAGTTCAGGGGC
AGGCGGAATTCCTGGTGTAGCGGTGGAATGCGTAGAGATCAGGAAGAACACCGATGGCGAAGGCAGCCTGCTGGGGACTC
ATCGACGCTGAGGCTCGAAAGTGCGGGTAGCAAACAGGATTAGATACCCTTGTAGTCC
>t0000026_III-15;size=146;
CCTACGGGTGGCTGCAGTAGGGAATATTGCACAATGGGGGGAACCCTGATGCAGCAACGCCACGTGTGGGAAGAAGCATT
TCGGTGTGTAAACCACTGTCGTGAGGGAATAATGCTTGGTCTCGGCCAAGTTGAATGTACCTCGAAAGGAAGCACCGGCA
AACTTCGTGCCAGCAGCCGCGGTAATACGAGGGGTGCAAGCGTTGTTCGGAATCACTGGGCGTAAAGGGAGCGTAGGCGG
AGACGCAAGCAGTCTGTACAATACCGGGGCCCAACCCCGGACCTGCAGACTGGACTGTGTCTCTTGGATAGTTCAGGGGC
AGGCGGAATTCCTGGTGTAGCGGTGGAATGCGTAGAGATCAGGAAGAACACCGATGGCGAAGGCAGCCTGCTGGGGACTC
ATCGACGCTGAGGCTCGAAAGTGCGGGTAGCAAACAGGATTAGATACCCGAGTAGTCC
>t0000650_III-15;size=144;
CCTACGGGGGGCAGCAGTAGGGAATATTGCACAATGGGGGGAACCCTGATGCAGCAACGCCACGTGTGGGAAGAAGCATT
TCGGTGTGTAAACCACTGTCGTGAGGGAATAATGCTTGGTCTCGGCCAAGTTGAATGTACCTCGAAAGGAAGCACCGGCA
AACTTCGTGCCAGCAGCCGCGGTAATACGAGGGGTGCAAGCGTTGTTCGGAATCACTGGGCGTAAAGGGAGCGTAGGCGG
AGACGCAAGCAGTCTGTACAATACCGGGGCCCAACCCCGGACCTGCAGACTGGACTGTGTCTCTTGGATAGTTCAGGGGC
AGGCGGAATTCCTGGTGTAGCGGTGGAATGCGTAGAGATCAGGAAGAACACCGATGGCGAAGGCAGCCTGCTGGGGACTC
ATCGACGCTGAGGCTCGAAAGTGCGGGTAGCAAACAGGATTAGATACCCTTGTAGTCC
>t0002024_III-15;size=143;
CCTACGGGAGGCAGCAGTAGGGAATATTGCACAATGGGGGGAACCCTGATGCAGCAACGCCACGTGTGGGAAGAAGCATT
TCGGTGTGTAAACCACTGTCGTGAGGGAATAATGCTTGGTCTCGGCCAAGTTGAATGTACCTCGAAAGGAAGCACCGGCA
AACTTCGTGCCAGCAGCCGCGGTAATACGAGGGGTGCAAGCGTTGTTCGGAATCACTGGGCGTAAAGGGAGCGTAGGCGG
AGACGCAAGCAGTCTGTACAATACCGGGGCCCAACCCCGGACCTGCAGACTGGACTGTGTCTCTTGGATAGTTCAGGGGC
AGGCGGAATTCCTGGTGTAGCGGTGGAATGCGTAGAGATCAGGAAGAACACCGATGGCGAAGGCAGCCTGCTGGGGACTC
ATCGACGCTGAGGCTCGAAAGTGCGGGTAGCAAACAGGATTAGATACCCCTGTAGTCC
>t0000373_III-15;size=139;
CCTACGGGAGGCTGCAGTAGGGAATATTGCACAATGGGGGGAACCCTGATGCAGCAACGCCACGTGTGGGAAGAAGCATT
TCGGTGTGTAAACCACTGTCGTGAGGGAATAATGCTTGGTCTCGGCCAAGTTGAATGTACCTCGAAAGGAAGCACCGGCA
AACTTCGTGCCAGCAGCCGCGGTAATACGAGGGGTGCAAGCGTTGTTCGGAATCACTGGGCGTAAAGGGAGCGTAGGCGG
AGACGCAAGCAGTCTGTACAATACCGGGGCCCAACCCCGGACCTGCAGACTGGACTGTGTCTCTTGGATAGTTCAGGGGC
AGGCGGAATTCCTGGTGTAGCGGTGGAATGCGTAGAGATCAGGAAGAACACCGATGGCGAAGGCAGCCTGCTGGGGACTC
ATCGACGCTGAGGCTCGAAAGTGCGGGTAGCAAACAGGATTAGATACCCGTGTAGTCC
>t0002619_III-15;size=137;
CCTACGGGGGGCTGCAGTAGGGAATATTGCACAATGGGGGGAACCCTGATGCAGCAACGCCACGTGTGGGAAGAAGCATT
TCGGTGTGTAAACCACTGTCGTGAGGGAATAATGCTTGGTCTCGGCCAAGTTGAATGTACCTCGAAAGGAAGCACCGGCA
AACTTCGTGCCAGCAGCCGCGGTAATACGAGGGGTGCAAGCGTTGTTCGGAATCACTGGGCGTAAAGGGAGCGTAGGCGG
AGACGCAAGCAGTCTGTACAATACCGGGGCCCAACCCCGGACCTGCAGACTGGACTGTGTCTCTTGGATAGTTCAGGGGC
AGGCGGAATTCCTGGTGTAGCGGTGGAATGCGTAGAGATCAGGAAGAACACCGATGGCGAAGGCAGCCTGCTGGGGACTC
ATCGACGCTGAGGCTCGAAAGTGCGGGTAGCAAACAGGATTAGATACCCTAGTAGTCC
>t0001200_III-15;size=137;
CCTACGGGGGGCAGCAGTAGGGAATATTGCACAATGGGGGGAACCCTGATGCAGCAACGCCACGTGTGGGAAGAAGCATT
TCGGTGTGTAAACCACTGTCGTGAGGGAATAATGCTTGGTCTCGGCCAAGTTGAATGTACCTCGAAAGGAAGCACCGGCA
AACTTCGTGCCAGCAGCCGCGGTAATACGAGGGGTGCAAGCGTTGTTCGGAATCACTGGGCGTAAAGGGAGCGTAGGCGG
AGACGCAAGCAGTCTGTACAATACCGGGGCCCAACCCCGGACCTGCAGACTGGACTGTGTCTCTTGGATAGTTCAGGGGC
AGGCGGAATTCCTGGTGTAGCGGTGGAATGCGTAGAGATCAGGAAGAACACCGATGGCGAAGGCAGCCTGCTGGGGACTC
ATCGACGCTGAGGCTCGAAAGTGCGGGTAGCAAACAGGATTAGATACCCGAGTAGTCC
>t0000118_III-15;size=135;
CCTACGGGCGGCAGCAGTAGGGAATATTGCACAATGGGGGGAACCCTGATGCAGCAACGCCACGTGTGGGAAGAAGCATT
TCGGTGTGTAAACCACTGTCGTGAGGGAATAATGCTTGGTCTCGGCCAAGTTGAATGTACCTCGAAAGGAAGCACCGGCA
AACTTCGTGCCAGCAGCCGCGGTAATACGAGGGGTGCAAGCGTTGTTCGGAATCACTGGGCGTAAAGGGAGCGTAGGCGG
AGACGCAAGCAGTCTGTACAATACCGGGGCCCAACCCCGGACCTGCAGACTGGACTGTGTCTCTTGGATAGTTCAGGGGC
AGGCGGAATTCCTGGTGTAGCGGTGGAATGCGTAGAGATCAGGAAGAACACCGATGGCGAAGGCAGCCTGCTGGGGACTC
ATCGACGCTGAGGCTCGAAAGTGCGGGTAGCAAACAGGATTAGATACCCGAGTAGTCC
>t0000293_III-15;size=134;
CCTACGGGAGGCAGCAGTAGGGAATATTGCACAATGGGGGGAACCCTGATGCAGCAACGCCACGTGTGGGAAGAAGCATT
TCGGTGTGTAAACCACTGTCGTGAGGGAATAATGCTTGGTCTCGGCCAAGTTGAATGTACCTCGAAAGGAAGCACCGGCA
AACTTCGTGCCAGCAGCCGCGGTAATACGAGGGGTGCAAGCGTTGTTCGGAATCACTGGGCGTAAAGGGAGCGTAGGCGG
AGACGCAAGCAGTCTGTACAATACCGGGGCCCAACCCCGGACCTGCAGACTGGACTGTGTCTCTTGGATAGTTCAGGGGC
AGGCGGAATTCCTGGTGTAGCGGTGGAATGCGTAGAGATCAGGAAGAACACCGATGGCGAAGGCAGCCTGCTGGGGACTC
ATCGACGCTGAGGCTCGAAAGTGCGGGTAGCAAACAGGATTAGATACCCCGGTAGTCC
>t0001434_III-15;size=134;
CCTACGGGAGGCAGCAGTAGGGAATATTGCACAATGGGGGGAACCCTGATGCAGCAACGCCACGTGTGGGAAGAAGCATT
TCGGTGTGTAAACCACTGTCGTGAGGGAATAATGCTTGGTCTCGGCCAAGTTGAATGTACCTCGAAAGGAAGCACCGGCA
AACTTCGTGCCAGCAGCCGCGGTAATACGAGGGGTGCAAGCGTTGTTCGGAATCACTGGGCGTAAAGGGAGCGTAGGCGG
AGACGCAAGCAGTCTGTACAATACCGGGGCCCAACCCCGGACCTGCAGACTGGACTGTGTCTCTTGGATAGTTCAGGGGC
AGGCGGAATTCCTGGTGTAGCGGTGGAATGCGTAGAGATCAGGAAGAACACCGATGGCGAAGGCAGCCTGCTGGGGACTC
ATCGACGCTGAGGCTCGAAAGTGCGGGTAGCAAACAGGATTAGATACCCGTGTAGTCC
>t0001812_III-15;size=134;
CCTACGGGAGGCTGCAGTAGGGAATATTGCACAATGGGGGGAACCCTGATGCAGCAACGCCACGTGTGGGAAGAAGCATT
TCGGTGTGTAAACCACTGTCGTGAGGGAATAATGCTTGGTCTCGGCCAAGTTGAATGTACCTCGAAAGGAAGCACCGGCA
AACTTCGTGCCAGCAGCCGCGGTAATACGAGGGGTGCAAGCGTTGTTCGGAATCACTGGGCGTAAAGGGAGCGTAGGCGG
AGACGCAAGCAGTCTGTACAATACCGGGGCCCAACCCCGGACCTGCAGACTGGACTGTGTCTCTTGGATAGTTCAGGGGC
AGGCGGAATTCCTGGTGTAGCGGTGGAATGCGTAGAGATCAGGAAGAACACCGATGGCGAAGGCAGCCTGCTGGGGACTC
ATCGACGCTGAGGCTCGAAAGTGCGGGTAGCAAACAGGATTAGATACCCGGGTAGTCC
>t0002190_III-15;size=127;
CCTACGGGCGGCTGCAGTAGGGAATATTGCACAATGGGGGGAACCCTGATGCAGCAACGCCACGTGTGGGAAGAAGCATT
TCGGTGTGTAAACCACTGTCGTGAGGGAATAATGCTTGGTCTCGGCCAAGTTGAATGTACCTCGAAAGGAAGCACCGGCA
AACTTCGTGCCAGCAGCCGCGGTAATACGAGGGGTGCAAGCGTTGTTCGGAATCACTGGGCGTAAAGGGAGCGTAGGCGG
AGACGCAAGCAGTCTGTACAATACCGGGGCCCAACCCCGGACCTGCAGACTGGACTGTGTCTCTTGGATAGTTCAGGGGC
AGGCGGAATTCCTGGTGTAGCGGTGGAATGCGTAGAGATCAGGAAGAACACCGATGGCGAAGGCAGCCTGCTGGGGACTC
ATCGACGCTGAGGCTCGAAAGTGCGGGTAGCAAACAGGATTAGATACCCGAGTAGTCC
>t0003102_III-15;size=127;
CCTACGGGCGGCAGCAGTAGGGAATATTGCACAATGGGGGGAACCCTGATGCAGCAACGCCACGTGTGGGAAGAAGCATT
TCGGTGTGTAAACCACTGTCGTGAGGGAATAATGCTTGGTCTCGGCCAAGTTGAATGTACCTCGAAAGGAAGCACCGGCA
AACTTCGTGCCAGCAGCCGCGGTAATACGAGGGGTGCAAGCGTTGTTCGGAATCACTGGGCGTAAAGGGAGCGTAGGCGG
AGACGCAAGCAGTCTGTACAATACCGGGGCCCAACCCCGGACCTGCAGACTGGACTGTGTCTCTTGGATAGTTCAGGGGC
AGGCGGAATTCCTGGTGTAGCGGTGGAATGCGTAGAGATCAGGAAGAACACCGATGGCGAAGGCAGCCTGCTGGGGACTC
ATCGACGCTGAGGCTCGAAAGTGCGGGTAGCAAACAGGATTAGATACCCTGGTAGTCC
>t0002999_III-15;size=121;
CCTACGGGTGGCAGCAGTAGGGAATATTGCACAATGGGGGGAACCCTGATGCAGCAACGCCACGTGTGGGAAGAAGCATT
TCGGTGTGTAAACCACTGTCGTGAGGGAATAATGCTTGGTCTCGGCCAAGTTGAATGTACCTCGAAAGGAAGCACCGGCA
AACTTCGTGCCAGCAGCCGCGGTAATACGAGGGGTGCAAGCGTTGTTCGGAATCACTGGGCGTAAAGGGAGCGTAGGCGG
AGACGCAAGCAGTCTGTACAATACCGGGGCCCAACCCCGGACCTGCAGACTGGACTGTGTCTCTTGGATAGTTCAGGGGC
AGGCGGAATTCCTGGTGTAGCGGTGGAATGCGTAGAGATCAGGAAGAACACCGATGGCGAAGGCAGCCTGCTGGGGACTC
ATCGACGCTGAGGCTCGAAAGTGCGGGTAGCAAACAGGATTAGATACCCTAGTAGTCC
>t0000966_III-15;size=121;
CCTACGGGCGGCTGCAGTAGGGAATATTGCACAATGGGGGGAACCCTGATGCAGCAACGCCACGTGTGGGAAGAAGCATT
TCGGTGTGTAAACCACTGTCGTGAGGGAATAATGCTTGGTCTCGGCCAAGTTGAATGTACCTCGAAAGGAAGCACCGGCA
AACTTCGTGCCAGCAGCCGCGGTAATACGAGGGGTGCAAGCGTTGTTCGGAATCACTGGGCGTAAAGGGAGCGTAGGCGG
AGACGCAAGCAGTCTGTACAATACCGGGGCCCAACCCCGGACCTGCAGACTGGACTGTGTCTCTTGGATAGTTCAGGGGC
AGGCGGAATTCCTGGTGTAGCGGTGGAATGCGTAGAGATCAGGAAGAACACCGATGGCGAAGGCAGCCTGCTGGGGACTC
ATCGACGCTGAGGCTCGAAAGTGCGGGTAGCAAACAGGATTAGATACCCCTGTAGTCC
>t0000179_III-15;size=119;
CCTACGGGCGGCTGCAGTAGGGAATATTGCACAATGGGGGGAACCCTGATGCAGCAACGCCACGTGTGGGAAGAAGCATT
TCGGTGTGTAAACCACTGTCGTGAGGGAATAATGCTTGGTCTCGGCCAAGTTGAATGTACCTCGAAAGGAAGCACCGGCA
AACTTCGTGCCAGCAGCCGCGGTAATACGAGGGGTGCAAGCGTTGTTCGGAATCACTGGGCGTAAAGGGAGCGTAGGCGG
AGACGCAAGCAGTCTGTACAATACCGGGGCCCAACCCCGGACCTGCAGACTGGACTGTGTCTCTTGGATAGTTCAGGGGC
AGGCGGAATTCCTGGTGTAGCGGTGGAATGCGTAGAGATCAGGAAGAACACCGATGGCGAAGGCAGCCTGCTGGGGACTC
ATCGACGCTGAGGCTCGAAAGTGCGGGTAGCAAACAGGATTAGATACCCCGGTAGTCC
>t0000109_III-15;size=116;
CCTACGGGAGGCAGCAGTAGGGAATATTGCACAATGGGGGGAACCCTGATGCAGCAACGCCACGTGTGGGAAGAAGCATT
TCGGTGTGTAAACCACTGTCGTGAGGGAATAATGCTTGGTCTCGGCCAAGTTGAATGTACCTCGAAAGGAAGCACCGGCA
AACTTCGTGCCAGCAGCCGCGGTAATACGAGGGGTGCAAGCGTTGTTCGGAATCACTGGGCGTAAAGGGAGCGTAGGCGG
AGACGCAAGCAGTCTGTACAATACCGGGGCCCAACCCCGGACCTGCAGACTGGACTGTGTCTCTTGGATAGTTCAGGGGC
AGGCGGAATTCCTGGTGTAGCGGTGGAATGCGTAGAGATCAGGAAGAACACCGATGGCGAAGGCAGCCTGCTGGGGACTC
ATCGACGCTGAGGCTCGAAAGTGCGGGTAGCAAACAGGATTAGATACCCGGGTAGTCC
>t0001624_III-15;size=114;
CCTACGGGCGGCAGCAGTAGGGAATATTGCACAATGGGGGGAACCCTGATGCAGCAACGCCACGTGTGGGAAGAAGCATT
TCGGTGTGTAAACCACTGTCGTGAGGGAATAATGCTTGGTCTCGGCCAAGTTGAATGTACCTCGAAAGGAAGCACCGGCA
AACTTCGTGCCAGCAGCCGCGGTAATACGAGGGGTGCAAGCGTTGTTCGGAATCACTGGGCGTAAAGGGAGCGTAGGCGG
AGACGCAAGCAGTCTGTACAATACCGGGGCCCAACCCCGGACCTGCAGACTGGACTGTGTCTCTTGGATAGTTCAGGGGC
AGGCGGAATTCCTGGTGTAGCGGTGGAATGCGTAGAGATCAGGAAGAACACCGATGGCGAAGGCAGCCTGCTGGGGACTC
ATCGACGCTGAGGCTCGAAAGTGCGGGTAGCAAACAGGATTAGATACCCCTGTAGTCC
>t0000181_III-15;size=114;
CCTACGGGCGGCAGCAGTAGGGAATATTGCACAATGGGGGGAACCCTGATGCAGCAACGCCACGTGTGGGAAGAAGCATT
TCGGTGTGTAAACCACTGTCGTGAGGGAATAATGCTTGGTCTCGGCCAAGTTGAATGTACCTCGAAAGGAAGCACCGGCA
AACTTCGTGCCAGCAGCCGCGGTAATACGAGGGGTGCAAGCGTTGTTCGGAATCACTGGGCGTAAAGGGAGCGTAGGCGG
AGACGCAAGCAGTCTGTACAATACCGGGGCCCAACCCCGGACCTGCAGACTGGACTGTGTCTCTTGGATAGTTCAGGGGC
AGGCGGAATTCCTGGTGTAGCGGTGGAATGCGTAGAGATCAGGAAGAACACCGATGGCGAAGGCAGCCTGCTGGGGACTC
ATCGACGCTGAGGCTCGAAAGTGCGGGTAGCAAACAGGATTAGATACCCCGGTAGTCC
>t0001565_III-15;size=113;
CCTACGGGGGGCAGCAGTAGGGAATATTGCACAATGGGGGGAACCCTGATGCAGCAACGCCACGTGTGGGAAGAAGCATT
TCGGTGTGTAAACCACTGTCGTGAGGGAATAATGCTTGGTCTCGGCCAAGTTGAATGTACCTCGAAAGGAAGCACCGGCA
AACTTCGTGCCAGCAGCCGCGGTAATACGAGGGGTGCAAGCGTTGTTCGGAATCACTGGGCGTAAAGGGAGCGTAGGCGG
AGACGCAAGCAGTCTGTACAATACCGGGGCCCAACCCCGGACCTGCAGACTGGACTGTGTCTCTTGGATAGTTCAGGGGC
AGGCGGAATTCCTGGTGTAGCGGTGGAATGCGTAGAGATCAGGAAGAACACCGATGGCGAAGGCAGCCTGCTGGGGACTC
ATCGACGCTGAGGCTCGAAAGTGCGGGTAGCAAACAGGATTAGATACCCCGGTAGTCC
>t0001712_III-15;size=113;
CCTACGGGGGGCTGCAGTAGGGAATATTGCACAATGGGGGGAACCCTGATGCAGCAACGCCACGTGTGGGAAGAAGCATT
TCGGTGTGTAAACCACTGTCGTGAGGGAATAATGCTTGGTCTCGGCCAAGTTGAATGTACCTCGAAAGGAAGCACCGGCA
AACTTCGTGCCAGCAGCCGCGGTAATACGAGGGGTGCAAGCGTTGTTCGGAATCACTGGGCGTAAAGGGAGCGTAGGCGG
AGACGCAAGCAGTCTGTACAATACCGGGGCCCAACCCCGGACCTGCAGACTGGACTGTGTCTCTTGGATAGTTCAGGGGC
AGGCGGAATTCCTGGTGTAGCGGTGGAATGCGTAGAGATCAGGAAGAACACCGATGGCGAAGGCAGCCTGCTGGGGACTC
ATCGACGCTGAGGCTCGAAAGTGCGGGTAGCAAACAGGATTAGATACCCTGGTAGTCC
>t0000294_III-15;size=113;
CCTACGGGTGGCTGCAGTAGGGAATATTGCACAATGGGGGGAACCCTGATGCAGCAACGCCACGTGTGGGAAGAAGCATT
TCGGTGTGTAAACCACTGTCGTGAGGGAATAATGCTTGGTCTCGGCCAAGTTGAATGTACCTCGAAAGGAAGCACCGGCA
AACTTCGTGCCAGCAGCCGCGGTAATACGAGGGGTGCAAGCGTTGTTCGGAATCACTGGGCGTAAAGGGAGCGTAGGCGG
AGACGCAAGCAGTCTGTACAATACCGGGGCCCAACCCCGGACCTGCAGACTGGACTGTGTCTCTTGGATAGTTCAGGGGC
AGGCGGAATTCCTGGTGTAGCGGTGGAATGCGTAGAGATCAGGAAGAACACCGATGGCGAAGGCAGCCTGCTGGGGACTC
ATCGACGCTGAGGCTCGAAAGTGCGGGTAGCAAACAGGATTAGATACCCCGGTAGTCC
>t0000408_III-15;size=113;
CCTACGGGTGGCTGCAGTAGGGAATATTGCACAATGGGGGGAACCCTGATGCAGCAACGCCACGTGTGGGAAGAAGCATT
TCGGTGTGTAAACCACTGTCGTGAGGGAATAATGCTTGGTCTCGGCCAAGTTGAATGTACCTCGAAAGGAAGCACCGGCA
AACTTCGTGCCAGCAGCCGCGGTAATACGAGGGGTGCAAGCGTTGTTCGGAATCACTGGGCGTAAAGGGAGCGTAGGCGG
AGACGCAAGCAGTCTGTACAATACCGGGGCCCAACCCCGGACCTGCAGACTGGACTGTGTCTCTTGGATAGTTCAGGGGC
AGGCGGAATTCCTGGTGTAGCGGTGGAATGCGTAGAGATCAGGAAGAACACCGATGGCGAAGGCAGCCTGCTGGGGACTC
ATCGACGCTGAGGCTCGAAAGTGCGGGTAGCAAACAGGATTAGATACCCCTGTAGTCC
>t0000314_III-15;size=107;
CCTACGGGGGGCTGCAGTAGGGAATATTGCACAATGGGGGGAACCCTGATGCAGCAACGCCACGTGTGGGAAGAAGCATT
TCGGTGTGTAAACCACTGTCGTGAGGGAATAATGCTTGGTCTCGGCCAAGTTGAATGTACCTCGAAAGGAAGCACCGGCA
AACTTCGTGCCAGCAGCCGCGGTAATACGAGGGGTGCAAGCGTTGTTCGGAATCACTGGGCGTAAAGGGAGCGTAGGCGG
AGACGCAAGCAGTCTGTACAATACCGGGGCCCAACCCCGGACCTGCAGACTGGACTGTGTCTCTTGGATAGTTCAGGGGC
AGGCGGAATTCCTGGTGTAGCGGTGGAATGCGTAGAGATCAGGAAGAACACCGATGGCGAAGGCAGCCTGCTGGGGACTC
ATCGACGCTGAGGCTCGAAAGTGCGGGTAGCAAACAGGATTAGATACCCTTGTAGTCC
>t0007306_III-15;size=104;
CCTACGGGGGGCTGCAGTAGGGAATATTGCACAATGGGGGGAACCCTGATGCAGCAACGCCACGTGTGGGAAGAAGCATT
TCGGTGTGTAAACCACTGTCGTGAGGGAATAATGCTTGGTCTCGGCCAAGTTGAATGTACCTCGAAAGGAAGCACCGGCA
AACTTCGTGCCAGCAGCCGCGGTAATACGAGGGGTGCAAGCGTTGTTCGGAATCACTGGGCGTAAAGGGAGCGTAGGCGG
AGACGCAAGCAGTCTGTACAATACCGGGGCCCAACCCCGGACCTGCAGACTGGACTGTGTCTCTTGGATAGTTCAGGGGC
AGGCGGAATTCCTGGTGTAGCGGTGGAATGCGTAGAGATCAGGAAGAACACCGATGGCGAAGGCAGCCTGCTGGGGACTC
ATCGACGCTGAGGCTCGAAAGTGCGGGTAGCAAACAGGATTAGATACCCCTGTAGTCC
>t0000001_III-15;size=104;
CCTACGGGCGGCTGCAGTAGGGAATATTGCACAATGGGGGGAACCCTGATGCAGCAACGCCACGTGTGGGAAGAAGCATT
TCGGTGTGTAAACCACTGTCGTGAGGGAATAATGCTTGGTCTCGGCCAAGTTGAATGTACCTCGAAAGGAAGCACCGGCA
AACTTCGTGCCAGCAGCCGCGGTAATACGAGGGGTGCAAGCGTTGTTCGGAATCACTGGGCGTAAAGGGAGCGTAGGCGG
AGACGCAAGCAGTCTGTACAATACCGGGGCCCAACCCCGGACCTGCAGACTGGACTGTGTCTCTTGGATAGTTCAGGGGC
AGGCGGAATTCCTGGTGTAGCGGTGGAATGCGTAGAGATCAGGAAGAACACCGATGGCGAAGGCAGCCTGCTGGGGACTC
ATCGACGCTGAGGCTCGAAAGTGCGGGTAGCAAACAGGATTAGATACCCGTGTAGTCC
>t0000344_III-15;size=103;
CCTACGGGGGGCAGCAGTAGGGAATATTGCACAATGGGGGGAACCCTGATGCAGCAACGCCACGTGTGGGAAGAAGCATT
TCGGTGTGTAAACCACTGTCGTGAGGGAATAATGCTTGGTCTCGGCCAAGTTGAATGTACCTCGAAAGGAAGCACCGGCA
AACTTCGTGCCAGCAGCCGCGGTAATACGAGGGGTGCAAGCGTTGTTCGGAATCACTGGGCGTAAAGGGAGCGTAGGCGG
AGACGCAAGCAGTCTGTACAATACCGGGGCCCAACCCCGGACCTGCAGACTGGACTGTGTCTCTTGGATAGTTCAGGGGC
AGGCGGAATTCCTGGTGTAGCGGTGGAATGCGTAGAGATCAGGAAGAACACCGATGGCGAAGGCAGCCTGCTGGGGACTC
ATCGACGCTGAGGCTCGAAAGTGCGGGTAGCAAACAGGATTAGATACCCGTGTAGTCC
>t0000678_III-15;size=102;
CCTACGGGGGGCTGCAGTAGGGAATATTGCACAATGGGGGGAACCCTGATGCAGCAACGCCACGTGTGGGAAGAAGCATT
TCGGTGTGTAAACCACTGTCGTGAGGGAATAATGCTTGGTCTCGGCCAAGTTGAATGTACCTCGAAAGGAAGCACCGGCA
AACTTCGTGCCAGCAGCCGCGGTAATACGAGGGGTGCAAGCGTTGTTCGGAATCACTGGGCGTAAAGGGAGCGTAGGCGG
AGACGCAAGCAGTCTGTACAATACCGGGGCCCAACCCCGGACCTGCAGACTGGACTGTGTCTCTTGGATAGTTCAGGGGC
AGGCGGAATTCCTGGTGTAGCGGTGGAATGCGTAGAGATCAGGAAGAACACCGATGGCGAAGGCAGCCTGCTGGGGACTC
ATCGACGCTGAGGCTCGAAAGTGCGGGTAGCAAACAGGATTAGATACCCGAGTAGTCC
>t0001871_III-15;size=101;
CCTACGGGTGGCTGCAGTAGGGAATATTGCACAATGGGGGGAACCCTGATGCAGCAACGCCACGTGTGGGAAGAAGCATT
TCGGTGTGTAAACCACTGTCGTGAGGGAATAATGCTTGGTCTCGGCCAAGTTGAATGTACCTCGAAAGGAAGCACCGGCA
AACTTCGTGCCAGCAGCCGCGGTAATACGAGGGGTGCAAGCGTTGTTCGGAATCACTGGGCGTAAAGGGAGCGTAGGCGG
AGACGCAAGCAGTCTGTACAATACCGGGGCCCAACCCCGGACCTGCAGACTGGACTGTGTCTCTTGGATAGTTCAGGGGC
AGGCGGAATTCCTGGTGTAGCGGTGGAATGCGTAGAGATCAGGAAGAACACCGATGGCGAAGGCAGCCTGCTGGGGACTC
ATCGACGCTGAGGCTCGAAAGTGCGGGTAGCAAACAGGATTAGATACCCGTGTAGTCC
>t0000354_III-15;size=101;
CCTACGGGCGGCAGCAGTAGGGAATATTGCACAATGGGGGGAACCCTGATGCAGCAACGCCACGTGTGGGAAGAAGCATT
TCGGTGTGTAAACCACTGTCGTGAGGGAATAATGCTTGGTCTCGGCCAAGTTGAATGTACCTCGAAAGGAAGCACCGGCA
AACTTCGTGCCAGCAGCCGCGGTAATACGAGGGGTGCAAGCGTTGTTCGGAATCACTGGGCGTAAAGGGAGCGTAGGCGG
AGACGCAAGCAGTCTGTACAATACCGGGGCCCAACCCCGGACCTGCAGACTGGACTGTGTCTCTTGGATAGTTCAGGGGC
AGGCGGAATTCCTGGTGTAGCGGTGGAATGCGTAGAGATCAGGAAGAACACCGATGGCGAAGGCAGCCTGCTGGGGACTC
ATCGACGCTGAGGCTCGAAAGTGCGGGTAGCAAACAGGATTAGATACCCGTGTAGTCC
>t0000939_III-15;size=99;
CCTACGGGGGGCAGCAGTAGGGAATATTGCACAATGGGGGGAACCCTGATGCAGCAACGCCACGTGTGGGAAGAAGCATT
TCGGTGTGTAAACCACTGTCGTGAGGGAATAATGCTTGGTCTCGGCCAAGTTGAATGTACCTCGAAAGGAAGCACCGGCA
AACTTCGTGCCAGCAGCCGCGGTAATACGAGGGGTGCAAGCGTTGTTCGGAATCACTGGGCGTAAAGGGAGCGTAGGCGG
AGACGCAAGCAGTCTGTACAATACCGGGGCCCAACCCCGGACCTGCAGACTGGACTGTGTCTCTTGGATAGTTCAGGGGC
AGGCGGAATTCCTGGTGTAGCGGTGGAATGCGTAGAGATCAGGAAGAACACCGATGGCGAAGGCAGCCTGCTGGGGACTC
ATCGACGCTGAGGCTCGAAAGTGCGGGTAGCAAACAGGATTAGATACCCGGGTAGTCC
>t0001544_III-15;size=98;
CCTACGGGCGGCAGCAGTAGGGAATATTGCACAATGGGGGGAACCCTGATGCAGCAACGCCACGTGTGGGAAGAAGCATT
TCGGTGTGTAAACCACTGTCGTGAGGGAATAATGCTTGGTCTCGGCCAAGTTGAATGTACCTCGAAAGGAAGCACCGGCA
AACTTCGTGCCAGCAGCCGCGGTAATACGAGGGGTGCAAGCGTTGTTCGGAATCACTGGGCGTAAAGGGAGCGTAGGCGG
AGACGCAAGCAGTCTGTACAATACCGGGGCCCAACCCCGGACCTGCAGACTGGACTGTGTCTCTTGGATAGTTCAGGGGC
AGGCGGAATTCCTGGTGTAGCGGTGGAATGCGTAGAGATCAGGAAGAACACCGATGGCGAAGGCAGCCTGCTGGGGACTC
ATCGACGCTGAGGCTCGAAAGTGCGGGTAGCAAACAGGATTAGATACCCGGGTAGTCC
>t0000345_III-15;size=95;
CCTACGGGTGGCTGCAGTAGGGAATATTGCACAATGGGGGGAACCCTGATGCAGCAACGCCACGTGTGGGAAGAAGCATT
TCGGTGTGTAAACCACTGTCGTGAGGGAATAATGCTTGGTCTCGGCCAAGTTGAATGTACCTCGAAAGGAAGCACCGGCA
AACTTCGTGCCAGCAGCCGCGGTAATACGAGGGGTGCAAGCGTTGTTCGGAATCACTGGGCGTAAAGGGAGCGTAGGCGG
AGACGCAAGCAGTCTGTACAATACCGGGGCCCAACCCCGGACCTGCAGACTGGACTGTGTCTCTTGGATAGTTCAGGGGC
AGGCGGAATTCCTGGTGTAGCGGTGGAATGCGTAGAGATCAGGAAGAACACCGATGGCGAAGGCAGCCTGCTGGGGACTC
ATCGACGCTGAGGCTCGAAAGTGCGGGTAGCAAACAGGATTAGATACCCGGGTAGTCC
>t0000324_III-15;size=94;
CCTACGGGTGGCAGCAGTAGGGAATATTGCACAATGGGGGGAACCCTGATGCAGCAACGCCACGTGTGGGAAGAAGCATT
TCGGTGTGTAAACCACTGTCGTGAGGGAATAATGCTTGGTCTCGGCCAAGTTGAATGTACCTCGAAAGGAAGCACCGGCA
AACTTCGTGCCAGCAGCCGCGGTAATACGAGGGGTGCAAGCGTTGTTCGGAATCACTGGGCGTAAAGGGAGCGTAGGCGG
AGACGCAAGCAGTCTGTACAATACCGGGGCCCAACCCCGGACCTGCAGACTGGACTGTGTCTCTTGGATAGTTCAGGGGC
AGGCGGAATTCCTGGTGTAGCGGTGGAATGCGTAGAGATCAGGAAGAACACCGATGGCGAAGGCAGCCTGCTGGGGACTC
ATCGACGCTGAGGCTCGAAAGTGCGGGTAGCAAACAGGATTAGATACCCCAGTAGTCC
>t0001582_III-15;size=86;
CCTACGGGCGGCTGCAGTAGGGAATATTGCACAATGGGGGGAACCCTGATGCAGCAACGCCACGTGTGGGAAGAAGCATT
TCGGTGTGTAAACCACTGTCGTGAGGGAATAATGCTTGGTCTCGGCCAAGTTGAATGTACCTCGAAAGGAAGCACCGGCA
AACTTCGTGCCAGCAGCCGCGGTAATACGAGGGGTGCAAGCGTTGTTCGGAATCACTGGGCGTAAAGGGAGCGTAGGCGG
AGACGCAAGCAGTCTGTACAATACCGGGGCCCAACCCCGGACCTGCAGACTGGACTGTGTCTCTTGGATAGTTCAGGGGC
AGGCGGAATTCCTGGTGTAGCGGTGGAATGCGTAGAGATCAGGAAGAACACCGATGGCGAAGGCAGCCTGCTGGGGACTC
ATCGACGCTGAGGCTCGAAAGTGCGGGTAGCAAACAGGATTAGATACCCGGGTAGTCC
>t0000271_III-15;size=85;
CCTACGGGTGGCAGCAGTAGGGAATATTGCACAATGGGGGGAACCCTGATGCAGCAACGCCACGTGTGGGAAGAAGCATT
TCGGTGTGTAAACCACTGTCGTGAGGGAATAATGCTTGGTCTCGGCCAAGTTGAATGTACCTCGAAAGGAAGCACCGGCA
AACTTCGTGCCAGCAGCCGCGGTAATACGAGGGGTGCAAGCGTTGTTCGGAATCACTGGGCGTAAAGGGAGCGTAGGCGG
AGACGCAAGCAGTCTGTACAATACCGGGGCCCAACCCCGGACCTGCAGACTGGACTGTGTCTCTTGGATAGTTCAGGGGC
AGGCGGAATTCCTGGTGTAGCGGTGGAATGCGTAGAGATCAGGAAGAACACCGATGGCGAAGGCAGCCTGCTGGGGACTC
ATCGACGCTGAGGCTCGAAAGTGCGGGTAGCAAACAGGATTAGATACCCTTGTAGTCC
>t0003846_III-15;size=85;
CCTACGGGGGGCTGCAGTAGGGAATATTGCACAATGGGGGGAACCCTGATGCAGCAACGCCACGTGTGGGAAGAAGCATT
TCGGTGTGTAAACCACTGTCGTGAGGGAATAATGCTTGGTCTCGGCCAAGTTGAATGTACCTCGAAAGGAAGCACCGGCA
AACTTCGTGCCAGCAGCCGCGGTAATACGAGGGGTGCAAGCGTTGTTCGGAATCACTGGGCGTAAAGGGAGCGTAGGCGG
AGACGCAAGCAGTCTGTACAATACCGGGGCCCAACCCCGGACCTGCAGACTGGACTGTGTCTCTTGGATAGTTCAGGGGC
AGGCGGAATTCCTGGTGTAGCGGTGGAATGCGTAGAGATCAGGAAGAACACCGATGGCGAAGGCAGCCTGCTGGGGACTC
ATCGACGCTGAGGCTCGAAAGTGCGGGTAGCAAACAGGATTAGATACCCGGGTAGTCC
>t0001199_III-15;size=73;
CCTACGGGGGGCTGCAGTAGGGAATATTGCACAATGGGGGGAACCCTGATGCAGCAACGCCACGTGTGGGAAGAAGCATT
TCGGTGTGTAAACCACTGTCGTGAGGGAATAATGCTTGGTCTCGGCCAAGTTGAATGTACCTCGAAAGGAAGCACCGGCA
AACTTCGTGCCAGCAGCCGCGGTAATACGAGGGGTGCAAGCGTTGTTCGGAATCACTGGGCGTAAAGGGAGCGTAGGCGG
AGACGCAAGCAGTCTGTACAATACCGGGGCCCAACCCCGGACCTGCAGACTGGACTGTGTCTCTTGGATAGTTCAGGGGC
AGGCGGAATTCCTGGTGTAGCGGTGGAATGCGTAGAGATCAGGAAGAACACCGATGGCGAAGGCAGCCTGCTGGGGACTC
ATCGACGCTGAGGCTCGAAAGTGCGGGTAGCAAACAGGATTAGATACCCCGGTAGTCC
>t0005875_III-15;size=72;
CCTACGGGGGGCTGCAGTAGGGAATATTGCACAATGGGGGGAACCCTGATGCAGCAACGCCACGTGTGGGAAGAAGCATT
TCGGTGTGTAAACCACTGTCGTGAGGGAATAATGCTTGGTCTCGGCCAAGTTGAATGTACCTCGAAAGGAAGCACCGGCA
AACTTCGTGCCAGCAGCCGCGGTAATACGAGGGGTGCAAGCGTTGTTCGGAATCACTGGGCGTAAAGGGAGCGTAGGCGG
AGACGCAAGCAGTCTGTACAATACCGGGGCCCAACCCCGGACCTGCAGACTGGACTGTGTCTCTTGGATAGTTCAGGGGC
AGGCGGAATTCCTGGTGTAGCGGTGGAATGCGTAGAGATCAGGAAGAACACCGATGGCGAAGGCAGCCTGCTGGGGACTC
ATCGACGCTGAGGCTCGAAAGTGCGGGTAGCAAACAGGATTAGATACCCGTGTAGTCC
>t0000958_III-15;size=72;
CCTACGGGTGGCAGCAGTAGGGAATATTGCACAATGGGGGGAACCCTGATGCAGCAACGCCACGTGTGGGAAGAAGCATT
TCGGTGTGTAAACCACTGTCGTGAGGGAATAATGCTTGGTCTCGGCCAAGTTGAATGTACCTCGAAAGGAAGCACCGGCA
AACTTCGTGCCAGCAGCCGCGGTAATACGAGGGGTGCAAGCGTTGTTCGGAATCACTGGGCGTAAAGGGAGCGTAGGCGG
AGACGCAAGCAGTCTGTACAATACCGGGGCCCAACCCCGGACCTGCAGACTGGACTGTGTCTCTTGGATAGTTCAGGGGC
AGGCGGAATTCCTGGTGTAGCGGTGGAATGCGTAGAGATCAGGAAGAACACCGATGGCGAAGGCAGCCTGCTGGGGACTC
ATCGACGCTGAGGCTCGAAAGTGCGGGTAGCAAACAGGATTAGATACCCGAGTAGTCC
>t0006033_III-15;size=70;
CCTACGGGTGGCAGCAGTAGGGAATATTGCACAATGGGGGGAACCCTGATGCAGCAACGCCACGTGTGGGAAGAAGCATT
TCGGTGTGTAAACCACTGTCGTGAGGGAATAATGCTTGGTCTCGGCCAAGTTGAATGTACCTCGAAAGGAAGCACCGGCA
AACTTCGTGCCAGCAGCCGCGGTAATACGAGGGGTGCAAGCGTTGTTCGGAATCACTGGGCGTAAAGGGAGCGTAGGCGG
AGACGCAAGCAGTCTGTACAATACCGGGGCCCAACCCCGGACCTGCAGACTGGACTGTGTCTCTTGGATAGTTCAGGGGC
AGGCGGAATTCCTGGTGTAGCGGTGGAATGCGTAGAGATCAGGAAGAACACCGATGGCGAAGGCAGCCTGCTGGGGACTC
ATCGACGCTGAGGCTCGAAAGTGCGGGTAGCAAACAGGATTAGATACCCCGGTAGTCC
>t0000330_III-15;size=56;
CCTACGGGTGGCAGCAGTAGGGAATATTGCACAATGGGGGGAACCCTGATGCAGCAACGCCACGTGTGGGAAGAAGCATT
TCGGTGTGTAAACCACTGTCGTGAGGGAATAATGCTTGGTCTCGGCCAAGTTGAATGTACCTCGAAAGGAAGCACCGGCA
AACTTCGTGCCAGCAGCCGCGGTAATACGAGGGGTGCAAGCGTTGTTCGGAATCACTGGGCGTAAAGGGAGCGTAGGCGG
AGACGCAAGCAGTCTGTACAATACCGGGGCCCAACCCCGGACCTGCAGACTGGACTGTGTCTCTTGGATAGTTCAGGGGC
AGGCGGAATTCCTGGTGTAGCGGTGGAATGCGTAGAGATCAGGAAGAACACCGATGGCGAAGGCAGCCTGCTGGGGACTC
ATCGACGCTGAGGCTCGAAAGTGCGGGTAGCAAACAGGATTAGATACCCGTGTAGTCC
>t0001526_III-15;size=54;
CCTACGGGTGGCAGCAGTAGGGAATATTGCACAATGGGGGGAACCCTGATGCAGCAACGCCACGTGTGGGAAGAAGCATT
TCGGTGTGTAAACCACTGTCGTGAGGGAATAATGCTTGGTCTCGGCCAAGTTGAATGTACCTCGAAAGGAAGCACCGGCA
AACTTCGTGCCAGCAGCCGCGGTAATACGAGGGGTGCAAGCGTTGTTCGGAATCACTGGGCGTAAAGGGAGCGTAGGCGG
AGACGCAAGCAGTCTGTACAATACCGGGGCCCAACCCCGGACCTGCAGACTGGACTGTGTCTCTTGGATAGTTCAGGGGC
AGGCGGAATTCCTGGTGTAGCGGTGGAATGCGTAGAGATCAGGAAGAACACCGATGGCGAAGGCAGCCTGCTGGGGACTC
ATCGACGCTGAGGCTCGAAAGTGCGGGTAGCAAACAGGATTAGATACCCTGGTAGTCC
>t0002433_III-15;size=50;
CCTACGGGTGGCAGCAGTAGGGAATATTGCACAATGGGGGGAACCCTGATGCAGCAACGCCACGTGTGGGAAGAAGCATT
TCGGTGTGTAAACCACTGTCGTGAGGGAATAATGCTTGGTCTCGGCCAAGTTGAATGTACCTCGAAAGGAAGCACCGGCA
AACTTCGTGCCAGCAGCCGCGGTAATACGAGGGGTGCAAGCGTTGTTCGGAATCACTGGGCGTAAAGGGAGCGTAGGCGG
AGACGCAAGCAGTCTGTACAATACCGGGGCCCAACCCCGGACCTGCAGACTGGACTGTGTCTCTTGGATAGTTCAGGGGC
AGGCGGAATTCCTGGTGTAGCGGTGGAATGCGTAGAGATCAGGAAGAACACCGATGGCGAAGGCAGCCTGCTGGGGACTC
ATCGACGCTGAGGCTCGAAAGTGCGGGTAGCAAACAGGATTAGATACCCGGGTAGTCC
>t0000654_III-15;size=39;
CCTACGGGTGGCAGCAGTAGGGAATATTGCACAATGGGGGGAACCCTGATGCAGCAACGCCACGTGTGGGAAGAAGCATT
TCGGTGTGTAAACCACTGTCGTGAGGGAATAATGCTTGGTCTCGGCCAAGTTGAATGTACCTCGAAAGGAAGCACCGGCA
AACTTCGTGCCAGCAGCCGCGGTAATACGAGGGGTGCAAGCGTTGTTCGGAATCACTGGGCGTAAAGGGAGCGTAGGCGG
AGACGCAAGCAGTCTGTACAATACCGGGGCCCAACCCCGGACCTGCAGACTGGACTGTGTCTCTTGGATAGTTCAGGGGC
AGGCGGAATTCCTGGTGTAGCGGTGGAATGCGTAGAGATCAGGAAGAACACCGATGGCGAAGGCAGCCTGCTGGGGACTC
ATCGACGCTGAGGCTCGAAAGTGCGGGTAGCAAACAGGATTAGATACCCCTGTAGTCC
>t0000849_III-15;size=29;
CCTACGGGAGGCTGCAGCTAAGAATATTCCGCAATGGACGAAAGTCTGACGGAGCGACGCCGCGTGGATGATGAAGGCCG
GAAGGTTGTAAAATCCTTTTATAACTGAGGAATAAGTATTATCAGAGAAAGGTAGTATGGTGACTGTAGGTTATGAATAA
GCAACGGCTAATTACGTGCCAGCAGCCGCGGTAACACGTAAGTTGCGAGCGTTGTTCGGAATTATTGGGCGTAAAGGGCA
TGTAGGCGGTTTTGCAAGCTTGGTGTGAAATCCCGGAGCTCAACTCCGGAATTGCGTTGAGAACTGCATAACTAGAGTCA
CTGAGGGGCAATCAGAATTCCAGGTGTAGGGGTGAAATCTGTAGATATCTGGAAGAATACCAATGGCGAAGGCAGGTTAC
CAGCAGATGACTGACGCTGAGGTGCGAAGGTGCGGGGAGCAAACAGGATTAGATACCCTTGTAGTCC
>t0001509_III-15;size=27;
CCTACGGGAGGCTGCAGTAGGGAATCTTCGGCAATGGGGGCAACCCTGACCGAGCAACGCCGCGTGAGTGAAGAAGGTTT
TCGGATCGTAAAGCTCTGTTGTAAGAGAAGAACGTGTGTGAGAGTGGAAAGTTCACACAGTGACGGTAACTTACCAGAAA
GGGACGGCTAACTACGTGCCAGCAGCCGCGGTAATACGTAGGTCCCGAGCGTTGTCCGGATTTATTGGGCGTAAAGCGAG
CGCAGGCGGTTTAATAAGTCTGAAGTTAAAGGCAGTGGCTTAACCATTGTTCGCTTTGGAAACTGTTAGACTTGAGTGCA
GAAGGGGAGAGTGGAATTCCATGTGTAGCGGTGAAATGCGTAGATATATGGAGGAACACCGGTGGCGAAAGCGGCTCTCT
GGTCTGTAACTGACGCTGAGGCTCGAAAGCGTGGGGAGCAAACAGGATTAGATACCCTAGTAGTCC
>t0001872_III-15;size=25;
CCTACGGGAGGCTGCAGCTAAGAATATTCCGCAATGGACGAAAGTCTGACGGAGCGACGCCGCGTGGATGATGAAGGCCG
GAAGGTTGTAAAATCCTTTTATAACTGAGGAATAAGTATTATCAGAGAAAGGTAGTATGGTGACTGTAGGTTATGAATAA
GCAACGGCTAATTACGTGCCAGCAGCCGCGGTAACACGTAAGTTGCGAGCGTTGTTCGGAATTATTGGGCGTAAAGGGCA
TGTAGGCGGTTTTGCAAGCTTGGTGTGAAATCCCGGAGCTCAACTCCGGAATTGCGTTGAGAACTGCATAACTAGAGTCA
CTGAGGGGCAATCAGAATTCCAGGTGTAGGGGTGAAATCTGTAGATATCTGGAAGAATACCAATGGCGAAGGCAGGTTAC
CAGCAGATGACTGACGCTGAGGTGCGAAGGTGCGGGGAGCAAACAGGATTAGATACCCTAGTAGTCC
>t0002141_III-15;size=25;
CCTACGGGAGGCTGCAGTGAGGAATATTGGTCAATGGACGGAAGTCTGAACCAGCCATCTCGCGTGCAGGATTACAGCCC
TATGGGTTTTAAACTGCTTTTATAAGGGGATAAAGTTAGATATGTATATCTATTTGCAGGTACCTTATGAATAAGGATCG
GCTAACTCCGTGCCAGCAGCCGCGGTAATACGGAGGATCCGAGCGTTATCCGGATTTATTGGGTTTAAAGGGTGCGCAGG
CGGCTTATTAAGTCAGCGGTGAAATGTAAGGGCTCAACCCTGGCACTGCCGTTGAAACTGGTAAGCTTGAGTACGGTTGA
AGTTATCGGAATGTGACGTGTAGCGGTGAAATGCATAGATATGTCACAGAACACCAATTGCGAAGGCAGATGACTAAACC
GCAACTGACGCTCATGCACGAAAGCGTGGGGATCGAACAGGATTAGATACCCTAGTAGTCC
>t0001160_III-15;size=24;
CCTACGGGAGGCAGCAGTAGGGAATCTTCGGCAATGGGGGCAACCCTGACCGAGCAACGCCGCGTGAGTGAAGAAGGTTT
TCGGATCGTAAAGCTCTGTTGTAAGAGAAGAACGTGTGTGAGAGTGGAAAGTTCACACAGTGACGGTAACTTACCAGAAA
GGGACGGCTAACTACGTGCCAGCAGCCGCGGTAATACGTAGGTCCCGAGCGTTGTCCGGATTTATTGGGCGTAAAGCGAG
CGCAGGCGGTTTAATAAGTCTGAAGTTAAAGGCAGTGGCTTAACCATTGTTCGCTTTGGAAACTGTTAGACTTGAGTGCA
GAAGGGGAGAGTGGAATTCCATGTGTAGCGGTGAAATGCGTAGATATATGGAGGAACACCGGTGGCGAAAGCGGCTCTCT
GGTCTGTAACTGACGCTGAGGCTCGAAAGCGTGGGGAGCAAACAGGATTAGATACCCCAGTAGTCC
>t0004294_III-15;size=24;
CCTACGGGTGGCTGCAGTAGGGAATCTTCGGCAATGGGGGCAACCCTGACCGAGCAACGCCGCGTGAGTGAAGAAGGTTT
TCGGATCGTAAAGCTCTGTTGTAAGAGAAGAACGTGTGTGAGAGTGGAAAGTTCACACAGTGACGGTAACTTACCAGAAA
GGGACGGCTAACTACGTGCCAGCAGCCGCGGTAATACGTAGGTCCCGAGCGTTGTCCGGATTTATTGGGCGTAAAGCGAG
CGCAGGCGGTTTAATAAGTCTGAAGTTAAAGGCAGTGGCTTAACCATTGTTCGCTTTGGAAACTGTTAGACTTGAGTGCA
GAAGGGGAGAGTGGAATTCCATGTGTAGCGGTGAAATGCGTAGATATATGGAGGAACACCGGTGGCGAAAGCGGCTCTCT
GGTCTGTAACTGACGCTGAGGCTCGAAAGCGTGGGGAGCAAACAGGATTAGATACCCTAGTAGTCC
>t0005301_III-15;size=24;
CCTACGGGAGGCTGCAGTAGGGAATCTTCGGCAATGGGGGCAACCCTGACCGAGCAACGCCGCGTGAGTGAAGAAGGTTT
TCGGATCGTAAAGCTCTGTTGTAAGAGAAGAACGTGTGTGAGAGTGGAAAGTTCACACAGTGACGGTAACTTACCAGAAA
GGGACGGCTAACTACGTGCCAGCAGCCGCGGTAATACGTAGGTCCCGAGCGTTGTCCGGATTTATTGGGCGTAAAGCGAG
CGCAGGCGGTTTAATAAGTCTGAAGTTAAAGGCAGTGGCTTAACCATTGTTCGCTTTGGAAACTGTTAGACTTGAGTGCA
GAAGGGGAGAGTGGAATTCCATGTGTAGCGGTGAAATGCGTAGATATATGGAGGAACACCGGTGGCGAAAGCGGCTCTCT
GGTCTGTAACTGACGCTGAGGCTCGAAAGCGTGGGGAGCAAACAGGATTAGATACCCCAGTAGTCC
>t0001013_III-15;size=22;
CCTACGGGAGGCTGCAGCTAAGAATATTCCGCAATGGACGAAAGTCTGACGGAGCGACGCCGCGTGGATGATGAAGGCCG
GAAGGTTGTAAAATCCTTTTATAACTGAGGAATAAGTATTATCAGAGAAAGGTAGTATGGTGACTGTAGGTTATGAATAA
GCAACGGCTAATTACGTGCCAGCAGCCGCGGTAACACGTAAGTTGCGAGCGTTGTTCGGAATTATTGGGCGTAAAGGGCA
TGTAGGCGGTTTTGCAAGCTTGGTGTGAAATCCCGGAGCTCAACTCCGGAATTGCGTTGAGAACTGCATAACTAGAGTCA
CTGAGGGGCAATCAGAATTCCAGGTGTAGGGGTGAAATCTGTAGATATCTGGAAGAATACCAATGGCGAAGGCAGGTTAC
CAGCAGATGACTGACGCTGAGGTGCGAAGGTGCGGGGAGCAAACAGGATTAGATACCCCAGTAGTCC
>t0001002_III-15;size=22;
CCTACGGGTGGCTGCAGTGAGGAATATTGGTCAATGGACGGAAGTCTGAACCAGCCATCTCGCGTGCAGGATTACAGCCC
TATGGGTTTTAAACTGCTTTTATAAGGGGATAAAGTTAGATATGTATATCTATTTGCAGGTACCTTATGAATAAGGATCG
GCTAACTCCGTGCCAGCAGCCGCGGTAATACGGAGGATCCGAGCGTTATCCGGATTTATTGGGTTTAAAGGGTGCGCAGG
CGGCTTATTAAGTCAGCGGTGAAATGTAAGGGCTCAACCCTGGCACTGCCGTTGAAACTGGTAAGCTTGAGTACGGTTGA
AGTTATCGGAATGTGACGTGTAGCGGTGAAATGCATAGATATGTCACAGAACACCAATTGCGAAGGCAGATGACTAAACC
GCAACTGACGCTCATGCACGAAAGCGTGGGGATCGAACAGGATTAGATACCCCAGTAGTCC
>t0004599_III-15;size=22;
CCTACGGGAGGCTGCAGTGAGGAATATTGGTCAATGGGCGGAAGCCTGAACCAGCCATGTCGCGTGCAGGACTACGGCCC
TACGGGTCTTAAACTGCTTTTGATTGGGGATAAAGTGGGGGACGCGTCCCCTATTGCAGGTACCAATCGAATAAGGATCG
GCTAACTCCGTGCCAGCAGCCGCGGTAATACGGAGGATCCGAGCGTTATCCGGATTTATTGGGTTTAAAGGGTGCGTAGG
CGGGCTGTTAAGTCAGCGGTGAAACCCCCGGGCTCAACCCGGGGACTGCCATTGAAACTGGCGGCCTAGAGTACGTTGGG
AGTGCGCGGAATGTGTGGTGTAGCGGTGAAATGCATAGATATCACACAGAACACCGATCGCGAAGGCAGCGCACTACGCC
GCAACTGACGCTGAGGCACGAAGGCGCGGGGATCGAACAGGATTAGATACCCTAGTAGTCC
>t0001781_III-15;size=21;
CCTACGGGCGGCTGCAGCTAAGAATATTCCGCAATGGACGAAAGTCTGACGGAGCGACGCCGCGTGGATGATGAAGGCCG
GAAGGTTGTAAAATCCTTTTATAACTGAGGAATAAGTATTATCAGAGAAAGGTAGTATGGTGACTGTAGGTTATGAATAA
GCAACGGCTAATTACGTGCCAGCAGCCGCGGTAACACGTAAGTTGCGAGCGTTGTTCGGAATTATTGGGCGTAAAGGGCA
TGTAGGCGGTTTTGCAAGCTTGGTGTGAAATCCCGGAGCTCAACTCCGGAATTGCGTTGAGAACTGCATAACTAGAGTCA
CTGAGGGGCAATCAGAATTCCAGGTGTAGGGGTGAAATCTGTAGATATCTGGAAGAATACCAATGGCGAAGGCAGGTTAC
CAGCAGATGACTGACGCTGAGGTGCGAAGGTGCGGGGAGCAAACAGGATTAGATACCCTAGTAGTCC
>t0008185_III-15;size=21;
CCTACGGGAGGCTGCAGTGGGGAATATTGGACAATGGAGGAAACTCTGATCCAGCGACGCCGCGTGAGTGAAGAAGTATT
TCGGTATGTAAAGCTCTATCAGCAGGGAAGATAATGACGGTACCTGACTAAGAAGCCCCGGCTAACTACGTGCCAGCAGC
CGCGGTAATACGTAGGGGGCAAGCGTTATCCGGATTTACTGGGTGTAAAGGGAGCGTAGACGGCATGGCAAGTCTGATGT
GAAAACCCGGGGCTCAACCCCGGGACTGCATTGGAAACTGTCAGGCTAGAGTGCAGGAGAGGTAAGTGGAATTCCTAGTG
TAGCGGTGAAATGCGTAGATATTAGGAGGAACACCAGTGGCGAAGGCGGCTTACTGGACTGTAACTGACGTTGAGGCTCG
AAAGCGTGGGGAGCAAACAGGATTAGATACCCCAGTAGTCC
>t0000995_III-15;size=21;
CCTACGGGAGGCTGCAGTGAGGAATATTGGTCAATGGACGGAAGTCTGAACCAGCCATCTCGCGTGCAGGATTACAGCCC
TATGGGTTTTAAACTGCTTTTATAAGGGGATAAAGTTAGATATGTATATCTATTTGCAGGTACCTTATGAATAAGGATCG
GCTAACTCCGTGCCAGCAGCCGCGGTAATACGGAGGATCCGAGCGTTATCCGGATTTATTGGGTTTAAAGGGTGCGCAGG
CGGCTTATTAAGTCAGCGGTGAAATGTAAGGGCTCAACCCTGGCACTGCCGTTGAAACTGGTAAGCTTGAGTACGGTTGA
AGTTATCGGAATGTGACGTGTAGCGGTGAAATGCATAGATATGTCACAGAACACCAATTGCGAAGGCAGATGACTAAACC
GCAACTGACGCTCATGCACGAAAGCGTGGGGATCGAACAGGATTAGATACCCCTGTAGTCC
>t0004393_III-15;size=21;
CCTACGGGTGGCTGCAGCTAAGAATATTCCGCAATGGACGAAAGTCTGACGGAGCGACGCCGCGTGGATGATGAAGGCCG
GAAGGTTGTAAAATCCTTTTATAACTGAGGAATAAGTATTATCAGAGAAAGGTAGTATGGTGACTGTAGGTTATGAATAA
GCAACGGCTAATTACGTGCCAGCAGCCGCGGTAACACGTAAGTTGCGAGCGTTGTTCGGAATTATTGGGCGTAAAGGGCA
TGTAGGCGGTTTTGCAAGCTTGGTGTGAAATCCCGGAGCTCAACTCCGGAATTGCGTTGAGAACTGCATAACTAGAGTCA
CTGAGGGGCAATCAGAATTCCAGGTGTAGGGGTGAAATCTGTAGATATCTGGAAGAATACCAATGGCGAAGGCAGGTTAC
CAGCAGATGACTGACGCTGAGGTGCGAAGGTGCGGGGAGCAAACAGGATTAGATACCCCAGTAGTCC
>t0000563_III-15;size=21;
CCTACGGGTGGCTGCAGCTAAGAATATTCCGCAATGGACGAAAGTCTGACGGAGCGACGCCGCGTGGATGATGAAGGCCG
GAAGGTTGTAAAATCCTTTTATAACTGAGGAATAAGTATTATCAGAGAAAGGTAGTATGGTGACTGTAGGTTATGAATAA
GCAACGGCTAATTACGTGCCAGCAGCCGCGGTAACACGTAAGTTGCGAGCGTTGTTCGGAATTATTGGGCGTAAAGGGCA
TGTAGGCGGTTTTGCAAGCTTGGTGTGAAATCCCGGAGCTCAACTCCGGAATTGCGTTGAGAACTGCATAACTAGAGTCA
CTGAGGGGCAATCAGAATTCCAGGTGTAGGGGTGAAATCTGTAGATATCTGGAAGAATACCAATGGCGAAGGCAGGTTAC
CAGCAGATGACTGACGCTGAGGTGCGAAGGTGCGGGGAGCAAACAGGATTAGATACCCTAGTAGTCC
>t0008937_III-15;size=21;
CCTACGGGTGGCTGCAGTGGGGAATATTGGACAATGGAGGAAACTCTGATCCAGCGACGCCGCGTGAGTGAAGAAGTATT
TCGGTATGTAAAGCTCTATCAGCAGGGAAGATAATGACGGTACCTGACTAAGAAGCCCCGGCTAACTACGTGCCAGCAGC
CGCGGTAATACGTAGGGGGCAAGCGTTATCCGGATTTACTGGGTGTAAAGGGAGCGTAGACGGCATGGCAAGTCTGATGT
GAAAACCCGGGGCTCAACCCCGGGACTGCATTGGAAACTGTCAGGCTAGAGTGCAGGAGAGGTAAGTGGAATTCCTAGTG
TAGCGGTGAAATGCGTAGATATTAGGAGGAACACCAGTGGCGAAGGCGGCTTACTGGACTGTAACTGACGTTGAGGCTCG
AAAGCGTGGGGAGCAAACAGGATTAGATACCCTTGTAGTCC
>t0002341_III-15;size=21;
CCTACGGGCGGCTGCAGCTAAGAATATTCCGCAATGGACGAAAGTCTGACGGAGCGACGCCGCGTGGATGATGAAGGCCG
GAAGGTTGTAAAATCCTTTTATAACTGAGGAATAAGTATTATCAGAGAAAGGTAGTATGGTGACTGTAGGTTATGAATAA
GCAACGGCTAATTACGTGCCAGCAGCCGCGGTAACACGTAAGTTGCGAGCGTTGTTCGGAATTATTGGGCGTAAAGGGCA
TGTAGGCGGTTTTGCAAGCTTGGTGTGAAATCCCGGAGCTCAACTCCGGAATTGCGTTGAGAACTGCATAACTAGAGTCA
CTGAGGGGCAATCAGAATTCCAGGTGTAGGGGTGAAATCTGTAGATATCTGGAAGAATACCAATGGCGAAGGCAGGTTAC
CAGCAGATGACTGACGCTGAGGTGCGAAGGTGCGGGGAGCAAACAGGATTAGATACCCCAGTAGTCC
>t0005202_III-15;size=21;
CCTACGGGTGGCTGCAGTGAGGAATATTGGTCAATGGACGAGAGTCTGAACCAGCCAAGTAGCGTGCAGGATGACGGCCC
TATGGGTTGTAAACTGCTTTTAACCGGGAATAACGTCATGCTCGTGAGCGTGAGTGCATGTACCGGTTGAATAAGGATCG
GCTAACTCCGTGCCAGCAGCCGCGGTAATACGGAGGATCCGAGCGTTATCCGGATTTATTGGGTTTAAAGGGAGCGTAGG
CGGAAGGTCAAGTCAGCTGTGAAATGTAGTCGCTCAACGTCTGCACTGCAGTTGAAACTGGCCTCCTTGAGTGCGTAAGA
GGCAGGCGGAATTCGTCGTGTAGCGGTGAAATGCTTAGATATGACGAAGAACTCCGATTGCGAAGGCAGCTTGCTGGGCC
GCAACTGACGCTGAAGCTCGAAGGTGCGGGTATCGAACAGGATTAGATACCCTAGTAGTCC
>t0009473_III-15;size=21;
CCTACGGGAGGCTGCAGTGAGGAATATTGGTCAATGGACGGAAGTCTGAACCAGCCATCTCGCGTGCAGGATTACAGCCC
TATGGGTTTTAAACTGCTTTTATAAGGGGATAAAGTTAGATATGTATATCTATTTGCAGGTACCTTATGAATAAGGATCG
GCTAACTCCGTGCCAGCAGCCGCGGTAATACGGAGGATCCGAGCGTTATCCGGATTTATTGGGTTTAAAGGGTGCGCAGG
CGGCTTATTAAGTCAGCGGTGAAATGTAAGGGCTCAACCCTGGCACTGCCGTTGAAACTGGTAAGCTTGAGTACGGTTGA
AGTTATCGGAATGTGACGTGTAGCGGTGAAATGCATAGATATGTCACAGAACACCAATTGCGAAGGCAGATGACTAAACC
GCAACTGACGCTCATGCACGAAAGCGTGGGGATCGAACAGGATTAGATACCCCAGTAGTCC
>t0006759_III-15;size=20;
CCTACGGGAGGCAGCAGTAGGGAATCTTCGGCAATGGGGGCAACCCTGACCGAGCAACGCCGCGTGAGTGAAGAAGGTTT
TCGGATCGTAAAGCTCTGTTGTAAGAGAAGAACGTGTGTGAGAGTGGAAAGTTCACACAGTGACGGTAACTTACCAGAAA
GGGACGGCTAACTACGTGCCAGCAGCCGCGGTAATACGTAGGTCCCGAGCGTTGTCCGGATTTATTGGGCGTAAAGCGAG
CGCAGGCGGTTTAATAAGTCTGAAGTTAAAGGCAGTGGCTTAACCATTGTTCGCTTTGGAAACTGTTAGACTTGAGTGCA
GAAGGGGAGAGTGGAATTCCATGTGTAGCGGTGAAATGCGTAGATATATGGAGGAACACCGGTGGCGAAAGCGGCTCTCT
GGTCTGTAACTGACGCTGAGGCTCGAAAGCGTGGGGAGCAAACAGGATTAGATACCCTAGTAGTCC
>t0011089_III-15;size=20;
CCTACGGGAGGCTGCAGTGAGGAATATTGGTCAATGGACGGAAGTCTGAACCAGCCATCTCGCGTGCAGGATTACAGCCC
TATGGGTTTTAAACTGCTTTTATAAGGGGATAAAGTTAGATATGTATATCTATTTGCAGGTACCTTATGAATAAGGATCG
GCTAACTCCGTGCCAGCAGCCGCGGTAATACGGAGGATCCGAGCGTTATCCGGATTTATTGGGTTTAAAGGGTGCGCAGG
CGGCTTATTAAGTCAGCGGTGAAATGTAAGGGCTCAACCCTGGCACTGCCGTTGAAACTGGTAAGCTTGAGTACGGTTGA
AGTTATCGGAATGTGACGTGTAGCGGTGAAATGCATAGATATGTCACAGAACACCAATTGCGAAGGCAGATGACTAAACC
GCAACTGACGCTCATGCACGAAAGCGTGGGGATCGAACAGGATTAGATACCCTTGTAGTCC
>t0006338_III-15;size=19;
CCTACGGGAGGCTGCAGTGGGGAATATTGGACAATGGGGGAAACCCTGATCCAGCGACGCCGCGTGAGTGAAGAAGTATT
TCGGTATGTAAAGCTCTATCAGCAAGGAAGAAAATGACGGTACTTGACTAAGAAGCTCCGGCTAAATACGTGCCAGCAGC
CGCGGTAATACGTATGGAGCAAGCGTTATCCGGATTTACTGGGTGTAAAGGGAGCGTAGACGGCAAAGCAAGTCTGAAGT
GAAATGCCGGGGCTTAACCCCGGAACTGCTTTGGAAACTGTTTAGCTAGAGTGCAGGAGAGGTAAGCGGAATTCCTAGTG
TAGCGGTGAAATGCGTAGATATTAGGAGGAACACCAGTGGCGAAGGCGGCTTACTGGACTGTAACTGACGTTGAGGCTCG
AAAGCGTGGGGAGCAAACAGGATTAGATACCCTAGTAGTCC
>t0005144_III-15;size=19;
CCTACGGGCGGCTGCAGTGGGGAATATTGGACAATGGAGGAAACTCTGATCCAGCGACGCCGCGTGAGTGAAGAAGTATT
TCGGTATGTAAAGCTCTATCAGCAGGGAAGATAATGACGGTACCTGACTAAGAAGCCCCGGCTAACTACGTGCCAGCAGC
CGCGGTAATACGTAGGGGGCAAGCGTTATCCGGATTTACTGGGTGTAAAGGGAGCGTAGACGGCATGGCAAGTCTGATGT
GAAAACCCGGGGCTCAACCCCGGGACTGCATTGGAAACTGTCAGGCTAGAGTGCAGGAGAGGTAAGTGGAATTCCTAGTG
TAGCGGTGAAATGCGTAGATATTAGGAGGAACACCAGTGGCGAAGGCGGCTTACTGGACTGTAACTGACGTTGAGGCTCG
AAAGCGTGGGGAGCAAACAGGATTAGATACCCCAGTAGTCC
>t0006234_III-15;size=19;
CCTACGGGAGGCTGCAGTGGGGAATATTGGACAATGGAGGAAACTCTGATCCAGCGACGCCGCGTGAGTGAAGAAGTATT
TCGGTATGTAAAGCTCTATCAGCAGGGAAGATAATGACGGTACCTGACTAAGAAGCCCCGGCTAACTACGTGCCAGCAGC
CGCGGTAATACGTAGGGGGCAAGCGTTATCCGGATTTACTGGGTGTAAAGGGAGCGTAGACGGCATGGCAAGTCTGATGT
GAAAACCCGGGGCTCAACCCCGGGACTGCATTGGAAACTGTCAGGCTAGAGTGCAGGAGAGGTAAGTGGAATTCCTAGTG
TAGCGGTGAAATGCGTAGATATTAGGAGGAACACCAGTGGCGAAGGCGGCTTACTGGACTGTAACTGACGTTGAGGCTCG
AAAGCGTGGGGAGCAAACAGGATTAGATACCCCGGTAGTCC
>t0005171_III-15;size=19;
CCTACGGGGGGCAGCAGTAGGGAATCTTCGGCAATGGGGGCAACCCTGACCGAGCAACGCCGCGTGAGTGAAGAAGGTTT
TCGGATCGTAAAGCTCTGTTGTAAGAGAAGAACGTGTGTGAGAGTGGAAAGTTCACACAGTGACGGTAACTTACCAGAAA
GGGACGGCTAACTACGTGCCAGCAGCCGCGGTAATACGTAGGTCCCGAGCGTTGTCCGGATTTATTGGGCGTAAAGCGAG
CGCAGGCGGTTTAATAAGTCTGAAGTTAAAGGCAGTGGCTTAACCATTGTTCGCTTTGGAAACTGTTAGACTTGAGTGCA
GAAGGGGAGAGTGGAATTCCATGTGTAGCGGTGAAATGCGTAGATATATGGAGGAACACCGGTGGCGAAAGCGGCTCTCT
GGTCTGTAACTGACGCTGAGGCTCGAAAGCGTGGGGAGCAAACAGGATTAGATACCCCAGTAGTCC
>t0020115_III-15;size=19;
CCTACGGGAGGCTGCAGTGGGGAATATTGGACAATGGGGGAAACCCTGATCCAGCGACGCCGCGTGAGTGAAGAAGTATT
TCGGTATGTAAAGCTCTATCAGCAAGGAAGAAAATGACGGTACTTGACTAAGAAGCCCCGGCTAACTACGTGCCAGCAGC
CGCGGTAATACGTAGGGGGCAAGCGTTATCCGGATTTACTGGGTGTAAAGGGAGCGTAGACGGCATAGCAAGTCTGAAGT
GAAATGCATGGGCTCAACCCATGAACTGCTTTGGAAACTGTTAAGCTAGAGTGCAGGAGAGGTAAGTGGAATTCCTAGTG
TAGCGGTGAAATGCGTAGATATTAGGAGGAACACCAGTGGCGAAGGCGGCTTACTGGACTGTAACTGACGTTGAGGCTCG
AAAGCGTGGGGAGCAAACAGGATTAGATACCCTAGTAGTCC
>t0002216_III-15;size=19;
CCTACGGGAGGCTGCAGTGGGGAATATTGGACAATGGAGGAAACTCTGATCCAGCGACGCCGCGTGAGTGAAGAAGTATT
TCGGTATGTAAAGCTCTATCAGCAGGGAAGATAATGACGGTACCTGACTAAGAAGCCCCGGCTAACTACGTGCCAGCAGC
CGCGGTAATACGTAGGGGGCAAGCGTTATCCGGATTTACTGGGTGTAAAGGGAGCGTAGACGGCATGGCAAGTCTGATGT
GAAAACCCGGGGCTCAACCCCGGGACTGCATTGGAAACTGTCAGGCTAGAGTGCAGGAGAGGTAAGTGGAATTCCTAGTG
TAGCGGTGAAATGCGTAGATATTAGGAGGAACACCAGTGGCGAAGGCGGCTTACTGGACTGTAACTGACGTTGAGGCTCG
AAAGCGTGGGGAGCAAACAGGATTAGATACCCTAGTAGTCC
>t0000147_III-15;size=19;
CCTACGGGCGGCTGCAGTGAGGAATATTGGTCAATGGACGGAAGTCTGAACCAGCCATCTCGCGTGCAGGATTACAGCCC
TATGGGTTTTAAACTGCTTTTATAAGGGGATAAAGTTAGATATGTATATCTATTTGCAGGTACCTTATGAATAAGGATCG
GCTAACTCCGTGCCAGCAGCCGCGGTAATACGGAGGATCCGAGCGTTATCCGGATTTATTGGGTTTAAAGGGTGCGCAGG
CGGCTTATTAAGTCAGCGGTGAAATGTAAGGGCTCAACCCTGGCACTGCCGTTGAAACTGGTAAGCTTGAGTACGGTTGA
AGTTATCGGAATGTGACGTGTAGCGGTGAAATGCATAGATATGTCACAGAACACCAATTGCGAAGGCAGATGACTAAACC
GCAACTGACGCTCATGCACGAAAGCGTGGGGATCGAACAGGATTAGATACCCCAGTAGTCC
>t0005395_III-15;size=19;
CCTACGGGCGGCTGCAGTGGGGAATATTGGACAATGGAGGAAACTCTGATCCAGCGACGCCGCGTGAGTGAAGAAGTATT
TCGGTATGTAAAGCTCTATCAGCAGGGAAGATAATGACGGTACCTGACTAAGAAGCCCCGGCTAACTACGTGCCAGCAGC
CGCGGTAATACGTAGGGGGCAAGCGTTATCCGGATTTACTGGGTGTAAAGGGAGCGTAGACGGCATGGCAAGTCTGATGT
GAAAACCCGGGGCTCAACCCCGGGACTGCATTGGAAACTGTCAGGCTAGAGTGCAGGAGAGGTAAGTGGAATTCCTAGTG
TAGCGGTGAAATGCGTAGATATTAGGAGGAACACCAGTGGCGAAGGCGGCTTACTGGACTGTAACTGACGTTGAGGCTCG
AAAGCGTGGGGAGCAAACAGGATTAGATACCCTAGTAGTCC
>t0003843_III-15;size=18;
CCTACGGGAGGCTGCAGTGGGGAATATTGGACAATGGGGGAAACCCTGATCCAGCGACGCCGCGTGAGTGAAGAAGTATT
TCGGTATGTAAAGCTCTATCAGCAGGGAAGATAATGACGGTACCTGACTAAGAAGCCCCGGCTAACTACGTGCCAGCAGC
CGCGGTAATACGTAGGGGGCAAGCGTTATCCGGATTTACTGGGTGTAAAGGGAGCGTAGACGGCATGGCAAGTCTGATGT
GAAAACCCGGGGCTCAACCCCGGGACTGCATTGGAAACTGTCAGGCTAGAGTGCAGGAGAGGTAAGTGGAATTCCTAGTG
TAGCGGTGAAATGCGTAGATATTAGGAGGAACACCAGTGGCGAAGGCGGCTTACTGGACTGTAACTGACGTTGAGGCTCG
AAAGCGTGGGGAGCAAACAGGATTAGATACCCTTGTAGTCC
>t0002136_III-15;size=18;
CCTACGGGAGGCTGCAGTAGGGAATCTTCGGCAATGGGGGCAACCCTGACCGAGCAACGCCGCGTGAGTGAAGAAGGTTT
TCGGATCGTAAAGCTCTGTTGTAAGAGAAGAACGTGTGTGAGAGTGGAAAGTTCACACAGTGACGGTAACTTACCAGAAA
GGGACGGCTAACTACGTGCCAGCAGCCGCGGTAATACGTAGGTCCCGAGCGTTGTCCGGATTTATTGGGCGTAAAGCGAG
CGCAGGCGGTTTAATAAGTCTGAAGTTAAAGGCAGTGGCTTAACCATTGTTCGCTTTGGAAACTGTTAGACTTGAGTGCA
GAAGGGGAGAGTGGAATTCCATGTGTAGCGGTGAAATGCGTAGATATATGGAGGAACACCGGTGGCGAAAGCGGCTCTCT
GGTCTGTAACTGACGCTGAGGCTCGAAAGCGTGGGGAGCAAACAGGATTAGATACCCGAGTAGTCC
>t0000394_III-15;size=18;
CCTACGGGAGGCTGCAGTGGGGAATATTGGACAATGGGGGAAACCCTGATCCAGCGACGCCGCGTGAGTGAAGAAGTATT
TCGGTATGTAAAGCTCTATCAGCAAGGAAGAAAATGACGGTACTTGACTAAGAAGCCCCGGCTAACTACGTGCCAGCAGC
CGCGGTAATACGTAGGGGGCAAGCGTTATCCGGATTTACTGGGTGTAAAGGGAGCGTAGACGGCATAGCAAGTCTGAAGT
GAAATGCATGGGCTCAACCCATGAACTGCTTTGGAAACTGTTAAGCTAGAGTGCAGGAGAGGTAAGTGGAATTCCTAGTG
TAGCGGTGAAATGCGTAGATATTAGGAGGAACACCAGTGGCGAAGGCGGCTTACTGGACTGTAACTGACGTTGAGGCTCG
AAAGCGTGGGGAGCAAACAGGATTAGATACCCCAGTAGTCC
>t0003789_III-15;size=18;
CCTACGGGAGGCTGCAGTAGGGAATCTTCGGCAATGGGGGCAACCCTGACCGAGCAACGCCGCGTGAGTGAAGAAGGTTT
TCGGATCGTAAAGCTCTGTTGTAAGAGAAGAACGTGTGTGAGAGTGGAAAGTTCACACAGTGACGGTAACTTACCAGAAA
GGGACGGCTAACTACGTGCCAGCAGCCGCGGTAATACGTAGGTCCCGAGCGTTGTCCGGATTTATTGGGCGTAAAGCGAG
CGCAGGCGGTTTAATAAGTCTGAAGTTAAAGGCAGTGGCTTAACCATTGTTCGCTTTGGAAACTGTTAGACTTGAGTGCA
GAAGGGGAGAGTGGAATTCCATGTGTAGCGGTGAAATGCGTAGATATATGGAGGAACACCGGTGGCGAAAGCGGCTCTCT
GGTCTGTAACTGACGCTGAGGCTCGAAAGCGTGGGGAGCAAACAGGATTAGATACCCTTGTAGTCC
>t0008543_III-15;size=18;
CCTACGGGAGGCAGCAGTGGGGAATATTGGACAATGGGGGAAACCCTGATCCAGCGACGCCGCGTGAGTGAAGAAGTATT
TCGGTATGTAAAGCTCTATCAGCAGGGAAGATAATGACGGTACCTGACTAAGAAGCCCCGGCTAACTACGTGCCAGCAGC
CGCGGTAATACGTAGGGGGCAAGCGTTATCCGGATTTACTGGGTGTAAAGGGAGCGTAGACGGCATGGCAAGTCTGATGT
GAAAACCCGGGGCTCAACCCCGGGACTGCATTGGAAACTGTCAGGCTAGAGTGCAGGAGAGGTAAGTGGAATTCCTAGTG
TAGCGGTGAAATGCGTAGATATTAGGAGGAACACCAGTGGCGAAGGCGGCTTACTGGACTGTAACTGACGTTGAGGCTCG
AAAGCGTGGGGAGCAAACAGGATTAGATACCCCAGTAGTCC
>t0004266_III-15;size=18;
CCTACGGGCGGCTGCAGCTAAGAATATTCCGCAATGGACGAAAGTCTGACGGAGCGACGCCGCGTGGATGATGAAGGTCG
GAAGATTGTAAAATCCTTTTATGACTGAGGAATAAGTCTGTTGAGAGAAACGGCAGATGGTGACTGTAGGTCATGAATAA
GCAACGGCTAATTACGTGCCAGCAGCCGCGGTAACACGTAAGTTGCGAGCGTTGTTCGGAATTATTGGGCGTAAAGGGCA
TGTAGGCGGTTTTGCAAGCTTGGTGTGAAATCCCGGAGCTCAACTCCGGAATTGCGTTGAGAACTGCATAACTAGAGTCA
CTGAGGGGCAATCAGAATTCCAGGTGTAGGGGTGAAATCTGTAGATATCTGGAAGAATACCAATGGCGAAGGCAGGTTAC
CAGCAGATGACTGACGCTGAGGTGCGAAGGTGCGGGGAGCAAACAGGATTAGATACCCTTGTAGTCC
>t0000663_III-15;size=18;
CCTACGGGAGGCTGCAGTGGGGAATATTGGACAATGGGGGAAACCCTGATCCAGCGACGCCGCGTGAGTGAAGAAGTATT
TCGGTATGTAAAGCTCTATCAGCAGGGAAGATAATGACGGTACCTGACTAAGAAGCCCCGGCTAACTACGTGCCAGCAGC
CGCGGTAATACGTAGGGGGCAAGCGTTATCCGGATTTACTGGGTGTAAAGGGAGCGTAGACGGCATGGCAAGTCTGATGT
GAAAACCCGGGGCTCAACCCCGGGACTGCATTGGAAACTGTCAGGCTAGAGTGCAGGAGAGGTAAGTGGAATTCCTAGTG
TAGCGGTGAAATGCGTAGATATTAGGAGGAACACCAGTGGCGAAGGCGGCTTACTGGACTGTAACTGACGTTGAGGCTCG
AAAGCGTGGGGAGCAAACAGGATTAGATACCCTAGTAGTCC
>t0010007_III-15;size=18;
CCTACGGGAGGCTGCAGCTAAGAATATTCCGCAATGGACGAAAGTCTGACGGAGCGACGCCGCGTGGATGATGAAGGCCG
GAAGGTTGTAAAATCCTTTTATAACTGAGGAATAAGTATTATCAGAGAAAGGTAGTATGGTGACTGTAGGTTATGAATAA
GCAACGGCTAATTACGTGCCAGCAGCCGCGGTAACACGTAAGTTGCGAGCGTTGTTCGGAATTATTGGGCGTAAAGGGCA
TGTAGGCGGTTTTGCAAGCTTGGTGTGAAATCCCGGAGCTCAACTCCGGAATTGCGTTGAGAACTGCATAACTAGAGTCA
CTGAGGGGCAATCAGAATTCCAGGTGTAGGGGTGAAATCTGTAGATATCTGGAAGAATACCAATGGCGAAGGCAGGTTAC
CAGCAGATGACTGACGCTGAGGTGCGAAGGTGCGGGGAGCAAACAGGATTAGATACCCGAGTAGTCC
>t0009292_III-15;size=18;
CCTACGGGCGGCTGCAGTGAGGAATATTGGTCAATGGACGGAAGTCTGAACCAGCCATCTCGCGTGCAGGATTACAGCCC
TATGGGTTTTAAACTGCTTTTATAAGGGGATAAAGTTAGATATGTATATCTATTTGCAGGTACCTTATGAATAAGGATCG
GCTAACTCCGTGCCAGCAGCCGCGGTAATACGGAGGATCCGAGCGTTATCCGGATTTATTGGGTTTAAAGGGTGCGCAGG
CGGCTTATTAAGTCAGCGGTGAAATGTAAGGGCTCAACCCTGGCACTGCCGTTGAAACTGGTAAGCTTGAGTACGGTTGA
AGTTATCGGAATGTGACGTGTAGCGGTGAAATGCATAGATATGTCACAGAACACCAATTGCGAAGGCAGATGACTAAACC
GCAACTGACGCTCATGCACGAAAGCGTGGGGATCGAACAGGATTAGATACCCTGGTAGTCC
>t0005273_III-15;size=17;
CCTACGGGCGGCTGCAGTGGGGAATATTGGACAATGGGGGAAACCCTGATCCAGCGACGCCGCGTGAGTGAAGAAGTATT
TCGGTATGTAAAGCTCTATCAGCAGGGAAGATAATGACGGTACCTGACTAAGAAGCCCCGGCTAACTACGTGCCAGCAGC
CGCGGTAATACGTAGGGGGCAAGCGTTATCCGGATTTACTGGGTGTAAAGGGAGCGTAGACGGCATGGCAAGTCTGATGT
GAAAACCCGGGGCTCAACCCCGGGACTGCATTGGAAACTGTCAGGCTAGAGTGCAGGAGAGGTAAGTGGAATTCCTAGTG
TAGCGGTGAAATGCGTAGATATTAGGAGGAACACCAGTGGCGAAGGCGGCTTACTGGACTGTAACTGACGTTGAGGCTCG
AAAGCGTGGGGAGCAAACAGGATTAGATACCCTAGTAGTCC
>t0003746_III-15;size=17;
CCTACGGGAGGCTGCAGTGAGGAATATTGGTCAATGGACGAGAGTCTGAACCAGCCAAGTAGCGTGCAGGATGACGGCCC
TATGGGTTGTAAACTGCTTTTAACCGGGAATAACGTCATGCTCGTGAGCGTGAGTGCATGTACCGGTTGAATAAGGATCG
GCTAACTCCGTGCCAGCAGCCGCGGTAATACGGAGGATCCGAGCGTTATCCGGATTTATTGGGTTTAAAGGGAGCGTAGG
CGGAAGGTCAAGTCAGCTGTGAAATGTAGTCGCTCAACGTCTGCACTGCAGTTGAAACTGGCCTCCTTGAGTGCGTAAGA
GGCAGGCGGAATTCGTCGTGTAGCGGTGAAATGCTTAGATATGACGAAGAACTCCGATTGCGAAGGCAGCTTGCTGGGCC
GCAACTGACGCTGAAGCTCGAAGGTGCGGGTATCGAACAGGATTAGATACCCTAGTAGTCC
>t0001181_III-15;size=17;
CCTACGGGAGGCAGCAGTAGGGAATCTTCGGCAATGGGGGCAACCCTGACCGAGCAACGCCGCGTGAGTGAAGAAGGTTT
TCGGATCGTAAAGCTCTGTTGTAAGAGAAGAACGTGTGTGAGAGTGGAAAGTTCACACAGTGACGGTAACTTACCAGAAA
GGGACGGCTAACTACGTGCCAGCAGCCGCGGTAATACGTAGGTCCCGAGCGTTGTCCGGATTTATTGGGCGTAAAGCGAG
CGCAGGCGGTTTAATAAGTCTGAAGTTAAAGGCAGTGGCTTAACCATTGTTCGCTTTGGAAACTGTTAGACTTGAGTGCA
GAAGGGGAGAGTGGAATTCCATGTGTAGCGGTGAAATGCGTAGATATATGGAGGAACACCGGTGGCGAAAGCGGCTCTCT
GGTCTGTAACTGACGCTGAGGCTCGAAAGCGTGGGGAGCAAACAGGATTAGATACCCTGGTAGTCC
>t0017215_III-15;size=17;
CCTACGGGTGGCTGCAGTGAGGAATATTGGTCAATGGACGGAAGTCTGAACCAGCCATCTCGCGTGCAGGATTACAGCCC
TATGGGTTTTAAACTGCTTTTATAAGGGGATAAAGTTAGATATGTATATCTATTTGCAGGTACCTTATGAATAAGGATCG
GCTAACTCCGTGCCAGCAGCCGCGGTAATACGGAGGATCCGAGCGTTATCCGGATTTATTGGGTTTAAAGGGTGCGCAGG
CGGCTTATTAAGTCAGCGGTGAAATGTAAGGGCTCAACCCTGGCACTGCCGTTGAAACTGGTAAGCTTGAGTACGGTTGA
AGTTATCGGAATGTGACGTGTAGCGGTGAAATGCATAGATATGTCACAGAACACCAATTGCGAAGGCAGATGACTAAACC
GCAACTGACGCTCATGCACGAAAGCGTGGGGATCGAACAGGATTAGATACCCCTGTAGTCC
>t0007035_III-15;size=17;
CCTACGGGAGGCAGCAGCTAAGAATATTCCGCAATGGACGAAAGTCTGACGGAGCGACGCCGCGTGGATGATGAAGGCCG
GAAGGTTGTAAAATCCTTTTATAACTGAGGAATAAGTATTATCAGAGAAAGGTAGTATGGTGACTGTAGGTTATGAATAA
GCAACGGCTAATTACGTGCCAGCAGCCGCGGTAACACGTAAGTTGCGAGCGTTGTTCGGAATTATTGGGCGTAAAGGGCA
TGTAGGCGGTTTTGCAAGCTTGGTGTGAAATCCCGGAGCTCAACTCCGGAATTGCGTTGAGAACTGCATAACTAGAGTCA
CTGAGGGGCAATCAGAATTCCAGGTGTAGGGGTGAAATCTGTAGATATCTGGAAGAATACCAATGGCGAAGGCAGGTTAC
CAGCAGATGACTGACGCTGAGGTGCGAAGGTGCGGGGAGCAAACAGGATTAGATACCCTTGTAGTCC
>t0013479_III-15;size=17;
CCTACGGGAGGCTGCAGTGGGGAATATTGGACAATGGAGGAAACTCTGATCCAGCGACGCCGCGTGAGTGAAGAAGTATT
TCGGTATGTAAAGCTCTATCAGCAGGGAAGATAATGACGGTACCTGACTAAGAAGCCCCGGCTAACTACGTGCCAGCAGC
CGCGGTAATACGTAGGGGGCAAGCGTTATCCGGATTTACTGGGTGTAAAGGGAGCGTAGACGGCATGGCAAGTCTGATGT
GAAAACCCGGGGCTCAACCCCGGGACTGCATTGGAAACTGTCAGGCTAGAGTGCAGGAGAGGTAAGTGGAATTCCTAGTG
TAGCGGTGAAATGCGTAGATATTAGGAGGAACACCAGTGGCGAAGGCGGCTTACTGGACTGTAACTGACGTTGAGGCTCG
AAAGCGTGGGGAGCAAACAGGATTAGATACCCTTGTAGTCC
>t0005710_III-15;size=17;
CCTACGGGAGGCTGCAGTAGGGAATCTTCGGCAATGGGGGCAACCCTGACCGAGCAACGCCGCGTGAGTGAAGAAGGTTT
TCGGATCGTAAAGCTCTGTTGTAAGAGAAGAACGTGTGTGAGAGTGGAAAGTTCACACAGTGACGGTAACTTACCAGAAA
GGGACGGCTAACTACGTGCCAGCAGCCGCGGTAATACGTAGGTCCCGAGCGTTGTCCGGATTTATTGGGCGTAAAGCGAG
CGCAGGCGGTTTAATAAGTCTGAAGTTAAAGGCAGTGGCTTAACCATTGTTCGCTTTGGAAACTGTTAGACTTGAGTGCA
GAAGGGGAGAGTGGAATTCCATGTGTAGCGGTGAAATGCGTAGATATATGGAGGAACACCGGTGGCGAAAGCGGCTCTCT
GGTCTGTAACTGACGCTGAGGCTCGAAAGCGTGGGGAGCAAACAGGATTAGATACCCTGGTAGTCC
>t0008050_III-15;size=17;
CCTACGGGTGGCTGCAGTAGGGAATCTTCGGCAATGGGGGCAACCCTGACCGAGCAACGCCGCGTGAGTGAAGAAGGTTT
TCGGATCGTAAAGCTCTGTTGTAAGAGAAGAACGTGTGTGAGAGTGGAAAGTTCACACAGTGACGGTAACTTACCAGAAA
GGGACGGCTAACTACGTGCCAGCAGCCGCGGTAATACGTAGGTCCCGAGCGTTGTCCGGATTTATTGGGCGTAAAGCGAG
CGCAGGCGGTTTAATAAGTCTGAAGTTAAAGGCAGTGGCTTAACCATTGTTCGCTTTGGAAACTGTTAGACTTGAGTGCA
GAAGGGGAGAGTGGAATTCCATGTGTAGCGGTGAAATGCGTAGATATATGGAGGAACACCGGTGGCGAAAGCGGCTCTCT
GGTCTGTAACTGACGCTGAGGCTCGAAAGCGTGGGGAGCAAACAGGATTAGATACCCCAGTAGTCC
>t0015026_III-15;size=17;
CCTACGGGTGGCTGCAGTGAGGAATATTGGTCAATGGACGGAAGTCTGAACCAGCCATCTCGCGTGCAGGATTACAGCCC
TATGGGTTTTAAACTGCTTTTATAAGGGGATAAAGTTAGATATGTATATCTATTTGCAGGTACCTTATGAATAAGGATCG
GCTAACTCCGTGCCAGCAGCCGCGGTAATACGGAGGATCCGAGCGTTATCCGGATTTATTGGGTTTAAAGGGTGCGCAGG
CGGCTTATTAAGTCAGCGGTGAAATGTAAGGGCTCAACCCTGGCACTGCCGTTGAAACTGGTAAGCTTGAGTACGGTTGA
AGTTATCGGAATGTGACGTGTAGCGGTGAAATGCATAGATATGTCACAGAACACCAATTGCGAAGGCAGATGACTAAACC
GCAACTGACGCTCATGCACGAAAGCGTGGGGATCGAACAGGATTAGATACCCTTGTAGTCC
>t0001622_III-15;size=16;
CCTACGGGAGGCTGCAGCTAAGAATATTCCGCAATGGACGAAAGTCTGACGGAGCGACGCCGCGTGGATGATGAAGGCCG
GAAGGTTGTAAAATCCTTTTATAACTGAGGAATAAGTATTATCAGAGAAAGGTAGTATGGTGACTGTAGGTTATGAATAA
GCAACGGCTAATTACGTGCCAGCAGCCGCGGTAACACGTAAGTTGCGAGCGTTGTTCGGAATTATTGGGCGTAAAGGGCA
TGTAGGCGGTTTTGCAAGCTTGGTGTGAAATCCCGGAGCTCAACTCCGGAATTGCGTTGAGAACTGCATAACTAGAGTCA
CTGAGGGGCAATCAGAATTCCAGGTGTAGGGGTGAAATCTGTAGATATCTGGAAGAATACCAATGGCGAAGGCAGGTTAC
CAGCAGATGACTGACGCTGAGGTGCGAAGGTGCGGGGAGCAAACAGGATTAGATACCCCGGTAGTCC
>t0005413_III-15;size=16;
CCTACGGGCGGCAGCAGTGGGGAATATTGGACAATGGAGGAAACTCTGATCCAGCGACGCCGCGTGAGTGAAGAAGTATT
TCGGTATGTAAAGCTCTATCAGCAGGGAAGATAATGACGGTACCTGACTAAGAAGCCCCGGCTAACTACGTGCCAGCAGC
CGCGGTAATACGTAGGGGGCAAGCGTTATCCGGATTTACTGGGTGTAAAGGGAGCGTAGACGGCATGGCAAGTCTGATGT
GAAAACCCGGGGCTCAACCCCGGGACTGCATTGGAAACTGTCAGGCTAGAGTGCAGGAGAGGTAAGTGGAATTCCTAGTG
TAGCGGTGAAATGCGTAGATATTAGGAGGAACACCAGTGGCGAAGGCGGCTTACTGGACTGTAACTGACGTTGAGGCTCG
AAAGCGTGGGGAGCAAACAGGATTAGATACCCTGGTAGTCC
>t0010216_III-15;size=16;
CCTACGGGAGGCTGCAGTGGGGAATATTGCACAATGGGGGAAACCCTGATGCAGCGACGCCGCGTGAGTGAAGAAGTATT
TCGGTATGTAAAGCTCTATCAGCAGGGACGAAAATGACGGTACCTGACTAAGAAGCCCCGGCTAACTACGTGCCAGCAGC
CGCGGTAATACGTAGGGGGCAAGCGTTATCCGGATTTACTGGGTGTAAAGGGAGCGTAGACGGCGATGCAAGTCTGATGT
GAAAACCCAGGGCTTAACCTTGGGCCTGCATTGGAAACTGCTTTGCTAGAGTGCAGGAGAGGTAAGTGGAATTCCTAGTG
TAGCGGTGAAATGCGTAGATATTAGGAGGAACACCAGTGGCGAAGGCGGCTTACTGGACTGTAACTGACGTTGAGGCTCG
AAAGCGTGGGGAGCAAACAGGATTAGATACCCTGGTAGTCC
>t0003537_III-15;size=16;
CCTACGGGAGGCTGCAGTGGGGAATATTGCACAATGGGGGAAACCCTGATGCAGCGACGCCGCGTGAGTGAAGAAGTATT
TCGGTATGTAAAGCTCTATCAGCAGGGACGAAAATGACGGTACCTGACTAAGAAGCCCCGGCTAACTACGTGCCAGCAGC
CGCGGTAATACGTAGGGGGCAAGCGTTATCCGGATTTACTGGGTGTAAAGGGAGCGTAGACGGCGATGCAAGTCTGATGT
GAAAACCCAGGGCTTAACCTTGGGCCTGCATTGGAAACTGCTTTGCTAGAGTGCAGGAGAGGTAAGTGGAATTCCTAGTG
TAGCGGTGAAATGCGTAGATATTAGGAGGAACACCAGTGGCGAAGGCGGCTTACTGGACTGTAACTGACGTTGAGGCTCG
AAAGCGTGGGGAGCAAACAGGATTAGATACCCTAGTAGTCC
>t0006347_III-15;size=16;
CCTACGGGGGGCTGCAGTGAGGAATATTGGTCAATGGACGGAAGTCTGAACCAGCCATCTCGCGTGCAGGATTACAGCCC
TATGGGTTTTAAACTGCTTTTATAAGGGGATAAAGTTAGATATGTATATCTATTTGCAGGTACCTTATGAATAAGGATCG
GCTAACTCCGTGCCAGCAGCCGCGGTAATACGGAGGATCCGAGCGTTATCCGGATTTATTGGGTTTAAAGGGTGCGCAGG
CGGCTTATTAAGTCAGCGGTGAAATGTAAGGGCTCAACCCTGGCACTGCCGTTGAAACTGGTAAGCTTGAGTACGGTTGA
AGTTATCGGAATGTGACGTGTAGCGGTGAAATGCATAGATATGTCACAGAACACCAATTGCGAAGGCAGATGACTAAACC
GCAACTGACGCTCATGCACGAAAGCGTGGGGATCGAACAGGATTAGATACCCTGGTAGTCC
>t0004629_III-15;size=16;
CCTACGGGCGGCTGCAGTGGGGAATATTGCACAATGGGGGAAACCCTGATGCAGCGACGCCGCGTGAGTGAAGAAGTATT
TCGGTATGTAAAGCTCTATCAGCAGGGACGAAAATGACGGTACCTGACTAAGAAGCCCCGGCTAACTACGTGCCAGCAGC
CGCGGTAATACGTAGGGGGCAAGCGTTATCCGGATTTACTGGGTGTAAAGGGAGCGTAGACGGCGATGCAAGTCTGATGT
GAAAACCCAGGGCTTAACCTTGGGCCTGCATTGGAAACTGCTTTGCTAGAGTGCAGGAGAGGTAAGTGGAATTCCTAGTG
TAGCGGTGAAATGCGTAGATATTAGGAGGAACACCAGTGGCGAAGGCGGCTTACTGGACTGTAACTGACGTTGAGGCTCG
AAAGCGTGGGGAGCAAACAGGATTAGATACCCTAGTAGTCC
>t0009256_III-15;size=16;
CCTACGGGGGGCTGCAGTAGGGAATCTTCGGCAATGGGGGCAACCCTGACCGAGCAACGCCGCGTGAGTGAAGAAGGTTT
TCGGATCGTAAAGCTCTGTTGTAAGAGAAGAACGTGTGTGAGAGTGGAAAGTTCACACAGTGACGGTAACTTACCAGAAA
GGGACGGCTAACTACGTGCCAGCAGCCGCGGTAATACGTAGGTCCCGAGCGTTGTCCGGATTTATTGGGCGTAAAGCGAG
CGCAGGCGGTTTAATAAGTCTGAAGTTAAAGGCAGTGGCTTAACCATTGTTCGCTTTGGAAACTGTTAGACTTGAGTGCA
GAAGGGGAGAGTGGAATTCCATGTGTAGCGGTGAAATGCGTAGATATATGGAGGAACACCGGTGGCGAAAGCGGCTCTCT
GGTCTGTAACTGACGCTGAGGCTCGAAAGCGTGGGGAGCAAACAGGATTAGATACCCCAGTAGTCC
>t0012018_III-15;size=16;
CCTACGGGTGGCTGCAGCTAAGAATATTCCGCAATGGACGAAAGTCTGACGGAGCGACGCCGCGTGGATGATGAAGGCCG
GAAGGTTGTAAAATCCTTTTATAACTGAGGAATAAGTATTATCAGAGAAAGGTAGTATGGTGACTGTAGGTTATGAATAA
GCAACGGCTAATTACGTGCCAGCAGCCGCGGTAACACGTAAGTTGCGAGCGTTGTTCGGAATTATTGGGCGTAAAGGGCA
TGTAGGCGGTTTTGCAAGCTTGGTGTGAAATCCCGGAGCTCAACTCCGGAATTGCGTTGAGAACTGCATAACTAGAGTCA
CTGAGGGGCAATCAGAATTCCAGGTGTAGGGGTGAAATCTGTAGATATCTGGAAGAATACCAATGGCGAAGGCAGGTTAC
CAGCAGATGACTGACGCTGAGGTGCGAAGGTGCGGGGAGCAAACAGGATTAGATACCCGTGTAGTCC
>t0002312_III-15;size=16;
CCTACGGGCGGCTGCAGTAGGGAATCTTCGGCAATGGGGGCAACCCTGACCGAGCAACGCCGCGTGAGTGAAGAAGGTTT
TCGGATCGTAAAGCTCTGTTGTAAGAGAAGAACGTGTGTGAGAGTGGAAAGTTCACACAGTGACGGTAACTTACCAGAAA
GGGACGGCTAACTACGTGCCAGCAGCCGCGGTAATACGTAGGTCCCGAGCGTTGTCCGGATTTATTGGGCGTAAAGCGAG
CGCAGGCGGTTTAATAAGTCTGAAGTTAAAGGCAGTGGCTTAACCATTGTTCGCTTTGGAAACTGTTAGACTTGAGTGCA
GAAGGGGAGAGTGGAATTCCATGTGTAGCGGTGAAATGCGTAGATATATGGAGGAACACCGGTGGCGAAAGCGGCTCTCT
GGTCTGTAACTGACGCTGAGGCTCGAAAGCGTGGGGAGCAAACAGGATTAGATACCCCAGTAGTCC
>t0001205_III-15;size=16;
CCTACGGGAGGCTGCAGCTAAGAATATTCCGCAATGGACGAAAGTCTGACGGAGCGACGCCGCGTGGATGATGAAGGCCG
GAAGGTTGTAAAATCCTTTTATAACTGAGGAATAAGTATTATCAGAGAAAGGTAGTATGGTGACTGTAGGTTATGAATAA
GCAACGGCTAATTACGTGCCAGCAGCCGCGGTAACACGTAAGTTGCGAGCGTTGTTCGGAATTATTGGGCGTAAAGGGCA
TGTAGGCGGTTTTGCAAGCTTGGTGTGAAATCCCGGAGCTCAACTCCGGAATTGCGTTGAGAACTGCATAACTAGAGTCA
CTGAGGGGCAATCAGAATTCCAGGTGTAGGGGTGAAATCTGTAGATATCTGGAAGAATACCAATGGCGAAGGCAGGTTAC
CAGCAGATGACTGACGCTGAGGTGCGAAGGTGCGGGGAGCAAACAGGATTAGATACCCGGGTAGTCC
>t0003804_III-15;size=16;
CCTACGGGAGGCAGCAGTAGGGAATCTTCGGCAATGGGGGCAACCCTGACCGAGCAACGCCGCGTGAGTGAAGAAGGTTT
TCGGATCGTAAAGCTCTGTTGTAAGAGAAGAACGTGTGTGAGAGTGGAAAGTTCACACAGTGACGGTAACTTACCAGAAA
GGGACGGCTAACTACGTGCCAGCAGCCGCGGTAATACGTAGGTCCCGAGCGTTGTCCGGATTTATTGGGCGTAAAGCGAG
CGCAGGCGGTTTAATAAGTCTGAAGTTAAAGGCAGTGGCTTAACCATTGTTCGCTTTGGAAACTGTTAGACTTGAGTGCA
GAAGGGGAGAGTGGAATTCCATGTGTAGCGGTGAAATGCGTAGATATATGGAGGAACACCGGTGGCGAAAGCGGCTCTCT
GGTCTGTAACTGACGCTGAGGCTCGAAAGCGTGGGGAGCAAACAGGATTAGATACCCCGGTAGTCC
>t0028242_III-15;size=16;
CCTACGGGCGGCAGCAGTAGGGAATCTTCGGCAATGGGGGCAACCCTGACCGAGCAACGCCGCGTGAGTGAAGAAGGTTT
TCGGATCGTAAAGCTCTGTTGTAAGAGAAGAACGTGTGTGAGAGTGGAAAGTTCACACAGTGACGGTAACTTACCAGAAA
GGGACGGCTAACTACGTGCCAGCAGCCGCGGTAATACGTAGGTCCCGAGCGTTGTCCGGATTTATTGGGCGTAAAGCGAG
CGCAGGCGGTTTAATAAGTCTGAAGTTAAAGGCAGTGGCTTAACCATTGTTCGCTTTGGAAACTGTTAGACTTGAGTGCA
GAAGGGGAGAGTGGAATTCCATGTGTAGCGGTGAAATGCGTAGATATATGGAGGAACACCGGTGGCGAAAGCGGCTCTCT
GGTCTGTAACTGACGCTGAGGCTCGAAAGCGTGGGGAGCAAACAGGATTAGATACCCTAGTAGTCC
>t0005165_III-15;size=16;
CCTACGGGAGGCTGCAGTGGGGAATATTGGACAATGGAGGAAACTCTGATCCAGCGACGCCGCGTGAGTGAAGAAGTATT
TCGGTATGTAAAGCTCTATCAGCAGGGAAGATAATGACGGTACCTGACTAAGAAGCCCCGGCTAACTACGTGCCAGCAGC
CGCGGTAATACGTAGGGGGCAAGCGTTATCCGGATTTACTGGGTGTAAAGGGAGCGTAGACGGCATGGCAAGTCTGATGT
GAAAACCCGGGGCTCAACCCCGGGACTGCATTGGAAACTGTCAGGCTAGAGTGCAGGAGAGGTAAGTGGAATTCCTAGTG
TAGCGGTGAAATGCGTAGATATTAGGAGGAACACCAGTGGCGAAGGCGGCTTACTGGACTGTAACTGACGTTGAGGCTCG
AAAGCGTGGGGAGCAAACAGGATTAGATACCCGAGTAGTCC
>t0005064_III-15;size=16;
CCTACGGGAGGCTGCAGTGAGGAATATTGGTCAATGGACGAGAGTCTGAACCAGCCAAGTAGCGTGCAGGATGACGGCCC
TATGGGTTGTAAACTGCTTTTAACCGGGAATAACGTCATGCTCGTGAGCGTGAGTGCATGTACCGGTTGAATAAGGATCG
GCTAACTCCGTGCCAGCAGCCGCGGTAATACGGAGGATCCGAGCGTTATCCGGATTTATTGGGTTTAAAGGGAGCGTAGG
CGGAAGGTCAAGTCAGCTGTGAAATGTAGTCGCTCAACGTCTGCACTGCAGTTGAAACTGGCCTCCTTGAGTGCGTAAGA
GGCAGGCGGAATTCGTCGTGTAGCGGTGAAATGCTTAGATATGACGAAGAACTCCGATTGCGAAGGCAGCTTGCTGGGCC
GCAACTGACGCTGAAGCTCGAAGGTGCGGGTATCGAACAGGATTAGATACCCCAGTAGTCC
>t0009248_III-15;size=16;
CCTACGGGTGGCTGCAGTGGGGAATATTGGACAATGGAGGAAACTCTGATCCAGCGACGCCGCGTGAGTGAAGAAGTATT
TCGGTATGTAAAGCTCTATCAGCAGGGAAGATAATGACGGTACCTGACTAAGAAGCCCCGGCTAACTACGTGCCAGCAGC
CGCGGTAATACGTAGGGGGCAAGCGTTATCCGGATTTACTGGGTGTAAAGGGAGCGTAGACGGCATGGCAAGTCTGATGT
GAAAACCCGGGGCTCAACCCCGGGACTGCATTGGAAACTGTCAGGCTAGAGTGCAGGAGAGGTAAGTGGAATTCCTAGTG
TAGCGGTGAAATGCGTAGATATTAGGAGGAACACCAGTGGCGAAGGCGGCTTACTGGACTGTAACTGACGTTGAGGCTCG
AAAGCGTGGGGAGCAAACAGGATTAGATACCCTGGTAGTCC
>t0003129_III-15;size=15;
CCTACGGGGGGCTGCAGTGAGGAATATTGGTCAATGGACGAGAGTCTGAACCAGCCAAGTAGCGTGCAGGATGACGGCCC
TATGGGTTGTAAACTGCTTTTAACCGGGAATAACGTCATGCTCGTGAGCGTGAGTGCATGTACCGGTTGAATAAGGATCG
GCTAACTCCGTGCCAGCAGCCGCGGTAATACGGAGGATCCGAGCGTTATCCGGATTTATTGGGTTTAAAGGGAGCGTAGG
CGGAAGGTCAAGTCAGCTGTGAAATGTAGTCGCTCAACGTCTGCACTGCAGTTGAAACTGGCCTCCTTGAGTGCGTAAGA
GGCAGGCGGAATTCGTCGTGTAGCGGTGAAATGCTTAGATATGACGAAGAACTCCGATTGCGAAGGCAGCTTGCTGGGCC
GCAACTGACGCTGAAGCTCGAAGGTGCGGGTATCGAACAGGATTAGATACCCTAGTAGTCC
>t0008154_III-15;size=15;
CCTACGGGCGGCTGCAGTGAGGAATATTGGTCAATGGACGAGAGTCTGAACCAGCCAAGTAGCGTGCAGGATGACGGCCC
TATGGGTTGTAAACTGCTTTTAACCGGGAATAACGTCAGGCTCGTGAGCTTGAGTGCATGTACCGGTTGAATAAGGATCG
GCTAACTCCGTGCCAGCAGCCGCGGTAATACGGAGGATCCGAGCGTTATCCGGATTTATTGGGTTTAAAGGGAGCGTAGG
CGGAGTATCAAGTCAGCTGTGAAATGTAGTCGCTCAACGTCTGCACTGCAGTTGAAACTGGTACCCTTGAGTGCGTAAGA
GGTAGGCGGAATTCGTCGTGTAGCGGTGAAATGCTTAGATATGACGAAGAACTCCGATTGCGAAGGCAGCTTACTGGGCC
GCAACTGACGCTGAAGCTCGAAGGTGCGGGTATCGAACAGGATTAGATACCCTAGTAGTCC
>t0011547_III-15;size=15;
CCTACGGGAGGCTGCAGTGAGGAATATTGGTCAATGGACGGAAGTCTGAACCAGCCATCTCGCGTGCAGGATTACAGCCC
TATGGGTTTTAAACTGCTTTTATAAGGGGATAAAGTTAGATATGTATATCTATTTGCAGGTACCTTATGAATAAGGATCG
GCTAACTCCGTGCCAGCAGCCGCGGTAATACGGAGGATCCGAGCGTTATCCGGATTTATTGGGTTTAAAGGGTGCGCAGG
CGGCTTATTAAGTCAGCGGTGAAATGTAAGGGCTCAACCCTGGCACTGCCGTTGAAACTGGTAAGCTTGAGTACGGTTGA
AGTTATCGGAATGTGACGTGTAGCGGTGAAATGCATAGATATGTCACAGAACACCAATTGCGAAGGCAGATGACTAAACC
GCAACTGACGCTCATGCACGAAAGCGTGGGGATCGAACAGGATTAGATACCCGAGTAGTCC
>t0008787_III-15;size=15;
CCTACGGGAGGCTGCAGCTAAGAATATTCCGCAATGGACGAAAGTCTGACGGAGCGACGCCGCGTGGATGATGAAGGCCG
GAAGGTTGTAAAATCCTTTTATAACTGAGGAATAAGTATTATCAGAGAAAGGTAGTATGGTGACTGTAGGTTATGAATAA
GCAACGGCTAATTACGTGCCAGCAGCCGCGGTAACACGTAAGTTGCGAGCGTTGTTCGGAATTATTGGGCGTAAAGGGCA
TGTAGGCGGTTTTGCAAGCTTGGTGTGAAATCCCGGAGCTCAACTCCGGAATTGCGTTGAGAACTGCATAACTAGAGTCA
CTGAGGGGCAATCAGAATTCCAGGTGTAGGGGTGAAATCTGTAGATATCTGGAAGAATACCAATGGCGAAGGCAGGTTAC
CAGCAGATGACTGACGCTGAGGTGCGAAGGTGCGGGGAGCAAACAGGATTAGATACCCTGGTAGTCC
>t0009880_III-15;size=15;
CCTACGGGCGGCTGCAGCTAAGAATATTCCGCAATGGACGAAAGTCTGACGGAGCGACGCCGCGTGGATGATGAAGGCCG
GAAGGTTGTAAAATCCTTTTATAACTGAGGAATAAGTATTATCAGAGAAAGGTAGTATGGTGACTGTAGGTTATGAATAA
GCAACGGCTAATTACGTGCCAGCAGCCGCGGTAACACGTAAGTTGCGAGCGTTGTTCGGAATTATTGGGCGTAAAGGGCA
TGTAGGCGGTTTTGCAAGCTTGGTGTGAAATCCCGGAGCTCAACTCCGGAATTGCGTTGAGAACTGCATAACTAGAGTCA
CTGAGGGGCAATCAGAATTCCAGGTGTAGGGGTGAAATCTGTAGATATCTGGAAGAATACCAATGGCGAAGGCAGGTTAC
CAGCAGATGACTGACGCTGAGGTGCGAAGGTGCGGGGAGCAAACAGGATTAGATACCCGAGTAGTCC
>t0000917_III-15;size=15;
CCTACGGGCGGCTGCAGTGGGGAATATTGGTCAATGGGGGCAACCCTGAACCAGCGACGCCGCGTGAGTGAAGAAGTATT
TCGGTATGTAAAGCTCTATCAGCAGGGAAGATAATGACAGTACCTGACTAAGAAGCACCGGCTAAATACGTGCCAGCAGC
CGCGGTAATACGTATGGTGCAAGCGTTATCCGGATTTACTGGGTGTAAAGGGAGCGTAGGCGGTTTGGCAAGTCTGATGT
GAAACCCCGGGGCTTAACCCCGGGCATGCATTGGAAACTGTCGGACTAGAGTGTCGGAGAGGAAAGCGGAATTCCTAGTG
TAGCGGTGAAATGCGTAGATATTAGGAGGAACACCAGTGGCGAAGGCGGCTTTCTGGACGATAACTGACGCTGAGGCTCG
AAAGCGTGGGGAGCAAACAGGATTAGATACCCTAGTAGTCC
>t0008819_III-15;size=15;
CCTACGGGCGGCTGCAGCTAAGAATATTCCGCAATGGACGAAAGTCTGACGGAGCGACGCCGCGTGGATGATGAAGGCCG
GAAGGTTGTAAAATCCTTTTATAACTGAGGAATAAGTATTATCAGAGAAAGGTAGTATGGTGACTGTAGGTTATGAATAA
GCAACGGCTAATTACGTGCCAGCAGCCGCGGTAACACGTAAGTTGCGAGCGTTGTTCGGAATTATTGGGCGTAAAGGGCA
TGTAGGCGGTTTTGCAAGCTTGGTGTGAAATCCCGGAGCTCAACTCCGGAATTGCGTTGAGAACTGCATAACTAGAGTCA
CTGAGGGGCAATCAGAATTCCAGGTGTAGGGGTGAAATCTGTAGATATCTGGAAGAATACCAATGGCGAAGGCAGGTTAC
CAGCAGATGACTGACGCTGAGGTGCGAAGGTGCGGGGAGCAAACAGGATTAGATACCCTTGTAGTCC
>t0001108_III-15;size=15;
CCTACGGGTGGCTGCAGTGGGGAATATTGGACAATGGAGGAAACTCTGATCCAGCGACGCCGCGTGAGTGAAGAAGTATT
TCGGTATGTAAAGCTCTATCAGCAGGGAAGATAATGACGGTACCTGACTAAGAAGCCCCGGCTAACTACGTGCCAGCAGC
CGCGGTAATACGTAGGGGGCAAGCGTTATCCGGATTTACTGGGTGTAAAGGGAGCGTAGACGGCATGGCAAGTCTGATGT
GAAAACCCGGGGCTCAACCCCGGGACTGCATTGGAAACTGTCAGGCTAGAGTGCAGGAGAGGTAAGTGGAATTCCTAGTG
TAGCGGTGAAATGCGTAGATATTAGGAGGAACACCAGTGGCGAAGGCGGCTTACTGGACTGTAACTGACGTTGAGGCTCG
AAAGCGTGGGGAGCAAACAGGATTAGATACCCGTGTAGTCC
>t0007302_III-15;size=15;
CCTACGGGAGGCTGCAGTGGGGAATATTGGACAATGGGGGAAACCCTGATCCAGCGACGCCGCGTGAGTGAAGAAGTATT
TCGGTATGTAAAGCTCTATCAGCAAGGAAGAAAATGACGGTACTTGACTAAGAAGCTCCGGCTAAATACGTGCCAGCAGC
CGCGGTAATACGTATGGAGCAAGCGTTATCCGGATTTACTGGGTGTAAAGGGAGCGTAGACGGCAAAGCAAGTCTGAAGT
GAAATGCCGGGGCTTAACCCCGGAACTGCTTTGGAAACTGTTTAGCTAGAGTGCAGGAGAGGTAAGCGGAATTCCTAGTG
TAGCGGTGAAATGCGTAGATATTAGGAGGAACACCAGTGGCGAAGGCGGCTTACTGGACTGTAACTGACGTTGAGGCTCG
AAAGCGTGGGGAGCAAACAGGATTAGATACCCCAGTAGTCC
>t0008851_III-15;size=15;
CCTACGGGAGGCTGCAGTGAGGAATATTGGTCAATGGACGGAAGTCTGAACCAGCCATCTCGCGTGCAGGATTACAGCCC
TATGGGTTTTAAACTGCTTTTATAAGGGGATAAAGTTAGATATGTATATCTATTTGCAGGTACCTTATGAATAAGGATCG
GCTAACTCCGTGCCAGCAGCCGCGGTAATACGGAGGATCCGAGCGTTATCCGGATTTATTGGGTTTAAAGGGTGCGCAGG
CGGCTTATTAAGTCAGCGGTGAAATGTAAGGGCTCAACCCTGGCACTGCCGTTGAAACTGGTAAGCTTGAGTACGGTTGA
AGTTATCGGAATGTGACGTGTAGCGGTGAAATGCATAGATATGTCACAGAACACCAATTGCGAAGGCAGATGACTAAACC
GCAACTGACGCTCATGCACGAAAGCGTGGGGATCGAACAGGATTAGATACCCGTGTAGTCC
>t0000295_III-15;size=15;
CCTACGGGAGGCTGCAGTAGGGAATCTTCGGCAATGGGGGCAACCCTGACCGAGCAACGCCGCGTGAGTGAAGAAGGTTT
TCGGATCGTAAAGCTCTGTTGTAAGAGAAGAACGTGTGTGAGAGTGGAAAGTTCACACAGTGACGGTAACTTACCAGAAA
GGGACGGCTAACTACGTGCCAGCAGCCGCGGTAATACGTAGGTCCCGAGCGTTGTCCGGATTTATTGGGCGTAAAGCGAG
CGCAGGCGGTTTAATAAGTCTGAAGTTAAAGGCAGTGGCTTAACCATTGTTCGCTTTGGAAACTGTTAGACTTGAGTGCA
GAAGGGGAGAGTGGAATTCCATGTGTAGCGGTGAAATGCGTAGATATATGGAGGAACACCGGTGGCGAAAGCGGCTCTCT
GGTCTGTAACTGACGCTGAGGCTCGAAAGCGTGGGGAGCAAACAGGATTAGATACCCCTGTAGTCC
>t0005236_III-15;size=15;
CCTACGGGTGGCTGCAGCTAAGAATATTCCGCAATGGACGAAAGTCTGACGGAGCGACGCCGCGTGGATGATGAAGGTCG
GAAGATTGTAAAATCCTTTTATGACTGAGGAATAAGTCTGTTGAGAGAAACGGCAGATGGTGACTGTAGGTCATGAATAA
GCAACGGCTAATTACGTGCCAGCAGCCGCGGTAACACGTAAGTTGCGAGCGTTGTTCGGAATTATTGGGCGTAAAGGGCA
TGTAGGCGGTTTTGCAAGCTTGGTGTGAAATCCCGGAGCTCAACTCCGGAATTGCGTTGAGAACTGCATAACTAGAGTCA
CTGAGGGGCAATCAGAATTCCAGGTGTAGGGGTGAAATCTGTAGATATCTGGAAGAATACCAATGGCGAAGGCAGGTTAC
CAGCAGATGACTGACGCTGAGGTGCGAAGGTGCGGGGAGCAAACAGGATTAGATACCCTAGTAGTCC
>t0018179_III-15;size=15;
CCTACGGGAGGCTGCAGCTAAGAATATTCCGCAATGGACGAAAGTCTGACGGAGCGACGCCGCGTGGATGATGAAGGTCG
GAAGATTGTAAAATCCTTTTATGACTGAGGAATAAGTCTGTTGAGAGAAACGGCAGATGGTGACTGTAGGTCATGAATAA
GCAACGGCTAATTACGTGCCAGCAGCCGCGGTAACACGTAAGTTGCGAGCGTTGTTCGGAATTATTGGGCGTAAAGGGCA
TGTAGGCGGTTTTGCAAGCTTGGTGTGAAATCCCGGAGCTCAACTCCGGAATTGCGTTGAGAACTGCATAACTAGAGTCA
CTGAGGGGCAATCAGAATTCCAGGTGTAGGGGTGAAATCTGTAGATATCTGGAAGAATACCAATGGCGAAGGCAGGTTAC
CAGCAGATGACTGACGCTGAGGTGCGAAGGTGCGGGGAGCAAACAGGATTAGATACCCTTGTAGTCC
>t0004290_III-15;size=15;
CCTACGGGAGGCAGCAGTAGGGAATCTTCGGCAATGGGGGCAACCCTGACCGAGCAACGCCGCGTGAGTGAAGAAGGTTT
TCGGATCGTAAAGCTCTGTTGTAAGAGAAGAACGTGTGTGAGAGTGGAAAGTTCACACAGTGACGGTAACTTACCAGAAA
GGGACGGCTAACTACGTGCCAGCAGCCGCGGTAATACGTAGGTCCCGAGCGTTGTCCGGATTTATTGGGCGTAAAGCGAG
CGCAGGCGGTTTAATAAGTCTGAAGTTAAAGGCAGTGGCTTAACCATTGTTCGCTTTGGAAACTGTTAGACTTGAGTGCA
GAAGGGGAGAGTGGAATTCCATGTGTAGCGGTGAAATGCGTAGATATATGGAGGAACACCGGTGGCGAAAGCGGCTCTCT
GGTCTGTAACTGACGCTGAGGCTCGAAAGCGTGGGGAGCAAACAGGATTAGATACCCGAGTAGTCC
>t0001312_III-15;size=15;
CCTACGGGAGGCTGCAGCTAAGAATATTCCGCAATGGACGAAAGTCTGACGGAGCGACGCCGCGTGGATGATGAAGGCCG
GAAGGTTGTAAAATCCTTTTATAACTGAGGAATAAGTATTATCAGAGAAAGGTAGTATGGTGACTGTAGGTTATGAATAA
GCAACGGCTAATTACGTGCCAGCAGCCGCGGTAACACGTAAGTTGCGAGCGTTGTTCGGAATTATTGGGCGTAAAGGGCA
TGTAGGCGGTTTTGCAAGCTTGGTGTGAAATCCCGGAGCTCAACTCCGGAATTGCGTTGAGAACTGCATAACTAGAGTCA
CTGAGGGGCAATCAGAATTCCAGGTGTAGGGGTGAAATCTGTAGATATCTGGAAGAATACCAATGGCGAAGGCAGGTTAC
CAGCAGATGACTGACGCTGAGGTGCGAAGGTGCGGGGAGCAAACAGGATTAGATACCCCTGTAGTCC
>t0015775_III-15;size=15;
CCTACGGGAGGCTGCAGTGGGGAATATTGGACAATGGGGGAAACCCTGATCCAGCGACGCCGCGTGAGTGAAGAAGTATT
TCGGTATGTAAAGCTCTATCAGCAGGGAAGATAATGACGGTACCTGACTAAGAAGCCCCGGCTAACTACGTGCCAGCAGC
CGCGGTAATACGTAGGGGGCAAGCGTTATCCGGATTTACTGGGTGTAAAGGGAGCGTAGACGGCATGGCAAGTCTGATGT
GAAAACCCGGGGCTCAACCCCGGGACTGCATTGGAAACTGTCAGGCTAGAGTGCAGGAGAGGTAAGTGGAATTCCTAGTG
TAGCGGTGAAATGCGTAGATATTAGGAGGAACACCAGTGGCGAAGGCGGCTTACTGGACTGTAACTGACGTTGAGGCTCG
AAAGCGTGGGGAGCAAACAGGATTAGATACCCCAGTAGTCC
>t0024924_III-15;size=15;
CCTACGGGCGGCTGCAGTGGGGAATATTGGACAATGGGGGAAACCCTGATCCAGCGACGCCGCGTGAGTGAAGAAGTATT
TCGGTATGTAAAGCTCTATCAGCAAGGAAGAAAATGACGGTACTTGACTAAGAAGCCCCGGCTAACTACGTGCCAGCAGC
CGCGGTAATACGTAGGGGGCAAGCGTTATCCGGATTTACTGGGTGTAAAGGGAGCGTAGACGGCATAGCAAGTCTGAAGT
GAAATGCATGGGCTCAACCCATGAACTGCTTTGGAAACTGTTAAGCTAGAGTGCAGGAGAGGTAAGTGGAATTCCTAGTG
TAGCGGTGAAATGCGTAGATATTAGGAGGAACACCAGTGGCGAAGGCGGCTTACTGGACTGTAACTGACGTTGAGGCTCG
AAAGCGTGGGGAGCAAACAGGATTAGATACCCCAGTAGTCC
>t0010167_III-15;size=15;
CCTACGGGAGGCAGCAGCTAAGAATATTCCGCAATGGACGAAAGTCTGACGGAGCGACGCCGCGTGGATGATGAAGGCCG
GAAGGTTGTAAAATCCTTTTATAACTGAGGAATAAGTATTATCAGAGAAAGGTAGTATGGTGACTGTAGGTTATGAATAA
GCAACGGCTAATTACGTGCCAGCAGCCGCGGTAACACGTAAGTTGCGAGCGTTGTTCGGAATTATTGGGCGTAAAGGGCA
TGTAGGCGGTTTTGCAAGCTTGGTGTGAAATCCCGGAGCTCAACTCCGGAATTGCGTTGAGAACTGCATAACTAGAGTCA
CTGAGGGGCAATCAGAATTCCAGGTGTAGGGGTGAAATCTGTAGATATCTGGAAGAATACCAATGGCGAAGGCAGGTTAC
CAGCAGATGACTGACGCTGAGGTGCGAAGGTGCGGGGAGCAAACAGGATTAGATACCCTAGTAGTCC
>t0003965_III-15;size=14;
CCTACGGGAGGCTGCAGTGAGGAATATTGGTCAATGGACGAGAGTCTGAACCAGCCAAGTAGCGTGCAGGATGACGGCCC
TATGGGTTGTAAACTGCTTTTGTACGGGAATAAAGTGACCTACGTGTAGGTTTTTGCATGTACCGTAAGAATAAGGACCG
GCTAATTCCGTGCCAGCAGCCGCGGTAATACGGAAGGTCCGGGCGTTATCCGGATTTATTGGGTTTAAAGGGAGCGTAGG
CCGTGCTTTAAGCGTGTTGTGAAATGTAGGCGCCCAACGTCTGCACTGCAGCGCGAACTGGAGCACTTGAGTACGCAGGA
AGTAGGCGGAATTCGTCGTGTAGCGGTGAAATGCTTAGATATGACGAAGAACTCCGATTGGGAAGCCAGCTTACTGTAGC
GCCACTGACGCTGATGCTCGAAAGCGTGGGTATCGAACAGGATTAGATACCCTTGTAGTCC
>t0003020_III-15;size=14;
CCTACGGGGGGCTGCAGCTAAGAATATTCCGCAATGGACGAAAGTCTGACGGAGCGACGCCGCGTGGATGATGAAGGCCG
GAAGGTTGTAAAATCCTTTTATAACTGAGGAATAAGTATTATCAGAGAAAGGTAGTATGGTGACTGTAGGTTATGAATAA
GCAACGGCTAATTACGTGCCAGCAGCCGCGGTAACACGTAAGTTGCGAGCGTTGTTCGGAATTATTGGGCGTAAAGGGCA
TGTAGGCGGTTTTGCAAGCTTGGTGTGAAATCCCGGAGCTCAACTCCGGAATTGCGTTGAGAACTGCATAACTAGAGTCA
CTGAGGGGCAATCAGAATTCCAGGTGTAGGGGTGAAATCTGTAGATATCTGGAAGAATACCAATGGCGAAGGCAGGTTAC
CAGCAGATGACTGACGCTGAGGTGCGAAGGTGCGGGGAGCAAACAGGATTAGATACCCTAGTAGTCC
>t0002357_III-15;size=14;
CCTACGGGTGGCTGCAGCTAAGAATATTCCGCAATGGACGAAAGTCTGACGGAGCGACGCCGCGTGGATGATGAAGGCCG
GAAGGTTGTAAAATCCTTTTATAACTGAGGAATAAGTATTATCAGAGAAAGGTAGTATGGTGACTGTAGGTTATGAATAA
GCAACGGCTAATTACGTGCCAGCAGCCGCGGTAACACGTAAGTTGCGAGCGTTGTTCGGAATTATTGGGCGTAAAGGGCA
TGTAGGCGGTTTTGCAAGCTTGGTGTGAAATCCCGGAGCTCAACTCCGGAATTGCGTTGAGAACTGCATAACTAGAGTCA
CTGAGGGGCAATCAGAATTCCAGGTGTAGGGGTGAAATCTGTAGATATCTGGAAGAATACCAATGGCGAAGGCAGGTTAC
CAGCAGATGACTGACGCTGAGGTGCGAAGGTGCGGGGAGCAAACAGGATTAGATACCCTGGTAGTCC
>t0005038_III-15;size=14;
CCTACGGGAGGCAGCAGTGGGGAATATTGGACAATGGAGGAAACTCTGATCCAGCGACGCCGCGTGAGTGAAGAAGTATT
TCGGTATGTAAAGCTCTATCAGCAGGGAAGATAATGACGGTACCTGACTAAGAAGCCCCGGCTAACTACGTGCCAGCAGC
CGCGGTAATACGTAGGGGGCAAGCGTTATCCGGATTTACTGGGTGTAAAGGGAGCGTAGACGGCATGGCAAGTCTGATGT
GAAAACCCGGGGCTCAACCCCGGGACTGCATTGGAAACTGTCAGGCTAGAGTGCAGGAGAGGTAAGTGGAATTCCTAGTG
TAGCGGTGAAATGCGTAGATATTAGGAGGAACACCAGTGGCGAAGGCGGCTTACTGGACTGTAACTGACGTTGAGGCTCG
AAAGCGTGGGGAGCAAACAGGATTAGATACCCTAGTAGTCC
>t0000613_III-15;size=14;
CCTACGGGAGGCTGCAGTGAGGAATATTGGTCAATGGACGAGAGTCTGAACCAGCCAAGTAGCGTGCAGGATGACGGCCC
TATGGGTTGTAAACTGCTTTTAACCGGGAATAACGTCATGCTCGTGAGCGTGAGTGCATGTACCGGTTGAATAAGGATCG
GCTAACTCCGTGCCAGCAGCCGCGGTAATACGGAGGATCCGAGCGTTATCCGGATTTATTGGGTTTAAAGGGAGCGTAGG
CGGAAGGTCAAGTCAGCTGTGAAATGTAGTCGCTCAACGTCTGCACTGCAGTTGAAACTGGCCTCCTTGAGTGCGTAAGA
GGCAGGCGGAATTCGTCGTGTAGCGGTGAAATGCTTAGATATGACGAAGAACTCCGATTGCGAAGGCAGCTTGCTGGGCC
GCAACTGACGCTGAAGCTCGAAGGTGCGGGTATCGAACAGGATTAGATACCCTGGTAGTCC
>t0007735_III-15;size=14;
CCTACGGGAGGCTGCAGTGGGGAATATTGCACAATGGGCGCAAGCCTGATGCAGCGATGCCGCGTGAGGGAAGAAGGTTT
TCGGATTGTAAACCTCTGTCAAAAGGGACGATAATGACGGTACCTTAGAAGGAAGCTCCGGCTAACTACGTGCCAGCAGC
CGCGGTAATACGTAGGGAGCGAGCGTTATCCGGAATTACTGGGTGTAAAGGGAGTGTAGGCGGGACTGCAAGTCAGATGT
GAAAACTACCGGCTCAACTGGTAGACTGCATTTGAAACTGTGGTTCTTGAGTGAAGTAGAGGTAAGCGGAATTCCTAGTG
TAGCGGTGAAATGCGTAGATATTAGGAGGAACATCAGTGGCGAAGGCGGCTTACTGGGCTTTAACTGACGCTGAGGCTCG
AAAGCGTGGGGAGCAAACAGGATTAGATACCCTAGTAGTCC
>t0000406_III-15;size=14;
CCTACGGGTGGCTGCAGTGGGGAATATTGGACAATGGGGGAAACCCTGATCCAGCGACGCCGCGTGAGTGAAGAAGTATT
TCGGTATGTAAAGCTCTATCAGCAGGGAAGATAATGACGGTACCTGACTAAGAAGCCCCGGCTAACTACGTGCCAGCAGC
CGCGGTAATACGTAGGGGGCAAGCGTTATCCGGATTTACTGGGTGTAAAGGGAGCGTAGACGGCATGGCAAGTCTGATGT
GAAAACCCGGGGCTCAACCCCGGGACTGCATTGGAAACTGTCAGGCTAGAGTGCAGGAGAGGTAAGTGGAATTCCTAGTG
TAGCGGTGAAATGCGTAGATATTAGGAGGAACACCAGTGGCGAAGGCGGCTTACTGGACTGTAACTGACGTTGAGGCTCG
AAAGCGTGGGGAGCAAACAGGATTAGATACCCCAGTAGTCC
>t0014432_III-15;size=14;
CCTACGGGTGGCTGCAGTGGGGAATATTGGACAATGGGGGAAACCCTGATCCAGCGACGCCGCGTGAGTGAAGAAGTATT
TCGGTATGTAAAGCTCTATCAGCAGGGAAGATAATGACGGTACCTGACTAAGAAGCCCCGGCTAACTACGTGCCAGCAGC
CGCGGTAATACGTAGGGGGCAAGCGTTATCCGGATTTACTGGGTGTAAAGGGAGCGTAGACGGCATGGCAAGTCTGATGT
GAAAACCCGGGGCTCAACCCCGGGACTGCATTGGAAACTGTCAGGCTAGAGTGCAGGAGAGGTAAGTGGAATTCCTAGTG
TAGCGGTGAAATGCGTAGATATTAGGAGGAACACCAGTGGCGAAGGCGGCTTACTGGACTGTAACTGACGTTGAGGCTCG
AAAGCGTGGGGAGCAAACAGGATTAGATACCCTAGTAGTCC
>t0002669_III-15;size=14;
CCTACGGGAGGCTGCAGTGGGGAATATTGGACAATGGGGGAAACCCTGATCCAGCGACGCCGCGTGAGTGAAGAAGTATT
TCGGTATGTAAAGCTCTATCAGCAGGGAAGATAATGACGGTACCTGACTAAGAAGCCCCGGCTAACTACGTGCCAGCAGC
CGCGGTAATACGTAGGGGGCAAGCGTTATCCGGATTTACTGGGTGTAAAGGGAGCGTAGACGGCATGGCAAGTCTGATGT
GAAAACCCGGGGCTCAACCCCGGGACTGCATTGGAAACTGTCAGGCTAGAGTGCAGGAGAGGTAAGTGGAATTCCTAGTG
TAGCGGTGAAATGCGTAGATATTAGGAGGAACACCAGTGGCGAAGGCGGCTTACTGGACTGTAACTGACGTTGAGGCTCG
AAAGCGTGGGGAGCAAACAGGATTAGATACCCCGGTAGTCC
>t0017223_III-15;size=14;
CCTACGGGTGGCTGCAGTGGGGAATATTGCACAATGGGCGCAAGCCTGATGCAGCGATGCCGCGTGAGGGAAGAAGGTTT
TCGGATTGTAAACCTCTGTCAAAAGGGACGATAATGACGGTACCTTAGAAGGAAGCTCCGGCTAACTACGTGCCAGCAGC
CGCGGTAATACGTAGGGAGCGAGCGTTATCCGGAATTACTGGGTGTAAAGGGAGTGTAGGCGGGACTGCAAGTCAGATGT
GAAAACTACCGGCTCAACTGGTAGACTGCATTTGAAACTGTGGTTCTTGAGTGAAGTAGAGGTAAGCGGAATTCCTAGTG
TAGCGGTGAAATGCGTAGATATTAGGAGGAACATCAGTGGCGAAGGCGGCTTACTGGGCTTTAACTGACGCTGAGGCTCG
AAAGCGTGGGGAGCAAACAGGATTAGATACCCTAGTAGTCC
>t0010553_III-15;size=14;
CCTACGGGTGGCTGCAGTGGGGAATATTGGACAATGGAGGAAACTCTGATCCAGCGACGCCGCGTGAGTGAAGAAGTATT
TCGGTATGTAAAGCTCTATCAGCAGGGAAGATAATGACGGTACCTGACTAAGAAGCCCCGGCTAACTACGTGCCAGCAGC
CGCGGTAATACGTAGGGGGCAAGCGTTATCCGGATTTACTGGGTGTAAAGGGAGCGTAGACGGCATGGCAAGTCTGATGT
GAAAACCCGGGGCTCAACCCCGGGACTGCATTGGAAACTGTCAGGCTAGAGTGCAGGAGAGGTAAGTGGAATTCCTAGTG
TAGCGGTGAAATGCGTAGATATTAGGAGGAACACCAGTGGCGAAGGCGGCTTACTGGACTGTAACTGACGTTGAGGCTCG
AAAGCGTGGGGAGCAAACAGGATTAGATACCCCAGTAGTCC
>t0013138_III-15;size=14;
CCTACGGGTGGCTGCAGTGAGGAATATTGGTCAATGGACGGAAGTCTGAACCAGCCATCTCGCGTGCAGGATTACAGCCC
TATGGGTTTTAAACTGCTTTTATAAGGGGATAAAGTTAGATATGTATATCTATTTGCAGGTACCTTATGAATAAGGATCG
GCTAACTCCGTGCCAGCAGCCGCGGTAATACGGAGGATCCGAGCGTTATCCGGATTTATTGGGTTTAAAGGGTGCGCAGG
CGGCTTATTAAGTCAGCGGTGAAATGTAAGGGCTCAACCCTGGCACTGCCGTTGAAACTGGTAAGCTTGAGTACGGTTGA
AGTTATCGGAATGTGACGTGTAGCGGTGAAATGCATAGATATGTCACAGAACACCAATTGCGAAGGCAGATGACTAAACC
GCAACTGACGCTCATGCACGAAAGCGTGGGGATCGAACAGGATTAGATACCCTAGTAGTCC
>t0001994_III-15;size=14;
CCTACGGGTGGCTGCAGTAGGGAATCTTCGGCAATGGGGGCAACCCTGACCGAGCAACGCCGCGTGAGTGAAGAAGGTTT
TCGGATCGTAAAGCTCTGTTGTAAGAGAAGAACGTGTGTGAGAGTGGAAAGTTCACACAGTGACGGTAACTTACCAGAAA
GGGACGGCTAACTACGTGCCAGCAGCCGCGGTAATACGTAGGTCCCGAGCGTTGTCCGGATTTATTGGGCGTAAAGCGAG
CGCAGGCGGTTTAATAAGTCTGAAGTTAAAGGCAGTGGCTTAACCATTGTTCGCTTTGGAAACTGTTAGACTTGAGTGCA
GAAGGGGAGAGTGGAATTCCATGTGTAGCGGTGAAATGCGTAGATATATGGAGGAACACCGGTGGCGAAAGCGGCTCTCT
GGTCTGTAACTGACGCTGAGGCTCGAAAGCGTGGGGAGCAAACAGGATTAGATACCCCTGTAGTCC
>t0004336_III-15;size=14;
CCTACGGGCGGCAGCAGTAGGGAATCTTCGGCAATGGGGGCAACCCTGACCGAGCAACGCCGCGTGAGTGAAGAAGGTTT
TCGGATCGTAAAGCTCTGTTGTAAGAGAAGAACGTGTGTGAGAGTGGAAAGTTCACACAGTGACGGTAACTTACCAGAAA
GGGACGGCTAACTACGTGCCAGCAGCCGCGGTAATACGTAGGTCCCGAGCGTTGTCCGGATTTATTGGGCGTAAAGCGAG
CGCAGGCGGTTTAATAAGTCTGAAGTTAAAGGCAGTGGCTTAACCATTGTTCGCTTTGGAAACTGTTAGACTTGAGTGCA
GAAGGGGAGAGTGGAATTCCATGTGTAGCGGTGAAATGCGTAGATATATGGAGGAACACCGGTGGCGAAAGCGGCTCTCT
GGTCTGTAACTGACGCTGAGGCTCGAAAGCGTGGGGAGCAAACAGGATTAGATACCCGTGTAGTCC
>t0000919_III-15;size=14;
CCTACGGGTGGCTGCAGTGGGGAATATTGGACAATGGGGGAAACCCTGATCCAGCGACGCCGCGTGAGTGAAGAAGTATT
TCGGTATGTAAAGCTCTATCAGCAAGGAAGAAAATGACGGTACTTGACTAAGAAGCTCCGGCTAAATACGTGCCAGCAGC
CGCGGTAATACGTATGGAGCAAGCGTTATCCGGATTTACTGGGTGTAAAGGGAGCGTAGACGGCAAAGCAAGTCTGAAGT
GAAATGCCGGGGCTTAACCCCGGAACTGCTTTGGAAACTGTTTAGCTAGAGTGCAGGAGAGGTAAGCGGAATTCCTAGTG
TAGCGGTGAAATGCGTAGATATTAGGAGGAACACCAGTGGCGAAGGCGGCTTACTGGACTGTAACTGACGTTGAGGCTCG
AAAGCGTGGGGAGCAAACAGGATTAGATACCCTTGTAGTCC
>t0002182_III-15;size=14;
CCTACGGGGGGCTGCAGTGGGGAATATTGGACAATGGGGGAAACCCTGATCCAGCGACGCCGCGTGAGTGAAGAAGTATT
TCGGTATGTAAAGCTCTATCAGCAGGGAAGATAATGACGGTACCTGACTAAGAAGCCCCGGCTAACTACGTGCCAGCAGC
CGCGGTAATACGTAGGGGGCAAGCGTTATCCGGATTTACTGGGTGTAAAGGGAGCGTAGACGGCATGGCAAGTCTGATGT
GAAAACCCGGGGCTCAACCCCGGGACTGCATTGGAAACTGTCAGGCTAGAGTGCAGGAGAGGTAAGTGGAATTCCTAGTG
TAGCGGTGAAATGCGTAGATATTAGGAGGAACACCAGTGGCGAAGGCGGCTTACTGGACTGTAACTGACGTTGAGGCTCG
AAAGCGTGGGGAGCAAACAGGATTAGATACCCCAGTAGTCC
>t0006441_III-15;size=13;
CCTACGGGAGGCTGCAGTGGGGAATATTGGACAATGGGGGAAACCCTGATCCAGCGACGCCGCGTGAGTGAAGAAGTATT
TCGGTATGTAAAGCTCTATCAGCAAGGAAGAAAATGACGGTACTTGACTAAGAAGCCCCGGCTAACTACGTGCCAGCAGC
CGCGGTAATACGTAGGGGGCAAGCGTTATCCGGATTTACTGGGTGTAAAGGGAGCGTAGACGGTATGGCAAGTCTGAAGT
GAAATGCATGGGCTCAACCCATGAACTGCTTTGGAAACTGTCAAACTAGAGTGCAGGAGAGGTAAGTGGAATTCCTAGTG
TAGCGGTGAAATGCGTAGATATTAGGAGGAACACCAGTGGCGAAGGCGGCTTACTGGACTGTAACTGACGTTGAGGCTCG
AAAGCGTGGGGAGCAAACAGGATTAGATACCCTTGTAGTCC
>t0007077_III-15;size=13;
CCTACGGGAGGCAGCAGCTAAGAATATTCCGCAATGGACGAAAGTCTGACGGAGCGACGCCGCGTGGATGATGAAGGCCG
GAAGGTTGTAAAATCCTTTTATAACTGAGGAATAAGTATTATCAGAGAAAGGTAGTATGGTGACTGTAGGTTATGAATAA
GCAACGGCTAATTACGTGCCAGCAGCCGCGGTAACACGTAAGTTGCGAGCGTTGTTCGGAATTATTGGGCGTAAAGGGCA
TGTAGGCGGTTTTGCAAGCTTGGTGTGAAATCCCGGAGCTCAACTCCGGAATTGCGTTGAGAACTGCATAACTAGAGTCA
CTGAGGGGCAATCAGAATTCCAGGTGTAGGGGTGAAATCTGTAGATATCTGGAAGAATACCAATGGCGAAGGCAGGTTAC
CAGCAGATGACTGACGCTGAGGTGCGAAGGTGCGGGGAGCAAACAGGATTAGATACCCCAGTAGTCC
>t0009884_III-15;size=13;
CCTACGGGAGGCTGCAGTGGGGAATATTGGACAATGGGCGAAAGCCTGATCCAGCGACGCCGCGTGAGTGAAGAAGTATT
TCGGTATGTAAAGCTCTATCAGCAGGGAAGATAATGACGGTACCTGACTAAGAAGCCCCGGCTAACTACGTGCCAGCAGC
CGCGGTAATACGTAGGGGGCAAGCGTTATCCGGATTTACTGGGTGTAAAGGGAGCGTAGACGGCATGGCAAGTCTGATGT
GAAAACCCAGGGCTCAACCCTGGGACTGCATTGGAAACTGTCAGGCTAGAGTGCAGGAGAGGTAAGTGGAATTCCTAGTG
TAGCGGTGAAATGCGTAGATATTAGGAGGAACACCAGTGGCGAAGGCGGCTTACTGGACTGTAACTGACGTTGAGGCTCG
AAAGCGTGGGGAGCAAACAGGATTAGATACCCTAGTAGTCC
>t0000371_III-15;size=13;
CCTACGGGTGGCTGCAGTGGGGAATATTGGACAATGGGGGAAACCCTGATCCAGCGACGCCGCGTGAGTGAAGAAGTATT
TCGGTATGTAAAGCTCTATCAGCAAGGAAGAAAATGACGGTACTTGACTAAGAAGCTCCGGCTAAATACGTGCCAGCAGC
CGCGGTAATACGTATGGAGCAAGCGTTATCCGGATTTACTGGGTGTAAAGGGAGCGTAGACGGCAAAGCAAGTCTGAAGT
GAAATGCCGGGGCTTAACCCCGGAACTGCTTTGGAAACTGTTTAGCTAGAGTGCAGGAGAGGTAAGCGGAATTCCTAGTG
TAGCGGTGAAATGCGTAGATATTAGGAGGAACACCAGTGGCGAAGGCGGCTTACTGGACTGTAACTGACGTTGAGGCTCG
AAAGCGTGGGGAGCAAACAGGATTAGATACCCCGGTAGTCC
>t0007638_III-15;size=13;
CCTACGGGAGGCTGCAGTGAGGAATATTGGTCAATGGACGAGAGTCTGAACCAGCCAAGTAGCGTGCAGGATGACGGCCC
TATGGGTTGTAAACTGCTTTTGTACGGGAATAAAGTGACCTACGTGTAGGTTTTTGCATGTACCGTAAGAATAAGGACCG
GCTAATTCCGTGCCAGCAGCCGCGGTAATACGGAAGGTCCGGGCGTTATCCGGATTTATTGGGTTTAAAGGGAGCGTAGG
CCGTGCTTTAAGCGTGTTGTGAAATGTAGGCGCCCAACGTCTGCACTGCAGCGCGAACTGGAGCACTTGAGTACGCAGGA
AGTAGGCGGAATTCGTCGTGTAGCGGTGAAATGCTTAGATATGACGAAGAACTCCGATTGGGAAGCCAGCTTACTGTAGC
GCCACTGACGCTGATGCTCGAAAGCGTGGGTATCGAACAGGATTAGATACCCTAGTAGTCC
>t0015931_III-15;size=13;
CCTACGGGCGGCAGCAGTGAGGAATATTGGTCAATGGACGGAAGTCTGAACCAGCCATCTCGCGTGCAGGATTACAGCCC
TATGGGTTTTAAACTGCTTTTATAAGGGGATAAAGTTAGATATGTATATCTATTTGCAGGTACCTTATGAATAAGGATCG
GCTAACTCCGTGCCAGCAGCCGCGGTAATACGGAGGATCCGAGCGTTATCCGGATTTATTGGGTTTAAAGGGTGCGCAGG
CGGCTTATTAAGTCAGCGGTGAAATGTAAGGGCTCAACCCTGGCACTGCCGTTGAAACTGGTAAGCTTGAGTACGGTTGA
AGTTATCGGAATGTGACGTGTAGCGGTGAAATGCATAGATATGTCACAGAACACCAATTGCGAAGGCAGATGACTAAACC
GCAACTGACGCTCATGCACGAAAGCGTGGGGATCGAACAGGATTAGATACCCCAGTAGTCC
>t0039445_III-15;size=13;
CCTACGGGTGGCTGCAGTGAGGAATATTGGTCAATGGACGGAAGTCTGAACCAGCCATCTCGCGTGCAGGATTACAGCCC
TATGGGTTTTAAACTGCTTTTATAAGGGGATAAAGTTAGATATGTATATCTATTTGCAGGTACCTTATGAATAAGGATCG
GCTAACTCCGTGCCAGCAGCCGCGGTAATACGGAGGATCCGAGCGTTATCCGGATTTATTGGGTTTAAAGGGTGCGCAGG
CGGCTTATTAAGTCAGCGGTGAAATGTAAGGGCTCAACCCTGGCACTGCCGTTGAAACTGGTAAGCTTGAGTACGGTTGA
AGTTATCGGAATGTGACGTGTAGCGGTGAAATGCATAGATATGTCACAGAACACCAATTGCGAAGGCAGATGACTAAACC
GCAACTGACGCTCATGCACGAAAGCGTGGGGATCGAACAGGATTAGATACCCCGGTAGTCC
>t0014463_III-15;size=13;
CCTACGGGAGGCTGCAGTGGGGAATATTGCACAATGGGGGAAACCCTGATGCAGCGACGCCGCGTGAGTGAAGAAGTATT
TCGGTATGTAAAGCTCTATCAGCAGGGACGAAAATGACGGTACCTGACTAAGAAGCCCCGGCTAACTACGTGCCAGCAGC
CGCGGTAATACGTAGGGGGCAAGCGTTATCCGGATTTACTGGGTGTAAAGGGAGCGTAGACGGCGATGCAAGTCTGATGT
GAAAACCCAGGGCTTAACCTTGGGCCTGCATTGGAAACTGCTTTGCTAGAGTGCAGGAGAGGTAAGTGGAATTCCTAGTG
TAGCGGTGAAATGCGTAGATATTAGGAGGAACACCAGTGGCGAAGGCGGCTTACTGGACTGTAACTGACGTTGAGGCTCG
AAAGCGTGGGGAGCAAACAGGATTAGATACCCCAGTAGTCC
>t0002038_III-15;size=13;
CCTACGGGAGGCAGCAGTGAGGAATATTGGTCAATGGGCGGAAGCCTGAACCAGCCATGCCGCGTGAGGGATGGAGGCCC
TATGGGTTGTAAACCTCTTTTGCCACAGAGTAATAAGGCTCATGCGTGGGCCGATGAGAGTATGTGGCGAATAAGCATCG
GCTAACTCCGTGCCAGCAGCCGCGGTAATACGGAGGATGCAAGCGTTATCCGGATTTATTGGGTTTAAAGGGTGCGTAGG
CGGACTGTTAAGTCAGCGGTGAAATATCCCGGCTCAACCGGGAGGCTGCCGTTGATACTGGCAGACTTGAGTACGAACGG
CGCCGGCGGAATATGTAATGTAGCGGTGAAATGCATAGATATTACATAGAACACCGATCGCGAAGGCAGCTGGCGAGGAC
GTCACTGACGCTGAGGCACGAAGGCGTGGGGATCAAACAGGATTAGATACCCTAGTAGTCC
>t0003117_III-15;size=13;
CCTACGGGTGGCTGCAGTGAGGAATATTGGTCAATGGACGAGAGTCTGAACCAGCCAAGTAGCGTGCAGGATGACGGCCC
TATGGGTTGTAAACTGCTTTTAACCGGGAATAACGTCAGGCTCGTGAGCTTGAGTGCATGTACCGGTTGAATAAGGATCG
GCTAACTCCGTGCCAGCAGCCGCGGTAATACGGAGGATCCGAGCGTTATCCGGATTTATTGGGTTTAAAGGGAGCGTAGG
CGGAGTATCAAGTCAGCTGTGAAATGTAGTCGCTCAACGTCTGCACTGCAGTTGAAACTGGTACCCTTGAGTGCGTAAGA
GGTAGGCGGAATTCGTCGTGTAGCGGTGAAATGCTTAGATATGACGAAGAACTCCGATTGCGAAGGCAGCTTACTGGGCC
GCAACTGACGCTGAAGCTCGAAGGTGCGGGTATCGAACAGGATTAGATACCCTTGTAGTCC
>t0011724_III-15;size=13;
CCTACGGGCGGCTGCAGTGGGGAATATTGCACAATGGGCGCAAGCCTGATGCAGCGATGCCGCGTGAGGGAAGAAGGTTT
TCGGATTGTAAACCTCTGTCAAAAGGGACGATAATGACGGTACCTTAGAAGGAAGCTCCGGCTAACTACGTGCCAGCAGC
CGCGGTAATACGTAGGGAGCGAGCGTTATCCGGAATTACTGGGTGTAAAGGGAGTGTAGGCGGGACTGCAAGTCAGATGT
GAAAACTACCGGCTCAACTGGTAGACTGCATTTGAAACTGTGGTTCTTGAGTGAAGTAGAGGTAAGCGGAATTCCTAGTG
TAGCGGTGAAATGCGTAGATATTAGGAGGAACATCAGTGGCGAAGGCGGCTTACTGGGCTTTAACTGACGCTGAGGCTCG
AAAGCGTGGGGAGCAAACAGGATTAGATACCCTAGTAGTCC
>t0011091_III-15;size=13;
CCTACGGGCGGCAGCAGCTAAGAATATTCCGCAATGGACGAAAGTCTGACGGAGCGACGCCGCGTGGATGATGAAGGCCG
GAAGGTTGTAAAATCCTTTTATAACTGAGGAATAAGTATTATCAGAGAAAGGTAGTATGGTGACTGTAGGTTATGAATAA
GCAACGGCTAATTACGTGCCAGCAGCCGCGGTAACACGTAAGTTGCGAGCGTTGTTCGGAATTATTGGGCGTAAAGGGCA
TGTAGGCGGTTTTGCAAGCTTGGTGTGAAATCCCGGAGCTCAACTCCGGAATTGCGTTGAGAACTGCATAACTAGAGTCA
CTGAGGGGCAATCAGAATTCCAGGTGTAGGGGTGAAATCTGTAGATATCTGGAAGAATACCAATGGCGAAGGCAGGTTAC
CAGCAGATGACTGACGCTGAGGTGCGAAGGTGCGGGGAGCAAACAGGATTAGATACCCCAGTAGTCC
>t0002250_III-15;size=13;
CCTACGGGCGGCTGCAGTGAGGAATATTGGTCAATGGACGGAAGTCTGAACCAGCCATCTCGCGTGCAGGATTACAGCCC
TATGGGTTTTAAACTGCTTTTATAAGGGGATAAAGTTAGATATGTATATCTATTTGCAGGTACCTTATGAATAAGGATCG
GCTAACTCCGTGCCAGCAGCCGCGGTAATACGGAGGATCCGAGCGTTATCCGGATTTATTGGGTTTAAAGGGTGCGCAGG
CGGCTTATTAAGTCAGCGGTGAAATGTAAGGGCTCAACCCTGGCACTGCCGTTGAAACTGGTAAGCTTGAGTACGGTTGA
AGTTATCGGAATGTGACGTGTAGCGGTGAAATGCATAGATATGTCACAGAACACCAATTGCGAAGGCAGATGACTAAACC
GCAACTGACGCTCATGCACGAAAGCGTGGGGATCGAACAGGATTAGATACCCCGGTAGTCC
>t0044368_III-15;size=13;
CCTACGGGGGGCAGCAGTAGGGAATCTTCGGCAATGGGGGCAACCCTGACCGAGCAACGCCGCGTGAGTGAAGAAGGTTT
TCGGATCGTAAAGCTCTGTTGTAAGAGAAGAACGTGTGTGAGAGTGGAAAGTTCACACAGTGACGGTAACTTACCAGAAA
GGGACGGCTAACTACGTGCCAGCAGCCGCGGTAATACGTAGGTCCCGAGCGTTGTCCGGATTTATTGGGCGTAAAGCGAG
CGCAGGCGGTTTAATAAGTCTGAAGTTAAAGGCAGTGGCTTAACCATTGTTCGCTTTGGAAACTGTTAGACTTGAGTGCA
GAAGGGGAGAGTGGAATTCCATGTGTAGCGGTGAAATGCGTAGATATATGGAGGAACACCGGTGGCGAAAGCGGCTCTCT
GGTCTGTAACTGACGCTGAGGCTCGAAAGCGTGGGGAGCAAACAGGATTAGATACCCTTGTAGTCC
>t0007465_III-15;size=13;
CCTACGGGCGGCTGCAGTGAGGAATATTGGTCAATGGGCGGAAGCCTGAACCAGCCATGTCGCGTGCAGGACTACGGCCC
TACGGGTCTTAAACTGCTTTTGATTGGGGATAAAGTGGGGGACGCGTCCCCTATTGCAGGTACCAATCGAATAAGGATCG
GCTAACTCCGTGCCAGCAGCCGCGGTAATACGGAGGATCCGAGCGTTATCCGGATTTATTGGGTTTAAAGGGTGCGTAGG
CGGGCTGTTAAGTCAGCGGTGAAACCCCCGGGCTCAACCCGGGGACTGCCATTGAAACTGGCGGCCTAGAGTACGTTGGG
AGTGCGCGGAATGTGTGGTGTAGCGGTGAAATGCATAGATATCACACAGAACACCGATCGCGAAGGCAGCGCACTACGCC
GCAACTGACGCTGAGGCACGAAGGCGCGGGGATCGAACAGGATTAGATACCCGAGTAGTCC
>t0011115_III-15;size=13;
CCTACGGGTGGCTGCAGCTAAGAATATTCCGCAATGGACGAAAGTCTGACGGAGCGACGCCGCGTGGATGATGAAGGCCG
GAAGGTTGTAAAATCCTTTTATAACTGAGGAATAAGTATTATCAGAGAAAGGTAGTATGGTGACTGTAGGTTATGAATAA
GCAACGGCTAATTACGTGCCAGCAGCCGCGGTAACACGTAAGTTGCGAGCGTTGTTCGGAATTATTGGGCGTAAAGGGCA
TGTAGGCGGTTTTGCAAGCTTGGTGTGAAATCCCGGAGCTCAACTCCGGAATTGCGTTGAGAACTGCATAACTAGAGTCA
CTGAGGGGCAATCAGAATTCCAGGTGTAGGGGTGAAATCTGTAGATATCTGGAAGAATACCAATGGCGAAGGCAGGTTAC
CAGCAGATGACTGACGCTGAGGTGCGAAGGTGCGGGGAGCAAACAGGATTAGATACCCCTGTAGTCC
>t0001477_III-15;size=13;
CCTACGGGTGGCTGCAGTGGGGAATATTGGACAATGGGGGAAACCCTGATCCAGCGACGCCGCGTGAGTGAAGAAGTATT
TCGGTATGTAAAGCTCTATCAGCAGGGAAGATAATGACGGTACCTGACTAAGAAGCCCCGGCTAACTACGTGCCAGCAGC
CGCGGTAATACGTAGGGGGCAAGCGTTATCCGGATTTACTGGGTGTAAAGGGAGCGTAGACGGCATGGCAAGTCTGATGT
GAAAACCCGGGGCTCAACCCCGGGACTGCATTGGAAACTGTCAGGCTAGAGTGCAGGAGAGGTAAGTGGAATTCCTAGTG
TAGCGGTGAAATGCGTAGATATTAGGAGGAACACCAGTGGCGAAGGCGGCTTACTGGACTGTAACTGACGTTGAGGCTCG
AAAGCGTGGGGAGCAAACAGGATTAGATACCCCGGTAGTCC
>t0008768_III-15;size=13;
CCTACGGGGGGCTGCAGTGAGGAATATTGGTCAATGGGCGGAAGCCTGAACCAGCCATGTCGCGTGCAGGACTACGGCCC
TACGGGTCTTAAACTGCTTTTGATTGGGGATAAAGTGGGGGACGCGTCCCCTATTGCAGGTACCAATCGAATAAGGATCG
GCTAACTCCGTGCCAGCAGCCGCGGTAATACGGAGGATCCGAGCGTTATCCGGATTTATTGGGTTTAAAGGGTGCGTAGG
CGGGCTGTTAAGTCAGCGGTGAAACCCCCGGGCTCAACCCGGGGACTGCCATTGAAACTGGCGGCCTAGAGTACGTTGGG
AGTGCGCGGAATGTGTGGTGTAGCGGTGAAATGCATAGATATCACACAGAACACCGATCGCGAAGGCAGCGCACTACGCC
GCAACTGACGCTGAGGCACGAAGGCGCGGGGATCGAACAGGATTAGATACCCTAGTAGTCC
>t0001553_III-15;size=13;
CCTACGGGAGGCAGCAGTGAGGAATATTGGTCAATGGGCGGAAGCCTGAACCAGCCATGTCGCGTGCAGGACTACGGCCC
TACGGGTCTTAAACTGCTTTTGATTGGGGATAAAGTGGGGGACGCGTCCCCTATTGCAGGTACCAATCGAATAAGGATCG
GCTAACTCCGTGCCAGCAGCCGCGGTAATACGGAGGATCCGAGCGTTATCCGGATTTATTGGGTTTAAAGGGTGCGTAGG
CGGGCTGTTAAGTCAGCGGTGAAACCCCCGGGCTCAACCCGGGGACTGCCATTGAAACTGGCGGCCTAGAGTACGTTGGG
AGTGCGCGGAATGTGTGGTGTAGCGGTGAAATGCATAGATATCACACAGAACACCGATCGCGAAGGCAGCGCACTACGCC
GCAACTGACGCTGAGGCACGAAGGCGCGGGGATCGAACAGGATTAGATACCCGAGTAGTCC
>t0024118_III-15;size=13;
CCTACGGGAGGCAGCAGTGAGGAATATTGGTCAATGGACGAGAGTCTGAACCAGCCAAGTAGCGTGCAGGATGACGGCCC
TATGGGTTGTAAACTGCTTTTAACCGGGAATAACGTCATGCTCGTGAGCGTGAGTGCATGTACCGGTTGAATAAGGATCG
GCTAACTCCGTGCCAGCAGCCGCGGTAATACGGAGGATCCGAGCGTTATCCGGATTTATTGGGTTTAAAGGGAGCGTAGG
CGGAAGGTCAAGTCAGCTGTGAAATGTAGTCGCTCAACGTCTGCACTGCAGTTGAAACTGGCCTCCTTGAGTGCGTAAGA
GGCAGGCGGAATTCGTCGTGTAGCGGTGAAATGCTTAGATATGACGAAGAACTCCGATTGCGAAGGCAGCTTGCTGGGCC
GCAACTGACGCTGAAGCTCGAAGGTGCGGGTATCGAACAGGATTAGATACCCTAGTAGTCC
>t0001419_III-15;size=13;
CCTACGGGCGGCTGCAGTGGGGAATATTGGACAATGGGGGAAACCCTGATCCAGCGACGCCGCGTGAGTGAAGAAGTATT
TCGGTATGTAAAGCTCTATCAGCAAGGAAGAAAATGACGGTACTTGACTAAGAAGCTCCGGCTAAATACGTGCCAGCAGC
CGCGGTAATACGTATGGAGCAAGCGTTATCCGGATTTACTGGGTGTAAAGGGAGCGTAGACGGCAAAGCAAGTCTGAAGT
GAAATGCCGGGGCTTAACCCCGGAACTGCTTTGGAAACTGTTTAGCTAGAGTGCAGGAGAGGTAAGCGGAATTCCTAGTG
TAGCGGTGAAATGCGTAGATATTAGGAGGAACACCAGTGGCGAAGGCGGCTTACTGGACTGTAACTGACGTTGAGGCTCG
AAAGCGTGGGGAGCAAACAGGATTAGATACCCTTGTAGTCC
>t0003103_III-15;size=13;
CCTACGGGTGGCTGCAGTGGGGAATATTGCACAATGGGGGAAACCCTGATGCAGCGACGCCGCGTGAGTGAAGAAGTATT
TCGGTATGTAAAGCTCTATCAGCAGGGACGAAAATGACGGTACCTGACTAAGAAGCCCCGGCTAACTACGTGCCAGCAGC
CGCGGTAATACGTAGGGGGCAAGCGTTATCCGGATTTACTGGGTGTAAAGGGAGCGTAGACGGCGATGCAAGTCTGATGT
GAAAACCCAGGGCTTAACCTTGGGCCTGCATTGGAAACTGCTTTGCTAGAGTGCAGGAGAGGTAAGTGGAATTCCTAGTG
TAGCGGTGAAATGCGTAGATATTAGGAGGAACACCAGTGGCGAAGGCGGCTTACTGGACTGTAACTGACGTTGAGGCTCG
AAAGCGTGGGGAGCAAACAGGATTAGATACCCCAGTAGTCC
>t0010640_III-15;size=13;
CCTACGGGAGGCTGCAGTGAGGAATATTGGACAATGGGGGCAACCCTGATCCAGCCAAACCGCGTGAAGGACGAAGGCCC
TAGTGGTCGTAAACTTCTTTTGCTTGGGGATAACTGAAGGTATGCATACCATCTTGAAGGTACCAAGCGAATAAGCACCG
GCTAACTCCGTGCCAGCAGCCGCGGTAATACGGAGGGTGCAGGCGTTATCCGGAATTATTAGGTTTAAAGGGTGCGCAGG
CGGACAGCTAAGTCGGCGGTGAAATACCGGGGCCCAACCCCGGGGCTGCCATCGATACTGACAGTCTTGAGTGCGGACGA
GGAAGGCGGAATGTGGCGTGTAGCGGTGAAATGCTTAGATATGCCACAGAACACCGATTGCGAAGGCAGCCTTCCAGTGC
GCCACTGACGCTCATGCACGAAAGCGCGGGTAGCGAACAGGATTAGATACCCCAGTAGTCC
>t0004077_III-15;size=13;
CCTACGGGCGGCAGCAGTAGGGAATCTTCGGCAATGGGGGCAACCCTGACCGAGCAACGCCGCGTGAGTGAAGAAGGTTT
TCGGATCGTAAAGCTCTGTTGTAAGAGAAGAACGTGTGTGAGAGTGGAAAGTTCACACAGTGACGGTAACTTACCAGAAA
GGGACGGCTAACTACGTGCCAGCAGCCGCGGTAATACGTAGGTCCCGAGCGTTGTCCGGATTTATTGGGCGTAAAGCGAG
CGCAGGCGGTTTAATAAGTCTGAAGTTAAAGGCAGTGGCTTAACCATTGTTCGCTTTGGAAACTGTTAGACTTGAGTGCA
GAAGGGGAGAGTGGAATTCCATGTGTAGCGGTGAAATGCGTAGATATATGGAGGAACACCGGTGGCGAAAGCGGCTCTCT
GGTCTGTAACTGACGCTGAGGCTCGAAAGCGTGGGGAGCAAACAGGATTAGATACCCTGGTAGTCC
>t0018514_III-15;size=13;
CCTACGGGCGGCAGCAGCTAAGAATATTCCGCAATGGACGAAAGTCTGACGGAGCGACGCCGCGTGGATGATGAAGGCCG
GAAGGTTGTAAAATCCTTTTATAACTGAGGAATAAGTATTATCAGAGAAAGGTAGTATGGTGACTGTAGGTTATGAATAA
GCAACGGCTAATTACGTGCCAGCAGCCGCGGTAACACGTAAGTTGCGAGCGTTGTTCGGAATTATTGGGCGTAAAGGGCA
TGTAGGCGGTTTTGCAAGCTTGGTGTGAAATCCCGGAGCTCAACTCCGGAATTGCGTTGAGAACTGCATAACTAGAGTCA
CTGAGGGGCAATCAGAATTCCAGGTGTAGGGGTGAAATCTGTAGATATCTGGAAGAATACCAATGGCGAAGGCAGGTTAC
CAGCAGATGACTGACGCTGAGGTGCGAAGGTGCGGGGAGCAAACAGGATTAGATACCCTAGTAGTCC
>t0014314_III-15;size=13;
CCTACGGGCGGCAGCAGTGGGGAATATTGCACAATGGGGGAAACCCTGATGCAGCGACGCCGCGTGAGTGAAGAAGTATT
TCGGTATGTAAAGCTCTATCAGCAGGGACGAAAATGACGGTACCTGACTAAGAAGCCCCGGCTAACTACGTGCCAGCAGC
CGCGGTAATACGTAGGGGGCAAGCGTTATCCGGATTTACTGGGTGTAAAGGGAGCGTAGACGGCGATGCAAGTCTGATGT
GAAAACCCAGGGCTTAACCTTGGGCCTGCATTGGAAACTGCTTTGCTAGAGTGCAGGAGAGGTAAGTGGAATTCCTAGTG
TAGCGGTGAAATGCGTAGATATTAGGAGGAACACCAGTGGCGAAGGCGGCTTACTGGACTGTAACTGACGTTGAGGCTCG
AAAGCGTGGGGAGCAAACAGGATTAGATACCCGAGTAGTCC
>t0000496_III-15;size=12;
CCTACGGGTGGCTGCAGTGAGGAATATTGGTCAATGGGCGGAAGCCTGAACCAGCCATGTCGCGTGCAGGACTACGGCCC
TACGGGTCTTAAACTGCTTTTGATTGGGGATAAAGTGGGGGACGCGTCCCCTATTGCAGGTACCAATCGAATAAGGATCG
GCTAACTCCGTGCCAGCAGCCGCGGTAATACGGAGGATCCGAGCGTTATCCGGATTTATTGGGTTTAAAGGGTGCGTAGG
CGGGCTGTTAAGTCAGCGGTGAAACCCCCGGGCTCAACCCGGGGACTGCCATTGAAACTGGCGGCCTAGAGTACGTTGGG
AGTGCGCGGAATGTGTGGTGTAGCGGTGAAATGCATAGATATCACACAGAACACCGATCGCGAAGGCAGCGCACTACGCC
GCAACTGACGCTGAGGCACGAAGGCGCGGGGATCGAACAGGATTAGATACCCCGGTAGTCC
>t0020642_III-15;size=12;
CCTACGGGCGGCTGCAGTGAGGAATATTGGTCAATGGACGAGAGTCTGAACCAGCCAAGTAGCGTGCAGGATGACGGCCC
TATGGGTTGTAAACTGCTTTTAACCGGGAATAACGTCATGCTCGTGAGCGTGAGTGCATGTACCGGTTGAATAAGGATCG
GCTAACTCCGTGCCAGCAGCCGCGGTAATACGGAGGATCCGAGCGTTATCCGGATTTATTGGGTTTAAAGGGAGCGTAGG
CGGAAGGTCAAGTCAGCTGTGAAATGTAGTCGCTCAACGTCTGCACTGCAGTTGAAACTGGCCTCCTTGAGTGCGTAAGA
GGCAGGCGGAATTCGTCGTGTAGCGGTGAAATGCTTAGATATGACGAAGAACTCCGATTGCGAAGGCAGCTTGCTGGGCC
GCAACTGACGCTGAAGCTCGAAGGTGCGGGTATCGAACAGGATTAGATACCCCAGTAGTCC
>t0005467_III-15;size=12;
CCTACGGGGGGCTGCAGTGGGGAATATTGGACAATGGGGGAAACCCTGATCCAGCGACGCCGCGTGAGTGAAGAAGTATT
TCGGTATGTAAAGCTCTATCAGCAAGGAAGAAAATGACGGTACTTGACTAAGAAGCTCCGGCTAAATACGTGCCAGCAGC
CGCGGTAATACGTATGGAGCAAGCGTTATCCGGATTTACTGGGTGTAAAGGGAGCGTAGACGGCAAAGCAAGTCTGAAGT
GAAATGCCGGGGCTTAACCCCGGAACTGCTTTGGAAACTGTTTAGCTAGAGTGCAGGAGAGGTAAGCGGAATTCCTAGTG
TAGCGGTGAAATGCGTAGATATTAGGAGGAACACCAGTGGCGAAGGCGGCTTACTGGACTGTAACTGACGTTGAGGCTCG
AAAGCGTGGGGAGCAAACAGGATTAGATACCCTAGTAGTCC
>t0010954_III-15;size=12;
CCTACGGGCGGCTGCAGTGAGGAATATTGGTCAATGGACGAGAGTCTGAACCAGCCAAGTAGCGTGCAGGATGACGGCCC
TATGGGTTGTAAACTGCTTTTAACCGGGAATAACGTCATGCTCGTGAGCGTGAGTGCATGTACCGGTTGAATAAGGATCG
GCTAACTCCGTGCCAGCAGCCGCGGTAATACGGAGGATCCGAGCGTTATCCGGATTTATTGGGTTTAAAGGGAGCGTAGG
CGGAAGGTCAAGTCAGCTGTGAAATGTAGTCGCTCAACGTCTGCACTGCAGTTGAAACTGGCCTCCTTGAGTGCGTAAGA
GGCAGGCGGAATTCGTCGTGTAGCGGTGAAATGCTTAGATATGACGAAGAACTCCGATTGCGAAGGCAGCTTGCTGGGCC
GCAACTGACGCTGAAGCTCGAAGGTGCGGGTATCGAACAGGATTAGATACCCGAGTAGTCC
>t0025895_III-15;size=12;
CCTACGGGGGGCAGCAGTAGGGAATCTTCGGCAATGGGGGCAACCCTGACCGAGCAACGCCGCGTGAGTGAAGAAGGTTT
TCGGATCGTAAAGCTCTGTTGTAAGAGAAGAACGTGTGTGAGAGTGGAAAGTTCACACAGTGACGGTAACTTACCAGAAA
GGGACGGCTAACTACGTGCCAGCAGCCGCGGTAATACGTAGGTCCCGAGCGTTGTCCGGATTTATTGGGCGTAAAGCGAG
CGCAGGCGGTTTAATAAGTCTGAAGTTAAAGGCAGTGGCTTAACCATTGTTCGCTTTGGAAACTGTTAGACTTGAGTGCA
GAAGGGGAGAGTGGAATTCCATGTGTAGCGGTGAAATGCGTAGATATATGGAGGAACACCGGTGGCGAAAGCGGCTCTCT
GGTCTGTAACTGACGCTGAGGCTCGAAAGCGTGGGGAGCAAACAGGATTAGATACCCTGGTAGTCC
>t0002450_III-15;size=12;
CCTACGGGTGGCTGCAGTGGGGAATCTTCCGCAATGGGCGAAAGCCTGACGGAGCAATGCCGCGTGAGTGAAGAAGGAAT
TCGTTCCGTAAAGCTCTTTTGTTTATGACGAACGTGCCTTGTGTGAACAATGCGAGGCAATGACGGTAGTAGACGAATAA
GCCACGGCTAACTACGTGCCAGCAGCCGCGGTAATACGTAGGTGGCGAGCGTTGTCCGGAATTATTGGGCGTAAAGAGCA
TGTAGGCGGTTTCCTAAGTCCGGAGTGAAAATGCGGGGCTCAACCCCGTATGGCTCTGGATACTGGGAGGCTTGAGTGCA
GGAGAGGAAAGGGGAATTCCCAGTGTAGCGGTGAAATGCGTAGATATTGGGAGGAACACCAGTGGCGAAGGCGCCTTTCT
GGACTGTGTCTGACGCTGAGATGCGAAAGCCAGGGTAGCGAACGGGATTAGATACCCTTGTAGTCC
>t0008079_III-15;size=12;
CCTACGGGAGGCAGCAGTGAGGAATATTGGTCAATGGACGGAAGTCTGAACCAGCCATCTCGCGTGCAGGATTACAGCCC
TATGGGTTTTAAACTGCTTTTATAAGGGGATAAAGTTAGATATGTATATCTATTTGCAGGTACCTTATGAATAAGGATCG
GCTAACTCCGTGCCAGCAGCCGCGGTAATACGGAGGATCCGAGCGTTATCCGGATTTATTGGGTTTAAAGGGTGCGCAGG
CGGCTTATTAAGTCAGCGGTGAAATGTAAGGGCTCAACCCTGGCACTGCCGTTGAAACTGGTAAGCTTGAGTACGGTTGA
AGTTATCGGAATGTGACGTGTAGCGGTGAAATGCATAGATATGTCACAGAACACCAATTGCGAAGGCAGATGACTAAACC
GCAACTGACGCTCATGCACGAAAGCGTGGGGATCGAACAGGATTAGATACCCTAGTAGTCC
>t0000464_III-15;size=12;
CCTACGGGTGGCTGCAGCTAAGAATATTCCGCAATGGACGAAAGTCTGACGGAGCGACGCCGCGTGGATGATGAAGGCCG
GAAGGTTGTAAAATCCTTTTATAACTGAGGAATAAGTATTATCAGAGAAAGGTAGTATGGTGACTGTAGGTTATGAATAA
GCAACGGCTAATTACGTGCCAGCAGCCGCGGTAACACGTAAGTTGCGAGCGTTGTTCGGAATTATTGGGCGTAAAGGGCA
TGTAGGCGGTTTTGCAAGCTTGGTGTGAAATCCCGGAGCTCAACTCCGGAATTGCGTTGAGAACTGCATAACTAGAGTCA
CTGAGGGGCAATCAGAATTCCAGGTGTAGGGGTGAAATCTGTAGATATCTGGAAGAATACCAATGGCGAAGGCAGGTTAC
CAGCAGATGACTGACGCTGAGGTGCGAAGGTGCGGGGAGCAAACAGGATTAGATACCCGGGTAGTCC
>t0024393_III-15;size=12;
CCTACGGGAGGCAGCAGCTAAGAATATTCCGCAATGGACGAAAGTCTGACGGAGCGACGCCGCGTGGATGATGAAGGCCG
GAAGGTTGTAAAATCCTTTTATAACTGAGGAATAAGTATTATCAGAGAAAGGTAGTATGGTGACTGTAGGTTATGAATAA
GCAACGGCTAATTACGTGCCAGCAGCCGCGGTAACACGTAAGTTGCGAGCGTTGTTCGGAATTATTGGGCGTAAAGGGCA
TGTAGGCGGTTTTGCAAGCTTGGTGTGAAATCCCGGAGCTCAACTCCGGAATTGCGTTGAGAACTGCATAACTAGAGTCA
CTGAGGGGCAATCAGAATTCCAGGTGTAGGGGTGAAATCTGTAGATATCTGGAAGAATACCAATGGCGAAGGCAGGTTAC
CAGCAGATGACTGACGCTGAGGTGCGAAGGTGCGGGGAGCAAACAGGATTAGATACCCCTGTAGTCC
>t0000318_III-15;size=12;
CCTACGGGTGGCTGCAGTGGGGAATATTGCACAATGGGGGAAACCCTGATGCAGCGACGCCGCGTGAGTGAAGAAGTATT
TCGGTATGTAAAGCTCTATCAGCAGGGACGAAAATGACGGTACCTGACTAAGAAGCCCCGGCTAACTACGTGCCAGCAGC
CGCGGTAATACGTAGGGGGCAAGCGTTATCCGGATTTACTGGGTGTAAAGGGAGCGTAGACGGCGATGCAAGTCTGATGT
GAAAACCCAGGGCTTAACCTTGGGCCTGCATTGGAAACTGCTTTGCTAGAGTGCAGGAGAGGTAAGTGGAATTCCTAGTG
TAGCGGTGAAATGCGTAGATATTAGGAGGAACACCAGTGGCGAAGGCGGCTTACTGGACTGTAACTGACGTTGAGGCTCG
AAAGCGTGGGGAGCAAACAGGATTAGATACCCTAGTAGTCC
>t0008835_III-15;size=12;
CCTACGGGAGGCTGCAGTGGGGAATATTGCACAATGGGGGAAACCCTGATGCAGCGACGCCGCGTGAGTGAAGAAGTATT
TCGGTATGTAAAGCTCTATCAGCAGGGACGAAAATGACGGTACCTGACTAAGAAGCCCCGGCTAACTACGTGCCAGCAGC
CGCGGTAATACGTAGGGGGCAAGCGTTATCCGGATTTACTGGGTGTAAAGGGAGCGTAGACGGCGATGCAAGTCTGATGT
GAAAACCCAGGGCTTAACCTTGGGCCTGCATTGGAAACTGCTTTGCTAGAGTGCAGGAGAGGTAAGTGGAATTCCTAGTG
TAGCGGTGAAATGCGTAGATATTAGGAGGAACACCAGTGGCGAAGGCGGCTTACTGGACTGTAACTGACGTTGAGGCTCG
AAAGCGTGGGGAGCAAACAGGATTAGATACCCGAGTAGTCC
>t0001702_III-15;size=12;
CCTACGGGCGGCAGCAGTGGGGAATATTGGACAATGGGGGAAACCCTGATCCAGCGACGCCGCGTGAGTGAAGAAGTATT
TCGGTATGTAAAGCTCTATCAGCAAGGAAGAAAATGACGGTACTTGACTAAGAAGCCCCGGCTAACTACGTGCCAGCAGC
CGCGGTAATACGTAGGGGGCAAGCGTTATCCGGATTTACTGGGTGTAAAGGGAGCGTAGACGGCATAGCAAGTCTGAAGT
GAAATGCATGGGCTCAACCCATGAACTGCTTTGGAAACTGTTAAGCTAGAGTGCAGGAGAGGTAAGTGGAATTCCTAGTG
TAGCGGTGAAATGCGTAGATATTAGGAGGAACACCAGTGGCGAAGGCGGCTTACTGGACTGTAACTGACGTTGAGGCTCG
AAAGCGTGGGGAGCAAACAGGATTAGATACCCCAGTAGTCC
>t0022294_III-15;size=12;
CCTACGGGTGGCTGCAGTGAGGAATATTGGTCAATGGACGAGAGTCTGAACCAGCCAAGTAGCGTGCAGGATGACGGCCC
TATGGGTTGTAAACTGCTTTTAACCGGGAATAACGTCAGGCTCGTGAGCTTGAGTGCATGTACCGGTTGAATAAGGATCG
GCTAACTCCGTGCCAGCAGCCGCGGTAATACGGAGGATCCGAGCGTTATCCGGATTTATTGGGTTTAAAGGGAGCGTAGG
CGGAGTATCAAGTCAGCTGTGAAATGTAGTCGCTCAACGTCTGCACTGCAGTTGAAACTGGTACCCTTGAGTGCGTAAGA
GGTAGGCGGAATTCGTCGTGTAGCGGTGAAATGCTTAGATATGACGAAGAACTCCGATTGCGAAGGCAGCTTACTGGGCC
GCAACTGACGCTGAAGCTCGAAGGTGCGGGTATCGAACAGGATTAGATACCCTAGTAGTCC
>t0011734_III-15;size=12;
CCTACGGGGGGCAGCAGTAGGGAATCTTCGGCAATGGGGGCAACCCTGACCGAGCAACGCCGCGTGAGTGAAGAAGGTTT
TCGGATCGTAAAGCTCTGTTGTAAGAGAAGAACGTGTGTGAGAGTGGAAAGTTCACACAGTGACGGTAACTTACCAGAAA
GGGACGGCTAACTACGTGCCAGCAGCCGCGGTAATACGTAGGTCCCGAGCGTTGTCCGGATTTATTGGGCGTAAAGCGAG
CGCAGGCGGTTTAATAAGTCTGAAGTTAAAGGCAGTGGCTTAACCATTGTTCGCTTTGGAAACTGTTAGACTTGAGTGCA
GAAGGGGAGAGTGGAATTCCATGTGTAGCGGTGAAATGCGTAGATATATGGAGGAACACCGGTGGCGAAAGCGGCTCTCT
GGTCTGTAACTGACGCTGAGGCTCGAAAGCGTGGGGAGCAAACAGGATTAGATACCCCGGTAGTCC
>t0011123_III-15;size=12;
CCTACGGGCGGCTGCAGCTAAGAATATTCCGCAATGGACGAAAGTCTGACGGAGCGACGCCGCGTGGATGATGAAGGCCG
GAAGGTTGTAAAATCCTTTTATAACTGAGGAATAAGTATTATCAGAGAAAGGTAGTATGGTGACTGTAGGTTATGAATAA
GCAACGGCTAATTACGTGCCAGCAGCCGCGGTAACACGTAAGTTGCGAGCGTTGTTCGGAATTATTGGGCGTAAAGGGCA
TGTAGGCGGTTTTGCAAGCTTGGTGTGAAATCCCGGAGCTCAACTCCGGAATTGCGTTGAGAACTGCATAACTAGAGTCA
CTGAGGGGCAATCAGAATTCCAGGTGTAGGGGTGAAATCTGTAGATATCTGGAAGAATACCAATGGCGAAGGCAGGTTAC
CAGCAGATGACTGACGCTGAGGTGCGAAGGTGCGGGGAGCAAACAGGATTAGATACCCGTGTAGTCC
>t0005417_III-15;size=12;
CCTACGGGAGGCTGCAGCTAAGAATATTCCGCAATGGGGGAAACCCTGACGGAGCGACGCCGCGTGGACGATGAAGGCCG
GAAGGTTGTAAAGTCCTTTTATGGCAGAGGAATAAGCGGGGGAGTGGAAAGCCTCCGTGATGACTGTAGGCCATGAATAA
GCACCGGCTAATTACGTGCCAGCAGCCGCGGTAACACGTAAGGTGCGAGCGTTGTTCGGAATCATTGGGCGTAAAGGGCA
TGTAGGCGGTCTGTCAAGCCAGGCGTGAAAGCCAGGGGCTCAACCCCTGAACTGCGCTTGGAACTGGCGGACTGGAGTCG
CTGAGGGGGAACCGGAATTCCTGGTGTAGGGGTGAAATCTGTAGATATCAGGAAGAACACCGATGGCGAAGGCAGGTTTC
CAGCAGACGACTGACGCTGAGGTGCGAAGGTGCGGGGAGCAAACAGGATTAGATACCCTAGTAGTCC
>t0004925_III-15;size=12;
CCTACGGGAGGCTGCAGTGGGGAATATTGGACAATGGAGGAAACTCTGATCCAGCGACGCCGCGTGAGTGAAGAAGTATT
TCGGTATGTAAAGCTCTATCAGCAGGGAAGATAATGACGGTACCTGACTAAGAAGCCCCGGCTAACTACGTGCCAGCAGC
CGCGGTAATACGTAGGGGGCAAGCGTTATCCGGATTTACTGGGTGTAAAGGGAGCGTAGACGGCATGGCAAGTCTGATGT
GAAAACCCGGGGCTCAACCCCGGGACTGCATTGGAAACTGTCAGGCTAGAGTGCAGGAGAGGTAAGTGGAATTCCTAGTG
TAGCGGTGAAATGCGTAGATATTAGGAGGAACACCAGTGGCGAAGGCGGCTTACTGGACTGTAACTGACGTTGAGGCTCG
AAAGCGTGGGGAGCAAACAGGATTAGATACCCTGGTAGTCC
>t0025480_III-15;size=12;
CCTACGGGAGGCAGCAGCTAAGAATATTCCGCAATGGACGAAAGTCTGACGGAGCGACGCCGCGTGGATGATGAAGGCCG
GAAGGTTGTAAAATCCTTTTATAACTGAGGAATAAGTATTATCAGAGAAAGGTAGTATGGTGACTGTAGGTTATGAATAA
GCAACGGCTAATTACGTGCCAGCAGCCGCGGTAACACGTAAGTTGCGAGCGTTGTTCGGAATTATTGGGCGTAAAGGGCA
TGTAGGCGGTTTTGCAAGCTTGGTGTGAAATCCCGGAGCTCAACTCCGGAATTGCGTTGAGAACTGCATAACTAGAGTCA
CTGAGGGGCAATCAGAATTCCAGGTGTAGGGGTGAAATCTGTAGATATCTGGAAGAATACCAATGGCGAAGGCAGGTTAC
CAGCAGATGACTGACGCTGAGGTGCGAAGGTGCGGGGAGCAAACAGGATTAGATACCCTGGTAGTCC
>t0005386_III-15;size=12;
CCTACGGGAGGCTGCAGTGGGGAATATTGGACAATGGAGGAAACTCTGATCCAGCGACGCCGCGTGAGTGAAGAAGTATT
TCGGTATGTAAAGCTCTATCAGCAGGGAAGATAATGACGGTACCTGACTAAGAAGCCCCGGCTAACTACGTGCCAGCAGC
CGCGGTAATACGTAGGGGGCAAGCGTTATCCGGATTTACTGGGTGTAAAGGGAGCGTAGACGGCATGGCAAGTCTGATGT
GAAAACCCGGGGCTCAACCCCGGGACTGCATTGGAAACTGTCAGGCTAGAGTGCAGGAGAGGTAAGTGGAATTCCTAGTG
TAGCGGTGAAATGCGTAGATATTAGGAGGAACACCAGTGGCGAAGGCGGCTTACTGGACTGTAACTGACGTTGAGGCTCG
AAAGCGTGGGGAGCAAACAGGATTAGATACCCGTGTAGTCC
>t0018593_III-15;size=12;
CCTACGGGAGGCTGCAGTGAGGAATATTGGTCAATGGGCGGAAGCCTGAACCAGCCATGTCGCGTGCAGGACTACGGCCC
TACGGGTCTTAAACTGCTTTTGATTGGGGATAAAGTGGGGGACGCGTCCCCTATTGCAGGTACCAATCGAATAAGGATCG
GCTAACTCCGTGCCAGCAGCCGCGGTAATACGGAGGATCCGAGCGTTATCCGGATTTATTGGGTTTAAAGGGTGCGTAGG
CGGGCTGTTAAGTCAGCGGTGAAACCCCCGGGCTCAACCCGGGGACTGCCATTGAAACTGGCGGCCTAGAGTACGTTGGG
AGTGCGCGGAATGTGTGGTGTAGCGGTGAAATGCATAGATATCACACAGAACACCGATCGCGAAGGCAGCGCACTACGCC
GCAACTGACGCTGAGGCACGAAGGCGCGGGGATCGAACAGGATTAGATACCCCAGTAGTCC
>t0009514_III-15;size=12;
CCTACGGGTGGCTGCAGTGGGGAATATTGGACAATGGAGGAAACTCTGATCCAGCGACGCCGCGTGAGTGAAGAAGTATT
TCGGTATGTAAAGCTCTATCAGCAGGGAAGATAATGACGGTACCTGACTAAGAAGCCCCGGCTAACTACGTGCCAGCAGC
CGCGGTAATACGTAGGGGGCAAGCGTTATCCGGATTTACTGGGTGTAAAGGGAGCGTAGACGGCATGGCAAGTCTGATGT
GAAAACCCGGGGCTCAACCCCGGGACTGCATTGGAAACTGTCAGGCTAGAGTGCAGGAGAGGTAAGTGGAATTCCTAGTG
TAGCGGTGAAATGCGTAGATATTAGGAGGAACACCAGTGGCGAAGGCGGCTTACTGGACTGTAACTGACGTTGAGGCTCG
AAAGCGTGGGGAGCAAACAGGATTAGATACCCTAGTAGTCC
>t0001431_III-15;size=12;
CCTACGGGTGGCTGCAGTGGGGAATATTGGTCAATGGGGGCAACCCTGAACCAGCGACGCCGCGTGAGTGAAGAAGTATT
TCGGTATGTAAAGCTCTATCAGCAGGGAAGATAATGACAGTACCTGACTAAGAAGCACCGGCTAAATACGTGCCAGCAGC
CGCGGTAATACGTATGGTGCAAGCGTTATCCGGATTTACTGGGTGTAAAGGGAGCGTAGGCGGTTTGGCAAGTCTGATGT
GAAACCCCGGGGCTTAACCCCGGGCATGCATTGGAAACTGTCGGACTAGAGTGTCGGAGAGGAAAGCGGAATTCCTAGTG
TAGCGGTGAAATGCGTAGATATTAGGAGGAACACCAGTGGCGAAGGCGGCTTTCTGGACGATAACTGACGCTGAGGCTCG
AAAGCGTGGGGAGCAAACAGGATTAGATACCCGAGTAGTCC
>t0002178_III-15;size=12;
CCTACGGGAGGCAGCAGTGGGGAATATTGCACAATGGGCGCAAGCCTGATGCAGCGATGCCGCGTGAGGGAAGAAGGTTT
TCGGATTGTAAACCTCTGTCAAAAGGGACGATAATGACGGTACCTTAGAAGGAAGCTCCGGCTAACTACGTGCCAGCAGC
CGCGGTAATACGTAGGGAGCGAGCGTTATCCGGAATTACTGGGTGTAAAGGGAGTGTAGGCGGGACTGCAAGTCAGATGT
GAAAACTACCGGCTCAACTGGTAGACTGCATTTGAAACTGTGGTTCTTGAGTGAAGTAGAGGTAAGCGGAATTCCTAGTG
TAGCGGTGAAATGCGTAGATATTAGGAGGAACATCAGTGGCGAAGGCGGCTTACTGGGCTTTAACTGACGCTGAGGCTCG
AAAGCGTGGGGAGCAAACAGGATTAGATACCCGAGTAGTCC
>t0038900_III-15;size=12;
CCTACGGGTGGCTGCAGCTAAGAATATTCCGCAATGGACGAAAGTCTGACGGAGCGACGCCGCGTGGATGATGAAGGCCG
GAAGGTTGTAAAATCCTTTTATAACTGAGGAATAAGTATTATCAGAGAAAGGTAGTATGGTGACTGTAGGTTATGAATAA
GCAACGGCTAATTACGTGCCAGCAGCCGCGGTAACACGTAAGTTGCGAGCGTTGTTCGGAATTATTGGGCGTAAAGGGCA
TGTAGGCGGTTTTGCAAGCTTGGTGTGAAATCCCGGAGCTCAACTCCGGAATTGCGTTGAGAACTGCATAACTAGAGTCA
CTGAGGGGCAATCAGAATTCCAGGTGTAGGGGTGAAATCTGTAGATATCTGGAAGAATACCAATGGCGAAGGCAGGTTAC
CAGCAGATGACTGACGCTGAGGTGCGAAGGTGCGGGGAGCAAACAGGATTAGATACCCGAGTAGTCC
>t0000999_III-15;size=12;
CCTACGGGGGGCAGCAGTGAGGAATATTGGTCAATGGACGGAAGTCTGAACCAGCCATCTCGCGTGCAGGATTACAGCCC
TATGGGTTTTAAACTGCTTTTATAAGGGGATAAAGTTAGATATGTATATCTATTTGCAGGTACCTTATGAATAAGGATCG
GCTAACTCCGTGCCAGCAGCCGCGGTAATACGGAGGATCCGAGCGTTATCCGGATTTATTGGGTTTAAAGGGTGCGCAGG
CGGCTTATTAAGTCAGCGGTGAAATGTAAGGGCTCAACCCTGGCACTGCCGTTGAAACTGGTAAGCTTGAGTACGGTTGA
AGTTATCGGAATGTGACGTGTAGCGGTGAAATGCATAGATATGTCACAGAACACCAATTGCGAAGGCAGATGACTAAACC
GCAACTGACGCTCATGCACGAAAGCGTGGGGATCGAACAGGATTAGATACCCCAGTAGTCC
>t0011011_III-15;size=12;
CCTACGGGAGGCTGCAGTGAGGAATATTGGTCAATGGACGAGAGTCTGAACCAGCCAAGTAGCGTGCAGGATGACGGCCC
TATGGGTTGTAAACTGCTTTTAACCGGGAATAACGTCAGGCTCGTGAGCTTGAGTGCATGTACCGGTTGAATAAGGATCG
GCTAACTCCGTGCCAGCAGCCGCGGTAATACGGAGGATCCGAGCGTTATCCGGATTTATTGGGTTTAAAGGGAGCGTAGG
CGGAGTATCAAGTCAGCTGTGAAATGTAGTCGCTCAACGTCTGCACTGCAGTTGAAACTGGTACCCTTGAGTGCGTAAGA
GGTAGGCGGAATTCGTCGTGTAGCGGTGAAATGCTTAGATATGACGAAGAACTCCGATTGCGAAGGCAGCTTACTGGGCC
GCAACTGACGCTGAAGCTCGAAGGTGCGGGTATCGAACAGGATTAGATACCCTAGTAGTCC
>t0007942_III-15;size=12;
CCTACGGGAGGCTGCAGTGAGGAATATTGGTCAATGGACGAGAGTCTGAACCAGCCAAGTAGCGTGCAGGATGACGGCCC
TATGGGTTGTAAACTGCTTTTAACCGGGAATAACGTCAGGCTCGTGAGCTTGAGTGCATGTACCGGTTGAATAAGGATCG
GCTAACTCCGTGCCAGCAGCCGCGGTAATACGGAGGATCCGAGCGTTATCCGGATTTATTGGGTTTAAAGGGAGCGTAGG
CGGAGTATCAAGTCAGCTGTGAAATGTAGTCGCTCAACGTCTGCACTGCAGTTGAAACTGGTACCCTTGAGTGCGTAAGA
GGTAGGCGGAATTCGTCGTGTAGCGGTGAAATGCTTAGATATGACGAAGAACTCCGATTGCGAAGGCAGCTTACTGGGCC
GCAACTGACGCTGAAGCTCGAAGGTGCGGGTATCGAACAGGATTAGATACCCCTGTAGTCC
>t0007422_III-15;size=12;
CCTACGGGAGGCTGCAGTGGGGAATATTGGTCAATGGGGGCAACCCTGAACCAGCGACGCCGCGTGAGTGAAGAAGTATT
TCGGTATGTAAAGCTCTATCAGCAGGGAAGATAATGACAGTACCTGACTAAGAAGCACCGGCTAAATACGTGCCAGCAGC
CGCGGTAATACGTATGGTGCAAGCGTTATCCGGATTTACTGGGTGTAAAGGGAGCGTAGGCGGTTTGGCAAGTCTGATGT
GAAACCCCGGGGCTTAACCCCGGGCATGCATTGGAAACTGTCGGACTAGAGTGTCGGAGAGGAAAGCGGAATTCCTAGTG
TAGCGGTGAAATGCGTAGATATTAGGAGGAACACCAGTGGCGAAGGCGGCTTTCTGGACGATAACTGACGCTGAGGCTCG
AAAGCGTGGGGAGCAAACAGGATTAGATACCCTAGTAGTCC
>t0033657_III-15;size=12;
CCTACGGGCGGCAGCAGCTAAGAATATTCCGCAATGGACGAAAGTCTGACGGAGCGACGCCGCGTGGATGATGAAGGCCG
GAAGGTTGTAAAATCCTTTTATAACTGAGGAATAAGTATTATCAGAGAAAGGTAGTATGGTGACTGTAGGTTATGAATAA
GCAACGGCTAATTACGTGCCAGCAGCCGCGGTAACACGTAAGTTGCGAGCGTTGTTCGGAATTATTGGGCGTAAAGGGCA
TGTAGGCGGTTTTGCAAGCTTGGTGTGAAATCCCGGAGCTCAACTCCGGAATTGCGTTGAGAACTGCATAACTAGAGTCA
CTGAGGGGCAATCAGAATTCCAGGTGTAGGGGTGAAATCTGTAGATATCTGGAAGAATACCAATGGCGAAGGCAGGTTAC
CAGCAGATGACTGACGCTGAGGTGCGAAGGTGCGGGGAGCAAACAGGATTAGATACCCGAGTAGTCC
>t0000214_III-15;size=12;
CCTACGGGTGGCTGCAGTGGGGAATATTGCACAATGGGCGCAAGCCTGATGCAGCGATGCCGCGTGAGGGAAGAAGGTTT
TCGGATTGTAAACCTCTGTCAAAAGGGACGATAATGACGGTACCTTAGAAGGAAGCTCCGGCTAACTACGTGCCAGCAGC
CGCGGTAATACGTAGGGAGCGAGCGTTATCCGGAATTACTGGGTGTAAAGGGAGTGTAGGCGGGACTGCAAGTCAGATGT
GAAAACTACCGGCTCAACTGGTAGACTGCATTTGAAACTGTGGTTCTTGAGTGAAGTAGAGGTAAGCGGAATTCCTAGTG
TAGCGGTGAAATGCGTAGATATTAGGAGGAACATCAGTGGCGAAGGCGGCTTACTGGGCTTTAACTGACGCTGAGGCTCG
AAAGCGTGGGGAGCAAACAGGATTAGATACCCGAGTAGTCC
>t0031823_III-15;size=12;
CCTACGGGAGGCTGCAGTAGGGAATATTGGTCAATGGGGGAAACCCTGAACCAGCGACGCCGCGTGAGTGAAGAAGTATT
TCGGTATGTAAAGCTCTATCAGCAGGGACGATAATGACGGTACCTGACTAAGAAGCCCCGGCTAACTACGTGCCAGCAGC
CGCGGTAATACGTAGGGGGCAAGCGTTATCCGGATTTACTGGGTGTAAAGGGAGCGTAGGTGGCCATGCAAGTCAGATGT
GAAATCCCGGGGCTCAACCCCGGAGCTGCATTTGAAACTGCGTAGCTAGAGTGCAGGAGAGGTAAGCGGAATTCCTAGTG
TAGCGGTGAAATGCGTAGATATTAGGAGGAACACCAGTGGCGAAAGCGGCTTGCTGGACTGCAACTGACACTGAGGCTCG
AAAGCGTGGGGAGCAAACAGGATTAGATACCCCAGTAGTCC
>t0018476_III-15;size=12;
CCTACGGGCGGCTGCAGTGGGGAATATTGCACAATGGGGGAAACCCTGATGCAGCGACGCCGCGTGAGTGAAGAAGTATT
TCGGTATGTAAAGCTCTATCAGCAGGGAAGATAATGACGGTACCTGACTAAGAAGCCCCGGCTAACTACGTGCCAGCAGC
CGCGGTAATACGTAGGGGGCAAGCGTTATCCGGATTTACTGGGTGTAAAGGGAGCGTAGGTGGCGTGGCAAGTCAGAAGT
GAAAGCCCGGGGCTCAACCCCGGGACTGCTTTTGAAACTGTCATGCTGGAGTGCAGGAGAGGTAAGTGGAATTCCTAGTG
TAGCGGTGAAATGCGTAGATATTAGGAGGAACACCAGTGGCGAAGGCGGCTTACTGGACTGTAACTGACACTGAGGCTCG
AAAGCGTGGGGAGCAAACAGGATTAGATACCCGAGTAGTCC
>t0005007_III-15;size=12;
CCTACGGGCGGCTGCAGTAGGGAATCTTCGGCAATGGGGGCAACCCTGACCGAGCAACGCCGCGTGAGTGAAGAAGGTTT
TCGGATCGTAAAGCTCTGTTGTAAGAGAAGAACGTGTGTGAGAGTGGAAAGTTCACACAGTGACGGTAACTTACCAGAAA
GGGACGGCTAACTACGTGCCAGCAGCCGCGGTAATACGTAGGTCCCGAGCGTTGTCCGGATTTATTGGGCGTAAAGCGAG
CGCAGGCGGTTTAATAAGTCTGAAGTTAAAGGCAGTGGCTTAACCATTGTTCGCTTTGGAAACTGTTAGACTTGAGTGCA
GAAGGGGAGAGTGGAATTCCATGTGTAGCGGTGAAATGCGTAGATATATGGAGGAACACCGGTGGCGAAAGCGGCTCTCT
GGTCTGTAACTGACGCTGAGGCTCGAAAGCGTGGGGAGCAAACAGGATTAGATACCCTGGTAGTCC
>t0012258_III-15;size=12;
CCTACGGGTGGCTGCAGTGGGGAATCTTCCGCAATGGGCGAAAGCCTGACGGAGCAATGCCGCGTGAGTGAAGAAGGAAT
TCGTTCCGTAAAGCTCTTTTGTTTATGACGAACGTGCCTTGTGTGAACAATGCGAGGCAATGACGGTAGTAGACGAATAA
GCCACGGCTAACTACGTGCCAGCAGCCGCGGTAATACGTAGGTGGCGAGCGTTGTCCGGAATTATTGGGCGTAAAGAGCA
TGTAGGCGGTTTCCTAAGTCCGGAGTGAAAATGCGGGGCTCAACCCCGTATGGCTCTGGATACTGGGAGGCTTGAGTGCA
GGAGAGGAAAGGGGAATTCCCAGTGTAGCGGTGAAATGCGTAGATATTGGGAGGAACACCAGTGGCGAAGGCGCCTTTCT
GGACTGTGTCTGACGCTGAGATGCGAAAGCCAGGGTAGCGAACGGGATTAGATACCCCAGTAGTCC
>t0005807_III-15;size=12;
CCTACGGGCGGCAGCAGTAGGGAATCTTCGGCAATGGGGGCAACCCTGACCGAGCAACGCCGCGTGAGTGAAGAAGGTTT
TCGGATCGTAAAGCTCTGTTGTAAGAGAAGAACGTGTGTGAGAGTGGAAAGTTCACACAGTGACGGTAACTTACCAGAAA
GGGACGGCTAACTACGTGCCAGCAGCCGCGGTAATACGTAGGTCCCGAGCGTTGTCCGGATTTATTGGGCGTAAAGCGAG
CGCAGGCGGTTTAATAAGTCTGAAGTTAAAGGCAGTGGCTTAACCATTGTTCGCTTTGGAAACTGTTAGACTTGAGTGCA
GAAGGGGAGAGTGGAATTCCATGTGTAGCGGTGAAATGCGTAGATATATGGAGGAACACCGGTGGCGAAAGCGGCTCTCT
GGTCTGTAACTGACGCTGAGGCTCGAAAGCGTGGGGAGCAAACAGGATTAGATACCCCAGTAGTCC
>t0004923_III-15;size=12;
CCTACGGGTGGCTGCAGTGGGGAATATTGGTCAATGGGGGCAACCCTGAACCAGCGACGCCGCGTGAGTGAAGAAGTATT
TCGGTATGTAAAGCTCTATCAGCAGGGAAGATAATGACAGTACCTGACTAAGAAGCACCGGCTAAATACGTGCCAGCAGC
CGCGGTAATACGTATGGTGCAAGCGTTATCCGGATTTACTGGGTGTAAAGGGAGCGTAGGCGGTTTGGCAAGTCTGATGT
GAAACCCCGGGGCTTAACCCCGGGCATGCATTGGAAACTGTCGGACTAGAGTGTCGGAGAGGAAAGCGGAATTCCTAGTG
TAGCGGTGAAATGCGTAGATATTAGGAGGAACACCAGTGGCGAAGGCGGCTTTCTGGACGATAACTGACGCTGAGGCTCG
AAAGCGTGGGGAGCAAACAGGATTAGATACCCCAGTAGTCC
>t0012783_III-15;size=12;
CCTACGGGTGGCTGCAGTGGGGAATATTGGACAATGGGGGAAACCCTGATCCAGCGACGCCGCGTGAGTGAAGAAGTATT
TCGGTATGTAAAGCTCTATCAGCAAGGAAGAAAATGACGGTACTTGACTAAGAAGCTCCGGCTAAATACGTGCCAGCAGC
CGCGGTAATACGTATGGAGCAAGCGTTATCCGGATTTACTGGGTGTAAAGGGAGCGTAGACGGCAAAGCAAGTCTGAAGT
GAAATGCCGGGGCTTAACCCCGGAACTGCTTTGGAAACTGTTTAGCTAGAGTGCAGGAGAGGTAAGCGGAATTCCTAGTG
TAGCGGTGAAATGCGTAGATATTAGGAGGAACACCAGTGGCGAAGGCGGCTTACTGGACTGTAACTGACGTTGAGGCTCG
AAAGCGTGGGGAGCAAACAGGATTAGATACCCCAGTAGTCC
>t0009647_III-15;size=12;
CCTACGGGTGGCTGCAGTGGGGAATATTGGACAATGGGGGAAACCCTGATCCAGCGACGCCGCGTGAGTGAAGAAGTATT
TCGGTATGTAAAGCTCTATCAGCAAGGAAGAAAATGACGGTACTTGACTAAGAAGCCCCGGCTAACTACGTGCCAGCAGC
CGCGGTAATACGTAGGGGGCAAGCGTTATCCGGATTTACTGGGTGTAAAGGGAGCGTAGACGGCATAGCAAGTCTGAAGT
GAAATGCATGGGCTCAACCCATGAACTGCTTTGGAAACTGTTAAGCTAGAGTGCAGGAGAGGTAAGTGGAATTCCTAGTG
TAGCGGTGAAATGCGTAGATATTAGGAGGAACACCAGTGGCGAAGGCGGCTTACTGGACTGTAACTGACGTTGAGGCTCG
AAAGCGTGGGGAGCAAACAGGATTAGATACCCTAGTAGTCC
>t0004178_III-15;size=12;
CCTACGGGCGGCTGCAGTGAGGAATATTGGTCAATGGACGGAAGTCTGAACCAGCCATCTCGCGTGCAGGATTACAGCCC
TATGGGTTTTAAACTGCTTTTATAAGGGGATAAAGTTAGATATGTATATCTATTTGCAGGTACCTTATGAATAAGGATCG
GCTAACTCCGTGCCAGCAGCCGCGGTAATACGGAGGATCCGAGCGTTATCCGGATTTATTGGGTTTAAAGGGTGCGCAGG
CGGCTTATTAAGTCAGCGGTGAAATGTAAGGGCTCAACCCTGGCACTGCCGTTGAAACTGGTAAGCTTGAGTACGGTTGA
AGTTATCGGAATGTGACGTGTAGCGGTGAAATGCATAGATATGTCACAGAACACCAATTGCGAAGGCAGATGACTAAACC
GCAACTGACGCTCATGCACGAAAGCGTGGGGATCGAACAGGATTAGATACCCTAGTAGTCC
>t0016961_III-15;size=11;
CCTACGGGGGGCTGCAGTGGGGAATATTGGACAATGGGGGAAACCCTGATCCAGCGACGCCGCGTGAGTGAAGAAGTATT
TCGGTATGTAAAGCTCTATCAGCAAGGAAGAAAATGACGGTACTTGACTAAGAAGCCCCGGCTAACTACGTGCCAGCAGC
CGCGGTAATACGTAGGGGGCAAGCGTTATCCGGATTTACTGGGTGTAAAGGGAGCGTAGACGGCATAGCAAGTCTGAAGT
GAAATGCATGGGCTCAACCCATGAACTGCTTTGGAAACTGTTAAGCTAGAGTGCAGGAGAGGTAAGTGGAATTCCTAGTG
TAGCGGTGAAATGCGTAGATATTAGGAGGAACACCAGTGGCGAAGGCGGCTTACTGGACTGTAACTGACGTTGAGGCTCG
AAAGCGTGGGGAGCAAACAGGATTAGATACCCCAGTAGTCC
>t0002222_III-15;size=11;
CCTACGGGTGGCTGCAGTGAGGAATATTGGTCAATGGGCGGAAGCCTGAACCAGCCATGTCGCGTGCAGGATTACGGCCC
TACGGGTCTTAAACTGCTTTTGATTGGGGATAAAGTGGGGGACGCGTCCCCTATTGCAGGTACCAATCGAATAAGGATCG
GCTAACTCCGTGCCAGCAGCCGCGGTAATACGGAGGATCCGAGCGTTATCCGGATTTATTGGGTTTAAAGGGTGCGTAGG
CGGGCTGTTAAGTCAGCGGTGAAACCCCCGGGCTCAACCCGGGGACTGCCATTGAAACTGGCGGCCTAGAGTACGTTGGG
AGTGCGCGGAATGTGTGGTGTAGCGGTGAAATGCATAGATATCACACAGAACACCGATCGCGAAGGCAGCGCACTACGCC
GCAACTGACGCTGAGGCACGAAGGCGCGGGGATCGAACAGGATTAGATACCCTAGTAGTCC
>t0017634_III-15;size=11;
CCTACGGGGGGCTGCAGTGGGGAATATTGGTCAATGGGGGCAACCCTGAACCAGCGACGCCGCGTGAGTGAAGAAGTATT
TCGGTATGTAAAGCTCTATCAGCAGGGAAGATAATGACAGTACCTGACTAAGAAGCACCGGCTAAATACGTGCCAGCAGC
CGCGGTAATACGTATGGTGCAAGCGTTATCCGGATTTACTGGGTGTAAAGGGAGCGTAGGCGGTTTGGCAAGTCTGATGT
GAAACCCCGGGGCTTAACCCCGGGCATGCATTGGAAACTGTCGGACTAGAGTGTCGGAGAGGAAAGCGGAATTCCTAGTG
TAGCGGTGAAATGCGTAGATATTAGGAGGAACACCAGTGGCGAAGGCGGCTTTCTGGACGATAACTGACGCTGAGGCTCG
AAAGCGTGGGGAGCAAACAGGATTAGATACCCTGGTAGTCC
>t0031684_III-15;size=11;
CCTACGGGAGGCAGCAGTGGGGAATATTGGACAATGGGGGAAACCCTGATCCAGCGACGCCGCGTGAGTGAAGAAGTATT
TCGGTATGTAAAGCTCTATCAGCAAGGAAGAAAATGACGGTACTTGACTAAGAAGCTCCGGCTAAATACGTGCCAGCAGC
CGCGGTAATACGTATGGAGCAAGCGTTATCCGGATTTACTGGGTGTAAAGGGAGCGTAGACGGCAAAGCAAGTCCGAAGT
GAAATCCCGGGGCTCAACCCCGGAACTGCTTTGGAAACTGTTTAGCTAGAGTGCAGGAGAGGTAAGCGGAATTCCTAGTG
TAGCGGTGAAATGCGTAGATATTAGGAGGAACACCAGTGGCGAAGGCGGCTTACTGGACTGTAACTGACGTTGAGGCTCG
AAAGCGTGGGGAGCAAACAGGATTAGATACCCCAGTAGTCC
>t0004831_III-15;size=11;
CCTACGGGAGGCAGCAGTGGGGAATATTGGACAATGGGGGAAACCCTGATCCAGCGACGCCGCGTGAGTGAAGAAGTATT
TCGGTATGTAAAGCTCTATCAGCAAGGAAGAAAATGACGGTACTTGACTAAGAAGCCCCGGCTAACTACGTGCCAGCAGC
CGCGGTAATACGTAGGGGGCAAGCGTTATCCGGATTTACTGGGTGTAAAGGGAGCGTAGACGGCATAGCAAGTCTGAAGT
GAAATGCATGGGCTCAACCCATGAACTGCTTTGGAAACTGTTAAGCTAGAGTGCAGGAGAGGTAAGTGGAATTCCTAGTG
TAGCGGTGAAATGCGTAGATATTAGGAGGAACACCAGTGGCGAAGGCGGCTTACTGGACTGTAACTGACGTTGAGGCTCG
AAAGCGTGGGGAGCAAACAGGATTAGATACCCCAGTAGTCC
>t0004714_III-15;size=11;
CCTACGGGCGGCAGCAGTGGGGAATATTGCACAATGGGCGCAAGCCTGATGCAGCGATGCCGCGTGAGGGAAGAAGGTTT
TCGGATTGTAAACCTCTGTCAAAAGGGACGATAATGACGGTACCTTAGAAGGAAGCTCCGGCTAACTACGTGCCAGCAGC
CGCGGTAATACGTAGGGAGCGAGCGTTATCCGGAATTACTGGGTGTAAAGGGAGTGTAGGCGGGACTGCAAGTCAGATGT
GAAAACTACCGGCTCAACTGGTAGACTGCATTTGAAACTGTGGTTCTTGAGTGAAGTAGAGGTAAGCGGAATTCCTAGTG
TAGCGGTGAAATGCGTAGATATTAGGAGGAACATCAGTGGCGAAGGCGGCTTACTGGGCTTTAACTGACGCTGAGGCTCG
AAAGCGTGGGGAGCAAACAGGATTAGATACCCCAGTAGTCC
>t0015082_III-15;size=11;
CCTACGGGTGGCTGCAGTGGGGAATATTGGACAATGGGGGAAACCCTGATCCAGCGACGCCGCGTGAGTGAAGAAGTATT
TCGGTATGTAAAGCTCTATCAGCAAGGAAGAAAATGACGGTACTTGACTAAGAAGCCCCGGCTAACTACGTGCCAGCAGC
CGCGGTAATACGTAGGGGGCAAGCGTTATCCGGATTTACTGGGTGTAAAGGGAGCGTAGACGGCATAGCAAGTCTGAAGT
GAAATGCATGGGCTCAACCCATGAACTGCTTTGGAAACTGTTAAGCTAGAGTGCAGGAGAGGTAAGTGGAATTCCTAGTG
TAGCGGTGAAATGCGTAGATATTAGGAGGAACACCAGTGGCGAAGGCGGCTTACTGGACTGTAACTGACGTTGAGGCTCG
AAAGCGTGGGGAGCAAACAGGATTAGATACCCCAGTAGTCC
>t0015455_III-15;size=11;
CCTACGGGGGGCTGCAGTGAGGAATATTGGTCAATGGACGGAAGTCTGAACCAGCCATCTCGCGTGCAGGATTACAGCCC
TATGGGTTTTAAACTGCTTTTATAAGGGGATAAAGTTAGATATGTATATCTATTTGCAGGTACCTTATGAATAAGGATCG
GCTAACTCCGTGCCAGCAGCCGCGGTAATACGGAGGATCCGAGCGTTATCCGGATTTATTGGGTTTAAAGGGTGCGCAGG
CGGCTTATTAAGTCAGCGGTGAAATGTAAGGGCTCAACCCTGGCACTGCCGTTGAAACTGGTAAGCTTGAGTACGGTTGA
AGTTATCGGAATGTGACGTGTAGCGGTGAAATGCATAGATATGTCACAGAACACCAATTGCGAAGGCAGATGACTAAACC
GCAACTGACGCTCATGCACGAAAGCGTGGGGATCGAACAGGATTAGATACCCGGGTAGTCC
>t0001119_III-15;size=11;
CCTACGGGAGGCTGCAGTGAGGAATATTGGTCAATGGACGAGAGTCTGAACCAGCCAAGTAGCGTGCAGGATGACGGCCC
TATGGGTTGTAAACTGCTTTTAACCGGGAATAACGTCATGCTCGTGAGCGTGAGTGCATGTACCGGTTGAATAAGGATCG
GCTAACTCCGTGCCAGCAGCCGCGGTAATACGGAGGATCCGAGCGTTATCCGGATTTATTGGGTTTAAAGGGAGCGTAGG
CGGAAGGTCAAGTCAGCTGTGAAATGTAGTCGCTCAACGTCTGCACTGCAGTTGAAACTGGCCTCCTTGAGTGCGTAAGA
GGCAGGCGGAATTCGTCGTGTAGCGGTGAAATGCTTAGATATGACGAAGAACTCCGATTGCGAAGGCAGCTTGCTGGGCC
GCAACTGACGCTGAAGCTCGAAGGTGCGGGTATCGAACAGGATTAGATACCCGAGTAGTCC
>t0004319_III-15;size=11;
CCTACGGGGGGCTGCAGTAGGGAATCTTCGGCAATGGGGGCAACCCTGACCGAGCAACGCCGCGTGAGTGAAGAAGGTTT
TCGGATCGTAAAGCTCTGTTGTAAGAGAAGAACGTGTGTGAGAGTGGAAAGTTCACACAGTGACGGTAACTTACCAGAAA
GGGACGGCTAACTACGTGCCAGCAGCCGCGGTAATACGTAGGTCCCGAGCGTTGTCCGGATTTATTGGGCGTAAAGCGAG
CGCAGGCGGTTTAATAAGTCTGAAGTTAAAGGCAGTGGCTTAACCATTGTTCGCTTTGGAAACTGTTAGACTTGAGTGCA
GAAGGGGAGAGTGGAATTCCATGTGTAGCGGTGAAATGCGTAGATATATGGAGGAACACCGGTGGCGAAAGCGGCTCTCT
GGTCTGTAACTGACGCTGAGGCTCGAAAGCGTGGGGAGCAAACAGGATTAGATACCCTTGTAGTCC
>t0017995_III-15;size=11;
CCTACGGGAGGCTGCAGCTAAGAATATTCCGCAATGGACGAAAGTCTGACGGAGCGACGCCGCGTGGATGATGAAGGTCG
GAAGATTGTAAAATCCTTTTATGACTGAGGAATAAGTCTGTTGAGAGAAACGGCAGATGGTGACTGTAGGTCATGAATAA
GCAACGGCTAATTACGTGCCAGCAGCCGCGGTAACACGTAAGTTGCGAGCGTTGTTCGGAATTATTGGGCGTAAAGGGCA
TGTAGGCGGTTTTGCAAGCTTGGTGTGAAATCCCGGAGCTCAACTCCGGAATTGCGTTGAGAACTGCATAACTAGAGTCA
CTGAGGGGCAATCAGAATTCCAGGTGTAGGGGTGAAATCTGTAGATATCTGGAAGAATACCAATGGCGAAGGCAGGTTAC
CAGCAGATGACTGACGCTGAGGTGCGAAGGTGCGGGGAGCAAACAGGATTAGATACCCTAGTAGTCC
>t0019915_III-15;size=11;
CCTACGGGAGGCAGCAGCTAAGAATATTCCGCAATGGACGAAAGTCTGACGGAGCGACGCCGCGTGGATGATGAAGGCCG
GAAGGTTGTAAAATCCTTTTATAACTGAGGAATAAGTATTATCAGAGAAAGGTAGTATGGTGACTGTAGGTTATGAATAA
GCAACGGCTAATTACGTGCCAGCAGCCGCGGTAACACGTAAGTTGCGAGCGTTGTTCGGAATTATTGGGCGTAAAGGGCA
TGTAGGCGGTTTTGCAAGCTTGGTGTGAAATCCCGGAGCTCAACTCCGGAATTGCGTTGAGAACTGCATAACTAGAGTCA
CTGAGGGGCAATCAGAATTCCAGGTGTAGGGGTGAAATCTGTAGATATCTGGAAGAATACCAATGGCGAAGGCAGGTTAC
CAGCAGATGACTGACGCTGAGGTGCGAAGGTGCGGGGAGCAAACAGGATTAGATACCCGAGTAGTCC
>t0006472_III-15;size=11;
CCTACGGGCGGCTGCAGTGAGGAATATTGGTCAATGGGCGGAAGCCTGAACCAGCCAAGTCGCGTGAAGGAAGAAGGTAT
TATGTATTGTAAACTTCTTTAGCTGTGGAGCAATAAGGGCTATGCATAGCCTGATGAGAGTACACAGAGAATAAGGATCG
GCTAACTCCGTGCCAGCAGCCGCGGTAATACGGAGGATCCGAGCGTTATCCGGATTTATTGGGTTTAAAGGGTGCGCAGG
CGGCGTTTTAAGTCAGTGGTAAAATCGTGGGGCTCAACCCCATCCTGCCATTGATACTGGAGCGCTTGATTGCGGTCGAG
GTTTGCGGAATTCGTCGTGTAGCGGTGAAATGCATAGATATGACGAAGAACACCGATTGCGTAGGCAGCAGACCAGGCCG
TAAATGACGCTCATGCACGAAAGTGCGGGGATCGAACAGGATTAGATACCCGTGTAGTCC
>t0013462_III-15;size=11;
CCTACGGGGGGCTGCAGTAGGGAATCTTCGGCAATGGGGGCAACCCTGACCGAGCAACGCCGCGTGAGTGAAGAAGGTTT
TCGGATCGTAAAGCTCTGTTGTAAGAGAAGAACGTGTGTGAGAGTGGAAAGTTCACACAGTGACGGTAACTTACCAGAAA
GGGACGGCTAACTACGTGCCAGCAGCCGCGGTAATACGTAGGTCCCGAGCGTTGTCCGGATTTATTGGGCGTAAAGCGAG
CGCAGGCGGTTTAATAAGTCTGAAGTTAAAGGCAGTGGCTTAACCATTGTTCGCTTTGGAAACTGTTAGACTTGAGTGCA
GAAGGGGAGAGTGGAATTCCATGTGTAGCGGTGAAATGCGTAGATATATGGAGGAACACCGGTGGCGAAAGCGGCTCTCT
GGTCTGTAACTGACGCTGAGGCTCGAAAGCGTGGGGAGCAAACAGGATTAGATACCCGAGTAGTCC
>t0002359_III-15;size=11;
CCTACGGGAGGCAGCAGTAGGGAATATTGGACAATGGGGGCAACCCTGATCCAGCGACGCCGCGTGAGTGAAGAAATATT
TCGGTATGTAAAGCTCTATCAGCAGGGAAGAAAATGACGGTACCTGACTAAGAAGCACCGGCTAAATACGTGCCAGCAGC
CGCGGTAATACGTATGGTGCAAGCGTTATTCGGATTTACTGGGTGTAAAGGGAGCGTAGACGGCATGGCAAGTCTGAAGT
GAAATGCGGGGGCTCAACCCCTGAACTGCTTTGGAAACTGTCAAGCTAGAGTGTCGGAGAGGTAAGTGGAATTCCTAGTG
TAGCGGTGAAATGCGTAGATATTAGGAGGAACACCAGTGGCGAAGGCGGCTTACTGGACGATAACTGACGTTGAGGCTCG
AAAGCGTGGGGAGCAAACAGGATTAGATACCCTTGTAGTCC
>t0002063_III-15;size=11;
CCTACGGGGGGCTGCAGTAGGGAATCTTCGGCAATGGGGGCAACCCTGACCGAGCAACGCCGCGTGAGTGAAGAAGGTTT
TCGGATCGTAAAGCTCTGTTGTAAGAGAAGAACGTGTGTGAGAGTGGAAAGTTCACACAGTGACGGTAACTTACCAGAAA
GGGACGGCTAACTACGTGCCAGCAGCCGCGGTAATACGTAGGTCCCGAGCGTTGTCCGGATTTATTGGGCGTAAAGCGAG
CGCAGGCGGTTTAATAAGTCTGAAGTTAAAGGCAGTGGCTTAACCATTGTTCGCTTTGGAAACTGTTAGACTTGAGTGCA
GAAGGGGAGAGTGGAATTCCATGTGTAGCGGTGAAATGCGTAGATATATGGAGGAACACCGGTGGCGAAAGCGGCTCTCT
GGTCTGTAACTGACGCTGAGGCTCGAAAGCGTGGGGAGCAAACAGGATTAGATACCCTGGTAGTCC
>t0000375_III-15;size=11;
CCTACGGGAGGCTGCAGTGAGGAATATTGGTCAATGGACGAGAGTCTGAACCAGCCAAGTAGCGTGCAGGATGACGGCCC
TATGGGTTGTAAACTGCTTTTAACCGGGAATAACGTCATGCTCGTGAGCGTGAGTGCATGTACCGGTTGAATAAGGATCG
GCTAACTCCGTGCCAGCAGCCGCGGTAATACGGAGGATCCGAGCGTTATCCGGATTTATTGGGTTTAAAGGGAGCGTAGG
CGGAAGGTCAAGTCAGCTGTGAAATGTAGTCGCTCAACGTCTGCACTGCAGTTGAAACTGGCCTCCTTGAGTGCGTAAGA
GGCAGGCGGAATTCGTCGTGTAGCGGTGAAATGCTTAGATATGACGAAGAACTCCGATTGCGAAGGCAGCTTGCTGGGCC
GCAACTGACGCTGAAGCTCGAAGGTGCGGGTATCGAACAGGATTAGATACCCCGGTAGTCC
>t0022131_III-15;size=11;
CCTACGGGAGGCAGCAGTGAGGAATATTGGTCAATGGACGGAAGTCTGAACCAGCCATCTCGCGTGCAGGATTACAGCCC
TATGGGTTTTAAACTGCTTTTATAAGGGGATAAAGTTAGATATGTATATCTATTTGCAGGTACCTTATGAATAAGGATCG
GCTAACTCCGTGCCAGCAGCCGCGGTAATACGGAGGATCCGAGCGTTATCCGGATTTATTGGGTTTAAAGGGTGCGCAGG
CGGCTTATTAAGTCAGCGGTGAAATGTAAGGGCTCAACCCTGGCACTGCCGTTGAAACTGGTAAGCTTGAGTACGGTTGA
AGTTATCGGAATGTGACGTGTAGCGGTGAAATGCATAGATATGTCACAGAACACCAATTGCGAAGGCAGATGACTAAACC
GCAACTGACGCTCATGCACGAAAGCGTGGGGATCGAACAGGATTAGATACCCCTGTAGTCC
>t0013793_III-15;size=11;
CCTACGGGTGGCAGCAGTAGGGAATCTTCGGCAATGGGGGCAACCCTGACCGAGCAACGCCGCGTGAGTGAAGAAGGTTT
TCGGATCGTAAAGCTCTGTTGTAAGAGAAGAACGTGTGTGAGAGTGGAAAGTTCACACAGTGACGGTAACTTACCAGAAA
GGGACGGCTAACTACGTGCCAGCAGCCGCGGTAATACGTAGGTCCCGAGCGTTGTCCGGATTTATTGGGCGTAAAGCGAG
CGCAGGCGGTTTAATAAGTCTGAAGTTAAAGGCAGTGGCTTAACCATTGTTCGCTTTGGAAACTGTTAGACTTGAGTGCA
GAAGGGGAGAGTGGAATTCCATGTGTAGCGGTGAAATGCGTAGATATATGGAGGAACACCGGTGGCGAAAGCGGCTCTCT
GGTCTGTAACTGACGCTGAGGCTCGAAAGCGTGGGGAGCAAACAGGATTAGATACCCCAGTAGTCC
>t0037387_III-15;size=11;
CCTACGGGAGGCTGCAGTGGGGAATATTGGACAATGGGGGAAACCCTGATCCAGCGACGCCGCGTGAGTGAAGAAGTATT
TCGGTATGTAAAGCTCTATCAGCAGGGAAGATAATGACGGTACCTGACTAAGAAGCCCCGGCTAACTACGTGCCAGCAGC
CGCGGTAATACGTAGGGGGCAAGCGTTATCCGGATTTACTGGGTGTAAAGGGAGCGTAGACGGCATGGCAAGTCTGATGT
GAAAACCCGGGGCTCAACCCCGGGACTGCATTGGAAACTGTCAGGCTAGAGTGCAGGAGAGGTAAGTGGAATTCCTAGTG
TAGCGGTGAAATGCGTAGATATTAGGAGGAACACCAGTGGCGAAGGCGGCTTACTGGACTGTAACTGACGTTGAGGCTCG
AAAGCGTGGGGAGCAAACAGGATTAGATACCCTGGTAGTCC
>t0004193_III-15;size=11;
CCTACGGGAGGCAGCAGTGGGGAATATTGGACAATGGAGGAAACTCTGATCCAGCGACGCCGCGTGAGTGAAGAAGTATT
TCGGTATGTAAAGCTCTATCAGCAGGGAAGATAATGACGGTACCTGACTAAGAAGCCCCGGCTAACTACGTGCCAGCAGC
CGCGGTAATACGTAGGGGGCAAGCGTTATCCGGATTTACTGGGTGTAAAGGGAGCGTAGACGGCATGGCAAGTCTGATGT
GAAAACCCGGGGCTCAACCCCGGGACTGCATTGGAAACTGTCAGGCTAGAGTGCAGGAGAGGTAAGTGGAATTCCTAGTG
TAGCGGTGAAATGCGTAGATATTAGGAGGAACACCAGTGGCGAAGGCGGCTTACTGGACTGTAACTGACGTTGAGGCTCG
AAAGCGTGGGGAGCAAACAGGATTAGATACCCCTGTAGTCC
>t0030738_III-15;size=11;
CCTACGGGCGGCAGCAGCTAAGAATATTCCGCAATGGACGAAAGTCTGACGGAGCGACGCCGCGTGGATGATGAAGGCCG
GAAGGTTGTAAAATCCTTTTATAACTGAGGAATAAGTATTATCAGAGAAAGGTAGTATGGTGACTGTAGGTTATGAATAA
GCAACGGCTAATTACGTGCCAGCAGCCGCGGTAACACGTAAGTTGCGAGCGTTGTTCGGAATTATTGGGCGTAAAGGGCA
TGTAGGCGGTTTTGCAAGCTTGGTGTGAAATCCCGGAGCTCAACTCCGGAATTGCGTTGAGAACTGCATAACTAGAGTCA
CTGAGGGGCAATCAGAATTCCAGGTGTAGGGGTGAAATCTGTAGATATCTGGAAGAATACCAATGGCGAAGGCAGGTTAC
CAGCAGATGACTGACGCTGAGGTGCGAAGGTGCGGGGAGCAAACAGGATTAGATACCCTTGTAGTCC
>t0021330_III-15;size=11;
CCTACGGGAGGCAGCAGTGAGGAATATTGGTCAATGGGCGGAAGCCTGAACCAGCCATGTCGCGTGCAGGACTACGGCCC
TACGGGTCTTAAACTGCTTTTGATTGGGGATAAAGTGGGGGACGCGTCCCCTATTGCAGGTACCAATCGAATAAGGATCG
GCTAACTCCGTGCCAGCAGCCGCGGTAATACGGAGGATCCGAGCGTTATCCGGATTTATTGGGTTTAAAGGGTGCGTAGG
CGGGCTGTTAAGTCAGCGGTGAAACCCCCGGGCTCAACCCGGGGACTGCCATTGAAACTGGCGGCCTAGAGTACGTTGGG
AGTGCGCGGAATGTGTGGTGTAGCGGTGAAATGCATAGATATCACACAGAACACCGATCGCGAAGGCAGCGCACTACGCC
GCAACTGACGCTGAGGCACGAAGGCGCGGGGATCGAACAGGATTAGATACCCCAGTAGTCC
>t0009151_III-15;size=11;
CCTACGGGTGGCTGCAGTGAGGAATATTGGTCAATGGACGAGAGTCTGAACCAGCCAAGTAGCGTGCAGGATGACGGCCC
TATGGGTTGTAAACTGCTTTTAACCGGGAATAACGTCATGCTCGTGAGCGTGAGTGCATGTACCGGTTGAATAAGGATCG
GCTAACTCCGTGCCAGCAGCCGCGGTAATACGGAGGATCCGAGCGTTATCCGGATTTATTGGGTTTAAAGGGAGCGTAGG
CGGAAGGTCAAGTCAGCTGTGAAATGTAGTCGCTCAACGTCTGCACTGCAGTTGAAACTGGCCTCCTTGAGTGCGTAAGA
GGCAGGCGGAATTCGTCGTGTAGCGGTGAAATGCTTAGATATGACGAAGAACTCCGATTGCGAAGGCAGCTTGCTGGGCC
GCAACTGACGCTGAAGCTCGAAGGTGCGGGTATCGAACAGGATTAGATACCCTTGTAGTCC
>t0005711_III-15;size=11;
CCTACGGGCGGCAGCAGTAGGGAATCTTCGGCAATGGGGGCAACCCTGACCGAGCAACGCCGCGTGAGTGAAGAAGGTTT
TCGGATCGTAAAGCTCTGTTGTAAGAGAAGAACGTGTGTGAGAGTGGAAAGTTCACACAGTGACGGTAACTTACCAGAAA
GGGACGGCTAACTACGTGCCAGCAGCCGCGGTAATACGTAGGTCCCGAGCGTTGTCCGGATTTATTGGGCGTAAAGCGAG
CGCAGGCGGTTTAATAAGTCTGAAGTTAAAGGCAGTGGCTTAACCATTGTTCGCTTTGGAAACTGTTAGACTTGAGTGCA
GAAGGGGAGAGTGGAATTCCATGTGTAGCGGTGAAATGCGTAGATATATGGAGGAACACCGGTGGCGAAAGCGGCTCTCT
GGTCTGTAACTGACGCTGAGGCTCGAAAGCGTGGGGAGCAAACAGGATTAGATACCCGGGTAGTCC
>t0005520_III-15;size=11;
CCTACGGGTGGCTGCAGTGGGGAATATTGGACAATGGGGGAAACCCTGATCCAGCGACGCCGCGTGAGTGAAGAAGTATT
TCGGTATGTAAAGCTCTATCAGCAAGGAAGAAAATGACGGTACTTGACTAAGAAGCTCCGGCTAAATACGTGCCAGCAGC
CGCGGTAATACGTATGGAGCAAGCGTTATCCGGATTTACTGGGTGTAAAGGGAGCGTAGACGGCAAAGCAAGTCTGAAGT
GAAATGCCGGGGCTTAACCCCGGAACTGCTTTGGAAACTGTTTAGCTAGAGTGCAGGAGAGGTAAGCGGAATTCCTAGTG
TAGCGGTGAAATGCGTAGATATTAGGAGGAACACCAGTGGCGAAGGCGGCTTACTGGACTGTAACTGACGTTGAGGCTCG
AAAGCGTGGGGAGCAAACAGGATTAGATACCCGAGTAGTCC
>t0000691_III-15;size=11;
CCTACGGGAGGCAGCAGTGAGGAATATTGGTCAATGGACGGAAGTCTGAACCAGCCATCTCGCGTGCAGGATTACAGCCC
TATGGGTTTTAAACTGCTTTTATAAGGGGATAAAGTTAGATATGTATATCTATTTGCAGGTACCTTATGAATAAGGATCG
GCTAACTCCGTGCCAGCAGCCGCGGTAATACGGAGGATCCGAGCGTTATCCGGATTTATTGGGTTTAAAGGGTGCGCAGG
CGGCTTATTAAGTCAGCGGTGAAATGTAAGGGCTCAACCCTGGCACTGCCGTTGAAACTGGTAAGCTTGAGTACGGTTGA
AGTTATCGGAATGTGACGTGTAGCGGTGAAATGCATAGATATGTCACAGAACACCAATTGCGAAGGCAGATGACTAAACC
GCAACTGACGCTCATGCACGAAAGCGTGGGGATCGAACAGGATTAGATACCCGAGTAGTCC
>t0023440_III-15;size=11;
CCTACGGGGGGCAGCAGTGGGGAATATTGCACAATGGGGGAAACCCTGATGCAGCGACGCCGCGTGAGTGAAGAAGTATT
TCGGTATGTAAAGCTCTATCAGCAGGGACGAAAATGACGGTACCTGACTAAGAAGCCCCGGCTAACTACGTGCCAGCAGC
CGCGGTAATACGTAGGGGGCAAGCGTTATCCGGATTTACTGGGTGTAAAGGGAGCGTAGACGGCGATGCAAGTCTGATGT
GAAAACCCAGGGCTTAACCTTGGGCCTGCATTGGAAACTGCTTTGCTAGAGTGCAGGAGAGGTAAGTGGAATTCCTAGTG
TAGCGGTGAAATGCGTAGATATTAGGAGGAACACCAGTGGCGAAGGCGGCTTACTGGACTGTAACTGACGTTGAGGCTCG
AAAGCGTGGGGAGCAAACAGGATTAGATACCCGAGTAGTCC
>t0006507_III-15;size=11;
CCTACGGGGGGCTGCAGTGAGGAATATTGGTCAATGGACGAGAGTCTGAACCAGCCAAGTAGCGTGCAGGATGACGGCCC
TATGGGTTGTAAACTGCTTTTAACCGGGAATAACGTCATGCTCGTGAGCGTGAGTGCATGTACCGGTTGAATAAGGATCG
GCTAACTCCGTGCCAGCAGCCGCGGTAATACGGAGGATCCGAGCGTTATCCGGATTTATTGGGTTTAAAGGGAGCGTAGG
CGGAAGGTCAAGTCAGCTGTGAAATGTAGTCGCTCAACGTCTGCACTGCAGTTGAAACTGGCCTCCTTGAGTGCGTAAGA
GGCAGGCGGAATTCGTCGTGTAGCGGTGAAATGCTTAGATATGACGAAGAACTCCGATTGCGAAGGCAGCTTGCTGGGCC
GCAACTGACGCTGAAGCTCGAAGGTGCGGGTATCGAACAGGATTAGATACCCCAGTAGTCC
>t0004354_III-15;size=11;
CCTACGGGTGGCTGCAGTAGGGAATCTTCGGCAATGGGGGCAACCCTGACCGAGCAACGCCGCGTGAGTGAAGAAGGTTT
TCGGATCGTAAAGCTCTGTTGTAAGAGAAGAACGTGTGTGAGAGTGGAAAGTTCACACAGTGACGGTAACTTACCAGAAA
GGGACGGCTAACTACGTGCCAGCAGCCGCGGTAATACGTAGGTCCCGAGCGTTGTCCGGATTTATTGGGCGTAAAGCGAG
CGCAGGCGGTTTAATAAGTCTGAAGTTAAAGGCAGTGGCTTAACCATTGTTCGCTTTGGAAACTGTTAGACTTGAGTGCA
GAAGGGGAGAGTGGAATTCCATGTGTAGCGGTGAAATGCGTAGATATATGGAGGAACACCGGTGGCGAAAGCGGCTCTCT
GGTCTGTAACTGACGCTGAGGCTCGAAAGCGTGGGGAGCAAACAGGATTAGATACCCTTGTAGTCC
>t0004308_III-15;size=11;
CCTACGGGCGGCTGCAGTGGGGAATATTGGACAATGGAGGAAACTCTGATCCAGCGACGCCGCGTGAGTGAAGAAGTATT
TCGGTATGTAAAGCTCTATCAGCAGGGAAGATAATGACGGTACCTGACTAAGAAGCCCCGGCTAACTACGTGCCAGCAGC
CGCGGTAATACGTAGGGGGCAAGCGTTATCCGGATTTACTGGGTGTAAAGGGAGCGTAGACGGCATGGCAAGTCTGATGT
GAAAACCCGGGGCTCAACCCCGGGACTGCATTGGAAACTGTCAGGCTAGAGTGCAGGAGAGGTAAGTGGAATTCCTAGTG
TAGCGGTGAAATGCGTAGATATTAGGAGGAACACCAGTGGCGAAGGCGGCTTACTGGACTGTAACTGACGTTGAGGCTCG
AAAGCGTGGGGAGCAAACAGGATTAGATACCCGAGTAGTCC
>t0000121_III-15;size=11;
CCTACGGGAGGCTGCAGTGGGGAATATTGGACAATGGGGGAAACCCTGATCCAGCGACGCCGCGTGAGTGAAGAAGTATT
TCGGTATGTAAAGCTCTATCAGCAAGGAAGAAAATGACGGTACTTGACTAAGAAGCCCCGGCTAACTACGTGCCAGCAGC
CGCGGTAATACGTAGGGGGCAAGCGTTATCCGGATTTACTGGGTGTAAAGGGAGCGTAGACGGCATAGCAAGTCTGAAGT
GAAATGCATGGGCTCAACCCATGAACTGCTTTGGAAACTGTTAAGCTAGAGTGCAGGAGAGGTAAGTGGAATTCCTAGTG
TAGCGGTGAAATGCGTAGATATTAGGAGGAACACCAGTGGCGAAGGCGGCTTACTGGACTGTAACTGACGTTGAGGCTCG
AAAGCGTGGGGAGCAAACAGGATTAGATACCCTGGTAGTCC
>t0021063_III-15;size=11;
CCTACGGGAGGCAGCAGTGGGGAATATTGGACAATGGGGGAAACCCTGATCCAGCGACGCCGCGTGAGTGAAGAAGTATT
TCGGTATGTAAAGCTCTATCAGCAAGGAAGAAAATGACGGTACTTGACTAAGAAGCTCCGGCTAAATACGTGCCAGCAGC
CGCGGTAATACGTATGGAGCAAGCGTTATCCGGATTTACTGGGTGTAAAGGGAGCGTAGACGGCAAAGCAAGTCTGAAGT
GAAATGCCGGGGCTTAACCCCGGAACTGCTTTGGAAACTGTTTAGCTAGAGTGCAGGAGAGGTAAGCGGAATTCCTAGTG
TAGCGGTGAAATGCGTAGATATTAGGAGGAACACCAGTGGCGAAGGCGGCTTACTGGACTGTAACTGACGTTGAGGCTCG
AAAGCGTGGGGAGCAAACAGGATTAGATACCCTGGTAGTCC
>t0008788_III-15;size=11;
CCTACGGGCGGCTGCAGTGGGGAATATTGCACAATGGGCGCAAGCCTGATGCAGCGATGCCGCGTGAGGGAAGAAGGTTT
TCGGATTGTAAACCTCTGTCAAAAGGGACGATAATGACGGTACCTTAGAAGGAAGCTCCGGCTAACTACGTGCCAGCAGC
CGCGGTAATACGTAGGGAGCGAGCGTTATCCGGAATTACTGGGTGTAAAGGGAGTGTAGGCGGGACTGCAAGTCAGATGT
GAAAACTACCGGCTCAACTGGTAGACTGCATTTGAAACTGTGGTTCTTGAGTGAAGTAGAGGTAAGCGGAATTCCTAGTG
TAGCGGTGAAATGCGTAGATATTAGGAGGAACATCAGTGGCGAAGGCGGCTTACTGGGCTTTAACTGACGCTGAGGCTCG
AAAGCGTGGGGAGCAAACAGGATTAGATACCCCAGTAGTCC
>t0002252_III-15;size=11;
CCTACGGGAGGCTGCAGCTAAGAATATTCCGCAATGGACGAAAGTCTGACGGAGCGACGCCGCGTGGATGATGAAGGTCG
GAAGATTGTAAAATCCTTTTATGACTGAGGAATAAGTCTGTTGAGAGAAACGGCAGATGGTGACTGTAGGTCATGAATAA
GCAACGGCTAATTACGTGCCAGCAGCCGCGGTAACACGTAAGTTGCGAGCGTTGTTCGGAATTATTGGGCGTAAAGGGCA
TGTAGGCGGTTTTGCAAGCTTGGTGTGAAATCCCGGAGCTCAACTCCGGAATTGCGTTGAGAACTGCATAACTAGAGTCA
CTGAGGGGCAATCAGAATTCCAGGTGTAGGGGTGAAATCTGTAGATATCTGGAAGAATACCAATGGCGAAGGCAGGTTAC
CAGCAGATGACTGACGCTGAGGTGCGAAGGTGCGGGGAGCAAACAGGATTAGATACCCCGGTAGTCC
>t0006601_III-15;size=11;
CCTACGGGAGGCAGCAGTGGGGAATATTGGACAATGGGGGAAACCCTGATCCAGCGACGCCGCGTGAGTGAAGAAGTATT
TCGGTATGTAAAGCTCTATCAGCAAGGAAGAAAATGACGGTACTTGACTAAGAAGCCCCGGCTAACTACGTGCCAGCAGC
CGCGGTAATACGTAGGGGGCAAGCGTTATCCGGATTTACTGGGTGTAAAGGGAGCGTAGACGGCATAGCAAGTCTGAAGT
GAAATGCATGGGCTCAACCCATGAACTGCTTTGGAAACTGTTAAGCTAGAGTGCAGGAGAGGTAAGTGGAATTCCTAGTG
TAGCGGTGAAATGCGTAGATATTAGGAGGAACACCAGTGGCGAAGGCGGCTTACTGGACTGTAACTGACGTTGAGGCTCG
AAAGCGTGGGGAGCAAACAGGATTAGATACCCTAGTAGTCC
>t0007410_III-15;size=11;
CCTACGGGCGGCTGCAGTGAGGAATATTGGTCAATGGACGGAAGTCTGAACCAGCCATCTCGCGTGCAGGATTACAGCCC
TATGGGTTTTAAACTGCTTTTATAAGGGGATAAAGTTAGATATGTATATCTATTTGCAGGTACCTTATGAATAAGGATCG
GCTAACTCCGTGCCAGCAGCCGCGGTAATACGGAGGATCCGAGCGTTATCCGGATTTATTGGGTTTAAAGGGTGCGCAGG
CGGCTTATTAAGTCAGCGGTGAAATGTAAGGGCTCAACCCTGGCACTGCCGTTGAAACTGGTAAGCTTGAGTACGGTTGA
AGTTATCGGAATGTGACGTGTAGCGGTGAAATGCATAGATATGTCACAGAACACCAATTGCGAAGGCAGATGACTAAACC
GCAACTGACGCTCATGCACGAAAGCGTGGGGATCGAACAGGATTAGATACCCTTGTAGTCC
>t0010200_III-15;size=11;
CCTACGGGGGGCTGCAGTGAGGAATATTGGTCAATGGACGGAAGTCTGAACCAGCCATCTCGCGTGCAGGATTACAGCCC
TATGGGTTTTAAACTGCTTTTATAAGGGGATAAAGTTAGATATGTATATCTATTTGCAGGTACCTTATGAATAAGGATCG
GCTAACTCCGTGCCAGCAGCCGCGGTAATACGGAGGATCCGAGCGTTATCCGGATTTATTGGGTTTAAAGGGTGCGCAGG
CGGCTTATTAAGTCAGCGGTGAAATGTAAGGGCTCAACCCTGGCACTGCCGTTGAAACTGGTAAGCTTGAGTACGGTTGA
AGTTATCGGAATGTGACGTGTAGCGGTGAAATGCATAGATATGTCACAGAACACCAATTGCGAAGGCAGATGACTAAACC
GCAACTGACGCTCATGCACGAAAGCGTGGGGATCGAACAGGATTAGATACCCTAGTAGTCC
>t0009025_III-15;size=11;
CCTACGGGAGGCTGCAGTGGGGAATATTGGACAATGGGGGAAACCCTGATCCAGCGACGCCGCGTGAGTGAAGAAGTATT
TCGGTATGTAAAGCTCTATCAGCAAGGAAGAAAATGACGGTACTTGACTAAGAAGCTCCGGCTAAATACGTGCCAGCAGC
CGCGGTAATACGTATGGAGCAAGCGTTATCCGGATTTACTGGGTGTAAAGGGAGCGTAGACGGCAAAGCAAGTCTGAAGT
GAAATGCCGGGGCTTAACCCCGGAACTGCTTTGGAAACTGTTTAGCTAGAGTGCAGGAGAGGTAAGCGGAATTCCTAGTG
TAGCGGTGAAATGCGTAGATATTAGGAGGAACACCAGTGGCGAAGGCGGCTTACTGGACTGTAACTGACGTTGAGGCTCG
AAAGCGTGGGGAGCAAACAGGATTAGATACCCTGGTAGTCC
>t0002037_III-15;size=11;
CCTACGGGAGGCTGCAGTGGGGAATATTGGACAATGGGGGAAACCCTGATCCAGCGACGCCGCGTGAGTGAAGAAGTATT
TCGGTATGTAAAGCTCTATCAGCAGGGAAGATAATGACGGTACCTGACTAAGAAGCCCCGGCTAACTACGTGCCAGCAGC
CGCGGTAATACGTAGGGGGCAAGCGTTATCCGGATTTACTGGGTGTAAAGGGAGCGTAGACGGCATGGCAAGTCTGATGT
GAAAACCCGGGGCTCAACCCCGGGACTGCATTGGAAACTGTCAGGCTTGAGTGCAGGAGAGGTAAGTGGAATTCCTAGTG
TAGCGGTGAAATGCGTAGATATTAGGAGGAACACCAGTGGCGAAGGCGGCTTACTGGACTGTAACTGACGTTGAGGCTCG
AAAGCGTGGGGAGCAAACAGGATTAGATACCCTAGTAGTCC
>t0007238_III-15;size=11;
CCTACGGGCGGCAGCAGTAGGGAATCTTCGGCAATGGGGGCAACCCTGACCGAGCAACGCCGCGTGAGTGAAGAAGGTTT
TCGGATCGTAAAGCTCTGTTGTAAGAGAAGAACGTGTGTGAGAGTGGAAAGTTCACACAGTGACGGTAACTTACCAGAAA
GGGACGGCTAACTACGTGCCAGCAGCCGCGGTAATACGTAGGTCCCGAGCGTTGTCCGGATTTATTGGGCGTAAAGCGAG
CGCAGGCGGTTTAATAAGTCTGAAGTTAAAGGCAGTGGCTTAACCATTGTTCGCTTTGGAAACTGTTAGACTTGAGTGCA
GAAGGGGAGAGTGGAATTCCATGTGTAGCGGTGAAATGCGTAGATATATGGAGGAACACCGGTGGCGAAAGCGGCTCTCT
GGTCTGTAACTGACGCTGAGGCTCGAAAGCGTGGGGAGCAAACAGGATTAGATACCCGAGTAGTCC
>t0010051_III-15;size=11;
CCTACGGGTGGCTGCAGTGGGGAATATTGGACAATGGAGGAAACTCTGATCCAGCGACGCCGCGTGAGTGAAGAAGTATT
TCGGTATGTAAAGCTCTATCAGCAGGGAAGATAATGACGGTACCTGACTAAGAAGCCCCGGCTAACTACGTGCCAGCAGC
CGCGGTAATACGTAGGGGGCAAGCGTTATCCGGATTTACTGGGTGTAAAGGGAGCGTAGACGGCATGGCAAGTCTGATGT
GAAAACCCGGGGCTCAACCCCGGGACTGCATTGGAAACTGTCAGGCTAGAGTGCAGGAGAGGTAAGTGGAATTCCTAGTG
TAGCGGTGAAATGCGTAGATATTAGGAGGAACACCAGTGGCGAAGGCGGCTTACTGGACTGTAACTGACGTTGAGGCTCG
AAAGCGTGGGGAGCAAACAGGATTAGATACCCGGGTAGTCC
>t0002561_III-15;size=11;
CCTACGGGGGGCTGCAGTGAGGAATATTGGTCAATGGACGGAAGTCTGAACCAGCCATCTCGCGTGCAGGATTACAGCCC
TATGGGTTTTAAACTGCTTTTATAAGGGGATAAAGTTAGATATGTATATCTATTTGCAGGTACCTTATGAATAAGGATCG
GCTAACTCCGTGCCAGCAGCCGCGGTAATACGGAGGATCCGAGCGTTATCCGGATTTATTGGGTTTAAAGGGTGCGCAGG
CGGCTTATTAAGTCAGCGGTGAAATGTAAGGGCTCAACCCTGGCACTGCCGTTGAAACTGGTAAGCTTGAGTACGGTTGA
AGTTATCGGAATGTGACGTGTAGCGGTGAAATGCATAGATATGTCACAGAACACCAATTGCGAAGGCAGATGACTAAACC
GCAACTGACGCTCATGCACGAAAGCGTGGGGATCGAACAGGATTAGATACCCTTGTAGTCC
>t0004416_III-15;size=11;
CCTACGGGAGGCTGCAGTAGGGAATATTGGACAATGGGGGCAACCCTGATCCAGCGACGCCGCGTGAGTGAAGAAATATT
TCGGTATGTAAAGCTCTATCAGCAGGGAAGAAAATGACGGTACCTGACTAAGAAGCACCGGCTAAATACGTGCCAGCAGC
CGCGGTAATACGTATGGTGCAAGCGTTATTCGGATTTACTGGGTGTAAAGGGAGCGTAGACGGCATGGCAAGTCTGAAGT
GAAATGCGGGGGCTCAACCCCTGAACTGCTTTGGAAACTGTCAAGCTAGAGTGTCGGAGAGGTAAGTGGAATTCCTAGTG
TAGCGGTGAAATGCGTAGATATTAGGAGGAACACCAGTGGCGAAGGCGGCTTACTGGACGATAACTGACGTTGAGGCTCG
AAAGCGTGGGGAGCAAACAGGATTAGATACCCCAGTAGTCC
>t0004561_III-15;size=11;
CCTACGGGAGGCTGCAGTGGGGGATATTGCACAATGGGGGAAACCCTGATGCAGCGACGCCGCGTGAGTGATGAAGTATT
TCGGTATGTAAAGCTCTATCAGCAGGGAAGATAATGACGGTACCTGACTAAGAAGCACCGGCTAAATACGTGCCAGCAGC
CGCGGTAATACGTATGGTGCAAGCGTTATCCGGATTTACTGGGTGTAAAGGGAGCGTAGACGGCGAGGTAAGTCTGATGT
GAAAGCTATGGGCTCAACCCATAAACTGCATTGGAAACTATCTTGCTAGAGTGTCGGAGAGGTAAGTGGAATTCCTAGTG
TAGCGGTGAAATGCGTAGATATTAGGAGGAACACCAGTGGCGAAGGCGGCTTACTGGACGATAACTGACGTTGAGGCTCG
AAAGCGTGGGGAGCAAACAGGATTAGATACCCCAGTAGTCC
>t0013562_III-15;size=11;
CCTACGGGAGGCAGCAGTGGGGAATATTGCACAATGGGCGCAAGCCTGATGCAGCGATGCCGCGTGAGGGAAGAAGGTTT
TCGGATTGTAAACCTCTGTCAAAAGGGACGATAATGACGGTACCTTAGAAGGAAGCTCCGGCTAACTACGTGCCAGCAGC
CGCGGTAATACGTAGGGAGCGAGCGTTATCCGGAATTACTGGGTGTAAAGGGAGTGTAGGCGGGACTGCAAGTCAGATGT
GAAAACTACCGGCTCAACTGGTAGACTGCATTTGAAACTGTGGTTCTTGAGTGAAGTAGAGGTAAGCGGAATTCCTAGTG
TAGCGGTGAAATGCGTAGATATTAGGAGGAACATCAGTGGCGAAGGCGGCTTACTGGGCTTTAACTGACGCTGAGGCTCG
AAAGCGTGGGGAGCAAACAGGATTAGATACCCTAGTAGTCC
>t0022999_III-15;size=11;
CCTACGGGCGGCTGCAGTGAGGAATATTGGTCAATGGACGAGAGTCTGAACCAGCCAAGTAGCGTGCAGGATGACGGCCC
TATGGGTTGTAAACTGCTTTTGTACGGGAATAAAGTGACCTACGTGTAGGTTTTTGCATGTACCGTAAGAATAAGGACCG
GCTAATTCCGTGCCAGCAGCCGCGGTAATACGGAAGGTCCGGGCGTTATCCGGATTTATTGGGTTTAAAGGGAGCGTAGG
CCGTGCTTTAAGCGTGTTGTGAAATGTAGGCGCCCAACGTCTGCACTGCAGCGCGAACTGGAGCACTTGAGTACGCAGGA
AGTAGGCGGAATTCGTCGTGTAGCGGTGAAATGCTTAGATATGACGAAGAACTCCGATTGGGAAGCCAGCTTACTGTAGC
GCCACTGACGCTGATGCTCGAAAGCGTGGGTATCGAACAGGATTAGATACCCTGGTAGTCC
>t0017735_III-15;size=11;
CCTACGGGAGGCTGCAGTGGGGAATATTGGTCAATGGGGGCAACCCTGAACCAGCGACGCCGCGTGAGTGAAGAAGTATT
TCGGTATGTAAAGCTCTATCAGCAGGGAAGATAATGACAGTACCTGACTAAGAAGCACCGGCTAAATACGTGCCAGCAGC
CGCGGTAATACGTATGGTGCAAGCGTTATCCGGATTTACTGGGTGTAAAGGGAGCGTAGGCGGTTTGGCAAGTCTGATGT
GAAACCCCGGGGCTTAACCCCGGGCATGCATTGGAAACTGTCGGACTAGAGTGTCGGAGAGGAAAGCGGAATTCCTAGTG
TAGCGGTGAAATGCGTAGATATTAGGAGGAACACCAGTGGCGAAGGCGGCTTTCTGGACGATAACTGACGCTGAGGCTCG
AAAGCGTGGGGAGCAAACAGGATTAGATACCCTGGTAGTCC
>t0008715_III-15;size=11;
CCTACGGGCGGCAGCAGTAGGGAATCTTCGGCAATGGGGGCAACCCTGACCGAGCAACGCCGCGTGAGTGAAGAAGGTTT
TCGGATCGTAAAGCTCTGTTGTAAGAGAAGAACGTGTGTGAGAGTGGAAAGTTCACACAGTGACGGTAACTTACCAGAAA
GGGACGGCTAACTACGTGCCAGCAGCCGCGGTAATACGTAGGTCCCGAGCGTTGTCCGGATTTATTGGGCGTAAAGCGAG
CGCAGGCGGTTTAATAAGTCTGAAGTTAAAGGCAGTGGCTTAACCATTGTTCGCTTTGGAAACTGTTAGACTTGAGTGCA
GAAGGGGAGAGTGGAATTCCATGTGTAGCGGTGAAATGCGTAGATATATGGAGGAACACCGGTGGCGAAAGCGGCTCTCT
GGTCTGTAACTGACGCTGAGGCTCGAAAGCGTGGGGAGCAAACAGGATTAGATACCCTTGTAGTCC
>t0005035_III-15;size=11;
CCTACGGGCGGCTGCAGTGAGGAATATTGGTCAATGGGCGGAAGCCTGAACCAGCCAAGTCGCGTGAAGGAAGAAGGTAT
TATGTATTGTAAACTTCTTTAGCTGTGGAGCAATAAGGGCTATGCATAGCCTGATGAGAGTACACAGAGAATAAGGATCG
GCTAACTCCGTGCCAGCAGCCGCGGTAATACGGAGGATCCGAGCGTTATCCGGATTTATTGGGTTTAAAGGGTGCGCAGG
CGGCGTTTTAAGTCAGTGGTAAAATCGTGGGGCTCAACCCCATCCTGCCATTGATACTGGAGCGCTTGATTGCGGTCGAG
GTTTGCGGAATTCGTCGTGTAGCGGTGAAATGCATAGATATGACGAAGAACACCGATTGCGTAGGCAGCAGACCAGGCCG
TAAATGACGCTCATGCACGAAAGTGCGGGGATCGAACAGGATTAGATACCCTGGTAGTCC
>t0003159_III-15;size=11;
CCTACGGGTGGCTGCAGTGAGGAATATTGGTCAATGGGCGGAAGCCTGAACCAGCCATGTCGCGTGCAGGACTACGGCCC
TACGGGTCTTAAACTGCTTTTGATTGGGGATAAAGTGGGGGACGCGTCCCCTATTGCAGGTACCAATCGAATAAGGATCG
GCTAACTCCGTGCCAGCAGCCGCGGTAATACGGAGGATCCGAGCGTTATCCGGATTTATTGGGTTTAAAGGGTGCGTAGG
CGGGCTGTTAAGTCAGCGGTGAAACCCCCGGGCTCAACCCGGGGACTGCCATTGAAACTGGCGGCCTAGAGTACGTTGGG
AGTGCGCGGAATGTGTGGTGTAGCGGTGAAATGCATAGATATCACACAGAACACCGATCGCGAAGGCAGCGCACTACGCC
GCAACTGACGCTGAGGCACGAAGGCGCGGGGATCGAACAGGATTAGATACCCTGGTAGTCC
>t0010881_III-15;size=11;
CCTACGGGAGGCTGCAGTGGGGAATCTTCCGCAATGGGCGAAAGCCTGACGGAGCAATGCCGCGTGAGTGAAGAAGGAAT
TCGTTCCGTAAAGCTCTTTTGTTTATGACGAACGTGCCTTGTGTGAACAATGCGAGGCAATGACGGTAGTAGACGAATAA
GCCACGGCTAACTACGTGCCAGCAGCCGCGGTAATACGTAGGTGGCGAGCGTTGTCCGGAATTATTGGGCGTAAAGAGCA
TGTAGGCGGTTTCCTAAGTCCGGAGTGAAAATGCGGGGCTCAACCCCGTATGGCTCTGGATACTGGGAGGCTTGAGTGCA
GGAGAGGAAAGGGGAATTCCCAGTGTAGCGGTGAAATGCGTAGATATTGGGAGGAACACCAGTGGCGAAGGCGCCTTTCT
GGACTGTGTCTGACGCTGAGATGCGAAAGCCAGGGTAGCGAACGGGATTAGATACCCCAGTAGTCC
>t0003825_III-15;size=11;
CCTACGGGAGGCAGCAGTGGGGAATATTGGACAATGGAGGAAACTCTGATCCAGCGACGCCGCGTGAGTGAAGAAGTATT
TCGGTATGTAAAGCTCTATCAGCAGGGAAGATAATGACGGTACCTGACTAAGAAGCCCCGGCTAACTACGTGCCAGCAGC
CGCGGTAATACGTAGGGGGCAAGCGTTATCCGGATTTACTGGGTGTAAAGGGAGCGTAGACGGCATGGCAAGTCTGATGT
GAAAACCCGGGGCTCAACCCCGGGACTGCATTGGAAACTGTCAGGCTAGAGTGCAGGAGAGGTAAGTGGAATTCCTAGTG
TAGCGGTGAAATGCGTAGATATTAGGAGGAACACCAGTGGCGAAGGCGGCTTACTGGACTGTAACTGACGTTGAGGCTCG
AAAGCGTGGGGAGCAAACAGGATTAGATACCCTTGTAGTCC
>t0017914_III-15;size=11;
CCTACGGGGGGCAGCAGTAGGGAATATTGCACAATGGGGGGAACCCTGATGCAGCAACGCCACGTGTGGGAAGAAGCATT
TCGGTGTGTAAACCACTGTCGTGAGGGAATAATGCTTGGTCTCGGCCAAGTTGAATGTACCTCGAAAGGAAGCACCGGCA
AACTTCGTGCCAGCAGCCGCGGTAATACGAGGGGTGCAAGCGTTGTTCGGAATCACTGGGCGTAAAGGGAGCGTAGGCGG
AGAC
>t0011324_III-15;size=11;
CCTACGGGTGGCTGCAGTAGGGAATATTGCACAATGGGGGGAACCCTGATGCAGCAACGCCACGTGTGGGAAGAAGCATT
TCGGTGTGTAAACCACTGTCGTGAGGGAATAATGCTTGGTCTCGGCCAAGTTGAATGTACCTCGAAAGGAAGCACCGGCA
AACTTCGTGCCAGCAGCCGCGGTAATACGAGGGGTGCAAGCGTTGTTCGGAATCACTGGGCGTAAAGGGAGCGTAGGCGG
AGAC
>t0003898_III-15;size=11;
CCTACGGGGGGCTGCAGTGAGGAATATTGGTCAATGGACGGAAGTCTGAACCAGCCATCTCGCGTGCAGGATTACAGCCC
TATGGGTTTTAAACTGCTTTTATAAGGGGATAAAGTTAGATATGTATATCTATTTGCAGGTACCTTATGAATAAGGATCG
GCTAACTCCGTGCCAGCAGCCGCGGTAATACGGAGGATCCGAGCGTTATCCGGATTTATTGGGTTTAAAGGGTGCGCAGG
CGGCTTATTAAGTCAGCGGTGAAATGTAAGGGCTCAACCCTGGCACTGCCGTTGAAACTGGTAAGCTTGAGTACGGTTGA
AGTTATCGGAATGTGACGTGTAGCGGTGAAATGCATAGATATGTCACAGAACACCAATTGCGAAGGCAGATGACTAAACC
GCAACTGACGCTCATGCACGAAAGCGTGGGGATCGAACAGGATTAGATACCCCAGTAGTCC
>t0008661_III-15;size=11;
CCTACGGGAGGCTGCAGTAGGGAATATTGCACAATGGGGGAAACCCTGATGCAGCAACGCCACGTGTGGGAAGAAGCATT
TCGGTGTGTAAACCACTGTCGTGAGGGAATAATGCTTAATTTCGGTTAAGTTGAATGTACCTCGAAAGGAAGCACCGGCA
AACTTCGTGCCAGCAGCCGCGGTAATACGAGGGGTGCAAGCGTTGTTCGGAATCACTGGGCGTAAAGGGAGCGCAGGCGG
AGATGCAAGCAGTCTGTACAATACCGGGGCCCAACCCCGGACCTGCAGACTGGACTGTTTCTCTTGGATAGTTCAGGGGC
AAGCGGAATTCCTGGTGTAGCGGTGGAATGCGTAGAGATCAGGAAGAACACCGATGGCGAAGGCAGCTTGCTGGGGACTT
ATCGACGCTCATGCTCGAAAGTGCGGGTAGCAAACAGGATTAGATACCCCAGTAGTCC
>t0001433_III-15;size=11;
CCTACGGGAGGCTGCAGTGGGGAATATTGGGCAATGGGCGGAAGCCTGACCCAGCAACGCCGCGTGAGGGAAGAAGGTTT
TCGGATTGTAAACCTCTGTCCTTGGTGACGAAGGAAGTGACGGTAGCCAAGGAGGAAGCCCCGGCTAACTACGTGCCAGC
AGCCGCGGTAATACGTAGGGGGCGAGCGTTGTCCGGAATGACTGGGCGTAAAGGGCGTGTAGGCGGCGCTGTAAGTCCGG
AGTGAAAGTCCTGCTTTCAAGGTGGGAATTGCTTTGGAGACTGCAGAGCTTGAGTACGGAAGAGGTAAGTGGAATTCCCG
GTGTAGCGGTGAAATGCGTAGAGATCGGGAGGAACACCAGTGGCGAAGGCGACTTACTGGGCCGTAACTGACGCTGAGGC
GCGAAAGCGTGGGGAGCGAACAGGATTAGATACCCCAGTAGTCC
>t0001483_III-15;size=11;
CCTACGGGTGGCTGCAGTGGGGAATATTGGACAATGGGGGAAACCCTGATCCAGCGACGCCGCGTGAGTGAAGAAGTATT
TCGGTATGTAAAGCTCTATCAGCAGGGAAGATAATGACGGTACCTGACTAAGAAGCCCCGGCTAACTACGTGCCAGCAGC
CGCGGTAATACGTAGGGGGCAAGCGTTATCCGGATTTACTGGGTGTAAAGGGAGCGTAGACGGCATGGCAAGTCTGATGT
GAAAACCCGGGGCTCAACCCCGGGACTGCATTGGAAACTGTCAGGCTAGAGTGCAGGAGAGGTAAGTGGAATTCCTAGTG
TAGCGGTGAAATGCGTAGATATTAGGAGGAACACCAGTGGCGAAGGCGGCTTACTGGACTGTAACTGACGTTGAGGCTCG
AAAGCGTGGGGAGCAAACAGGATTAGATACCCGGGTAGTCC
>t0003865_III-15;size=11;
CCTACGGGAGGCTGCAGTGGGGAATATTGCACAATGGGGGAAACCCTGATGCAGCGACGCCGCGTGAGTGAAGAAGTATT
TCGGTATGTAAAGCTCTATCAGCAGGGACGAAAATGACGGTACCTGACTAAGAAGCCCCGGCTAACTACGTGCCAGCAGC
CGCGGTAATACGTAGGGGGCAAGCGTTATCCGGATTTACTGGGTGTAAAGGGAGCGTAGACGGCGATGCAAGTCTGATGT
GAAAACCCAGGGCTTAACCTTGGGCCTGCATTGGAAACTGCTTTGCTAGAGTGCAGGAGAGGTAAGTGGAATTCCTAGTG
TAGCGGTGAAATGCGTAGATATTAGGAGGAACACCAGTGGCGAAGGCGGCTTACTGGACTGTAACTGACGTTGAGGCTCG
AAAGCGTGGGGAGCAAACAGGATTAGATACCCCGGTAGTCC
>t0015104_III-15;size=11;
CCTACGGGTGGCTGCAGTGAGGAATATTGGTCAATGGACGGAAGTCTGAACCAGCCATCTCGCGTGCAGGATTACAGCCC
TATGGGTTTTAAACTGCTTTTATAAGGGGATAAAGTTAGATATGTATATCTATTTGCAGGTACCTTATGAATAAGGATCG
GCTAACTCCGTGCCAGCAGCCGCGGTAATACGGAGGATCCGAGCGTTATCCGGATTTATTGGGTTTAAAGGGTGCGCAGG
CGGCTTATTAAGTCAGCGGTGAAATGTAAGGGCTCAACCCTGGCACTGCCGTTGAAACTGGTAAGCTTGAGTACGGTTGA
AGTTATCGGAATGTGACGTGTAGCGGTGAAATGCATAGATATGTCACAGAACACCAATTGCGAAGGCAGATGACTAAACC
GCAACTGACGCTCATGCACGAAAGCGTGGGGATCGAACAGGATTAGATACCCGTGTAGTCC
>t0002781_III-15;size=11;
CCTACGGGCGGCAGCAGTGGGGAATATTGGACAATGGGGGAAACCCTGATCCAGCGACGCCGCGTGAGTGAAGAAGTATT
TCGGTATGTAAAGCTCTATCAGCAGGGAAGATAATGACGGTACCTGACTAAGAAGCCCCGGCTAACTACGTGCCAGCAGC
CGCGGTAATACGTAGGGGGCAAGCGTTATCCGGATTTACTGGGTGTAAAGGGAGCGTAGACGGCATGGCAAGTCTGATGT
GAAAACCCGGGGCTCAACCCCGGGACTGCATTGGAAACTGTCAGGCTAGAGTGCAGGAGAGGTAAGTGGAATTCCTAGTG
TAGCGGTGAAATGCGTAGATATTAGGAGGAACACCAGTGGCGAAGGCGGCTTACTGGACTGTAACTGACGTTGAGGCTCG
AAAGCGTGGGGAGCAAACAGGATTAGATACCCTGGTAGTCC
>t0018606_III-15;size=11;
CCTACGGGAGGCAGCAGTGGGGAATATTGGTCAATGGGGGCAACCCTGAACCAGCGACGCCGCGTGAGTGAAGAAGTATT
TCGGTATGTAAAGCTCTATCAGCAGGGAAGATAATGACAGTACCTGACTAAGAAGCACCGGCTAAATACGTGCCAGCAGC
CGCGGTAATACGTATGGTGCAAGCGTTATCCGGATTTACTGGGTGTAAAGGGAGCGTAGGCGGTTTGGCAAGTCTGATGT
GAAACCCCGGGGCTTAACCCCGGGCATGCATTGGAAACTGTCGGACTAGAGTGTCGGAGAGGAAAGCGGAATTCCTAGTG
TAGCGGTGAAATGCGTAGATATTAGGAGGAACACCAGTGGCGAAGGCGGCTTTCTGGACGATAACTGACGCTGAGGCTCG
AAAGCGTGGGGAGCAAACAGGATTAGATACCCTGGTAGTCC
>t0011542_III-15;size=11;
CCTACGGGCGGCTGCAGTGGGGAATATTGGACAATGGGGGAAACCCTGATCCAGCGACGCCGCGTGAGTGAAGAAGTATT
TCGGTATGTAAAGCTCTATCAGCAGGGAAGATAATGACGGTACCTGACTAAGAAGCCCCGGCTAACTACGTGCCAGCAGC
CGCGGTAATACGTAGGGGGCAAGCGTTATCCGGATTTACTGGGTGTAAAGGGAGCGTAGACGGCATGGCAAGTCTGATGT
GAAAACCCGGGGCTCAACCCCGGGACTGCATTGGAAACTGTCAGGCTAGAGTGCAGGAGAGGTAAGTGGAATTCCTAGTG
TAGCGGTGAAATGCGTAGATATTAGGAGGAACACCAGTGGCGAAGGCGGCTTACTGGACTGTAACTGACGTTGAGGCTCG
AAAGCGTGGGGAGCAAACAGGATTAGATACCCTGGTAGTCC
>t0003625_III-15;size=11;
CCTACGGGGGGCAGCAGTAGGGAATCTTCGGCAATGGGGGCAACCCTGACCGAGCAACGCCGCGTGAGTGAAGAAGGTTT
TCGGATCGTAAAGCTCTGTTGTAAGAGAAGAACGTGTGTGAGAGTGGAAAGTTCACACAGTGACGGTAACTTACCAGAAA
GGGACGGCTAACTACGTGCCAGCAGCCGCGGTAATACGTAGGTCCCGAGCGTTGTCCGGATTTATTGGGCGTAAAGCGAG
CGCAGGCGGTTTAATAAGTCTGAAGTTAAAGGCAGTGGCTTAACCATTGTTCGCTTTGGAAACTGTTAGACTTGAGTGCA
GAAGGGGAGAGTGGAATTCCATGTGTAGCGGTGAAATGCGTAGATATATGGAGGAACACCGGTGGCGAAAGCGGCTCTCT
GGTCTGTAACTGACGCTGAGGCTCGAAAGCGTGGGGAGCAAACAGGATTAGATACCCTAGTAGTCC
>t0002478_III-15;size=11;
CCTACGGGTGGCTGCAGTGAGGAATATTGGTCAATGGGCGGAAGCCTGAACCAGCCATGTCGCGTGCAGGACTACGGCCC
TACGGGTCTTAAACTGCTTTTGATTGGGGATAAAGTGGGGGACGCGTCCCCTATTGCAGGTACCAATCGAATAAGGATCG
GCTAACTCCGTGCCAGCAGCCGCGGTAATACGGAGGATCCGAGCGTTATCCGGATTTATTGGGTTTAAAGGGTGCGTAGG
CGGGCTGTTAAGTCAGCGGTGAAACCCCCGGGCTCAACCCGGGGACTGCCATTGAAACTGGCGGCCTAGAGTACGTTGGG
AGTGCGCGGAATGTGTGGTGTAGCGGTGAAATGCATAGATATCACACAGAACACCGATCGCGAAGGCAGCGCACTACGCC
GCAACTGACGCTGAGGCACGAAGGCGCGGGGATCGAACAGGATTAGATACCCTAGTAGTCC
>t0008925_III-15;size=11;
CCTACGGGAGGCTGCAGCTAAGAATATTCCGCAATGGACGAAAGTCTGACGGAGCGACGCCGCGTGGATGATGAAGGCCG
GAAGGTTGTAAAATCCTTTTATAACTGAGGAATAAGTATTATCAGAGAAAGGTAGTATGGTGACTGTAGGTTATGAATAA
GCAACGGCTAATTACGTGCCAGCAGCCGCGGTAACACGTAAGTTGCGAGCGTTGTTCGGAATTATTGGGCGTAAAGGGCA
TGTAGGCGGTTTTGCAAGCTTGGTGTGAAATCCCGGAGCTCAACTCCGGAATTGCGTTGAGAACTGCATAACTAGAGTCA
CTGAGGGGCAATCAGAATTCCAGGTGTAGGGGTGAAATCTGTAGATATCTGGAAGAATACCAATGGCGAAGGCAGGTTAC
CAGCAGATGACTGACGCTGAGGTGCGAAGGTGCGGGGAGCAAACAGGATTAGATACCCGTGTAGTCC
>t0002768_III-15;size=10;
CCTACGGGCGGCTGCAGTGAGGAATATTGGTCAATGGGCGGAAGCCTGAACCAGCCAAGTCGCGTGAAGGAAGAAGGTAT
TATGTATTGTAAACTTCTTTAGCTGTGGAGCAATAAGGGCTATGCATAGCCTGATGAGAGTACACAGAGAATAAGGATCG
GCTAACTCCGTGCCAGCAGCCGCGGTAATACGGAGGATCCGAGCGTTATCCGGATTTATTGGGTTTAAAGGGTGCGCAGG
CGGCGTTTTAAGTCAGTGGTAAAATCGTGGGGCTCAACCCCATCCTGCCATTGATACTGGAGCGCTTGATTGCGGTCGAG
GTTTGCGGAATTCGTCGTGTAGCGGTGAAATGCATAGATATGACGAAGAACACCGATTGCGTAGGCAGCAGACCAGGCCG
TAAATGACGCTCATGCACGAAAGTGCGGGGATCGAACAGGATTAGATACCCTAGTAGTCC
>t0009400_III-15;size=10;
CCTACGGGGGGCTGCAGTGGGGAATATTGGACAATGGGGGAAACCCTGATCCAGCGACGCCGCGTGAGTGAAGAAGTATT
TCGGTATGTAAAGCTCTATCAGCAGGGAAGATAATGACGGTACCTGACTAAGAAGCCCCGGCTAACTACGTGCCAGCAGC
CGCGGTAATACGTAGGGGGCAAGCGTTATCCGGATTTACTGGGTGTAAAGGGAGCGTAGACGGCATGGCAAGTCTGATGT
GAAAACCCGGGGCTCAACCCCGGGACTGCATTGGAAACTGTCAGGCTAGAGTGCAGGAGAGGTAAGTGGAATTCCTAGTG
TAGCGGTGAAATGCGTAGATATTAGGAGGAACACCAGTGGCGAAGGCGGCTTACTGGACTGTAACTGACGTTGAGGCTCG
AAAGCGTGGGGAGCAAACAGGATTAGATACCCGTGTAGTCC
>t0006968_III-15;size=10;
CCTACGGGCGGCTGCAGTAGGGAATCTTCGGCAATGGGGGCAACCCTGACCGAGCAACGCCGCGTGAGTGAAGAAGGTTT
TCGGATCGTAAAGCTCTGTTGTAAGAGAAGAACGTGTGTGAGAGTGGAAAGTTCACACAGTGACGGTAACTTACCAGAAA
GGGACGGCTAACTACGTGCCAGCAGCCGCGGTAATACGTAGGTCCCGAGCGTTGTCCGGATTTATTGGGCGTAAAGCGAG
CGCAGGCGGTTTAATAAGTCTGAAGTTAAAGGCAGTGGCTTAACCATTGTTCGCTTTGGAAACTGTTAGACTTGAGTGCA
GAAGGGGAGAGTGGAATTCCATGTGTAGCGGTGAAATGCGTAGATATATGGAGGAACACCGGTGGCGAAAGCGGCTCTCT
GGTCTGTAACTGACGCTGAGGCTCGAAAGCGTGGGGAGCAAACAGGATTAGATACCCGAGTAGTCC
>t0000113_III-15;size=10;
CCTACGGGAGGCTGCAGTGGGGAATATTGGACAATGGGGGAAACCCTGATCCAGCGACGCCGCGTGAGTGAAGAAGTATT
TCGGTATGTAAAGCTCTATCAGCAGGGAAGATAATGACGGTACCTGACTAAGAAGCCCCGGCTAACTACGTGCCAGCAGC
CGCGGTAATACGTAGGGGGCAAGCGTTATCCGGATTTACTGGGTGTAAAGGGAGCGTAGACGGCATGGCAAGTCTGATGT
GAAAACCCGGGGCTCAACCCCGGGACTGCATTGGAAACTGTCAGGCTAGAGTGCAGGAGAGGTAAGTGGAATTCCTAGTG
TAGCGGTGAAATGCGTAGATATTAGGAGGAACACCAGTGGCGAAGGCGGCTTACTGGACTGTAACTGACGTTGAGGCTCG
AAAGCGTGGGGAGCAAACAGGATTAGATACCCGGGTAGTCC
>t0008406_III-15;size=10;
CCTACGGGCGGCTGCAGTGGGGAATCTTCCGCAATGGGCGAAAGCCTGACGGAGCAATGCCGCGTGAGTGAAGAAGGAAT
TCGTTCCGTAAAGCTCTTTTGTTTATGACGAACGTGCCTTGTGTGAACAATGCGAGGCAATGACGGTAGTAGACGAATAA
GCCACGGCTAACTACGTGCCAGCAGCCGCGGTAATACGTAGGTGGCGAGCGTTGTCCGGAATTATTGGGCGTAAAGAGCA
TGTAGGCGGTTTCCTAAGTCCGGAGTGAAAATGCGGGGCTCAACCCCGTATGGCTCTGGATACTGGGAGGCTTGAGTGCA
GGAGAGGAAAGGGGAATTCCCAGTGTAGCGGTGAAATGCGTAGATATTGGGAGGAACACCAGTGGCGAAGGCGCCTTTCT
GGACTGTGTCTGACGCTGAGATGCGAAAGCCAGGGTAGCGAACGGGATTAGATACCCTTGTAGTCC
>t0015671_III-15;size=10;
CCTACGGGTGGCTGCAGTAGGGAATCTTCGGCAATGGGGGCAACCCTGACCGAGCAACGCCGCGTGAGTGAAGAAGGTTT
TCGGATCGTAAAGCTCTGTTGTAAGAGAAGAACGTGTGTGAGAGTGGAAAGTTCACACAGTGACGGTAACTTACCAGAAA
GGGACGGCTAACTACGTGCCAGCAGCCGCGGTAATACGTAGGTCCCGAGCGTTGTCCGGATTTATTGGGCGTAAAGCGAG
CGCAGGCGGTTTAATAAGTCTGAAGTTAAAGGCAGTGGCTTAACCATTGTTCGCTTTGGAAACTGTTAGACTTGAGTGCA
GAAGGGGAGAGTGGAATTCCATGTGTAGCGGTGAAATGCGTAGATATATGGAGGAACACCGGTGGCGAAAGCGGCTCTCT
GGTCTGTAACTGACGCTGAGGCTCGAAAGCGTGGGGAGCAAACAGGATTAGATACCCGAGTAGTCC
>t0008728_III-15;size=10;
CCTACGGGGGGCTGCAGTGAGGAATATTGGTCAATGGACGAGAGTCTGAACCAGCCAAGTAGCGTGCAGGATGACGGCCC
TATGGGTTGTAAACTGCTTTTAACCGGGAATAACGTCAGGCTCGTGAGCTTGAGTGCATGTACCGGTTGAATAAGGATCG
GCTAACTCCGTGCCAGCAGCCGCGGTAATACGGAGGATCCGAGCGTTATCCGGATTTATTGGGTTTAAAGGGAGCGTAGG
CGGAGTATCAAGTCAGCTGTGAAATGTAGTCGCTCAACGTCTGCACTGCAGTTGAAACTGGTACCCTTGAGTGCGTAAGA
GGTAGGCGGAATTCGTCGTGTAGCGGTGAAATGCTTAGATATGACGAAGAACTCCGATTGCGAAGGCAGCTTACTGGGCC
GCAACTGACGCTGAAGCTCGAAGGTGCGGGTATCGAACAGGATTAGATACCCTTGTAGTCC
>t0021886_III-15;size=10;
CCTACGGGTGGCTGCAGTGAGGAATATTGGTCAATGGACGAGAGTCTGAACCAGCCAAGTAGCGTGCAGGATGACGGCCC
TATGGGTTGTAAACTGCTTTTAACCGGGAATAACGTCATGCTCGTGAGCGTGAGTGCATGTACCGGTTGAATAAGGATCG
GCTAACTCCGTGCCAGCAGCCGCGGTAATACGGAGGATCCGAGCGTTATCCGGATTTATTGGGTTTAAAGGGAGCGTAGG
CGGAAGGTCAAGTCAGCTGTGAAATGTAGTCGCTCAACGTCTGCACTGCAGTTGAAACTGGCCTCCTTGAGTGCGTAAGA
GGCAGGCGGAATTCGTCGTGTAGCGGTGAAATGCTTAGATATGACGAAGAACTCCGATTGCGAAGGCAGCTTGCTGGGCC
GCAACTGACGCTGAAGCTCGAAGGTGCGGGTATCGAACAGGATTAGATACCCCAGTAGTCC
>t0004856_III-15;size=10;
CCTACGGGAGGCTGCAGTGGGGAATATTGCACAATGGGCGCAAGCCTGATGCAGCGATGCCGCGTGAGGGAAGAAGGTTT
TCGGATTGTAAACCTCTGTCAAAAGGGACGATAATGACGGTACCTTAGAAGGAAGCTCCGGCTAACTACGTGCCAGCAGC
CGCGGTAATACGTAGGGAGCGAGCGTTATCCGGAATTACTGGGTGTAAAGGGAGTGTAGGCGGGACTGCAAGTCAGATGT
GAAAACTACCGGCTCAACTGGTAGACTGCATTTGAAACTGTGGTTCTTGAGTGAAGTAGAGGTAAGCGGAATTCCTAGTG
TAGCGGTGAAATGCGTAGATATTAGGAGGAACATCAGTGGCGAAGGCGGCTTACTGGGCTTTAACTGACGCTGAGGCTCG
AAAGCGTGGGGAGCAAACAGGATTAGATACCCGAGTAGTCC
>t0010503_III-15;size=10;
CCTACGGGAGGCTGCAGTAGGGAATCTTCGGCAATGGGGGCAACCCTGACCGAGCAACGCCGCGTGAGTGAAGAAGGTTT
TCGGATCGTAAAGCTCTGTTGTAAGAGAAGAACGTGTGTGAGAGTGGAAAGTTCACACAGTGACGGTAACTTACCAGAAA
GGGACGGCTAACTACGTGCCAGCAGCCGCGGTAATACGTAGGTCCCGAGCGTTGTCCGGATTTATTGGGCGTAAAGCGAG
CGCAGGCGGTTTAATAAGTCTGAAGTTAAAGGCAGTGGCTTAACCATTGTTCGCTTTGGAAACTGTTAGACTTGAGTGCA
GAAGGGGAGAGTGGAATTCCATGTGTAGCGGTGAAATGCGTAGATATATGGAGGAACACCGGTGGCGAAAGCGGCTCTCT
GGTCTGTAACTGACGCTGAGGCTCGAAAGCGTGGGGAGCAAACAGGATTAGATACCCCGGTAGTCC
>t0004218_III-15;size=10;
CCTACGGGAGGCTGCAGTGAGGAATTTTCCGCAATGGGCGAAAGCCTGACGGAGCGACGCCGCGTGAGGGATGAAGGTTT
TCGGATCGTAAACCTCTTTTATTAAGGAAAAAGGATAATATGCTAACCATATTATTTTGATGGTACTTATTGAATAAGCC
CCGGCTAACTACGTGCCAGCAGCCGCGGTAATACGTAGGGGGCGAGCGTTGTCCGGAGTTACTGGGCGTAAAGAGCGTGT
AGGCGGTTAGTTAAGTCAGGTGTGAAATCCTTCAGCTCAACTGAGGAACTGCGCCTGAAACTGATTAACTGGAGTCTTGG
AGGGGCAACTGGAATTCCTGGTGTAACGGTGAAATGTGTAGATATCAGGAGGAACACCTGTGGCGAAGGCGGGTTGCTGG
ACAATGACTGACGCTGAGACGCGAAAGCGTGGGTAGCAAACAGGATTAGATACCCTAGTAGTCC
>t0012711_III-15;size=10;
CCTACGGGAGGCTGCAGTAGGGAATATTGGACAATGGGGGCAACCCTGATCCAGCGACGCCGCGTGAGTGAAGAAATATT
TCGGTATGTAAAGCTCTATCAGCAGGGAAGAAAATGACGGTACCTGACTAAGAAGCACCGGCTAAATACGTGCCAGCAGC
CGCGGTAATACGTATGGTGCAAGCGTTATTCGGATTTACTGGGTGTAAAGGGAGCGTAGACGGCATGGCAAGTCTGAAGT
GAAATGCGGGGGCTCAACCCCTGAACTGCTTTGGAAACTGTCAAGCTAGAGTGTCGGAGAGGTAAGTGGAATTCCTAGTG
TAGCGGTGAAATGCGTAGATATTAGGAGGAACACCAGTGGCGAAGGCGGCTTACTGGACGATAACTGACGTTGAGGCTCG
AAAGCGTGGGGAGCAAACAGGATTAGATACCCCTGTAGTCC
>t0017289_III-15;size=10;
CCTACGGGAGGCTGCAGTGAGGAATATTGGTCAATGGGCGAGAGCCTGAACCAGCCAAGTCGCGTGAAGGAAGACGGCCC
TATGGGTTGTAAACTTCTTTTGTACGGGAATAAAGTCAGATACGCGTATCTGTTTGCATGTACCGTATGAATAAGGATCG
GCTAACTCCGTGCCAGCAGCCGCGGTAATACGGAGGATCCGAGTGTTATCCGGATTTATTGGGTTTAAAGGGTGCGTAGG
CGGGGGATCAAGTCAGTGGTGAAATGGTGCGGCTCAACCGTAGCATTGCCGTTGAAACTGGTTCTCTTGAGTGCGAATGA
GGCAGGCGGAATGTGTTGTGTAGCGGTGAAATGCTTAGATATGACACAGAACACCGATTGCGAAGGCAGCTTGCTGGGAC
GCAACTGACGCTGAGGCACGAAAGTGCGGGGATCGAACAGGATTAGATACCCCAGTAGTCC
>t0007710_III-15;size=10;
CCTACGGGTGGCTGCAGTGGGGAATATTGGACAATGGAGGAAACTCTGATCCAGCGACGCCGCGTGAGTGAAGAAGTATT
TCGGTATGTAAAGCTCTATCAGCAGGGAAGATAATGACGGTACCTGACTAAGAAGCCCCGGCTAACTACGTGCCAGCAGC
CGCGGTAATACGTAGGGGGCAAGCGTTATCCGGATTTACTGGGTGTAAAGGGAGCGTAGACGGCATGGCAAGTCTGATGT
GAAAACCCGGGGCTCAACCCCGGGACTGCATTGGAAACTGTCAGGCTAGAGTGCAGGAGAGGTAAGTGGAATTCCTAGTG
TAGCGGTGAAATGCGTAGATATTAGGAGGAACACCAGTGGCGAAGGCGGCTTACTGGACTGTAACTGACGTTGAGGCTCG
AAAGCGTGGGGAGCAAACAGGATTAGATACCCGAGTAGTCC
>t0018630_III-15;size=10;
CCTACGGGAGGCTGCAGTAAGGAATATTGGGCAATGGGGGGAACCCTGACCCAGCCATGCCGCGTGAGGGAATGAGGCCC
TACGGGTCGTGAACCTCTTTTGCCTGGGGATAACCCCTCCCGCGCGACGGGGGGCTGCAGGTACCAGGCGAATAAGCATC
GGCTAACTCCGTGCCAGCAGCCGCGGTAATACGGAGGATGCGAGCGTTATCCGGATTCATTGGGTTTAAAGGGTGCGCAG
GCGGCCATGTAAGTCAGCGGTGAAAGCCAGGGGCCCAACCCCGGAAGTGCCGTTGATACTGCACGGCTGGAATGCGGTCG
AGGCGGGCGGAATGTGACGTGTAGCGGTGAAATGCATAGATATGTCACAGAACTCCGATAGCGAAGGCAGCTCGCCAGGC
CTGCATTGACGCTCAGGCACGAAAGCGTGGGGATCAAACAGGATTAGATACCCGTGTAGTCC
>t0009561_III-15;size=10;
CCTACGGGAGGCTGCAGTGAGGAATATTGGTCAATGGACGAGAGTCTGAACCAGCCAAGTAGCGTGCAGGATGACGGCCC
TATGGGTTGTAAACTGCTTTTAACCGGGAATAACGTCAGGCTCGTGAGCTTGAGTGCATGTACCGGTTGAATAAGGATCG
GCTAACTCCGTGCCAGCAGCCGCGGTAATACGGAGGATCCGAGCGTTATCCGGATTTATTGGGTTTAAAGGGAGCGTAGG
CGGAGTATCAAGTCAGCTGTGAAATGTAGTCGCTCAACGTCTGCACTGCAGTTGAAACTGGTACCCTTGAGTGCGTAAGA
GGTAGGCGGAATTCGTCGTGTAGCGGTGAAATGCTTAGATATGACGAAGAACTCCGATTGCGAAGGCAGCTTACTGGGCC
GCAACTGACGCTGAAGCTCGAAGGTGCGGGTATCGAACAGGATTAGATACCCCAGTAGTCC
>t0013687_III-15;size=10;
CCTACGGGAGGCTGCAGTGAGGAATATTGGTCAATGGGCGGAAGCCTGAACCAGCCATGTCGCGTGCAGGACTACGGCCC
TACGGGTCTTAAACTGCTTTTGATTGGGGATAAAGTGGGGGACGCGTCCCCTATTGCAGGTACCAATCGAATAAGGATCG
GCTAACTCCGTGCCAGCAGCCGCGGTAATACGGAGGATCCGAGCGTTATCCGGATTTATTGGGTTTAAAGGGTGCGTAGG
CGGGCTGTTAAGTCAGCGGTGAAACCCCCGGGCTCAACCCGGGGACTGCCATTGAAACTGGCGGCCTAGAGTACGTTGGG
AGTGCGCGGAATGTGTGGTGTAGCGGTGAAATGCATAGATATCACACAGAACACCGATCGCGAAGGCAGCGCACTACGCC
GCAACTGACGCTGAGGCACGAAGGCGCGGGGATCGAACAGGATTAGATACCCGAGTAGTCC
>t0006742_III-15;size=10;
CCTACGGGAGGCAGCAGTAGGGAATCTTCGGCAATGGGGGCAACCCTGACCGAGCAACGCCGCGTGAGTGAAGAAGGTTT
TCGGATCGTAAAGCTCTGTTGTAAGAGAAGAACGTGTGTGAGAGTGGAAAGTTCACACAGTGACGGTAACTTACCAGAAA
GGGACGGCTAACTACGTGCCAGCAGCCGCGGTAATACGTAGGTCCCGAGCGTTGTCCGGATTTATTGGGCGTAAAGCGAG
CGCAGGCGGTTTAATAAGTCTGAAGTTAAAGGCAGTGGCTTAACCATTGTTCGCTTTGGAAACTGTTAGACTTGAGTGCA
GAAGGGGAGAGTGGAATTCCATGTGTAGCGGTGAAATGCGTAGATATATGGAGGAACACCGGTGGCGAAAGCGGCTCTCT
GGTCTGTAACTGACGCTGAGGCTCGAAAGCGTGGGGAGCAAACAGGATTAGATACCCCTGTAGTCC
>t0004877_III-15;size=10;
CCTACGGGGGGCTGCAGTAGGGAATCTTCGGCAATGGGGGCAACCCTGACCGAGCAACGCCGCGTGAGTGAAGAAGGTTT
TCGGATCGTAAAGCTCTGTTGTAAGAGAAGAACGTGTGTGAGAGTGGAAAGTTCACACAGTGACGGTAACTTACCAGAAA
GGGACGGCTAACTACGTGCCAGCAGCCGCGGTAATACGTAGGTCCCGAGCGTTGTCCGGATTTATTGGGCGTAAAGCGAG
CGCAGGCGGTTTAATAAGTCTGAAGTTAAAGGCAGTGGCTTAACCATTGTTCGCTTTGGAAACTGTTAGACTTGAGTGCA
GAAGGGGAGAGTGGAATTCCATGTGTAGCGGTGAAATGCGTAGATATATGGAGGAACACCGGTGGCGAAAGCGGCTCTCT
GGTCTGTAACTGACGCTGAGGCTCGAAAGCGTGGGGAGCAAACAGGATTAGATACCCTAGTAGTCC
>t0003092_III-15;size=10;
CCTACGGGAGGCTGCAGTGAGGAATATTGGTCAATGGGCGGAAGCCTGAACCAGCCATGTCGCGTGCAGGATTACGGCCC
TACGGGTCTTAAACTGCTTTTGATTGGGGATAAAGTGGGGGACGCGTCCCCTATTGCAGGTACCAATCGAATAAGGATCG
GCTAACTCCGTGCCAGCAGCCGCGGTAATACGGAGGATCCGAGCGTTATCCGGATTTATTGGGTTTAAAGGGTGCGTAGG
CGGGCTGTTAAGTCAGCGGTGAAACCCCCGGGCTCAACCCGGGGACTGCCATTGAAACTGGCGGCCTAGAGTACGTTGGG
AGTGCGCGGAATGTGTGGTGTAGCGGTGAAATGCATAGATATCACACAGAACACCGATCGCGAAGGCAGCGCACTACGCC
GCAACTGACGCTGAGGCACGAAGGCGCGGGGATCGAACAGGATTAGATACCCTAGTAGTCC
>t0001188_III-15;size=10;
CCTACGGGCGGCTGCAGTGGGGAATATTGGACAATGGGCGAAAGCCTGATCCAGCGACGCCGCGTGAGTGAAGAAGTATT
TCGGTATGTAAAGCTCTATCAGCAGGGAAGATAATGACGGTACCTGACTAAGAAGCCCCGGCTAACTACGTGCCAGCAGC
CGCGGTAATACGTAGGGGGCAAGCGTTATCCGGATTTACTGGGTGTAAAGGGAGCGTAGACGGCATGGCAAGTCTGATGT
GAAAACCCAGGGCTCAACCCTGGGACTGCATTGGAAACTGTCAGGCTAGAGTGCAGGAGAGGTAAGTGGAATTCCTAGTG
TAGCGGTGAAATGCGTAGATATTAGGAGGAACACCAGTGGCGAAGGCGGCTTACTGGACTGTAACTGACGTTGAGGCTCG
AAAGCGTGGGGAGCAAACAGGATTAGATACCCCAGTAGTCC
>t0007547_III-15;size=10;
CCTACGGGAGGCTGCAGTGAGGAATATTGGTCAATGGACGAGAGTCTGAACCAGCCAAGTAGCGTGCAGGATGACGGCCC
TATGGGTTGTAAACTGCTTTTGTACGGGAATAAAGTGACCTACGTGTAGGTTTTTGCATGTACCGTAAGAATAAGGACCG
GCTAATTCCGTGCCAGCAGCCGCGGTAATACGGAAGGTCCGGGCGTTATCCGGATTTATTGGGTTTAAAGGGAGCGTAGG
CCGTGCTTTAAGCGTGTTGTGAAATGTAGGCGCCCAACGTCTGCACTGCAGCGCGAACTGGAGCACTTGAGTACGCAGGA
AGTAGGCGGAATTCGTCGTGTAGCGGTGAAATGCTTAGATATGACGAAGAACTCCGATTGGGAAGCCAGCTTACTGTAGC
GCCACTGACGCTGATGCTCGAAAGCGTGGGTATCGAACAGGATTAGATACCCTGGTAGTCC
>t0015628_III-15;size=10;
CCTACGGGAGGCTGCAGTAGGGAATATTGCACAATGGGGGAAACCCTGATGCAGCAACGCCACGTGTGGGAAGAAGCATT
TCGGTGTGTAAACCACTGTCGTGAGGGAATAATGCTTAATTTCGGTTAAGTTGAATGTACCTCGAAAGGAAGCACCGGCA
AACTTCGTGCCAGCAGCCGCGGTAATACGAGGGGTGCAAGCGTTGTTCGGAATCACTGGGCGTAAAGGGAGCGCAGGCGG
AGATGCAAGCAGTCTGTACAATACCGGGGCCCAACCCCGGACCTGCAGACTGGACTGTTTCTCTTGGATAGTTCAGGGGC
AAGCGGAATTCCTGGTGTAGCGGTGGAATGCGTAGAGATCAGGAAGAACACCGATGGCGAAGGCAGCTTGCTGGGGACTT
ATCGACGCTCATGCTCGAAAGTGCGGGTAGCAAACAGGATTAGATACCCTGGTAGTCC
>t0005048_III-15;size=10;
CCTACGGGAGGCAGCAGTGGGGAATATTGGACAATGGAGGAAACTCTGATCCAGCGACGCCGCGTGAGTGAAGAAGTATT
TCGGTATGTAAAGCTCTATCAGCAGGGAAGATAATGACGGTACCTGACTAAGAAGCCCCGGCTAACTACGTGCCAGCAGC
CGCGGTAATACGTAGGGGGCAAGCGTTATCCGGATTTACTGGGTGTAAAGGGAGCGTAGACGGCATGGCAAGTCTGATGT
GAAAACCCGGGGCTCAACCCCGGGACTGCATTGGAAACTGTCAGGCTAGAGTGCAGGAGAGGTAAGTGGAATTCCTAGTG
TAGCGGTGAAATGCGTAGATATTAGGAGGAACACCAGTGGCGAAGGCGGCTTACTGGACTGTAACTGACGTTGAGGCTCG
AAAGCGTGGGGAGCAAACAGGATTAGATACCCCGGTAGTCC
>t0019798_III-15;size=10;
CCTACGGGAGGCTGCAGTAGGGAATATTGCACAATGGGGGGAACCCTGATGCAGCAACGCCACGTGTGGGAAGAAGCATT
TCGGTGTGTAAACCACTGTCGTGAGGGAATAATGCTTGGTCTCGGCCAAGTTGAATGTACCTCGAAAGGAAGCACCGGCA
AACTTCGTGCCAGCAGCCGCGGTAATACGAGGGGTGCAAGCGTTGTTCGGAATCACTGGGCGTAAAGGGAGCGTAGGCGG
AGAC
>t0000484_III-15;size=10;
CCTACGGGAGGCTGCAGTGAGGAATATTGGTCAATGGACGAGAGTCTGAACCAGCCAAGTAGCGTGCAGGATGACGGCCC
TATGGGTTGTAAACTGCTTTTAACCGGGAATAACGTCATGCTCGTGAGCGTGAGTGCATGTACCGGTTGAATAAGGATCG
GCTAACTCCGTGCCAGCAGCCGCGGTAATACGGAGGATCCGAGCGTTATCCGGATTTATTGGGTTTAAAGGGAGCGTAGG
CGGAAGGTCAAGTCAGCTGTGAAATGTAGTCGCTCAACGTCTGCACTGCAGTTGAAACTGGCCTCCTTGAGTGCGTAAGA
GGCAGGCGGAATTCGTCGTGTAGCGGTGAAATGCTTAGATATGACGAAGAACTCCGATTGCGAAGGCAGCTTGCTGGGCC
GCAACTGACGCTGAAGCTCGAAGGTGCGGGTATCGAACAGGATTAGATACCCGTGTAGTCC
>t0036861_III-15;size=10;
CCTACGGGGGGCTGCAGTGGGGAATCTTCCGCAATGGGCGAAAGCCTGACGGAGCAATGCCGCGTGAGTGAAGAAGGAAT
TCGTTCCGTAAAGCTCTTTTGTTTATGACGAACGTGCCTTGTGTGAACAATGCGAGGCAATGACGGTAGTAGACGAATAA
GCCACGGCTAACTACGTGCCAGCAGCCGCGGTAATACGTAGGTGGCGAGCGTTGTCCGGAATTATTGGGCGTAAAGAGCA
TGTAGGCGGTTTCCTAAGTCCGGAGTGAAAATGCGGGGCTCAACCCCGTATGGCTCTGGATACTGGGAGGCTTGAGTGCA
GGAGAGGAAAGGGGAATTCCCAGTGTAGCGGTGAAATGCGTAGATATTGGGAGGAACACCAGTGGCGAAGGCGCCTTTCT
GGACTGTGTCTGACGCTGAGATGCGAAAGCCAGGGTAGCGAACGGGATTAGATACCCCAGTAGTCC
>t0011575_III-15;size=10;
CCTACGGGGGGCTGCAGTGAGGAATATTGGTCAATGGACGGAAGTCTGAACCAGCCATCTCGCGTGCAGGATTACAGCCC
TATGGGTTTTAAACTGCTTTTATAAGGGGATAAAGTTAGATATGTATATCTATTTGCAGGTACCTTATGAATAAGGATCG
GCTAACTCCGTGCCAGCAGCCGCGGTAATACGGAGGATCCGAGCGTTATCCGGATTTATTGGGTTTAAAGGGTGCGCAGG
CGGCTTATTAAGTCAGCGGTGAAATGTAAGGGCTCAACCCTGGCACTGCCGTTGAAACTGGTAAGCTTGAGTACGGTTGA
AGTTATCGGAATGTGACGTGTAGCGGTGAAATGCATAGATATGTCACAGAACACCAATTGCGAAGGCAGATGACTAAACC
GCAACTGACGCTCATGCACGAAAGCGTGGGGATCGAACAGGATTAGATACCCCTGTAGTCC
>t0021044_III-15;size=10;
CCTACGGGTGGCTGCAGTGAGGAATATTGGTCAATGGGCGGAAGCCTGAACCAGCCATGTCGCGTGCAGGACTACGGCCC
TACGGGTCTTAAACTGCTTTTGATTGGGGATAAAGTGGGGGACGCGTCCCCTATTGCAGGTACCAATCGAATAAGGATCG
GCTAACTCCGTGCCAGCAGCCGCGGTAATACGGAGGATCCGAGCGTTATCCGGATTTATTGGGTTTAAAGGGTGCGTAGG
CGGGCTGTTAAGTCAGCGGTGAAACCCCCGGGCTCAACCCGGGGACTGCCATTGAAACTGGCGGCCTAGAGTACGTTGGG
AGTGCGCGGAATGTGTGGTGTAGCGGTGAAATGCATAGATATCACACAGAACACCGATCGCGAAGGCAGCGCACTACGCC
GCAACTGACGCTGAGGCACGAAGGCGCGGGGATCGAACAGGATTAGATACCCCAGTAGTCC
>t0017892_III-15;size=10;
CCTACGGGTGGCTGCAGTGGGGAATATTGGACAATGGGGGAAACCCTGATCCAGCGACGCCGCGTGAGTGAAGAAGTATT
TCGGTATGTAAAGCTCTATCAGCAGGGAAGATAATGACGGTACCTGACTAAGAAGCCCCGGCTAACTACGTGCCAGCAGC
CGCGGTAATACGTAGGGGGCAAGCGTTATCCGGATTTACTGGGTGTAAAGGGAGCGTAGACGGCATGGCAAGTCTGATGT
GAAAACCCGGGGCTCAACCCCGGGACTGCATTGGAAACTGTCAGGCTAGAGTGCAGGAGAGGTAAGTGGAATTCCTAGTG
TAGCGGTGAAATGCGTAGATATTAGGAGGAACACCAGTGGCGAAGGCGGCTTACTGGACTGTAACTGACGTTGAGGCTCG
AAAGCGTGGGGAGCAAACAGGATTAGATACCCCTGTAGTCC
>t0001981_III-15;size=10;
CCTACGGGAGGCTGCAGTGAGGAATTTTCCGCAATGGGCGAAAGCCTGACGGAGCGACGCCGCGTGAGGGATGAAGGTTT
TCGGATCGTAAACCTCTTTTATTAAGGAAAAAGGATAATATGCTAACCATATTATTTTGATGGTACTTATTGAATAAGCC
CCGGCTAACTACGTGCCAGCAGCCGCGGTAATACGTAGGGGGCGAGCGTTGTCCGGAGTTACTGGGCGTAAAGAGCGTGT
AGGCGGTTAGTTAAGTCAGGTGTGAAATCCTTCAGCTCAACTGAGGAACTGCGCCTGAAACTGATTAACTGGAGTCTTGG
AGGGGCAACTGGAATTCCTGGTGTAACGGTGAAATGTGTAGATATCAGGAGGAACACCTGTGGCGAAGGCGGGTTGCTGG
ACAATGACTGACGCTGAGACGCGAAAGCGTGGGTAGCAAACAGGATTAGATACCCCAGTAGTCC
>t0001863_III-15;size=10;
CCTACGGGCGGCTGCAGTGGGGAATATTGGACAATGGGGGAAACCCTGATCCAGCGACGCCGCGTGAGTGAAGAAGTATT
TCGGTATGTAAAGCTCTATCAGCAAGGAAGAAAATGACGGTACTTGACTAAGAAGCCCCGGCTAACTACGTGCCAGCAGC
CGCGGTAATACGTAGGGGGCAAGCGTTATCCGGATTTACTGGGTGTAAAGGGAGCGTAGACGGCATAGCAAGTCTGAAGT
GAAATGCATGGGCTCAACCCATGAACTGCTTTGGAAACTGTTAAGCTAGAGTGCAGGAGAGGTAAGTGGAATTCCTAGTG
TAGCGGTGAAATGCGTAGATATTAGGAGGAACACCAGTGGCGAAGGCGGCTTACTGGACTGTAACTGACGTTGAGGCTCG
AAAGCGTGGGGAGCAAACAGGATTAGATACCCTAGTAGTCC
>t0007972_III-15;size=10;
CCTACGGGCGGCTGCAGCTAAGAATATTCCGCAATGGACGAAAGTCTGACGGAGCGACGCCGCGTGGATGATGAAGGTCG
GAAGATTGTAAAATCCTTTTATGACTGAGGAATAAGTCTGTTGAGAGAAACGGCAGATGGTGACTGTAGGTCATGAATAA
GCAACGGCTAATTACGTGCCAGCAGCCGCGGTAACACGTAAGTTGCGAGCGTTGTTCGGAATTATTGGGCGTAAAGGGCA
TGTAGGCGGTTTTGCAAGCTTGGTGTGAAATCCCGGAGCTCAACTCCGGAATTGCGTTGAGAACTGCATAACTAGAGTCA
CTGAGGGGCAATCAGAATTCCAGGTGTAGGGGTGAAATCTGTAGATATCTGGAAGAATACCAATGGCGAAGGCAGGTTAC
CAGCAGATGACTGACGCTGAGGTGCGAAGGTGCGGGGAGCAAACAGGATTAGATACCCTGGTAGTCC
>t0010251_III-15;size=10;
CCTACGGGGGGCTGCAGCTAAGAATATTCCGCAATGGACGAAAGTCTGACGGAGCGACGCCGCGTGGATGATGAAGGCCG
GAAGGTTGTAAAATCCTTTTATAACTGAGGAATAAGTATTATCAGAGAAAGGTAGTATGGTGACTGTAGGTTATGAATAA
GCAACGGCTAATTACGTGCCAGCAGCCGCGGTAACACGTAAGTTGCGAGCGTTGTTCGGAATTATTGGGCGTAAAGGGCA
TGTAGGCGGTTTTGCAAGCTTGGTGTGAAATCCCGGAGCTCAACTCCGGAATTGCGTTGAGAACTGCATAACTAGAGTCA
CTGAGGGGCAATCAGAATTCCAGGTGTAGGGGTGAAATCTGTAGATATCTGGAAGAATACCAATGGCGAAGGCAGGTTAC
CAGCAGATGACTGACGCTGAGGTGCGAAGGTGCGGGGAGCAAACAGGATTAGATACCCCGGTAGTCC
>t0012472_III-15;size=10;
CCTACGGGAGGCTGCAGTAGGGAATCTTCGGCAATGGGGGCAACCCTGACCGAGCAACGCCGCGTGAGTGAAGAAGGTTT
TCGGATCGTAAAGCTCTGTTGTAAGAGAAGAACGTGTGTGAGAGTGGAAAGTTCACACAGTGACGGTAACTTACCAGAAA
GGGACGGCTAACTACGTGCCAGCAGCCGCGGTAATACGTAGGTCCCGAGCGTTGTCCGGATTTATTGGGCGTAAAGCGAG
CGCA
>t0004826_III-15;size=10;
CCTACGGGAGGCTGCAGTGGGGAATATTGGACAATGGGGGAAACCCTGATCCAGCGACGCCGCGTGAGTGAAGAAGTATT
TCGGTATGTAAAGCTCTATCAGCAGGGAAGATAATGACGGTACCTGACTAAGAAGCCCCGGCTAACTACGTGCCAGCAGC
CGCGGTAATACGTAGGGGGCAAGCGTTATCCGGATTTACTGGGTGTAAAGGGAGCGTAGACGGCATGGCAAGTCTGATGT
GAAAACCCGGGGCTCAACCCCGGGACTGCATTGGAAACTGTCAGGCTTGAGTGCAGGAGAGGTAAGTGGAATTCCTAGTG
TAGCGGTGAAATGCGTAGATATTAGGAGGAACACCAGTGGCGAAGGCGGCTTACTGGACTGTAACTGACGTTGAGGCTCG
AAAGCGTGGGGAGCAAACAGGATTAGATACCCCAGTAGTCC
>t0009469_III-15;size=10;
CCTACGGGTGGCTGCAGTGAGGAATATTGGTCAATGGACGGAAGTCTGAACCAGCCATCTCGCGTGCAGGATTACAGCCC
TATGGGTTTTAAACTGCTTTTATAAGGGGATAAAGTTAGATATGTATATCTATTTGCAGGTACCTTATGAATAAGGATCG
GCTAACTCCGTGCCAGCAGCCGCGGTAATACGGAGGATCCGAGCGTTATCCGGATTTATTGGGTTTAAAGGGTGCGCAGG
CGGCTTATTAAGTCAGCGGTGAAATGTAAGGGCTCAACCCTGGCACTGCCGTTGAAACTGGTAAGCTTGAGTACGGTTGA
AGTTATCGGAATGTGACGTGTAGCGGTGAAATGCATAGATATGTCACAGAACACCAATTGCGAAGGCAGATGACTAAACC
GCAACTGACGCTCATGCACGAAAGCGTGGGGATCGAACAGGATTAGATACCCGAGTAGTCC
>t0001775_III-15;size=10;
CCTACGGGGGGCAGCAGTGAGGAATATTGGTCAATGGGCGGAAGCCTGAACCAGCCATGTCGCGTGCAGGACTACGGCCC
TACGGGTCTTAAACTGCTTTTGATTGGGGATAAAGTGGGGGACGCGTCCCCTATTGCAGGTACCAATCGAATAAGGATCG
GCTAACTCCGTGCCAGCAGCCGCGGTAATACGGAGGATCCGAGCGTTATCCGGATTTATTGGGTTTAAAGGGTGCGTAGG
CGGGCTGTTAAGTCAGCGGTGAAACCCCCGGGCTCAACCCGGGGACTGCCATTGAAACTGGCGGCCTAGAGTACGTTGGG
AGTGCGCGGAATGTGTGGTGTAGCGGTGAAATGCATAGATATCACACAGAACACCGATCGCGAAGGCAGCGCACTACGCC
GCAACTGACGCTGAGGCACGAAGGCGCGGGGATCGAACAGGATTAGATACCCTAGTAGTCC
>t0000157_III-15;size=10;
CCTACGGGGGGCAGCAGCTAAGAATATTCCGCAATGGACGAAAGTCTGACGGAGCGACGCCGCGTGGATGATGAAGGCCG
GAAGGTTGTAAAATCCTTTTATAACTGAGGAATAAGTATTATCAGAGAAAGGTAGTATGGTGACTGTAGGTTATGAATAA
GCAACGGCTAATTACGTGCCAGCAGCCGCGGTAACACGTAAGTTGCGAGCGTTGTTCGGAATTATTGGGCGTAAAGGGCA
TGTAGGCGGTTTTGCAAGCTTGGTGTGAAATCCCGGAGCTCAACTCCGGAATTGCGTTGAGAACTGCATAACTAGAGTCA
CTGAGGGGCAATCAGAATTCCAGGTGTAGGGGTGAAATCTGTAGATATCTGGAAGAATACCAATGGCGAAGGCAGGTTAC
CAGCAGATGACTGACGCTGAGGTGCGAAGGTGCGGGGAGCAAACAGGATTAGATACCCCAGTAGTCC
>t0008994_III-15;size=10;
CCTACGGGCGGCTGCAGTGAGGAATATTGGACAATGGGGGCAACCCTGATCCAGCCAAACCGCGTGAAGGACGAAGGCCC
TAGTGGTCGTAAACTTCTTTTGCTTGGGGATAACTGAAGGTATGCATACCATCTTGAAGGTACCAAGCGAATAAGCACCG
GCTAACTCCGTGCCAGCAGCCGCGGTAATACGGAGGGTGCAGGCGTTATCCGGAATTATTAGGTTTAAAGGGTGCGCAGG
CGGACAGCTAAGTCGGCGGTGAAATACCGGGGCCCAACCCCGGGGCTGCCATCGATACTGACAGTCTTGAGTGCGGACGA
GGAAGGCGGAATGTGGCGTGTAGCGGTGAAATGCTTAGATATGCCACAGAACACCGATTGCGAAGGCAGCCTTCCAGTGC
GCCACTGACGCTCATGCACGAAAGCGCGGGTAGCGAACAGGATTAGATACCCCAGTAGTCC
>t0002373_III-15;size=10;
CCTACGGGAGGCTGCAGTGAGGAATATTGGTCAATGGACGGAAGTCTGAACCAGCCATCTCGCGTGCAGGATTACAGCCC
TATGGGTTTTAAACTGCTTTTATAAGGGGATAAAGTTAGATATGTATATCTATTTGCAGGTACCTTATGAATAAGGATCG
GCTAACTCCGTGCCAGCAGCCGCGGTAATACGGAGGATCCGAGCGTTATCCGGATTTATTGGGTTTAAAGGGTGCGCAGG
CGGCTTATTAAGTCAGCGGTGAAATGTAAGGGCTCAACCCTGGCACTGCCGTTGAAACTGGTAAGCTTGAGTACGGTTGA
AGTTATCGGAATGTGACGTGTAGCGGTGAAATGCATAGATATGTCACAGAACACCAATTGCGAAGGCAGATGACTAAACC
GCAACTGACGCTCATGCACGAAAGCGTGGGGATCGAACAGGATTAGATACCCCGGTAGTCC
>t0000710_III-15;size=10;
CCTACGGGGGGCTGCAGTGGGGAATATTGGACAATGGAGGAAACTCTGATCCAGCGACGCCGCGTGAGTGAAGAAGTATT
TCGGTATGTAAAGCTCTATCAGCAGGGAAGATAATGACGGTACCTGACTAAGAAGCCCCGGCTAACTACGTGCCAGCAGC
CGCGGTAATACGTAGGGGGCAAGCGTTATCCGGATTTACTGGGTGTAAAGGGAGCGTAGACGGCATGGCAAGTCTGATGT
GAAAACCCGGGGCTCAACCCCGGGACTGCATTGGAAACTGTCAGGCTAGAGTGCAGGAGAGGTAAGTGGAATTCCTAGTG
TAGCGGTGAAATGCGTAGATATTAGGAGGAACACCAGTGGCGAAGGCGGCTTACTGGACTGTAACTGACGTTGAGGCTCG
AAAGCGTGGGGAGCAAACAGGATTAGATACCCTAGTAGTCC
>t0007217_III-15;size=10;
CCTACGGGCGGCTGCAGTGAGGAATATTGGTCAATGGACGGAAGTCTGAACCAGCCATCTCGCGTGCAGGATTACAGCCC
TATGGGTTTTAAACTGCTTTTATAAGGGGATAAAGTTAGATATGTATATCTATTTGCAGGTACCTTATGAATAAGGATCG
GCTAACTCCGTGCCAGCAGCCGCGGTAATACGGAGGATCCGAGCGTTATCCGGATTTATTGGGTTTAAAGGGTGCGCAGG
CGGCTTATTAAGTCAGCGGTGAAATGTAAGGGCTCAACCCTGGCACTGCCGTTGAAACTGGTAAGCTTGAGTACGGTTGA
AGTTATCGGAATGTGACGTGTAGCGGTGAAATGCATAGATATGTCACAGAACACCAATTGCGAAGGCAGATGACTAAACC
GCAACTGACGCTCATGCACGAAAGCGTGGGGATCGAACAGGATTAGATACCCGAGTAGTCC
>t0017276_III-15;size=10;
CCTACGGGAGGCTGCAGTGGGGAATATTGCACAATGGGGGAAACCCTGATGCAGCGACGCCGCGTGAGTGAAGAAGTATT
TCGGTATGTAAAGCTCTATCAGCAGGGACGAAAATGACGGTACCTGACTAAGAAGCCCCGGCTAACTACGTGCCAGCAGC
CGCGGTAATACGTAGGGGGCAAGCGTTATCCGGATTTACTGGGTGTAAAGGGAGCGTAGACGGCGATGCAAGTCTGATGT
GAAAACCCAGGGCTTAACCTTGGGCCTGCATTGGAAACTGCTTTGCTAGAGTGCAGGAGAGGTAAGTGGAATTCCTAGTG
TAGCGGTGAAATGCGTAGATATTAGGAGGAACACCAGTGGCGAAGGCGGCTTACTGGACTGTAACTGACGTTGAGGCTCG
AAAGCGTGGGGAGCAAACAGGATTAGATACCCCTGTAGTCC
>t0021052_III-15;size=10;
CCTACGGGAGGCTGCAGTGAGGAATATTGGACAATGGGGGCAACCCTGATCCAGCCAAACCGCGTGAAGGACGAAGGCCC
TAGTGGTCGTAAACTTCTTTTGCTTGGGGATAACTGAAGGTATGCATACCATCTTGAAGGTACCAAGCGAATAAGCACCG
GCTAACTCCGTGCCAGCAGCCGCGGTAATACGGAGGGTGCAGGCGTTATCCGGAATTATTAGGTTTAAAGGGTGCGCAGG
CGGACAGTTAAGTCGGCGGTGAAATACCGGGGCCCAACCCCGGGGCTGCCATCGATACTGACAGTCTTGAGTGCGGACGA
GGAAGGCGGAATGTGGCGTGTAGCGGTGAAATGCTTAGATATGCCACAGAACACCGATTGCGAAGGCAGCCTTCCAGTGC
GCCACTGACGCTCATGCACGAAAGCGCGGGTAGCGAACAGGATTAGATACCCTAGTAGTCC
>t0030520_III-15;size=10;
CCTACGGGCGGCTGCAGTGGGGAATATTGCACAATGGGGGAAACCCTGATGCAGCGACGCCGCGTGAGTGAAGAAGTATT
TCGGTATGTAAAGCTCTATCAGCAGGGACGAAAATGACGGTACCTGACTAAGAAGCCCCGGCTAACTACGTGCCAGCAGC
CGCGGTAATACGTAGGGGGCAAGCGTTATCCGGATTTACTGGGTGTAAAGGGAGCGTAGACGGCGATGCAAGTCTGATGT
GAAAACCCAGGGCTTAACCTTGGGCCTGCATTGGAAACTGCTTTGCTAGAGTGCAGGAGAGGTAAGTGGAATTCCTAGTG
TAGCGGTGAAATGCGTAGATATTAGGAGGAACACCAGTGGCGAAGGCGGCTTACTGGACTGTAACTGACGTTGAGGCTCG
AAAGCGTGGGGAGCAAACAGGATTAGATACCCCAGTAGTCC
>t0013315_III-15;size=10;
CCTACGGGAGGCTGCAGTGGGGAATATTGGACAATGGGGGAAACCCTGATCCAGCGACGCCGCGTGAGTGAAGAAGTATT
TCGGTATGTAAAGCTCTATCAGCAAGGAAGAAAATGACGGTACTTGACTAAGAAGCTCCGGCTAAATACGTGCCAGCAGC
CGCGGTAATACGTATGGAGCAAGCGTTATCCGGATTTACTGGGTGTAAAGGGAGCGTAGACGGCAAAGCAAGTCCGAAGT
GAAATCCCGGGGCTCAACCCCGGAACTGCTTTGGAAACTGTTTAGCTAGAGTGCAGGAGAGGTAAGCGGAATTCCTAGTG
TAGCGGTGAAATGCGTAGATATTAGGAGGAACACCAGTGGCGAAGGCGGCTTACTGGACTGTAACTGACGTTGAGGCTCG
AAAGCGTGGGGAGCAAACAGGATTAGATACCCCGGTAGTCC
>t0000036_III-15;size=10;
CCTACGGGAGGCTGCAGTGGGGAATATTGCACAATGGGCGCAAGCCTGATGCAGCGATGCCGCGTGAGGGAAGAAGGTTT
TCGGATTGTAAACCTCTGTCAAAAGGGACGATAATGACGGTACCTTAGAAGGAAGCTCCGGCTAACTACGTGCCAGCAGC
CGCGGTAATACGTAGGGAGCGAGCGTTATCCGGAATTACTGGGTGTAAAGGGAGTGTAGGCGGGACTGCAAGTCAGATGT
GAAAACTACCGGCTCAACTGGTAGACTGCATTTGAAACTGTGGTTCTTGAGTGAAGTAGAGGTAAGCGGAATTCCTAGTG
TAGCGGTGAAATGCGTAGATATTAGGAGGAACATCAGTGGCGAAGGCGGCTTACTGGGCTTTAACTGACGCTGAGGCTCG
AAAGCGTGGGGAGCAAACAGGATTAGATACCCTGGTAGTCC
>t0001985_III-15;size=10;
CCTACGGGCGGCAGCAGTGAGGAATATTGGTCAATGGACGAGAGTCTGAACCAGCCAAGTAGCGTGCAGGATGACGGCCC
TATGGGTTGTAAACTGCTTTTAACCGGGAATAACGTCAGGCTCGTGAGCTTGAGTGCATGTACCGGTTGAATAAGGATCG
GCTAACTCCGTGCCAGCAGCCGCGGTAATACGGAGGATCCGAGCGTTATCCGGATTTATTGGGTTTAAAGGGAGCGTAGG
CGGAGTATCAAGTCAGCTGTGAAATGTAGTCGCTCAACGTCTGCACTGCAGTTGAAACTGGTACCCTTGAGTGCGTAAGA
GGTAGGCGGAATTCGTCGTGTAGCGGTGAAATGCTTAGATATGACGAAGAACTCCGATTGCGAAGGCAGCTTACTGGGCC
GCAACTGACGCTGAAGCTCGAAGGTGCGGGTATCGAACAGGATTAGATACCCTAGTAGTCC
>t0018431_III-15;size=10;
CCTACGGGGGGCTGCAGTGGGGAATATTGCACAATGGGGGAAACCCTGATGCAGCGACGCCGCGTGAGTGAAGAAGTATT
TCGGTATGTAAAGCTCTATCAGCAGGGAAGATAATGACGGTACCTGACTAAGAAGCCCCGGCTAACTACGTGCCAGCAGC
CGCGGTAATACGTAGGGGGCAAGCGTTATCCGGATTTACTGGGTGTAAAGGGAGCGTAGGTGGCGTGGCAAGTCAGAAGT
GAAAGCCCGGGGCTCAACCCCGGGACTGCTTTTGAAACTGTCATGCTGGAGTGCAGGAGAGGTAAGTGGAATTCCTAGTG
TAGCGGTGAAATGCGTAGATATTAGGAGGAACACCAGTGGCGAAGGCGGCTTACTGGACTGTAACTGACACTGAGGCTCG
AAAGCGTGGGGAGCAAACAGGATTAGATACCCCAGTAGTCC
>t0026249_III-15;size=10;
CCTACGGGGGGCAGCAGCTAAGAATATTCCGCAATGGACGAAAGTCTGACGGAGCGACGCCGCGTGGATGATGAAGGCCG
GAAGGTTGTAAAATCCTTTTATAACTGAGGAATAAGTATTATCAGAGAAAGGTAGTATGGTGACTGTAGGTTATGAATAA
GCAACGGCTAATTACGTGCCAGCAGCCGCGGTAACACGTAAGTTGCGAGCGTTGTTCGGAATTATTGGGCGTAAAGGGCA
TGTAGGCGGTTTTGCAAGCTTGGTGTGAAATCCCGGAGCTCAACTCCGGAATTGCGTTGAGAACTGCATAACTAGAGTCA
CTGAGGGGCAATCAGAATTCCAGGTGTAGGGGTGAAATCTGTAGATATCTGGAAGAATACCAATGGCGAAGGCAGGTTAC
CAGCAGATGACTGACGCTGAGGTGCGAAGGTGCGGGGAGCAAACAGGATTAGATACCCCGGTAGTCC
>t0010034_III-15;size=10;
CCTACGGGCGGCTGCAGTGAGGAATATTGGTCAATGGGCGGAAGCCTGAACCAGCCATGTCGCGTGCAGGACTACGGCCC
TACGGGTCTTAAACTGCTTTTGATTGGGGATAAAGTGGGGGACGCGTCCCCTATTGCAGGTACCAATCGAATAAGGATCG
GCTAACTCCGTGCCAGCAGCCGCGGTAATACGGAGGATCCGAGCGTTATCCGGATTTATTGGGTTTAAAGGGTGCGTAGG
CGGGCTGTTAAGTCAGCGGTGAAACCCCCGGGCTCAACCCGGGGACTGCCATTGAAACTGGCGGCCTAGAGTACGTTGGG
AGTGCGCGGAATGTGTGGTGTAGCGGTGAAATGCATAGATATCACACAGAACACCGATCGCGAAGGCAGCGCACTACGCC
GCAACTGACGCTGAGGCACGAAGGCGCGGGGATCGAACAGGATTAGATACCCTAGTAGTCC
>t0003668_III-15;size=10;
CCTACGGGCGGCAGCAGTGAGGAATATTGGTCAATGGACGGAAGTCTGAACCAGCCATCTCGCGTGCAGGATTACAGCCC
TATGGGTTTTAAACTGCTTTTATAAGGGGATAAAGTTAGATATGTATATCTATTTGCAGGTACCTTATGAATAAGGATCG
GCTAACTCCGTGCCAGCAGCCGCGGTAATACGGAGGATCCGAGCGTTATCCGGATTTATTGGGTTTAAAGGGTGCGCAGG
CGGCTTATTAAGTCAGCGGTGAAATGTAAGGGCTCAACCCTGGCACTGCCGTTGAAACTGGTAAGCTTGAGTACGGTTGA
AGTTATCGGAATGTGACGTGTAGCGGTGAAATGCATAGATATGTCACAGAACACCAATTGCGAAGGCAGATGACTAAACC
GCAACTGACGCTCATGCACGAAAGCGTGGGGATCGAACAGGATTAGATACCCCTGTAGTCC
>t0001625_III-15;size=10;
CCTACGGGTGGCTGCAGTGAGGAATATTGGTCAATGGACGAGAGTCTGAACCAGCCAAGTAGCGTGCAGGATGACGGCCC
TATGGGTTGTAAACTGCTTTTAACCGGGAATAACGTCATGCTCGTGAGCGTGAGTGCATGTACCGGTTGAATAAGGATCG
GCTAACTCCGTGCCAGCAGCCGCGGTAATACGGAGGATCCGAGCGTTATCCGGATTTATTGGGTTTAAAGGGAGCGTAGG
CGGAAGGTCAAGTCAGCTGTGAAATGTAGTCGCTCAACGTCTGCACTGCAGTTGAAACTGGCCTCCTTGAGTGCGTAAGA
GGCAGGCGGAATTCGTCGTGTAGCGGTGAAATGCTTAGATATGACGAAGAACTCCGATTGCGAAGGCAGCTTGCTGGGCC
GCAACTGACGCTGAAGCTCGAAGGTGCGGGTATCGAACAGGATTAGATACCCTGGTAGTCC
>t0014356_III-15;size=10;
CCTACGGGAGGCAGCAGTGGGGAATATTGGACAATGGGGGAAACCCTGATCCAGCGACGCCGCGTGAGTGAAGAAGTATT
TCGGTATGTAAAGCTCTATCAGCAGGGAAGATAATGACGGTACCTGACTAAGAAGCCCCGGCTAACTACGTGCCAGCAGC
CGCGGTAATACGTAGGGGGCAAGCGTTATCCGGATTTACTGGGTGTAAAGGGAGCGTAGACGGCATGGCAAGTCTGATGT
GAAAACCCGGGGCTCAACCCCGGGACTGCATTGGAAACTGTCAGGCTAGAGTGCAGGAGAGGTAAGTGGAATTCCTAGTG
TAGCGGTGAAATGCGTAGATATTAGGAGGAACACCAGTGGCGAAGGCGGCTTACTGGACTGTAACTGACGTTGAGGCTCG
AAAGCGTGGGGAGCAAACAGGATTAGATACCCTTGTAGTCC
>t0002470_III-15;size=10;
CCTACGGGGGGCTGCAGTGAGGAATATTGGTCAATGGGCGGAAGCCTGAACCAGCCATGTCGCGTGCAGGACTACGGCCC
TACGGGTCTTAAACTGCTTTTGATTGGGGATAAAGTGGGGGACGCGTCCCCTATTGCAGGTACCAATCGAATAAGGATCG
GCTAACTCCGTGCCAGCAGCCGCGGTAATACGGAGGATCCGAGCGTTATCCGGATTTATTGGGTTTAAAGGGTGCGTAGG
CGGGCTGTTAAGTCAGCGGTGAAACCCCCGGGCTCAACCCGGGGACTGCCATTGAAACTGGCGGCCTAGAGTACGTTGGG
AGTGCGCGGAATGTGTGGTGTAGCGGTGAAATGCATAGATATCACACAGAACACCGATCGCGAAGGCAGCGCACTACGCC
GCAACTGACGCTGAGGCACGAAGGCGCGGGGATCGAACAGGATTAGATACCCCGGTAGTCC
>t0006733_III-15;size=10;
CCTACGGGAGGCAGCAGTGGGGAATATTGGACAATGGAGGAAACTCTGATCCAGCGACGCCGCGTGAGTGAAGAAGTATT
TCGGTATGTAAAGCTCTATCAGCAGGGAAGATAATGACGGTACCTGACTAAGAAGCCCCGGCTAACTACGTGCCAGCAGC
CGCGGTAATACGTAGGGGGCAAGCGTTATCCGGATTTACTGGGTGTAAAGGGAGCGTAGACGGCATGGCAAGTCTGATGT
GAAAACCCGGGGCTCAACCCCGGGACTGCATTGGAAACTGTCAGGCTAGAGTGCAGGAGAGGTAAGTGGAATTCCTAGTG
TAGCGGTGAAATGCGTAGATATTAGGAGGAACACCAGTGGCGAAGGCGGCTTACTGGACTGTAACTGACGTTGAGGCTCG
AAAGCGTGGGGAGCAAACAGGATTAGATACCCGAGTAGTCC
>t0010947_III-15;size=10;
CCTACGGGTGGCTGCAGTGGGGAATATTGGACAATGGGGGAAACCCTGATCCAGCGACGCCGCGTGAGTGAAGAAGTATT
TCGGTATGTAAAGCTCTATCAGCAGGGAAGATAATGACGGTACCTGACTAAGAAGCCCCGGCTAACTACGTGCCAGCAGC
CGCGGTAATACGTAGGGGGCAAGCGTTATCCGGATTTACTGGGTGTAAAGGGAGCGTAGACGGCATGGCAAGTCTGATGT
GAAAACCCGGGGCTCAACCCCGGGACTGCATTGGAAACTGTCAGGCTAGAGTGCAGGAGAGGTAAGTGGAATTCCTAGTG
TAGCGGTGAAATGCGTAGATATTAGGAGGAACACCAGTGGCGAAGGCGGCTTACTGGACTGTAACTGACGTTGAGGCTCG
AAAGCGTGGGGAGCAAACAGGATTAGATACCCTTGTAGTCC
>t0007462_III-15;size=10;
CCTACGGGAGGCAGCAGCTAAGAATATTCCGCAATGGACGAAAGTCTGACGGAGCGACGCCGCGTGGATGATGAAGGTCG
GAAGATTGTAAAATCCTTTTATGACTGAGGAATAAGTCTGTTGAGAGAAACGGCAGATGGTGACTGTAGGTCATGAATAA
GCAACGGCTAATTACGTGCCAGCAGCCGCGGTAACACGTAAGTTGCGAGCGTTGTTCGGAATTATTGGGCGTAAAGGGCA
TGTAGGCGGTTTTGCAAGCTTGGTGTGAAATCCCGGAGCTCAACTCCGGAATTGCGTTGAGAACTGCATAACTAGAGTCA
CTGAGGGGCAATCAGAATTCCAGGTGTAGGGGTGAAATCTGTAGATATCTGGAAGAATACCAATGGCGAAGGCAGGTTAC
CAGCAGATGACTGACGCTGAGGTGCGAAGGTGCGGGGAGCAAACAGGATTAGATACCCTTGTAGTCC
>t0000610_III-15;size=10;
CCTACGGGAGGCAGCAGTGAGGAATATTGGTCAATGGACGGAAGTCTGAACCAGCCATCTCGCGTGCAGGATTACAGCCC
TATGGGTTTTAAACTGCTTTTATAAGGGGATAAAGTTAGATATGTATATCTATTTGCAGGTACCTTATGAATAAGGATCG
GCTAACTCCGTGCCAGCAGCCGCGGTAATACGGAGGATCCGAGCGTTATCCGGATTTATTGGGTTTAAAGGGTGCGCAGG
CGGCTTATTAAGTCAGCGGTGAAATGTAAGGGCTCAACCCTGGCACTGCCGTTGAAACTGGTAAGCTTGAGTACGGTTGA
AGTTATCGGAATGTGACGTGTAGCGGTGAAATGCATAGATATGTCACAGAACACCAATTGCGAAGGCAGATGACTAAACC
GCAACTGACGCTCATGCACGAAAGCGTGGGGATCGAACAGGATTAGATACCCGGGTAGTCC
>t0006356_III-15;size=10;
CCTACGGGAGGCTGCAGTGGGGAATATTGGACAATGGGGGAAACCCTGATCCAGCGACGCCGCGTGAGTGAAGAAGTATT
TCGGTATGTAAAGCTCTATCAGCAAGGAAGAAAATGACGGTACTTGACTAAGAAGCCCCGGCTAACTACGTGCCAGCAGC
CGCGGTAATACGTAGGGGGCAAGCGTTATCCGGATTTACTGGGTGTAAAGGGAGCGTAGACGGCATAGCAAGTCTGAAGT
GAAATGCATGGGCTCAACCCATGAACTGCTTTGGAAACTGTTAAGCTAGAGTGCAGGAGAGGTAAGTGGAATTCCTAGTG
TAGCGGTGAAATGCGTAGATATTAGGAGGAACACCAGTGGCGAAGGCGGCTTACTGGACTGTAACTGACGTTGAGGCTCG
AAAGCGTGGGGAGCAAACAGGATTAGATACCCCGGTAGTCC
>t0007038_III-15;size=10;
CCTACGGGAGGCAGCAGTGGGGAATATTGCACAATGGGGGAAACCCTGATGCAGCGACGCCGCGTGAGTGAAGAAGTATT
TCGGTATGTAAAGCTCTATCAGCAGGGAAGATAATGACGGTACCTGACTAAGAAGCCCCGGCTAACTACGTGCCAGCAGC
CGCGGTAATACGTAGGGGGCAAGCGTTATCCGGATTTACTGGGTGTAAAGGGAGCGTAGGTGGCGTGGCAAGTCAGAAGT
GAAAGCCCGGGGCTCAACCCCGGGACTGCTTTTGAAACTGTCATGCTGGAGTGCAGGAGAGGTAAGTGGAATTCCTAGTG
TAGCGGTGAAATGCGTAGATATTAGGAGGAACACCAGTGGCGAAGGCGGCTTACTGGACTGTAACTGACACTGAGGCTCG
AAAGCGTGGGGAGCAAACAGGATTAGATACCCTAGTAGTCC
>t0012945_III-15;size=10;
CCTACGGGAGGCTGCAGTGGGGAATATTGGACAATGGAGGAAACTCTGATCCAGCGACGCCGCGTGAGTGAAGAAGTATT
TCGGTATGTAAAGCTCTATCAGCAGGGAAGATAATGACGGTACCTGACTAAGAAGCCCCGGCTAACTACGTGCCAGCAGC
CGCGGTAATACGTAGGGGGCAAGCGTTATCCGGATTTACTGGGTGTAAAGGGAGCGTAGACGGCATGGCAAGTCTGATGT
GAAAACCCGGGGCTCAACCCCGGGACTGCATTGGAAACTGTCAGGCTAGAGTGCAGGAGAGGTAAGTGGAATTCCTAGTG
TAGCGGTGAAATGCGTAGATATTAGGAGGAACACCAGTGGCGAAGGCGGCTTACTGGACTGTAACTGACGTTGAGGCTCG
AAAGCGTGGGGAGCAAACAGGATTAGATACCCGGGTAGTCC
>t0049961_III-15;size=10;
CCTACGGGTGGCTGCAGTGGGGAATATTGGACAATGGAGGAAACTCTGATCCAGCGACGCCGCGTGAGTGAAGAAGTATT
TCGGTATGTAAAGCTCTATCAGCAGGGAAGATAATGACGGTACCTGACTAAGAAGCCCCGGCTAACTACGTGCCAGCAGC
CGCGGTAATACGTAGGGGGCAAGCGTTATCCGGATTTACTGGGTGTAAAGGGAGCGTAGACGGCATGGCAAGTCTGATGT
GAAAACCCGGGGCTCAACCCCGGGACTGCATTGGAAACTGTCAGGCTAGAGTGCAGGAGAGGTAAGTGGAATTCCTAGTG
TAGCGGTGAAATGCGTAGATATTAGGAGGAACACCAGTGGCGAAGGCGGCTTACTGGACTGTAACTGACGTTGAGGCTCG
AAAGCGTGGGGAGCAAACAGGATTAGATACCCCTGTAGTCC
>t0014794_III-15;size=10;
CCTACGGGAGGCAGCAGTAGGGAATATTGCACAATGGGGGAAACCCTGATGCAGCAACGCCACGTGTGGGAAGAAGCATT
TCGGTGTGTAAACCACTGTCGTGAGGGAATAATGTTGCGTTTCGGCGCAATTGAATGTACCTCGAAAGGAAGCACCGGCA
AACTTCGTGCCAGCAGCCGCGGTAATACGAGGGGTGCAAGCGTTGTTCGGAATCACTGGGCGTAAAGGGAGCGTAGGCGG
AGGAGCAAGCAGTCTGTACAATCCCGGGGCCTAACCCCGGCTCTGCAGACTGGACTGTTTCTCTTGGATAGTTCAGGGGC
AGGCGGAATTCCTGGTGTAGCGGTGGAATGCGTAGAGATCAGGAAGAACACCGATGGCGAAGGCAGCCTGCTGGGGACTT
ATCGACGCTGAGGCTCGAAAGTGCGGGTAGCAAACAGGATTAGATACCCTAGTAGTCC
>t0009628_III-15;size=10;
CCTACGGGCGGCTGCAGCTAAGAATATTCCGCAATGGACGAAAGTCTGACGGAGCGACGCCGCGTGGATGATGAAGGCCG
GAAGGTTGTAAAATCCTTTTATAACTGAGGAATAAGTATTATCAGAGAAAGGTAGTATGGTGACTGTAGGTTATGAATAA
GCAACGGCTAATTACGTGCCAGCAGCCGCGGTAACACGTAAGTTGCGAGCGTTGTTCGGAATTATTGGGCGTAAAGGGCA
TGTAGGCGGTTTTGCAAGCTTGGTGTGAAATCCCGGAGCTCAACTCCGGAATTGCGTTGAGAACTGCATAACTAGAGTCA
CTGAGGGGCAATCAGAATTCCAGGTGTAGGGGTGAAATCTGTAGATATCTGGAAGAATACCAATGGCGAAGGCAGGTTAC
CAGCAGATGACTGACGCTGAGGTGCGAAGGTGCGGGGAGCAAACAGGATTAGATACCCCTGTAGTCC
>t0003124_III-15;size=10;
CCTACGGGAGGCAGCAGTGAGGAATATTGGTCAATGGACGGAAGTCTGAACCAGCCATCTCGCGTGCAGGATTACAGCCC
TATGGGTTTTAAACTGCTTTTATAAGGGGATAAAGTTAGATATGTATATCTATTTGCAGGTACCTTATGAATAAGGATCG
GCTAACTCCGTGCCAGCAGCCGCGGTAATACGGAGGATCCGAGCGTTATCCGGATTTATTGGGTTTAAAGGGTGCGCAGG
CGGCTTATTAAGTCAGCGGTGAAATGTAAGGGCTCAACCCTGGCACTGCCGTTGAAACTGGTAAGCTTGAGTACGGTTGA
AGTTATCGGAATGTGACGTGTAGCGGTGAAATGCATAGATATGTCACAGAACACCAATTGCGAAGGCAGATGACTAAACC
GCAACTGACGCTCATGCACGAAAGCGTGGGGATCGAACAGGATTAGATACCCTTGTAGTCC
>t0002703_III-15;size=10;
CCTACGGGAGGCTGCAGTGGGGAATATTGCACAATGGGCGCAAGCCTGATGCAGCGATGCCGCGTGAGGGAAGAAGGTTT
TCGGATTGTAAACCTCTGTCAAAAGGGACGATAATGACGGTACCTTAGAAGGAAGCTCCGGCTAACTACGTGCCAGCAGC
CGCGGTAATACGTAGGGAGCGAGCGTTATCCGGAATTACTGGGTGTAAAGGGAGTGTAGGCGGGACTGCAAGTCAGATGT
GAAAACTACCGGCTCAACTGGTAGACTGCATTTGAAACTGTGGTTCTTGAGTGAAGTAGAGGTAAGCGGAATTCCTAGTG
TAGCGGTGAAATGCGTAGATATTAGGAGGAACATCAGTGGCGAAGGCGGCTTACTGGGCTTTAACTGACGCTGAGGCTCG
AAAGCGTGGGGAGCAAACAGGATTAGATACCCTTGTAGTCC
>t0003544_III-15;size=10;
CCTACGGGGGGCAGCAGCTAAGAATATTCCGCAATGGACGAAAGTCTGACGGAGCGACGCCGCGTGGATGATGAAGGTCG
GAAGATTGTAAAATCCTTTTATGACTGAGGAATAAGTCTGTTGAGAGAAACGGCAGATGGTGACTGTAGGTCATGAATAA
GCAACGGCTAATTACGTGCCAGCAGCCGCGGTAACACGTAAGTTGCGAGCGTTGTTCGGAATTATTGGGCGTAAAGGGCA
TGTAGGCGGTTTTGCAAGCTTGGTGTGAAATCCCGGAGCTCAACTCCGGAATTGCGTTGAGAACTGCATAACTAGAGTCA
CTGAGGGGCAATCAGAATTCCAGGTGTAGGGGTGAAATCTGTAGATATCTGGAAGAATACCAATGGCGAAGGCAGGTTAC
CAGCAGATGACTGACGCTGAGGTGCGAAGGTGCGGGGAGCAAACAGGATTAGATACCCCAGTAGTCC
>t0011912_III-15;size=10;
CCTACGGGGGGCTGCAGTGGGGAATATTGCACAATGGGGGAAACCCTGATGCAGCGACGCCGCGTGAGTGAAGAAGTATT
TCGGTATGTAAAGCTCTATCAGCAGGGACGAAAATGACGGTACCTGACTAAGAAGCCCCGGCTAACTACGTGCCAGCAGC
CGCGGTAATACGTAGGGGGCAAGCGTTATCCGGATTTACTGGGTGTAAAGGGAGCGTAGACGGCGATGCAAGTCTGATGT
GAAAACCCAGGGCTTAACCTTGGGCCTGCATTGGAAACTGCTTTGCTAGAGTGCAGGAGAGGTAAGTGGAATTCCTAGTG
TAGCGGTGAAATGCGTAGATATTAGGAGGAACACCAGTGGCGAAGGCGGCTTACTGGACTGTAACTGACGTTGAGGCTCG
AAAGCGTGGGGAGCAAACAGGATTAGATACCCTAGTAGTCC
>t0004455_III-15;size=10;
CCTACGGGGGGCAGCAGTGGGGAATATTGGACAATGGGCGAAAGCCTGATCCAGCGACGCCGCGTGAGTGAAGAAGTATT
TCGGTATGTAAAGCTCTATCAGCAGGGAAGATAATGACGGTACCTGACTAAGAAGCCCCGGCTAACTACGTGCCAGCAGC
CGCGGTAATACGTAGGGGGCAAGCGTTATCCGGATTTACTGGGTGTAAAGGGAGCGTAGACGGCATGGCAAGTCTGATGT
GAAAACCCAGGGCTCAACCCTGGGACTGCATTGGAAACTGTCAGGCTAGAGTGCAGGAGAGGTAAGTGGAATTCCTAGTG
TAGCGGTGAAATGCGTAGATATTAGGAGGAACACCAGTGGCGAAGGCGGCTTACTGGACTGTAACTGACGTTGAGGCTCG
AAAGCGTGGGGAGCAAACAGGATTAGATACCCCAGTAGTCC
>t0000915_III-15;size=10;
CCTACGGGCGGCTGCAGCTAAGAATATTCCGCAATGGACGAAAGTCTGACGGAGCGACGCCGCGTGGATGATGAAGGCCG
GAAGGTTGTAAAATCCTTTTATAACTGAGGAATAAGTATTATCAGAGAAAGGTAGTATGGTGACTGTAGGTTATGAATAA
GCAACGGCTAATTACGTGCCAGCAGCCGCGGTAACACGTAAGTTGCGAGCGTTGTTCGGAATTATTGGGCGTAAAGGGCA
TGTAGGCGGTTTTGCAAGCTTGGTGTGAAATCCCGGAGCTCAACTCCGGAATTGCGTTGAGAACTGCATAACTAGAGTCA
CTGAGGGGCAATCAGAATTCCAGGTGTAGGGGTGAAATCTGTAGATATCTGGAAGAATACCAATGGCGAAGGCAGGTTAC
CAGCAGATGACTGACGCTGAGGTGCGAAGGTGCGGGGAGCAAACAGGATTAGATACCCGGGTAGTCC
>t0006188_III-15;size=10;
CCTACGGGAGGCTGCAGCTAAGAATATTCCGCAATGGGGGAAACCCTGACGGAGCGACGCCGCGTGGACGATGAAGGCCG
GAAGGTTGTAAAGTCCTTTTATGGCAGAGGAATAAGCGGGGGAGTGGAAAGCCTCCGTGATGACTGTAGGCCATGAATAA
GCACCGGCTAATTACGTGCCAGCAGCCGCGGTAACACGTAAGGTGCGAGCGTTGTTCGGAATCATTGGGCGTAAAGGGCA
TGTAGGCGGTCTGTCAAGCCAGGCGTGAAAGCCAGGGGCTCAACCCCTGAACTGCGCTTGGAACTGGCGGACTGGAGTCG
CTGAGGGGGAACCGGAATTCCTGGTGTAGGGGTGAAATCTGTAGATATCAGGAAGAACACCGATGGCGAAGGCAGGTTTC
CAGCAGACGACTGACGCTGAGGTGCGAAGGTGCGGGGAGCAAACAGGATTAGATACCCTTGTAGTCC
>t0015144_III-15;size=10;
CCTACGGGCGGCAGCAGTGAGGAATATTGGTCAATGGGCGGAAGCCTGAACCAGCCATGCCGCGTGAGGGATGGAGGCCC
TATGGGTTGTAAACCTCTTTTGCCACAGAGTAATAAGGCTCATGCGTGGGCCGATGAGAGTATGTGGCGAATAAGCATCG
GCTAACTCCGTGCCAGCAGCCGCGGTAATACGGAGGATGCAAGCGTTATCCGGATTTATTGGGTTTAAAGGGTGCGTAGG
CGGACTGTTAAGTCAGCGGTGAAATATCCCGGCTCAACCGGGAGGCTGCCGTTGATACTGGCAGACTTGAGTACGAACGG
CGCCGGCGGAATATGTAATGTAGCGGTGAAATGCATAGATATTACATAGAACACCGATCGCGAAGGCAGCTGGCGAGGAC
GTCACTGACGCTGAGGCACGAAGGCGTGGGGATCAAACAGGATTAGATACCCTAGTAGTCC
>t0010760_III-15;size=10;
CCTACGGGCGGCTGCAGCTAAGAATATTCCGCAATGGACGAAAGTCTGACGGAGCGACGCCGCGTGGATGATGAAGGCCG
GAAGGTTGTAAAATCCTTTTATAACTGAGGAATAAGTATTATCAGAGAAAGGTAGTATGGTGACTGTAGGTTATGAATAA
GCAACGGCTAATTACGTGCCAGCAGCCGCGGTAACACGTAAGTTGCGAGCGTTGTTCGGAATTATTGGGCGTAAAGGGCA
TGTAGGCGGTTTTGCAAGCTTGGTGTGAAATCCCGGAGCTCAACTCCGGAATTGCGTTGAGAACTGCATAACTAGAGTCA
CTGAGGGGCAATCAGAATTCCAGGTGTAGGGGTGAAATCTGTAGATATCTGGAAGAATACCAATGGCGAAGGCAGGTTAC
CAGCAGATGACTGACGCTGAGGTGCGAAGGTGCGGGGAGCAAACAGGATTAGATACCCTGGTAGTCC
>t0015045_III-15;size=10;
CCTACGGGAGGCTGCAGTGAGGAATATTGGTCAATGGGCGGAAGCCTGAACCAGCCATGTCGCGTGCAGGACTACGGCCC
TACGGGTCTTAAACTGCTTTTGATTGGGGATAAAGTGGGGGACGCGTCCCCTATTGCAGGTACCAATCGAATAAGGATCG
GCTAACTCCGTGCCAGCAGCCGCGGTAATACGGAGGATCCGAGCGTTATCCGGATTTATTGGGTTTAAAGGGTGCGTAGG
CGGGCTGTTAAGTCAGCGGTGAAACCCCCGGGCTCAACCCGGGGACTGCCATTGAAACTGGCGGCCTAGAGTACGTTGGG
AGTGCGCGGAATGTGTGGTGTAGCGGTGAAATGCATAGATATCACACAGAACACCGATCGCGAAGGCAGCGCACTACGCC
GCAACTGACGCTGAGGCACGAAGGCGCGGGGATCGAACAGGATTAGATACCCTTGTAGTCC
>t0000398_III-15;size=10;
CCTACGGGTGGCTGCAGCTAAGAATATTCCGCAATGGACGAAAGTCTGACGGAGCGACGCCGCGTGGATGATGAAGGCCG
GAAGGTTGTAAAATCCTTTTATAACTGAGGAATAAGTATTATCAGAGAAAGGTAGTATGGTGACTGTAGGTTATGAATAA
GCAACGGCTAATTACGTGCCAGCAGCCGCGGTAACACGTAAGTTGCGAGCGTTGTTCGGAATTATTGGGCGTAAAGGGCA
TGTAGGCGGTTTTGCAAGCTTGGTGTGAAATCCCGGAGCTCAACTCCGGAATTGCGTTGAGAACTGCATAACTAGAGTCA
CTGAGGGGCAATCAGAATTCCAGGTGTAGGGGTGAAATCTGTAGATATCTGGAAGAATACCAATGGCGAAGGCAGGTTAC
CAGCAGATGACTGACGCTGAGGTGCGAAGGTGCGGGGAGCAAACAGGATTAGATACCCTTGTAGTCC
>t0003245_III-15;size=9;
CCTACGGGAGGCAGCAGTAGGGAATATTGGACAATGGGGGCAACCCTGATCCAGCGACGCCGCGTGAGTGAAGAAATATT
TCGGTATGTAAAGCTCTATCAGCAGGGAAGAAAATGACGGTACCTGACTAAGAAGCACCGGCTAAATACGTGCCAGCAGC
CGCGGTAATACGTATGGTGCAAGCGTTATTCGGATTTACTGGGTGTAAAGGGAGCGTAGACGGCATGGCAAGTCTGAAGT
GAAATGCGGGGGCTCAACCCCTGAACTGCTTTGGAAACTGTCAAGCTAGAGTGTCGGAGAGGTAAGTGGAATTCCTAGTG
TAGCGGTGAAATGCGTAGATATTAGGAGGAACACCAGTGGCGAAGGCGGCTTACTGGACGATAACTGACGTTGAGGCTCG
AAAGCGTGGGGAGCAAACAGGATTAGATACCCTAGTAGTCC
>t0015732_III-15;size=9;
CCTACGGGCGGCTGCAGCTAAGAATATTCCGCAATGGACGAAAGTCTGACGGAGCGACGCCGCGTGGATGATGAAGGTCG
GAAGATTGTAAAATCCTTTTATGACTGAGGAATAAGTCTGTTGAGAGAAACGGCAGATGGTGACTGTAGGTCATGAATAA
GCAACGGCTAATTACGTGCCAGCAGCCGCGGTAACACGTAAGTTGCGAGCGTTGTTCGGAATTATTGGGCGTAAAGGGCA
TGTAGGCGGTTTTGCAAGCTTGGTGTGAAATCCCGGAGCTCAACTCCGGAATTGCGTTGAGAACTGCATAACTAGAGTCA
CTGAGGGGCAATCAGAATTCCAGGTGTAGGGGTGAAATCTGTAGATATCTGGAAGAATACCAATGGCGAAGGCAGGTTAC
CAGCAGATGACTGACGCTGAGGTGCGAAGGTGCGGGGAGCAAACAGGATTAGATACCCCAGTAGTCC
>t0002829_III-15;size=9;
CCTACGGGAGGCAGCAGTGGGGAATATTGGACAATGGGGGAAACCCTGATCCAGCGACGCCGCGTGAGTGAAGAAGTATT
TCGGTATGTAAAGCTCTATCAGCAAGGAAGAAAATGACGGTACTTGACTAAGAAGCTCCGGCTAAATACGTGCCAGCAGC
CGCGGTAATACGTATGGAGCAAGCGTTATCCGGATTTACTGGGTGTAAAGGGAGCGTAGACGGCAAAGCAAGTCTGAAGT
GAAATGCCGGGGCTTAACCCCGGAACTGCTTTGGAAACTGTTTAGCTAGAGTGCAGGAGAGGTAAGCGGAATTCCTAGTG
TAGCGGTGAAATGCGTAGATATTAGGAGGAACACCAGTGGCGAAGGCGGCTTACTGGACTGTAACTGACGTTGAGGCTCG
AAAGCGTGGGGAGCAAACAGGATTAGATACCCTAGTAGTCC
>t0011006_III-15;size=9;
CCTACGGGAGGCTGCAGTGGGGAATATTGCACAATGGGGGAAACCCTGATGCAGCGACGCCGCGTGAGTGAAGAAGTATT
TCGGTATGTAAAGCTCTATCAGCAGGGAAGATAATGACGGTACCTGACTAAGAAGCCCCGGCTAACTACGTGCCAGCAGC
CGCGGTAATACGTAGGGGGCAAGCGTTATCCGGATTTACTGGGTGTAAAGGGAGCGTAGGTGGCGTGGCAAGTCAGAAGT
GAAAGCCCGGGGCTCAACCCCGGGACTGCTTTTGAAACTGTCATGCTGGAGTGCAGGAGAGGTAAGTGGAATTCCTAGTG
TAGCGGTGAAATGCGTAGATATTAGGAGGAACACCAGTGGCGAAGGCGGCTTACTGGACTGTAACTGACACTGAGGCTCG
AAAGCGTGGGGAGCAAACAGGATTAGATACCCCTGTAGTCC
>t0011301_III-15;size=9;
CCTACGGGTGGCTGCAGTGAGGAATATTGGTCAATGGGCGGAAGCCTGAACCAGCCATGCCGCGTGAGGGATGGAGGCCC
TATGGGTTGTAAACCTCTTTTGCCACAGAGTAATAAGGCTCATGCGTGGGCCGATGAGAGTATGTGGCGAATAAGCATCG
GCTAACTCCGTGCCAGCAGCCGCGGTAATACGGAGGATGCAAGCGTTATCCGGATTTATTGGGTTTAAAGGGTGCGTAGG
CGGACTGTTAAGTCAGCGGTGAAATATCCCGGCTCAACCGGGAGGCTGCCGTTGATACTGGCAGACTTGAGTACGAACGG
CGCCGGCGGAATATGTAATGTAGCGGTGAAATGCATAGATATTACATAGAACACCGATCGCGAAGGCAGCTGGCGAGGAC
GTCACTGACGCTGAGGCACGAAGGCGTGGGGATCAAACAGGATTAGATACCCCAGTAGTCC
>t0044044_III-15;size=9;
CCTACGGGCGGCTGCAGTGAGGAATATTGGTCAATGGGCGGAAGCCTGAACCAGCCAAGTCGCGTGAAGGAAGAAGGTAT
TATGTATTGTAAACTTCTTTAGCTGTGGAGCAATAAGGGCTATGCATAGCCTGATGAGAGTACACAGAGAATAAGGATCG
GCTAACTCCGTGCCAGCAGCCGCGGTAATACGGAGGATCCGAGCGTTATCCGGATTTATTGGGTTTAAAGGGTGCGCAGG
CGGCGTTTTAAGTCAGTGGTAAAATCGTGGGGCTCAACCCCATCCTGCCATTGATACTGGAGCGCTTGATTGCGGTCGAG
GTTTGCGGAATTCGTCGTGTAGCGGTGAAATGCATAGATATGACGAAGAACACCGATTGCGTAGGCAGCAGACCAGGCCG
TAAATGACGCTCATGCACGAAAGTGCGGGGATCGAACAGGATTAGATACCCTTGTAGTCC
>t0002174_III-15;size=9;
CCTACGGGCGGCTGCAGTAGGGAATATTGCACAATGGGGGAAACCCTGATGCAGCAACGCCACGTGTGGGAAGAAGCATT
TCGGTGTGTAAACCACTGTCGTGAGGGAATAATGTTGCGTTTCGGCGCAATTGAATGTACCTCGAAAGGAAGCACCGGCA
AACTTCGTGCCAGCAGCCGCGGTAATACGAGGGGTGCAAGCGTTGTTCGGAATCACTGGGCGTAAAGGGAGCGTAGGCGG
AGGAGCAAGCAGTCTGTACAATCCCGGGGCCTAACCCCGGCTCTGCAGACTGGACTGTTTCTCTTGGATAGTTCAGGGGC
AGGCGGAATTCCTGGTGTAGCGGTGGAATGCGTAGAGATCAGGAAGAACACCGATGGCGAAGGCAGCCTGCTGGGGACTT
ATCGACGCTGAGGCTCGAAAGTGCGGGTAGCAAACAGGATTAGATACCCTAGTAGTCC
>t0011701_III-15;size=9;
CCTACGGGCGGCAGCAGTGGGGAATATTGGACAATGGGGGAAACCCTGATCCAGCGACGCCGCGTGAGTGAAGAAGTATT
TCGGTATGTAAAGCTCTATCAGCAAGGAAGAAAATGACGGTACTTGACTAAGAAGCCCCGGCTAACTACGTGCCAGCAGC
CGCGGTAATACGTAGGGGGCAAGCGTTATCCGGATTTACTGGGTGTAAAGGGAGCGTAGACGGTATGGCAAGTCTGAAGT
GAAATGCATGGGCTCAACCCATGAACTGCTTTGGAAACTGTCAAACTAGAGTGCAGGAGAGGTAAGTGGAATTCCTAGTG
TAGCGGTGAAATGCGTAGATATTAGGAGGAACACCAGTGGCGAAGGCGGCTTACTGGACTGTAACTGACGTTGAGGCTCG
AAAGCGTGGGGAGCAAACAGGATTAGATACCCTAGTAGTCC
>t0002902_III-15;size=9;
CCTACGGGAGGCTGCAGTGAGGAATATTGGTCAATGGACGGAAGTCTGAACCAGCCATCTCGCGTGCAGGATTACAGCCC
TATGGGTTTTAAACTGCTTTTATAAGGGGATAAAGTTAGATATGTATATCTATTTGCAGGTACCTTATGAATAAGGATCG
GCTAACTCCGTGCCAGCAGCCGCGGTAATACGGAGGATCCGAGCGTTATCCGGATTTATTGGGTTTAAAGGGTGCGCAGG
CGGCTTATTAAGTCAGCGGTGAAATGTAAGGGCTCAACCCTGGCACTGCCGTTGAAACTGGTAAGCTTGAGTACGGTTGA
AGTTATCGGAATGTGACGTGTAGCGGTGAAATGCATAGATATGTCACAGAACACCAATTGCGAAGGCAGATGACTAAACC
GCAACTGACGCTCATGCACGAAAGCGTGGGGATCGAACAGGATTAGATACCCTGGTAGTCC
>t0010793_III-15;size=9;
CCTACGGGAGGCTGCAGCTAAGAATATTCCGCAATGGACGAAAGTCTGACGGAGCGACGCCGCGTGGATGATGAAGGTCG
GAAGATTGTAAAATCCTTTTATGACTGAGGAATAAGTCTGTTGAGAGAAACGGCAGATGGTGACTGTAGGTCATGAATAA
GCAACGGCTAATTACGTGCCAGCAGCCGCGGTAACACGTAAGTTGCGAGCGTTGTTCGGAATTATTGGGCGTAAAGGGCA
TGTAGGCGGTTTTGCAAGCTTGGTGTGAAATCCCGGAGCTCAACTCCGGAATTGCGTTGAGAACTGCATAACTAGAGTCA
CTGAGGGGCAATCAGAATTCCAGGTGTAGGGGTGAAATCTGTAGATATCTGGAAGAATACCAATGGCGAAGGCAGGTTAC
CAGCAGATGACTGACGCTGAGGTGCGAAGGTGCGGGGAGCAAACAGGATTAGATACCCGAGTAGTCC
>t0012487_III-15;size=9;
CCTACGGGTGGCTGCAGTGAGGAATATTGGTCAATGGACGGAAGTCTGAACCAGCCATCTCGCGTGCAGGATTACAGCCC
TATGGGTTTTAAACTGCTTTTATAAGGGGATAAAGTTAGATATGTATATCTATTTGCAGGTACCTTATGAATAAGGATCG
GCTAACTCCGTGCCAGCAGCCGCGGTAATACGGAGGATCCGAGCGTTATCCGGATTTATTGGGTTTAAAGGGTGCGCAGG
CGGCTTATTAAGTCAGCGGTGAAATGTAAGGGCTCAACCCTGGCACTGCCGTTGAAACTGGTAAGCTTGAGTACGGTTGA
AGTTATCGGAATGTGACGTGTAGCGGTGAAATGCATAGATATGTCACAGAACACCAATTGCGAAGGCAGATGACTAAACC
GCAACTGACGCTCATGCACGAAAGCGTGGGGATCGAACAGGATTAGATACCCTGGTAGTCC
>t0007305_III-15;size=9;
CCTACGGGCGGCAGCAGTGAGGAATATTGGTCAATGGGCGGAAGCCTGAACCAGCCATGTCGCGTGCAGGACTACGGCCC
TACGGGTCTTAAACTGCTTTTGATTGGGGATAAAGTGGGGGACGCGTCCCCTATTGCAGGTACCAATCGAATAAGGATCG
GCTAACTCCGTGCCAGCAGCCGCGGTAATACGGAGGATCCGAGCGTTATCCGGATTTATTGGGTTTAAAGGGTGCGTAGG
CGGGCTGTTAAGTCAGCGGTGAAACCCCCGGGCTCAACCCGGGGACTGCCATTGAAACTGGCGGCCTAGAGTACGTTGGG
AGTGCGCGGAATGTGTGGTGTAGCGGTGAAATGCATAGATATCACACAGAACACCGATCGCGAAGGCAGCGCACTACGCC
GCAACTGACGCTGAGGCACGAAGGCGCGGGGATCGAACAGGATTAGATACCCTAGTAGTCC
>t0000252_III-15;size=9;
CCTACGGGAGGCTGCAGTGGGGAATCTTCCGCAATGGGCGAAAGCCTGACGGAGCAATGCCGCGTGAGTGAAGAAGGAAT
TCGTTCCGTAAAGCTCTTTTGTTTATGACGAACGTGCCTTGTGTGAACAATGCGAGGCAATGACGGTAGTAGACGAATAA
GCCACGGCTAACTACGTGCCAGCAGCCGCGGTAATACGTAGGTGGCGAGCGTTGTCCGGAATTATTGGGCGTAAAGAGCA
TGTAGGCGGTTTCCTAAGTCCGGAGTGAAAATGCGGGGCTCAACCCCGTATGGCTCTGGATACTGGGAGGCTTGAGTGCA
GGAGAGGAAAGGGGAATTCCCAGTGTAGCGGTGAAATGCGTAGATATTGGGAGGAACACCAGTGGCGAAGGCGCCTTTCT
GGACTGTGTCTGACGCTGAGATGCGAAAGCCAGGGTAGCGAACGGGATTAGATACCCTAGTAGTCC
>t0014913_III-15;size=9;
CCTACGGGGGGCAGCAGTAGGGAATCTTCGGCAATGGGGGCAACCCTGACCGAGCAACGCCGCGTGAGTGAAGAAGGTTT
TCGGATCGTAAAGCTCTGTTGTAAGAGAAGAACGTGTGTGAGAGTGGAAAGTTCACACAGTGACGGTAACTTACCAGAAA
GGGACGGCTAACTACGTGCCAGCAGCCGCGGTAATACGTAGGTCCCGAGCGTTGTCCGGATTTATTGGGCGTAAAGCGAG
CGCAGGCGGTTTAATAAGTCTGAAGTTAAAGGCAGTGGCTTAACCATTGTTCGCTTTGGAAACTGTTAGACTTGAGTGCA
GAAGGGGAGAGTGGAATTCCATGTGTAGCGGTGAAATGCGTAGATATATGGAGGAACACCGGTGGCGAAAGCGGCTCTCT
GGTCTGTAACTGACGCTGAGGCTCGAAAGCGTGGGGAGCAAACAGGATTAGATACCCCTGTAGTCC
>t0002279_III-15;size=9;
CCTACGGGTGGCTGCAGTAAGGAATATTGGGCAATGGGGGGAACCCTGACCCAGCCATGCCGCGTGAGGGAATGAGGCCC
TACGGGTCGTGAACCTCTTTTGCCTGGGGATAACCCCTCCCGCGCGACGGGGGGCTGCAGGTACCAGGCGAATAAGCATC
GGCTAACTCCGTGCCAGCAGCCGCGGTAATACGGAGGATGCGAGCGTTATCCGGATTCATTGGGTTTAAAGGGTGCGCAG
GCGGCCATGTAAGTCAGCGGTGAAAGCCAGGGGCCCAACCCCGGAAGTGCCGTTGATACTGCACGGCTGGAATGCGGTCG
AGGCGGGCGGAATGTGACGTGTAGCGGTGAAATGCATAGATATGTCACAGAACTCCGATAGCGAAGGCAGCTCGCCAGGC
CTGCATTGACGCTCAGGCACGAAAGCGTGGGGATCAAACAGGATTAGATACCCTAGTAGTCC
>t0004295_III-15;size=9;
CCTACGGGGGGCAGCAGTGGGGAATATTGCACAATGGGGGAAACCCTGATGCAGCGACGCCGCGTGAGTGAAGAAGTATT
TCGGTATGTAAAGCTCTATCAGCAGGGAAGATAATGACGGTACCTGACTAAGAAGCCCCGGCTAACTACGTGCCAGCAGC
CGCGGTAATACGTAGGGGGCAAGCGTTATCCGGATTTACTGGGTGTAAAGGGAGCGTAGGTGGCGTGGCAAGTCAGAAGT
GAAAGCCCGGGGCTCAACCCCGGGACTGCTTTTGAAACTGTCATGCTGGAGTGCAGGAGAGGTAAGTGGAATTCCTAGTG
TAGCGGTGAAATGCGTAGATATTAGGAGGAACACCAGTGGCGAAGGCGGCTTACTGGACTGTAACTGACACTGAGGCTCG
AAAGCGTGGGGAGCAAACAGGATTAGATACCCGAGTAGTCC
>t0000879_III-15;size=9;
CCTACGGGTGGCTGCAGTGAGGAATATTGGTCAATGGACGAGAGTCTGAACCAGCCAAGTAGCGTGCAGGATGACGGCCC
TATGGGTTGTAAACTGCTTTTAACCGGGAATAACGTCATGCTCGTGAGCGTGAGTGCATGTACCGGTTGAATAAGGATCG
GCTAACTCCGTGCCAGCAGCCGCGGTAATACGGAGGATCCGAGCGTTATCCGGATTTATTGGGTTTAAAGGGAGCGTAGG
CGGAAGGTCAAGTCAGCTGTGAAATGTAGTCGCTCAACGTCTGCACTGCAGTTGAAACTGGCCTCCTTGAGTGCGTAAGA
GGCAGGCGGAATTCGTCGTGTAGCGGTGAAATGCTTAGATATGACGAAGAACTCCGATTGCGAAGGCAGCTTGCTGGGCC
GCAACTGACGCTGAAGCTCGAAGGTGCGGGTATCGAACAGGATTAGATACCCCTGTAGTCC
>t0002284_III-15;size=9;
CCTACGGGGGGCTGCAGCTAAGAATATTCCGCAATGGACGAAAGTCTGACGGAGCGACGCCGCGTGGATGATGAAGGCCG
GAAGGTTGTAAAATCCTTTTATAACTGAGGAATAAGTATTATCAGAGAAAGGTAGTATGGTGACTGTAGGTTATGAATAA
GCAACGGCTAATTACGTGCCAGCAGCCGCGGTAACACGTAAGTTGCGAGCGTTGTTCGGAATTATTGGGCGTAAAGGGCA
TGTAGGCGGTTTTGCAAGCTTGGTGTGAAATCCCGGAGCTCAACTCCGGAATTGCGTTGAGAACTGCATAACTAGAGTCA
CTGAGGGGCAATCAGAATTCCAGGTGTAGGGGTGAAATCTGTAGATATCTGGAAGAATACCAATGGCGAAGGCAGGTTAC
CAGCAGATGACTGACGCTGAGGTGCGAAGGTGCGGGGAGCAAACAGGATTAGATACCCGAGTAGTCC
>t0013404_III-15;size=9;
CCTACGGGAGGCTGCAGTGAGGAATATTGGTCAATGGACGAGAGTCTGAACCAGCCAAGTAGCGTGCAGGATGACGGCCC
TATGGGTTGTAAACTGCTTTTAACCGGGAATAACGTCATGCTCGTGAGCGTGAGTGCATGTACCGGTTGAATAAGGATCG
GCTAACTCCGTGCCAGCAGCCGCGGTAATACGGAGGATCCGAGCGTTATCCGGATTTATTGGGTTTAAAGGGAGCGTAGG
CGGAAGGTCAAGTCAGCTGTGAAATGTAGTCGCTCAACGTCTGCACTGCAGTTGAAACTGGCCTCCTTGAGTGCGTAAGA
GGCAGGCGGAATTCGTCGTGTAGCGGTGAAATGCTTAGATATGACGAAGAACTCCGATTGCGAAGGCAGCTTGCTGGGCC
GCAACTGACGCTGAAGCTCGAAGGTGCGGGTATCGAACAGGATTAGATACCCGGGTAGTCC
>t0003624_III-15;size=9;
CCTACGGGCGGCAGCAGTGGGGAATATTGGACAATGGGGGAAACCCTGATCCAGCGACGCCGCGTGAGTGAAGAAGTATT
TCGGTATGTAAAGCTCTATCAGCAGGGAAGATAATGACGGTACCTGACTAAGAAGCCCCGGCTAACTACGTGCCAGCAGC
CGCGGTAATACGTAGGGGGCAAGCGTTATCCGGATTTACTGGGTGTAAAGGGAGCGTAGACGGCATGGCAAGTCTGATGT
GAAAACCCGGGGCTCAACCCCGGGACTGCATTGGAAACTGTCAGGCTAGAGTGCAGGAGAGGTAAGTGGAATTCCTAGTG
TAGCGGTGAAATGCGTAGATATTAGGAGGAACACCAGTGGCGAAGGCGGCTTACTGGACTGTAACTGACGTTGAGGCTCG
AAAGCGTGGGGAGCAAACAGGATTAGATACCCTAGTAGTCC
>t0017244_III-15;size=9;
CCTACGGGAGGCTGCAGTGGGGAATATTGCACAATGGGGGAAACCCTGATGCAGCGACGCCGCGTGAGTGAAGAAGTATT
TCGGTATGTAAAGCTCTATCAGCAGGGACGAAAATGACGGTACCTGACTAAGAAGCCCCGGCTAACTACGTGCCAGCAGC
CGCGGTAATACGTAGGGGGCAAGCGTTATCCGGATTTACTGGGTGTAAAGGGAGCGTAGACGGCGATGCAAGTCTGATGT
GAAAACCCAGGGCTTAACCTTGGGCCTGCATTGGAAACTGCTTTGCTAGAGTGCAGGAGAGGTAAGTGGAATTCCTAGTG
TAGCGGTGAAATGCGTAGATATTAGGAGGAACACCAGTGGCGAAGGCGGCTTACTGGACTGTAACTGACGTTGAGGCTCG
AAAGCGTGGGGAGCAAACAGGATTAGATACCCGGGTAGTCC
>t0005674_III-15;size=9;
CCTACGGGGGGCAGCAGTGAGGAATATTGGTCAATGGACGAGAGTCTGAACCAGCCAAGTAGCGTGCAGGATGACGGCCC
TATGGGTTGTAAACTGCTTTTAACCGGGAATAACGTCATGCTCGTGAGCGTGAGTGCATGTACCGGTTGAATAAGGATCG
GCTAACTCCGTGCCAGCAGCCGCGGTAATACGGAGGATCCGAGCGTTATCCGGATTTATTGGGTTTAAAGGGAGCGTAGG
CGGAAGGTCAAGTCAGCTGTGAAATGTAGTCGCTCAACGTCTGCACTGCAGTTGAAACTGGCCTCCTTGAGTGCGTAAGA
GGCAGGCGGAATTCGTCGTGTAGCGGTGAAATGCTTAGATATGACGAAGAACTCCGATTGCGAAGGCAGCTTGCTGGGCC
GCAACTGACGCTGAAGCTCGAAGGTGCGGGTATCGAACAGGATTAGATACCCGAGTAGTCC
>t0004300_III-15;size=9;
CCTACGGGGGGCTGCAGTGGGGAATATTGGACAATGGGGGAAACCCTGATCCAGCGACGCCGCGTGAGTGAAGAAGTATT
TCGGTATGTAAAGCTCTATCAGCAGGGAAGATAATGACGGTACCTGACTAAGAAGCCCCGGCTAACTACGTGCCAGCAGC
CGCGGTAATACGTAGGGGGCAAGCGTTATCCGGATTTACTGGGTGTAAAGGGAGCGTAGACGGCATGGCAAGTCTGATGT
GAAAACCCGGGGCTCAACCCCGGGACTGCATTGGAAACTGTCAGGCTAGAGTGCAGGAGAGGTAAGTGGAATTCCTAGTG
TAGCGGTGAAATGCGTAGATATTAGGAGGAACACCAGTGGCGAAGGCGGCTTACTGGACTGTAACTGACGTTGAGGCTCG
AAAGCGTGGGGAGCAAACAGGATTAGATACCCCGGTAGTCC
>t0000276_III-15;size=9;
CCTACGGGAGGCTGCAGCTAAGAATATTCCGCAATGGACGAAAGTCTGACGGAGCGACGCCGCGTGGATGATGAAGGTCG
GAAGATTGTAAAATCCTTTTATGACTGAGGAATAAGTCTGTTGAGAGAAACGGCAGATGGTGACTGTAGGTCATGAATAA
GCAACGGCTAATTACGTGCCAGCAGCCGCGGTAACACGTAAGTTGCGAGCGTTGTTCGGAATTATTGGGCGTAAAGGGCA
TGTAGGCGGTTTTGCAAGCTTGGTGTGAAATCCCGGAGCTCAACTCCGGAATTGCGTTGAGAACTGCATAACTAGAGTCA
CTGAGGGGCAATCAGAATTCCAGGTGTAGGGGTGAAATCTGTAGATATCTGGAAGAATACCAATGGCGAAGGCAGGTTAC
CAGCAGATGACTGACGCTGAGGTGCGAAGGTGCGGGGAGCAAACAGGATTAGATACCCTGGTAGTCC
>t0001598_III-15;size=9;
CCTACGGGTGGCTGCAGTGGGGAATATTGGACAATGGGGGAAACCCTGATCCAGCGACGCCGCGTGAGTGAAGAAGTATT
TCGGTATGTAAAGCTCTATCAGCAGGGAAGATAATGACGGTACCTGACTAAGAAGCCCCGGCTAACTACGTGCCAGCAGC
CGCGGTAATACGTAGGGGGCAAGCGTTATCCGGATTTACTGGGTGTAAAGGGAGCGTAGACGGCATGGCAAGTCTGATGT
GAAAACCCGGGGCTCAACCCCGGGACTGCATTGGAAACTGTCAGGCTAGAGTGCAGGAGAGGTAAGTGGAATTCCTAGTG
TAGCGGTGAAATGCGTAGATATTAGGAGGAACACCAGTGGCGAAGGCGGCTTACTGGACTGTAACTGACGTTGAGGCTCG
AAAGCGTGGGGAGCAAACAGGATTAGATACCCGAGTAGTCC
>t0022894_III-15;size=9;
CCTACGGGCGGCTGCAGTGGGGAATATTGGACAATGGAGGAAACTCTGATCCAGCGACGCCGCGTGAGTGAAGAAGTATT
TCGGTATGTAAAGCTCTATCAGCAGGGAAGATAATGACGGTACCTGACTAAGAAGCCCCGGCTAACTACGTGCCAGCAGC
CGCGGTAATACGTAGGGGGCAAGCGTTATCCGGATTTACTGGGTGTAAAGGGAGCGTAGACGGCATGGCAAGTCTGATGT
GAAAACCCGGGGCTCAACCCCGGGACTGCATTGGAAACTGTCAGGCTAGAGTGCAGGAGAGGTAAGTGGAATTCCTAGTG
TAGCGGTGAAATGCGTAGATATTAGGAGGAACACCAGTGGCGAAGGCGGCTTACTGGACTGTAACTGACGTTGAGGCTCG
AAAGCGTGGGGAGCAAACAGGATTAGATACCCGTGTAGTCC
>t0014739_III-15;size=9;
CCTACGGGCGGCAGCAGCTAAGAATATTCCGCAATGGACGAAAGTCTGACGGAGCGACGCCGCGTGGATGATGAAGGCCG
GAAGGTTGTAAAATCCTTTTATAACTGAGGAATAAGTATTATCAGAGAAAGGTAGTATGGTGACTGTAGGTTATGAATAA
GCAACGGCTAATTACGTGCCAGCAGCCGCGGTAACACGTAAGTTGCGAGCGTTGTTCGGAATTATTGGGCGTAAAGGGCA
TGTAGGCGGTTTTGCAAGCTTGGTGTGAAATCCCGGAGCTCAACTCCGGAATTGCGTTGAGAACTGCATAACTAGAGTCA
CTGAGGGGCAATCAGAATTCCAGGTGTAGGGGTGAAATCTGTAGATATCTGGAAGAATACCAATGGCGAAGGCAGGTTAC
CAGCAGATGACTGACGCTGAGGTGCGAAGGTGCGGGGAGCAAACAGGATTAGATACCCTGGTAGTCC
>t0006180_III-15;size=9;
CCTACGGGCGGCTGCAGTGAGGAATATTGGACAATGGGGGCAACCCTGATCCAGCCAAACCGCGTGAAGGACGAAGGCCC
TAGTGGTCGTAAACTTCTTTTGCTTGGGGATAACTGAAGGTATGCATACCATCTTGAAGGTACCAAGCGAATAAGCACCG
GCTAACTCCGTGCCAGCAGCCGCGGTAATACGGAGGGTGCAGGCGTTATCCGGAATTATTAGGTTTAAAGGGTGCGCAGG
CGGACAGCTAAGTCGGCGGTGAAATACCGGGGCCCAACCCCGGGGCTGCCATCGATACTGACAGTCTTGAGTGCGGACGA
GGAAGGCGGAATGTGGCGTGTAGCGGTGAAATGCTTAGATATGCCACAGAACACCGATTGCGAAGGCAGCCTTCCAGTGC
GCCACTGACGCTCATGCACGAAAGCGCGGGTAGCGAACAGGATTAGATACCCGTGTAGTCC
>t0010750_III-15;size=9;
CCTACGGGCGGCTGCAGTGAGGAATATTGGTCAATGGACGAGAGTCTGAACCAGCCAAGTAGCGTGCAGGATGACGGCCC
TATGGGTTGTAAACTGCTTTTAACCGGGAATAACGTCAGGCTCGTGAGCTTGAGTGCATGTACCGGTTGAATAAGGATCG
GCTAACTCCGTGCCAGCAGCCGCGGTAATACGGAGGATCCGAGCGTTATCCGGATTTATTGGGTTTAAAGGGAGCGTAGG
CGGAGTATCAAGTCAGCTGTGAAATGTAGTCGCTCAACGTCTGCACTGCAGTTGAAACTGGTACCCTTGAGTGCGTAAGA
GGTAGGCGGAATTCGTCGTGTAGCGGTGAAATGCTTAGATATGACGAAGAACTCCGATTGCGAAGGCAGCTTACTGGGCC
GCAACTGACGCTGAAGCTCGAAGGTGCGGGTATCGAACAGGATTAGATACCCCTGTAGTCC
>t0038663_III-15;size=9;
CCTACGGGCGGCTGCAGTGAGGAATATTGGTCAATGGACGCAAGTCTGAACCAGCCATGCCGCGTGCAGGAATAAGGCCC
TATGGGTCGTAAACTGCTTTTGTGGTGGAGCAATAAGTCGTACGTGTACGGCGATGAGAGTACATCACGAATAAGCATCG
GCTAACTCCGTGCCAGCAGCCGCGGTAATACGGAGGATGCAAGCGTTATCCGGATTTATTGGGTTTAAAGGGTGCGTAGG
CTGTGATCCAAGTCAGGGGTGAAAGCCCGGAGCTCAACTCCGGAACTGCCTTTGATACTGGATTGCTGGAATACGGATGC
CGTGGGAGGAATGAGTAGTGTAGCGGTGAAATGCATAGATATTACTCAGAACACCGATTGCGAAGGCATCTCACGAATCC
GTCATTGACGCTGAGGCACGAAAGCGTGGGGATCAAACAGGATTAGATACCCCAGTAGTCC
>t0008420_III-15;size=9;
CCTACGGGAGGCTGCAGTGGGGAATATTGGACAATGGGCGAAAGCCTGATCCAGCGACGCCGCGTGAGTGAAGAAGTATT
TCGGTATGTAAAGCTCTATCAGCAGGGAAGATAATGACGGTACCTGACTAAGAAGCCCCGGCTAACTACGTGCCAGCAGC
CGCGGTAATACGTAGGGGGCAAGCGTTATCCGGATTTACTGGGTGTAAAGGGAGCGTAGACGGCATGGCAAGTCTGATGT
GAAAACCCAGGGCTCAACCCTGGGACTGCATTGGAAACTGTCAGGCTAGAGTGCAGGAGAGGTAAGTGGAATTCCTAGTG
TAGCGGTGAAATGCGTAGATATTAGGAGGAACACCAGTGGCGAAGGCGGCTTACTGGACTGTAACTGACGTTGAGGCTCG
AAAGCGTGGGGAGCAAACAGGATTAGATACCCGAGTAGTCC
>t0005903_III-15;size=9;
CCTACGGGCGGCTGCAGTGGGGAATATTGGACAATGGGGGAAACCCTGATCCAGCGACGCCGCGTGAGTGAAGAAGTATT
TCGGTATGTAAAGCTCTATCAGCAAGGAAGAAAATGACGGTACTTGACTAAGAAGCTCCGGCTAAATACGTGCCAGCAGC
CGCGGTAATACGTATGGAGCAAGCGTTATCCGGATTTACTGGGTGTAAAGGGAGCGTAGACGGCAAAGCAAGTCTGAAGT
GAAATGCCGGGGCTTAACCCCGGAACTGCTTTGGAAACTGTTTAGCTAGAGTGCAGGAGAGGTAAGCGGAATTCCTAGTG
TAGCGGTGAAATGCGTAGATATTAGGAGGAACACCAGTGGCGAAGGCGGCTTACTGGACTGTAACTGACGTTGAGGCTCG
AAAGCGTGGGGAGCAAACAGGATTAGATACCCGAGTAGTCC
>t0001232_III-15;size=9;
CCTACGGGTGGCTGCAGTGGGGAATATTGGTCAATGGGGGCAACCCTGAACCAGCGACGCCGCGTGAGTGAAGAAGTATT
TCGGTATGTAAAGCTCTATCAGCAGGGAAGATAATGACAGTACCTGACTAAGAAGCACCGGCTAAATACGTGCCAGCAGC
CGCGGTAATACGTATGGTGCAAGCGTTATCCGGATTTACTGGGTGTAAAGGGAGCGTAGGCGGTTTGGCAAGTCTGATGT
GAAACCCCGGGGCTTAACCCCGGGCATGCATTGGAAACTGTCGGACTAGAGTGTCGGAGAGGAAAGCGGAATTCCTAGTG
TAGCGGTGAAATGCGTAGATATTAGGAGGAACACCAGTGGCGAAGGCGGCTTTCTGGACGATAACTGACGCTGAGGCTCG
AAAGCGTGGGGAGCAAACAGGATTAGATACCCTAGTAGTCC
>t0006211_III-15;size=9;
CCTACGGGTGGCTGCAGTGGGGAATATTGGACAATGGGGGAAACCCTGATCCAGCGACGCCGCGTGAGTGAAGAAGTATT
TCGGTATGTAAAGCTCTATCAGCAGGGAAGATAATGACGGTACCTGACTAAGAAGCCCCGGCTAACTACGTGCCAGCAGC
CGCGGTAATACGTAGGGGGCAAGCGTTATCCGGATTTACTGGGTGTAAAGGGAGCGTAGACGGCATGGCAAGTCTGATGT
GAAAACCCGGGGCTCAACCCCGGGACTGCATTGGAAACTGTCAGGCTAGAGTGCAGGAGAGGTAAGTGGAATTCCTAGTG
TAGCGGTGAAATGCGTAGATATTAGGAGGAACACCAGTGGCGAAGGCGGCTTACTGGACTGTAACTGACGTTGAGGCTCG
AAAGCGTGGGGAGCAAACAGGATTAGATACCCTGGTAGTCC
>t0020702_III-15;size=9;
CCTACGGGAGGCTGCAGTGAGGAATATTGGTCAATGGGCGGAAGCCTGAACCAGCCAAGTCGCGTGAAGGAAGAAGGTAT
TATGTATTGTAAACTTCTTTAGCTGTGGAGCAATAAGGGCTATGCATAGCCTGATGAGAGTACACAGAGAATAAGGATCG
GCTAACTCCGTGCCAGCAGCCGCGGTAATACGGAGGATCCGAGCGTTATCCGGATTTATTGGGTTTAAAGGGTGCGCAGG
CGGCGTTTTAAGTCAGTGGTAAAATCGTGGGGCTCAACCCCATCCTGCCATTGATACTGGAGCGCTTGATTGCGGTCGAG
GTTTGCGGAATTCGTCGTGTAGCGGTGAAATGCATAGATATGACGAAGAACACCGATTGCGTAGGCAGCAGACCAGGCCG
TAAATGACGCTCATGCACGAAAGTGCGGGGATCGAACAGGATTAGATACCCTAGTAGTCC
>t0004488_III-15;size=9;
CCTACGGGGGGCTGCAGTGGGGAATATTGCACAATGGGGGAAACCCTGATGCAGCGACGCCGCGTGAGTGAAGAAGTATT
TCGGTATGTAAAGCTCTATCAGCAGGGACGAAAATGACGGTACCTGACTAAGAAGCCCCGGCTAACTACGTGCCAGCAGC
CGCGGTAATACGTAGGGGGCAAGCGTTATCCGGATTTACTGGGTGTAAAGGGAGCGTAGACGGCGATGCAAGTCTGATGT
GAAAACCCAGGGCTTAACCTTGGGCCTGCATTGGAAACTGCTTTGCTAGAGTGCAGGAGAGGTAAGTGGAATTCCTAGTG
TAGCGGTGAAATGCGTAGATATTAGGAGGAACACCAGTGGCGAAGGCGGCTTACTGGACTGTAACTGACGTTGAGGCTCG
AAAGCGTGGGGAGCAAACAGGATTAGATACCCCGGTAGTCC
>t0021567_III-15;size=9;
CCTACGGGTGGCTGCAGTGGGGAATATTGGACAATGGGGGAAACCCTGATCCAGCGACGCCGCGTGAGTGAAGAAGTATT
TCGGTATGTAAAGCTCTATCAGCAAGGAAGAAAATGACGGTACTTGACTAAGAAGCTCCGGCTAAATACGTGCCAGCAGC
CGCGGTAATACGTATGGAGCAAGCGTTATCCGGATTTACTGGGTGTAAAGGGAGCGTAGACGGCAAAGCAAGTCCGAAGT
GAAATCCCGGGGCTCAACCCCGGAACTGCTTTGGAAACTGTTTAGCTAGAGTGCAGGAGAGGTAAGCGGAATTCCTAGTG
TAGCGGTGAAATGCGTAGATATTAGGAGGAACACCAGTGGCGAAGGCGGCTTACTGGACTGTAACTGACGTTGAGGCTCG
AAAGCGTGGGGAGCAAACAGGATTAGATACCCTAGTAGTCC
>t0058404_III-15;size=9;
CCTACGGGCGGCTGCAGTGGGGAATATTGCACAATGGGGGAAACCCTGATGCAGCGACGCCGCGTGAGTGAAGAAGTATT
TCGGTATGTAAAGCTCTATCAGCAGGGACGAAAATGACGGTACCTGACTAAGAAGCCCCGGCTAACTACGTGCCAGCAGC
CGCGGTAATACGTAGGGGGCAAGCGTTATCCGGATTTACTGGGTGTAAAGGGAGCGTAGACGGCGATGCAAGTCTGATGT
GAAAACCCAGGGCTTAACCTTGGGCCTGCATTGGAAACTGCTTTGCTAGAGTGCAGGAGAGGTAAGTGGAATTCCTAGTG
TAGCGGTGAAATGCGTAGATATTAGGAGGAACACCAGTGGCGAAGGCGGCTTACTGGACTGTAACTGACGTTGAGGCTCG
AAAGCGTGGGGAGCAAACAGGATTAGATACCCCTGTAGTCC
>t0000550_III-15;size=9;
CCTACGGGCGGCTGCAGTGAGGAATATTGGTCAATGGGCGGAAGCCTGAACCAGCCATGTCGCGTGCAGGACTACGGCCC
TACGGGTCTTAAACTGCTTTTGATTGGGGATAAAGTGGGGGACGCGTCCCCTATTGCAGGTACCAATCGAATAAGGATCG
GCTAACTCCGTGCCAGCAGCCGCGGTAATACGGAGGATCCGAGCGTTATCCGGATTTATTGGGTTTAAAGGGTGCGTAGG
CGGGCTGTTAAGTCAGCGGTGAAACCCCCGGGCTCAACCCGGGGACTGCCATTGAAACTGGCGGCCTAGAGTACGTTGGG
AGTGCGCGGAATGTGTGGTGTAGCGGTGAAATGCATAGATATCACACAGAACACCGATCGCGAAGGCAGCGCACTACGCC
GCAACTGACGCTGAGGCACGAAGGCGCGGGGATCGAACAGGATTAGATACCCGGGTAGTCC
>t0003589_III-15;size=9;
CCTACGGGCGGCAGCAGTGGGGAATATTGGACAATGGGGGAAACCCTGATCCAGCGACGCCGCGTGAGTGAAGAAGTATT
TCGGTATGTAAAGCTCTATCAGCAGGGAAGATAATGACGGTACCTGACTAAGAAGCCCCGGCTAACTACGTGCCAGCAGC
CGCGGTAATACGTAGGGGGCAAGCGTTATCCGGATTTACTGGGTGTAAAGGGAGCGTAGACGGCATGGCAAGTCTGATGT
GAAAACCCGGGGCTCAACCCCGGGACTGCATTGGAAACTGTCAGGCTAGAGTGCAGGAGAGGTAAGTGGAATTCCTAGTG
TAGCGGTGAAATGCGTAGATATTAGGAGGAACACCAGTGGCGAAGGCGGCTTACTGGACTGTAACTGACGTTGAGGCTCG
AAAGCGTGGGGAGCAAACAGGATTAGATACCCCAGTAGTCC
>t0000672_III-15;size=9;
CCTACGGGGGGCTGCAGTAAGGGATATTGGGCAATGGGGGCGACCCTGACCCAGCCATGCCGCGTGAGGGAATGAGGCCC
TACGGGTCGTGAACCTCTTTTGCCTGGGGATAACGGCGCGGTCGTGAACCGTGCGTGCAGGTACCAGGCGAATAAGCATC
GGCTAACTCCGTGCCAGCAGCCGCGGTAATACGGAGGATGCGAGCGTTATCCGGATTCATTGGGTTTAAAGGGTGCGCAG
GCGGCCGGCCAAGTCAGCGGTGAAATCCGGGGGCCCAACCCCCGAAGTGCCGTTGATACTGGTTGGCTGGAATGCGGTCG
AGGCGGGCGGAATGTGGCGTGTAGCGGTGAAATGCATAGATATGCCACAGAACTCCGATAGCGAAGGCAGCTCGCCAGGC
CTGCATTGACGCTCGGGCACGAAAGCGTGGGGATCGAACAGGATTAGATACCCCAGTAGTCC
>t0000433_III-15;size=9;
CCTACGGGTGGCTGCAGTGGGGAATATTGGACAATGGGCGAAAGCCTGATCCAGCGACGCCGCGTGAGTGAAGAAGTATT
TCGGTATGTAAAGCTCTATCAGCAGGGAAGATAATGACGGTACCTGACTAAGAAGCCCCGGCTAACTACGTGCCAGCAGC
CGCGGTAATACGTAGGGGGCAAGCGTTATCCGGATTTACTGGGTGTAAAGGGAGCGTAGACGGCATGGCAAGTCTGATGT
GAAAACCCAGGGCTCAACCCTGGGACTGCATTGGAAACTGTCAGGCTAGAGTGCAGGAGAGGTAAGTGGAATTCCTAGTG
TAGCGGTGAAATGCGTAGATATTAGGAGGAACACCAGTGGCGAAGGCGGCTTACTGGACTGTAACTGACGTTGAGGCTCG
AAAGCGTGGGGAGCAAACAGGATTAGATACCCCAGTAGTCC
>t0020524_III-15;size=9;
CCTACGGGAGGCTGCAGTGGGGAATATTGGACAATGGGGGAAACCCTGATCCAGCGACGCCGCGTGAGTGAAGAAGTATT
TCGGTATGTAAAGCTCTATCAGCAAGGAAGAAAATGACGGTACTTGACTAAGAAGCCCCGGCTAACTACGTGCCAGCAGC
CGCGGTAATACGTAGGGGGCAAGCGTTATCCGGATTTACTGGGTGTAAAGGGAGCGTAGACGGCATAGCAAGTCTGAAGT
GAAATGCATGGGCTCAACCCATGAACTGCTTTGGAAACTGTTAAGCTAGAGTGCAGGAGAGGTAAGTGGAATTCCTAGTG
TAGCGGTGAAATGCGTAGATATTAGGAGGAACACCAGTGGCGAAGGCGGCTTACTGGACTGTAACTGACGTTGAGGCTCG
AAAGCGTGGGGAGCAAACAGGATTAGATACCCCTGTAGTCC
>t0000590_III-15;size=9;
CCTACGGGCGGCTGCAGTGAGGAATATTGGTCAATGGGCGGAAGCCTGAACCAGCCAAGTCGCGTGAAGGAAGAAGGTAT
TATGTATTGTAAACTTCTTTAGCTGTGGAGCAATAAGGGCTATGCATAGCCTGATGAGAGTACACAGAGAATAAGGATCG
GCTAACTCCGTGCCAGCAGCCGCGGTAATACGGAGGATCCGAGCGTTATCCGGATTTATTGGGTTTAAAGGGTGCGCAGG
CGGCGTTTTAAGTCAGTGGTAAAATCGTGGGGCTCAACCCCATCCTGCCATTGATACTGGAGCGCTTGATTGCGGTCGAG
GTTTGCGGAATTCGTCGTGTAGCGGTGAAATGCATAGATATGACGAAGAACACCGATTGCGTAGGCAGCAGACCAGGCCG
TAAATGACGCTCATGCACGAAAGTGCGGGGATCGAACAGGATTAGATACCCCAGTAGTCC
>t0009868_III-15;size=9;
CCTACGGGAGGCTGCAGTGGGGAATATTGGACAATGGGCGAAAGCCTGATCCAGCGACGCCGCGTGAGTGAAGAAGTATT
TCGGTATGTAAAGCTCTATCAGCAGGGAAGATAATGACGGTACCTGACTAAGAAGCCCCGGCTAACTACGTGCCAGCAGC
CGCGGTAATACGTAGGGGGCAAGCGTTATCCGGATTTACTGGGTGTAAAGGGAGCGTAGACGGCATGGCAAGTCTGATGT
GAAAACCCAGGGCTCAACCCTGGGACTGCATTGGAAACTGTCAGGCTAGAGTGCAGGAGAGGTAAGTGGAATTCCTAGTG
TAGCGGTGAAATGCGTAGATATTAGGAGGAACACCAGTGGCGAAGGCGGCTTACTGGACTGTAACTGACGTTGAGGCTCG
AAAGCGTGGGGAGCAAACAGGATTAGATACCCCAGTAGTCC
>t0003423_III-15;size=9;
CCTACGGGCGGCTGCAGTGGGGAATATTGCACAATGGGGGAAACCCTGATGCAGCGACGCCGCGTGAGTGAAGAAGTATT
TCGGTATGTAAAGCTCTATCAGCAGGGACGAAAATGACGGTACCTGACTAAGAAGCCCCGGCTAACTACGTGCCAGCAGC
CGCGGTAATACGTAGGGGGCAAGCGTTATCCGGATTTACTGGGTGTAAAGGGAGCGTAGACGGCGATGCAAGTCTGATGT
GAAAACCCAGGGCTTAACCTTGGGCCTGCATTGGAAACTGCTTTGCTAGAGTGCAGGAGAGGTAAGTGGAATTCCTAGTG
TAGCGGTGAAATGCGTAGATATTAGGAGGAACACCAGTGGCGAAGGCGGCTTACTGGACTGTAACTGACGTTGAGGCTCG
AAAGCGTGGGGAGCAAACAGGATTAGATACCCGAGTAGTCC
>t0001684_III-15;size=9;
CCTACGGGTGGCTGCAGTGAGGAATATTGGTCAATGGACGAGAGTCTGAACCAGCCAAGTAGCGTGCAGGATGACGGCCC
TATGGGTTGTAAACTGCTTTTGTACGGGAATAAAGTGACCTACGTGTAGGTTTTTGCATGTACCGTAAGAATAAGGACCG
GCTAATTCCGTGCCAGCAGCCGCGGTAATACGGAAGGTCCGGGCGTTATCCGGATTTATTGGGTTTAAAGGGAGCGTAGG
CCGTGCTTTAAGCGTGTTGTGAAATGTAGGCGCCCAACGTCTGCACTGCAGCGCGAACTGGAGCACTTGAGTACGCAGGA
AGTAGGCGGAATTCGTCGTGTAGCGGTGAAATGCTTAGATATGACGAAGAACTCCGATTGGGAAGCCAGCTTACTGTAGC
GCCACTGACGCTGATGCTCGAAAGCGTGGGTATCGAACAGGATTAGATACCCCAGTAGTCC
>t0011205_III-15;size=9;
CCTACGGGCGGCTGCAGTGGGGAATATTGCACAATGGGGGAAACCCTGATGCAGCGACGCCGCGTGAGTGAAGAAGTATT
TCGGTATGTAAAGCTCTATCAGCAGGGAAGATAATGACGGTACCTGACTAAGAAGCCCCGGCTAACTACGTGCCAGCAGC
CGCGGTAATACGTAGGGGGCAAGCGTTATCCGGATTTACTGGGTGTAAAGGGAGCGTAGGTGGCGTGGCAAGTCAGAAGT
GAAAGCCCGGGGCTCAACCCCGGGACTGCTTTTGAAACTGTCATGCTGGAGTGCAGGAGAGGTAAGTGGAATTCCTAGTG
TAGCGGTGAAATGCGTAGATATTAGGAGGAACACCAGTGGCGAAGGCGGCTTACTGGACTGTAACTGACACTGAGGCTCG
AAAGCGTGGGGAGCAAACAGGATTAGATACCCTGGTAGTCC
>t0004510_III-15;size=9;
CCTACGGGAGGCTGCAGTGAGGAATATTGGTCAATGGGCGGAAGCCTGAACCAGCCATGTCGCGTGCAGGACTACGGCCC
TACGGGTCTTAAACTGCTTTTGATTGGGGATAAAGTGGGGGACGCGTCCCCTATTGCAGGTACCAATCGAATAAGGATCG
GCTAACTCCGTGCCAGCAGCCGCGGTAATACGGAGGATCCGAGCGTTATCCGGATTTATTGGGTTTAAAGGGTGCGTAGG
CGGGCTGTTAAGTCAGCGGTGAAACCCCCGGGCTCAACCCGGGGACTGCCATTGAAACTGGCGGCCTAGAGTACGTTGGG
AGTGCGCGGAATGTGTGGTGTAGCGGTGAAATGCATAGATATCACACAGAACACCGATCGCGAAGGCAGCGCACTACGCC
GCAACTGACGCTGAGGCACGAAGGCGCGGGGATCGAACAGGATTAGATACCCCGGTAGTCC
>t0014397_III-15;size=9;
CCTACGGGCGGCTGCAGTGGGGAATATTGCACAATGGGGGAAACCCTGATGCAGCGACGCCGCGTGAGTGAAGAAGTATT
TCGGTATGTAAAGCTCTATCAGCAGGGACGAAAATGACGGTACCTGACTAAGAAGCCCCGGCTAACTACGTGCCAGCAGC
CGCGGTAATACGTAGGGGGCAAGCGTTATCCGGATTTACTGGGTGTAAAGGGAGCGTAGACGGCGATGCAAGTCTGATGT
GAAAACCCAGGGCTTAACCTTGGGCCTGCATTGGAAACTGCTTTGCTAGAGTGCAGGAGAGGTAAGTGGAATTCCTAGTG
TAGCGGTGAAATGCGTAGATATTAGGAGGAACACCAGTGGCGAAGGCGGCTTACTGGACTGTAACTGACGTTGAGGCTCG
AAAGCGTGGGGAGCAAACAGGATTAGATACCCTGGTAGTCC
>t0001248_III-15;size=9;
CCTACGGGAGGCTGCAGTGAGGAATATTGGTCAATGGACGAGAGTCTGAACCAGCCAAGTAGCGTGCAGGATGACGGCCC
TATGGGTTGTAAACTGCTTTTAACCGGGAATAACGTCAGGCTCGTGAGCTTGAGTGCATGTACCGGTTGAATAAGGATCG
GCTAACTCCGTGCCAGCAGCCGCGGTAATACGGAGGATCCGAGCGTTATCCGGATTTATTGGGTTTAAAGGGAGCGTAGG
CGGAGTATCAAGTCAGCTGTGAAATGTAGTCGCTCAACGTCTGCACTGCAGTTGAAACTGGTACCCTTGAGTGCGTAAGA
GGTAGGCGGAATTCGTCGTGTAGCGGTGAAATGCTTAGATATGACGAAGAACTCCGATTGCGAAGGCAGCTTACTGGGCC
GCAACTGACGCTGAAGCTCGAAGGTGCGGGTATCGAACAGGATTAGATACCCGAGTAGTCC
>t0033857_III-15;size=9;
CCTACGGGAGGCAGCAGTGGGGAATATTGGACAATGGAGGAAACTCTGATCCAGCGACGCCGCGTGAGTGAAGAAGTATT
TCGGTATGTAAAGCTCTATCAGCAGGGAAGATAATGACGGTACCTGACTAAGAAGCCCCGGCTAACTACGTGCCAGCAGC
CGCGGTAATACGTAGGGGGCAAGCGTTATCCGGATTTACTGGGTGTAAAGGGAGCGTAGACGGCATGGCAAGTCTGATGT
GAAAACCCGGGGCTCAACCCCGGGACTGCATTGGAAACTGTCAGGCTAGAGTGCAGGAGAGGTAAGTGGAATTCCTAGTG
TAGCGGTGAAATGCGTAGATATTAGGAGGAACACCAGTGGCGAAGGCGGCTTACTGGACTGTAACTGACGTTGAGGCTCG
AAAGCGTGGGGAGCAAACAGGATTAGATACCCGTGTAGTCC
>t0010470_III-15;size=9;
CCTACGGGGGGCAGCAGTGGGGAATATTGGACAATGGGGGAAACCCTGATCCAGCGACGCCGCGTGAGTGAAGAAGTATT
TCGGTATGTAAAGCTCTATCAGCAGGGAAGATAATGACGGTACCTGACTAAGAAGCCCCGGCTAACTACGTGCCAGCAGC
CGCGGTAATACGTAGGGGGCAAGCGTTATCCGGATTTACTGGGTGTAAAGGGAGCGTAGACGGCATGGCAAGTCTGATGT
GAAAACCCGGGGCTCAACCCCGGGACTGCATTGGAAACTGTCAGGCTAGAGTGCAGGAGAGGTAAGTGGAATTCCTAGTG
TAGCGGTGAAATGCGTAGATATTAGGAGGAACACCAGTGGCGAAGGCGGCTTACTGGACTGTAACTGACGTTGAGGCTCG
AAAGCGTGGGGAGCAAACAGGATTAGATACCCCAGTAGTCC
>t0013147_III-15;size=9;
CCTACGGGGGGCTGCAGTAGGGAATCTTCGGCAATGGGGGCAACCCTGACCGAGCAACGCCGCGTGAGTGAAGAAGGTTT
TCGGATCGTAAAGCTCTGTTGTAAGAGAAGAACGTGTGTGAGAGTGGAAAGTTCACACAGTGACGGTAACTTACCAGAAA
GGGACGGCTAACTACGTGCCAGCAGCCGCGGTAATACGTAGGTCCCGAGCGTTGTCCGGATTTATTGGGCGTAAAGCGAG
CGCAGGCGGTTTAATAAGTCTGAAGTTAAAGGCAGTGGCTTAACCATTGTTCGCTTTGGAAACTGTTAGACTTGAGTGCA
GAAGGGGAGAGTGGAATTCCATGTGTAGCGGTGAAATGCGTAGATATATGGAGGAACACCGGTGGCGAAAGCGGCTCTCT
GGTCTGTAACTGACGCTGAGGCTCGAAAGCGTGGGGAGCAAACAGGATTAGATACCCCTGTAGTCC
>t0000302_III-15;size=9;
CCTACGGGGGGCTGCAGTGGGGAATATTGGACAATGGGGGAAACCCTGATCCAGCGACGCCGCGTGAGTGAAGAAGTATT
TCGGTATGTAAAGCTCTATCAGCAAGGAAGAAAATGACGGTACTTGACTAAGAAGCTCCGGCTAAATACGTGCCAGCAGC
CGCGGTAATACGTATGGAGCAAGCGTTATCCGGATTTACTGGGTGTAAAGGGAGCGTAGACGGCAAAGCAAGTCTGAAGT
GAAATGCCGGGGCTTAACCCCGGAACTGCTTTGGAAACTGTTTAGCTAGAGTGCAGGAGAGGTAAGCGGAATTCCTAGTG
TAGCGGTGAAATGCGTAGATATTAGGAGGAACACCAGTGGCGAAGGCGGCTTACTGGACTGTAACTGACGTTGAGGCTCG
AAAGCGTGGGGAGCAAACAGGATTAGATACCCTTGTAGTCC
>t0000788_III-15;size=9;
CCTACGGGTGGCTGCAGTGGGGAATATTGGACAATGGAGGAAACTCTGATCCAGCGACGCCGCGTGAGTGAAGAAGTATT
TCGGTATGTAAAGCTCTATCAGCAGGGAAGATAATGACGGTACCTGACTAAGAAGCCCCGGCTAACTACGTGCCAGCAGC
CGCGGTAATACGTAGGGGGCAAGCGTTATCCGGATTTACTGGGTGTAAAGGGAGCGTAGACGGCATGGCAAGTCTGATGT
GAAAACCCGGGGCTCAACCCCGGGACTGCATTGGAAACTGTCAGGCTAGAGTGCAGGAGAGGTAAGTGGAATTCCTAGTG
TAGCGGTGAAATGCGTAGATATTAGGAGGAACACCAGTGGCGAAGGCGGCTTACTGGACTGTAACTGACGTTGAGGCTCG
AAAGCGTGGGGAGCAAACAGGATTAGATACCCCGGTAGTCC
>t0000012_III-15;size=9;
CCTACGGGCGGCAGCAGTAGGGAATATTGGACAATGGGGGCAACCCTGATCCAGCGACGCCGCGTGAGTGAAGAAATATT
TCGGTATGTAAAGCTCTATCAGCAGGGAAGAAAATGACGGTACCTGACTAAGAAGCACCGGCTAAATACGTGCCAGCAGC
CGCGGTAATACGTATGGTGCAAGCGTTATTCGGATTTACTGGGTGTAAAGGGAGCGTAGACGGCATGGCAAGTCTGAAGT
GAAATGCGGGGGCTCAACCCCTGAACTGCTTTGGAAACTGTCAAGCTAGAGTGTCGGAGAGGTAAGTGGAATTCCTAGTG
TAGCGGTGAAATGCGTAGATATTAGGAGGAACACCAGTGGCGAAGGCGGCTTACTGGACGATAACTGACGTTGAGGCTCG
AAAGCGTGGGGAGCAAACAGGATTAGATACCCCAGTAGTCC
>t0006332_III-15;size=9;
CCTACGGGAGGCTGCAGTGAGGAATATTGGTCAATGGGCGGAAGCCTGAACCAGCCATGTCGCGTGCAGGACTACGGCCC
TACGGGTCTTAAACTGCTTTTGATTGGGGATAAAGTGGGGGACGCGTCCCCTATTGCAGGTACCAATCGAATAAGGATCG
GCTAACTCCGTGCCAGCAGCCGCGGTAATACGGAGGATCCGAGCGTTATCCGGATTTATTGGGTTTAAAGGGTGCGTAGG
CGGGCTGTTAAGTCAGCGGTGAAACCCCCGGGCTCAACCCGGGGACTGCCATTGAAACTGGCGGCCTAGAGTACGTTGGG
AGTGCGCGGAATGTGTGGTGTAGCGGTGAAATGCATAGATATCACACAGAACACCGATCGCGAAGGCAGCGCACTACGCC
GCAACTGACGCTGAGGCACGAAGGCGCGGGGATCGAACAGGATTAGATACCCGGGTAGTCC
>t0001983_III-15;size=9;
CCTACGGGTGGCTGCAGTGAGGAATATTGGTCAATGGACGGAAGTCTGAACCAGCCATCTCGCGTGCAGGATTACAGCCC
TATGGGTTTTAAACTGCTTTTATAAGGGGATAAAGTTAGATATGTATATCTATTTGCAGGTACCTTATGAATAAGGATCG
GCTAACTCCGTGCCAGCAGCCGCGGTAATACGGAGGATCCGAGCGTTATCCGGATTTATTGGGTTTAAAGGGTGCGCAGG
CGGCTTATTAAGTCAGCGGTGAAATGTAAGGGCTCAACCCTGGCACTGCCGTTGAAACTGGTAAGCTTGAGTACGGTTGA
AGTTATTGGAATGTGACGTGTAGCGGTGAAATGCATAGATATGTCACAGAACACCAATTGCGAAGGCAGATGACTAAACC
GCAACTGACGCTCATGCACGAAAGCGTGGGGATCGAACAGGATTAGATACCCTGGTAGTCC
>t0010311_III-15;size=9;
CCTACGGGAGGCTGCAGTGGGGAATATTGGACAATGGGGGAAACCCTGATCCAGCGACGCCGCGTGAGTGAAGAAGTATT
TCGGTATGTAAAGCTCTATCAGCAGGGAAGATAATGACGGTACCTGACTAAGAAGCCCCGGCTAACTACGTGCCAGCAGC
CGCGGTAATACGTAGGGGGCAAGCGTTATCCGGATTTACTGGGTGTAAAGGGAGCGTAGACGGCATGGCAAGTCTGATGT
GAAAACCCGGGGCTCAACCCCGGGACTGCATTGGAAACTGTCAGGCTAGAGTGCAGGAGAGGTAAGTGGAATTCCTAGTG
TAGCGGTGAAATGCGTAGATATTAGGAGGAACACCAGTGGCGAAGGCGGCTTACTGGACTGTAACTGACGTTGAGGCTCG
AAAGCGTGGGGAGCAAACAGGATTAGATACCCCTGTAGTCC
>t0010851_III-15;size=9;
CCTACGGGGGGCTGCAGTGGGGAATATTGGACAATGGGGGAAACCCTGATCCAGCGACGCCGCGTGAGTGAAGAAGTATT
TCGGTATGTAAAGCTCTATCAGCAGGGAAGATAATGACGGTACCTGACTAAGAAGCCCCGGCTAACTACGTGCCAGCAGC
CGCGGTAATACGTAGGGGGCAAGCGTTATCCGGATTTACTGGGTGTAAAGGGAGCGTAGACGGCATGGCAAGTCTGATGT
GAAAACCCGGGGCTCAACCCCGGGACTGCATTGGAAACTGTCAGGCTAGAGTGCAGGAGAGGTAAGTGGAATTCCTAGTG
TAGCGGTGAAATGCGTAGATATTAGGAGGAACACCAGTGGCGAAGGCGGCTTACTGGACTGTAACTGACGTTGAGGCTCG
AAAGCGTGGGGAGCAAACAGGATTAGATACCCTTGTAGTCC
>t0000367_III-15;size=9;
CCTACGGGAGGCTGCAGTGAGGAATATTGGTCAATGGGCGGAAGCCTGAACCAGCCATGCCGCGTGAGGGATGGAGGCCC
TATGGGTTGTAAACCTCTTTTGCCACAGAGTAATAAGGCTCATGCGTGGGCCGATGAGAGTATGTGGCGAATAAGCATCG
GCTAACTCCGTGCCAGCAGCCGCGGTAATACGGAGGATGCAAGCGTTATCCGGATTTATTGGGTTTAAAGGGTGCGTAGG
CGGACTGTTAAGTCAGCGGTGAAATATCCCGGCTCAACCGGGAGGCTGCCGTTGATACTGGCAGACTTGAGTACGAACGG
CGCCGGCGGAATATGTAATGTAGCGGTGAAATGCATAGATATTACATAGAACACCGATCGCGAAGGCAGCTGGCGAGGAC
GTCACTGACGCTGAGGCACGAAGGCGTGGGGATCAAACAGGATTAGATACCCCAGTAGTCC
>t0003043_III-15;size=9;
CCTACGGGGGGCAGCAGTGAGGAATATTGGTCAATGGACGGAAGTCTGAACCAGCCATCTCGCGTGCAGGATTACAGCCC
TATGGGTTTTAAACTGCTTTTATAAGGGGATAAAGTTAGATATGTATATCTATTTGCAGGTACCTTATGAATAAGGATCG
GCTAACTCCGTGCCAGCAGCCGCGGTAATACGGAGGATCCGAGCGTTATCCGGATTTATTGGGTTTAAAGGGTGCGCAGG
CGGCTTATTAAGTCAGCGGTGAAATGTAAGGGCTCAACCCTGGCACTGCCGTTGAAACTGGTAAGCTTGAGTACGGTTGA
AGTTATCGGAATGTGACGTGTAGCGGTGAAATGCATAGATATGTCACAGAACACCAATTGCGAAGGCAGATGACTAAACC
GCAACTGACGCTCATGCACGAAAGCGTGGGGATCGAACAGGATTAGATACCCCGGTAGTCC
>t0005282_III-15;size=9;
CCTACGGGAGGCTGCAGTGAGGAATATTGGTCAATGGACGAGAGTCTGAACCAGCCAAGTAGCGTGCAGGATGACGGCCC
TATGGGTTGTAAACTGCTTTTAACCGGGAATAACGTCATGCTCGTGAGCGTGAGTGCATGTACCGGTTGAATAAGGATCG
GCTAACTCCGTGCCAGCAGCCGCGGTAATACGGAGGATCCGAGCGTTATCCGGATTTATTGGGTTTAAAGGGAGCGTAGG
CGGAAGGTCAAGTCAGCTGTGAAATGTAGTCGCTCAACGTCTGCACTGCAGTTGAAACTGGCCTCCTTGAGTGCGTAAGA
GGCAGGCGGAATTCGTCGTGTAGCGGTGAAATGCTTAGATATGACGAAGAACTCCGATTGCGAAGGCAGCTTGCTGGGCC
GCAACTGACGCTGAAGCTCGAAGGTGCGGGTATCGAACAGGATTAGATACCCTTGTAGTCC
>t0020784_III-15;size=9;
CCTACGGGCGGCAGCAGTGAGGAATATTGGTCAATGGACGGAAGTCTGAACCAGCCATCTCGCGTGCAGGATTACAGCCC
TATGGGTTTTAAACTGCTTTTATAAGGGGATAAAGTTAGATATGTATATCTATTTGCAGGTACCTTATGAATAAGGATCG
GCTAACTCCGTGCCAGCAGCCGCGGTAATACGGAGGATCCGAGCGTTATCCGGATTTATTGGGTTTAAAGGGTGCGCAGG
CGGCTTATTAAGTCAGCGGTGAAATGTAAGGGCTCAACCCTGGCACTGCCGTTGAAACTGGTAAGCTTGAGTACGGTTGA
AGTTATCGGAATGTGACGTGTAGCGGTGAAATGCATAGATATGTCACAGAACACCAATTGCGAAGGCAGATGACTAAACC
GCAACTGACGCTCATGCACGAAAGCGTGGGGATCGAACAGGATTAGATACCCGTGTAGTCC
>t0007515_III-15;size=9;
CCTACGGGAGGCAGCAGTGAGGAATATTGGTCAATGGACGAGAGTCTGAACCAGCCAAGTAGCGTGCAGGATGACGGCCC
TATGGGTTGTAAACTGCTTTTGTACGGGAATAAAGTGACCTACGTGTAGGTTTTTGCATGTACCGTAAGAATAAGGACCG
GCTAATTCCGTGCCAGCAGCCGCGGTAATACGGAAGGTCCGGGCGTTATCCGGATTTATTGGGTTTAAAGGGAGCGTAGG
CCGTGCTTTAAGCGTGTTGTGAAATGTAGGCGCCCAACGTCTGCACTGCAGCGCGAACTGGAGCACTTGAGTACGCAGGA
AGTAGGCGGAATTCGTCGTGTAGCGGTGAAATGCTTAGATATGACGAAGAACTCCGATTGGGAAGCCAGCTTACTGTAGC
GCCACTGACGCTGATGCTCGAAAGCGTGGGTATCGAACAGGATTAGATACCCGAGTAGTCC
>t0028536_III-15;size=9;
CCTACGGGTGGCAGCAGTGGGGAATATTGGACAATGGAGGAAACTCTGATCCAGCGACGCCGCGTGAGTGAAGAAGTATT
TCGGTATGTAAAGCTCTATCAGCAGGGAAGATAATGACGGTACCTGACTAAGAAGCCCCGGCTAACTACGTGCCAGCAGC
CGCGGTAATACGTAGGGGGCAAGCGTTATCCGGATTTACTGGGTGTAAAGGGAGCGTAGACGGCATGGCAAGTCTGATGT
GAAAACCCGGGGCTCAACCCCGGGACTGCATTGGAAACTGTCAGGCTAGAGTGCAGGAGAGGTAAGTGGAATTCCTAGTG
TAGCGGTGAAATGCGTAGATATTAGGAGGAACACCAGTGGCGAAGGCGGCTTACTGGACTGTAACTGACGTTGAGGCTCG
AAAGCGTGGGGAGCAAACAGGATTAGATACCCCAGTAGTCC
>t0002126_III-15;size=9;
CCTACGGGCGGCTGCAGTGGGGAATCTTCCGCAATGGGCGAAAGCCTGACGGAGCAATGCCGCGTGAGTGAAGAAGGAAT
TCGTTCCGTAAAGCTCTTTTGTTTATGACGAACGTGCCTTGTGTGAACAATGCGAGGCAATGACGGTAGTAGACGAATAA
GCCACGGCTAACTACGTGCCAGCAGCCGCGGTAATACGTAGGTGGCGAGCGTTGTCCGGAATTATTGGGCGTAAAGAGCA
TGTAGGCGGTTTCCTAAGTCCGGAGTGAAAATGCGGGGCTCAACCCCGTATGGCTCTGGATACTGGGAGGCTTGAGTGCA
GGAGAGGAAAGGGGAATTCCCAGTGTAGCGGTGAAATGCGTAGATATTGGGAGGAACACCAGTGGCGAAGGCGCCTTTCT
GGACTGTGTCTGACGCTGAGATGCGAAAGCCAGGGTAGCGAACGGGATTAGATACCCCAGTAGTCC
>t0016085_III-15;size=9;
CCTACGGGGGGCTGCAGTGGGGAATATTGGACAATGGGGGAAACCCTGATCCAGCGACGCCGCGTGAGTGAAGAAGTATT
TCGGTATGTAAAGCTCTATCAGCAAGGAAGAAAATGACGGTACTTGACTAAGAAGCCCCGGCTAACTACGTGCCAGCAGC
CGCGGTAATACGTAGGGGGCAAGCGTTATCCGGATTTACTGGGTGTAAAGGGAGCGTAGACGGCATAGCAAGTCTGAAGT
GAAATGCATGGGCTCAACCCATGAACTGCTTTGGAAACTGTTAAGCTAGAGTGCAGGAGAGGTAAGTGGAATTCCTAGTG
TAGCGGTGAAATGCGTAGATATTAGGAGGAACACCAGTGGCGAAGGCGGCTTACTGGACTGTAACTGACGTTGAGGCTCG
AAAGCGTGGGGAGCAAACAGGATTAGATACCCGAGTAGTCC
>t0018916_III-15;size=9;
CCTACGGGCGGCTGCAGTGAGGAATATTGGTCAATGGGCGGAAGCCTGAACCAGCCATGTCGCGTGCAGGATTACGGCCC
TACGGGTCTTAAACTGCTTTTGATTGGGGATAAAGTGGGGGACGCGTCCCCTATTGCAGGTACCAATCGAATAAGGATCG
GCTAACTCCGTGCCAGCAGCCGCGGTAATACGGAGGATCCGAGCGTTATCCGGATTTATTGGGTTTAAAGGGTGCGTAGG
CGGGCTGTTAAGTCAGCGGTGAAACCCCCGGGCTCAACCCGGGGACTGCCATTGAAACTGGCGGCCTAGAGTACGTTGGG
AGTGCGCGGAATGTGTGGTGTAGCGGTGAAATGCATAGATATCACACAGAACACCGATCGCGAAGGCAGCGCACTACGCC
GCAACTGACGCTGAGGCACGAAGGCGCGGGGATCGAACAGGATTAGATACCCCAGTAGTCC
>t0001688_III-15;size=9;
CCTACGGGAGGCTGCAGTGAGGAATATTGGTCAATGGACGCAAGTCTGAACCAGCCATGCCGCGTGCAGGAATAAGGCCC
TATGGGTCGTAAACTGCTTTTGTGGTGGAGCAATAAGTCGTACGTGTACGGCGATGAGAGTACATCACGAATAAGCATCG
GCTAACTCCGTGCCAGCAGCCGCGGTAATACGGAGGATGCAAGCGTTATCCGGATTTATTGGGTTTAAAGGGTGCGTAGG
CTGTGATCCAAGTCAGGGGTGAAAGCCCGGAGCTCAACTCCGGAACTGCCTTTGATACTGGATTGCTGGAATACGGATGC
CGTGGGAGGAATGAGTAGTGTAGCGGTGAAATGCATAGATATTACTCAGAACACCGATTGCGAAGGCATCTCACGAATCC
GTCATTGACGCTGAGGCACGAAAGCGTGGGGATCAAACAGGATTAGATACCCTAGTAGTCC
>t0000847_III-15;size=9;
CCTACGGGCGGCTGCAGCTAAGAATATTCCGCAATGGACGAAAGTCTGACGGAGCGACGCCGCGTGGATGATGAAGGCCG
GAAGGTTGTAAAATCCTTTTATAACTGAGGAATAAGTATTATCAGAGAAAGGTAGTATGGTGACTGTAGGTTATGAATAA
GCAACGGCTAATTACGTGCCAGCAGCCGCGGTAACACGTAAGTTGCGAGCGTTGTTCGGAATTATTGGGCGTAAAGGGCA
TGTAGGCGGTTTTGCAAGCTTGGTGTGAAATCCCGGAGCTCAACTCCGGAATTGCGTTGAGAACTGCATAACTAGAGTCA
CTGAGGGGCAATCAGAATTCCAGGTGTAGGGGTGAAATCTGTAGATATCTGGAAGAATACCAATGGCGAAGGCAGGTTAC
CAGCAGATGACTGACGCTGAGGTGCGAAGGTGCGGGGAGCAAACAGGATTAGATACCCCGGTAGTCC
>t0012925_III-15;size=9;
CCTACGGGTGGCTGCAGTGAGGAATATTGGTCAATGGGCGGAAGCCTGAACCAGCCAAGTCGCGTGAAGGAAGAAGGTAT
TATGTATTGTAAACTTCTTTAGCTGTGGAGCAATAAGGGCTATGCATAGCCTGATGAGAGTACACAGAGAATAAGGATCG
GCTAACTCCGTGCCAGCAGCCGCGGTAATACGGAGGATCCGAGCGTTATCCGGATTTATTGGGTTTAAAGGGTGCGCAGG
CGGCGTTTTAAGTCAGTGGTAAAATCGTGGGGCTCAACCCCATCCTGCCATTGATACTGGAGCGCTTGATTGCGGTCGAG
GTTTGCGGAATTCGTCGTGTAGCGGTGAAATGCATAGATATGACGAAGAACACCGATTGCGTAGGCAGCAGACCAGGCCG
TAAATGACGCTCATGCACGAAAGTGCGGGGATCGAACAGGATTAGATACCCTAGTAGTCC
>t0001173_III-15;size=9;
CCTACGGGAGGCTGCAGTGAGGAATATTGGTCAATGGGCGGAAGCCTGAACCAGCCATGTCGCGTGCAGGACTACGGCCC
TACGGGTCTTAAACTGCTTTTGATTGGGGATAAAGTGGGGGACGCGTCCCCTATTGCAGGTACCAATCGAATAAGGATCG
GCTAACTCCGTGCCAGCAGCCGCGGTAATACGGAGGATCCGAGCGTTATCCGGATTTATTGGGTTTAAAGGGTGCGTAGG
CGGGCTGTTAAGTCAGCGGTGAAACCCCCGGGCTCAACCCGGGGACTGCCATTGAAACTGGCGGCCTAGAGTACGTTGGG
AGTGCGCGGAATGTGTGGTGTAGCGGTGAAATGCATAGATATCACACAGAACACCGATCGCGAAGGCAGCGCACTACGCC
GCAACTGACGCTGAGGCACGAAGGCGCGGGGATCGAACAGGATTAGATACCCCTGTAGTCC
>t0031932_III-15;size=9;
CCTACGGGGGGCAGCAGCTAAGAATATTCCGCAATGGACGAAAGTCTGACGGAGCGACGCCGCGTGGATGATGAAGGCCG
GAAGGTTGTAAAATCCTTTTATAACTGAGGAATAAGTATTATCAGAGAAAGGTAGTATGGTGACTGTAGGTTATGAATAA
GCAACGGCTAATTACGTGCCAGCAGCCGCGGTAACACGTAAGTTGCGAGCGTTGTTCGGAATTATTGGGCGTAAAGGGCA
TGTAGGCGGTTTTGCAAGCTTGGTGTGAAATCCCGGAGCTCAACTCCGGAATTGCGTTGAGAACTGCATAACTAGAGTCA
CTGAGGGGCAATCAGAATTCCAGGTGTAGGGGTGAAATCTGTAGATATCTGGAAGAATACCAATGGCGAAGGCAGGTTAC
CAGCAGATGACTGACGCTGAGGTGCGAAGGTGCGGGGAGCAAACAGGATTAGATACCCTGGTAGTCC
>t0011597_III-15;size=9;
CCTACGGGCGGCTGCAGTGAGGAATATTGGTCAATGGACGAGAGTCTGAACCAGCCAAGTAGCGTGCAGGATGACGGCCC
TATGGGTTGTAAACTGCTTTTAACCGGGAATAACGTCATGCTCGTGAGCGTGAGTGCATGTACCGGTTGAATAAGGATCG
GCTAACTCCGTGCCAGCAGCCGCGGTAATACGGAGGATCCGAGCGTTATCCGGATTTATTGGGTTTAAAGGGAGCGTAGG
CGGAAGGTCAAGTCAGCTGTGAAATGTAGTCGCTCAACGTCTGCACTGCAGTTGAAACTGGCCTCCTTGAGTGCGTAAGA
GGCAGGCGGAATTCGTCGTGTAGCGGTGAAATGCTTAGATATGACGAAGAACTCCGATTGCGAAGGCAGCTTGCTGGGCC
GCAACTGACGCTGAAGCTCGAAGGTGCGGGTATCGAACAGGATTAGATACCCTTGTAGTCC
>t0003963_III-15;size=9;
CCTACGGGCGGCTGCAGTAGGGAATCTTCGGCAATGGGGGCAACCCTGACCGAGCAACGCCGCGTGAGTGAAGAAGGTTT
TCGGATCGTAAAGCTCTGTTGTAAGAGAAGAACGTGTGTGAGAGTGGAAAGTTCACACAGTGACGGTAACTTACCAGAAA
GGGACGGCTAACTACGTGCCAGCAGCCGCGGTAATACGTAGGTCCCGAGCGTTGTCCGGATTTATTGGGCGTAAAGCGAG
CGCAGGCGGTTTAATAAGTCTGAAGTTAAAGGCAGTGGCTTAACCATTGTTCGCTTTGGAAACTGTTAGACTTGAGTGCA
GAAGGGGAGAGTGGAATTCCATGTGTAGCGGTGAAATGCGTAGATATATGGAGGAACACCGGTGGCGAAAGCGGCTCTCT
GGTCTGTAACTGACGCTGAGGCTCGAAAGCGTGGGGAGCAAACAGGATTAGATACCCTAGTAGTCC
>t0001838_III-15;size=9;
CCTACGGGAGGCTGCAGTGAGGAATATTGGTCAATGGGGGGAACCCTGAACCAGCCATGCCGCGTGAAGGAAGACGGCCC
TATGGGTTGTAAACTTCTTTTGCACGGGAATAACCCGTCCCACGCGTGGGACGTTGAAGGTACCGTGCGAATAAGCATCG
GCTAACTCCGTGCCAGCAGCCGCGGTAATACGGAGGATGCAGGCGTTATCCGGATTTATTAGGTTTAAAGGGTGCGTAGG
CGGCCGGATAAGTCAGCGTTGAAAGTCTGCGGCTCAACCGTAGAATTGGCATTGATACTGTTCGGCTAGGATATGGCGGA
AGTAGGCGGAATGTGCAGTGTAGCGGTGAAATGCTTAGATATTGTACAGAACACCAATTGCGAAGGCAGCCTACTATACC
ATTATTGACGCTGAGGCACGAAAGCGTGGGGATCGAACAGGATTAGATACCCCAGTAGTCC
>t0011151_III-15;size=9;
CCTACGGGGGGCTGCAGTGGGGAATATTGGACAATGGAGGAAACTCTGATCCAGCGACGCCGCGTGAGTGAAGAAGTATT
TCGGTATGTAAAGCTCTATCAGCAGGGAAGATAATGACGGTACCTGACTAAGAAGCCCCGGCTAACTACGTGCCAGCAGC
CGCGGTAATACGTAGGGGGCAAGCGTTATCCGGATTTACTGGGTGTAAAGGGAGCGTAGACGGCATGGCAAGTCTGATGT
GAAAACCCGGGGCTCAACCCCGGGACTGCATTGGAAACTGTCAGGCTAGAGTGCAGGAGAGGTAAGTGGAATTCCTAGTG
TAGCGGTGAAATGCGTAGATATTAGGAGGAACACCAGTGGCGAAGGCGGCTTACTGGACTGTAACTGACGTTGAGGCTCG
AAAGCGTGGGGAGCAAACAGGATTAGATACCCTGGTAGTCC
>t0031953_III-15;size=9;
CCTACGGGAGGCAGCAGTAGGGAATCTTCGGCAATGGGGGCAACCCTGACCGAGCAACGCCGCGTGAGTGAAGAAGGTTT
TCGGATCGTAAAGCTCTGTTGTAAGAGAAGAACGTGTGTGAGAGTGGAAAGTTCACACAGTGACGGTAACTTACCAGAAA
GGGACGGCTAACTACGTGCCAGCAGCCGCGGTAATACGTAGGTCCCGAGCGTTGTCCGGATTTATTGGGCGTAAAGCGAG
CGCAGGCGGTTTAATAAGTCTGAAGTTAAAGGCAGTGGCTTAACCATTGTTCGCTTTGGAAACTGTTAGACTTGAGTGCA
GAAGGGGAGAGTGGAATTCCATGTGTAGCGGTGAAATGCGTAGATATATGGAGGAACACCGGTGGCGAAAGCGGCTCTCT
GGTCTGTAACTGACGCTGAGGCTCGAAAGCGTGGGGAGCAAACAGGATTAGATACCCGTGTAGTCC
>t0009642_III-15;size=9;
CCTACGGGTGGCTGCAGTGGGGAATATTGGACAATGGGGGAAACCCTGATCCAGCGACGCCGCGTGAGTGAAGAAGTATT
TCGGTATGTAAAGCTCTATCAGCAAGGAAGAAAATGACGGTACTTGACTAAGAAGCTCCGGCTAAATACGTGCCAGCAGC
CGCGGTAATACGTATGGAGCAAGCGTTATCCGGATTTACTGGGTGTAAAGGGAGCGTAGACGGCAAAGCAAGTCTGAAGT
GAAATGCCGGGGCTTAACCCCGGAACTGCTTTGGAAACTGTTTAGCTAGAGTGCAGGAGAGGTAAGCGGAATTCCTAGTG
TAGCGGTGAAATGCGTAGATATTAGGAGGAACACCAGTGGCGAAGGCGGCTTACTGGACTGTAACTGACGTTGAGGCTCG
AAAGCGTGGGGAGCAAACAGGATTAGATACCCTAGTAGTCC
>t0008162_III-15;size=9;
CCTACGGGTGGCTGCAGTGGGGAATATTGGACAATGGGGGAAACCCTGATCCAGCGACGCCGCGTGAGTGAAGAAGTATT
TCGGTATGTAAAGCTCTATCAGCAAGGAAGAAAATGACGGTACTTGACTAAGAAGCCCCGGCTAACTACGTGCCAGCAGC
CGCGGTAATACGTAGGGGGCAAGCGTTATCCGGATTTACTGGGTGTAAAGGGAGCGTAGACGGCATAGCAAGTCTGAAGT
GAAATGCATGGGCTCAACCCATGAACTGCTTTGGAAACTGTTAAGCTAGAGTGCAGGAGAGGTAAGTGGAATTCCTAGTG
TAGCGGTGAAATGCGTAGATATTAGGAGGAACACCAGTGGCGAAGGCGGCTTACTGGACTGTAACTGACGTTGAGGCTCG
AAAGCGTGGGGAGCAAACAGGATTAGATACCCTTGTAGTCC
>t0008386_III-15;size=9;
CCTACGGGAGGCAGCAGTGAGGAATATTGGTCAATGGGCGCGAGCCTGAACCAGCCAAGTAGCGTGAAGGATGACTGTCC
TATGGATTGTAAACTTCTTTTGCGGGAGGGTAAAGTGTGCCACGTGTGGTTCATTGCAAGTATCCCGTGAATAAGCATCG
GCTAACTCCGTGCCAGCAGCCGCGGTAATACGGAGGATGCGAGCGTTATCCGGATTTATTGGGTTTAAAGGGAGCGTAGG
CGGACGATTAAGTCAGTGGTTAAATTGTGTGGCTCAACCATGCCGTGCCATTGATACTGGTTGTCTTGAGTGTACAAGAG
GTGGATGGAATTCAAGGTGTAGCGGTGAAATGCTTAGATATCTTGAAGAACTCCGATTGCGAAGGCAGTTCACTGGGGTA
CAACTGACGCTGATGCTCGAAAGTGCGGGGATCAAACAGGATTAGATACCCCAGTAGTCC
>t0003445_III-15;size=9;
CCTACGGGAGGCTGCAGTGAGGAATATTGGTCAATGGGCGGAAGCCTGAACCAGCCATGCCGCGTGAGGGATGGAGGCCC
TATGGGTTGTAAACCTCTTTTGCCACAGAGTAATAAGGCTCATGCGTGGGCCGATGAGAGTATGTGGCGAATAAGCATCG
GCTAACTCCGTGCCAGCAGCCGCGGTAATACGGAGGATGCAAGCGTTATCCGGATTTATTGGGTTTAAAGGGTGCGTAGG
CGGACTGTTAAGTCAGCGGTGAAATATCCCGGCTCAACCGGGAGGCTGCCGTTGATACTGGCAGACTTGAGTACGAACGG
CGCCGGCGGAATATGTAATGTAGCGGTGAAATGCATAGATATTACATAGAACACCGATCGCGAAGGCAGCTGGCGAGGAC
GTCACTGACGCTGAGGCACGAAGGCGTGGGGATCAAACAGGATTAGATACCCTTGTAGTCC
>t0012627_III-15;size=9;
CCTACGGGAGGCAGCAGTGGGGAATATTGGACAATGGAGGAAACTCTGATCCAGCGACGCCGCGTGAGTGAAGAAGTATT
TCGGTATGTAAAGCTCTATCAGCAGGGAAGATAATGACGGTACCTGACTAAGAAGCCCCGGCTAACTACGTGCCAGCAGC
CGCGGTAATACGTAGGGGGCAAGCGTTATCCGGATTTACTGGGTGTAAAGGGAGCGTAGACGGCATGGCAAGTCTGATGT
GAAAACCCGGGGCTCAACCCCGGGACTGCATTGGAAACTGTCAGGCTAGAGTGCAGGAGAGGTAAGTGGAATTCCTAGTG
TAGCGGTGAAATGCGTAGATATTAGGAGGAACACCAGTGGCGAAGGCGGCTTACTGGACTGTAACTGACGTTGAGGCTCG
AAAGCGTGGGGAGCAAACAGGATTAGATACCCCAGTAGTCC
>t0013086_III-15;size=9;
CCTACGGGCGGCTGCAGTGAGGAATATTGGTCAATGGGCGGAAGCCTGAACCAGCCATGTCGCGTGCAGGACTACGGCCC
TACGGGTCTTAAACTGCTTTTGATTGGGGATAAAGTGGGGGACGCGTCCCCTATTGCAGGTACCAATCGAATAAGGATCG
GCTAACTCCGTGCCAGCAGCCGCGGTAATACGGAGGATCCGAGCGTTATCCGGATTTATTGGGTTTAAAGGGTGCGTAGG
CGGGCTGTTAAGTCAGCGGTGAAACCCCCGGGCTCAACCCGGGGACTGCCATTGAAACTGGCGGCCTAGAGTACGTTGGG
AGTGCGCGGAATGTGTGGTGTAGCGGTGAAATGCATAGATATCACACAGAACACCGATCGCGAAGGCAGCGCACTACGCC
GCAACTGACGCTGAGGCACGAAGGCGCGGGGATCGAACAGGATTAGATACCCCAGTAGTCC
>t0001036_III-15;size=9;
CCTACGGGGGGCAGCAGTAGGGAATATTGGACAATGGGGGCAACCCTGATCCAGCGACGCCGCGTGAGTGAAGAAATATT
TCGGTATGTAAAGCTCTATCAGCAGGGAAGAAAATGACGGTACCTGACTAAGAAGCACCGGCTAAATACGTGCCAGCAGC
CGCGGTAATACGTATGGTGCAAGCGTTATTCGGATTTACTGGGTGTAAAGGGAGCGTAGACGGCATGGCAAGTCTGAAGT
GAAATGCGGGGGCTCAACCCCTGAACTGCTTTGGAAACTGTCAAGCTAGAGTGTCGGAGAGGTAAGTGGAATTCCTAGTG
TAGCGGTGAAATGCGTAGATATTAGGAGGAACACCAGTGGCGAAGGCGGCTTACTGGACGATAACTGACGTTGAGGCTCG
AAAGCGTGGGGAGCAAACAGGATTAGATACCCCAGTAGTCC
>t0002023_III-15;size=9;
CCTACGGGCGGCTGCAGTGAGGAATATTGGTCAATGGGCGGAAGCCTGAACCAGCCATGTCGCGTGCAGGACTACGGCCC
TACGGGTCTTAAACTGCTTTTGATTGGGGATAAAGTGGGGGACGCGTCCCCTATTGCAGGTACCAATCGAATAAGGATCG
GCTAACTCCGTGCCAGCAGCCGCGGTAATACGGAGGATCCGAGCGTTATCCGGATTTATTGGGTTTAAAGGGTGCGTAGG
CGGGCTGTTAAGTCAGCGGTGAAACCCCCGGGCTCAACCCGGGGACTGCCATTGAAACTGGCGGCCTAGAGTACGTTGGG
AGTGCGCGGAATGTGTGGTGTAGCGGTGAAATGCATAGATATCACACAGAACACCGATCGCGAAGGCAGCGCACTACGCC
GCAACTGACGCTGAGGCACGAAGGCGCGGGGATCGAACAGGATTAGATACCCCGGTAGTCC
>t0012679_III-15;size=9;
CCTACGGGTGGCTGCAGTGAGGAATATTGGACAATGGGGGCAACCCTGATCCAGCCAAACCGCGTGAAGGACGAAGGCCC
TAGTGGTCGTAAACTTCTTTTGCTTGGGGATAACTGAAGGTATGCATACCATCTTGAAGGTACCAAGCGAATAAGCACCG
GCTAACTCCGTGCCAGCAGCCGCGGTAATACGGAGGGTGCAGGCGTTATCCGGAATTATTAGGTTTAAAGGGTGCGCAGG
CGGACAGTTAAGTCGGCGGTGAAATACCGGGGCCCAACCCCGGGGCTGCCATCGATACTGACAGTCTTGAGTGCGGACGA
GGAAGGCGGAATGTGGCGTGTAGCGGTGAAATGCTTAGATATGCCACAGAACACCGATTGCGAAGGCAGCCTTCCAGTGC
GCCACTGACGCTCATGCACGAAAGCGCGGGTAGCGAACAGGATTAGATACCCGAGTAGTCC
>t0004579_III-15;size=9;
CCTACGGGAGGCTGCAGTAGGGAATATTGGACAATGGGGGCAACCCTGATCCAGCGACGCCGCGTGAGTGAAGAAATATT
TCGGTATGTAAAGCTCTATCAGCAGGGAAGAAAATGACGGTACCTGACTAAGAAGCACCGGCTAAATACGTGCCAGCAGC
CGCGGTAATACGTATGGTGCAAGCGTTATTCGGATTTACTGGGTGTAAAGGGAGCGTAGACGGCATGGCAAGTCTGAAGT
GAAATGCGGGGGCTCAACCCCTGAACTGCTTTGGAAACTGTCAAGCTAGAGTGTCGGAGAGGTAAGTGGAATTCCTAGTG
TAGCGGTGAAATGCGTAGATATTAGGAGGAACACCAGTGGCGAAGGCGGCTTACTGGACGATAACTGACGTTGAGGCTCG
AAAGCGTGGGGAGCAAACAGGATTAGATACCCTAGTAGTCC
>t0011154_III-15;size=9;
CCTACGGGAGGCAGCAGTGGGGAATATTGGTCAATGGGGGCAACCCTGAACCAGCGACGCCGCGTGAGTGAAGAAGTATT
TCGGTATGTAAAGCTCTATCAGCAGGGAAGATAATGACAGTACCTGACTAAGAAGCACCGGCTAAATACGTGCCAGCAGC
CGCGGTAATACGTATGGTGCAAGCGTTATCCGGATTTACTGGGTGTAAAGGGAGCGTAGGCGGTTTGGCAAGTCTGATGT
GAAACCCCGGGGCTTAACCCCGGGCATGCATTGGAAACTGTCGGACTAGAGTGTCGGAGAGGAAAGCGGAATTCCTAGTG
TAGCGGTGAAATGCGTAGATATTAGGAGGAACACCAGTGGCGAAGGCGGCTTTCTGGACGATAACTGACGCTGAGGCTCG
AAAGCGTGGGGAGCAAACAGGATTAGATACCCTTGTAGTCC
>t0019366_III-15;size=9;
CCTACGGGAGGCTGCAGTGGGGAATATTGGACAATGGGGGAAACCCTGATCCAGCGACGCCGCGTGAGTGAAGAAGTATT
TCGGTATGTAAAGCTCTATCAGCAAGGAAGAAAATGACGGTACTTGACTAAGAAGCTCCGGCTAAATACGTGCCAGCAGC
CGCGGTAATACGTATGGAGCAAGCGTTATCCGGATTTACTGGGTGTAAAGGGAGCGTAGACGGCAAAGCAAGTCCGAAGT
GAAATCCCGGGGCTCAACCCCGGAACTGCTTTGGAAACTGTTTAGCTAGAGTGCAGGAGAGGTAAGCGGAATTCCTAGTG
TAGCGGTGAAATGCGTAGATATTAGGAGGAACACCAGTGGCGAAGGCGGCTTACTGGACTGTAACTGACGTTGAGGCTCG
AAAGCGTGGGGAGCAAACAGGATTAGATACCCCAGTAGTCC
>t0016894_III-15;size=9;
CCTACGGGAGGCAGCAGTGAGGAATATTGGTCAATGGGCGGAAGCCTGAACCAGCCATGTCGCGTGCAGGACTACGGCCC
TACGGGTCTTAAACTGCTTTTGATTGGGGATAAAGTGGGGGACGCGTCCCCTATTGCAGGTACCAATCGAATAAGGATCG
GCTAACTCCGTGCCAGCAGCCGCGGTAATACGGAGGATCCGAGCGTTATCCGGATTTATTGGGTTTAAAGGGTGCGTAGG
CGGGCTGTTAAGTCAGCGGTGAAACCCCCGGGCTCAACCCGGGGACTGCCATTGAAACTGGCGGCCTAGAGTACGTTGGG
AGTGCGCGGAATGTGTGGTGTAGCGGTGAAATGCATAGATATCACACAGAACACCGATCGCGAAGGCAGCGCACTACGCC
GCAACTGACGCTGAGGCACGAAGGCGCGGGGATCGAACAGGATTAGATACCCTAGTAGTCC
>t0013192_III-15;size=9;
CCTACGGGGGGCTGCAGTGGGGAATATTGGACAATGGAGGAAACTCTGATCCAGCGACGCCGCGTGAGTGAAGAAGTATT
TCGGTATGTAAAGCTCTATCAGCAGGGAAGATAATGACGGTACCTGACTAAGAAGCCCCGGCTAACTACGTGCCAGCAGC
CGCGGTAATACGTAGGGGGCAAGCGTTATCCGGATTTACTGGGTGTAAAGGGAGCGTAGACGGCATGGCAAGTCTGATGT
GAAAACCCGGGGCTCAACCCCGGGACTGCATTGGAAACTGTCAGGCTAGAGTGCAGGAGAGGTAAGTGGAATTCCTAGTG
TAGCGGTGAAATGCGTAGATATTAGGAGGAACACCAGTGGCGAAGGCGGCTTACTGGACTGTAACTGACGTTGAGGCTCG
AAAGCGTGGGGAGCAAACAGGATTAGATACCCCAGTAGTCC
>t0015496_III-15;size=9;
CCTACGGGGGGCAGCAGTGGGGAATATTGGACAATGGAGGAAACTCTGATCCAGCGACGCCGCGTGAGTGAAGAAGTATT
TCGGTATGTAAAGCTCTATCAGCAGGGAAGATAATGACGGTACCTGACTAAGAAGCCCCGGCTAACTACGTGCCAGCAGC
CGCGGTAATACGTAGGGGGCAAGCGTTATCCGGATTTACTGGGTGTAAAGGGAGCGTAGACGGCATGGCAAGTCTGATGT
GAAAACCCGGGGCTCAACCCCGGGACTGCATTGGAAACTGTCAGGCTAGAGTGCAGGAGAGGTAAGTGGAATTCCTAGTG
TAGCGGTGAAATGCGTAGATATTAGGAGGAACACCAGTGGCGAAGGCGGCTTACTGGACTGTAACTGACGTTGAGGCTCG
AAAGCGTGGGGAGCAAACAGGATTAGATACCCTTGTAGTCC
>t0007984_III-15;size=9;
CCTACGGGGGGCTGCAGTGGGGAATATTGGACAATGGGGGAAACCCTGATCCAGCGACGCCGCGTGAGTGAAGAAGTATT
TCGGTATGTAAAGCTCTATCAGCAAGGAAGAAAATGACGGTACTTGACTAAGAAGCCCCGGCTAACTACGTGCCAGCAGC
CGCGGTAATACGTAGGGGGCAAGCGTTATCCGGATTTACTGGGTGTAAAGGGAGCGTAGACGGCATAGCAAGTCTGAAGT
GAAATGCATGGGCTCAACCCATGAACTGCTTTGGAAACTGTTAAGCTAGAGTGCAGGAGAGGTAAGTGGAATTCCTAGTG
TAGCGGTGAAATGCGTAGATATTAGGAGGAACACCAGTGGCGAAGGCGGCTTACTGGACTGTAACTGACGTTGAGGCTCG
AAAGCGTGGGGAGCAAACAGGATTAGATACCCTAGTAGTCC
>t0028192_III-15;size=9;
CCTACGGGAGGCTGCAGTGGGGAATATTGGACAATGGGGGAAACCCTGATCCAGCGACGCCGCGTGAGTGAAGAAGTATT
TCGGTATGTAAAGCTCTATCAGCAAGGAAGAAAATGACGGTACTTGACTAAGAAGCTCCGGCTAAATACGTGCCAGCAGC
CGCGGTAATACGTATGGAGCAAGCGTTATCCGGATTTACTGGGTGTAAAGGGAGCGTAGACGGCAAAGCAAGTCTGAAGT
GAAATGCCGGGGCTTAACCCCGGAACTGCTTTGGAAACTGTTTAGCTAGAGTGCAGGAGAGGTAAGCGGAATTCCTAGTG
TAGCGGTGAAATGCGTAGATATTAGGAGGAACACCAGTGGCGAAGGCGGCTTACTGGACTGTAACTGACGTTGAGGCTCG
AAAGCGTGGGGAGCAAACAGGATTAGATACCCGAGTAGTCC
>t0007862_III-15;size=9;
CCTACGGGAGGCAGCAGTGAGGAATATTGGTCAATGGACGGAAGTCTGAACCAGCCATCTCGCGTGCAGGATTACAGCCC
TATGGGTTTTAAACTGCTTTTATAAGGGGATAAAGTTAGATATGTATATCTATTTGCAGGTACCTTATGAATAAGGATCG
GCTAACTCCGTGCCAGCAGCCGCGGTAATACGGAGGATCCGAGCGTTATCCGGATTTATTGGGTTTAAAGGGTGCGCAGG
CGGCTTATTAAGTCAGCGGTGAAATGTAAGGGCTCAACCCTGGCACTGCCGTTGAAACTGGTAAGCTTGAGTACGGTTGA
AGTTATCGGAATGTGACGTGTAGCGGTGAAATGCATAGATATGTCACAGAACACCAATTGCGAAGGCAGATGACTAAACC
GCAACTGACGCTCATGCACGAAAGCGTGGGGATCGAACAGGATTAGATACCCCAGTAGTCC
>t0001715_III-15;size=9;
CCTACGGGTGGCTGCAGTGGGGAATATTGGACAATGGGGGAAACCCTGATCCAGCGACGCCGCGTGAGTGAAGAAGTATT
TCGGTATGTAAAGCTCTATCAGCAGGGAAGATAATGACGGTACCTGACTAAGAAGCCCCGGCTAACTACGTGCCAGCAGC
CGCGGTAATACGTAGGGGGCAAGCGTTATCCGGATTTACTGGGTGTAAAGGGAGCGTAGACGGCATGGCAAGTCTGATGT
GAAAACCCGGGGCTCAACCCCGGGACTGCATTGGAAACTGTCAGGCTAGAGTGCAGGAGAGGTAAGTGGAATTCCTAGTG
TAGCGGTGAAATGCGTAGATATTAGGAGGAACACCAGTGGCGAAGGCGGCTTACTGGACTGTAACTGACGTTGAGGCTCG
AAAGCGTGGGGAGCAAACAGGATTAGATACCCGTGTAGTCC
>t0003955_III-15;size=9;
CCTACGGGAGGCTGCAGTAGGGAATATTGGACAATGGGGGCAACCCTGATCCAGCGACGCCGCGTGAGTGAAGAAATATT
TCGGTATGTAAAGCTCTATCAGCAGGGAAGAAAATGACGGTACCTGACTAAGAAGCACCGGCTAAATACGTGCCAGCAGC
CGCGGTAATACGTATGGTGCAAGCGTTATTCGGATTTACTGGGTGTAAAGGGAGCGTAGACGGCATGGCAAGTCTGAAGT
GAAATGCGGGGGCTCAACCCCTGAACTGCTTTGGAAACTGTCAAGCTAGAGTGTCGGAGAGGTAAGTGGAATTCCTAGTG
TAGCGGTGAAATGCGTAGATATTAGGAGGAACACCAGTGGCGAAGGCGGCTTACTGGACGATAACTGACGTTGAGGCTCG
AAAGCGTGGGGAGCAAACAGGATTAGATACCCCGGTAGTCC
>t0010543_III-15;size=9;
CCTACGGGGGGCAGCAGTGGGGAATATTGGACAATGGGGGAAACCCTGATCCAGCGACGCCGCGTGAGTGAAGAAGTATT
TCGGTATGTAAAGCTCTATCAGCAAGGAAGAAAATGACGGTACTTGACTAAGAAGCCCCGGCTAACTACGTGCCAGCAGC
CGCGGTAATACGTAGGGGGCAAGCGTTATCCGGATTTACTGGGTGTAAAGGGAGCGTAGACGGTATGGCAAGTCTGAAGT
GAAATGCATGGGCTCAACCCATGAACTGCTTTGGAAACTGTCAAACTAGAGTGCAGGAGAGGTAAGTGGAATTCCTAGTG
TAGCGGTGAAATGCGTAGATATTAGGAGGAACACCAGTGGCGAAGGCGGCTTACTGGACTGTAACTGACGTTGAGGCTCG
AAAGCGTGGGGAGCAAACAGGATTAGATACCCTTGTAGTCC
>t0025981_III-15;size=9;
CCTACGGGAGGCTGCAGTGGGGAATATTGCACAATGGGGGAAACCCTGATGCAGCGACGCCGCGTGAGTGAAGAAGTATT
TCGGTATGTAAAGCTCTATCAGCAGGGACGAAAATGACGGTACCTGACTAAGAAGCCCCGGCTAACTACGTGCCAGCAGC
CGCGGTAATACGTAGGGGGCAAGCGTTATCCGGATTTACTGGGTGTAAAGGGAGCGTAGACGGCGATGCAAGTCTGATGT
GAAAACCCAGGGCTTAACCTTGGGCCTGCATTGGAAACTGCTTTGCTAGAGTGCAGGAGAGGTAAGTGGAATTCCTAGTG
TAGCGGTGAAATGCGTAGATATTAGGAGGAACACCAGTGGCGAAGGCGGCTTACTGGACTGTAACTGACGTTGAGGCTCG
AAAGCGTGGGGAGCAAACAGGATTAGATACCCTTGTAGTCC
>t0000080_III-15;size=9;
CCTACGGGGGGCTGCAGTGAGGAATATTGGTCAATGGACGGAAGTCTGAACCAGCCATCTCGCGTGCAGGATTACAGCCC
TATGGGTTTTAAACTGCTTTTATAAGGGGATAAAGTTAGATATGTATATCTATTTGCAGGTACCTTATGAATAAGGATCG
GCTAACTCCGTGCCAGCAGCCGCGGTAATACGGAGGATCCGAGCGTTATCCGGATTTATTGGGTTTAAAGGGTGCGCAGG
CGGCTTATTAAGTCAGCGGTGAAATGTAAGGGCTCAACCCTGGCACTGCCGTTGAAACTGGTAAGCTTGAGTACGGTTGA
AGTTATCGGAATGTGACGTGTAGCGGTGAAATGCATAGATATGTCACAGAACACCAATTGCGAAGGCAGATGACTAAACC
GCAACTGACGCTCATGCACGAAAGCGTGGGGATCGAACAGGATTAGATACCCGAGTAGTCC
>t0009160_III-15;size=9;
CCTACGGGCGGCAGCAGTGAGGAATATTGGTCAATGGGCGGAAGCCTGAACCAGCCATGTCGCGTGCAGGACTACGGCCC
TACGGGTCTTAAACTGCTTTTGATTGGGGATAAAGTGGGGGACGCGTCCCCTATTGCAGGTACCAATCGAATAAGGATCG
GCTAACTCCGTGCCAGCAGCCGCGGTAATACGGAGGATCCGAGCGTTATCCGGATTTATTGGGTTTAAAGGGTGCGTAGG
CGGGCTGTTAAGTCAGCGGTGAAACCCCCGGGCTCAACCCGGGGACTGCCATTGAAACTGGCGGCCTAGAGTACGTTGGG
AGTGCGCGGAATGTGTGGTGTAGCGGTGAAATGCATAGATATCACACAGAACACCGATCGCGAAGGCAGCGCACTACGCC
GCAACTGACGCTGAGGCACGAAGGCGCGGGGATCGAACAGGATTAGATACCCGAGTAGTCC
>t0002019_III-15;size=8;
CCTACGGGAGGCTGCAGTGGGGAATATTGGACAATGGGGGAAACCCTGATCCAGCGACGCCGCGTGAGTGAAGAAGTATT
TCGGTATGTAAAGCTCTATCAGCAAGGAAGAAAATGACGGTACTTGACTAAGAAGCCCCGGCTAACTACGTGCCAGCAGC
CGCGGTAATACGTAGGGGGCAAGCGTTATCCGGATTTACTGGGTGTAAAGGGAGCGTAGACGGCATAGCAAGTCTGAAGT
GAAATGCATGGGCTCAACCCATGAACTGCTTTGGAAACTGTTAAGCTAGAGTGCAGGAGAGGTAAGTGGAATTCCTAGTG
TAGCGGTGAAATGCGTAGATATTAGGAGGAACACCAGTGGCGAAGGCGGCTTACTGGACTGTAACTGACGTTGAGGCTCG
AAAGCGTGGGGAGCAAACAGGATTAGATACCCGTGTAGTCC
>t0004323_III-15;size=8;
CCTACGGGAGGCTGCAGTGAGGAATATTGGTCAATGGACGAGAGTCTGAACCAGCCAAGTAGCGTGCAGGATGACGGCCC
TATGGGTTGTAAACTGCTTTTAACCGGGAATAACGTCAGGCTCGTGAGCTTGAGTGCATGTACCGGTTGAATAAGGATCG
GCTAACTCCGTGCCAGCAGCCGCGGTAATACGGAGGATCCGAGCGTTATCCGGATTTATTGGGTTTAAAGGGAGCGTAGG
CGGAGTATCAAGTCAGCTGTGAAATGTAGTCGCTCAACGTCTGCACTGCAGTTGAAACTGGTACCCTTGAGTGCGTAAGA
GGTAGGCGGAATTCGTCGTGTAGCGGTGAAATGCTTAGATATGACGAAGAACTCCGATTGCGAAGGCAGCTTACTGGGCC
GCAACTGACGCTGAAGCTCGAAGGTGCGGGTATCGAACAGGATTAGATACCCTGGTAGTCC
>t0001973_III-15;size=8;
CCTACGGGTGGCTGCAGTGGGGAATATTGCACAATGGGCGCAAGCCTGATGCAGCGATGCCGCGTGAGGGAAGAAGGTTT
TCGGATTGTAAACCTCTGTCAAAAGGGACGATAATGACGGTACCTTAGAAGGAAGCTCCGGCTAACTACGTGCCAGCAGC
CGCGGTAATACGTAGGGAGCGAGCGTTATCCGGAATTACTGGGTGTAAAGGGAGTGTAGGCGGGACTGCAAGTCAGATGT
GAAAACTACCGGCTCAACTGGTAGACTGCATTTGAAACTGTGGTTCTTGAGTGAAGTAGAGGTAAGCGGAATTCCTAGTG
TAGCGGTGAAATGCGTAGATATTAGGAGGAACATCAGTGGCGAAGGCGGCTTACTGGGCTTTAACTGACGCTGAGGCTCG
AAAGCGTGGGGAGCAAACAGGATTAGATACCCCAGTAGTCC
>t0025752_III-15;size=8;
CCTACGGGTGGCTGCAGTGAGGAATATTGGTCAATGGGGGGAACCCTGAACCAGCCATGCCGCGTGAAGGAAGACGGCCC
TATGGGTTGTAAACTTCTTTTGCACGGGAATAACCCGTCCCACGCGTGGGACGTTGAAGGTACCGTGCGAATAAGCATCG
GCTAACTCCGTGCCAGCAGCCGCGGTAATACGGAGGATGCAGGCGTTATCCGGATTTATTAGGTTTAAAGGGTGCGTAGG
CGGCCGGATAAGTCAGCGTTGAAAGTCTGCGGCTCAACCGTAGAATTGGCATTGATACTGTTCGGCTAGGATATGGCGGA
AGTAGGCGGAATGTGCAGTGTAGCGGTGAAATGCTTAGATATTGTACAGAACACCAATTGCGAAGGCAGCCTACTATACC
ATTATTGACGCTGAGGCACGAAAGCGTGGGGATCGAACAGGATTAGATACCCCAGTAGTCC
>t0004719_III-15;size=8;
CCTACGGGGGGCTGCAGTGGGGAATATTGGACAATGGGGGAAACCCTGATCCAGCGACGCCGCGTGAGTGAAGAAGTATT
TCGGTATGTAAAGCTCTATCAGCAGGGAAGATAATGACGGTACCTGACTAAGAAGCCCCGGCTAACTACGTGCCAGCAGC
CGCGGTAATACGTAGGGGGCAAGCGTTATCCGGATTTACTGGGTGTAAAGGGAGCGTAGACGGCATGGCAAGTCTGATGT
GAAAACCCGGGGCTCAACCCCGGGACTGCATTGGAAACTGTCAGGCTAGAGTGCAGGAGAGGTAAGTGGAATTCCTAGTG
TAGCGGTGAAATGCGTAGATATTAGGAGGAACACCAGTGGCGAAGGCGGCTTACTGGACTGTAACTGACGTTGAGGCTCG
AAAGCGTGGGGAGCAAACAGGATTAGATACCCTAGTAGTCC
>t0016469_III-15;size=8;
CCTACGGGAGGCTGCAGCTAAGAATATTCCGCAATGGGGGAAACCCTGACGGAGCGACGCCGCGTGGACGATGAAGGCCG
GAAGGTTGTAAAGTCCTTTTATGGCAGAGGAATAAGCGGGGGAGTGGAAAGCCTCCGTGATGACTGTAGGCCATGAATAA
GCACCGGCTAATTACGTGCCAGCAGCCGCGGTAACACGTAAGGTGCGAGCGTTGTTCGGAATCATTGGGCGTAAAGGGCA
TGTAGGCGGTCTGTCAAGCCAGGCGTGAAAGCCAGGGGCTCAACCCCTGAACTGCGCTTGGAACTGGCGGACTGGAGTCG
CTGAGGGGGAACCGGAATTCCTGGTGTAGGGGTGAAATCTGTAGATATCAGGAAGAACACCGATGGCGAAGGCAGGTTTC
CAGCAGACGACTGACGCTGAGGTGCGAAGGTGCGGGGAGCAAACAGGATTAGATACCCCAGTAGTCC
>t0024138_III-15;size=8;
CCTACGGGCGGCTGCAGTGGGGAATATTGGACAATGGGGGAAACCCTGATCCAGCGACGCCGCGTGAGTGAAGAAGTATT
TCGGTATGTAAAGCTCTATCAGCAAGGAAGAAAATGACGGTACTTGACTAAGAAGCTCCGGCTAAATACGTGCCAGCAGC
CGCGGTAATACGTATGGAGCAAGCGTTATCCGGATTTACTGGGTGTAAAGGGAGCGTAGACGGCAAAGCAAGTCTGAAGT
GAAATGCCGGGGCTTAACCCCGGAACTGCTTTGGAAACTGTTTAGCTAGAGTGCAGGAGAGGTAAGCGGAATTCCTAGTG
TAGCGGTGAAATGCGTAGATATTAGGAGGAACACCAGTGGCGAAGGCGGCTTACTGGACTGTAACTGACGTTGAGGCTCG
AAAGCGTGGGGAGCAAACAGGATTAGATACCCGGGTAGTCC
>t0008349_III-15;size=8;
CCTACGGGAGGCAGCAGTAGGGAATATTGCACAATGGGGGAAACCCTGATGCAGCAACGCCACGTGTGGGAAGAAGCATT
TCGGTGTGTAAACCACTGTCGTGAGGGAATAATGCTTAATTTCGGTTAAGTTGAATGTACCTCGAAAGGAAGCACCGGCA
AACTTCGTGCCAGCAGCCGCGGTAATACGAGGGGTGCAAGCGTTGTTCGGAATCACTGGGCGTAAAGGGAGCGCAGGCGG
AGATGCAAGCAGTCTGTACAATACCGGGGCCCAACCCCGGACCTGCAGACTGGACTGTTTCTCTTGGATAGTTCAGGGGC
AAGCGGAATTCCTGGTGTAGCGGTGGAATGCGTAGAGATCAGGAAGAACACCGATGGCGAAGGCAGCTTGCTGGGGACTT
ATCGACGCTCATGCTCGAAAGTGCGGGTAGCAAACAGGATTAGATACCCCAGTAGTCC
>t0000301_III-15;size=8;
CCTACGGGAGGCTGCAGTAGGGAATCTTCGGCAATGGGGGCAACCCTGACCGAGCAACGCCGCGTGAGTGAAGAAGGTTT
TCGGATCGTAAAGCTCTGTTGTAAGAGAAGAACGTGTGTGAGAGTGGAAAGTTCACACAGTGACGGTAACTTACCAGAAA
GGGACGGCTAACTACGTGCCAGCAGCCGCGGTAATACGTAGGTCCCGAGCGTTGTCCGGATTTATTGGGCGTAAAGCGAG
CGCAGGCGGTTTAATAAGTCTGAAGTTAAAGGCAGTGGCTTAACCATTGTTCGCTTTGGAAACTGTTAGACTTGAGTGCA
GAAGGGGAGAGTGGAATTCCATGTGTAGCGGTGAAATGCGTAGATATATGGAGGAACACCGGTGGCGAAAGCGGCTCTCT
GGTCTGTAACTGACGCTGAGGCTCGAAAGCGTGGGGAGCAAACAGGATTAGATACCCGTGTAGTCC
>t0015207_III-15;size=8;
CCTACGGGGGGCTGCAGTGAGGAATATTGGTCAATGGACGAGAGTCTGAACCAGCCAAGTAGCGTGCAGGATGACGGCCC
TATGGGTTGTAAACTGCTTTTAACCGGGAATAACGTCATGCTCGTGAGCGTGAGTGCATGTACCGGTTGAATAAGGATCG
GCTAACTCCGTGCCAGCAGCCGCGGTAATACGGAGGATCCGAGCGTTATCCGGATTTATTGGGTTTAAAGGGAGCGTAGG
CGGAAGGTCAAGTCAGCTGTGAAATGTAGTCGCTCAACGTCTGCACTGCAGTTGAAACTGGCCTCCTTGAGTGCGTAAGA
GGCAGGCGGAATTCGTCGTGTAGCGGTGAAATGCTTAGATATGACGAAGAACTCCGATTGCGAAGGCAGCTTGCTGGGCC
GCAACTGACGCTGAAGCTCGAAGGTGCGGGTATCGAACAGGATTAGATACCCTTGTAGTCC
>t0027762_III-15;size=8;
CCTACGGGTGGCTGCAGTGAGGAATATTGGTCAATGGGCGGAAGCCTGAACCAGCCAAGTCGCGTGAAGGAAGAAGGTAT
TATGTATTGTAAACTTCTTTAGCTGTGGAGCAATAAGGGCTATGCATAGCCTGATGAGAGTACACAGAGAATAAGGATCG
GCTAACTCCGTGCCAGCAGCCGCGGTAATACGGAGGATCCGAGCGTTATCCGGATTTATTGGGTTTAAAGGGTGCGCAGG
CGGCGTTTTAAGTCAGTGGTAAAATCGTGGGGCTCAACCCCATCCTGCCATTGATACTGGAGCGCTTGATTGCGGTCGAG
GTTTGCGGAATTCGTCGTGTAGCGGTGAAATGCATAGATATGACGAAGAACACCGATTGCGTAGGCAGCAGACCAGGCCG
TAAATGACGCTCATGCACGAAAGTGCGGGGATCGAACAGGATTAGATACCCGAGTAGTCC
>t0011185_III-15;size=8;
CCTACGGGAGGCAGCAGTGAGGAATATTGGTCAATGGACGAGAGTCTGAACCAGCCAAGTAGCGTGCAGGATGACGGCCC
TATGGGTTGTAAACTGCTTTTAACCGGGAATAACGTCATGCTCGTGAGCGTGAGTGCATGTACCGGTTGAATAAGGATCG
GCTAACTCCGTGCCAGCAGCCGCGGTAATACGGAGGATCCGAGCGTTATCCGGATTTATTGGGTTTAAAGGGAGCGTAGG
CGGAAGGTCAAGTCAGCTGTGAAATGTAGTCGCTCAACGTCTGCACTGCAGTTGAAACTGGCCTCCTTGAGTGCGTAAGA
GGCAGGCGGAATTCGTCGTGTAGCGGTGAAATGCTTAGATATGACGAAGAACTCCGATTGCGAAGGCAGCTTGCTGGGCC
GCAACTGACGCTGAAGCTCGAAGGTGCGGGTATCGAACAGGATTAGATACCCCAGTAGTCC
>t0016660_III-15;size=8;
CCTACGGGCGGCTGCAGTAGGGAATCTTCGGCAATGGGGGCAACCCTGACCGAGCAACGCCGCGTGAGTGAAGAAGGTTT
TCGGATCGTAAAGCTCTGTTGTAAGAGAAGAACGTGTGTGAGAGTGGAAAGTTCACACAGTGACGGTAACTTACCAGAAA
GGGACGGCTAACTACGTGCCAGCAGCCGCGGTAATACGTAGGTCCCGAGCGTTGTCCGGATTTATTGGGCGTAAAGCGAG
CGCAGGCGGTTTAATAAGTCTGAAGTTAAAGGCAGTGGCTTAACCATTGTTCGCTTTGGAAACTGTTAGACTTGAGTGCA
GAAGGGGAGAGTGGAATTCCATGTGTAGCGGTGAAATGCGTAGATATATGGAGGAACACCGGTGGCGAAAGCGGCTCTCT
GGTCTGTAACTGACGCTGAGGCTCGAAAGCGTGGGGAGCAAACAGGATTAGATACCCTTGTAGTCC
>t0017797_III-15;size=8;
CCTACGGGAGGCTGCAGTGGGGGATATTGCACAATGGGGGAAACCCTGATGCAGCGACGCCGCGTGAGTGATGAAGTATT
TCGGTATGTAAAGCTCTATCAGCAGGGAAGATAATGACGGTACCTGACTAAGAAGCACCGGCTAAATACGTGCCAGCAGC
CGCGGTAATACGTATGGTGCAAGCGTTATCCGGATTTACTGGGTGTAAAGGGAGCGTAGACGGCGAGGTAAGTCTGATGT
GAAAGCTATGGGCTCAACCCATAAACTGCATTGGAAACTATCTTGCTAGAGTGTCGGAGAGGTAAGTGGAATTCCTAGTG
TAGCGGTGAAATGCGTAGATATTAGGAGGAACACCAGTGGCGAAGGCGGCTTACTGGACGATAACTGACGTTGAGGCTCG
AAAGCGTGGGGAGCAAACAGGATTAGATACCCTAGTAGTCC
>t0000653_III-15;size=8;
CCTACGGGAGGCTGCAGTGGGGAATATTGCACAATGGGGGAAACCCTGATGCAGCGATGCCGCGTGAAGGAAGAAGGGTT
TCGGCTCGTAAACTTTTATCGATAGTGAAGAAACAAATGACGGTAACTAAGTAAGAAGCTCCGGCTAACTATGTGCCAGC
AGCCGCGGTAATACATAGGGAGCAAGCGTTATCCGGATTTACTGGGTGTAAAGGGTGCGTAGGCGGCATAACAAGTCAGT
CGTTAAAGACCAGAGCTCAACTCTGGAAGAGCGATTGAAACTGTTAAGCTAGAGTACAGGAGAGGTAAGTGGAATTACTA
GTGTAGAGGTAGAATTCGTAGATATTAGTAAGAACACCAATGGCGAAGGCAGCTTACTGGCCTGAAACAGACGCTGAGGC
ACGAAAGTGTGGGGAGCAAACAGGATTAGATACCCTTGTAGTCC
>t0010360_III-15;size=8;
CCTACGGGGGGCAGCAGTGGGGAATATTGGTCAATGGGGGCAACCCTGAACCAGCGACGCCGCGTGAGTGAAGAAGTATT
TCGGTATGTAAAGCTCTATCAGCAGGGAAGATAATGACAGTACCTGACTAAGAAGCACCGGCTAAATACGTGCCAGCAGC
CGCGGTAATACGTATGGTGCAAGCGTTATCCGGATTTACTGGGTGTAAAGGGAGCGTAGGCGGTTTGGCAAGTCTGATGT
GAAACCCCGGGGCTTAACCCCGGGCATGCATTGGAAACTGTCGGACTAGAGTGTCGGAGAGGAAAGCGGAATTCCTAGTG
TAGCGGTGAAATGCGTAGATATTAGGAGGAACACCAGTGGCGAAGGCGGCTTTCTGGACGATAACTGACGCTGAGGCTCG
AAAGCGTGGGGAGCAAACAGGATTAGATACCCTAGTAGTCC
>t0019303_III-15;size=8;
CCTACGGGCGGCTGCAGTGGGGAATCTTCCGCAATGGGCGAAAGCCTGACGGAGCAATGCCGCGTGAGTGAAGAAGGAAT
TCGTTCCGTAAAGCTCTTTTGTTTATGACGAACGTGCCTTGTGTGAACAATGCGAGGCAATGACGGTAGTAGACGAATAA
GCCACGGCTAACTACGTGCCAGCAGCCGCGGTAATACGTAGGTGGCGAGCGTTGTCCGGAATTATTGGGCGTAAAGAGCA
TGTAGGCGGTTTCCTAAGTCCGGAGTGAAAATGCGGGGCTCAACCCCGTATGGCTCTGGATACTGGGAGGCTTGAGTGCA
GGAGAGGAAAGGGGAATTCCCAGTGTAGCGGTGAAATGCGTAGATATTGGGAGGAACACCAGTGGCGAAGGCGCCTTTCT
GGACTGTGTCTGACGCTGAGATGCGAAAGCCAGGGTAGCGAACGGGATTAGATACCCTGGTAGTCC
>t0009035_III-15;size=8;
CCTACGGGAGGCTGCAGTGGGGAATATTGCACAATGGGGGAAACCCTGATGCAGCGACGCCGCGTGAGTGAAGAAGTATT
TCGGTATGTAAAGCTCTATCAGCAGGGACGAAAATGACGGTACCTGACTAAGAAGCCCCGGCTAACTACGTGCCAGCAGC
CGCGGTAATACGTAGGGGGCAAGCGTTATCCGGATTTACTGGGTGTAAAGGGAGCGTAGACGGCGATGCAAGTCTGATGT
GAAAACCCAGGGCTTAACCTTGGGCCTGCATTGGAAACTGCTTTGCTAGAGTGCAGGAGAGGTAAGTGGAATTCCTAGTG
TAGCGGTGAAATGCGTAGATATTAGGAGGAACACCAGTGGCGAAGGCGGCTTACTGGACTGTAACTGACGTTGAGGCTCG
AAAGCGTGGGGAGCAAACAGGATTAGATACCCGTGTAGTCC
>t0027912_III-15;size=8;
CCTACGGGCGGCTGCAGTGGGGAATATTGGACAATGGAGGAAACTCTGATCCAGCGACGCCGCGTGAGTGAAGAAGTATT
TCGGTATGTAAAGCTCTATCAGCAGGGAAGATAATGACGGTACCTGACTAAGAAGCCCCGGCTAACTACGTGCCAGCAGC
CGCGGTAATACGTAGGGGGCAAGCGTTATCCGGATTTACTGGGTGTAAAGGGAGCGTAGACGGCATGGCAAGTCTGATGT
GAAAACCCGGGGCTCAACCCCGGGACTGCATTGGAAACTGTCAGGCTAGAGTGCAGGAGAGGTAAGTGGAATTCCTAGTG
TAGCGGTGAAATGCGTAGATATTAGGAGGAACACCAGTGGCGAAGGCGGCTTACTGGACTGTAACTGACGTTGAGGCTCG
AAAGCGTGGGGAGCAAACAGGATTAGATACCCCGGTAGTCC
>t0018563_III-15;size=8;
CCTACGGGGGGCTGCAGTGGGGAATCTTCCGCAATGGGCGAAAGCCTGACGGAGCAATGCCGCGTGAGTGAAGAAGGAAT
TCGTTCCGTAAAGCTCTTTTGTTTATGACGAACGTGCCTTGTGTGAACAATGCGAGGCAATGACGGTAGTAGACGAATAA
GCCACGGCTAACTACGTGCCAGCAGCCGCGGTAATACGTAGGTGGCGAGCGTTGTCCGGAATTATTGGGCGTAAAGAGCA
TGTAGGCGGTTTCCTAAGTCCGGAGTGAAAATGCGGGGCTCAACCCCGTATGGCTCTGGATACTGGGAGGCTTGAGTGCA
GGAGAGGAAAGGGGAATTCCCAGTGTAGCGGTGAAATGCGTAGATATTGGGAGGAACACCAGTGGCGAAGGCGCCTTTCT
GGACTGTGTCTGACGCTGAGATGCGAAAGCCAGGGTAGCGAACGGGATTAGATACCCTAGTAGTCC
>t0001922_III-15;size=8;
CCTACGGGTGGCTGCAGTGAGGAATATTGGTCAATGGACGAGAGTCTGAACCAGCCAAGTAGCGTGCAGGATGACGGCCC
TATGGGTTGTAAACTGCTTTTAACCGGGAATAACGTCAGGCTCGTGAGCTTGAGTGCATGTACCGGTTGAATAAGGATCG
GCTAACTCCGTGCCAGCAGCCGCGGTAATACGGAGGATCCGAGCGTTATCCGGATTTATTGGGTTTAAAGGGAGCGTAGG
CGGAGTATCAAGTCAGCTGTGAAATGTAGTCGCTCAACGTCTGCACTGCAGTTGAAACTGGTACCCTTGAGTGCGTAAGA
GGTAGGCGGAATTCGTCGTGTAGCGGTGAAATGCTTAGATATGACGAAGAACTCCGATTGCGAAGGCAGCTTACTGGGCC
GCAACTGACGCTGAAGCTCGAAGGTGCGGGTATCGAACAGGATTAGATACCCGTGTAGTCC
>t0004285_III-15;size=8;
CCTACGGGAGGCAGCAGCTAAGAATATTCCGCAATGGACGAAAGTCTGACGGAGCGACGCCGCGTGGATGATGAAGGTCG
GAAGATTGTAAAATCCTTTTATGACTGAGGAATAAGTCTGTTGAGAGAAACGGCAGATGGTGACTGTAGGTCATGAATAA
GCAACGGCTAATTACGTGCCAGCAGCCGCGGTAACACGTAAGTTGCGAGCGTTGTTCGGAATTATTGGGCGTAAAGGGCA
TGTAGGCGGTTTTGCAAGCTTGGTGTGAAATCCCGGAGCTCAACTCCGGAATTGCGTTGAGAACTGCATAACTAGAGTCA
CTGAGGGGCAATCAGAATTCCAGGTGTAGGGGTGAAATCTGTAGATATCTGGAAGAATACCAATGGCGAAGGCAGGTTAC
CAGCAGATGACTGACGCTGAGGTGCGAAGGTGCGGGGAGCAAACAGGATTAGATACCCCAGTAGTCC
>t0011157_III-15;size=8;
CCTACGGGAGGCTGCAGTGAGGAATATTGGACAATGGTCGGAAGACTGATCCAGCCATGCCGCGTGAAGGAAGAAGGTCC
TATGGATTGTAAACTTCTTTTGTACGGGAGCAATAAGGTGTATGCATACACCGATGAGAGTACCGTACGAATAAGCATCG
GCTAACTCCGTGCCAGCAGCCGCGGTAATACGGAGGATGCGAGCGTTATCCGGATTTATTGGGTTTAAAGGGTGCGTAGG
CGGAGTGCCAAGTCAGCGGTGAAACGCACGTGCTTAACACGTGACCTGCCGTTGAAACTGGTAGTCTGGAATACGGATGC
TGTGGGAGGAATGTGTGGTGTAGCGGTGAAATGCATAGATATCACACAGAACACCGATTGCGAAGGCATCTCACAAATCC
GTCATTGACGCTGAGGCACGAAAGTGTGGGGATCAAACAGGATTAGATACCCTAGTAGTCC
>t0008886_III-15;size=8;
CCTACGGGTGGCTGCAGTAGGGAATCTTCGGCAATGGGGGCAACCCTGACCGAGCAACGCCGCGTGAGTGAAGAAGGTTT
TCGGATCGTAAAGCTCTGTTGTAAGAGAAGAACGTGTGTGAGAGTGGAAAGTTCACACAGTGACGGTAACTTACCAGAAA
GGGACGGCTAACTACGTGCCAGCAGCCGCGGTAATACGTAGGTCCCGAGCGTTGTCCGGATTTATTGGGCGTAAAGCGAG
CGCAGGCGGTTTAATAAGTCTGAAGTTAAAGGCAGTGGCTTAACCATTGTTCGCTTTGGAAACTGTTAGACTTGAGTGCA
GAAGGGGAGAGTGGAATTCCATGTGTAGCGGTGAAATGCGTAGATATATGGAGGAACACCGGTGGCGAAAGCGGCTCTCT
GGTCTGTAACTGACGCTGAGGCTCGAAAGCGTGGGGAGCAAACAGGATTAGATACCCCGGTAGTCC
>t0003522_III-15;size=8;
CCTACGGGAGGCTGCAGTGAGGAATATTGGTCAATGGGCGAGAGCCTGAACCAGCCAAGTAGCGTGAAGGAAGACTGCCC
TATGGGTTGTAAACTTCTTTTGTGCGGGGGTAAAGTGGTCCACGCGTGGTCCATTGCAAGTACCGTACGAATAAGCATCG
GCTAACTCCGTGCCAGCAGCCGCGGTAATACGGAGGATGCGAGCGTTATCCGGATTTATTGGGTTTAAAGGGAGCGTAGG
CGGGCGATTAAGTCAGCGGTTAAATAGTGTGGCTCAACCATGCCTTGCCGTTGATACTGGTTGTCTTGAGAGTACTAGAG
GTGGATGGAATTTAGGGTGTAGCGGTGAAATGCTTAGATATCCTAAAGAACTCCGATTGCGAAGGCAGTCCACTGGGGTA
CGTCTGACGCTGAAGCTCGAAAGTGCGGGTATCAAACAGGATTAGATACCCCAGTAGTCC
>t0000540_III-15;size=8;
CCTACGGGTGGCTGCAGTGGGGAATATTGGACAATGGGGGAAACCCTGATCCAGCGACGCCGCGTGAGTGAAGAAGTATT
TCGGTATGTAAAGCTCTATCAGCAAGGAAGAAAATGACGGTACTTGACTAAGAAGCTCCGGCTAAATACGTGCCAGCAGC
CGCGGTAATACGTATGGAGCAAGCGTTATCCGGATTTACTGGGTGTAAAGGGAGCGTAGACGGCAAAGCAAGTCTGAAGT
GAAATGCCGGGGCTTAACCCCGGAACTGCTTTGGAAACTGTTTAGCTAGAGTGCAGGAGAGGTAAGCGGAATTCCTAGTG
TAGCGGTGAAATGCGTAGATATTAGGAGGAACACCAGTGGCGAAGGCGGCTTACTGGACTGTAACTGACGTTGAGGCTCG
AAAGCGTGGGGAGCAAACAGGATTAGATACCCGTGTAGTCC
>t0031299_III-15;size=8;
CCTACGGGAGGCAGCAGTAGGGAATCTTCGGCAATGGGGGCAACCCTGACCGAGCAACGCCGCGTGAGTGAAGAAGGTTT
TCGGATCGTAAAGCTCTGTTGTAAGAGAAGAACGTGTGTGAGAGTGGAAAGTTCACACAGTGACGGTAACTTACCAGAAA
GGGACGGCTAACTACGTGCCAGCAGCCGCGGTAATACGTAGGTCCCGAGCGTTGTCCGGATTTATTGGGCGTAAAGCGAG
CGCAGGCGGTTTAATAAGTCTGAAGTTAAAGGCAGTGGCTTAACCATTGTTCGCTTTGGAAACTGTTAGACTTGAGTGCA
GAAGGGGAGAGTGGAATTCCATGTGTAGCGGTGAAATGCGTAGATATATGGAGGAACACCGGTGGCGAAAGCGGCTCTCT
GGTCTGTAACTGACGCTGAGGCTCGAAAGCGTGGGGAGCAAACAGGATTAGATACCCGGGTAGTCC
>t0019178_III-15;size=8;
CCTACGGGTGGCTGCAGTAGGGAATATTGCACAATGGGGGAAACCCTGATGCAGCAACGCCACGTGTGGGAAGAAGCATT
TCGGTGTGTAAACCACTGTCGTGAGGGAATAATGTTGCGTTTCGGCGCAATTGAATGTACCTCGAAAGGAAGCACCGGCA
AACTTCGTGCCAGCAGCCGCGGTAATACGAGGGGTGCAAGCGTTGTTCGGAATCACTGGGCGTAAAGGGAGCGTAGGCGG
AGGAGCAAGCAGTCTGTACAATCCCGGGGCCTAACCCCGGCTCTGCAGACTGGACTGTTTCTCTTGGATAGTTCAGGGGC
AGGCGGAATTCCTGGTGTAGCGGTGGAATGCGTAGAGATCAGGAAGAACACCGATGGCGAAGGCAGCCTGCTGGGGACTT
ATCGACGCTGAGGCTCGAAAGTGCGGGTAGCAAACAGGATTAGATACCCGTGTAGTCC
>t0003466_III-15;size=8;
CCTACGGGCGGCAGCAGTGGGGGATATTGCACAATGGGGGAAACCCTGATGCAGCGACGCCGCGTGAGTGATGAAGTATT
TCGGTATGTAAAGCTCTATCAGCAGGGAAGATAATGACGGTACCTGACTAAGAAGCACCGGCTAAATACGTGCCAGCAGC
CGCGGTAATACGTATGGTGCAAGCGTTATCCGGATTTACTGGGTGTAAAGGGAGCGTAGACGGCGAGGTAAGTCTGATGT
GAAAGCTATGGGCTCAACCCATAAACTGCATTGGAAACTATCTTGCTAGAGTGTCGGAGAGGTAAGTGGAATTCCTAGTG
TAGCGGTGAAATGCGTAGATATTAGGAGGAACACCAGTGGCGAAGGCGGCTTACTGGACGATAACTGACGTTGAGGCTCG
AAAGCGTGGGGAGCAAACAGGATTAGATACCCCAGTAGTCC
>t0019250_III-15;size=8;
CCTACGGGCGGCAGCAGTGGGGAATATTGGACAATGGAGGAAACTCTGATCCAGCGACGCCGCGTGAGTGAAGAAGTATT
TCGGTATGTAAAGCTCTATCAGCAGGGAAGATAATGACGGTACCTGACTAAGAAGCCCCGGCTAACTACGTGCCAGCAGC
CGCGGTAATACGTAGGGGGCAAGCGTTATCCGGATTTACTGGGTGTAAAGGGAGCGTAGACGGCATGGCAAGTCTGATGT
GAAAACCCGGGGCTCAACCCCGGGACTGCATTGGAAACTGTCAGGCTAGAGTGCAGGAGAGGTAAGTGGAATTCCTAGTG
TAGCGGTGAAATGCGTAGATATTAGGAGGAACACCAGTGGCGAAGGCGGCTTACTGGACTGTAACTGACGTTGAGGCTCG
AAAGCGTGGGGAGCAAACAGGATTAGATACCCTAGTAGTCC
>t0000196_III-15;size=8;
CCTACGGGTGGCTGCAGTGGGGAATATTGGACAATGGGGGAAACCCTGATCCAGCGACGCCGCGTGAGTGAAGAAGTATT
TCGGTATGTAAAGCTCTATCAGCAAGGAAGAAAATGACGGTACTTGACTAAGAAGCTCCGGCTAAATACGTGCCAGCAGC
CGCGGTAATACGTATGGAGCAAGCGTTATCCGGATTTACTGGGTGTAAAGGGAGCGTAGACGGCAAAGCAAGTCTGAAGT
GAAATGCCGGGGCTTAACCCCGGAACTGCTTTGGAAACTGTTTAGCTAGAGTGCAGGAGAGGTAAGCGGAATTCCTAGTG
TAGCGGTGAAATGCGTAGATATTAGGAGGAACACCAGTGGCGAAGGCGGCTTACTGGACTGTAACTGACGTTGAGGCTCG
AAAGCGTGGGGAGCAAACAGGATTAGATACCCCTGTAGTCC
>t0011062_III-15;size=8;
CCTACGGGGGGCTGCAGTGGGGAATATTGCACAATGGGGGAAACCCTGATGCAGCGACGCCGCGTGAGTGAAGAAGTATT
TCGGTATGTAAAGCTCTATCAGCAGGGACGAAAATGACGGTACCTGACTAAGAAGCCCCGGCTAACTACGTGCCAGCAGC
CGCGGTAATACGTAGGGGGCAAGCGTTATCCGGATTTACTGGGTGTAAAGGGAGCGTAGACGGCGATGCAAGTCTGATGT
GAAAACCCAGGGCTTAACCTTGGGCCTGCATTGGAAACTGCTTTGCTAGAGTGCAGGAGAGGTAAGTGGAATTCCTAGTG
TAGCGGTGAAATGCGTAGATATTAGGAGGAACACCAGTGGCGAAGGCGGCTTACTGGACTGTAACTGACGTTGAGGCTCG
AAAGCGTGGGGAGCAAACAGGATTAGATACCCCAGTAGTCC
>t0014471_III-15;size=8;
CCTACGGGCGGCTGCAGTGAGGAATATTGGTCAATGGACGAAGGTCTGAACCAGCCAAGTAGCGTGAAGGATGACTGCCC
TATGGGTTGTAAACTTCTTTTGTGCGGGAATAACGTGCTCCACGTGTGGGGTATTGCATGTACCGTACGAATAAGGATCG
GCTAACTCCGTGCCAGCAGCCGCGGTAATACGGAGGATCCGAGCGTTATCCGGATTTATTGGGTTTAAAGGGAGCGTAGG
CGGTGGATCAAGTCAGCTGTGAAATGTAGATGCTCAACGTCTGCACTGCAGTTGAAACTGGTTCACTTGAGTGCGTAAGA
GGTAGGCGGAATTTATGGTGTAGCGGTGAAATGCTTAGATATCATAAAGAACTCCGATTGCGAAGGCAGCTTACTGGGCC
GCAACTGACGCTGAAGCTCGAAGGTGCGGGTATCGAACAGGATTAGATACCCCAGTAGTCC
>t0001050_III-15;size=8;
CCTACGGGTGGCTGCAGTAGGGAATATTGGACAATGGGGGCAACCCTGATCCAGCGACGCCGCGTGAGTGAAGAAATATT
TCGGTATGTAAAGCTCTATCAGCAGGGAAGAAAATGACGGTACCTGACTAAGAAGCACCGGCTAAATACGTGCCAGCAGC
CGCGGTAATACGTATGGTGCAAGCGTTATTCGGATTTACTGGGTGTAAAGGGAGCGTAGACGGCATGGCAAGTCTGAAGT
GAAATGCGGGGGCTCAACCCCTGAACTGCTTTGGAAACTGTCAAGCTAGAGTGTCGGAGAGGTAAGTGGAATTCCTAGTG
TAGCGGTGAAATGCGTAGATATTAGGAGGAACACCAGTGGCGAAGGCGGCTTACTGGACGATAACTGACGTTGAGGCTCG
AAAGCGTGGGGAGCAAACAGGATTAGATACCCCGGTAGTCC
>t0003553_III-15;size=8;
CCTACGGGAGGCAGCAGTGGGGAATATTGCACAATGGGGGAAACCCTGATGCAGCGACGCCGCGTGAGTGAAGAAGTATT
TCGGTATGTAAAGCTCTATCAGCAGGGACGAAAATGACGGTACCTGACTAAGAAGCCCCGGCTAACTACGTGCCAGCAGC
CGCGGTAATACGTAGGGGGCAAGCGTTATCCGGATTTACTGGGTGTAAAGGGAGCGTAGACGGCGATGCAAGTCTGATGT
GAAAACCCAGGGCTTAACCTTGGGCCTGCATTGGAAACTGCTTTGCTAGAGTGCAGGAGAGGTAAGTGGAATTCCTAGTG
TAGCGGTGAAATGCGTAGATATTAGGAGGAACACCAGTGGCGAAGGCGGCTTACTGGACTGTAACTGACGTTGAGGCTCG
AAAGCGTGGGGAGCAAACAGGATTAGATACCCTTGTAGTCC
>t0003554_III-15;size=8;
CCTACGGGAGGCTGCAGTAGGGAATATTGGACAATGGGGGCAACCCTGATCCAGCGACGCCGCGTGAGTGAAGAAATATT
TCGGTATGTAAAGCTCTATCAGCAGGGAAGAAAATGACGGTACCTGACTAAGAAGCACCGGCTAAATACGTGCCAGCAGC
CGCGGTAATACGTATGGTGCAAGCGTTATTCGGATTTACTGGGTGTAAAGGGAGCGTAGACGGCATGGCAAGTCTGAAGT
GAAATGCGGGGGCTCAACCCCTGAACTGCTTTGGAAACTGTCAAGCTAGAGTGTCGGAGAGGTAAGTGGAATTCCTAGTG
TAGCGGTGAAATGCGTAGATATTAGGAGGAACACCAGTGGCGAAGGCGGCTTACTGGACGATAACTGACGTTGAGGCTCG
AAAGCGTGGGGAGCAAACAGGATTAGATACCCTGGTAGTCC
>t0008274_III-15;size=8;
CCTACGGGTGGCTGCAGTGAGGAATATTGGTCAATGGGCGGAAGCCTGAACCAGCCATGTCGCGTGCAGGACTACGGCCC
TACGGGTCTTAAACTGCTTTTGATTGGGGATAAAGTGGGGGACGCGTCCCCTATTGCAGGTACCAATCGAATAAGGATCG
GCTAACTCCGTGCCAGCAGCCGCGGTAATACGGAGGATCCGAGCGTTATCCGGATTTATTGGGTTTAAAGGGTGCGTAGG
CGGGCTGTTAAGTCAGCGGTGAAACCCCCGGGCTCAACCCGGGGACTGCCATTGAAACTGGCGGCCTAGAGTACGTTGGG
AGTGCGCGGAATGTGTGGTGTAGCGGTGAAATGCATAGATATCACACAGAACACCGATCGCGAAGGCAGCGCACTACGCC
GCAACTGACGCTGAGGCACGAAGGCGCGGGGATCGAACAGGATTAGATACCCGTGTAGTCC
>t0026168_III-15;size=8;
CCTACGGGCGGCTGCAGTGAGGAATATTGGTCAATGGACGGAAGTCTGAACCAGCCATCTCGCGTGCAGGATTACAGCCC
TATGGGTTTTAAACTGCTTTTATAAGGGGATAAAGTTAGATATGTATATCTATTTGCAGGTACCTTATGAATAAGGATCG
GCTAACTCCGTGCCAGCAGCCGCGGTAATACGGAGGATCCGAGCGTTATCCGGATTTATTGGGTTTAAAGGGTGCGCAGG
CGGCTTATTAAGTCAGCGGTGAAATGTAAGGGCTCAACCCTGGCACTGCCGTTGAAACTGGTAAGCTTGAGTACGGTTGA
AGTTATCGGAATGTGACGTGTAGCGGTGAAATGCATAGATATGTCACAGAACACCAATTGCGAAGGCAGATGACTAAACC
GCAACTGACGCTCATGCACGAAAGCGTGGGGATCGAACAGGATTAGATACCCGGGTAGTCC
>t0006788_III-15;size=8;
CCTACGGGGGGCAGCAGTGGGGAATATTGGACAATGGGGGAAACCCTGATCCAGCGACGCCGCGTGAGTGAAGAAGTATT
TCGGTATGTAAAGCTCTATCAGCAAGGAAGAAAATGACGGTACTTGACTAAGAAGCTCCGGCTAAATACGTGCCAGCAGC
CGCGGTAATACGTATGGAGCAAGCGTTATCCGGATTTACTGGGTGTAAAGGGAGCGTAGACGGCAAAGCAAGTCCGAAGT
GAAATCCCGGGGCTCAACCCCGGAACTGCTTTGGAAACTGTTTAGCTAGAGTGCAGGAGAGGTAAGCGGAATTCCTAGTG
TAGCGGTGAAATGCGTAGATATTAGGAGGAACACCAGTGGCGAAGGCGGCTTACTGGACTGTAACTGACGTTGAGGCTCG
AAAGCGTGGGGAGCAAACAGGATTAGATACCCGTGTAGTCC
>t0004180_III-15;size=8;
CCTACGGGTGGCTGCAGTGAGGAATATTGGTCAATGGGCGGAAGCCTGAACCAGCCATGCCGCGTGAGGGATGGAGGCCC
TATGGGTTGTAAACCTCTTTTGCCACAGAGTAATAAGGCTCATGCGTGGGCCGATGAGAGTATGTGGCGAATAAGCATCG
GCTAACTCCGTGCCAGCAGCCGCGGTAATACGGAGGATGCAAGCGTTATCCGGATTTATTGGGTTTAAAGGGTGCGTAGG
CGGACTGTTAAGTCAGCGGTGAAATATCCCGGCTCAACCGGGAGGCTGCCGTTGATACTGGCAGACTTGAGTACGAACGG
CGCCGGCGGAATATGTAATGTAGCGGTGAAATGCATAGATATTACATAGAACACCGATCGCGAAGGCAGCTGGCGAGGAC
GTCACTGACGCTGAGGCACGAAGGCGTGGGGATCAAACAGGATTAGATACCCGAGTAGTCC
>t0003590_III-15;size=8;
CCTACGGGAGGCTGCAGCTAAGAATATTCCGCAATGGACGAAAGTCTGACGGAGCGACGCCGCGTGGATGATGAAGGTCG
GAAGATTGTAAAATCCTTTTATGACTGAGGAATAAGTCTGTTGAGAGAAACGGCAGATGGTGACTGTAGGTCATGAATAA
GCAACGGCTAATTACGTGCCAGCAGCCGCGGTAACACGTAAGTTGCGAGCGTTGTTCGGAATTATTGGGCGTAAAGGGCA
TGTAGGCGGTTTTGCAAGCTTGGTGTGAAATCCCGGAGCTCAACTCCGGAATTGCGTTGAGAACTGCATAACTAGAGTCA
CTGAGGGGCAATCAGAATTCCAGGTGTAGGGGTGAAATCTGTAGATATCTGGAAGAATACCAATGGCGAAGGCAGGTTAC
CAGCAGATGACTGACGCTGAGGTGCGAAGGTGCGGGGAGCAAACAGGATTAGATACCCCAGTAGTCC
>t0004284_III-15;size=8;
CCTACGGGGGGCAGCAGCTAAGAATATTCCGCAATGGACGAAAGTCTGACGGAGCGACGCCGCGTGGATGATGAAGGTCG
GAAGATTGTAAAATCCTTTTATGACTGAGGAATAAGTCTGTTGAGAGAAACGGCAGATGGTGACTGTAGGTCATGAATAA
GCAACGGCTAATTACGTGCCAGCAGCCGCGGTAACACGTAAGTTGCGAGCGTTGTTCGGAATTATTGGGCGTAAAGGGCA
TGTAGGCGGTTTTGCAAGCTTGGTGTGAAATCCCGGAGCTCAACTCCGGAATTGCGTTGAGAACTGCATAACTAGAGTCA
CTGAGGGGCAATCAGAATTCCAGGTGTAGGGGTGAAATCTGTAGATATCTGGAAGAATACCAATGGCGAAGGCAGGTTAC
CAGCAGATGACTGACGCTGAGGTGCGAAGGTGCGGGGAGCAAACAGGATTAGATACCCCGGTAGTCC
>t0027013_III-15;size=8;
CCTACGGGCGGCAGCAGTGAGGAATATTGGTCAATGGGCGGAAGCCTGAACCAGCCATGCCGCGTGAGGGATGGAGGCCC
TATGGGTTGTAAACCTCTTTTGCCACAGAGTAATAAGGCTCATGCGTGGGCCGATGAGAGTATGTGGCGAATAAGCATCG
GCTAACTCCGTGCCAGCAGCCGCGGTAATACGGAGGATGCAAGCGTTATCCGGATTTATTGGGTTTAAAGGGTGCGTAGG
CGGACTGTTAAGTCAGCGGTGAAATATCCCGGCTCAACCGGGAGGCTGCCGTTGATACTGGCAGACTTGAGTACGAACGG
CGCCGGCGGAATATGTAATGTAGCGGTGAAATGCATAGATATTACATAGAACACCGATCGCGAAGGCAGCTGGCGAGGAC
GTCACTGACGCTGAGGCACGAAGGCGTGGGGATCAAACAGGATTAGATACCCCAGTAGTCC
>t0014885_III-15;size=8;
CCTACGGGCGGCTGCAGTGGGGAATATTGCACAATGGGCGCAAGCCTGATGCAGCGATGCCGCGTGAGGGAAGAAGGTTT
TCGGATTGTAAACCTCTGTCAAAAGGGACGATAATGACGGTACCTTAGAAGGAAGCTCCGGCTAACTACGTGCCAGCAGC
CGCGGTAATACGTAGGGAGCGAGCGTTATCCGGAATTACTGGGTGTAAAGGGAGTGTAGGCGGGACTGCAAGTCAGATGT
GAAAACTACCGGCTCAACTGGTAGACTGCATTTGAAACTGTGGTTCTTGAGTGAAGTAGAGGTAAGCGGAATTCCTAGTG
TAGCGGTGAAATGCGTAGATATTAGGAGGAACATCAGTGGCGAAGGCGGCTTACTGGGCTTTAACTGACGCTGAGGCTCG
AAAGCGTGGGGAGCAAACAGGATTAGATACCCTGGTAGTCC
>t0004802_III-15;size=8;
CCTACGGGCGGCTGCAGTAGGGAATCTTCGGCAATGGGGGCAACCCTGACCGAGCAACGCCGCGTGAGTGAAGAAGGTTT
TCGGATCGTAAAGCTCTGTTGTAAGAGAAGAACGTGTGTGAGAGTGGAAAGTTCACACAGTGACGGTAACTTACCAGAAA
GGGACGGCTAACTACGTGCCAGCAGCCGCGGTAATACGTAGGTCCCGAGCGTTGTCCGGATTTATTGGGCGTAAAGCGAG
CGCAGGCGGTTTAATAAGTCTGAAGTTAAAGGCAGTGGCTTAACCATTGTTCGCTTTGGAAACTGTTAGACTTGAGTGCA
GAAGGGGAGAGTGGAATTCCATGTGTAGCGGTGAAATGCGTAGATATATGGAGGAACACCGGTGGCGAAAGCGGCTCTCT
GGTCTGTAACTGACGCTGAGGCTCGAAAGCGTGGGGAGCAAACAGGATTAGATACCCCGGTAGTCC
>t0006972_III-15;size=8;
CCTACGGGCGGCTGCAGTGGGGAATATTGCACAATGGGCGAAAGCCTGATGCAGCGACGCCGCGTGAAGGATGAAGGTCT
TCGGATTGTAAACTTCTATCAGCAGGGAAGAAAGAAATGACGGTACCTGACTAAGAAGCTCCGGCTAACTACGTGCCAGC
AGCCGCGGTAATACGTAGGGAGCGAGCGTTATCCGGATTTACTGGGTGTAAAGGGTGCGTAGGCGGCCTGGCAAGTTAGA
AGTGAAATTTTGGGGCTCAACCCCAGAGCTGCTTCTAAAACTACCGGGCTAGAGTGCAGGAGAGGAAAGCGGAACTCCAC
GTGTAGCGGTGAAATGCGTAGAGATGTGGAGGAACACCAGTAGCGAAGGCGGCTTTCTGGACTGTAACTGACGCTGAGGC
ACGAAAGCGTGGGGAGCAAACAGGATTAGATACCCGAGTAGTCC
>t0004120_III-15;size=8;
CCTACGGGCGGCTGCAGCTAAGAATATTCCGCAATGGACGAAAGTCTGACGGAGCGACGCCGCGTGGATGATGAAGGTCG
GAAGATTGTAAAATCCTTTTATGACTGAGGAATAAGTCTGTTGAGAGAAACGGCAGATGGTGACTGTAGGTCATGAATAA
GCAACGGCTAATTACGTGCCAGCAGCCGCGGTAACACGTAAGTTGCGAGCGTTGTTCGGAATTATTGGGCGTAAAGGGCA
TGTAGGCGGTTTTGCAAGCTTGGTGTGAAATCCCGGAGCTCAACTCCGGAATTGCGTTGAGAACTGCATAACTAGAGTCA
CTGAGGGGCAATCAGAATTCCAGGTGTAGGGGTGAAATCTGTAGATATCTGGAAGAATACCAATGGCGAAGGCAGGTTAC
CAGCAGATGACTGACGCTGAGGTGCGAAGGTGCGGGGAGCAAACAGGATTAGATACCCTAGTAGTCC
>t0012692_III-15;size=8;
CCTACGGGCGGCTGCAGTGGGGAATATTGGACAATGGGGGAAACCCTGATCCAGCGACGCCGCGTGAGTGAAGAAGTATT
TCGGTATGTAAAGCTCTATCAGCAGGGAAGATAATGACGGTACCTGACTAAGAAGCCCCGGCTAACTACGTGCCAGCAGC
CGCGGTAATACGTAGGGGGCAAGCGTTATCCGGATTTACTGGGTGTAAAGGGAGCGTAGACGGCATGGCAAGTCTGATGT
GAAAACCCGGGGCTCAACCCCGGGACTGCATTGGAAACTGTCAGGCTAGAGTGCAGGAGAGGTAAGTGGAATTCCTAGTG
TAGCGGTGAAATGCGTAGATATTAGGAGGAACACCAGTGGCGAAGGCGGCTTACTGGACTGTAACTGACGTTGAGGCTCG
AAAGCGTGGGGAGCAAACAGGATTAGATACCCGAGTAGTCC
>t0029125_III-15;size=8;
CCTACGGGGGGCTGCAGTGGGGAATATTGGACAATGGGGGAAACCCTGATCCAGCGACGCCGCGTGAGTGAAGAAGTATT
TCGGTATGTAAAGCTCTATCAGCAGGGAAGATGATGACGGTACCTGACTAAGAAGCCCCGGCTAACTACGTGCCAGCAGC
CGCGGTAATACGTAGGGGGCAAGCGTTATCCGGATTTACTGGGTGTAAAGGGAGTGTAGGCGGCTGTGCAAGTCAGAAGT
GAAAGCCCGGGGCTTAACCCCGGGACTGCTTTTGAAACTGCATGGCTTGAGTGCAGGAGAGGTAAGCGGAATTCCTAGTG
TAGCGGTGAAATGCGTAGATATTAGGAAGAACACCGGTGGCGAAGGCGGCTTACTGGACTGAGACTGACGCTGAGGCTCG
AAAGCGTGGGGAGCAAACAGGATTAGATACCCCAGTAGTCC
>t0020283_III-15;size=8;
CCTACGGGAGGCAGCAGTGGGGAATATTGGACAATGGGGGAAACCCTGATCCAGCGACGCCGCGTGAGTGAAGAAGTATT
TCGGTATGTAAAGCTCTATCAGCAAGGAAGAAAATGACGGTACTTGACTAAGAAGCCCCGGCTAACTACGTGCCAGCAGC
CGCGGTAATACGTAGGGGGCAAGCGTTATCCGGATTTACTGGGTGTAAAGGGAGCGTAGACGGCATAGCAAGTCTGAAGT
GAAATGCATGGGCTCAACCCATGAACTGCTTTGGAAACTGTTAAGCTAGAGTGCAGGAGAGGTAAGTGGAATTCCTAGTG
TAGCGGTGAAATGCGTAGATATTAGGAGGAACACCAGTGGCGAAGGCGGCTTACTGGACTGTAACTGACGTTGAGGCTCG
AAAGCGTGGGGAGCAAACAGGATTAGATACCCCTGTAGTCC
>t0041818_III-15;size=8;
CCTACGGGCGGCTGCAGTGAGGAATATTGGTCAATGGACGAGAGTCTGAACCAGCCAAGTAGCGTGCAGGATGACGGCCC
TATGGGTTGTAAACTGCTTTTGTACGGGAATAAAGTGACCTACGTGTAGGTTTTTGCATGTACCGTAAGAATAAGGACCG
GCTAATTCCGTGCCAGCAGCCGCGGTAATACGGAAGGTCCGGGCGTTATCCGGATTTATTGGGTTTAAAGGGAGCGTAGG
CCGTGCTTTAAGCGTGTTGTGAAATGTAGGCGCCCAACGTCTGCACTGCAGCGCGAACTGGAGCACTTGAGTACGCAGGA
AGTAGGCGGAATTCGTCGTGTAGCGGTGAAATGCTTAGATATGACGAAGAACTCCGATTGGGAAGCCAGCTTACTGTAGC
GCCACTGACGCTGATGCTCGAAAGCGTGGGTATCGAACAGGATTAGATACCCTAGTAGTCC
>t0007700_III-15;size=8;
CCTACGGGGGGCAGCAGTAGGGAATATTGCACAATGGGGGAAACCCTGATGCAGCAACGCCACGTGTGGGAAGAAGCATT
TCGGTGTGTAAACCACTGTCGTGAGGGAATAATGTTGCGTTTCGGCGCAATTGAATGTACCTCGAAAGGAAGCACCGGCA
AACTTCGTGCCAGCAGCCGCGGTAATACGAGGGGTGCAAGCGTTGTTCGGAATCACTGGGCGTAAAGGGAGCGTAGGCGG
AGGAGCAAGCAGTCTGTACAATCCCGGGGCCTAACCCCGGCTCTGCAGACTGGACTGTTTCTCTTGGATAGTTCAGGGGC
AGGCGGAATTCCTGGTGTAGCGGTGGAATGCGTAGAGATCAGGAAGAACACCGATGGCGAAGGCAGCCTGCTGGGGACTT
ATCGACGCTGAGGCTCGAAAGTGCGGGTAGCAAACAGGATTAGATACCCTTGTAGTCC
>t0002975_III-15;size=8;
CCTACGGGAGGCTGCAGTGAGGAATTTTCCGCAATGGGCGAAAGCCTGACGGAGCGACGCCGCGTGAGGGATGAAGGTTT
TCGGATCGTAAACCTCTTTTATTAAGGAAAAAGGATAATATGCTAACCATATTATTTTGATGGTACTTATTGAATAAGCC
CCGGCTAACTACGTGCCAGCAGCCGCGGTAATACGTAGGGGGCGAGCGTTGTCCGGAGTTACTGGGCGTAAAGAGCGTGT
AGGCGGTTAGTTAAGTCAGGTGTGAAATCCTTCAGCTCAACTGAGGAACTGCGCCTGAAACTGATTAACTGGAGTCTTGG
AGGGGCAACTGGAATTCCTGGTGTAACGGTGAAATGTGTAGATATCAGGAGGAACACCTGTGGCGAAGGCGGGTTGCTGG
ACAATGACTGACGCTGAGACGCGAAAGCGTGGGTAGCAAACAGGATTAGATACCCGAGTAGTCC
>t0001750_III-15;size=8;
CCTACGGGAGGCTGCAGTGGGGAATATTGGACAATGGGGGAAACCCTGATCCAGCGACGCCGCGTGAGTGAAGAAGTATT
TCGGTATGTAAAGCTCTATCAGCAAGGAAGAAAATGACGGTACTTGACTAAGAAGCCCCGGCTAACTACGTGCCAGCAGC
CGCGGTAATACGTAGGGGGCAAGCGTTATCCGGATTTACTGGGTGTAAAGGGAGCGTAGACGGCATAGCAAGTCTGAAGT
GAAATGCATGGGCTCAACCCATGAACTGCTTTGGAAACTGTTAAGCTAGAGTGCAGGAGAGGTAAGTGGAATTCCTAGTG
TAGCGGTGAAATGCGTAGATATTAGGAGGAACACCAGTGGCGAAGGCGGCTTACTGGACTGTAACTGACGTTGAGGCTCG
AAAGCGTGGGGAGCAAACAGGATTAGATACCCTTGTAGTCC
>t0010580_III-15;size=8;
CCTACGGGGGGCTGCAGTGGGGAATATTGGACAATGGGCGAAAGCCTGATCCAGCGACGCCGCGTGAGTGAAGAAGTATT
TCGGTATGTAAAGCTCTATCAGCAGGGAAGATAATGACGGTACCTGACTAAGAAGCCCCGGCTAACTACGTGCCAGCAGC
CGCGGTAATACGTAGGGGGCAAGCGTTATCCGGATTTACTGGGTGTAAAGGGAGCGTAGACGGCATGGCAAGTCTGATGT
GAAAACCCAGGGCTCAACCCTGGGACTGCATTGGAAACTGTCAGGCTAGAGTGCAGGAGAGGTAAGTGGAATTCCTAGTG
TAGCGGTGAAATGCGTAGATATTAGGAGGAACACCAGTGGCGAAGGCGGCTTACTGGACTGTAACTGACGTTGAGGCTCG
AAAGCGTGGGGAGCAAACAGGATTAGATACCCCAGTAGTCC
>t0008142_III-15;size=8;
CCTACGGGGGGCTGCAGCTAAGAATATTCCGCAATGGACGAAAGTCTGACGGAGCGACGCCGCGTGGATGATGAAGGCCG
GAAGGTTGTAAAATCCTTTTATAACTGAGGAATAAGTATTATCAGAGAAAGGTAGTATGGTGACTGTAGGTTATGAATAA
GCAACGGCTAATTACGTGCCAGCAGCCGCGGTAACACGTAAGTTGCGAGCGTTGTTCGGAATTATTGGGCGTAAAGGGCA
TGTAGGCGGTTTTGCAAGCTTGGTGTGAAATCCCGGAGCTCAACTCCGGAATTGCGTTGAGAACTGCATAACTAGAGTCA
CTGAGGGGCAATCAGAATTCCAGGTGTAGGGGTGAAATCTGTAGATATCTGGAAGAATACCAATGGCGAAGGCAGGTTAC
CAGCAGATGACTGACGCTGAGGTGCGAAGGTGCGGGGAGCAAACAGGATTAGATACCCCAGTAGTCC
>t0002444_III-15;size=8;
CCTACGGGCGGCTGCAGTGGGGAATATTGGTCAATGGGGGCAACCCTGAACCAGCGACGCCGCGTGAGTGAAGAAGTATT
TCGGTATGTAAAGCTCTATCAGCAGGGAAGATAATGACAGTACCTGACTAAGAAGCACCGGCTAAATACGTGCCAGCAGC
CGCGGTAATACGTATGGTGCAAGCGTTATCCGGATTTACTGGGTGTAAAGGGAGCGTAGGCGGTTTGGCAAGTCTGATGT
GAAACCCCGGGGCTTAACCCCGGGCATGCATTGGAAACTGTCGGACTAGAGTGTCGGAGAGGAAAGCGGAATTCCTAGTG
TAGCGGTGAAATGCGTAGATATTAGGAGGAACACCAGTGGCGAAGGCGGCTTTCTGGACGATAACTGACGCTGAGGCTCG
AAAGCGTGGGGAGCAAACAGGATTAGATACCCTTGTAGTCC
>t0001064_III-15;size=8;
CCTACGGGCGGCAGCAGCTAAGAATATTCCGCAATGGACGAAAGTCTGACGGAGCGACGCCGCGTGGATGATGAAGGCCG
GAAGGTTGTAAAATCCTTTTATAACTGAGGAATAAGTATTATCAGAGAAAGGTAGTATGGTGACTGTAGGTTATGAATAA
GCAACGGCTAATTACGTGCCAGCAGCCGCGGTAACACGTAAGTTGCGAGCGTTGTTCGGAATTATTGGGCGTAAAGGGCA
TGTAGGCGGTTTTGCAAGCTTGGTGTGAAATCCCGGAGCTCAACTCCGGAATTGCGTTGAGAACTGCATAACTAGAGTCA
CTGAGGGGCAATCAGAATTCCAGGTGTAGGGGTGAAATCTGTAGATATCTGGAAGAATACCAATGGCGAAGGCAGGTTAC
CAGCAGATGACTGACGCTGAGGTGCGAAGGTGCGGGGAGCAAACAGGATTAGATACCCCTGTAGTCC
>t0006806_III-15;size=8;
CCTACGGGAGGCTGCAGTAAGGAATATTGGGCAATGGGGGGAACCCTGACCCAGCCATGCCGCGTGAGGGAATGAGGCCC
TACGGGTCGTGAACCTCTTTTGCCTGGGGATAACCCCTCCCGCGCGACGGGGGGCTGCAGGTACCAGGCGAATAAGCATC
GGCTAACTCCGTGCCAGCAGCCGCGGTAATACGGAGGATGCGAGCGTTATCCGGATTCATTGGGTTTAAAGGGTGCGCAG
GCGGCCATGTAAGTCAGCGGTGAAAGCCAGGGGCCCAACCCCGGAAGTGCCGTTGATACTGCACGGCTGGAATGCGGTCG
AGGCGGGCGGAATGTGACGTGTAGCGGTGAAATGCATAGATATGTCACAGAACTCCGATAGCGAAGGCAGCTCGCCAGGC
CTGCATTGACGCTCAGGCACGAAAGCGTGGGGATCAAACAGGATTAGATACCCTAGTAGTCC
>t0029122_III-15;size=8;
CCTACGGGAGGCTGCAGTGAGGAATATTGGTCAATGGGCGGAAGCCTGAACCAGCCAAGTCGCGTGAAGGAAGAAGGTAT
TATGTATTGTAAACTTCTTTAGCTGTGGAGCAATAAGGGCTATGCATAGCCTGATGAGAGTACACAGAGAATAAGGATCG
GCTAACTCCGTGCCAGCAGCCGCGGTAATACGGAGGATCCGAGCGTTATCCGGATTTATTGGGTTTAAAGGGTGCGCAGG
CGGCGTTTTAAGTCAGTGGTAAAATCGTGGGGCTCAACCCCATCCTGCCATTGATACTGGAGCGCTTGATTGCGGTCGAG
GTTTGCGGAATTCGTCGTGTAGCGGTGAAATGCATAGATATGACGAAGAACACCGATTGCGTAGGCAGCAGACCAGGCCG
TAAATGACGCTCATGCACGAAAGTGCGGGGATCGAACAGGATTAGATACCCTGGTAGTCC
>t0001017_III-15;size=8;
CCTACGGGTGGCTGCAGCTAAGAATATTCCGCAATGGGGGAAACCCTGACGGAGCGACGCCGCGTGGACGATGAAGGCCG
GAAGGTTGTAAAGTCCTTTTATGGCAGAGGAATAAGCGGGGGAGTGGAAAGCCTCCGTGATGACTGTAGGCCATGAATAA
GCACCGGCTAATTACGTGCCAGCAGCCGCGGTAACACGTAAGGTGCGAGCGTTGTTCGGAATCATTGGGCGTAAAGGGCA
TGTAGGCGGTCTGTCAAGCCAGGCGTGAAAGCCAGGGGCTCAACCCCTGAACTGCGCTTGGAACTGGCGGACTGGAGTCG
CTGAGGGGGAACCGGAATTCCTGGTGTAGGGGTGAAATCTGTAGATATCAGGAAGAACACCGATGGCGAAGGCAGGTTTC
CAGCAGACGACTGACGCTGAGGTGCGAAGGTGCGGGGAGCAAACAGGATTAGATACCCTAGTAGTCC
>t0013768_III-15;size=8;
CCTACGGGTGGCTGCAGTGGGGAATATTGGACAATGGGCGAAAGCCTGATCCAGCGACGCCGCGTGAGTGAAGAAGTATT
TCGGTATGTAAAGCTCTATCAGCAGGGAAGATAATGACGGTACCTGACTAAGAAGCCCCGGCTAACTACGTGCCAGCAGC
CGCGGTAATACGTAGGGGGCAAGCGTTATCCGGATTTACTGGGTGTAAAGGGAGCGTAGACGGCATGGCAAGTCTGATGT
GAAAACCCAGGGCTCAACCCTGGGACTGCATTGGAAACTGTCAGGCTAGAGTGCAGGAGAGGTAAGTGGAATTCCTAGTG
TAGCGGTGAAATGCGTAGATATTAGGAGGAACACCAGTGGCGAAGGCGGCTTACTGGACTGTAACTGACGTTGAGGCTCG
AAAGCGTGGGGAGCAAACAGGATTAGATACCCGAGTAGTCC
>t0022487_III-15;size=8;
CCTACGGGTGGCTGCAGTGAGGAATATTGGTCAATGGACGAGAGTCTGAACCAGCCAAGTAGCGTGCAGGATGACGGCCC
TATGGGTTGTAAACTGCTTTTAACCGGGAATAACGTCATGCTCGTGAGCGTGAGTGCATGTACCGGTTGAATAAGGATCG
GCTAACTCCGTGCCAGCAGCCGCGGTAATACGGAGGATCCGAGCGTTATCCGGATTTATTGGGTTTAAAGGGAGCGTAGG
CGGAAGGTCAAGTCAGCTGTGAAATGTAGTCGCTCAACGTCTGCACTGCAGTTGAAACTGGCCTCCTTGAGTGCGTAAGA
GGCAGGCGGAATTCGTCGTGTAGCGGTGAAATGCTTAGATATGACGAAGAACTCCGATTGCGAAGGCAGCTTGCTGGGCC
GCAACTGACGCTGAAGCTCGAAGGTGCGGGTATCGAACAGGATTAGATACCCGTGTAGTCC
>t0026185_III-15;size=8;
CCTACGGGAGGCTGCAGTAGGGAATATTGCACAATGGGGGAAACCCTGATGCAGCAACGCCACGTGTGGGAAGAAGCATT
TCGGTGTGTAAACCACTGTCGTGAGGGAATAATGCTTAATTTCGGTTAAGTTGAATGTACCTCGAAAGGAAGCACCGGCA
AACTTCGTGCCAGCAGCCGCGGTAATACGAGGGGTGCAAGCGTTGTTCGGAATCACTGGGCGTAAAGGGAGCGCAGGCGG
AGATGCAAGCAGTCTGTACAATACCGGGGCCCAACCCCGGACCTGCAGACTGGACTGTTTCTCTTGGATAGTTCAGGGGC
AAGCGGAATTCCTGGTGTAGCGGTGGAATGCGTAGAGATCAGGAAGAACACCGATGGCGAAGGCAGCTTGCTGGGGACTT
ATCGACGCTCATGCTCGAAAGTGCGGGTAGCAAACAGGATTAGATACCCCGGTAGTCC
>t0026020_III-15;size=8;
CCTACGGGAGGCTGCAGTGGGGAATATTGGTCAATGGGGGCAACCCTGAACCAGCGACGCCGCGTGAGTGAAGAAGTATT
TCGGTATGTAAAGCTCTATCAGCAGGGAAGATAATGACAGTACCTGACTAAGAAGCACCGGCTAAATACGTGCCAGCAGC
CGCGGTAATACGTATGGTGCAAGCGTTATCCGGATTTACTGGGTGTAAAGGGAGCGTAGGCGGTTTGGCAAGTCTGATGT
GAAACCCCGGGGCTTAACCCCGGGCATGCATTGGAAACTGTCGGACTAGAGTGTCGGAGAGGAAAGCGGAATTCCTAGTG
TAGCGGTGAAATGCGTAGATATTAGGAGGAACACCAGTGGCGAAGGCGGCTTTCTGGACGATAACTGACGCTGAGGCTCG
AAAGCGTGGGGAGCAAACAGGATTAGATACCCCAGTAGTCC
>t0007580_III-15;size=8;
CCTACGGGAGGCAGCAGTGAGGAATATTGGTCAATGGGCGGAAGCCTGAACCAGCCAAGTCGCGTGAAGGAAGAAGGTAT
TATGTATTGTAAACTTCTTTAGCTGTGGAGCAATAAGGGCTATGCATAGCCTGATGAGAGTACACAGAGAATAAGGATCG
GCTAACTCCGTGCCAGCAGCCGCGGTAATACGGAGGATCCGAGCGTTATCCGGATTTATTGGGTTTAAAGGGTGCGCAGG
CGGCGTTTTAAGTCAGTGGTAAAATCGTGGGGCTCAACCCCATCCTGCCATTGATACTGGAGCGCTTGATTGCGGTCGAG
GTTTGCGGAATTCGTCGTGTAGCGGTGAAATGCATAGATATGACGAAGAACACCGATTGCGTAGGCAGCAGACCAGGCCG
TAAATGACGCTCATGCACGAAAGTGCGGGGATCGAACAGGATTAGATACCCTAGTAGTCC
>t0000620_III-15;size=8;
CCTACGGGTGGCTGCAGTGGGGAATATTGCACAATGGGGGAAACCCTGATGCAGCGACGCCGCGTGAGTGAAGAAGTATT
TCGGTATGTAAAGCTCTATCAGCAGGGACGAAAATGACGGTACCTGACTAAGAAGCCCCGGCTAACTACGTGCCAGCAGC
CGCGGTAATACGTAGGGGGCAAGCGTTATCCGGATTTACTGGGTGTAAAGGGAGCGTAGACGGCGATGCAAGTCTGATGT
GAAAACCCAGGGCTTAACCTTGGGCCTGCATTGGAAACTGCTTTGCTAGAGTGCAGGAGAGGTAAGTGGAATTCCTAGTG
TAGCGGTGAAATGCGTAGATATTAGGAGGAACACCAGTGGCGAAGGCGGCTTACTGGACTGTAACTGACGTTGAGGCTCG
AAAGCGTGGGGAGCAAACAGGATTAGATACCCTGGTAGTCC
>t0002415_III-15;size=8;
CCTACGGGGGGCTGCAGTGAGGAATATTGGTCAATGGACGAGAGTCTGAACCAGCCAAGTAGCGTGCAGGATGACGGCCC
TATGGGTTGTAAACTGCTTTTAACCGGGAATAACGTCAGGCTCGTGAGCTTGAGTGCATGTACCGGTTGAATAAGGATCG
GCTAACTCCGTGCCAGCAGCCGCGGTAATACGGAGGATCCGAGCGTTATCCGGATTTATTGGGTTTAAAGGGAGCGTAGG
CGGAGTATCAAGTCAGCTGTGAAATGTAGTCGCTCAACGTCTGCACTGCAGTTGAAACTGGTACCCTTGAGTGCGTAAGA
GGTAGGCGGAATTCGTCGTGTAGCGGTGAAATGCTTAGATATGACGAAGAACTCCGATTGCGAAGGCAGCTTACTGGGCC
GCAACTGACGCTGAAGCTCGAAGGTGCGGGTATCGAACAGGATTAGATACCCTGGTAGTCC
>t0001602_III-15;size=8;
CCTACGGGCGGCTGCAGTGGGGAATATTGGACAATGGGGGAAACCCTGATCCAGCGACGCCGCGTGAGTGAAGAAGTATT
TCGGTATGTAAAGCTCTATCAGCAGGGAAGATAATGACGGTACCTGACTAAGAAGCCCCGGCTAACTACGTGCCAGCAGC
CGCGGTAATACGTAGGGGGCAAGCGTTATCCGGATTTACTGGGTGTAAAGGGAGCGTAGACGGCATGGCAAGTCTGATGT
GAAAACCCGGGGCTCAACCCCGGGACTGCATTGGAAACTGTCAGGCTAGAGTGCAGGAGAGGTAAGTGGAATTCCTAGTG
TAGCGGTGAAATGCGTAGATATTAGGAGGAACACCAGTGGCGAAGGCGGCTTACTGGACTGTAACTGACGTTGAGGCTCG
AAAGCGTGGGGAGCAAACAGGATTAGATACCCCTGTAGTCC
>t0015544_III-15;size=8;
CCTACGGGAGGCTGCAGTGAGGAATATTGGTCAATGGGCGGAAGCCTGAACCAGCCAAGTCGCGTGAAGGAAGAAGGTAT
TATGTATTGTAAACTTCTTTAGCTGTGGAGCAATAAGGGCTATGCATAGCCTGATGAGAGTACACAGAGAATAAGGATCG
GCTAACTCCGTGCCAGCAGCCGCGGTAATACGGAGGATCCGAGCGTTATCCGGATTTATTGGGTTTAAAGGGTGCGCAGG
CGGCGTTTTAAGTCAGTGGTAAAATCGTGGGGCTCAACCCCATCCTGCCATTGATACTGGAGCGCTTGATTGCGGTCGAG
GTTTGCGGAATTCGTCGTGTAGCGGTGAAATGCATAGATATGACGAAGAACACCGATTGCGTAGGCAGCAGACCAGGCCG
TAAATGACGCTCATGCACGAAAGTGCGGGGATCGAACAGGATTAGATACCCCGGTAGTCC
>t0022533_III-15;size=8;
CCTACGGGCGGCTGCAGTGGGGAATATTGGACAATGGGGGAAACCCTGATCCAGCGACGCCGCGTGAGTGAAGAAGTATT
TCGGTATGTAAAGCTCTATCAGCAAGGAAGAAAATGACGGTACTTGACTAAGAAGCTCCGGCTAAATACGTGCCAGCAGC
CGCGGTAATACGTATGGAGCAAGCGTTATCCGGATTTACTGGGTGTAAAGGGAGCGTAGACGGCAAAGCAAGTCTGAAGT
GAAATGCCGGGGCTTAACCCCGGAACTGCTTTGGAAACTGTTTAGCTAGAGTGCAGGAGAGGTAAGCGGAATTCCTAGTG
TAGCGGTGAAATGCGTAGATATTAGGAGGAACACCAGTGGCGAAGGCGGCTTACTGGACTGTAACTGACGTTGAGGCTCG
AAAGCGTGGGGAGCAAACAGGATTAGATACCCTGGTAGTCC
>t0013663_III-15;size=8;
CCTACGGGAGGCAGCAGTGAGGAATATTGGTCAATGGACGGAAGTCTGAACCAGCCATCTCGCGTGCAGGATTACAGCCC
TATGGGTTTTAAACTGCTTTTATAAGGGGATAAAGTTAGATATGTATATCTATTTGCAGGTACCTTATGAATAAGGATCG
GCTAACTCCGTGCCAGCAGCCGCGGTAATACGGAGGATCCGAGCGTTATCCGGATTTATTGGGTTTAAAGGGTGCGCAGG
CGGCTTATTAAGTCAGCGGTGAAATGTAAGGGCTCAACCCTGGCACTGCCGTTGAAACTGGTAAGCTTGAGTACGGTTGA
AGTTATCGGAATGTGACGTGTAGCGGTGAAATGCATAGATATGTCACAGAACACCAATTGCGAAGGCAGATGACTAAACC
GCAACTGACGCTCATGCACGAAAGCGTGGGGATCGAACAGGATTAGATACCCTGGTAGTCC
>t0008952_III-15;size=8;
CCTACGGGTGGCTGCAGTGAGGAATATTGGTCAATGGACGCAAGTCTGAACCAGCCATGCCGCGTGCAGGAATAAGGCCC
TATGGGTCGTAAACTGCTTTTGTGGTGGAGCAATAAGTCGTACGTGTACGGCGATGAGAGTACATCACGAATAAGCATCG
GCTAACTCCGTGCCAGCAGCCGCGGTAATACGGAGGATGCAAGCGTTATCCGGATTTATTGGGTTTAAAGGGTGCGTAGG
CTGTGATCCAAGTCAGGGGTGAAAGCCCGGAGCTCAACTCCGGAACTGCCTTTGATACTGGATTGCTGGAATACGGATGC
CGTGGGAGGAATGAGTAGTGTAGCGGTGAAATGCATAGATATTACTCAGAACACCGATTGCGAAGGCATCTCACGAATCC
GTCATTGACGCTGAGGCACGAAAGCGTGGGGATCAAACAGGATTAGATACCCTTGTAGTCC
>t0002930_III-15;size=8;
CCTACGGGCGGCTGCAGTGGGGAATATTGGACAATGGGGGGAACCCTGATCCAGCGACGCCGCGTGAGTGAAGAAGTATT
TCGGTATGTAAAGCTCTATCAGCAGGGAAGATGATGACGGTACCTGACTAAGAAGCCCCGGCTAACTACGTGCCAGCAGC
CGCGGTAATACGTAGGGGGCAAGCGTTATCCGGATTTACTGGGTGTAAAGGGAGCGTAGGCGGCCAGGCAAGTCAGGTGT
GAAAACCCGGGGCTCAACTCCGGGACTGCACTTGAAACTGCAGGGCTAGAGTACGGGAGAGGCAAGTGGAATTCCTAGTG
TAGCGGTGAAATGCGTAGATATTAGGAAGAACACCGGTGGCGAAGGCGACTTGCTGGACCGCAACTGACGCTGAGGCTCG
AAAGCGTGGGGAGCAAACAGGATTAGATACCCTAGTAGTCC
>t0003941_III-15;size=8;
CCTACGGGCGGCAGCAGTGGGGGATATTGCACAATGGGGGAAACCCTGATGCAGCGACGCCGCGTGAGTGATGAAGTATT
TCGGTATGTAAAGCTCTATCAGCAGGGAAGATAATGACGGTACCTGACTAAGAAGCACCGGCTAAATACGTGCCAGCAGC
CGCGGTAATACGTATGGTGCAAGCGTTATCCGGATTTACTGGGTGTAAAGGGAGCGTAGACGGCGAGGTAAGTCTGATGT
GAAAGCTATGGGCTCAACCCATAAACTGCATTGGAAACTATCTTGCTAGAGTGTCGGAGAGGTAAGTGGAATTCCTAGTG
TAGCGGTGAAATGCGTAGATATTAGGAGGAACACCAGTGGCGAAGGCGGCTTACTGGACGATAACTGACGTTGAGGCTCG
AAAGCGTGGGGAGCAAACAGGATTAGATACCCTAGTAGTCC
>t0002850_III-15;size=8;
CCTACGGGAGGCTGCAGTGAGGAATATTGGTCAATGGGCGGAAGCCTGAACCAGCCATGCCGCGTGAGGGATGGAGGCCC
TATGGGTTGTAAACCTCTTTTGCCACAGAGTAATAAGGCTCATGCGTGGGCCGATGAGAGTATGTGGCGAATAAGCATCG
GCTAACTCCGTGCCAGCAGCCGCGGTAATACGGAGGATGCAAGCGTTATCCGGATTTATTGGGTTTAAAGGGTGCGTAGG
CGGACTGTTAAGTCAGCGGTGAAATATCCCGGCTCAACCGGGAGGCTGCCGTTGATACTGGCAGACTTGAGTACGAACGG
CGCCGGCGGAATATGTAATGTAGCGGTGAAATGCATAGATATTACATAGAACACCGATCGCGAAGGCAGCTGGCGAGGAC
GTCACTGACGCTGAGGCACGAAGGCGTGGGGATCAAACAGGATTAGATACCCTAGTAGTCC
>t0012600_III-15;size=8;
CCTACGGGGGGCTGCAGCTAAGAATATTCCGCAATGGACGAAAGTCTGACGGAGCGACGCCGCGTGGATGATGAAGGCCG
GAAGGTTGTAAAATCCTTTTATAACTGAGGAATAAGTATTATCAGAGAAAGGTAGTATGGTGACTGTAGGTTATGAATAA
GCAACGGCTAATTACGTGCCAGCAGCCGCGGTAACACGTAAGTTGCGAGCGTTGTTCGGAATTATTGGGCGTAAAGGGCA
TGTAGGCGGTTTTGCAAGCTTGGTGTGAAATCCCGGAGCTCAACTCCGGAATTGCGTTGAGAACTGCATAACTAGAGTCA
CTGAGGGGCAATCAGAATTCCAGGTGTAGGGGTGAAATCTGTAGATATCTGGAAGAATACCAATGGCGAAGGCAGGTTAC
CAGCAGATGACTGACGCTGAGGTGCGAAGGTGCGGGGAGCAAACAGGATTAGATACCCCTGTAGTCC
>t0009426_III-15;size=8;
CCTACGGGTGGCTGCAGTGAGGAATATTGGTCAATGGACGAGAGTCTGAACCAGCCAAGTAGCGTGCAGGATGACGGCCC
TATGGGTTGTAAACTGCTTTTAACCGGGAATAACGTCAGGCTCGTGAGCTTGAGTGCATGTACCGGTTGAATAAGGATCG
GCTAACTCCGTGCCAGCAGCCGCGGTAATACGGAGGATCCGAGCGTTATCCGGATTTATTGGGTTTAAAGGGAGCGTAGG
CGGAGTATCAAGTCAGCTGTGAAATGTAGTCGCTCAACGTCTGCACTGCAGTTGAAACTGGTACCCTTGAGTGCGTAAGA
GGTAGGCGGAATTCGTCGTGTAGCGGTGAAATGCTTAGATATGACGAAGAACTCCGATTGCGAAGGCAGCTTACTGGGCC
GCAACTGACGCTGAAGCTCGAAGGTGCGGGTATCGAACAGGATTAGATACCCCGGTAGTCC
>t0011150_III-15;size=8;
CCTACGGGCGGCTGCAGTGAGGAATATTGGTCAATGGACGAGAGTCTGAACCAGCCAAGTAGCGTGCAGGATGACGGCCC
TATGGGTTGTAAACTGCTTTTAACCGGGAATAACGTCAGGCTCGTGAGCTTGAGTGCATGTACCGGTTGAATAAGGATCG
GCTAACTCCGTGCCAGCAGCCGCGGTAATACGGAGGATCCGAGCGTTATCCGGATTTATTGGGTTTAAAGGGAGCGTAGG
CGGAGTATCAAGTCAGCTGTGAAATGTAGTCGCTCAACGTCTGCACTGCAGTTGAAACTGGTACCCTTGAGTGCGTAAGA
GGTAGGCGGAATTCGTCGTGTAGCGGTGAAATGCTTAGATATGACGAAGAACTCCGATTGCGAAGGCAGCTTACTGGGCC
GCAACTGACGCTGAAGCTCGAAGGTGCGGGTATCGAACAGGATTAGATACCCGAGTAGTCC
>t0018306_III-15;size=8;
CCTACGGGAGGCTGCAGTGGGGAATATTGGACAATGGGGGAAACCCTGATCCAGCGACGCCGCGTGAGTGAAGAAGTATT
TCGGTATGTAAAGCTCTATCAGCAGGGAAGATAATGACGGTACCTGACTAAGAAGCCCCGGCTAACTACGTGCCAGCAGC
CGCGGTAATACGTAGGGGGCAAGCGTTATCCGGATTTACTGGGTGTAAAGGGAGCGCAGACGGCATGGCAAGTCTGATGT
GAAAACCCGGGGCTCAACCCCGGGACTGCATTGGAAACTGTCAGGCTAGAGTGCAGGAGAGGTAAGTGGAATTCCTAGTG
TAGCGGTGAAATGCGTAGATATTAGGAGGAACACCAGTGGCGAAGGCGGCTTACTGGACTGTAACTGACGTTGAGGCTCG
AAAGCGTGGGGAGCAAACAGGATTAGATACCCTAGTAGTCC
>t0018030_III-15;size=8;
CCTACGGGAGGCTGCAGTGGGGAATATTGGTCAATGGGGGCAACCCTGAACCAGCGACGCCGCGTGAGTGAAGAAGTATT
TCGGTATGTAAAGCTCTATCAGCAGGGAAGATAATGACAGTACCTGACTAAGAAGCACCGGCTAAATACGTGCCAGCAGC
CGCGGTAATACGTATGGTGCAAGCGTTATCCGGATTTACTGGGTGTAAAGGGAGCGTAGGCGGTTTGGCAAGTCTGATGT
GAAACCCCGGGGCTTAACCCCGGGCATGCATTGGAAACTGTCGGACTAGAGTGTCGGAGAGGAAAGCGGAATTCCTAGTG
TAGCGGTGAAATGCGTAGATATTAGGAGGAACACCAGTGGCGAAGGCGGCTTTCTGGACGATAACTGACGCTGAGGCTCG
AAAGCGTGGGGAGCAAACAGGATTAGATACCCGTGTAGTCC
>t0000541_III-15;size=8;
CCTACGGGGGGCAGCAGCTAAGAATATTCCGCAATGGACGAAAGTCTGACGGAGCGACGCCGCGTGGATGATGAAGGCCG
GAAGGTTGTAAAATCCTTTTATAACTGAGGAATAAGTATTATCAGAGAAAGGTAGTATGGTGACTGTAGGTTATGAATAA
GCAACGGCTAATTACGTGCCAGCAGCCGCGGTAACACGTAAGTTGCGAGCGTTGTTCGGAATTATTGGGCGTAAAGGGCA
TGTAGGCGGTTTTGCAAGCTTGGTGTGAAATCCCGGAGCTCAACTCCGGAATTGCGTTGAGAACTGCATAACTAGAGTCA
CTGAGGGGCAATCAGAATTCCAGGTGTAGGGGTGAAATCTGTAGATATCTGGAAGAATACCAATGGCGAAGGCAGGTTAC
CAGCAGATGACTGACGCTGAGGTGCGAAGGTGCGGGGAGCAAACAGGATTAGATACCCGAGTAGTCC
>t0016069_III-15;size=8;
CCTACGGGCGGCTGCAGTGAGGAATATTGGTCAATGGACGAGAGTCTGAACCAGCCAAGTAGCGTGCAGGATGACGGCCC
TATGGGTTGTAAACTGCTTTTAACCGGGAATAACGTCATGCTCGTGAGCGTGAGTGCATGTACCGGTTGAATAAGGATCG
GCTAACTCCGTGCCAGCAGCCGCGGTAATACGGAGGATCCGAGCGTTATCCGGATTTATTGGGTTTAAAGGGAGCGTAGG
CGGAAGGTCAAGTCAGCTGTGAAATGTAGTCGCTCAACGTCTGCACTGCAGTTGAAACTGGCCTCCTTGAGTGCGTAAGA
GGCAGGCGGAATTCGTCGTGTAGCGGTGAAATGCTTAGATATGACGAAGAACTCCGATTGCGAAGGCAGCTTGCTGGGCC
GCAACTGACGCTGAAGCTCGAAGGTGCGGGTATCGAACAGGATTAGATACCCTAGTAGTCC
>t0033616_III-15;size=8;
CCTACGGGCGGCTGCAGTGAGGAATATTGGACAATGGGGGCAACCCTGATCCAGCCAAACCGCGTGAAGGACGAAGGCCC
TAGTGGTCGTAAACTTCTTTTGCTTGGGGATAACTGAAGGTATGCATACCATCTTGAAGGTACCAAGCGAATAAGCACCG
GCTAACTCCGTGCCAGCAGCCGCGGTAATACGGAGGGTGCAGGCGTTATCCGGAATTATTAGGTTTAAAGGGTGCGCAGG
CGGACAGTTAAGTCGGCGGTGAAATACCGGGGCCCAACCCCGGGGCTGCCATCGATACTGACAGTCTTGAGTGCGGACGA
GGAAGGCGGAATGTGGCGTGTAGCGGTGAAATGCTTAGATATGCCACAGAACACCGATTGCGAAGGCAGCCTTCCAGTGC
GCCACTGACGCTCATGCACGAAAGCGCGGGTAGCGAACAGGATTAGATACCCGGGTAGTCC
>t0005339_III-15;size=8;
CCTACGGGTGGCTGCAGTGAGGAATATTGGTCAATGGGCGGAAGCCTGAACCAGCCATGTCGCGTGCAGGACTACGGCCC
TACGGGTCTTAAACTGCTTTTGATTGGGGATAAAGTGGGGGACGCGTCCCCTATTGCAGGTACCAATCGAATAAGGATCG
GCTAACTCCGTGCCAGCAGCCGCGGTAATACGGAGGATCCGAGCGTTATCCGGATTTATTGGGTTTAAAGGGTGCGTAGG
CGGGCTGTTAAGTCAGCGGTGAAACCCCCGGGCTCAACCCGGGGACTGCCATTGAAACTGGCGGCCTAGAGTACGTTGGG
AGTGCGCGGAATGTGTGGTGTAGCGGTGAAATGCATAGATATCACACAGAACACCGATCGCGAAGGCAGCGCACTACGCC
GCAACTGACGCTGAGGCACGAAGGCGCGGGGATCGAACAGGATTAGATACCCGGGTAGTCC
>t0000490_III-15;size=8;
CCTACGGGGGGCTGCAGTGGGGAATATTGGTCAATGGGGGCAACCCTGAACCAGCGACGCCGCGTGAGTGAAGAAGTATT
TCGGTATGTAAAGCTCTATCAGCAGGGAAGATAATGACAGTACCTGACTAAGAAGCACCGGCTAAATACGTGCCAGCAGC
CGCGGTAATACGTATGGTGCAAGCGTTATCCGGATTTACTGGGTGTAAAGGGAGCGTAGGCGGTTTGGCAAGTCTGATGT
GAAACCCCGGGGCTTAACCCCGGGCATGCATTGGAAACTGTCGGACTAGAGTGTCGGAGAGGAAAGCGGAATTCCTAGTG
TAGCGGTGAAATGCGTAGATATTAGGAGGAACACCAGTGGCGAAGGCGGCTTTCTGGACGATAACTGACGCTGAGGCTCG
AAAGCGTGGGGAGCAAACAGGATTAGATACCCTTGTAGTCC
>t0008496_III-15;size=8;
CCTACGGGAGGCTGCAGTGAGGAATATTGGTCAATGGACGAAGGTCTGAACCAGCCAAGTAGCGTGAAGGATGACTGCCC
TATGGGTTGTAAACTTCTTTTGTGCGGGAATAACGGGCGCCACGTGTGGTGTTATGCATGTACCGTACGAATAAGGATCG
GCTAACTCCGTGCCAGCAGCCGCGGTAATACGGAGGATCCGAGCGTTATCCGGATTTATTGGGTTTAAAGGGAGCGTAGG
CGGGAGATCAAGTCAGTTGTGAAATGTACATGCTCAACATGTGCACTGCAGTTGAAACTGGTTTTCTTGAGTGCGTAAGA
GGCAGGCGGAATTCGTCGTGTAGCGGTGAAATGCTTAGATATGACGAAGAACTCCGATCGCGAAGGCAGCTTGCCGGGCC
GCAACTGACGCTGAAGCTCGAAGGTGCGGGTATCGAACAGGATTAGATACCCTGGTAGTCC
>t0011661_III-15;size=8;
CCTACGGGAGGCAGCAGTGAGGAATATTGGTCAATGGACGAGAGTCTGAACCAGCCAAGTAGCGTGCAGGATGACGGCCC
TATGGGTTGTAAACTGCTTTTAACCGGGAATAACGTCATGCTCGTGAGCGTGAGTGCATGTACCGGTTGAATAAGGATCG
GCTAACTCCGTGCCAGCAGCCGCGGTAATACGGAGGATCCGAGCGTTATCCGGATTTATTGGGTTTAAAGGGAGCGTAGG
CGGAAGGTCAAGTCAGCTGTGAAATGTAGTCGCTCAACGTCTGCACTGCAGTTGAAACTGGCCTCCTTGAGTGCGTAAGA
GGCAGGCGGAATTCGTCGTGTAGCGGTGAAATGCTTAGATATGACGAAGAACTCCGATTGCGAAGGCAGCTTGCTGGGCC
GCAACTGACGCTGAAGCTCGAAGGTGCGGGTATCGAACAGGATTAGATACCCCTGTAGTCC
>t0027222_III-15;size=8;
CCTACGGGCGGCAGCAGTAAGGAATATTGGGCAATGGGGGGAACCCTGACCCAGCCATGCCGCGTGAGGGAATGAGGCCC
TACGGGTCGTGAACCTCTTTTGCCTGGGGATAACCCCTCCCGCGCGACGGGGGGCTGCAGGTACCAGGCGAATAAGCATC
GGCTAACTCCGTGCCAGCAGCCGCGGTAATACGGAGGATGCGAGCGTTATCCGGATTCATTGGGTTTAAAGGGTGCGCAG
GCGGCCATGTAAGTCAGCGGTGAAAGCCAGGGGCCCAACCCCGGAAGTGCCGTTGATACTGCACGGCTGGAATGCGGTCG
AGGCGGGCGGAATGTGACGTGTAGCGGTGAAATGCATAGATATGTCACAGAACTCCGATAGCGAAGGCAGCTCGCCAGGC
CTGCATTGACGCTCAGGCACGAAAGCGTGGGGATCAAACAGGATTAGATACCCCAGTAGTCC
>t0001685_III-15;size=8;
CCTACGGGGGGCTGCAGTGGGGAATATTGGACAATGGGGGAAACCCTGATCCAGCGACGCCGCGTGAGTGAAGAAGTATT
TCGGTATGTAAAGCTCTATCAGCAAGGAAGAAAATGACGGTACTTGACTAAGAAGCTCCGGCTAAATACGTGCCAGCAGC
CGCGGTAATACGTATGGAGCAAGCGTTATCCGGATTTACTGGGTGTAAAGGGAGCGTAGACGGCAAAGCAAGTCCGAAGT
GAAATCCCGGGGCTCAACCCCGGAACTGCTTTGGAAACTGTTTAGCTAGAGTGCAGGAGAGGTAAGCGGAATTCCTAGTG
TAGCGGTGAAATGCGTAGATATTAGGAGGAACACCAGTGGCGAAGGCGGCTTACTGGACTGTAACTGACGTTGAGGCTCG
AAAGCGTGGGGAGCAAACAGGATTAGATACCCTAGTAGTCC
>t0012346_III-15;size=8;
CCTACGGGTGGCTGCAGTGAGGAATATTGGTCAATGGGCGGAAGCCTGAACCAGCCATGTCGCGTGCAGGACTACGGCCC
TACGGGTCTTAAACTGCTTTTGATTGGGGATAAAGTGGGGGACGCGTCCCCTATTGCAGGTACCAATCGAATAAGGATCG
GCTAACTCCGTGCCAGCAGCCGCGGTAATACGGAGGATCCGAGCGTTATCCGGATTTATTGGGTTTAAAGGGTGCGTAGG
CGGGCTGTTAAGTCAGCGGTGAAACCCCCGGGCTCAACCCGGGGACTGCCATTGAAACTGGCGGCCTAGAGTACGTTGGG
AGTGCGCGGAATGTGTGGTGTAGCGGTGAAATGCATAGATATCACACAGAACACCGATCGCGAAGGCAGCGCACTACGCC
GCAACTGACGCTGAGGCACGAAGGCGCGGGGATCGAACAGGATTAGATACCCGAGTAGTCC
>t0015942_III-15;size=8;
CCTACGGGCGGCTGCAGTGGGGAATATTGGACAATGGAGGAAACTCTGATCCAGCGACGCCGCGTGAGTGAAGAAGTATT
TCGGTATGTAAAGCTCTATCAGCAGGGAAGATAATGACGGTACCTGACTAAGAAGCCCCGGCTAACTACGTGCCAGCAGC
CGCGGTAATACGTAGGGGGCAAGCGTTATCCGGATTTACTGGGTGTAAAGGGAGCGTAGACGGCATGGCAAGTCTGATGT
GAAAACCCGGGGCTCAACCCCGGGACTGCATTGGAAACTGTCAGGCTAGAGTGCAGGAGAGGTAAGTGGAATTCCTAGTG
TAGCGGTGAAATGCGTAGATATTAGGAGGAACACCAGTGGCGAAGGCGGCTTACTGGACTGTAACTGACGTTGAGGCTCG
AAAGCGTGGGGAGCAAACAGGATTAGATACCCTTGTAGTCC
>t0001004_III-15;size=8;
CCTACGGGCGGCAGCAGTGGGGAATATTGCACAATGGGGGAAACCCTGATGCAGCGACGCCGCGTGAGTGAAGAAGTATT
TCGGTATGTAAAGCTCTATCAGCAGGGAAGATAATGACGGTACCTGACTAAGAAGCCCCGGCTAACTACGTGCCAGCAGC
CGCGGTAATACGTAGGGGGCAAGCGTTATCCGGATTTACTGGGTGTAAAGGGAGCGTAGGTGGCGTGGCAAGTCAGAAGT
GAAAGCCCGGGGCTCAACCCCGGGACTGCTTTTGAAACTGTCATGCTGGAGTGCAGGAGAGGTAAGTGGAATTCCTAGTG
TAGCGGTGAAATGCGTAGATATTAGGAGGAACACCAGTGGCGAAGGCGGCTTACTGGACTGTAACTGACACTGAGGCTCG
AAAGCGTGGGGAGCAAACAGGATTAGATACCCTAGTAGTCC
>t0008780_III-15;size=8;
CCTACGGGCGGCTGCAGTGGGGAATATTGGACAATGGGGGAAACCCTGATCCAGCGACGCCGCGTGAGTGAAGAAGTATT
TCGGTATGTAAAGCTCTATCAGCAGGGAAGATAATGACGGTACCTGACTAAGAAGCCCCGGCTAACTACGTGCCAGCAGC
CGCGGTAATACGTAGGGGGCAAGCGTTATCCGGATTTACTGGGTGTAAAGGGAGCGCAGACGGCATGGCAAGTCTGATGT
GAAAACCCGGGGCTCAACCCCGGGACTGCATTGGAAACTGTCAGGCTAGAGTGCAGGAGAGGTAAGTGGAATTCCTAGTG
TAGCGGTGAAATGCGTAGATATTAGGAGGAACACCAGTGGCGAAGGCGGCTTACTGGACTGTAACTGACGTTGAGGCTCG
AAAGCGTGGGGAGCAAACAGGATTAGATACCCGAGTAGTCC
>t0000124_III-15;size=8;
CCTACGGGAGGCAGCAGCTAAGAATATTCCGCAATGGACGAAAGTCTGACGGAGCGACGCCGCGTGGATGATGAAGGCCG
GAAGGTTGTAAAATCCTTTTATAACTGAGGAATAAGTATTATCAGAGAAAGGTAGTATGGTGACTGTAGGTTATGAATAA
GCAACGGCTAATTACGTGCCAGCAGCCGCGGTAACACGTAAGTTGCGAGCGTTGTTCGGAATTATTGGGCGTAAAGGGCA
TGTAGGCGGTTTTGCAAGCTTGGTGTGAAATCCCGGAGCTCAACTCCGGAATTGCGTTGAGAACTGCATAACTAGAGTCA
CTGAGGGGCAATCAGAATTCCAGGTGTAGGGGTGAAATCTGTAGATATCTGGAAGAATACCAATGGCGAAGGCAGGTTAC
CAGCAGATGACTGACGCTGAGGTGCGAAGGTGCGGGGAGCAAACAGGATTAGATACCCGTGTAGTCC
>t0044827_III-15;size=8;
CCTACGGGCGGCTGCAGTGAGGAATATTGGTCAATGGGCGGAAGCCTGAACCAGCCATGCCGCGTGAGGGATGGAGGCCC
TATGGGTTGTAAACCTCTTTTGCCACAGAGTAATAAGGCTCATGCGTGGGCCGATGAGAGTATGTGGCGAATAAGCATCG
GCTAACTCCGTGCCAGCAGCCGCGGTAATACGGAGGATGCAAGCGTTATCCGGATTTATTGGGTTTAAAGGGTGCGTAGG
CGGACTGTTAAGTCAGCGGTGAAATATCCCGGCTCAACCGGGAGGCTGCCGTTGATACTGGCAGACTTGAGTACGAACGG
CGCCGGCGGAATATGTAATGTAGCGGTGAAATGCATAGATATTACATAGAACACCGATCGCGAAGGCAGCTGGCGAGGAC
GTCACTGACGCTGAGGCACGAAGGCGTGGGGATCAAACAGGATTAGATACCCTAGTAGTCC
>t0007642_III-15;size=8;
CCTACGGGCGGCTGCAGTGGGGAATATTGCACAATGGGCGCAAGCCTGATGCAGCGATGCCGCGTGAGGGAAGAAGGTTT
TCGGATTGTAAACCTCTGTCAAAAGGGACGATAATGACGGTACCTTAGAAGGAAGCTCCGGCTAACTACGTGCCAGCAGC
CGCGGTAATACGTAGGGAGCGAGCGTTATCCGGAATTACTGGGTGTAAAGGGAGTGTAGGCGGGACTGCAAGTCAGATGT
GAAAACTACCGGCTCAACTGGTAGACTGCATTTGAAACTGTGGTTCTTGAGTGAAGTAGAGGTAAGCGGAATTCCTAGTG
TAGCGGTGAAATGCGTAGATATTAGGAGGAACATCAGTGGCGAAGGCGGCTTACTGGGCTTTAACTGACGCTGAGGCTCG
AAAGCGTGGGGAGCAAACAGGATTAGATACCCTTGTAGTCC
>t0055315_III-15;size=8;
CCTACGGGAGGCTGCAGTGGGGAATATTGGTCAATGGGGGCAACCCTGAACCAGCGACGCCGCGTGAGTGAAGAAGTATT
TCGGTATGTAAAGCTCTATCAGCAGGGAAGATAATGACAGTACCTGACTAAGAAGCACCGGCTAAATACGTGCCAGCAGC
CGCGGTAATACGTATGGTGCAAGCGTTATCCGGATTTACTGGGTGTAAAGGGAGCGTAGGCGGTTTGGCAAGTCTGATGT
GAAACCCCGGGGCTTAACCCCGGGCATGCATTGGAAACTGTCGGACTAGAGTGTCGGAGAGGAAAGCGGAATTCCTAGTG
TAGCGGTGAAATGCGTAGATATTAGGAGGAACACCAGTGGCGAAGGCGGCTTTCTGGACGATAACTGACGCTGAGGCTCG
AAAGCGTGGGGAGCAAACAGGATTAGATACCCCTGTAGTCC
>t0009042_III-15;size=8;
CCTACGGGTGGCTGCAGTGGGGAATATTGCACAATGGGCGCAAGCCTGATGCAGCGATGCCGCGTGAGGGAAGAAGGTTT
TCGGATTGTAAACCTCTGTCAAAAGGGACGATAATGACGGTACCTTAGAAGGAAGCTCCGGCTAACTACGTGCCAGCAGC
CGCGGTAATACGTAGGGAGCGAGCGTTATCCGGAATTACTGGGTGTAAAGGGAGTGTAGGCGGGACTGCAAGTCAGATGT
GAAAACTACCGGCTCAACTGGTAGACTGCATTTGAAACTGTGGTTCTTGAGTGAAGTAGAGGTAAGCGGAATTCCTAGTG
TAGCGGTGAAATGCGTAGATATTAGGAGGAACATCAGTGGCGAAGGCGGCTTACTGGGCTTTAACTGACGCTGAGGCTCG
AAAGCGTGGGGAGCAAACAGGATTAGATACCCCTGTAGTCC
>t0021512_III-15;size=8;
CCTACGGGGGGCTGCAGTGGGGAATATTGGTCAATGGGGGCAACCCTGAACCAGCGACGCCGCGTGAGTGAAGAAGTATT
TCGGTATGTAAAGCTCTATCAGCAGGGAAGATAATGACAGTACCTGACTAAGAAGCACCGGCTAAATACGTGCCAGCAGC
CGCGGTAATACGTATGGTGCAAGCGTTATCCGGATTTACTGGGTGTAAAGGGAGCGTAGGCGGTTTGGCAAGTCTGATGT
GAAACCCCGGGGCTTAACCCCGGGCATGCATTGGAAACTGTCGGACTAGAGTGTCGGAGAGGAAAGCGGAATTCCTAGTG
TAGCGGTGAAATGCGTAGATATTAGGAGGAACACCAGTGGCGAAGGCGGCTTTCTGGACGATAACTGACGCTGAGGCTCG
AAAGCGTGGGGAGCAAACAGGATTAGATACCCCAGTAGTCC
>t0041692_III-15;size=8;
CCTACGGGAGGCTGCAGTGAGGAATATTGGTCAATGGGCGGAAGCCTGAACCAGCCATGCCGCGTGAGGGATGGAGGCCC
TATGGGTTGTAAACCTCTTTTGCCACAGAGTAATAAGGCTCATGCGTGGGCCGATGAGAGTATGTGGCGAATAAGCATCG
GCTAACTCCGTGCCAGCAGCCGCGGTAATACGGAGGATGCAAGCGTTATCCGGATTTATTGGGTTTAAAGGGTGCGTAGG
CGGACTGTTAAGTCAGCGGTGAAATATCCCGGCTCAACCGGGAGGCTGCCGTTGATACTGGCAGACTTGAGTACGAACGG
CGCCGGCGGAATATGTAATGTAGCGGTGAAATGCATAGATATTACATAGAACACCGATCGCGAAGGCAGCTGGCGAGGAC
GTCACTGACGCTGAGGCACGAAGGCGTGGGGATCAAACAGGATTAGATACCCGTGTAGTCC
>t0026697_III-15;size=8;
CCTACGGGAGGCAGCAGTGGGGAATATTGGACAATGGGGGAAACCCTGATCCAGCGACGCCGCGTGAGTGAAGAAGTATT
TCGGTATGTAAAGCTCTATCAGCAGGGAAGATAATGACGGTACCTGACTAAGAAGCCCCGGCTAACTACGTGCCAGCAGC
CGCGGTAATACGTAGGGGGCAAGCGTTATCCGGATTTACTGGGTGTAAAGGGAGCGTAGACGGCATGGCAAGTCTGATGT
GAAAACCCGGGGCTCAACCCCGGGACTGCATTGGAAACTGTCAGGCTAGAGTGCAGGAGAGGTAAGTGGAATTCCTAGTG
TAGCGGTGAAATGCGTAGATATTAGGAGGAACACCAGTGGCGAAGGCGGCTTACTGGACTGTAACTGACGTTGAGGCTCG
AAAGCGTGGGGAGCAAACAGGATTAGATACCCCGGTAGTCC
>t0042547_III-15;size=8;
CCTACGGGGGGCTGCAGTGGGGAATATTGGACAATGGGGGAAACCCTGATCCAGCGACGCCGCGTGAGTGAAGAAGTATT
TCGGTATGTAAAGCTCTATCAGCAAGGAAGAAAATGACGGTACTTGACTAAGAAGCCCCGGCTAACTACGTGCCAGCAGC
CGCGGTAATACGTAGGGGGCAAGCGTTATCCGGATTTACTGGGTGTAAAGGGAGCGTAGACGGTATGGCAAGTCTGAAGT
GAAATGCATGGGCTCAACCCATGAACTGCTTTGGAAACTGTCAAACTAGAGTGCAGGAGAGGTAAGTGGAATTCCTAGTG
TAGCGGTGAAATGCGTAGATATTAGGAGGAACACCAGTGGCGAAGGCGGCTTACTGGACTGTAACTGACGTTGAGGCTCG
AAAGCGTGGGGAGCAAACAGGATTAGATACCCTAGTAGTCC
>t0002543_III-15;size=8;
CCTACGGGCGGCTGCAGCTAAGAATATTCCGCAATGGACGAAAGTCTGACGGAGCGACGCCGCGTGGATGATGAAGGTCG
GAAGATTGTAAAATCCTTTTATGACTGAGGAATAAGTCTGTTGAGAGAAACGGCAGATGGTGACTGTAGGTCATGAATAA
GCAACGGCTAATTACGTGCCAGCAGCCGCGGTAACACGTAAGTTGCGAGCGTTGTTCGGAATTATTGGGCGTAAAGGGCA
TGTAGGCGGTTTTGCAAGCTTGGTGTGAAATCCCGGAGCTCAACTCCGGAATTGCGTTGAGAACTGCATAACTAGAGTCA
CTGAGGGGCAATCAGAATTCCAGGTGTAGGGGTGAAATCTGTAGATATCTGGAAGAATACCAATGGCGAAGGCAGGTTAC
CAGCAGATGACTGACGCTGAGGTGCGAAGGTGCGGGGAGCAAACAGGATTAGATACCCGAGTAGTCC
>t0001542_III-15;size=8;
CCTACGGGAGGCTGCAGTGGGGAATATTGGACAATGGGGGAAACCCTGATCCAGCGACGCCGCGTGAGTGAAGAAGTATT
TCGGTATGTAAAGCTCTATCAGCAGGGAAGATAATGACGGTACCTGACTAAGAAGCCCCGGCTAACTACGTGCCAGCAGC
CGCGGTAATACGTAGGGGGCAAGCGTTATCCGGATTTACTGGGTGTAAAGGGAGCGCAGACGGCATGGCAAGTCTGATGT
GAAAACCCGGGGCTCAACCCCGGGACTGCATTGGAAACTGTCAGGCTAGAGTGCAGGAGAGGTAAGTGGAATTCCTAGTG
TAGCGGTGAAATGCGTAGATATTAGGAGGAACACCAGTGGCGAAGGCGGCTTACTGGACTGTAACTGACGTTGAGGCTCG
AAAGCGTGGGGAGCAAACAGGATTAGATACCCCAGTAGTCC
>t0008294_III-15;size=8;
CCTACGGGCGGCAGCAGTGAGGAATATTGGTCAATGGACGGAAGTCTGAACCAGCCATCTCGCGTGCAGGATTACAGCCC
TATGGGTTTTAAACTGCTTTTATAAGGGGATAAAGTTAGATATGTATATCTATTTGCAGGTACCTTATGAATAAGGATCG
GCTAACTCCGTGCCAGCAGCCGCGGTAATACGGAGGATCCGAGCGTTATCCGGATTTATTGGGTTTAAAGGGTGCGCAGG
CGGCTTATTAAGTCAGCGGTGAAATGTAAGGGCTCAACCCTGGCACTGCCGTTGAAACTGGTAAGCTTGAGTACGGTTGA
AGTTATCGGAATGTGACGTGTAGCGGTGAAATGCATAGATATGTCACAGAACACCAATTGCGAAGGCAGATGACTAAACC
GCAACTGACGCTCATGCACGAAAGCGTGGGGATCGAACAGGATTAGATACCCTTGTAGTCC
>t0018856_III-15;size=8;
CCTACGGGCGGCTGCAGTGGGGAATATTGGACAATGGGGGAAACCCTGATCCAGCGACGCCGCGTGAGTGAAGAAGTATT
TCGGTATGTAAAGCTCTATCAGCAGGGAAGATAATGACGGTACCTGACTAAGAAGCCCCGGCTAACTACGTGCCAGCAGC
CGCGGTAATACGTAGGGGGCAAGCGTTATCCGGATTTACTGGGTGTAAAGGGAGCGTAGACGGCATGGCAAGTCTGATGT
GAAAACCCGGGGCTCAACCCCGGGACTGCATTGGAAACTGTCAGGCTAGAGTGCAGGAGAGGTAAGTGGAATTCCTAGTG
TAGCGGTGAAATGCGTAGATATTAGGAGGAACACCAGTGGCGAAGGCGGCTTACTGGACTGTAACTGACGTTGAGGCTCG
AAAGCGTGGGGAGCAAACAGGATTAGATACCCCGGTAGTCC
>t0016349_III-15;size=8;
CCTACGGGGGGCTGCAGCTAAGAATATTCCGCAATGGACGAAAGTCTGACGGAGCGACGCCGCGTGGATGATGAAGGCCG
GAAGGTTGTAAAATCCTTTTATAACTGAGGAATAAGTATTATCAGAGAAAGGTAGTATGGTGACTGTAGGTTATGAATAA
GCAACGGCTAATTACGTGCCAGCAGCCGCGGTAACACGTAAGTTGCGAGCGTTGTTCGGAATTATTGGGCGTAAAGGGCA
TGTAGGCGGTTTTGCAAGCTTGGTGTGAAATCCCGGAGCTCAACTCCGGAATTGCGTTGAGAACTGCATAACTAGAGTCA
CTGAGGGGCAATCAGAATTCCAGGTGTAGGGGTGAAATCTGTAGATATCTGGAAGAATACCAATGGCGAAGGCAGGTTAC
CAGCAGATGACTGACGCTGAGGTGCGAAGGTGCGGGGAGCAAACAGGATTAGATACCCTGGTAGTCC
>t0001061_III-15;size=8;
CCTACGGGGGGCTGCAGTGGGGAATATTGCACAATGGGCGCAAGCCTGATGCAGCGATGCCGCGTGAGGGAAGAAGGTTT
TCGGATTGTAAACCTCTGTCAAAAGGGACGATAATGACGGTACCTTAGAAGGAAGCTCCGGCTAACTACGTGCCAGCAGC
CGCGGTAATACGTAGGGAGCGAGCGTTATCCGGAATTACTGGGTGTAAAGGGAGTGTAGGCGGGACTGCAAGTCAGATGT
GAAAACTACCGGCTCAACTGGTAGACTGCATTTGAAACTGTGGTTCTTGAGTGAAGTAGAGGTAAGCGGAATTCCTAGTG
TAGCGGTGAAATGCGTAGATATTAGGAGGAACATCAGTGGCGAAGGCGGCTTACTGGGCTTTAACTGACGCTGAGGCTCG
AAAGCGTGGGGAGCAAACAGGATTAGATACCCGTGTAGTCC
>t0007281_III-15;size=8;
CCTACGGGCGGCTGCAGTGGGGAATATTGGACAATGGGGGAAACCCTGATCCAGCGACGCCGCGTGAGTGAAGAAGTATT
TCGGTATGTAAAGCTCTATCAGCAGGGAAGATGATGACGGTACCTGACTAAGAAGCCCCGGCTAACTACGTGCCAGCAGC
CGCGGTAATACGTAGGGGGCAAGCGTTATCCGGATTTACTGGGTGTAAAGGGAGTGTAGGCGGCTGTGCAAGTCAGAAGT
GAAAGCCCGGGGCTTAACCCCGGGACTGCTTTTGAAACTGCATGGCTTGAGTGCAGGAGAGGTAAGCGGAATTCCTAGTG
TAGCGGTGAAATGCGTAGATATTAGGAAGAACACCGGTGGCGAAGGCGGCTTACTGGACTGAGACTGACGCTGAGGCTCG
AAAGCGTGGGGAGCAAACAGGATTAGATACCCCAGTAGTCC
>t0034759_III-15;size=8;
CCTACGGGCGGCTGCAGTGGGGAATATTGGTCAATGGGGGCAACCCTGAACCAGCGACGCCGCGTGAGTGAAGAAGTATT
TCGGTATGTAAAGCTCTATCAGCAGGGAAGATAATGACAGTACCTGACTAAGAAGCACCGGCTAAATACGTGCCAGCAGC
CGCGGTAATACGTATGGTGCAAGCGTTATCCGGATTTACTGGGTGTAAAGGGAGCGTAGGCGGTTTGGCAAGTCTGATGT
GAAACCCCGGGGCTTAACCCCGGGCATGCATTGGAAACTGTCGGACTAGAGTGTCGGAGAGGAAAGCGGAATTCCTAGTG
TAGCGGTGAAATGCGTAGATATTAGGAGGAACACCAGTGGCGAAGGCGGCTTTCTGGACGATAACTGACGCTGAGGCTCG
AAAGCGTGGGGAGCAAACAGGATTAGATACCCCTGTAGTCC
>t0006174_III-15;size=8;
CCTACGGGGGGCAGCAGTGGGGAATATTGGACAATGGAGGAAACTCTGATCCAGCGACGCCGCGTGAGTGAAGAAGTATT
TCGGTATGTAAAGCTCTATCAGCAGGGAAGATAATGACGGTACCTGACTAAGAAGCCCCGGCTAACTACGTGCCAGCAGC
CGCGGTAATACGTAGGGGGCAAGCGTTATCCGGATTTACTGGGTGTAAAGGGAGCGTAGACGGCATGGCAAGTCTGATGT
GAAAACCCGGGGCTCAACCCCGGGACTGCATTGGAAACTGTCAGGCTAGAGTGCAGGAGAGGTAAGTGGAATTCCTAGTG
TAGCGGTGAAATGCGTAGATATTAGGAGGAACACCAGTGGCGAAGGCGGCTTACTGGACTGTAACTGACGTTGAGGCTCG
AAAGCGTGGGGAGCAAACAGGATTAGATACCCCTGTAGTCC
>t0009550_III-15;size=8;
CCTACGGGTGGCAGCAGTGAGGAATATTGGTCAATGGACGGAAGTCTGAACCAGCCATCTCGCGTGCAGGATTACAGCCC
TATGGGTTTTAAACTGCTTTTATAAGGGGATAAAGTTAGATATGTATATCTATTTGCAGGTACCTTATGAATAAGGATCG
GCTAACTCCGTGCCAGCAGCCGCGGTAATACGGAGGATCCGAGCGTTATCCGGATTTATTGGGTTTAAAGGGTGCGCAGG
CGGCTTATTAAGTCAGCGGTGAAATGTAAGGGCTCAACCCTGGCACTGCCGTTGAAACTGGTAAGCTTGAGTACGGTTGA
AGTTATCGGAATGTGACGTGTAGCGGTGAAATGCATAGATATGTCACAGAACACCAATTGCGAAGGCAGATGACTAAACC
GCAACTGACGCTCATGCACGAAAGCGTGGGGATCGAACAGGATTAGATACCCCAGTAGTCC
>t0001728_III-15;size=8;
CCTACGGGTGGCTGCAGTGAGGAATATTGGTCAATGGACGAGAGTCTGAACCAGCCAAGTAGCGTGCAGGATGACGGCCC
TATGGGTTGTAAACTGCTTTTAACCGGGAATAACGTCAGGCTCGTGAGCTTGAGTGCATGTACCGGTTGAATAAGGATCG
GCTAACTCCGTGCCAGCAGCCGCGGTAATACGGAGGATCCGAGCGTTATCCGGATTTATTGGGTTTAAAGGGAGCGTAGG
CGGAGTATCAAGTCAGCTGTGAAATGTAGTCGCTCAACGTCTGCACTGCAGTTGAAACTGGTACCCTTGAGTGCGTAAGA
GGTAGGCGGAATTCGTCGTGTAGCGGTGAAATGCTTAGATATGACGAAGAACTCCGATTGCGAAGGCAGCTTACTGGGCC
GCAACTGACGCTGAAGCTCGAAGGTGCGGGTATCGAACAGGATTAGATACCCTGGTAGTCC
>t0035077_III-15;size=8;
CCTACGGGAGGCTGCAGTGGGGAATATTGGACAATGGGGGAAACCCTGATCCAGCGACGCCGCGTGAGTGAAGAAGTATT
TCGGTATGTAAAGCTCTATCAGCAAGGAAGAAAATGACGGTACTTGACTAAGAAGCTCCGGCTAAATACGTGCCAGCAGC
CGCGGTAATACGTATGGAGCAAGCGTTATCCGGATTTACTGGGTGTAAAGGGAGCGTAGACGGCAAAGCAAGTCCGAAGT
GAAATCCCGGGGCTCAACCCCGGAACTGCTTTGGAAACTGTTTAGCTAGAGTGCAGGAGAGGTAAGCGGAATTCCTAGTG
TAGCGGTGAAATGCGTAGATATTAGGAGGAACACCAGTGGCGAAGGCGGCTTACTGGACTGTAACTGACGTTGAGGCTCG
AAAGCGTGGGGAGCAAACAGGATTAGATACCCCTGTAGTCC
>t0027360_III-15;size=8;
CCTACGGGAGGCTGCAGTGGGGAATATTGGACAATGGGGGAAACCCTGATCCAGCGACGCCGCGTGAGTGAAGAAGTATT
TCGGTATGTAAAGCTCTATCAGCAGGGAAGATAATGACGGTACCTGACTAAGAAGCCCCGGCTAACTACGTGCCAGCAGC
CGCGGTAATACGTAGGGGGCAAGCGTTATCCGGATTTACTGGGTGTAAAGGGAGCGTAGACGGTATGGCAAGTCTGATGT
GAAAACCCGGGGCTCAACCCCGGGACTGCATTGGAAACTGTCAAACTAGAGTGCAGGAGGGGTAAGTGGAATTCCTAGTG
TAGCGGTGAAATGCGTAGATATTAGGAGGAACACCAGTGGCGAAGGCGGCTTACTGGACTGTAACTGACGTTGAGGCTCG
AAAGCGTGGGGAGCAAACAGGATTAGATACCCTGGTAGTCC
>t0005512_III-15;size=8;
CCTACGGGAGGCTGCAGTGAGGAATATTGGTCAATGGGCGGAAGCCTGAACCAGCCATGTCGCGTGCAGGATTACGGCCC
TACGGGTCTTAAACTGCTTTTGATTGGGGATAAAGTGGGGGACGCGTCCCCTATTGCAGGTACCAATCGAATAAGGATCG
GCTAACTCCGTGCCAGCAGCCGCGGTAATACGGAGGATCCGAGCGTTATCCGGATTTATTGGGTTTAAAGGGTGCGTAGG
CGGGCTGTTAAGTCAGCGGTGAAACCCCCGGGCTCAACCCGGGGACTGCCATTGAAACTGGCGGCCTAGAGTACGTTGGG
AGTGCGCGGAATGTGTGGTGTAGCGGTGAAATGCATAGATATCACACAGAACACCGATCGCGAAGGCAGCGCACTACGCC
GCAACTGACGCTGAGGCACGAAGGCGCGGGGATCGAACAGGATTAGATACCCCGGTAGTCC
>t0017737_III-15;size=8;
CCTACGGGAGGCTGCAGTGAGGAATATTGGTCAATGGTCGAGAGACTGAACCAGCCAAGTAGCGTGAAGGATGACTGCCC
TATGGGTTGTAAACTTCTTTTGTTCGGGAATAAAGTGCCGCACGTGTGCGGTTTTGTATGTACCGTTCGAATAAGCATCG
GCTAATTCCGTGCCAGCAGCCGCGGTAATACGGAAGATGCGAGCGTTATCCGGATTTATTGGGTTTAAAGGGAGCGTAGG
CGGCCTGTTAAGTCCGCGGTCAAATGTCAGGGCCCAACCTTGGCATGCCGTGGATACTGGCGGGCTTGAATGTGCACAAG
GAAGGTGGAATTCGTCGTGTAGCGGTGAAATGCTTAGATATGACGAAGAACTCCGATTGCGAAGGCAGCCTTCTGGGGCA
TGATTGACGCTGAGGCTCGAAAGTGCGGGAATCAAACAGGATTAGATACCCCAGTAGTCC
>t0013166_III-15;size=8;
CCTACGGGTGGCTGCAGTGGGGAATATTGCACAATGGGGGAAACCCTGATGCAGCGACGCCGCGTGAGTGAAGAAGTATT
TCGGTATGTAAAGCTCTATCAGCAGGGACGAAAATGACGGTACCTGACTAAGAAGCCCCGGCTAACTACGTGCCAGCAGC
CGCGGTAATACGTAGGGGGCAAGCGTTATCCGGATTTACTGGGTGTAAAGGGAGCGTAGACGGCGATGCAAGTCTGATGT
GAAAACCCAGGGCTTAACCTTGGGCCTGCATTGGAAACTGCTTTGCTAGAGTGCAGGAGAGGTAAGTGGAATTCCTAGTG
TAGCGGTGAAATGCGTAGATATTAGGAGGAACACCAGTGGCGAAGGCGGCTTACTGGACTGTAACTGACGTTGAGGCTCG
AAAGCGTGGGGAGCAAACAGGATTAGATACCCCTGTAGTCC
>t0016926_III-15;size=8;
CCTACGGGCGGCAGCAGTGGGGAATATTGGTCAATGGGGGCAACCCTGAACCAGCGACGCCGCGTGAGTGAAGAAGTATT
TCGGTATGTAAAGCTCTATCAGCAGGGAAGATAATGACAGTACCTGACTAAGAAGCACCGGCTAAATACGTGCCAGCAGC
CGCGGTAATACGTATGGTGCAAGCGTTATCCGGATTTACTGGGTGTAAAGGGAGCGTAGGCGGTTTGGCAAGTCTGATGT
GAAACCCCGGGGCTTAACCCCGGGCATGCATTGGAAACTGTCGGACTAGAGTGTCGGAGAGGAAAGCGGAATTCCTAGTG
TAGCGGTGAAATGCGTAGATATTAGGAGGAACACCAGTGGCGAAGGCGGCTTTCTGGACGATAACTGACGCTGAGGCTCG
AAAGCGTGGGGAGCAAACAGGATTAGATACCCTAGTAGTCC
>t0030567_III-15;size=8;
CCTACGGGGGGCTGCAGTGAGGAATATTGGACAATGGGGGCAACCCTGATCCAGCCAAACCGCGTGAAGGACGAAGGCCC
TAGTGGTCGTAAACTTCTTTTGCTTGGGGATAACTGAAGGTATGCATACCATCTTGAAGGTACCAAGCGAATAAGCACCG
GCTAACTCCGTGCCAGCAGCCGCGGTAATACGGAGGGTGCAGGCGTTATCCGGAATTATTAGGTTTAAAGGGTGCGCAGG
CGGACAGCTAAGTCGGCGGTGAAATACCGGGGCCCAACCCCGGGGCTGCCATCGATACTGACAGTCTTGAGTGCGGACGA
GGAAGGCGGAATGTGGCGTGTAGCGGTGAAATGCTTAGATATGCCACAGAACACCGATTGCGAAGGCAGCCTTCCAGTGC
GCCACTGACGCTCATGCACGAAAGCGCGGGTAGCGAACAGGATTAGATACCCCAGTAGTCC
>t0011152_III-15;size=8;
CCTACGGGAGGCTGCAGCTAAGAATATTCCGCAATGGACGAAAGTCTGACGGAGCGACGCCGCGTGGATGATGAAGGTCG
GAAGATTGTAAAATCCTTTTATGACTGAGGAATAAGTCTGTTGAGAGAAACGGCAGATGGTGACTGTAGGTCATGAATAA
GCAACGGCTAATTACGTGCCAGCAGCCGCGGTAACACGTAAGTTGCGAGCGTTGTTCGGAATTATTGGGCGTAAAGGGCA
TGTAGGCGGTTTTGCAAGCTTGGTGTGAAATCCCGGAGCTCAACTCCGGAATTGCGTTGAGAACTGCATAACTAGAGTCA
CTGAGGGGCAATCAGAATTCCAGGTGTAGGGGTGAAATCTGTAGATATCTGGAAGAATACCAATGGCGAAGGCAGGTTAC
CAGCAGATGACTGACGCTGAGGTGCGAAGGTGCGGGGAGCAAACAGGATTAGATACCCGTGTAGTCC
>t0028617_III-15;size=8;
CCTACGGGTGGCTGCAGTGGGGAATATTGCACAATGGGCGCAAGCCTGATGCAGCGATGCCGCGTGAGGGAAGAAGGTTT
TCGGATTGTAAACCTCTGTCAAAAGGGACGATAATGACGGTACCTTAGAAGGAAGCTCCGGCTAACTACGTGCCAGCAGC
CGCGGTAATACGTAGGGAGCGAGCGTTATCCGGAATTACTGGGTGTAAAGGGAGTGTAGGCGGGACTGCAAGTCAGATGT
GAAAACTACCGGCTCAACTGGTAGACTGCATTTGAAACTGTGGTTCTTGAGTGAAGTAGAGGTAAGCGGAATTCCTAGTG
TAGCGGTGAAATGCGTAGATATTAGGAGGAACATCAGTGGCGAAGGCGGCTTACTGGGCTTTAACTGACGCTGAGGCTCG
AAAGCGTGGGGAGCAAACAGGATTAGATACCCCGGTAGTCC
>t0004837_III-15;size=8;
CCTACGGGCGGCAGCAGTGGGGAATATTGGACAATGGAGGAAACTCTGATCCAGCGACGCCGCGTGAGTGAAGAAGTATT
TCGGTATGTAAAGCTCTATCAGCAGGGAAGATAATGACGGTACCTGACTAAGAAGCCCCGGCTAACTACGTGCCAGCAGC
CGCGGTAATACGTAGGGGGCAAGCGTTATCCGGATTTACTGGGTGTAAAGGGAGCGTAGACGGCATGGCAAGTCTGATGT
GAAAACCCGGGGCTCAACCCCGGGACTGCATTGGAAACTGTCAGGCTAGAGTGCAGGAGAGGTAAGTGGAATTCCTAGTG
TAGCGGTGAAATGCGTAGATATTAGGAGGAACACCAGTGGCGAAGGCGGCTTACTGGACTGTAACTGACGTTGAGGCTCG
AAAGCGTGGGGAGCAAACAGGATTAGATACCCCAGTAGTCC
>t0000543_III-15;size=8;
CCTACGGGTGGCTGCAGTGAGGAATATTGGTCAATGGACGAAGGTCTGAACCAGCCAAGTAGCGTGAAGGATGACTGCCC
TATGGGTTGTAAACTTCTTTTGTGCGGGAATAACGTGCTCCACGTGTGGGGTATTGCATGTACCGTACGAATAAGGATCG
GCTAACTCCGTGCCAGCAGCCGCGGTAATACGGAGGATCCGAGCGTTATCCGGATTTATTGGGTTTAAAGGGAGCGTAGG
CGGTGGATCAAGTCAGCTGTGAAATGTAGATGCTCAACGTCTGCACTGCAGTTGAAACTGGTTCACTTGAGTGCGTAAGA
GGTAGGCGGAATTTATGGTGTAGCGGTGAAATGCTTAGATATCATAAAGAACTCCGATTGCGAAGGCAGCTTACTGGGCC
GCAACTGACGCTGAAGCTCGAAGGTGCGGGTATCGAACAGGATTAGATACCCCAGTAGTCC
>t0001407_III-15;size=8;
CCTACGGGTGGCTGCAGTGGGGAATATTGGACAATGGGGGAAACCCTGATCCAGCGACGCCGCGTGAGTGAAGAAGTATT
TCGGTATGTAAAGCTCTATCAGCAAGGAAGAAAATGACGGTACTTGACTAAGAAGCTCCGGCTAAATACGTGCCAGCAGC
CGCGGTAATACGTATGGAGCAAGCGTTATCCGGATTTACTGGGTGTAAAGGGAGCGTAGACGGCAAAGCAAGTCCGAAGT
GAAATCCCGGGGCTCAACCCCGGAACTGCTTTGGAAACTGTTTAGCTAGAGTGCAGGAGAGGTAAGCGGAATTCCTAGTG
TAGCGGTGAAATGCGTAGATATTAGGAGGAACACCAGTGGCGAAGGCGGCTTACTGGACTGTAACTGACGTTGAGGCTCG
AAAGCGTGGGGAGCAAACAGGATTAGATACCCCAGTAGTCC
>t0022331_III-15;size=8;
CCTACGGGAGGCTGCAGTGAGGAATATTGGTCAATGGAGGCAACTCTGAACCAGCCATCTCGCGTGAAGGAATACGGCCC
TATGGGTCTTAAACTTCTTTTATAGGGGGATAAAGTGAGATACGCGTATCTTTTTGTAGGTACCCTATGAATAAGCATCG
GCTAACTCCGTGCCAGCAGCCGCGGTAATACGGAGGATGCGAGCGTTATCCGGATTTATTGGGTTTAAAGGGTGCGCAGG
CGGCACGTTAAGTCAGCGGTGAAATGCAGGGGCTCAACCCCGGCACTGCCGTTGAAACTGGCGAGCTCGAGTACGGATGA
AGTCGGCGGAATGTGATGTGTAGCGGTGAAATGCTTAGATATGTCACAGAACACCGATTGCGAAGGCAGCTGACTAATCC
GCAACTGACGCTCAGGCACGAAAGCGTGGGGATCGAACAGGATTAGATACCCCAGTAGTCC
>t0005080_III-15;size=8;
CCTACGGGCGGCTGCAGTGAGGAATATTGGTCAATGGACGAAGGTCTGAACCAGCCAAGTAGCGTGAAGGATGACTGCCC
TATGGGTTGTAAACTTCTTTTGTGCGGGAATAACGTGCTCCACGTGTGGGGTATTGCATGTACCGTACGAATAAGGATCG
GCTAACTCCGTGCCAGCAGCCGCGGTAATACGGAGGATCCGAGCGTTATCCGGATTTATTGGGTTTAAAGGGAGCGTAGG
CGGTGGATCAAGTCAGCTGTGAAATGTAGATGCTCAACGTCTGCACTGCAGTTGAAACTGGTTCACTTGAGTGCGTAAGA
GGTAGGCGGAATTTATGGTGTAGCGGTGAAATGCTTAGATATCATAAAGAACTCCGATTGCGAAGGCAGCTTACTGGGCC
GCAACTGACGCTGAAGCTCGAAGGTGCGGGTATCGAACAGGATTAGATACCCTAGTAGTCC
>t0015255_III-15;size=8;
CCTACGGGCGGCTGCAGTGGGGAATATTGCACAATGGGCGCAAGCCTGATGCAGCGATGCCGCGTGAGGGAAGAAGGTTT
TCGGATTGTAAACCTCTGTCAAAAGGGACGATAATGACGGTACCTTAGAAGGAAGCTCCGGCTAACTACGTGCCAGCAGC
CGCGGTAATACGTAGGGAGCGAGCGTTATCCGGAATTACTGGGTGTAAAGGGAGTGTAGGCGGGACTGCAAGTCAGATGT
GAAAACTACCGGCTCAACTGGTAGACTGCATTTGAAACTGTGGTTCTTGAGTGAAGTAGAGGTAAGCGGAATTCCTAGTG
TAGCGGTGAAATGCGTAGATATTAGGAGGAACATCAGTGGCGAAGGCGGCTTACTGGGCTTTAACTGACGCTGAGGCTCG
AAAGCGTGGGGAGCAAACAGGATTAGATACCCGGGTAGTCC
>t0007956_III-15;size=8;
CCTACGGGAGGCTGCAGTGGGGAATATTGGTCAATGGGGGCAACCCTGAACCAGCGACGCCGCGTGAGTGAAGAAGTATT
TCGGTATGTAAAGCTCTATCAGCAGGGAAGATAATGACAGTACCTGACTAAGAAGCACCGGCTAAATACGTGCCAGCAGC
CGCGGTAATACGTATGGTGCAAGCGTTATCCGGATTTACTGGGTGTAAAGGGAGCGTAGGCGGTTTGGCAAGTCTGATGT
GAAACCCCGGGGCTTAACCCCGGGCATGCATTGGAAACTGTCGGACTAGAGTGTCGGAGAGGAAAGCGGAATTCCTAGTG
TAGCGGTGAAATGCGTAGATATTAGGAGGAACACCAGTGGCGAAGGCGGCTTTCTGGACGATAACTGACGCTGAGGCTCG
AAAGCGTGGGGAGCAAACAGGATTAGATACCCTTGTAGTCC
>t0024158_III-15;size=8;
CCTACGGGTGGCTGCAGTGAGGAATATTGGTCAATGGGCGGAAGCCTGAACCAGCCAAGTCGCGTGAAGGAAGAAGGTAT
TATGTATTGTAAACTTCTTTAGCTGTGGAGCAATAAGGGCTATGCATAGCCTGATGAGAGTACACAGAGAATAAGGATCG
GCTAACTCCGTGCCAGCAGCCGCGGTAATACGGAGGATCCGAGCGTTATCCGGATTTATTGGGTTTAAAGGGTGCGCAGG
CGGCGTTTTAAGTCAGTGGTAAAATCGTGGGGCTCAACCCCATCCTGCCATTGATACTGGAGCGCTTGATTGCGGTCGAG
GTTTGCGGAATTCGTCGTGTAGCGGTGAAATGCATAGATATGACGAAGAACACCGATTGCGTAGGCAGCAGACCAGGCCG
TAAATGACGCTCATGCACGAAAGTGCGGGGATCGAACAGGATTAGATACCCTTGTAGTCC
>t0034535_III-15;size=8;
CCTACGGGCGGCTGCAGTGGGGAATATTGCACAATGGGGGAAACCCTGATGCAGCGACGCCGCGTGAGTGAAGAAGTATT
TCGGTATGTAAAGCTCTATCAGCAGGGAAGATAATGACGGTACCTGACTAAGAAGCCCCGGCTAACTACGTGCCAGCAGC
CGCGGTAATACGTAGGGGGCAAGCGTTATCCGGATTTACTGGGTGTAAAGGGAGCGTAGGTGGCGTGGCAAGTCAGAAGT
GAAAGCCCGGGGCTCAACCCCGGGACTGCTTTTGAAACTGTCATGCTGGAGTGCAGGAGAGGTAAGTGGAATTCCTAGTG
TAGCGGTGAAATGCGTAGATATTAGGAGGAACACCAGTGGCGAAGGCGGCTTACTGGACTGTAACTGACACTGAGGCTCG
AAAGCGTGGGGAGCAAACAGGATTAGATACCCCAGTAGTCC
>t0001541_III-15;size=8;
CCTACGGGGGGCAGCAGTGGGGAATATTGCACAATGGGGGAAACCCTGATGCAGCGACGCCGCGTGAGTGAAGAAGTATT
TCGGTATGTAAAGCTCTATCAGCAGGGACGAAAATGACGGTACCTGACTAAGAAGCCCCGGCTAACTACGTGCCAGCAGC
CGCGGTAATACGTAGGGGGCAAGCGTTATCCGGATTTACTGGGTGTAAAGGGAGCGTAGACGGCGATGCAAGTCTGATGT
GAAAACCCAGGGCTTAACCTTGGGCCTGCATTGGAAACTGCTTTGCTAGAGTGCAGGAGAGGTAAGTGGAATTCCTAGTG
TAGCGGTGAAATGCGTAGATATTAGGAGGAACACCAGTGGCGAAGGCGGCTTACTGGACTGTAACTGACGTTGAGGCTCG
AAAGCGTGGGGAGCAAACAGGATTAGATACCCGTGTAGTCC
>t0009103_III-15;size=8;
CCTACGGGAGGCTGCAGTGAGGAATATTGGTCAATGGACGGAAGTCTGAACCAGCCATCTCGCGTGCAGGATTACAGCCC
TATGGGTTTTAAACTGCTTTTATAAGGGGATAAAGTTAGATATGTATATCTATTTGCAGGTACCTTATGAATAAGGATCG
GCTAACTCCGTGCCAGCAGCCGCGGTAATACGGAGGATCCGAGCGTTATCCGGATTTATTGGGTTTAAAGGGTGCGCAGG
CGGCTTATTAAGTCAGCGGTGAAATGTAAGGGCTCAACCCTGGCACTGCCGTTGAAACTGGTAAGCTTGAGTACGGTTGA
AGTTATTGGAATGTGACGTGTAGCGGTGAAATGCATAGATATGTCACAGAACACCAATTGCGAAGGCAGATGACTAAACC
GCAACTGACGCTCATGCACGAAAGCGTGGGGATCGAACAGGATTAGATACCCTAGTAGTCC
>t0012274_III-15;size=8;
CCTACGGGTGGCAGCAGTAGGGAATCTTCGGCAATGGGGGCAACCCTGACCGAGCAACGCCGCGTGAGTGAAGAAGGTTT
TCGGATCGTAAAGCTCTGTTGTAAGAGAAGAACGTGTGTGAGAGTGGAAAGTTCACACAGTGACGGTAACTTACCAGAAA
GGGACGGCTAACTACGTGCCAGCAGCCGCGGTAATACGTAGGTCCCGAGCGTTGTCCGGATTTATTGGGCGTAAAGCGAG
CGCAGGCGGTTTAATAAGTCTGAAGTTAAAGGCAGTGGCTTAACCATTGTTCGCTTTGGAAACTGTTAGACTTGAGTGCA
GAAGGGGAGAGTGGAATTCCATGTGTAGCGGTGAAATGCGTAGATATATGGAGGAACACCGGTGGCGAAAGCGGCTCTCT
GGTCTGTAACTGACGCTGAGGCTCGAAAGCGTGGGGAGCAAACAGGATTAGATACCCTAGTAGTCC
>t0005478_III-15;size=8;
CCTACGGGAGGCAGCAGTAGGGAATATTGCACAATGGGGGAAACCCTGATGCAGCAACGCCACGTGTGGGAAGAAGCATT
TCGGTGTGTAAACCACTGTCGTGAGGGAATAATGTTGCGTTTCGGCGCAATTGAATGTACCTCGAAAGGAAGCACCGGCA
AACTTCGTGCCAGCAGCCGCGGTAATACGAGGGGTGCAAGCGTTGTTCGGAATCACTGGGCGTAAAGGGAGCGTAGGCGG
AGGAGCAAGCAGTCTGTACAATCCCGGGGCCTAACCCCGGCTCTGCAGACTGGACTGTTTCTCTTGGATAGTTCAGGGGC
AGGCGGAATTCCTGGTGTAGCGGTGGAATGCGTAGAGATCAGGAAGAACACCGATGGCGAAGGCAGCCTGCTGGGGACTT
ATCGACGCTGAGGCTCGAAAGTGCGGGTAGCAAACAGGATTAGATACCCTGGTAGTCC
>t0036138_III-15;size=8;
CCTACGGGGGGCAGCAGTGGGGAATATTGCACAATGGGCGCAAGCCTGATGCAGCGATGCCGCGTGAGGGAAGAAGGTTT
TCGGATTGTAAACCTCTGTCAAAAGGGACGATAATGACGGTACCTTAGAAGGAAGCTCCGGCTAACTACGTGCCAGCAGC
CGCGGTAATACGTAGGGAGCGAGCGTTATCCGGAATTACTGGGTGTAAAGGGAGTGTAGGCGGGACTGCAAGTCAGATGT
GAAAACTACCGGCTCAACTGGTAGACTGCATTTGAAACTGTGGTTCTTGAGTGAAGTAGAGGTAAGCGGAATTCCTAGTG
TAGCGGTGAAATGCGTAGATATTAGGAGGAACATCAGTGGCGAAGGCGGCTTACTGGGCTTTAACTGACGCTGAGGCTCG
AAAGCGTGGGGAGCAAACAGGATTAGATACCCCGGTAGTCC
>t0053007_III-15;size=8;
CCTACGGGCGGCTGCAGTGAGGAATATTGGTCAATGGACGAGAGTCTGAACCAGCCAAGTAGCGTGCAGGATGACGGCCC
TATGGGTTGTAAACTGCTTTTAACCGGGAATAACGTCATGCTCGTGAGCGTGAGTGCATGTACCGGTTGAATAAGGATCG
GCTAACTCCGTGCCAGCAGCCGCGGTAATACGGAGGATCCGAGCGTTATCCGGATTTATTGGGTTTAAAGGGAGCGTAGG
CGGAAGGTCAAGTCAGCTGTGAAATGTAGTCGCTCAACGTCTGCACTGCAGTTGAAACTGGCCTCCTTGAGTGCGTAAGA
GGCAGGCGGAATTCGTCGTGTAGCGGTGAAATGCTTAGATATGACGAAGAACTCCGATTGCGAAGGCAGCTTGCTGGGCC
GCAACTGACGCTGAAGCTCGAAGGTGCGGGTATCGAACAGGATTAGATACCCCTGTAGTCC
>t0008816_III-15;size=8;
CCTACGGGGGGCAGCAGTGGGGAATATTGGACAATGGAGGAAACTCTGATCCAGCGACGCCGCGTGAGTGAAGAAGTATT
TCGGTATGTAAAGCTCTATCAGCAGGGAAGATAATGACGGTACCTGACTAAGAAGCCCCGGCTAACTACGTGCCAGCAGC
CGCGGTAATACGTAGGGGGCAAGCGTTATCCGGATTTACTGGGTGTAAAGGGAGCGTAGACGGCATGGCAAGTCTGATGT
GAAAACCCGGGGCTCAACCCCGGGACTGCATTGGAAACTGTCAGGCTAGAGTGCAGGAGAGGTAAGTGGAATTCCTAGTG
TAGCGGTGAAATGCGTAGATATTAGGAGGAACACCAGTGGCGAAGGCGGCTTACTGGACTGTAACTGACGTTGAGGCTCG
AAAGCGTGGGGAGCAAACAGGATTAGATACCCCAGTAGTCC
>t0024146_III-15;size=8;
CCTACGGGAGGCTGCAGTGAGGAATATTGGTCAATGGACGAGAGTCTGAACCAGCCAAGTAGCGTGCAGGATGACGGCCC
TATGGGTTGTAAACTGCTTTTAACCGGGAATAACGTCAGGCTCGTGAGCTTGAGTGCATGTACCGGTTGAATAAGGATCG
GCTAACTCCGTGCCAGCAGCCGCGGTAATACGGAGGATCCGAGCGTTATCCGGATTTATTGGGTTTAAAGGGAGCGTAGG
CGGAGTATCAAGTCAGCTGTGAAATGTAGTCGCTCAACGTCTGCACTGCAGTTGAAACTGGTACCCTTGAGTGCGTAAGA
GGTAGGCGGAATTCGTCGTGTAGCGGTGAAATGCTTAGATATGACGAAGAACTCCGATTGCGAAGGCAGCTTACTGGGCC
GCAACTGACGCTGAAGCTCGAAGGTGCGGGTATCGAACAGGATTAGATACCCGGGTAGTCC
>t0009824_III-15;size=8;
CCTACGGGCGGCTGCAGTAGGGAATATTGCACAATGGGGGGAACCCTGATGCAGCAACGCCACGTGTGGGAAGAAGCATT
TCGGTGTGTAAACCACTGTCGTGAGGGAATAATGCTTGGTCTCGGCCAAGTTGAATGTACCTCGAAAGGAAGCACCGGCA
AACTTCGTGCCAGCAGCCGCGGTAATACGAGGGGTGCAAGCGTTGTTCGGAATCACTGGGCGTAAAGGGAGCGTAGGCGG
AGAC
>t0030415_III-15;size=7;
CCTACGGGTGGCTGCAGTAAGGAATATTGGGCAATGGGGGGAACCCTGACCCAGCCATGCCGCGTGAGGGAATGAGGCCC
TACGGGTCGTGAACCTCTTTTGCCTGGGGATAACCCCTCCCGCGCGACGGGGGGCTGCAGGTACCAGGCGAATAAGCATC
GGCTAACTCCGTGCCAGCAGCCGCGGTAATACGGAGGATGCGAGCGTTATCCGGATTCATTGGGTTTAAAGGGTGCGCAG
GCGGCCATGTAAGTCAGCGGTGAAAGCCAGGGGCCCAACCCCGGAAGTGCCGTTGATACTGCACGGCTGGAATGCGGTCG
AGGCGGGCGGAATGTGACGTGTAGCGGTGAAATGCATAGATATGTCACAGAACTCCGATAGCGAAGGCAGCTCGCCAGGC
CTGCATTGACGCTCAGGCACGAAAGCGTGGGGATCAAACAGGATTAGATACCCGAGTAGTCC
>t0014104_III-15;size=7;
CCTACGGGCGGCTGCAGTGAGGAATATTGGTCAATGGACGAGAGTCTGAACCAGCCAAGTAGCGTGCAGGATGACGGCCC
TATGGGTTGTAAACTGCTTTTAACCGGGAATAACGTCATGCTCGTGAGCGTGAGTGCATGTACCGGTTGAATAAGGATCG
GCTAACTCCGTGCCAGCAGCCGCGGTAATACGGAGGATCCGAGCGTTATCCGGATTTATTGGGTTTAAAGGGAGCGTAGG
CGGAAGGTCAAGTCAGCTGTGAAATGTAGTCGCTCAACGTCTGCACTGCAGTTGAAACTGGCCTCCTTGAGTGCGTAAGA
GGCAGGCGGAATTCGTCGTGTAGCGGTGAAATGCTTAGATATGACGAAGAACTCCGATTGCGAAGGCAGCTTGCTGGGCC
GCAACTGACGCTGAAGCTCGAAGGTGCGGGTATCGAACAGGATTAGATACCCGGGTAGTCC
>t0006074_III-15;size=7;
CCTACGGGCGGCAGCAGTGAGGAATATTGGTCAATGGGGGGAACCCTGAACCAGCCATGCCGCGTGAAGGAAGACGGCCC
TATGGGTTGTAAACTTCTTTTGCACGGGAATAACCCGTCCCACGCGTGGGACGTTGAAGGTACCGTGCGAATAAGCATCG
GCTAACTCCGTGCCAGCAGCCGCGGTAATACGGAGGATGCAGGCGTTATCCGGATTTATTAGGTTTAAAGGGTGCGTAGG
CGGCCGGATAAGTCAGCGTTGAAAGTCTGCGGCTCAACCGTAGAATTGGCATTGATACTGTTCGGCTAGGATATGGCGGA
AGTAGGCGGAATGTGCAGTGTAGCGGTGAAATGCTTAGATATTGTACAGAACACCAATTGCGAAGGCAGCCTACTATACC
ATTATTGACGCTGAGGCACGAAAGCGTGGGGATCGAACAGGATTAGATACCCTAGTAGTCC
>t0039250_III-15;size=7;
CCTACGGGAGGCTGCAGTGAGGAATATTGGACAATGGGGGCAACCCTGATCCAGCCAAACCGCGTGAAGGACGAAGGCCC
TAGTGGTCGTAAACTTCTTTTGCTTGGGGATAACTGAAGGTATGCATACCATCTTGAAGGTACCAAGCGAATAAGCACCG
GCTAACTCCGTGCCAGCAGCCGCGGTAATACGGAGGGTGCAGGCGTTATCCGGAATTATTAGGTTTAAAGGGTGCGCAGG
CGGACAGCTAAGTCGGCGGTGAAATACCGGGGCCCAACCCCGGGGCTGCCATCGATACTGACAGTCTTGAGTGCGGACGA
GGAAGGCGGAATGTGGCGTGTAGCGGTGAAATGCTTAGATATGCCACAGAACACCGATTGCGAAGGCAGCCTTCCAGTGC
GCCACTGACGCTCATGCACGAAAGCGCGGGTAGCGAACAGGATTAGATACCCTAGTAGTCC
>t0008391_III-15;size=7;
CCTACGGGAGGCAGCAGTGGGGAATATTGGACAATGGGGGAAACCCTGATCCAGCGACGCCGCGTGAGTGAAGAAGTATT
TCGGTATGTAAAGCTCTATCAGCAAGGAAGAAAATGACGGTACTTGACTAAGAAGCTCCGGCTAAATACGTGCCAGCAGC
CGCGGTAATACGTATGGAGCAAGCGTTATCCGGATTTACTGGGTGTAAAGGGAGCGTAGACGGCAAAGCAAGTCCGAAGT
GAAATCCCGGGGCTCAACCCCGGAACTGCTTTGGAAACTGTTTAGCTAGAGTGCAGGAGAGGTAAGCGGAATTCCTAGTG
TAGCGGTGAAATGCGTAGATATTAGGAGGAACACCAGTGGCGAAGGCGGCTTACTGGACTGTAACTGACGTTGAGGCTCG
AAAGCGTGGGGAGCAAACAGGATTAGATACCCTGGTAGTCC
>t0011650_III-15;size=7;
CCTACGGGTGGCTGCAGTGGGGAATATTGGTCAATGGGGGCAACCCTGAACCAGCGACGCCGCGTGAGTGAAGAAGTATT
TCGGTATGTAAAGCTCTATCAGCAGGGAAGATAATGACAGTACCTGACTAAGAAGCACCGGCTAAATACGTGCCAGCAGC
CGCGGTAATACGTATGGTGCAAGCGTTATCCGGATTTACTGGGTGTAAAGGGAGCGTAGGCGGTTTGGCAAGTCTGATGT
GAAACCCCGGGGCTTAACCCCGGGCATGCATTGGAAACTGTCGGACTAGAGTGTCGGAGAGGAAAGCGGAATTCCTAGTG
TAGCGGTGAAATGCGTAGATATTAGGAGGAACACCAGTGGCGAAGGCGGCTTTCTGGACGATAACTGACGCTGAGGCTCG
AAAGCGTGGGGAGCAAACAGGATTAGATACCCGTGTAGTCC
>t0007793_III-15;size=7;
CCTACGGGAGGCTGCAGTAGGGAATATTGCACAATGGGGGAAACCCTGATGCAGCAACGCCACGTGTGGGAAGAAGCATT
TCGGTGTGTAAACCACTGTCGTGAGGGAATAATGTTGCGTTTCGGCGCAATTGAATGTACCTCGAAAGGAAGCACCGGCA
AACTTCGTGCCAGCAGCCGCGGTAATACGAGGGGTGCAAGCGTTGTTCGGAATCACTGGGCGTAAAGGGAGCGTAGGCGG
AGGAGCAAGCAGTCTGTACAATCCCGGGGCCTAACCCCGGCTCTGCAGACTGGACTGTTTCTCTTGGATAGTTCAGGGGC
AGGCGGAATTCCTGGTGTAGCGGTGGAATGCGTAGAGATCAGGAAGAACACCGATGGCGAAGGCAGCCTGCTGGGGACTT
ATCGACGCTGAGGCTCGAAAGTGCGGGTAGCAAACAGGATTAGATACCCTAGTAGTCC
>t0011917_III-15;size=7;
CCTACGGGCGGCTGCAGTGAGGAATATTGGTCAATGGACGAGAGTCTGAACCAGCCAAGTAGCGTGCAGGATGACGGCCC
TATGGGTTGTAAACTGCTTTTAACCGGGAATAACGTCAGGCTCGTGAGCTTGAGTGCATGTACCGGTTGAATAAGGATCG
GCTAACTCCGTGCCAGCAGCCGCGGTAATACGGAGGATCCGAGCGTTATCCGGATTTATTGGGTTTAAAGGGAGCGTAGG
CGGAGTATCAAGTCAGCTGTGAAATGTAGTCGCTCAACGTCTGCACTGCAGTTGAAACTGGTACCCTTGAGTGCGTAAGA
GGTAGGCGGAATTCGTCGTGTAGCGGTGAAATGCTTAGATATGACGAAGAACTCCGATTGCGAAGGCAGCTTACTGGGCC
GCAACTGACGCTGAAGCTCGAAGGTGCGGGTATCGAACAGGATTAGATACCCCAGTAGTCC
>t0009361_III-15;size=7;
CCTACGGGCGGCTGCAGTGGGGAATATTGGACAATGGAGGAAACTCTGATCCAGCGACGCCGCGTGAGTGAAGAAGTATT
TCGGTATGTAAAGCTCTATCAGCAGGGAAGATAATGACGGTACCTGACTAAGAAGCCCCGGCTAACTACGTGCCAGCAGC
CGCGGTAATACGTAGGGGGCAAGCGTTATCCGGATTTACTGGGTGTAAAGGGAGCGTAGACGGCATGGCAAGTCTGATGT
GAAAACCCGGGGCTCAACCCCGGGACTGCATTGGAAACTGTCAGGCTAGAGTGCAGGAGAGGTAAGTGGAATTCCTAGTG
TAGCGGTGAAATGCGTAGATATTAGGAGGAACACCAGTGGCGAAGGCGGCTTACTGGACTGTAACTGACGTTGAGGCTCG
AAAGCGTGGGGAGCAAACAGGATTAGATACCCGGGTAGTCC
>t0035744_III-15;size=7;
CCTACGGGCGGCTGCAGTGAGGAATATTGGACAATGGGGGCAACCCTGATCCAGCCAAACCGCGTGAAGGACGAAGGCCC
TAGTGGTCGTAAACTTCTTTTGCTTGGGGATAACTGAAGGTATGCATACCATCTTGAAGGTACCAAGCGAATAAGCACCG
GCTAACTCCGTGCCAGCAGCCGCGGTAATACGGAGGGTGCAGGCGTTATCCGGAATTATTAGGTTTAAAGGGTGCGCAGG
CGGACAGCTAAGTCGGCGGTGAAATACCGGGGCCCAACCCCGGGGCTGCCATCGATACTGACAGTCTTGAGTGCGGACGA
GGAAGGCGGAATGTGGCGTGTAGCGGTGAAATGCTTAGATATGCCACAGAACACCGATTGCGAAGGCAGCCTTCCAGTGC
GCCACTGACGCTCATGCACGAAAGCGCGGGTAGCGAACAGGATTAGATACCCTGGTAGTCC
>t0031767_III-15;size=7;
CCTACGGGCGGCAGCAGTGGGGAATATTGCACAATGGGCGCAAGCCTGATGCAGCGATGCCGCGTGAGGGAAGAAGGTTT
TCGGATTGTAAACCTCTGTCAAAAGGGACGATAATGACGGTACCTTAGAAGGAAGCTCCGGCTAACTACGTGCCAGCAGC
CGCGGTAATACGTAGGGAGCGAGCGTTATCCGGAATTACTGGGTGTAAAGGGAGTGTAGGCGGGACTGCAAGTCAGATGT
GAAAACTACCGGCTCAACTGGTAGACTGCATTTGAAACTGTGGTTCTTGAGTGAAGTAGAGGTAAGCGGAATTCCTAGTG
TAGCGGTGAAATGCGTAGATATTAGGAGGAACATCAGTGGCGAAGGCGGCTTACTGGGCTTTAACTGACGCTGAGGCTCG
AAAGCGTGGGGAGCAAACAGGATTAGATACCCTAGTAGTCC
>t0005311_III-15;size=7;
CCTACGGGCGGCTGCAGTGAGGAATATTGGTCAATGGGCGGAAGCCTGAACCAGCCATGTCGCGTGCAGGACTACGGCCC
TACGGGTCTTAAACTGCTTTTGATTGGGGATAAAGTGGGGGACGCGTCCCCTATTGCAGGTACCAATCGAATAAGGATCG
GCTAACTCCGTGCCAGCAGCCGCGGTAATACGGAGGATCCGAGCGTTATCCGGATTTATTGGGTTTAAAGGGTGCGTAGG
CGGGCTGTTAAGTCAGCGGTGAAACCCCCGGGCTCAACCCGGGGACTGCCATTGAAACTGGCGGCCTAGAGTACGTTGGG
AGTGCGCGGAATGTGTGGTGTAGCGGTGAAATGCATAGATATCACACAGAACACCGATCGCGAAGGCAGCGCACTACGCC
GCAACTGACGCTGAGGCACGAAGGCGCGGGGATCGAACAGGATTAGATACCCTGGTAGTCC
>t0028591_III-15;size=7;
CCTACGGGGGGCTGCAGTGAGGAATATTGGTCAATGGGCGGAAGCCTGAACCAGCCATGTCGCGTGCAGGACTACGGCCC
TACGGGTCTTAAACTGCTTTTGATTGGGGATAAAGTGGGGGACGCGTCCCCTATTGCAGGTACCAATCGAATAAGGATCG
GCTAACTCCGTGCCAGCAGCCGCGGTAATACGGAGGATCCGAGCGTTATCCGGATTTATTGGGTTTAAAGGGTGCGTAGG
CGGGCTGTTAAGTCAGCGGTGAAACCCCCGGGCTCAACCCGGGGACTGCCATTGAAACTGGCGGCCTAGAGTACGTTGGG
AGTGCGCGGAATGTGTGGTGTAGCGGTGAAATGCATAGATATCACACAGAACACCGATCGCGAAGGCAGCGCACTACGCC
GCAACTGACGCTGAGGCACGAAGGCGCGGGGATCGAACAGGATTAGATACCCCAGTAGTCC
>t0023476_III-15;size=7;
CCTACGGGAGGCAGCAGTGAGGAATATTGGTCAATGGGCGAGAGCCTGAACCAGCCAAGTAGCGTGCAGGATGACGGCCC
TATGGGTTGTAAACTGCTTTTGTGCGGGAATAACGTGCTCCACGTGTGGGGCAGTGCATGTACCGTACGAATAAGGATCG
GCTAACTCCGTGCCAGCAGCCGCGGTAATACGGAGGATCCGAGCGTTATCCGGATTTATTGGGTTTAAAGGGAGCGTAGG
CGGAAGGTCAAGTCAGCTGTGAAATGTAGTCGCTCAACGTCTGCACTGCAGTTGAAACTGGCCTCCTTGAGTGCGTAAGA
GGCAGGCGGAATTCGTCGTGTAGCGGTGAAATGCTTAGATATGACGAAGAACTCCGATTGCGAAGGCAGCTTGCTGGGCC
GCAACTGACGCTGAAGCTCGAAGGTGCGGGTATCGAACAGGATTAGATACCCCAGTAGTCC
>t0029547_III-15;size=7;
CCTACGGGAGGCAGCAGTGAGGAATATTGGTCAATGGACGAGAGTCTGAACCAGCCAAGTAGCGTGCAGGATGACGGCCC
TATGGGTTGTAAACTGCTTTTAACCGGGAATAACGTCATGCTCGTGAGCGTGAGTGCATGTACCGGTTGAATAAGGATCG
GCTAACTCCGTGCCAGCAGCCGCGGTAATACGGAGGATCCGAGCGTTATCCGGATTTATTGGGTTTAAAGGGAGCGTAGG
CGGAAGGTCAAGTCAGCTGTGAAATGTAGTCGCTCAACGTCTGCACTGCAGTTGAAACTGGCCTCCTTGAGTGCGTAAGA
GGCAGGCGGAATTCGTCGTGTAGCGGTGAAATGCTTAGATATGACGAAGAACTCCGATTGCGAAGGCAGCTTGCTGGGCC
GCAACTGACGCTGAAGCTCGAAGGTGCGGGTATCGAACAGGATTAGATACCCTGGTAGTCC
>t0007336_III-15;size=7;
CCTACGGGTGGCAGCAGTAGGGAATCTTCGGCAATGGGGGCAACCCTGACCGAGCAACGCCGCGTGAGTGAAGAAGGTTT
TCGGATCGTAAAGCTCTGTTGTAAGAGAAGAACGTGTGTGAGAGTGGAAAGTTCACACAGTGACGGTAACTTACCAGAAA
GGGACGGCTAACTACGTGCCAGCAGCCGCGGTAATACGTAGGTCCCGAGCGTTGTCCGGATTTATTGGGCGTAAAGCGAG
CGCAGGCGGTTTAATAAGTCTGAAGTTAAAGGCAGTGGCTTAACCATTGTTCGCTTTGGAAACTGTTAGACTTGAGTGCA
GAAGGGGAGAGTGGAATTCCATGTGTAGCGGTGAAATGCGTAGATATATGGAGGAACACCGGTGGCGAAAGCGGCTCTCT
GGTCTGTAACTGACGCTGAGGCTCGAAAGCGTGGGGAGCAAACAGGATTAGATACCCGAGTAGTCC
>t0032400_III-15;size=7;
CCTACGGGCGGCTGCAGTGAGGAATATTGGTCAATGGACGAGAGTCTGAACCAGCCAAGTAGCGTGCAGGATGACGGCCC
TATGGGTTGTAAACTGCTTTTAACCGGGAATAACGTCATGCTCGTGAGCGTGAGTGCATGTACCGGTTGAATAAGGATCG
GCTAACTCCGTGCCAGCAGCCGCGGTAATACGGAGGATCCGAGCGTTATCCGGATTTATTGGGTTTAAAGGGAGCGTAGG
CGGAAGGTCAAGTCAGCTGTGAAATGTAGTCGCTCAACGTCTGCACTGCAGTTGAAACTGGCCTCCTTGAGTGCGTAAGA
GGCAGGCGGAATTCGTCGTGTAGCGGTGAAATGCTTAGATATGACGAAGAACTCCGATTGCGAAGGCAGCTTGCTGGGCC
GCAACTGACGCTGAAGCTCGAAGGTGCGGGTATCGAACAGGATTAGATACCCTGGTAGTCC
>t0021185_III-15;size=7;
CCTACGGGGGGCAGCAGTGGGGAATATTGGACAATGGGGGAAACCCTGATCCAGCGACGCCGCGTGAGTGAAGAAGTATT
TCGGTATGTAAAGCTCTATCAGCAAGGAAGAAAATGACGGTACTTGACTAAGAAGCTCCGGCTAAATACGTGCCAGCAGC
CGCGGTAATACGTATGGAGCAAGCGTTATCCGGATTTACTGGGTGTAAAGGGAGCGTAGACGGCAAAGCAAGTCTGAAGT
GAAATGCCGGGGCTTAACCCCGGAACTGCTTTGGAAACTGTTTAGCTAGAGTGCAGGAGAGGTAAGCGGAATTCCTAGTG
TAGCGGTGAAATGCGTAGATATTAGGAGGAACACCAGTGGCGAAGGCGGCTTACTGGACTGTAACTGACGTTGAGGCTCG
AAAGCGTGGGGAGCAAACAGGATTAGATACCCTGGTAGTCC
>t0010239_III-15;size=7;
CCTACGGGAGGCAGCAGTGAGGAATATTGGTCAATGGACGAGAGTCTGAACCAGCCAAGTAGCGTGCAGGATGACGGCCC
TATGGGTTGTAAACTGCTTTTAACCGGGAATAACGTCAGGCTCGTGAGCTTGAGTGCATGTACCGGTTGAATAAGGATCG
GCTAACTCCGTGCCAGCAGCCGCGGTAATACGGAGGATCCGAGCGTTATCCGGATTTATTGGGTTTAAAGGGAGCGTAGG
CGGAGTATCAAGTCAGCTGTGAAATGTAGTCGCTCAACGTCTGCACTGCAGTTGAAACTGGTACCCTTGAGTGCGTAAGA
GGTAGGCGGAATTCGTCGTGTAGCGGTGAAATGCTTAGATATGACGAAGAACTCCGATTGCGAAGGCAGCTTACTGGGCC
GCAACTGACGCTGAAGCTCGAAGGTGCGGGTATCGAACAGGATTAGATACCCTAGTAGTCC
>t0006939_III-15;size=7;
CCTACGGGAGGCTGCAGGTACCAGGCGAATAAGCATCGGCTAACTCCGTGCCAGCAGCCGCGGTAATACGGAGGATGCGA
GCGTTATCCGGATTCATTGGGTTTAAAGGGTGCGCAGGCGGCCATGTAAGTCAGCGGTGAAAGCCAGGGGCCCAACCCCG
GAAGTGCCGTTGATACTGCACGGCTGGAATGCGGTCGAGGCGGGCGGAATGTGACGTGTAGCGGTGAAATGCATAGATAT
GTCACAGAACTCCGATAGCGAAGGCAGCTCGCCAGGCCTGCATTGACGCTCAGGCACGAAAGCGTGGGGATCAAACAGGA
TTAGATACCCTTGTAGTCC
>t0007771_III-15;size=7;
CCTACGGGTGGCTGCAGTGAGGAATATTGGTCAATGGGCGGAAGCCTGAACCAGCCAAGTCGCGTGAAGGAAGAAGGTAT
TATGTATTGTAAACTTCTTTAGCTGTGGAGCAATAAGGGCTATGCATAGCCTGATGAGAGTACACAGAGAATAAGGATCG
GCTAACTCCGTGCCAGCAGCCGCGGTAATACGGAGGATCCGAGCGTTATCCGGATTTATTGGGTTTAAAGGGTGCGCAGG
CGGCGTTTTAAGTCAGTGGTAAAATCGTGGGGCTCAACCCCATCCTGCCATTGATACTGGAGCGCTTGATTGCGGTCGAG
GTTTGCGGAATTCGTCGTGTAGCGGTGAAATGCATAGATATGACGAAGAACACCGATTGCGTAGGCAGCAGACCAGGCCG
TAAATGACGCTCATGCACGAAAGTGCGGGGATCGAACAGGATTAGATACCCTGGTAGTCC
>t0000967_III-15;size=7;
CCTACGGGCGGCTGCAGTGGGGAATATTGCACAATGGGCGCAAGCCTGATGCAGCGATGCCGCGTGAGGGAAGAAGGTTT
TCGGATTGTAAACCTCTGTCAAAAGGGACGATAATGACGGTACCTTAGAAGGAAGCTCCGGCTAACTACGTGCCAGCAGC
CGCGGTAATACGTAGGGAGCGAGCGTTATCCGGAATTACTGGGTGTAAAGGGAGTGTAGGCGGGACTGCAAGTCAGATGT
GAAAACTACCGGCTCAACTGGTAGACTGCATTTGAAACTGTGGTTCTTGAGTGAAGTAGAGGTAAGCGGAATTCCTAGTG
TAGCGGTGAAATGCGTAGATATTAGGAGGAACATCAGTGGCGAAGGCGGCTTACTGGGCTTTAACTGACGCTGAGGCTCG
AAAGCGTGGGGAGCAAACAGGATTAGATACCCGAGTAGTCC
>t0008061_III-15;size=7;
CCTACGGGTGGCTGCAGTGAGGAATATTGGTCAATGGACGAGAGTCTGAACCAGCCAAGTAGCGTGCAGGATGACGGCCC
TATGGGTTGTAAACTGCTTTTAACCGGGAATAACGTCATGCTCGTGAGCGTGAGTGCATGTACCGGTTGAATAAGGATCG
GCTAACTCCGTGCCAGCAGCCGCGGTAATACGGAGGATCCGAGCGTTATCCGGATTTATTGGGTTTAAAGGGAGCGTAGG
CGGAAGGTCAAGTCAGCTGTGAAATGTAGTCGCTCAACGTCTGCACTGCAGTTGAAACTGGCCTCCTTGAGTGCGTAAGA
GGCAGGCGGAATTCGTCGTGTAGCGGTGAAATGCTTAGATATGACGAAGAACTCCGATTGCGAAGGCAGCTTGCTGGGCC
GCAACTGACGCTGAAGCTCGAAGGTGCGGGTATCGAACAGGATTAGATACCCGAGTAGTCC
>t0012019_III-15;size=7;
CCTACGGGGGGCTGCAGTGGGGAATATTGCACAATGGGGGAAACCCTGATGCAGCGACGCCGCGTGAGTGAAGAAGTATT
TCGGTATGTAAAGCTCTATCAGCAGGGACGAAAATGACGGTACCTGACTAAGAAGCCCCGGCTAACTACGTGCCAGCAGC
CGCGGTAATACGTAGGGGGCAAGCGTTATCCGGATTTACTGGGTGTAAAGGGAGCGTAGACGGCGATGCAAGTCTGATGT
GAAAACCCAGGGCTTAACCTTGGGCCTGCATTGGAAACTGCTTTGCTAGAGTGCAGGAGAGGTAAGTGGAATTCCTAGTG
TAGCGGTGAAATGCGTAGATATTAGGAGGAACACCAGTGGCGAAGGCGGCTTACTGGACTGTAACTGACGTTGAGGCTCG
AAAGCGTGGGGAGCAAACAGGATTAGATACCCTGGTAGTCC
>t0000627_III-15;size=7;
CCTACGGGGGGCAGCAGTGGGGAATATTGGACAATGGGGGAAACCCTGATCCAGCGACGCCGCGTGAGTGAAGAAGTATT
TCGGTATGTAAAGCTCTATCAGCAGGGAAGATAATGACGGTACCTGACTAAGAAGCCCCGGCTAACTACGTGCCAGCAGC
CGCGGTAATACGTAGGGGGCAAGCGTTATCCGGATTTACTGGGTGTAAAGGGAGCGTAGACGGCATGGCAAGTCTGATGT
GAAAACCCGGGGCTCAACCCCGGGACTGCATTGGAAACTGTCAGGCTAGAGTGCAGGAGAGGTAAGTGGAATTCCTAGTG
TAGCGGTGAAATGCGTAGATATTAGGAGGAACACCAGTGGCGAAGGCGGCTTACTGGACTGTAACTGACGTTGAGGCTCG
AAAGCGTGGGGAGCAAACAGGATTAGATACCCTGGTAGTCC
>t0018828_III-15;size=7;
CCTACGGGAGGCAGCAGTGGGGGATATTGCACAATGGGGGAAACCCTGATGCAGCGACGCCGCGTGAGTGATGAAGTATT
TCGGTATGTAAAGCTCTATCAGCAGGGAAGATAATGACGGTACCTGACTAAGAAGCACCGGCTAAATACGTGCCAGCAGC
CGCGGTAATACGTATGGTGCAAGCGTTATCCGGATTTACTGGGTGTAAAGGGAGCGTAGACGGCGAGGTAAGTCTGATGT
GAAAGCTATGGGCTCAACCCATAAACTGCATTGGAAACTATCTTGCTAGAGTGTCGGAGAGGTAAGTGGAATTCCTAGTG
TAGCGGTGAAATGCGTAGATATTAGGAGGAACACCAGTGGCGAAGGCGGCTTACTGGACGATAACTGACGTTGAGGCTCG
AAAGCGTGGGGAGCAAACAGGATTAGATACCCCAGTAGTCC
>t0001652_III-15;size=7;
CCTACGGGCGGCTGCAGTGAGGAATATTGGTCAATGGACGCAAGTCTGAACCAGCCATGCCGCGTGCAGGAATAAGGCCC
TATGGGTCGTAAACTGCTTTTGTGGTGGAGCAATAAGTCGTACGTGTACGGCGATGAGAGTACATCACGAATAAGCATCG
GCTAACTCCGTGCCAGCAGCCGCGGTAATACGGAGGATGCAAGCGTTATCCGGATTTATTGGGTTTAAAGGGTGCGTAGG
CTGTGATCCAAGTCAGGGGTGAAAGCCCGGAGCTCAACTCCGGAACTGCCTTTGATACTGGATTGCTGGAATACGGATGC
CGTGGGAGGAATGAGTAGTGTAGCGGTGAAATGCATAGATATTACTCAGAACACCGATTGCGAAGGCATCTCACGAATCC
GTCATTGACGCTGAGGCACGAAAGCGTGGGGATCAAACAGGATTAGATACCCTAGTAGTCC
>t0007606_III-15;size=7;
CCTACGGGAGGCTGCAGTGAGGAATTTTCCGCAATGGGCGAAAGCCTGACGGAGCGACGCCGCGTGAGGGATGAAGGTTT
TCGGATCGTAAACCTCTTTTATTAAGGAAAAAGGATAATATGCTAACCATATTATTTTGATGGTACTTATTGAATAAGCC
CCGGCTAACTACGTGCCAGCAGCCGCGGTAATACGTAGGGGGCGAGCGTTGTCCGGAGTTACTGGGCGTAAAGAGCGTGT
AGGCGGTTAGTTAAGTCAGGTGTGAAATCCTTCAGCTCAACTGAGGAACTGCGCCTGAAACTGATTAACTGGAGTCTTGG
AGGGGCAACTGGAATTCCTGGTGTAACGGTGAAATGTGTAGATATCAGGAGGAACACCTGTGGCGAAGGCGGGTTGCTGG
ACAATGACTGACGCTGAGACGCGAAAGCGTGGGTAGCAAACAGGATTAGATACCCTTGTAGTCC
>t0013901_III-15;size=7;
CCTACGGGAGGCTGCAGTGGGGAATATTGGACAATGGGCGAAAGCCTGATCCAGCGACGCCGCGTGAGTGAAGAAGTATT
TCGGTATGTAAAGCTCTATCAGCAGGGAAGATAATGACGGTACCTGACTAAGAAGCCCCGGCTAACTACGTGCCAGCAGC
CGCGGTAATACGTAGGGGGCAAGCGTTATCCGGATTTACTGGGTGTAAAGGGAGCGTAGACGGCATGGCAAGTCTGATGT
GAAAACCCAGGGCTCAACCCTGGGACTGCATTGGAAACTGTCAGGCTAGAGTGCAGGAGAGGTAAGTGGAATTCCTAGTG
TAGCGGTGAAATGCGTAGATATTAGGAGGAACACCAGTGGCGAAGGCGGCTTACTGGACTGTAACTGACGTTGAGGCTCG
AAAGCGTGGGGAGCAAACAGGATTAGATACCCTTGTAGTCC
>t0001719_III-15;size=7;
CCTACGGGTGGCTGCAGTGGGGAATATTGCACAATGGGCGCAAGCCTGATGCAGCGATGCCGCGTGAGGGAAGAAGGTTT
TCGGATTGTAAACCTCTGTCAAAAGGGACGATAATGACGGTACCTTAGAAGGAAGCTCCGGCTAACTACGTGCCAGCAGC
CGCGGTAATACGTAGGGAGCGAGCGTTATCCGGAATTACTGGGTGTAAAGGGAGTGTAGGCGGGACTGCAAGTCAGATGT
GAAAACTACCGGCTCAACTGGTAGACTGCATTTGAAACTGTGGTTCTTGAGTGAAGTAGAGGTAAGCGGAATTCCTAGTG
TAGCGGTGAAATGCGTAGATATTAGGAGGAACATCAGTGGCGAAGGCGGCTTACTGGGCTTTAACTGACGCTGAGGCTCG
AAAGCGTGGGGAGCAAACAGGATTAGATACCCTGGTAGTCC
>t0011228_III-15;size=7;
CCTACGGGAGGCAGCAGTGGGGAATATTGGACAATGGGGGAAACCCTGATCCAGCGACGCCGCGTGAGTGAAGAAGTATT
TCGGTATGTAAAGCTCTATCAGCAAGGAAGAAAATGACGGTACTTGACTAAGAAGCTCCGGCTAAATACGTGCCAGCAGC
CGCGGTAATACGTATGGAGCAAGCGTTATCCGGATTTACTGGGTGTAAAGGGAGCGTAGACGGCAAAGCAAGTCTGAAGT
GAAATGCCGGGGCTTAACCCCGGAACTGCTTTGGAAACTGTTTAGCTAGAGTGCAGGAGAGGTAAGCGGAATTCCTAGTG
TAGCGGTGAAATGCGTAGATATTAGGAGGAACACCAGTGGCGAAGGCGGCTTACTGGACTGTAACTGACGTTGAGGCTCG
AAAGCGTGGGGAGCAAACAGGATTAGATACCCTTGTAGTCC
>t0003486_III-15;size=7;
CCTACGGGGGGCTGCAGTGGGGAATATTGCACAATGGGGGAAACCCTGATGCAGCGACGCCGCGTGAGTGAAGAAGTATT
TCGGTATGTAAAGCTCTATCAGCAGGGACGAAAATGACGGTACCTGACTAAGAAGCCCCGGCTAACTACGTGCCAGCAGC
CGCGGTAATACGTAGGGGGCAAGCGTTATCCGGATTTACTGGGTGTAAAGGGAGCGTAGACGGCGATGCAAGTCTGATGT
GAAAACCCAGGGCTTAACCTTGGGCCTGCATTGGAAACTGCTTTGCTAGAGTGCAGGAGAGGTAAGTGGAATTCCTAGTG
TAGCGGTGAAATGCGTAGATATTAGGAGGAACACCAGTGGCGAAGGCGGCTTACTGGACTGTAACTGACGTTGAGGCTCG
AAAGCGTGGGGAGCAAACAGGATTAGATACCCGAGTAGTCC
>t0020764_III-15;size=7;
CCTACGGGAGGCAGCAGTGAGGAATATTGGTCAATGGACGAAGGTCTGAACCAGCCAAGTAGCGTGAAGGATGACTGCCC
TATGGGTTGTAAACTTCTTTTGTGCGGGAATAACGTGCTCCACGTGTGGGGTATTGCATGTACCGTACGAATAAGGATCG
GCTAACTCCGTGCCAGCAGCCGCGGTAATACGGAGGATCCGAGCGTTATCCGGATTTATTGGGTTTAAAGGGAGCGTAGG
CGGTGGATCAAGTCAGCTGTGAAATGTAGATGCTCAACGTCTGCACTGCAGTTGAAACTGGTTCACTTGAGTGCGTAAGA
GGTAGGCGGAATTTATGGTGTAGCGGTGAAATGCTTAGATATCATAAAGAACTCCGATTGCGAAGGCAGCTTACTGGGCC
GCAACTGACGCTGAAGCTCGAAGGTGCGGGTATCGAACAGGATTAGATACCCTAGTAGTCC
>t0020806_III-15;size=7;
CCTACGGGGGGCAGCAGCTAAGAATATTCCGCAATGGACGAAAGTCTGACGGAGCGACGCCGCGTGGATGATGAAGGCCG
GAAGGTTGTAAAATCCTTTTATAACTGAGGAATAAGTATTATCAGAGAAAGGTAGTATGGTGACTGTAGGTTATGAATAA
GCAACGGCTAATTACGTGCCAGCAGCCGCGGTAACACGTAAGTTGCGAGCGTTGTTCGGAATTATTGGGCGTAAAGGGCA
TGTAGGCGGTTTTGCAAGCTTGGTGTGAAATCCCGGAGCTCAACTCCGGAATTGCGTTGAGAACTGCATAACTAGAGTCA
CTGAGGGGCAATCAGAATTCCAGGTGTAGGGGTGAAATCTGTAGATATCTGGAAGAATACCAATGGCGAAGGCAGGTTAC
CAGCAGATGACTGACGCTGAGGTGCGAAGGTGCGGGGAGCAAACAGGATTAGATACCCTTGTAGTCC
>t0033266_III-15;size=7;
CCTACGGGCGGCTGCAGTGAGGAATATTGGACAATGGGGGCAACCCTGATCCAGCCAAACCGCGTGAAGGACGAAGGCCC
TAGTGGTCGTAAACTTCTTTTGCTTGGGGATAACTGAAGGTATGCATACCATCTTGAAGGTACCAAGCGAATAAGCACCG
GCTAACTCCGTGCCAGCAGCCGCGGTAATACGGAGGGTGCAGGCGTTATCCGGAATTATTAGGTTTAAAGGGTGCGCAGG
CGGACAGTTAAGTCGGCGGTGAAATACCGGGGCCCAACCCCGGGGCTGCCATCGATACTGACAGTCTTGAGTGCGGACGA
GGAAGGCGGAATGTGGCGTGTAGCGGTGAAATGCTTAGATATGCCACAGAACACCGATTGCGAAGGCAGCCTTCCAGTGC
GCCACTGACGCTCATGCACGAAAGCGCGGGTAGCGAACAGGATTAGATACCCTTGTAGTCC
>t0000329_III-15;size=7;
CCTACGGGAGGCTGCAGTGGGGAATATTGCACAATGGGCGCAAGCCTGATGCAGCGATGCCGCGTGAGGGAAGAAGGTTT
TCGGATTGTAAACCTCTGTCAAAAGGGACGATAATGACGGTACCTTAGAAGGAAGCTCCGGCTAACTACGTGCCAGCAGC
CGCGGTAATACGTAGGGAGCGAGCGTTATCCGGAATTACTGGGTGTAAAGGGAGTGTAGGCGGGACTGCAAGTCAGATGT
GAAAACTACCGGCTCAACTGGTAGACTGCATTTGAAACTGTGGTTCTTGAGTGAAGTAGAGGTAAGCGGAATTCCTAGTG
TAGCGGTGAAATGCGTAGATATTAGGAGGAACATCAGTGGCGAAGGCGGCTTACTGGGCTTTAACTGACGCTGAGGCTCG
AAAGCGTGGGGAGCAAACAGGATTAGATACCCCAGTAGTCC
>t0015622_III-15;size=7;
CCTACGGGAGGCTGCAGTGAGGAATATTGGTCAATGGGCGGAAGCCTGAACCAGCCATGCCGCGTGCAGGAATGAGGCCC
TATGGGTCGTAAACTGCTTTTGCCGGGGAGCAATAAGGCATACGCGTATGCCGATGAGAGTACCCGGCGAATAAGCATCG
GCTAACTCCGTGCCAGCAGCCGCGGTAATACGGAGGATGCGAGCGTTATCCGGATTTATTGGGTTTAAAGGGTGCGTAGG
CTGTCCGTCAAGTCAGCGGTGAAATGCCGGGGCTCAACCCCGGAGCTGCCGTTGATACTGTCGGGCTTGAATACTGTTGC
CGTGGGAGGAATGAGTAGTGTAGCGGTGAAATGCATAGATATTACTCAGAACACCGATTGCGAAGGCATCTCACGAAGCA
GCGATTGACGCTGAGGCACGAAAGCGTGGGGATCAAACAGGATTAGATACCCGAGTAGTCC
>t0006465_III-15;size=7;
CCTACGGGAGGCAGCAGCTAAGAATATTCCGCAATGGACGAAAGTCTGACGGAGCGACGCCGCGTGGATGATGAAGGTCG
GAAGATTGTAAAATCCTTTTATGACTGAGGAATAAGTCTGTTGAGAGAAACGGCAGATGGTGACTGTAGGTCATGAATAA
GCAACGGCTAATTACGTGCCAGCAGCCGCGGTAACACGTAAGTTGCGAGCGTTGTTCGGAATTATTGGGCGTAAAGGGCA
TGTAGGCGGTTTTGCAAGCTTGGTGTGAAATCCCGGAGCTCAACTCCGGAATTGCGTTGAGAACTGCATAACTAGAGTCA
CTGAGGGGCAATCAGAATTCCAGGTGTAGGGGTGAAATCTGTAGATATCTGGAAGAATACCAATGGCGAAGGCAGGTTAC
CAGCAGATGACTGACGCTGAGGTGCGAAGGTGCGGGGAGCAAACAGGATTAGATACCCTAGTAGTCC
>t0004795_III-15;size=7;
CCTACGGGAGGCAGCAGTGGGGAATATTGGACAATGGGGGAAACCCTGATCCAGCGACGCCGCGTGAGTGAAGAAGTATT
TCGGTATGTAAAGCTCTATCAGCAAGGAAGAAAATGACGGTACTTGACTAAGAAGCCCCGGCTAACTACGTGCCAGCAGC
CGCGGTAATACGTAGGGGGCAAGCGTTATCCGGATTTACTGGGTGTAAAGGGAGCGTAGACGGTATGGCAAGTCTGAAGT
GAAATGCATGGGCTCAACCCATGAACTGCTTTGGAAACTGTCAAACTAGAGTGCAGGAGAGGTAAGTGGAATTCCTAGTG
TAGCGGTGAAATGCGTAGATATTAGGAGGAACACCAGTGGCGAAGGCGGCTTACTGGACTGTAACTGACGTTGAGGCTCG
AAAGCGTGGGGAGCAAACAGGATTAGATACCCTGGTAGTCC
>t0017631_III-15;size=7;
CCTACGGGTGGCTGCAGTGAGGAATATTGGTCAATGGAGGAAACTCTGAACCAGCCAAGTCGCGTGAGGGAAGAATGCCC
TACGGGTTGTAAACCTCTTTTGCCGGGGGATAAACCTGACCACGTGTGGTCAGCTGAAGGTACCCGGTGAATAAGCATCG
GCTAACTCCGTGCCAGCAGCCGCGGTAATACGGAGGATGCGAGCGTTATCCGGATTTATTGGGTTTAAAGGGTGCGCAGG
CGGGCTGTTAAGTCAGCGGTGAAATCTCCGGGCTCAACTCGGAAACTGCCGTTGATACTGGCGGCCTTGAGTCATGTCGA
GGATGGCGGAATGCAGCGTGTAGCGGTGAAATGCTTAGATATGCTGCAGAACTCCGATTGCGAAGGCAGCTGTCCAGAGA
TGTACTGACGCTGAGGCACGAAAGCATGGGTATCAAACAGGATTAGATACCCTAGTAGTCC
>t0009656_III-15;size=7;
CCTACGGGAGGCAGCAGTGGGGAATATTGCACAATGGGCGCAAGCCTGATGCAGCGATGCCGCGTGAGGGAAGAAGGTTT
TCGGATTGTAAACCTCTGTCAAAAGGGACGATAATGACGGTACCTTAGAAGGAAGCTCCGGCTAACTACGTGCCAGCAGC
CGCGGTAATACGTAGGGAGCGAGCGTTATCCGGAATTACTGGGTGTAAAGGGAGTGTAGGCGGGACTGCAAGTCAGATGT
GAAAACTACCGGCTCAACTGGTAGACTGCATTTGAAACTGTGGTTCTTGAGTGAAGTAGAGGTAAGCGGAATTCCTAGTG
TAGCGGTGAAATGCGTAGATATTAGGAGGAACATCAGTGGCGAAGGCGGCTTACTGGGCTTTAACTGACGCTGAGGCTCG
AAAGCGTGGGGAGCAAACAGGATTAGATACCCTTGTAGTCC
>t0006921_III-15;size=7;
CCTACGGGGGGCAGCAGCTAAGAATATTCCGCAATGGACGAAAGTCTGACGGAGCGACGCCGCGTGGATGATGAAGGCCG
GAAGGTTGTAAAATCCTTTTATAACTGAGGAATAAGTATTATCAGAGAAAGGTAGTATGGTGACTGTAGGTTATGAATAA
GCAACGGCTAATTACGTGCCAGCAGCCGCGGTAACACGTAAGTTGCGAGCGTTGTTCGGAATTATTGGGCGTAAAGGGCA
TGTAGGCGGTTTTGCAAGCTTGGTGTGAAATCCCGGAGCTCAACTCCGGAATTGCGTTGAGAACTGCATAACTAGAGTCA
CTGAGGGGCAATCAGAATTCCAGGTGTAGGGGTGAAATCTGTAGATATCTGGAAGAATACCAATGGCGAAGGCAGGTTAC
CAGCAGATGACTGACGCTGAGGTGCGAAGGTGCGGGGAGCAAACAGGATTAGATACCCCTGTAGTCC
>t0021344_III-15;size=7;
CCTACGGGGGGCTGCAGTGGGGAATATTGCACAATGGGGGAAACCCTGATGCAGCGACGCCGCGTGAGTGAAGAAGTATT
TCGGTATGTAAAGCTCTATCAGCAGGGAAGATAATGACGGTACCTGACTAAGAAGCCCCGGCTAACTACGTGCCAGCAGC
CGCGGTAATACGTAGGGGGCAAGCGTTATCCGGATTTACTGGGTGTAAAGGGAGCGTAGGTGGCGTGGCAAGTCAGAAGT
GAAAGCCCGGGGCTCAACCCCGGGACTGCTTTTGAAACTGTCATGCTGGAGTGCAGGAGAGGTAAGTGGAATTCCTAGTG
TAGCGGTGAAATGCGTAGATATTAGGAGGAACACCAGTGGCGAAGGCGGCTTACTGGACTGTAACTGACACTGAGGCTCG
AAAGCGTGGGGAGCAAACAGGATTAGATACCCCGGTAGTCC
>t0021245_III-15;size=7;
CCTACGGGTGGCTGCAGTGGGGAATATTGCACAATGGGGGAAACCCTGATGCAGCGACGCCGCGTGAGTGAAGAAGTATT
TCGGTATGTAAAGCTCTATCAGCAGGGAAGATAATGACGGTACCTGACTAAGAAGCCCCGGCTAACTACGTGCCAGCAGC
CGCGGTAATACGTAGGGGGCAAGCGTTATCCGGATTTACTGGGTGTAAAGGGAGCGTAGGTGGCGTGGCAAGTCAGAAGT
GAAAGCCCGGGGCTCAACCCCGGGACTGCTTTTGAAACTGTCATGCTGGAGTGCAGGAGAGGTAAGTGGAATTCCTAGTG
TAGCGGTGAAATGCGTAGATATTAGGAGGAACACCAGTGGCGAAGGCGGCTTACTGGACTGTAACTGACACTGAGGCTCG
AAAGCGTGGGGAGCAAACAGGATTAGATACCCTAGTAGTCC
>t0011937_III-15;size=7;
CCTACGGGAGGCTGCAGCTAAGAATATTCCGCAATGGACGAAAGTCTGACGGAGCGACGCCGCGTGGATGATGAAGGCCG
GAAGGTTGTAAAATCCTTTTGAAACCGAGGAATAAGTCTTACAGGGAATGGTAAGATGGTGACTGTAAGTTTTGAATAAG
CAACGGCTAATTACGTGCCAGCAGCCGCGGTAACACGTAAGTTGCGAGCGTTGTTCGGAATTATTGGGCGTAAAGGGCAT
GTAGGCGGACCGGCAAGCTTGGTGTGGAATACCGTGGCTCAACCACGGAATTGCATTGAGAACTACCGGACTAGAGTTAG
TGAGGGGGAGCCGGAATTCCAGGTGTAGGGGTGAAATCTGTAGATATCTGGAAGAACACCAATGGCGAAGGCAGGCTTCT
ATCACATGACTGACGCTGAGGTGCGAAGGTGCGGGGAGCAAACAGGATTAGATACCCTAGTAGTCC
>t0003691_III-15;size=7;
CCTACGGGCGGCTGCAGTGGGGAATATTGGACAATGGGGGAAACCCTGATCCAGCGACGCCGCGTGAGTGAAGAAGTATT
TCGGTATGTAAAGCTCTATCAGCAAGGAAGAAAATGACGGTACTTGACTAAGAAGCTCCGGCTAAATACGTGCCAGCAGC
CGCGGTAATACGTATGGAGCAAGCGTTATCCGGATTTACTGGGTGTAAAGGGAGCGTAGACGGCAAAGCAAGTCTGAAGT
GAAATGCCGGGGCTTAACCCCGGAACTGCTTTGGAAACTGTTTAGCTAGAGTGCAGGAGAGGTAAGCGGAATTCCTAGTG
TAGCGGTGAAATGCGTAGATATTAGGAGGAACACCAGTGGCGAAGGCGGCTTACTGGACTGTAACTGACGTTGAGGCTCG
AAAGCGTGGGGAGCAAACAGGATTAGATACCCCAGTAGTCC
>t0018452_III-15;size=7;
CCTACGGGCGGCTGCAGTGGGGAATATTGGACAATGGGGGAAACCCTGATCCAGCGACGCCGCGTGAGTGAAGAAGTATT
TCGGTATGTAAAGCTCTATCAGCAGGGAAGATGATGACGGTACCTGACTAAGAAGCCCCGGCTAACTACGTGCCAGCAGC
CGCGGTAATACGTAGGGGGCAAGCGTTATCCGGATTTACTGGGTGTAAAGGGAGTGTAGGCGGCTGTGCAAGTCAGAAGT
GAAAGCCCGGGGCTTAACCCCGGGACTGCTTTTGAAACTGCATGGCTTGAGTGCAGGAGAGGTAAGCGGAATTCCTAGTG
TAGCGGTGAAATGCGTAGATATTAGGAAGAACACCGGTGGCGAAGGCGGCTTACTGGACTGAGACTGACGCTGAGGCTCG
AAAGCGTGGGGAGCAAACAGGATTAGATACCCGTGTAGTCC
>t0001853_III-15;size=7;
CCTACGGGTGGCTGCAGTGAGGAATATTGGTCAATGGACGAGAGTCTGAACCAGCCAAGTAGCGTGCAGGATGACGGCCC
TATGGGTTGTAAACTGCTTTTGTACGGGAATAAAGTGACCTACGTGTAGGTTTTTGCATGTACCGTAAGAATAAGGACCG
GCTAATTCCGTGCCAGCAGCCGCGGTAATACGGAAGGTCCGGGCGTTATCCGGATTTATTGGGTTTAAAGGGAGCGTAGG
CCGTGCTTTAAGCGTGTTGTGAAATGTAGGCGCCCAACGTCTGCACTGCAGCGCGAACTGGAGCACTTGAGTACGCAGGA
AGTAGGCGGAATTCGTCGTGTAGCGGTGAAATGCTTAGATATGACGAAGAACTCCGATTGGGAAGCCAGCTTACTGTAGC
GCCACTGACGCTGATGCTCGAAAGCGTGGGTATCGAACAGGATTAGATACCCTTGTAGTCC
>t0002723_III-15;size=7;
CCTACGGGGGGCTGCAGTGAGGAATATTGGTCAATGGACGGAAGTCTGAACCAGCCATCTCGCGTGCAGGATTACAGCCC
TATGGGTTTTAAACTGCTTTTATAAGGGGATAAAGTTAGATATGTATATCTATTTGCAGGTACCTTATGAATAAGGATCG
GCTAACTCCGTGCCAGCAGCCGCGGTAATACGGAGGATCCGAGCGTTATCCGGATTTATTGGGTTTAAAGGGTGCGCAGG
CGGCTTATTAAGTCAGCGGTGAAATGTAAGGGCTCAACCCTGGCACTGCCGTTGAAACTGGTAAGCTTGAGTACGGTTGA
AGTTATCGGAATGTGACGTGTAGCGGTGAAATGCATAGATATGTCACAGAACACCAATTGCGAAGGCAGATGACTAAACC
GCAACTGACGCTCATGCACGAAAGCGTGGGGATCGAACAGGATTAGATACCCCGGTAGTCC
>t0008054_III-15;size=7;
CCTACGGGAGGCTGCAGTGGGGAATATTGGACAATGGGGGAAACCCTGATCCAGCGACGCCGCGTGAGTGAAGAAGTATT
TCGGTATGTAAAGCTCTATCAGCAAGGAAGAAAATGACGGTACTTGACTAAGAAGCCCCGGCTAACTACGTGCCAGCAGC
CGCGGTAATACGTAGGGGGCAAGCGTTATCCGGATTTACTGGGTGTAAAGGGAGCGTAGACGGCATAGCAAGTCTGAAGT
GAAATGCATGGGCTCAACCCATGAACTGCTTTGGAAACTGTTAAGCTAGAGTGCAGGAGAGGTAAGTGGAATTCCTAGTG
TAGCGGTGAAATGCGTAGATATTAGGAGGAACACCAGTGGCGAAGGCGGCTTACTGGACTGTAACTGACGTTGAGGCTCG
AAAGCGTGGGGAGCAAACAGGATTAGATACCCGGGTAGTCC
>t0019582_III-15;size=7;
CCTACGGGAGGCTGCAGTGGGGAATATTGGACAATGGGGGAAACCCTGATCCAGCGACGCCGCGTGAGTGAAGAAGTATT
TCGGTATGTAAAGCTCTATCAGCAGGGAAGATAATGACGGTACCTGACTAAGAAGCCCCGGCTAACTACGTGCCAGCAGC
CGCGGTAATACGTAGGGGGCAAGCGTTATCCGGATTTACTGGGTGTAAAGGGAGCGTAGACGGTATGGCAAGTCTGATGT
GAAAACCCGGGGCTCAACCCCGGGACTGCATTGGAAACTGTCAAACTAGAGTGCAGGAGGGGTAAGTGGAATTCCTAGTG
TAGCGGTGAAATGCGTAGATATTAGGAGGAACACCAGTGGCGAAGGCGGCTTACTGGACTGTAACTGACGTTGAGGCTCG
AAAGCGTGGGGAGCAAACAGGATTAGATACCCCAGTAGTCC
>t0010394_III-15;size=7;
CCTACGGGAGGCAGCAGTGAGGAATATTGGTCAATGGACGAGAGTCTGAACCAGCCAAGTAGCGTGCAGGATGACGGCCC
TATGGGTTGTAAACTGCTTTTAACCGGGAATAACGTCAGGCTCGTGAGCTTGAGTGCATGTACCGGTTGAATAAGGATCG
GCTAACTCCGTGCCAGCAGCCGCGGTAATACGGAGGATCCGAGCGTTATCCGGATTTATTGGGTTTAAAGGGAGCGTAGG
CGGAGTATCAAGTCAGCTGTGAAATGTAGTCGCTCAACGTCTGCACTGCAGTTGAAACTGGTACCCTTGAGTGCGTAAGA
GGTAGGCGGAATTCGTCGTGTAGCGGTGAAATGCTTAGATATGACGAAGAACTCCGATTGCGAAGGCAGCTTACTGGGCC
GCAACTGACGCTGAAGCTCGAAGGTGCGGGTATCGAACAGGATTAGATACCCCAGTAGTCC
>t0018841_III-15;size=7;
CCTACGGGTGGCTGCAGTGAGGAATATTGGACAATGGGGGCAACCCTGATCCAGCCAAACCGCGTGAAGGACGAAGGCCC
TAGTGGTCGTAAACTTCTTTTGCTTGGGGATAACTGAAGGTATGCATACCATCTTGAAGGTACCAAGCGAATAAGCACCG
GCTAACTCCGTGCCAGCAGCCGCGGTAATACGGAGGGTGCAGGCGTTATCCGGAATTATTAGGTTTAAAGGGTGCGCAGG
CGGACAGCTAAGTCGGCGGTGAAATACCGGGGCCCAACCCCGGGGCTGCCATCGATACTGACAGTCTTGAGTGCGGACGA
GGAAGGCGGAATGTGGCGTGTAGCGGTGAAATGCTTAGATATGCCACAGAACACCGATTGCGAAGGCAGCCTTCCAGTGC
GCCACTGACGCTCATGCACGAAAGCGCGGGTAGCGAACAGGATTAGATACCCTGGTAGTCC
>t0011450_III-15;size=7;
CCTACGGGGGGCTGCAGTGAGGAATATTGGTCAATGGACGAGAGTCTGAACCAGCCAAGTAGCGTGCAGGATGACGGCCC
TATGGGTTGTAAACTGCTTTTGTACGGGAATAAAGTGACCTACGTGTAGGTTTTTGCATGTACCGTAAGAATAAGGACCG
GCTAATTCCGTGCCAGCAGCCGCGGTAATACGGAAGGTCCGGGCGTTATCCGGATTTATTGGGTTTAAAGGGAGCGTAGG
CCGTGCTTTAAGCGTGTTGTGAAATGTAGGCGCCCAACGTCTGCACTGCAGCGCGAACTGGAGCACTTGAGTACGCAGGA
AGTAGGCGGAATTCGTCGTGTAGCGGTGAAATGCTTAGATATGACGAAGAACTCCGATTGGGAAGCCAGCTTACTGTAGC
GCCACTGACGCTGATGCTCGAAAGCGTGGGTATCGAACAGGATTAGATACCCGGGTAGTCC
>t0033472_III-15;size=7;
CCTACGGGTGGCTGCAGTGAGGAATATTGGTCAATGGGCGAGAGCCTGAACCAGCCAAGTAGCGTGCAGGATGACGGCCC
TATGGGTTGTAAACTGCTTTTGTGCGGGAATAACGTTGTGCTCGTGAGCGCAAGTGCATGTACCGTACGAATAAGGATCG
GCTAACTCCGTGCCAGCAGCCGCGGTAATACGGAGGATCCGAGCGTTATCCGGATTTATTGGGTTTAAAGGGAGCGTAGG
CGGAAGATCAAGTCAGCTGTGAAATGTAGATGCTCAACATCTGCACTGCAGTTGAAACTGGTTTTCTTGAGTGCGTAAGA
GGCAGGCGGAATTCGTCGTGTAGCGGTGAAATGCTTAGATATGACGAAGAACTCCGATCGCGAAGGCAGCTTGCCGGGCC
GCAACTGACGCTGAAGCTCGAAGGTGCGGGTATCGAACAGGATTAGATACCCTAGTAGTCC
>t0008621_III-15;size=7;
CCTACGGGGGGCTGCAGTGAGGAATATTGGTCAATGGACGAGAGTCTGAACCAGCCAAGTAGCGTGCAGGATGACGGCCC
TATGGGTTGTAAACTGCTTTTAACCGGGAATAACGTCAGGCTCGTGAGCTTGAGTGCATGTACCGGTTGAATAAGGATCG
GCTAACTCCGTGCCAGCAGCCGCGGTAATACGGAGGATCCGAGCGTTATCCGGATTTATTGGGTTTAAAGGGAGCGTAGG
CGGAGTATCAAGTCAGCTGTGAAATGTAGTCGCTCAACGTCTGCACTGCAGTTGAAACTGGTACCCTTGAGTGCGTAAGA
GGTAGGCGGAATTCGTCGTGTAGCGGTGAAATGCTTAGATATGACGAAGAACTCCGATTGCGAAGGCAGCTTACTGGGCC
GCAACTGACGCTGAAGCTCGAAGGTGCGGGTATCGAACAGGATTAGATACCCTAGTAGTCC
>t0008369_III-15;size=7;
CCTACGGGTGGCTGCAGCTAAGAATATTCCGCAATGGACGAAAGTCTGACGGAGCGACGCCGCGTGGATGATGAAGGTCG
GAAGATTGTAAAATCCTTTTATGACTGAGGAATAAGTCTGTTGAGAGAAACGGCAGATGGTGACTGTAGGTCATGAATAA
GCAACGGCTAATTACGTGCCAGCAGCCGCGGTAACACGTAAGTTGCGAGCGTTGTTCGGAATTATTGGGCGTAAAGGGCA
TGTAGGCGGTTTTGCAAGCTTGGTGTGAAATCCCGGAGCTCAACTCCGGAATTGCGTTGAGAACTGCATAACTAGAGTCA
CTGAGGGGCAATCAGAATTCCAGGTGTAGGGGTGAAATCTGTAGATATCTGGAAGAATACCAATGGCGAAGGCAGGTTAC
CAGCAGATGACTGACGCTGAGGTGCGAAGGTGCGGGGAGCAAACAGGATTAGATACCCCAGTAGTCC
>t0011787_III-15;size=7;
CCTACGGGGGGCTGCAGCTAAGAATATTCCGCAATGGGGGAAACCCTGACGGAGCGACGCCGCGTGGACGATGAAGGCCG
GAAGGTTGTAAAGTCCTTTTATGGCAGAGGAATAAGCGGGGGAGTGGAAAGCCTCCGTGATGACTGTAGGCCATGAATAA
GCACCGGCTAATTACGTGCCAGCAGCCGCGGTAACACGTAAGGTGCGAGCGTTGTTCGGAATCATTGGGCGTAAAGGGCA
TGTAGGCGGTCTGTCAAGCCAGGCGTGAAAGCCAGGGGCTCAACCCCTGAACTGCGCTTGGAACTGGCGGACTGGAGTCG
CTGAGGGGGAACCGGAATTCCTGGTGTAGGGGTGAAATCTGTAGATATCAGGAAGAACACCGATGGCGAAGGCAGGTTTC
CAGCAGACGACTGACGCTGAGGTGCGAAGGTGCGGGGAGCAAACAGGATTAGATACCCCAGTAGTCC
>t0029061_III-15;size=7;
CCTACGGGGGGCTGCAGTGGGGAATATTGGACAATGGGGGGAACCCTGATCCAGCGACGCCGCGTGAGTGAAGAAGTATT
TCGGTATGTAAAGCTCTATCAGCAGGGAAGATGATGACGGTACCTGACTAAGAAGCCCCGGCTAACTACGTGCCAGCAGC
CGCGGTAATACGTAGGGGGCAAGCGTTATCCGGATTTACTGGGTGTAAAGGGAGCGTAGGCGGCCAGGCAAGTCAGGTGT
GAAAACCCGGGGCTCAACTCCGGGACTGCACTTGAAACTGCAGGGCTAGAGTACGGGAGAGGCAAGTGGAATTCCTAGTG
TAGCGGTGAAATGCGTAGATATTAGGAAGAACACCGGTGGCGAAGGCGACTTGCTGGACCGCAACTGACGCTGAGGCTCG
AAAGCGTGGGGAGCAAACAGGATTAGATACCCTGGTAGTCC
>t0019040_III-15;size=7;
CCTACGGGCGGCAGCAGTGGGGAATATTGGACAATGGGGGAAACCCTGATCCAGCGACGCCGCGTGAGTGAAGAAGTATT
TCGGTATGTAAAGCTCTATCAGCAAGGAAGAAAATGACGGTACTTGACTAAGAAGCTCCGGCTAAATACGTGCCAGCAGC
CGCGGTAATACGTATGGAGCAAGCGTTATCCGGATTTACTGGGTGTAAAGGGAGCGTAGACGGCAAAGCAAGTCTGAAGT
GAAATCCCGGGGCTCAACCCCGGAACTGCTTTGGAAACTGTTTAGCTAGAGTGCAGGAGAGGTAAGCGGAATTCCTAGTG
TAGCGGTGAAATGCGTAGATATTAGGAGGAACACCAGTGGCGAAGGCGGCTTACTGGACTGTAACTGACGTTGAGGCTCG
AAAGCGTGGGGAGCAAACAGGATTAGATACCCTAGTAGTCC
>t0009267_III-15;size=7;
CCTACGGGGGGCAGCAGTGGGGAATATTGGACAATGGGGGAAACCCTGATCCAGCGACGCCGCGTGAGTGAAGAAGTATT
TCGGTATGTAAAGCTCTATCAGCAGGGAAGATAATGACGGTACCTGACTAAGAAGCCCCGGCTAACTACGTGCCAGCAGC
CGCGGTAATACGTAGGGGGCAAGCGTTATCCGGATTTACTGGGTGTAAAGGGAGCGTAGACGGCATGGCAAGTCTGATGT
GAAAACCCGGGGCTCAACCCCGGGACTGCATTGGAAACTGTCAGGCTAGAGTGCAGGAGAGGTAAGTGGAATTCCTAGTG
TAGCGGTGAAATGCGTAGATATTAGGAGGAACACCAGTGGCGAAGGCGGCTTACTGGACTGTAACTGACGTTGAGGCTCG
AAAGCGTGGGGAGCAAACAGGATTAGATACCCTAGTAGTCC
>t0011584_III-15;size=7;
CCTACGGGAGGCAGCAGTAGGGAATATTGGACAATGGGGGCAACCCTGATCCAGCGACGCCGCGTGAGTGAAGAAATATT
TCGGTATGTAAAGCTCTATCAGCAGGGAAGAAAATGACGGTACCTGACTAAGAAGCACCGGCTAAATACGTGCCAGCAGC
CGCGGTAATACGTATGGTGCAAGCGTTATTCGGATTTACTGGGTGTAAAGGGAGCGTAGACGGCATGGCAAGTCTGAAGT
GAAATGCGGGGGCTCAACCCCTGAACTGCTTTGGAAACTGTCAAGCTAGAGTGTCGGAGAGGTAAGTGGAATTCCTAGTG
TAGCGGTGAAATGCGTAGATATTAGGAGGAACACCAGTGGCGAAGGCGGCTTACTGGACGATAACTGACGTTGAGGCTCG
AAAGCGTGGGGAGCAAACAGGATTAGATACCCGGGTAGTCC
>t0016998_III-15;size=7;
CCTACGGGCGGCTGCAGTGAGGAATTTTCCGCAATGGGCGAAAGCCTGACGGAGCGACGCCGCGTGAGGGATGAAGGTTT
TCGGATCGTAAACCTCTTTTATTAAGGAAAAAGGATAATATGCTAACCATATTATTTTGATGGTACTTATTGAATAAGCC
CCGGCTAACTACGTGCCAGCAGCCGCGGTAATACGTAGGGGGCGAGCGTTGTCCGGAGTTACTGGGCGTAAAGAGCGTGT
AGGCGGTTAGTTAAGTCAGGTGTGAAATCCTTCAGCTCAACTGAGGAACTGCGCCTGAAACTGATTAACTGGAGTCTTGG
AGGGGCAACTGGAATTCCTGGTGTAACGGTGAAATGTGTAGATATCAGGAGGAACACCTGTGGCGAAGGCGGGTTGCTGG
ACAATGACTGACGCTGAGACGCGAAAGCGTGGGTAGCAAACAGGATTAGATACCCTGGTAGTCC
>t0016285_III-15;size=7;
CCTACGGGCGGCTGCAGTGAGGAATATTGGTCAATGGACGGAAGTCTGAACCAGCCATCTCGCGTGCAGGATTACAGCCC
TATGGGTTTTAAACTGCTTTTATAAGGGGATAAAGTTAGATATGTATATCTATTTGCAGGTACCTTATGAATAAGGATCG
GCTAACTCCGTGCCAGCAGCCGCGGTAATACGGAGGATCCGAGCGTTATCCGGATTTATTGGGTTTAAAGGGTGCGCAGG
CGGCTTATTAAGTCAGCGGTGAAATGTAAGGGCTCAACCCTGGCACTGCCGTTGAAACTGGTAAGCTTGAGTACGGTTGA
AGTTATCGGAATGTGACGTGTAGCGGTGAAATGCATAGATATGTCACAGAACACCAATTGCGAAGGCAGATGACTAAACC
GCAACTGACGCTCATGCACGAAAGCGTGGGGATCGAACAGGATTAGATACCCGTGTAGTCC
>t0017291_III-15;size=7;
CCTACGGGAGGCTGCAGTGAGGAATATTGGTCAATGGACGAAGGTCTGAACCAGCCAAGTAGCGTGAAGGATGACTGCCC
TATGGGTTGTAAACTTCTTTTGTGCGGGAATAACGGGCGCCACGTGTGGTGTTATGCATGTACCGTACGAATAAGGATCG
GCTAACTCCGTGCCAGCAGCCGCGGTAATACGGAGGATCCGAGCGTTATCCGGATTTATTGGGTTTAAAGGGAGCGTAGG
CGGGAGATCAAGTCAGTTGTGAAATGTACATGCTCAACATGTGCACTGCAGTTGAAACTGGTTTTCTTGAGTGCGTAAGA
GGCAGGCGGAATTCGTCGTGTAGCGGTGAAATGCTTAGATATGACGAAGAACTCCGATCGCGAAGGCAGCTTGCCGGGCC
GCAACTGACGCTGAAGCTCGAAGGTGCGGGTATCGAACAGGATTAGATACCCTAGTAGTCC
>t0002288_III-15;size=7;
CCTACGGGCGGCTGCAGTGAGGAATATTGGTCAATGGGCGGAAGCCTGAACCAGCCAAGTCGCGTGAAGGAAGAAGGTAT
TATGTATTGTAAACTTCTTTAGCTGTGGAGCAATAAGGGCTATGCATAGCCTGATGAGAGTACACAGAGAATAAGGATCG
GCTAACTCCGTGCCAGCAGCCGCGGTAATACGGAGGATCCGAGCGTTATCCGGATTTATTGGGTTTAAAGGGTGCGCAGG
CGGCGTTTTAAGTCAGTGGTAAAATCGTGGGGCTCAACCCCATCCTGCCATTGATACTGGAGCGCTTGATTGCGGTCGAG
GTTTGCGGAATTCGTCGTGTAGCGGTGAAATGCATAGATATGACGAAGAACACCGATTGCGTAGGCAGCAGACCAGGCCG
TAAATGACGCTCATGCACGAAAGTGCGGGGATCGAACAGGATTAGATACCCCGGTAGTCC
>t0030124_III-15;size=7;
CCTACGGGCGGCAGCAGTGAGGAATATTGGTCAATGGACGAGAGTCTGAACCAGCCAAGTAGCGTGCAGGATGACGGCCC
TATGGGTTGTAAACTGCTTTTAACCGGGAATAACGTCATGCTCGTGAGCGTGAGTGCATGTACCGGTTGAATAAGGATCG
GCTAACTCCGTGCCAGCAGCCGCGGTAATACGGAGGATCCGAGCGTTATCCGGATTTATTGGGTTTAAAGGGAGCGTAGG
CGGAAGGTCAAGTCAGCTGTGAAATGTAGTCGCTCAACGTCTGCACTGCAGTTGAAACTGGCCTCCTTGAGTGCGTAAGA
GGCAGGCGGAATTCGTCGTGTAGCGGTGAAATGCTTAGATATGACGAAGAACTCCGATTGCGAAGGCAGCTTGCTGGGCC
GCAACTGACGCTGAAGCTCGAAGGTGCGGGTATCGAACAGGATTAGATACCCTAGTAGTCC
>t0010679_III-15;size=7;
CCTACGGGGGGCAGCAGTAGGGAATCTTCGGCAATGGGGGCAACCCTGACCGAGCAACGCCGCGTGAGTGAAGAAGGTTT
TCGGATCGTAAAGCTCTGTTGTAAGAGAAGAACGTGTGTGAGAGTGGAAAGTTCACACAGTGACGGTAACTTACCAGAAA
GGGACGGCTAACTACGTGCCAGCAGCCGCGGTAATACGTAGGTCCCGAGCGTTGTCCGGATTTATTGGGCGTAAAGCGAG
CGCAGGCGGTTTAATAAGTCTGAAGTTAAAGGCAGTGGCTTAACCATTGTTCGCTTTGGAAACTGTTAGACTTGAGTGCA
GAAGGGGAGAGTGGAATTCCATGTGTAGCGGTGAAATGCGTAGATATATGGAGGAACACCGGTGGCGAAAGCGGCTCTCT
GGTCTGTAACTGACGCTGAGGCTCGAAAGCGTGGGGAGCAAACAGGATTAGATACCCGGGTAGTCC
>t0003917_III-15;size=7;
CCTACGGGTGGCTGCAGTGGGGAATATTGGGCAATGGGCGGAAGCCTGACCCAGCAACGCCGCGTGAGGGAAGAAGGTTT
TCGGATTGTAAACCTCTGTCCTTGGTGACGAAGGAAGTGACGGTAGCCAAGGAGGAAGCCCCGGCTAACTACGTGCCAGC
AGCCGCGGTAATACGTAGGGGGCGAGCGTTGTCCGGAATGACTGGGCGTAAAGGGCGTGTAGGCGGCGCTGTAAGTCCGG
AGTGAAAGTCCTGCTTTCAAGGTGGGAATTGCTTTGGAGACTGCAGAGCTTGAGTACGGAAGAGGTAAGTGGAATTCCCG
GTGTAGCGGTGAAATGCGTAGAGATCGGGAGGAACACCAGTGGCGAAGGCGACTTACTGGGCCGTAACTGACGCTGAGGC
GCGAAAGCGTGGGGAGCGAACAGGATTAGATACCCGAGTAGTCC
>t0000291_III-15;size=7;
CCTACGGGTGGCTGCAGTGGGGAATCTTCCGCAATGGGCGAAAGCCTGACGGAGCAATGCCGCGTGAGTGAAGAAGGAAT
TCGTTCCGTAAAGCTCTTTTGTTTATGACGAACGTGCCTTGTGTGAACAATGCGAGGCAATGACGGTAGTAGACGAATAA
GCCACGGCTAACTACGTGCCAGCAGCCGCGGTAATACGTAGGTGGCGAGCGTTGTCCGGAATTATTGGGCGTAAAGAGCA
TGTAGGCGGTTTCCTAAGTCCGGAGTGAAAATGCGGGGCTCAACCCCGTATGGCTCTGGATACTGGGAGGCTTGAGTGCA
GGAGAGGAAAGGGGAATTCCCAGTGTAGCGGTGAAATGCGTAGATATTGGGAGGAACACCAGTGGCGAAGGCGCCTTTCT
GGACTGTGTCTGACGCTGAGATGCGAAAGCCAGGGTAGCGAACGGGATTAGATACCCCGGTAGTCC
>t0027915_III-15;size=7;
CCTACGGGCGGCAGCAGTAGGGAATATTGGACAATGGGGGAAACCCTGATCCAGCGACGCCGCGTGAGTGAAGAAGTATT
TCGGTACGTAAAGCTCTATCAGCAGGGAAGAAAATGACGGTACCTGACTAAGAAGCACCGGCTAAATACGTGCCAGCAGC
CGCGGTAATACGTATGGTGCAAGCGTTATTCGGATTTACTGGGTGTAAAGGGAGCGTAGACGGCATAGCAAGTCTGAAGT
GAAATGCGGGGGCTCAACCCCTGAACTGCTTTGGAAACTGTTAAGCTAGAGTGTCGGAGAGGTTAGTGGAATTCCTAGTG
TAGCGGTGAAATGCGTAGATATTAGGAGGAACACCGGTGGCGAAGGCGGCTAACTGGACGATAACTGACGTTGAGGCTCG
AAAGCGTGGGGAGCAAACAGGATTAGATACCCCAGTAGTCC
>t0035487_III-15;size=7;
CCTACGGGTGGCTGCAGTAGGGAATATTGCACAATGGGGGAAACCCTGATGCAGCAACGCCACGTGTGGGAAGAAGCATT
TCGGTGTGTAAACCACTGTCGTGAGGGAATAATGTTGCGTTTCGGCGCAATTGAATGTACCTCGAAAGGAAGCACCGGCA
AACTTCGTGCCAGCAGCCGCGGTAATACGAGGGGTGCAAGCGTTGTTCGGAATCACTGGGCGTAAAGGGAGCGTAGGCGG
AGGAGCAAGCAGTCTGTACAATCCCGGGGCCTAACCCCGGCTCTGCAGACTGGACTGTTTCTCTTGGATAGTTCAGGGGC
AGGCGGAATTCCTGGTGTAGCGGTGGAATGCGTAGAGATCAGGAAGAACACCGATGGCGAAGGCAGCCTGCTGGGGACTT
ATCGACGCTGAGGCTCGAAAGTGCGGGTAGCAAACAGGATTAGATACCCTTGTAGTCC
>t0010135_III-15;size=7;
CCTACGGGCGGCAGCAGTGAGGAATATTGGTCAATGGACGAGAGTCTGAACCAGCCAAGTAGCGTGCAGGATGACGGCCC
TATGGGTTGTAAACTGCTTTTAACCGGGAATAACGTCATGCTCGTGAGCGTGAGTGCATGTACCGGTTGAATAAGGATCG
GCTAACTCCGTGCCAGCAGCCGCGGTAATACGGAGGATCCGAGCGTTATCCGGATTTATTGGGTTTAAAGGGAGCGTAGG
CGGAAGGTCAAGTCAGCTGTGAAATGTAGTCGCTCAACGTCTGCACTGCAGTTGAAACTGGCCTCCTTGAGTGCGTAAGA
GGCAGGCGGAATTCGTCGTGTAGCGGTGAAATGCTTAGATATGACGAAGAACTCCGATTGCGAAGGCAGCTTGCTGGGCC
GCAACTGACGCTGAAGCTCGAAGGTGCGGGTATCGAACAGGATTAGATACCCGAGTAGTCC
>t0020092_III-15;size=7;
CCTACGGGTGGCAGCAGTGGGGAATATTGGACAATGGAGGAAACTCTGATCCAGCGACGCCGCGTGAGTGAAGAAGTATT
TCGGTATGTAAAGCTCTATCAGCAGGGAAGATAATGACGGTACCTGACTAAGAAGCCCCGGCTAACTACGTGCCAGCAGC
CGCGGTAATACGTAGGGGGCAAGCGTTATCCGGATTTACTGGGTGTAAAGGGAGCGTAGACGGCATGGCAAGTCTGATGT
GAAAACCCGGGGCTCAACCCCGGGACTGCATTGGAAACTGTCAGGCTAGAGTGCAGGAGAGGTAAGTGGAATTCCTAGTG
TAGCGGTGAAATGCGTAGATATTAGGAGGAACACCAGTGGCGAAGGCGGCTTACTGGACTGTAACTGACGTTGAGGCTCG
AAAGCGTGGGGAGCAAACAGGATTAGATACCCTAGTAGTCC
>t0024518_III-15;size=7;
CCTACGGGTGGCTGCAGTGGGGAATATTGGACAATGGGGGAAACCCTGATCCAGCGACGCCGCGTGAGTGAAGAAGTATT
TCGGTATGTAAAGCTCTATCAGCAAGGAAGAAAATGACGGTACTTGACTAAGAAGCTCCGGCTAAATACGTGCCAGCAGC
CGCGGTAATACGTATGGAGCAAGCGTTATCCGGATTTACTGGGTGTAAAGGGAGCGTAGACGGCAAAGCAAGTCTGAAGT
GAAATGCCGGGGCTTAACCCCGGAACTGCTTTGGAAACTGTTTAGCTAGAGTGCAGGAGAGGTAAGCGGAATTCCTAGTG
TAGCGGTGAAATGCGTAGATATTAGGAGGAACACCAGTGGCGAAGGCGGCTTACTGGACTGTAACTGACGTTGAGGCTCG
AAAGCGTGGGGAGCAAACAGGATTAGATACCCTGGTAGTCC
>t0005272_III-15;size=7;
CCTACGGGCGGCAGCAGTGGGGAATATTGGACAATGGGGGAAACCCTGATCCAGCGACGCCGCGTGAGTGAAGAAGTATT
TCGGTATGTAAAGCTCTATCAGCAAGGAAGAAAATGACGGTACTTGACTAAGAAGCCCCGGCTAACTACGTGCCAGCAGC
CGCGGTAATACGTAGGGGGCAAGCGTTATCCGGATTTACTGGGTGTAAAGGGAGCGTAGACGGCATAGCAAGTCTGAAGT
GAAATGCATGGGCTCAACCCATGAACTGCTTTGGAAACTGTTAAGCTAGAGTGCAGGAGAGGTAAGTGGAATTCCTAGTG
TAGCGGTGAAATGCGTAGATATTAGGAGGAACACCAGTGGCGAAGGCGGCTTACTGGACTGTAACTGACGTTGAGGCTCG
AAAGCGTGGGGAGCAAACAGGATTAGATACCCTAGTAGTCC
>t0005247_III-15;size=7;
CCTACGGGGGGCAGCAGTGGGGAATATTGGACAATGGAGGAAACTCTGATCCAGCGACGCCGCGTGAGTGAAGAAGTATT
TCGGTATGTAAAGCTCTATCAGCAGGGAAGATAATGACGGTACCTGACTAAGAAGCCCCGGCTAACTACGTGCCAGCAGC
CGCGGTAATACGTAGGGGGCAAGCGTTATCCGGATTTACTGGGTGTAAAGGGAGCGTAGACGGCATGGCAAGTCTGATGT
GAAAACCCGGGGCTCAACCCCGGGACTGCATTGGAAACTGTCAGGCTAGAGTGCAGGAGAGGTAAGTGGAATTCCTAGTG
TAGCGGTGAAATGCGTAGATATTAGGAGGAACACCAGTGGCGAAGGCGGCTTACTGGACTGTAACTGACGTTGAGGCTCG
AAAGCGTGGGGAGCAAACAGGATTAGATACCCGAGTAGTCC
>t0029646_III-15;size=7;
CCTACGGGAGGCTGCAGTGAGGAATATTGGTCAATGGGCGAGAGCCTGAACCAGCCAAGTAGCGTGCAGGATGACGGCCC
TATGGGTTGTAAACTGCTTTTGTGCGGGAATAACGTTGTGCTCGTGAGCGCAAGTGCATGTACCGTACGAATAAGGATCG
GCTAACTCCGTGCCAGCAGCCGCGGTAATACGGAGGATCCGAGCGTTATCCGGATTTATTGGGTTTAAAGGGAGCGTAGG
CGGAAGATCAAGTCAGCTGTGAAATGTAGATGCTCAACATCTGCACTGCAGTTGAAACTGGTTTTCTTGAGTGCGTAAGA
GGCAGGCGGAATTCGTCGTGTAGCGGTGAAATGCTTAGATATGACGAAGAACTCCGATCGCGAAGGCAGCTTGCCGGGCC
GCAACTGACGCTGAAGCTCGAAGGTGCGGGTATCGAACAGGATTAGATACCCTGGTAGTCC
>t0000694_III-15;size=7;
CCTACGGGAGGCAGCAGTGAGGAATATTGGTCAATGGACGAGAGTCTGAACCAGCCAAGTAGCGTGCAGGATGACGGCCC
TATGGGTTGTAAACTGCTTTTAACCGGGAATAACGTCATGCTCGTGAGCGTGAGTGCATGTACCGGTTGAATAAGGATCG
GCTAACTCCGTGCCAGCAGCCGCGGTAATACGGAGGATCCGAGCGTTATCCGGATTTATTGGGTTTAAAGGGAGCGTAGG
CGGAAGGTCAAGTCAGCTGTGAAATGTAGTCGCTCAACGTCTGCACTGCAGTTGAAACTGGCCTCCTTGAGTGCGTAAGA
GGCAGGCGGAATTCGTCGTGTAGCGGTGAAATGCTTAGATATGACGAAGAACTCCGATTGCGAAGGCAGCTTGCTGGGCC
GCAACTGACGCTGAAGCTCGAAGGTGCGGGTATCGAACAGGATTAGATACCCCGGTAGTCC
>t0008506_III-15;size=7;
CCTACGGGGGGCAGCAGTGGGGAATATTGCACAATGGGCGCAAGCCTGATGCAGCGATGCCGCGTGAGGGAAGAAGGTTT
TCGGATTGTAAACCTCTGTCAAAAGGGACGATAATGACGGTACCTTAGAAGGAAGCTCCGGCTAACTACGTGCCAGCAGC
CGCGGTAATACGTAGGGAGCGAGCGTTATCCGGAATTACTGGGTGTAAAGGGAGTGTAGGCGGGACTGCAAGTCAGATGT
GAAAACTACCGGCTCAACTGGTAGACTGCATTTGAAACTGTGGTTCTTGAGTGAAGTAGAGGTAAGCGGAATTCCTAGTG
TAGCGGTGAAATGCGTAGATATTAGGAGGAACATCAGTGGCGAAGGCGGCTTACTGGGCTTTAACTGACGCTGAGGCTCG
AAAGCGTGGGGAGCAAACAGGATTAGATACCCTAGTAGTCC
>t0010967_III-15;size=7;
CCTACGGGAGGCTGCAGTAAGGAATATTGGGCAATGGGGGGAACCCTGACCCAGCCATGCCGCGTGAGGGAATGAGGCCC
TACGGGTCGTGAACCTCTTTTGCCTGGGGATAACCCCTCCCGCGCGACGGGGGGCTGCAGGTACCAGGCGAATAAGCATC
GGCTAACTCCGTGCCAGCAGCCGCGGTAATACGGAGGATGCGAGCGTTATCCGGATTCATTGGGTTTAAAGGGTGCGCAG
GCGGCCATGTAAGTCAGCGGTGAAAGCCAGGGGCCCAACCCCGGAAGTGCCGTTGATACTGCACGGCTGGAATGCGGTCG
AGGCGGGCGGAATGTGACGTGTAGCGGTGAAATGCATAGATATGTCACAGAACTCCGATAGCGAAGGCAGCTCGCCAGGC
CTGCATTGACGCTCAGGCACGAAAGCGTGGGGATCAAACAGGATTAGATACCCTGGTAGTCC
>t0008748_III-15;size=7;
CCTACGGGGGGCAGCAGTGGGGAATATTGCACAATGGGGGAAACCCTGATGCAGCGACGCCGCGTGAGTGAAGAAGTATT
TCGGTATGTAAAGCTCTATCAGCAGGGACGAAAATGACGGTACCTGACTAAGAAGCCCCGGCTAACTACGTGCCAGCAGC
CGCGGTAATACGTAGGGGGCAAGCGTTATCCGGATTTACTGGGTGTAAAGGGAGCGTAGACGGCGATGCAAGTCTGATGT
GAAAACCCAGGGCTTAACCTTGGGCCTGCATTGGAAACTGCTTTGCTAGAGTGCAGGAGAGGTAAGTGGAATTCCTAGTG
TAGCGGTGAAATGCGTAGATATTAGGAGGAACACCAGTGGCGAAGGCGGCTTACTGGACTGTAACTGACGTTGAGGCTCG
AAAGCGTGGGGAGCAAACAGGATTAGATACCCTAGTAGTCC
>t0013244_III-15;size=7;
CCTACGGGGGGCTGCAGTGGGGAATATTGGACAATGGGGGAAACCCTGATCCAGCGACGCCGCGTGAGTGAAGAAGTATT
TCGGTATGTAAAGCTCTATCAGCAAGGAAGAAAATGACGGTACTTGACTAAGAAGCCCCGGCTAACTACGTGCCAGCAGC
CGCGGTAATACGTAGGGGGCAAGCGTTATCCGGATTTACTGGGTGTAAAGGGAGCGTAGACGGCATAGCAAGTCTGAAGT
GAAATGCATGGGCTCAACCCATGAACTGCTTTGGAAACTGTTAAGCTAGAGTGCAGGAGAGGTAAGTGGAATTCCTAGTG
TAGCGGTGAAATGCGTAGATATTAGGAGGAACACCAGTGGCGAAGGCGGCTTACTGGACTGTAACTGACGTTGAGGCTCG
AAAGCGTGGGGAGCAAACAGGATTAGATACCCGTGTAGTCC
>t0012794_III-15;size=7;
CCTACGGGTGGCTGCAGTGAGGAATATTGGTCAATGGACGGAAGTCTGAACCAGCCATCTCGCGTGCAGGATTACAGCCC
TATGGGTTTTAAACTGCTTTTATAAGGGGATAAAGTTAGATATGTATATCTATTTGCAGGTACCTTATGAATAAGGATCG
GCTAACTCCGTGCCAGCAGCCGCGGTAATACGGAGGATCCGAGCGTTATCCGGATTTATTGGGTTTAAAGGGTGCGCAGG
CGGCTTATTAAGTCAGCGGTGAAATGTAAGGGCTCAACCCTGGCACTGCCGTTGAAACTGGTAAGCTTGAGTACGGTTGA
AGTTATTGGAATGTGACGTGTAGCGGTGAAATGCATAGATATGTCACAGAACACCAATTGCGAAGGCAGATGACTAAACC
GCAACTGACGCTCATGCACGAAAGCGTGGGGATCGAACAGGATTAGATACCCCAGTAGTCC
>t0009334_III-15;size=7;
CCTACGGGAGGCTGCAGTGGGGAATATTGCACAATGGGGGAAACCCTGATGCAGCGACGCCGCGTGAGTGAAGAAGTATT
TCGGTATGTAAAGCTCTATCAGCAAGGAAGAAAAAAATGACGGTACTTGACTAAGAAGCCCCGGCTAACTACGTGCCAGC
AGCCGCGGTAATACGTAGGGGGCAAGCGTTATCCGGATTTACTGGGTGTAAAGGGAGCGTAGACGGTTATGTAAGTCTGA
AGTGAAATCCCCCGGCTCAACTGGGGAACTGCTTTGGAAACTATATAACTAGAGTGCAGGAGAGGTAAGTGGAATTCCTA
GTGTAGCGGTGAAATGCGTAGATATTAGGAGGAACACCAGTGGCGAAGGCGGCTTACTGGACTGTAACTGACGTTGAGGC
TCGAAAGCGTGGGGAGCAAACAGGATTAGATACCCTAGTAGTCC
>t0040914_III-15;size=7;
CCTACGGGAGGCTGCAGTGGGGAATATTGGACAATGGGGGAAACCCTGATCCAGCGACGCCGCGTGAGTGAAGAAGTATT
TCGGTATGTAAAGCTCTATCAGCAGGGAAGATGATGACGGTACCTGACTAAGAAGCCCCGGCTAACTACGTGCCAGCAGC
CGCGGTAATACGTAGGGGGCAAGCGTTATCCGGATTTACTGGGTGTAAAGGGAGTGTAGGCGGCTGTGCAAGTCAGAAGT
GAAAGCCCGGGGCTTAACCCCGGGACTGCTTTTGAAACTGCATGGCTTGAGTGCAGGAGAGGTAAGCGGAATTCCTAGTG
TAGCGGTGAAATGCGTAGATATTAGGAAGAACACCGGTGGCGAAGGCGGCTTACTGGACTGAGACTGACGCTGAGGCTCG
AAAGCGTGGGGAGCAAACAGGATTAGATACCCTAGTAGTCC
>t0001495_III-15;size=7;
CCTACGGGTGGCTGCAGTGAGGAATATTGGTCAATGGAGGCAACTCTGAACCAGCCATCTCGCGTGAAGGAATACGGCCC
TACGGGTCTTAAACTTCTTTTATAGGGGGATAAAGTGAGCCACGAGTGGCTTTTTGTAGGTACCCTATGAATAAGCATCG
GCTAACTCCGTGCCAGCAGCCGCGGTAATACGGAGGATGCGAGCGTTATCCGGATTTATTGGGTTTAAAGGGTGCGCAGG
CGGCACGTTAAGTCAGCGGTGAAATGTCGGGGCTCAACCCGGGCACTGCCGTTGAAACTGGCGAGCTTGAGTACGGATGA
AGTCGGCGGAATGTGATGTGTAGCGGTGAAATGCTTAGATATGTCACAGAACACCGATTGCGAAGGCAGCTGACTAATCC
GCAACTGACGCTCAGGCACGAAAGCGTGGGGATCGAACAGGATTAGATACCCTTGTAGTCC
>t0005416_III-15;size=7;
CCTACGGGTGGCTGCAGTGGGGAATATTGGGCAATGGGCGGAAGCCTGACCCAGCAACGCCGCGTGAGGGAAGAAGGTTT
TCGGATTGTAAACCTCTGTCCTTGGTGACGAAGGAAGTGACGGTAGCCAAGGAGGAAGCCCCGGCTAACTACGTGCCAGC
AGCCGCGGTAATACGTAGGGGGCGAGCGTTGTCCGGAATGACTGGGCGTAAAGGGCGTGTAGGCGGCGCTGTAAGTCCGG
AGTGAAAGTCCTGCTTTCAAGGTGGGAATTGCTTTGGAGACTGCAGAGCTTGAGTACGGAAGAGGTAAGTGGAATTCCCG
GTGTAGCGGTGAAATGCGTAGAGATCGGGAGGAACACCAGTGGCGAAGGCGACTTACTGGGCCGTAACTGACGCTGAGGC
GCGAAAGCGTGGGGAGCGAACAGGATTAGATACCCCAGTAGTCC
>t0031628_III-15;size=7;
CCTACGGGCGGCTGCAGTGAGGAATATTGGTCAATGGGGGGAACCCTGAACCAGCCATGCCGCGTGAAGGAAGACGGCCC
TATGGGTTGTAAACTTCTTTTGCACGGGAATAACCCGTCCCACGCGTGGGACGTTGAAGGTACCGTGCGAATAAGCATCG
GCTAACTCCGTGCCAGCAGCCGCGGTAATACGGAGGATGCAGGCGTTATCCGGATTTATTAGGTTTAAAGGGTGCGTAGG
CGGCCGGATAAGTCAGCGTTGAAAGTCTGCGGCTCAACCGTAGAATTGGCATTGATACTGTTCGGCTAGGATATGGCGGA
AGTAGGCGGAATGTGCAGTGTAGCGGTGAAATGCTTAGATATTGTACAGAACACCAATTGCGAAGGCAGCCTACTATACC
ATTATTGACGCTGAGGCACGAAAGCGTGGGGATCGAACAGGATTAGATACCCCAGTAGTCC
>t0009504_III-15;size=7;
CCTACGGGCGGCTGCAGTGGGGAATATTGGACAATGGGGGAAACCCTGATCCAGCGACGCCGCGTGAGTGAAGAAGTATT
TCGGTATGTAAAGCTCTATCAGCAAGGAAGAAAATGACGGTACTTGACTAAGAAGCTCCGGCTAAATACGTGCCAGCAGC
CGCGGTAATACGTATGGAGCAAGCGTTATCCGGATTTACTGGGTGTAAAGGGAGCGTAGACGGCAAAGCAAGTCTGAAGT
GAAATGCCGGGGCTTAACCCCGGAACTGCTTTGGAAACTGTTTAGCTAGAGTGCAGGAGAGGTAAGCGGAATTCCTAGTG
TAGCGGTGAAATGCGTAGATATTAGGAGGAACACCAGTGGCGAAGGCGGCTTACTGGACTGTAACTGACGTTGAGGCTCG
AAAGCGTGGGGAGCAAACAGGATTAGATACCCCGGTAGTCC
>t0036746_III-15;size=7;
CCTACGGGAGGCTGCAGTGAGGAATATTGGTCAATGGGCGGAAGCCTGAACCAGCCATGCCGCGTGAGGGATGGAGGCCC
TATGGGTTGTAAACCTCTTTTGCCACAGAGTAATAAGGCTCATGCGTGGGCCGATGAGAGTATGTGGCGAATAAGCATCG
GCTAACTCCGTGCCAGCAGCCGCGGTAATACGGAGGATGCAAGCGTTATCCGGATTTATTGGGTTTAAAGGGTGCGTAGG
CGGACTGTTAAGTCAGCGGTGAAATATCCCGGCTCAACCGGGAGGCTGCCGTTGATACTGGCAGACTTGAGTACGAACGG
CGCCGGCGGAATATGTAATGTAGCGGTGAAATGCATAGATATTACATAGAACACCGATCGCGAAGGCAGCTGGCGAGGAC
GTCACTGACGCTGAGGCACGAAGGCGTGGGGATCAAACAGGATTAGATACCCGAGTAGTCC
>t0006995_III-15;size=7;
CCTACGGGAGGCTGCAGTGAGGAATATTGGTCAATGGACGAGAGTCTGAACCAGCCAAGTAGCGTGCAGGATGACGGCCC
TATGGGTTGTAAACTGCTTTTGTACGGGAATAAAGTGACCTACGTGTAGGTTTTTGCATGTACCGTAAGAATAAGGACCG
GCTAATTCCGTGCCAGCAGCCGCGGTAATACGGAAGGTCCGGGCGTTATCCGGATTTATTGGGTTTAAAGGGAGCGTAGG
CCGTGCTTTAAGCGTGTTGTGAAATGTAGGCGCCCAACGTCTGCACTGCAGCGCGAACTGGAGCACTTGAGTACGCAGGA
AGTAGGCGGAATTCGTCGTGTAGCGGTGAAATGCTTAGATATGACGAAGAACTCCGATTGGGAAGCCAGCTTACTGTAGC
GCCACTGACGCTGATGCTCGAAAGCGTGGGTATCGAACAGGATTAGATACCCGAGTAGTCC
>t0011752_III-15;size=7;
CCTACGGGCGGCTGCAGTGGGGAATATTGCACAATGGGGGAAACCCTGATGCAGCGACGCCGCGTGAGTGAAGAAGTATT
TCGGTATGTAAAGCTCTATCAGCAGGGAAGATAATGACGGTACCTGACTAAGAAGCCCCGGCTAACTACGTGCCAGCAGC
CGCGGTAATACGTAGGGGGCAAGCGTTATCCGGATTTACTGGGTGTAAAGGGAGCGTAGGTGGCGTGGCAAGTCAGAAGT
GAAAGCCCGGGGCTCAACCCCGGGACTGCTTTTGAAACTGTCATGCTGGAGTGCAGGAGAGGTAAGTGGAATTCCTAGTG
TAGCGGTGAAATGCGTAGATATTAGGAGGAACACCAGTGGCGAAGGCGGCTTACTGGACTGTAACTGACACTGAGGCTCG
AAAGCGTGGGGAGCAAACAGGATTAGATACCCTAGTAGTCC
>t0005744_III-15;size=7;
CCTACGGGTGGCTGCAGTAGGGAATATTGGACAATGGGGGCAACCCTGATCCAGCGACGCCGCGTGAGTGAAGAAATATT
TCGGTATGTAAAGCTCTATCAGCAGGGAAGAAAATGACGGTACCTGACTAAGAAGCACCGGCTAAATACGTGCCAGCAGC
CGCGGTAATACGTATGGTGCAAGCGTTATTCGGATTTACTGGGTGTAAAGGGAGCGTAGACGGCATGGCAAGTCTGAAGT
GAAATGCGGGGGCTCAACCCCTGAACTGCTTTGGAAACTGTCAAGCTAGAGTGTCGGAGAGGTAAGTGGAATTCCTAGTG
TAGCGGTGAAATGCGTAGATATTAGGAGGAACACCAGTGGCGAAGGCGGCTTACTGGACGATAACTGACGTTGAGGCTCG
AAAGCGTGGGGAGCAAACAGGATTAGATACCCTAGTAGTCC
>t0004052_III-15;size=7;
CCTACGGGTGGCTGCAGTGGGGAATATTGCACAATGGGGGAAACCCTGATGCAGCGACGCCGCGTGAGTGAAGAAGTATT
TCGGTATGTAAAGCTCTATCAGCAGGGACGAAAATGACGGTACCTGACTAAGAAGCCCCGGCTAACTACGTGCCAGCAGC
CGCGGTAATACGTAGGGGGCAAGCGTTATCCGGATTTACTGGGTGTAAAGGGAGCGTAGACGGCGATGCAAGTCTGATGT
GAAAACCCAGGGCTTAACCTTGGGCCTGCATTGGAAACTGCTTTGCTAGAGTGCAGGAGAGGTAAGTGGAATTCCTAGTG
TAGCGGTGAAATGCGTAGATATTAGGAGGAACACCAGTGGCGAAGGCGGCTTACTGGACTGTAACTGACGTTGAGGCTCG
AAAGCGTGGGGAGCAAACAGGATTAGATACCCGTGTAGTCC
>t0014148_III-15;size=7;
CCTACGGGCGGCTGCAGTAGGGAATCTTCGGCAATGGGGGCAACCCTGACCGAGCAACGCCGCGTGAGTGAAGAAGGTTT
TCGGATCGTAAAGCTCTGTTGTAAGAGAAGAACGTGTGTGAGAGTGGAAAGTTCACACAGTGACGGTAACTTACCAGAAA
GGGACGGCTAACTACGTGCCAGCAGCCGCGGTAATACGTAGGTCCCGAGCGTTGTCCGGATTTATTGGGCGTAAAGCGAG
CGCAGGCGGTTTAATAAGTCTGAAGTTAAAGGCAGTGGCTTAACCATTGTTCGCTTTGGAAACTGTTAGACTTGAGTGCA
GAAGGGGAGAGTGGAATTCCATGTGTAGCGGTGAAATGCGTAGATATATGGAGGAACACCGGTGGCGAAAGCGGCTCTCT
GGTCTGTAACTGACGCTGAGGCTCGAAAGCGTGGGGAGCAAACAGGATTAGATACCCGGGTAGTCC
>t0008180_III-15;size=7;
CCTACGGGCGGCAGCAGTGAGGAATATTGGACAATGGGGGCAACCCTGATCCAGCCAAACCGCGTGAAGGACGAAGGCCC
TAGTGGTCGTAAACTTCTTTTGCTTGGGGATAACTGAAGGTATGCATACCATCTTGAAGGTACCAAGCGAATAAGCACCG
GCTAACTCCGTGCCAGCAGCCGCGGTAATACGGAGGGTGCAGGCGTTATCCGGAATTATTAGGTTTAAAGGGTGCGCAGG
CGGACAGTTAAGTCGGCGGTGAAATACCGGGGCCCAACCCCGGGGCTGCCATCGATACTGACAGTCTTGAGTGCGGACGA
GGAAGGCGGAATGTGGCGTGTAGCGGTGAAATGCTTAGATATGCCACAGAACACCGATTGCGAAGGCAGCCTTCCAGTGC
GCCACTGACGCTCATGCACGAAAGCGCGGGTAGCGAACAGGATTAGATACCCGTGTAGTCC
>t0004424_III-15;size=7;
CCTACGGGAGGCTGCAGTGAGGAATATTGGTCAATGGGCGAGAGCCTGAACCAGCCAAGTAGCGTGAAGGAAGACTGCCC
TATGGGTTGTAAACTTCTTTTGTGCGGGGGTAAAGTGGTCCACGCGTGGTCCATTGCAAGTACCGTACGAATAAGCATCG
GCTAACTCCGTGCCAGCAGCCGCGGTAATACGGAGGATGCGAGCGTTATCCGGATTTATTGGGTTTAAAGGGAGCGTAGG
CGGGCGATTAAGTCAGCGGTTAAATAGTGTGGCTCAACCATGCCTTGCCGTTGATACTGGTTGTCTTGAGAGTACTAGAG
GTGGATGGAATTTAGGGTGTAGCGGTGAAATGCTTAGATATCCTAAAGAACTCCGATTGCGAAGGCAGTCCACTGGGGTA
CGTCTGACGCTGAAGCTCGAAAGTGCGGGTATCAAACAGGATTAGATACCCCTGTAGTCC
>t0028918_III-15;size=7;
CCTACGGGCGGCAGCAGCTAAGAATATTCCGCAATGGACGAAAGTCTGACGGAGCGACGCCGCGTGGATGATGAAGGTCG
GAAGATTGTAAAATCCTTTTATGACTGAGGAATAAGTCTGTTGAGAGAAACGGCAGATGGTGACTGTAGGTCATGAATAA
GCAACGGCTAATTACGTGCCAGCAGCCGCGGTAACACGTAAGTTGCGAGCGTTGTTCGGAATTATTGGGCGTAAAGGGCA
TGTAGGCGGTTTTGCAAGCTTGGTGTGAAATCCCGGAGCTCAACTCCGGAATTGCGTTGAGAACTGCATAACTAGAGTCA
CTGAGGGGCAATCAGAATTCCAGGTGTAGGGGTGAAATCTGTAGATATCTGGAAGAATACCAATGGCGAAGGCAGGTTAC
CAGCAGATGACTGACGCTGAGGTGCGAAGGTGCGGGGAGCAAACAGGATTAGATACCCCAGTAGTCC
>t0001001_III-15;size=7;
CCTACGGGTGGCTGCAGTGAGGAATTTTCCGCAATGGGCGAAAGCCTGACGGAGCGACGCCGCGTGAGGGATGAAGGTTT
TCGGATCGTAAACCTCTTTTATTAAGGAAAAAGGATAATATGCTAACCATATTATTTTGATGGTACTTATTGAATAAGCC
CCGGCTAACTACGTGCCAGCAGCCGCGGTAATACGTAGGGGGCGAGCGTTGTCCGGAGTTACTGGGCGTAAAGAGCGTGT
AGGCGGTTAGTTAAGTCAGGTGTGAAATCCTTCAGCTCAACTGAGGAACTGCGCCTGAAACTGATTAACTGGAGTCTTGG
AGGGGCAACTGGAATTCCTGGTGTAACGGTGAAATGTGTAGATATCAGGAGGAACACCTGTGGCGAAGGCGGGTTGCTGG
ACAATGACTGACGCTGAGACGCGAAAGCGTGGGTAGCAAACAGGATTAGATACCCTAGTAGTCC
>t0035665_III-15;size=7;
CCTACGGGGGGCAGCAGTAGGGAATATTGGACAATGGGGGCAACCCTGATCCAGCGACGCCGCGTGAGTGAAGAAATATT
TCGGTATGTAAAGCTCTATCAGCAGGGAAGAAAATGACGGTACCTGACTAAGAAGCACCGGCTAAATACGTGCCAGCAGC
CGCGGTAATACGTATGGTGCAAGCGTTATTCGGATTTACTGGGTGTAAAGGGAGCGTAGACGGCATGGCAAGTCTGAAGT
GAAATGCGGGGGCTCAACCCCTGAACTGCTTTGGAAACTGTCAAGCTAGAGTGTCGGAGAGGTAAGTGGAATTCCTAGTG
TAGCGGTGAAATGCGTAGATATTAGGAGGAACACCAGTGGCGAAGGCGGCTTACTGGACGATAACTGACGTTGAGGCTCG
AAAGCGTGGGGAGCAAACAGGATTAGATACCCTAGTAGTCC
>t0027948_III-15;size=7;
CCTACGGGAGGCAGCAGTGGGGAATATTGGACAATGGGGGAAACCCTGATCCAGCGACGCCGCGTGAGTGAAGAAGTATT
TCGGTATGTAAAGCTCTATCAGCAGGGAAGATAATGACGGTACCTGACTAAGAAGCCCCGGCTAACTACGTGCCAGCAGC
CGCGGTAATACGTAGGGGGCAAGCGTTATCCGGATTTACTGGGTGTAAAGGGAGCGTAGACGGCATGGCAAGTCTGATGT
GAAAACCCGGGGCTCAACCCCGGGACTGCATTGGAAACTGTCAGGCTAGAGTGCAGGAGAGGTAAGTGGAATTCCTAGTG
TAGCGGTGAAATGCGTAGATATTAGGAGGAACACCAGTGGCGAAGGCGGCTTACTGGACTGTAACTGACGTTGAGGCTCG
AAAGCGTGGGGAGCAAACAGGATTAGATACCCGAGTAGTCC
>t0004263_III-15;size=7;
CCTACGGGCGGCTGCAGTGAGGAATATTGGTCAATGGAGGCAACTCTGAACCAGCCATCTCGCGTGAAGGAATACGGCCC
TACGGGTCTTAAACTTCTTTTATAGGGGGATAAAGTGAGATACGCGTATCTTATTGTAGGTACCCTATGAATAAGCATCG
GCTAACTCCGTGCCAGCAGCCGCGGTAATACGGAGGATGCGAGCGTTATCCGGATTTATTGGGTTTAAAGGGTGCGCAGG
CGGCACGTTAAGTCAGCGGTGAAATGTCGGGGCTCAACCCGGGCACTGCCGTTGAAACTGGCGAGCTTGAGTACGGATGA
AGTCGGCGGAATGTGATGTGTAGCGGTGAAATGCTTAGATATGTCACAGAACACCGATTGCGAAGGCAGCTGACTAATCC
GCAACTGACGCTCAGGCACGAAAGCGTGGGGATCGAACAGGATTAGATACCCGAGTAGTCC
>t0009936_III-15;size=7;
CCTACGGGAGGCAGCAGTGGGGAATATTGGACAATGGGGGAAACCCTGATCCAGCGACGCCGCGTGAGTGAAGAAGTATT
TCGGTATGTAAAGCTCTATCAGCAGGGAAGATAATGACGGTACCTGACTAAGAAGCCCCGGCTAACTACGTGCCAGCAGC
CGCGGTAATACGTAGGGGGCAAGCGTTATCCGGATTTACTGGGTGTAAAGGGAGCGTAGACGGCATGGCAAGTCTGATGT
GAAAACCCGGGGCTCAACCCCGGGACTGCATTGGAAACTGTCAGGCTAGAGTGCAGGAGAGGTAAGTGGAATTCCTAGTG
TAGCGGTGAAATGCGTAGATATTAGGAGGAACACCAGTGGCGAAGGCGGCTTACTGGACTGTAACTGACGTTGAGGCTCG
AAAGCGTGGGGAGCAAACAGGATTAGATACCCCTGTAGTCC
>t0005787_III-15;size=7;
CCTACGGGGGGCAGCAGTGGGGAATATTGCACAATGGGGGAAACCCTGATGCAGCGACGCCGCGTGAGTGAAGAAGTATT
TCGGTATGTAAAGCTCTATCAGCAGGGAAGATAATGACGGTACCTGACTAAGAAGCCCCGGCTAACTACGTGCCAGCAGC
CGCGGTAATACGTAGGGGGCAAGCGTTATCCGGATTTACTGGGTGTAAAGGGAGCGTAGGTGGCGTGGCAAGTCAGAAGT
GAAAGCCCGGGGCTCAACCCCGGGACTGCTTTTGAAACTGTCATGCTGGAGTGCAGGAGAGGTAAGTGGAATTCCTAGTG
TAGCGGTGAAATGCGTAGATATTAGGAGGAACACCAGTGGCGAAGGCGGCTTACTGGACTGTAACTGACACTGAGGCTCG
AAAGCGTGGGGAGCAAACAGGATTAGATACCCTTGTAGTCC
>t0009294_III-15;size=7;
CCTACGGGGGGCTGCAGTGGGGAATATTGCACAATGGGGGAAACCCTGATGCAGCGACGCCGCGTGAGTGAAGAAGTATT
TCGGTATGTAAAGCTCTATCAGCAGGGAAGATAATGACGGTACCTGACTAAGAAGCCCCGGCTAACTACGTGCCAGCAGC
CGCGGTAATACGTAGGGGGCAAGCGTTATCCGGATTTACTGGGTGTAAAGGGAGCGTAGGTGGCGTGGCAAGTCAGAAGT
GAAAGCCCGGGGCTCAACCCCGGGACTGCTTTTGAAACTGTCATGCTGGAGTGCAGGAGAGGTAAGTGGAATTCCTAGTG
TAGCGGTGAAATGCGTAGATATTAGGAGGAACACCAGTGGCGAAGGCGGCTTACTGGACTGTAACTGACACTGAGGCTCG
AAAGCGTGGGGAGCAAACAGGATTAGATACCCGAGTAGTCC
>t0045639_III-15;size=7;
CCTACGGGCGGCTGCAGTGGGGAATATTGGACAATGGGCGAAAGCCTGATCCAGCGACGCCGCGTGAGTGAAGAAGTATT
TCGGTATGTAAAGCTCTATCAGCAGGGAAGATAATGACGGTACCTGACTAAGAAGCCCCGGCTAACTACGTGCCAGCAGC
CGCGGTAATACGTAGGGGGCAAGCGTTATCCGGATTTACTGGGTGTAAAGGGAGCGTAGACGGCATGGCAAGTCTGATGT
GAAAACCCAGGGCTCAACCCTGGGACTGCATTGGAAACTGTCAGGCTAGAGTGCAGGAGAGGTAAGTGGAATTCCTAGTG
TAGCGGTGAAATGCGTAGATATTAGGAGGAACACCAGTGGCGAAGGCGGCTTACTGGACTGTAACTGACGTTGAGGCTCG
AAAGCGTGGGGAGCAAACAGGATTAGATACCCTAGTAGTCC
>t0010930_III-15;size=7;
CCTACGGGCGGCTGCAGTAGGGAATATTGCACAATGGGGGAAACCCTGATGCAGCAACGCCACGTGTGGGAAGAAGCATT
TCGGTGTGTAAACCACTGTCGTGAGGGAATAATGTTGCGTTTCGGCGCAATTGAATGTACCTCGAAAGGAAGCACCGGCA
AACTTCGTGCCAGCAGCCGCGGTAATACGAGGGGTGCAAGCGTTGTTCGGAATCACTGGGCGTAAAGGGAGCGTAGGCGG
AGGAGCAAGCAGTCTGTACAATCCCGGGGCCTAACCCCGGCTCTGCAGACTGGACTGTTTCTCTTGGATAGTTCAGGGGC
AGGCGGAATTCCTGGTGTAGCGGTGGAATGCGTAGAGATCAGGAAGAACACCGATGGCGAAGGCAGCCTGCTGGGGACTT
ATCGACGCTGAGGCTCGAAAGTGCGGGTAGCAAACAGGATTAGATACCCTTGTAGTCC
>t0000970_III-15;size=7;
CCTACGGGAGGCAGCAGTGGGGAATATTGGACAATGGGGGAAACCCTGATCCAGCGACGCCGCGTGAGTGAAGAAGTATT
TCGGTATGTAAAGCTCTATCAGCAAGGAAGAAAATGACGGTACTTGACTAAGAAGCTCCGGCTAAATACGTGCCAGCAGC
CGCGGTAATACGTATGGAGCAAGCGTTATCCGGATTTACTGGGTGTAAAGGGAGCGTAGACGGCAAAGCAAGTCCGAAGT
GAAATCCCGGGGCTCAACCCCGGAACTGCTTTGGAAACTGTTTAGCTAGAGTGCAGGAGAGGTAAGCGGAATTCCTAGTG
TAGCGGTGAAATGCGTAGATATTAGGAGGAACACCAGTGGCGAAGGCGGCTTACTGGACTGTAACTGACGTTGAGGCTCG
AAAGCGTGGGGAGCAAACAGGATTAGATACCCTAGTAGTCC
>t0010029_III-15;size=7;
CCTACGGGAGGCAGCAGTAGGGAATATTGGACAATGGGGGCAACCCTGATCCAGCGACGCCGCGTGAGTGAAGAAATATT
TCGGTATGTAAAGCTCTATCAGCAGGGAAGAAAATGACGGTACCTGACTAAGAAGCACCGGCTAAATACGTGCCAGCAGC
CGCGGTAATACGTATGGTGCAAGCGTTATTCGGATTTACTGGGTGTAAAGGGAGCGTAGACGGCATGGCAAGTCTGAAGT
GAAATGCGGGGGCTCAACCCCTGAACTGCTTTGGAAACTGTCAAGCTAGAGTGTCGGAGAGGTAAGTGGAATTCCTAGTG
TAGCGGTGAAATGCGTAGATATTAGGAGGAACACCAGTGGCGAAGGCGGCTTACTGGACGATAACTGACGTTGAGGCTCG
AAAGCGTGGGGAGCAAACAGGATTAGATACCCCTGTAGTCC
>t0007140_III-15;size=7;
CCTACGGGAGGCAGCAGTGAGGAATATTGGTCAATGGGCGGAAGCCTGAACCAGCCATGTCGCGTGCAGGACTACGGCCC
TACGGGTCTTAAACTGCTTTTGATTGGGGATAAAGTGGGGGACGCGTCCCCTATTGCAGGTACCAATCGAATAAGGATCG
GCTAACTCCGTGCCAGCAGCCGCGGTAATACGGAGGATCCGAGCGTTATCCGGATTTATTGGGTTTAAAGGGTGCGTAGG
CGGGCTGTTAAGTCAGCGGTGAAACCCCCGGGCTCAACCCGGGGACTGCCATTGAAACTGGCGGCCTAGAGTACGTTGGG
AGTGCGCGGAATGTGTGGTGTAGCGGTGAAATGCATAGATATCACACAGAACACCGATCGCGAAGGCAGCGCACTACGCC
GCAACTGACGCTGAGGCACGAAGGCGCGGGGATCGAACAGGATTAGATACCCGGGTAGTCC
>t0006040_III-15;size=7;
CCTACGGGCGGCAGCAGTGGGGAATATTGGACAATGGGGGAAACCCTGATCCAGCGACGCCGCGTGAGTGAAGAAGTATT
TCGGTATGTAAAGCTCTATCAGCAAGGAAGAAAATGACGGTACTTGACTAAGAAGCCCCGGCTAACTACGTGCCAGCAGC
CGCGGTAATACGTAGGGGGCAAGCGTTATCCGGATTTACTGGGTGTAAAGGGAGCGTAGACGGTATGGCAAGTCTGAAGT
GAAATGCATGGGCTCAACCCATGAACTGCTTTGGAAACTGTCAAACTAGAGTGCAGGAGAGGTAAGTGGAATTCCTAGTG
TAGCGGTGAAATGCGTAGATATTAGGAGGAACACCAGTGGCGAAGGCGGCTTACTGGACTGTAACTGACGTTGAGGCTCG
AAAGCGTGGGGAGCAAACAGGATTAGATACCCCAGTAGTCC
>t0022762_III-15;size=7;
CCTACGGGAGGCTGCAGTAGGGAATATTGGTCAATGGGGGAAACCCTGAACCAGCGACGCCGCGTGAGTGAAGAAGTATT
TCGGTATGTAAAGCTCTATCAGCAGGGACGATAATGACGGTACCTGACTAAGAAGCCCCGGCTAACTACGTGCCAGCAGC
CGCGGTAATACGTAGGGGGCAAGCGTTATCCGGATTTACTGGGTGTAAAGGGAGCGTAGGTGGCCATGCAAGTCAGATGT
GAAATCCCGGGGCTCAACCCCGGAGCTGCATTTGAAACTGCGTAGCTAGAGTGCAGGAGAGGTAAGCGGAATTCCTAGTG
TAGCGGTGAAATGCGTAGATATTAGGAGGAACACCAGTGGCGAAAGCGGCTTGCTGGACTGCAACTGACACTGAGGCTCG
AAAGCGTGGGGAGCAAACAGGATTAGATACCCCGGTAGTCC
>t0002491_III-15;size=7;
CCTACGGGAGGCTGCAGTGAGGAATATTGGTCAATGGACGGAAGTCTGAACCAGCCATCTCGCGTGCAGGATTACAGCCC
TATGGGTTTTAAACTGCTTTTATAAGGGGATAAAGTTAGATATGTATATCTATTTGCAGGTACCTTATGAATAAGGATCG
GCTAACTCCGTGCCAGCAGCCGCGGTAATACGGAGGATCCGAGCGTTATCCGGATTTATTGGGTTTAAAGGGTGCGCAGG
CGGCTTATTAAGTCAGCGGTGAAATGTAAGGGCTCAACCCTGGCACTGCCGTTGAAACTGGTAAGCTTGAGTACGGTTGA
AGTTATCGGAATGTGACGTGTAGCGGTGAAATGCATAGATATGTCACAGAACACCAATTGCGAAGGCAGATGACTAAACC
GCAACTGACGCTCATGCACGAAAGCGTGGGGATCGAACAGGATTAGATACCCGGGTAGTCC
>t0006528_III-15;size=7;
CCTACGGGTGGCTGCAGTGAGGAATATTGGTCAATGGACGAGAGTCTGAACCAGCCAAGTAGCGTGCAGGATGACGGCCC
TATGGGTTGTAAACTGCTTTTGTACGGGAATAAAGTGACCTACGTGTAGGTTTTTGCATGTACCGTAAGAATAAGGACCG
GCTAATTCCGTGCCAGCAGCCGCGGTAATACGGAAGGTCCGGGCGTTATCCGGATTTATTGGGTTTAAAGGGAGCGTAGG
CCGTGCTTTAAGCGTGTTGTGAAATGTAGGCGCCCAACGTCTGCACTGCAGCGCGAACTGGAGCACTTGAGTACGCAGGA
AGTAGGCGGAATTCGTCGTGTAGCGGTGAAATGCTTAGATATGACGAAGAACTCCGATTGGGAAGCCAGCTTACTGTAGC
GCCACTGACGCTGATGCTCGAAAGCGTGGGTATCGAACAGGATTAGATACCCTAGTAGTCC
>t0009002_III-15;size=7;
CCTACGGGCGGCTGCAGTGAGGAATATTGGTCAATGGGCGAGAGCCTGAACCAGCCAAGTAGCGTGCAGGATGACGGCCC
TATGGGTTGTAAACTGCTTTTGTGCGGGAATAACGTGCTCCACGTGTGGGGCAGTGCATGTACCGTACGAATAAGGATCG
GCTAACTCCGTGCCAGCAGCCGCGGTAATACGGAGGATCCGAGCGTTATCCGGATTTATTGGGTTTAAAGGGAGCGTAGG
CGGAAGGTCAAGTCAGCTGTGAAATGTAGTCGCTCAACGTCTGCACTGCAGTTGAAACTGGCCTCCTTGAGTGCGTAAGA
GGCAGGCGGAATTCGTCGTGTAGCGGTGAAATGCTTAGATATGACGAAGAACTCCGATTGCGAAGGCAGCTTGCTGGGCC
GCAACTGACGCTGAAGCTCGAAGGTGCGGGTATCGAACAGGATTAGATACCCCAGTAGTCC
>t0015873_III-15;size=7;
CCTACGGGAGGCAGCAGTGAGGAATATTGGTCAATGGGCGGAAGCCTGAACCAGCCATGCCGCGTGAGGGATGGAGGCCC
TATGGGTTGTAAACCTCTTTTGCCACAGAGTAATAAGGCTCATGCGTGGGCCGATGAGAGTATGTGGCGAATAAGCATCG
GCTAACTCCGTGCCAGCAGCCGCGGTAATACGGAGGATGCAAGCGTTATCCGGATTTATTGGGTTTAAAGGGTGCGTAGG
CGGACTGTTAAGTCAGCGGTGAAATATCCCGGCTCAACCGGGAGGCTGCCGTTGATACTGGCAGACTTGAGTACGAACGG
CGCCGGCGGAATATGTAATGTAGCGGTGAAATGCATAGATATTACATAGAACACCGATCGCGAAGGCAGCTGGCGAGGAC
GTCACTGACGCTGAGGCACGAAGGCGTGGGGATCAAACAGGATTAGATACCCTTGTAGTCC
>t0005469_III-15;size=7;
CCTACGGGAGGCTGCAGTGAGGAATATTGGACAATGGGGGCAACCCTGATCCAGCCAAACCGCGTGAAGGACGAAGGCCC
TAGTGGTCGTAAACTTCTTTTGCTTGGGGATAACTGAAGGTATGCATACCATCTTGAAGGTACCAAGCGAATAAGCACCG
GCTAACTCCGTGCCAGCAGCCGCGGTAATACGGAGGGTGCAGGCGTTATCCGGAATTATTAGGTTTAAAGGGTGCGCAGG
CGGACAGCTAAGTCGGCGGTGAAATACCGGGGCCCAACCCCGGGGCTGCCATCGATACTGACAGTCTTGAGTGCGGACGA
GGAAGGCGGAATGTGGCGTGTAGCGGTGAAATGCTTAGATATGCCACAGAACACCGATTGCGAAGGCAGCCTTCCAGTGC
GCCACTGACGCTCATGCACGAAAGCGCGGGTAGCGAACAGGATTAGATACCCCGGTAGTCC
>t0028457_III-15;size=7;
CCTACGGGAGGCAGCAGCTAAGAATATTCCGCAATGGACGAAAGTCTGACGGAGCGACGCCGCGTGGATGATGAAGGCCG
GAAGGTTGTAAAATCCTTTTATAACTGAGGAATAAGTATTATCAGAGAAAGGTAGTATGGTGACTGTAGGTTATGAATAA
GCAACGGCTAATTACGTGCCAGCAGCCGCGGTAACACGTAAGTTGCGAGCGTTGTTCGGAATTATTGGGCGTAAAGGGCA
TGTAGGCGGTTTTGCAAGCTTGGTGTGAAATCCCGGAGCTCAACTCCGGAATTGCGTTGAGAACTGCATAACTAGAGTCA
CTGAGGGGCAATCAGAATTCCAGGTGTAGGGGTGAAATCTGTAGATATCTGGAAGAATACCAATGGCGAAGGCAGGTTAC
CAGCAGATGACTGACGCTGAGGTGCGAAGGTGCGGGGAGCAAACAGGATTAGATACCCCGGTAGTCC
>t0002455_III-15;size=7;
CCTACGGGAGGCAGCAGTGGGGAATATTGCACAATGGGGGAAACCCTGATGCAGCGACGCCGCGTGAGTGAAGAAGTATT
TCGGTATGTAAAGCTCTATCAGCAGGGACGAAAATGACGGTACCTGACTAAGAAGCCCCGGCTAACTACGTGCCAGCAGC
CGCGGTAATACGTAGGGGGCAAGCGTTATCCGGATTTACTGGGTGTAAAGGGAGCGTAGACGGCGATGCAAGTCTGATGT
GAAAACCCAGGGCTTAACCTTGGGCCTGCATTGGAAACTGCTTTGCTAGAGTGCAGGAGAGGTAAGTGGAATTCCTAGTG
TAGCGGTGAAATGCGTAGATATTAGGAGGAACACCAGTGGCGAAGGCGGCTTACTGGACTGTAACTGACGTTGAGGCTCG
AAAGCGTGGGGAGCAAACAGGATTAGATACCCTAGTAGTCC
>t0019575_III-15;size=7;
CCTACGGGTGGCAGCAGTGGGGAATATTGCACAATGGGGGAAACCCTGATGCAGCGACGCCGCGTGAGTGAAGAAGTATT
TCGGTATGTAAAGCTCTATCAGCAGGGACGAAAATGACGGTACCTGACTAAGAAGCCCCGGCTAACTACGTGCCAGCAGC
CGCGGTAATACGTAGGGGGCAAGCGTTATCCGGATTTACTGGGTGTAAAGGGAGCGTAGACGGCGATGCAAGTCTGATGT
GAAAACCCAGGGCTTAACCTTGGGCCTGCATTGGAAACTGCTTTGCTAGAGTGCAGGAGAGGTAAGTGGAATTCCTAGTG
TAGCGGTGAAATGCGTAGATATTAGGAGGAACACCAGTGGCGAAGGCGGCTTACTGGACTGTAACTGACGTTGAGGCTCG
AAAGCGTGGGGAGCAAACAGGATTAGATACCCGAGTAGTCC
>t0028839_III-15;size=7;
CCTACGGGAGGCTGCAGTGAGGAATATTGGTCAATGGGCGGAAGCCTGAACCAGCCAAGTCGCGTGAAGGATGAAGGTAT
TATGTATTGTAAACTTCTTTAGCAGTGGAGTAATAAGGGAGTCGTGACTCCTGATGCAAGTACACTGAAAATAAGGATCG
GCTAACTCCGTGCCAGCAGCCGCGGTAATACGGAGGATCCGAGCGTTATCCGGATTTATTGGGTTTAAAGGGTGCGCAGG
CGGCTTTTTAAGTCAGCGGTAAAATCGTGGGGCTCAACCCCATCCTGCCGTTGATACTGGAGAGCTTGATTGCGGTTGAG
GTTGGCGGAATTCGTCGTGTAGCGGTGAAATGCATAGATATGACGAAGAACTCCGATTGCGTAGGCAGCTGACCAAGCCG
TAAATGACGCTCATGCACGAAAGTGCGGGGATCGAACAGGATTAGATACCCTAGTAGTCC
>t0006457_III-15;size=7;
CCTACGGGTGGCTGCAGTGAGGAATATTGGTCAATGGGCGGAAGCCTGAACCAGCCATGTCGCGTGCAGGACTACGGCCC
TACGGGTCTTAAACTGCTTTTGATTGGGGATAAAGTGGGGGACGCGTCCCCTATTGCAGGTACCAATCGAATAAGGATCG
GCTAACTCCGTGCCAGCAGCCGCGGTAATACGGAGGATCCGAGCGTTATCCGGATTTATTGGGTTTAAAGGGTGCGTAGG
CGGGCTGTTAAGTCAGCGGTGAAACCCCCGGGCTCAACCCGGGGACTGCCATTGAAACTGGCGGCCTAGAGTACGTTGGG
AGTGCGCGGAATGTGTGGTGTAGCGGTGAAATGCATAGATATCACACAGAACACCGATCGCGAAGGCAGCGCACTACGCC
GCAACTGACGCTGAGGCACGAAGGCGCGGGGATCGAACAGGATTAGATACCCTTGTAGTCC
>t0005559_III-15;size=7;
CCTACGGGAGGCAGCAGTGGGGAATATTGGACAATGGGGGAAACCCTGATCCAGCGACGCCGCGTGAGTGAAGAAGTATT
TCGGTATGTAAAGCTCTATCAGCAGGGAAGATAATGACGGTACCTGACTAAGAAGCCCCGGCTAACTACGTGCCAGCAGC
CGCGGTAATACGTAGGGGGCAAGCGTTATCCGGATTTACTGGGTGTAAAGGGAGCGTAGACGGCATGGCAAGTCTGATGT
GAAAACCCGGGGCTCAACCCCGGGACTGCATTGGAAACTGTCAGGCTAGAGTGCAGGAGAGGTAAGTGGAATTCCTAGTG
TAGCGGTGAAATGCGTAGATATTAGGAGGAACACCAGTGGCGAAGGCGGCTTACTGGACTGTAACTGACGTTGAGGCTCG
AAAGCGTGGGGAGCAAACAGGATTAGATACCCGGGTAGTCC
>t0017459_III-15;size=7;
CCTACGGGTGGCTGCAGTGAGGAATATTGGTCAATGGACGAGAGTCTGAACCAGCCAAGTAGCGTGCAGGATGACGGCCC
TATGGGTTGTAAACTGCTTTTGTACGGGAATAAAGTGACCTACGTGTAGGTTTTTGCATGTACCGTAAGAATAAGGACCG
GCTAATTCCGTGCCAGCAGCCGCGGTAATACGGAAGGTCCGGGCGTTATCCGGATTTATTGGGTTTAAAGGGAGCGTAGG
CCGTGCTTTAAGCGTGTTGTGAAATGTAGGCGCCCAACGTCTGCACTGCAGCGCGAACTGGAGCACTTGAGTACGCAGGA
AGTAGGCGGAATTCGTCGTGTAGCGGTGAAATGCTTAGATATGACGAAGAACTCCGATTGGGAAGCCAGCTTACTGTAGC
GCCACTGACGCTGATGCTCGAAAGCGTGGGTATCGAACAGGATTAGATACCCTGGTAGTCC
>t0014298_III-15;size=7;
CCTACGGGGGGCAGCAGTGGGGAATCTTCCGCAATGGGCGAAAGCCTGACGGAGCAATGCCGCGTGAGTGAAGAAGGAAT
TCGTTCCGTAAAGCTCTTTTGTTTATGACGAACGTGCCTTGTGTGAACAATGCGAGGCAATGACGGTAGTAGACGAATAA
GCCACGGCTAACTACGTGCCAGCAGCCGCGGTAATACGTAGGTGGCGAGCGTTGTCCGGAATTATTGGGCGTAAAGAGCA
TGTAGGCGGTTTCCTAAGTCCGGAGTGAAAATGCGGGGCTCAACCCCGTATGGCTCTGGATACTGGGAGGCTTGAGTGCA
GGAGAGGAAAGGGGAATTCCCAGTGTAGCGGTGAAATGCGTAGATATTGGGAGGAACACCAGTGGCGAAGGCGCCTTTCT
GGACTGTGTCTGACGCTGAGATGCGAAAGCCAGGGTAGCGAACGGGATTAGATACCCTGGTAGTCC
>t0012221_III-15;size=7;
CCTACGGGCGGCAGCAGTGAGGAATATTGGTCAATGGACGAGAGTCTGAACCAGCCAAGTAGCGTGCAGGATGACGGCCC
TATGGGTTGTAAACTGCTTTTAACCGGGAATAACGTCAGGCTCGTGAGCTTGAGTGCATGTACCGGTTGAATAAGGATCG
GCTAACTCCGTGCCAGCAGCCGCGGTAATACGGAGGATCCGAGCGTTATCCGGATTTATTGGGTTTAAAGGGAGCGTAGG
CGGAGTATCAAGTCAGCTGTGAAATGTAGTCGCTCAACGTCTGCACTGCAGTTGAAACTGGTACCCTTGAGTGCGTAAGA
GGTAGGCGGAATTCGTCGTGTAGCGGTGAAATGCTTAGATATGACGAAGAACTCCGATTGCGAAGGCAGCTTACTGGGCC
GCAACTGACGCTGAAGCTCGAAGGTGCGGGTATCGAACAGGATTAGATACCCCAGTAGTCC
>t0010449_III-15;size=7;
CCTACGGGCGGCAGCAGCTAAGAATATTCCGCAATGGACGAAAGTCTGACGGAGCGACGCCGCGTGGATGATGAAGGTCG
GAAGATTGTAAAATCCTTTTATGACTGAGGAATAAGTCTGTTGAGAGAAACGGCAGATGGTGACTGTAGGTCATGAATAA
GCAACGGCTAATTACGTGCCAGCAGCCGCGGTAACACGTAAGTTGCGAGCGTTGTTCGGAATTATTGGGCGTAAAGGGCA
TGTAGGCGGTTTTGCAAGCTTGGTGTGAAATCCCGGAGCTCAACTCCGGAATTGCGTTGAGAACTGCATAACTAGAGTCA
CTGAGGGGCAATCAGAATTCCAGGTGTAGGGGTGAAATCTGTAGATATCTGGAAGAATACCAATGGCGAAGGCAGGTTAC
CAGCAGATGACTGACGCTGAGGTGCGAAGGTGCGGGGAGCAAACAGGATTAGATACCCTAGTAGTCC
>t0008730_III-15;size=7;
CCTACGGGCGGCTGCAGTGGGGAATATTGGACAATGGGGGAAACCCTGATCCAGCGACGCCGCGTGAGTGAAGAAGTATT
TCGGTATGTAAAGCTCTATCAGCAGGGAAGATGATGACGGTACCTGACTAAGAAGCCCCGGCTAACTACGTGCCAGCAGC
CGCGGTAATACGTAGGGGGCAAGCGTTATCCGGATTTACTGGGTGTAAAGGGAGCGTAGGCGGCTGTGCAAGTCAGATGT
GAAAACCCGGGGCTCAACTCCGGGACTGCATTTGAAACTGTGTAGCTTGAGTACTGGAGAGGCAAGCGGAATTCCTAGTG
TAGCGGTGAAATGCGTAGATATTAGGAAGAACACCGGTGGCGAAGGCGGCTTGCTGGACAGAGACTGACGCTGAGGCTCG
AAAGCGTGGGGAGCAAACAGGATTAGATACCCCAGTAGTCC
>t0006984_III-15;size=7;
CCTACGGGCGGCAGCAGCTAAGAATATTCCGCAATGGACGAAAGTCTGACGGAGCGACGCCGCGTGGATGATGAAGGTCG
GAAGATTGTAAAATCCTTTTATGACTGAGGAATAAGTCTGTTGAGAGAAACGGCAGATGGTGACTGTAGGTCATGAATAA
GCAACGGCTAATTACGTGCCAGCAGCCGCGGTAACACGTAAGTTGCGAGCGTTGTTCGGAATTATTGGGCGTAAAGGGCA
TGTAGGCGGTTTTGCAAGCTTGGTGTGAAATCCCGGAGCTCAACTCCGGAATTGCGTTGAGAACTGCATAACTAGAGTCA
CTGAGGGGCAATCAGAATTCCAGGTGTAGGGGTGAAATCTGTAGATATCTGGAAGAATACCAATGGCGAAGGCAGGTTAC
CAGCAGATGACTGACGCTGAGGTGCGAAGGTGCGGGGAGCAAACAGGATTAGATACCCTTGTAGTCC
>t0020836_III-15;size=7;
CCTACGGGAGGCTGCAGTGGGGAATCTTCCGCAATGGGCGAAAGCCTGACGGAGCAATGCCGCGTGAGTGAAGAAGGAAT
TCGTTCCGTAAAGCTCTTTTGTTTATGACGAACGTGCCTTGTGTGAACAATGCGAGGCAATGACGGTAGTAGACGAATAA
GCCACGGCTAACTACGTGCCAGCAGCCGCGGTAATACGTAGGTGGCGAGCGTTGTCCGGAATTATTGGGCGTAAAGAGCA
TGTAGGCGGTTTCCTAAGTCCGGAGTGAAAATGCGGGGCTCAACCCCGTATGGCTCTGGATACTGGGAGGCTTGAGTGCA
GGAGAGGAAAGGGGAATTCCCAGTGTAGCGGTGAAATGCGTAGATATTGGGAGGAACACCAGTGGCGAAGGCGCCTTTCT
GGACTGTGTCTGACGCTGAGATGCGAAAGCCAGGGTAGCGAACGGGATTAGATACCCCTGTAGTCC
>t0015799_III-15;size=7;
CCTACGGGAGGCTGCAGTGGGGAATATTGGACAATGGGGGAAACCCTGATCCAGCGACGCCGCGTGAGTGAAGAAGTATT
TCGGTATGTAAAGCTCTATCAGCAAGGAAGAAAATGACGGTACTTGACTAAGAAGCTCCGGCTAAATACGTGCCAGCAGC
CGCGGTAATACGTATGGAGCAAGCGTTATCCGGATTTACTGGGTGTAAAGGGAGCGTAGACGGCAAAGCAAGTCTGAAGT
GAAATGCCGGGGCTTAACCCCGGAACTGCTTTGGAAACTGTTTAGCTAGAGTGCAGGAGAGGTAAGCGGAATTCCTAGTG
TAGCGGTGAAATGCGTAGATATTAGGAGGAACACCAGTGGCGAAGGCGGCTTACTGGACTGTAACTGACGTTGAGGCTCG
AAAGCGTGGGGAGCAAACAGGATTAGATACCCTTGTAGTCC
>t0032765_III-15;size=7;
CCTACGGGTGGCTGCAGTGGGGAATATTGCACAATGGGCGAAAGCCTGATGCAGCGACGCCGCGTGAGTGAAGAAGTATC
TCGGTATGTAAAGCTCTATCAGCAGGGAAGAAAATGACGGTACCTGACTAAGAAGCCCCGGCTAACTACGTGCCAGCAGC
CGCGGTAATACGTAGGGGGCAAGCGTTATCCGGATTTACTGGGTGTAAAGGGAGCGTAGACGGTTTGGCAAGTCTGAAGT
GAAATGCGGGGGCTCAACTCCTGAACTGCTTTGGAAACTGTCGAACTAGAGTGCAGGAGAGGTAAGTGGAATTCCTAGTG
TAGCGGTGAAATGCGTAGATATTAGGAGGAACACCAGTGGCGAAGGCGGCTTACTGGACTGTAACTGACGTTGAGGCTCG
AAAGCGTGGGGAGCAAACAGGATTAGATACCCTGGTAGTCC
>t0001867_III-15;size=7;
CCTACGGGTGGCTGCAGCTAAGAATATTCCGCAATGGACGAAAGTCTGACGGAGCGACGCCGCGTGGATGATGAAGGCCG
GAAGGTTGTAAAATCCTTTTATAACTGAGGAATAAGTATTATCAGAGAAAGGTAGTATGGTGACTGTAGGTTATGAATAA
GCAACGGCTAATTACGTGCCAGCAGCCGCGGTAACACGTAAGTTGCGAGCGTTGTTCGGAATTATTGGGCGTAAAGGGCA
TGTAGGCGGTTTTGCAAGCTTGGTGTGAAATCCCGGAGCTCAACTCCGGAATTGCGTTGAGAACTGCATAACTAGAGTCA
CTGAGGGGCAATCAGAATTCCAGGTGTAGGGGTGAAATCTGTAGATATCTGGAAGAATACCAATGGCGAAGGCAGGTTAC
CAGCAGATGACTGACGCTGAGGTGCGAAGGTGCGGGGAGCAAACAGGATTAGATACCCCGGTAGTCC
>t0016751_III-15;size=7;
CCTACGGGAGGCAGCAGTGGGGAATATTGGACAATGGGGGAAACCCTGATCCAGCGACGCCGCGTGAGTGAAGAAGTATT
TCGGTATGTAAAGCTCTATCAGCAAGGAAGAAAATGACGGTACTTGACTAAGAAGCCCCGGCTAACTACGTGCCAGCAGC
CGCGGTAATACGTAGGGGGCAAGCGTTATCCGGATTTACTGGGTGTAAAGGGAGCGTAGACGGCATAGCAAGTCTGAAGT
GAAATGCATGGGCTCAACCCATGAACTGCTTTGGAAACTGTTAAGCTAGAGTGCAGGAGAGGTAAGTGGAATTCCTAGTG
TAGCGGTGAAATGCGTAGATATTAGGAGGAACACCAGTGGCGAAGGCGGCTTACTGGACTGTAACTGACGTTGAGGCTCG
AAAGCGTGGGGAGCAAACAGGATTAGATACCCTTGTAGTCC
>t0009781_III-15;size=7;
CCTACGGGGGGCTGCAGTGGGGAATATTGCACAATGGGCGCAAGCCTGATGCAGCGATGCCGCGTGAGGGAAGAAGGTTT
TCGGATTGTAAACCTCTGTCAAAAGGGACGATAATGACGGTACCTTAGAAGGAAGCTCCGGCTAACTACGTGCCAGCAGC
CGCGGTAATACGTAGGGAGCGAGCGTTATCCGGAATTACTGGGTGTAAAGGGAGTGTAGGCGGGACTGCAAGTCAGATGT
GAAAACTACCGGCTCAACTGGTAGACTGCATTTGAAACTGTGGTTCTTGAGTGAAGTAGAGGTAAGCGGAATTCCTAGTG
TAGCGGTGAAATGCGTAGATATTAGGAGGAACATCAGTGGCGAAGGCGGCTTACTGGGCTTTAACTGACGCTGAGGCTCG
AAAGCGTGGGGAGCAAACAGGATTAGATACCCTAGTAGTCC
>t0002046_III-15;size=7;
CCTACGGGGGGCTGCAGTGGGGAATATTGCACAATGGGCGCAAGCCTGATGCAGCGATGCCGCGTGAGGGAAGAAGGTTT
TCGGATTGTAAACCTCTGTCAAAAGGGACGATAATGACGGTACCTTAGAAGGAAGCTCCGGCTAACTACGTGCCAGCAGC
CGCGGTAATACGTAGGGAGCGAGCGTTATCCGGAATTACTGGGTGTAAAGGGAGTGTAGGCGGGACTGCAAGTCAGATGT
GAAAACTACCGGCTCAACTGGTAGACTGCATTTGAAACTGTGGTTCTTGAGTGAAGTAGAGGTAAGCGGAATTCCTAGTG
TAGCGGTGAAATGCGTAGATATTAGGAGGAACATCAGTGGCGAAGGCGGCTTACTGGGCTTTAACTGACGCTGAGGCTCG
AAAGCGTGGGGAGCAAACAGGATTAGATACCCCGGTAGTCC
>t0001965_III-15;size=7;
CCTACGGGTGGCTGCAGTGGGGAATATTGCACAATGGGGGAAACCCTGATGCAGCGACGCCGCGTGAGTGAAGAAGTATT
TCGGTATGTAAAGCTCTATCAGCAGGGACGAAAATGACGGTACCTGACTAAGAAGCCCCGGCTAACTACGTGCCAGCAGC
CGCGGTAATACGTAGGGGGCAAGCGTTATCCGGATTTACTGGGTGTAAAGGGAGCGTAGACGGCGATGCAAGTCTGATGT
GAAAACCCAGGGCTTAACCTTGGGCCTGCATTGGAAACTGCTTTGCTAGAGTGCAGGAGAGGTAAGTGGAATTCCTAGTG
TAGCGGTGAAATGCGTAGATATTAGGAGGAACACCAGTGGCGAAGGCGGCTTACTGGACTGTAACTGACGTTGAGGCTCG
AAAGCGTGGGGAGCAAACAGGATTAGATACCCGAGTAGTCC
>t0020729_III-15;size=7;
CCTACGGGTGGCTGCAGTGGGGGATATTGCACAATGGGGGAAACCCTGATGCAGCGACGCCGCGTGAGTGATGAAGTATT
TCGGTATGTAAAGCTCTATCAGCAGGGAAGATAATGACGGTACCTGACTAAGAAGCACCGGCTAAATACGTGCCAGCAGC
CGCGGTAATACGTATGGTGCAAGCGTTATCCGGATTTACTGGGTGTAAAGGGAGCGTAGACGGCGAGGTAAGTCTGATGT
GAAAGCTATGGGCTCAACCCATAAACTGCATTGGAAACTATCTTGCTAGAGTGTCGGAGAGGTAAGTGGAATTCCTAGTG
TAGCGGTGAAATGCGTAGATATTAGGAGGAACACCAGTGGCGAAGGCGGCTTACTGGACGATAACTGACGTTGAGGCTCG
AAAGCGTGGGGAGCAAACAGGATTAGATACCCTGGTAGTCC
>t0002171_III-15;size=7;
CCTACGGGCGGCTGCAGTGAGGAATATTGGTCAATGGACGGAAGTCTGAACCAGCCATCTCGCGTGCAGGATTACAGCCC
TATGGGTTTTAAACTGCTTTTATAAGGGGATAAAGTTAGATATGTATATCTATTTGCAGGTACCTTATGAATAAGGATCG
GCTAACTCCGTGCCAGCAGCCGCGGTAATACGGAGGATCCGAGCGTTATCCGGATTTATTGGGTTTAAAGGGTGCGCAGG
CGGCTTATTAAGTCAGCGGTGAAATGTAAGGGCTCAACCCTGGCACTGCCGTTGAAACTGGTAAGCTTGAGTACGGTTGA
AGTTATCGGAATGTGACGTGTAGCGGTGAAATGCATAGATATGTCACAGAACACCAATTGCGAAGGCAGATGACTAAACC
GCAACTGACGCTCATGCACGAAAGCGTGGGGATCGAACAGGATTAGATACCCCTGTAGTCC
>t0000686_III-15;size=7;
CCTACGGGAGGCAGCAGTGGGGAATATTGGACAATGGGCGAAAGCCTGATCCAGCGACGCCGCGTGAGTGAAGAAGTATT
TCGGTATGTAAAGCTCTATCAGCAGGGAAGATAATGACGGTACCTGACTAAGAAGCCCCGGCTAACTACGTGCCAGCAGC
CGCGGTAATACGTAGGGGGCAAGCGTTATCCGGATTTACTGGGTGTAAAGGGAGCGTAGACGGCATGGCAAGTCTGATGT
GAAAACCCAGGGCTCAACCCTGGGACTGCATTGGAAACTGTCAGGCTAGAGTGCAGGAGAGGTAAGTGGAATTCCTAGTG
TAGCGGTGAAATGCGTAGATATTAGGAGGAACACCAGTGGCGAAGGCGGCTTACTGGACTGTAACTGACGTTGAGGCTCG
AAAGCGTGGGGAGCAAACAGGATTAGATACCCCTGTAGTCC
>t0020521_III-15;size=7;
CCTACGGGCGGCTGCAGTAGGGAATCTTCGGCAATGGGGGCAACCCTGACCGAGCAACGCCGCGTGAGTGAAGAAGGTTT
TCGGATCGTAAAGCTCTGTTGTAAGAGAAGAACGTGTGTGAGAGTGGAAAGTTCACACAGTGACGGTAACTTACCAGAAA
GGGACGGCTAACTACGTGCCAGCAGCCGCGGTAATACGTAGGTCCCGAGCGTTGTCCGGATTTATTGGGCGTAAAGCGAG
CGCAGGCGGTTTAATAAGTCTGAAGTTAAAGGCAGTGGCTTAACCATTGTTCGCTTTGGAAACTGTTAGACTTGAGTGCA
GAAGGGGAGAGTGGAATTCCATGTGTAGCGGTGAAATGCGTAGATATATGGAGGAACACCGGTGGCGAAAGCGGCTCTCT
GGTCTGTAACTGACGCTGAGGCTCGAAAGCGTGGGGAGCAAACAGGATTAGATACCCGTGTAGTCC
>t0019376_III-15;size=7;
CCTACGGGTGGCTGCAGTGGGGAATATTGGTCAATGGGGGCAACCCTGAACCAGCGACGCCGCGTGAGTGAAGAAGTATT
TCGGTATGTAAAGCTCTATCAGCAGGGAAGATAATGACAGTACCTGACTAAGAAGCACCGGCTAAATACGTGCCAGCAGC
CGCGGTAATACGTATGGTGCAAGCGTTATCCGGATTTACTGGGTGTAAAGGGAGCGTAGGCGGTTTGGCAAGTCTGATGT
GAAACCCCGGGGCTTAACCCCGGGCATGCATTGGAAACTGTCGGACTAGAGTGTCGGAGAGGAAAGCGGAATTCCTAGTG
TAGCGGTGAAATGCGTAGATATTAGGAGGAACACCAGTGGCGAAGGCGGCTTTCTGGACGATAACTGACGCTGAGGCTCG
AAAGCGTGGGGAGCAAACAGGATTAGATACCCCGGTAGTCC
>t0003586_III-15;size=7;
CCTACGGGAGGCAGCAGTAGGGAATATTGGACAATGGGGGAAACCCTGATCCAGCGACGCCGCGTGAGTGAAGAAGTATT
TCGGTACGTAAAGCTCTATCAGCAGGGAAGAAAATGACGGTACCTGACTAAGAAGCACCGGCTAAATACGTGCCAGCAGC
CGCGGTAATACGTATGGTGCAAGCGTTATTCGGATTTACTGGGTGTAAAGGGAGCGTAGACGGCATAGCAAGTCTGAAGT
GAAATGCGGGGGCTCAACCCCTGAACTGCTTTGGAAACTGTTAAGCTAGAGTGTCGGAGAGGTTAGTGGAATTCCTAGTG
TAGCGGTGAAATGCGTAGATATTAGGAGGAACACCGGTGGCGAAGGCGGCTAACTGGACGATAACTGACGTTGAGGCTCG
AAAGCGTGGGGAGCAAACAGGATTAGATACCCCAGTAGTCC
>t0017008_III-15;size=7;
CCTACGGGCGGCAGCAGTGAGGAATATTGGTCAATGGACGGAAGTCTGAACCAGCCATCTCGCGTGCAGGATTACAGCCC
TATGGGTTTTAAACTGCTTTTATAAGGGGATAAAGTTAGATATGTATATCTATTTGCAGGTACCTTATGAATAAGGATCG
GCTAACTCCGTGCCAGCAGCCGCGGTAATACGGAGGATCCGAGCGTTATCCGGATTTATTGGGTTTAAAGGGTGCGCAGG
CGGCTTATTAAGTCAGCGGTGAAATGTAAGGGCTCAACCCTGGCACTGCCGTTGAAACTGGTAAGCTTGAGTACGGTTGA
AGTTATCGGAATGTGACGTGTAGCGGTGAAATGCATAGATATGTCACAGAACACCAATTGCGAAGGCAGATGACTAAACC
GCAACTGACGCTCATGCACGAAAGCGTGGGGATCGAACAGGATTAGATACCCTGGTAGTCC
>t0028469_III-15;size=7;
CCTACGGGCGGCTGCAGTGGGGAATATTGGACAATGGGGGAAACCCTGATCCAGCGACGCCGCGTGAGTGAAGAAGTATT
TCGGTATGTAAAGCTCTATCAGCAGGGAAGATAATGACGGTACCTGACTAAGAAGCCCCGGCTAACTACGTGCCAGCAGC
CGCGGTAATACGTAGGGGGCAAGCGTTATCCGGATTTACTGGGTGTAAAGGGAGCGTAGACGGCATGGCAAGTCTGATGT
GAAAACCCGGGGCTCAACCCCGGGACTGCATTGGAAACTGTCAGGCTAGAGTGCAGGAGAGGTAAGTGGAATTCCTAGTG
TAGCGGTGAAATGCGTAGATATTAGGAGGAACACCAGTGGCGAAGGCGGCTTACTGGACTGTAACTGACGTTGAGGCTCG
AAAGCGTGGGGAGCAAACAGGATTAGATACCCGTGTAGTCC
>t0020118_III-15;size=7;
CCTACGGGGGGCAGCAGTGGGGAATATTGGACAATGGGGGAAACCCTGATCCAGCGACGCCGCGTGAGTGAAGAAGTATT
TCGGTATGTAAAGCTCTATCAGCAGGGAAGATAATGACGGTACCTGACTAAGAAGCCCCGGCTAACTACGTGCCAGCAGC
CGCGGTAATACGTAGGGGGCAAGCGTTATCCGGATTTACTGGGTGTAAAGGGAGCGTAGACGGCATGGCAAGTCTGATGT
GAAAACCCGGGGCTCAACCCCGGGACTGCATTGGAAACTGTCAGGCTAGAGTGCAGGAGAGGTAAGTGGAATTCCTAGTG
TAGCGGTGAAATGCGTAGATATTAGGAGGAACACCAGTGGCGAAGGCGGCTTACTGGACTGTAACTGACGTTGAGGCTCG
AAAGCGTGGGGAGCAAACAGGATTAGATACCCCGGTAGTCC
>t0002665_III-15;size=7;
CCTACGGGTGGCTGCAGTGGGGAATATTGCACAATGGGGGAAACCCTGATGCAGCGACGCCGCGTGAGTGAAGAAGTATT
TCGGTATGTAAAGCTCTATCAGCAGGGACGAAAATGACGGTACCTGACTAAGAAGCCCCGGCTAACTACGTGCCAGCAGC
CGCGGTAATACGTAGGGGGCAAGCGTTATCCGGATTTACTGGGTGTAAAGGGAGCGTAGACGGCGATGCAAGTCTGATGT
GAAAACCCAGGGCTTAACCTTGGGCCTGCATTGGAAACTGCTTTGCTAGAGTGCAGGAGAGGTAAGTGGAATTCCTAGTG
TAGCGGTGAAATGCGTAGATATTAGGAGGAACACCAGTGGCGAAGGCGGCTTACTGGACTGTAACTGACGTTGAGGCTCG
AAAGCGTGGGGAGCAAACAGGATTAGATACCCGGGTAGTCC
>t0029738_III-15;size=7;
CCTACGGGCGGCTGCAGTGGGGAATATTGGACAATGGGGGAAACCCTGATCCAGCGACGCCGCGTGAGTGAAGAAGTATT
TCGGTATGTAAAGCTCTATCAGCAAGGAAGAAAATGACGGTACTTGACTAAGAAGCTCCGGCTAAATACGTGCCAGCAGC
CGCGGTAATACGTATGGAGCAAGCGTTATCCGGATTTACTGGGTGTAAAGGGAGCGTAGACGGCAAAGCAAGTCTGAAGT
GAAATGCCGGGGCTTAACCCCGGAACTGCTTTGGAAACTGTTTAGCTAGAGTGCAGGAGAGGTAAGCGGAATTCCTAGTG
TAGCGGTGAAATGCGTAGATATTAGGAGGAACACCAGTGGCGAAGGCGGCTTACTGGACTGTAACTGACGTTGAGGCTCG
AAAGCGTGGGGAGCAAACAGGATTAGATACCCTAGTAGTCC
>t0000178_III-15;size=7;
CCTACGGGGGGCAGCAGTAGGGAATCTTCGGCAATGGGGGCAACCCTGACCGAGCAACGCCGCGTGAGTGAAGAAGGTTT
TCGGATCGTAAAGCTCTGTTGTAAGAGAAGAACGTGTGTGAGAGTGGAAAGTTCACACAGTGACGGTAACTTACCAGAAA
GGGACGGCTAACTACGTGCCAGCAGCCGCGGTAATACGTAGGTCCCGAGCGTTGTCCGGATTTATTGGGCGTAAAGCGAG
CGCAGGCGGTTTAATAAGTCTGAAGTTAAAGGCAGTGGCTTAACCATTGTTCGCTTTGGAAACTGTTAGACTTGAGTGCA
GAAGGGGAGAGTGGAATTCCATGTGTAGCGGTGAAATGCGTAGATATATGGAGGAACACCGGTGGCGAAAGCGGCTCTCT
GGTCTGTAACTGACGCTGAGGCTCGAAAGCGTGGGGAGCAAACAGGATTAGATACCCGAGTAGTCC
>t0002627_III-15;size=7;
CCTACGGGAGGCTGCAGTGGGGAATATTGCACAATGGGGGAAACCCTGATGCAGCGACGCCGCGTGAGTGAAGAAGTATT
TCGGTATGTAAAGCTCTATCAGCAGGGAAGATAATGACGGTACCTGACTAAGAAGCCCCGGCTAACTACGTGCCAGCAGC
CGCGGTAATACGTAGGGGGCAAGCGTTATCCGGATTTACTGGGTGTAAAGGGAGCGTAGGTGGCGTGGCAAGTCAGAAGT
GAAAGCCCGGGGCTCAACCCCGGGACTGCTTTTGAAACTGTCATGCTGGAGTGCAGGAGAGGTAAGTGGAATTCCTAGTG
TAGCGGTGAAATGCGTAGATATTAGGAGGAACACCAGTGGCGAAGGCGGCTTACTGGACTGTAACTGACACTGAGGCTCG
AAAGCGTGGGGAGCAAACAGGATTAGATACCCGAGTAGTCC
>t0005798_III-15;size=7;
CCTACGGGAGGCTGCAGTAGGGAATATTGCACAATGGGGGAAACCCTGATGCAGCAACGCCACGTGTGGGAAGAAGCATT
TCGGTGTGTAAACCACTGTCGTGAGGGAATAATGTTGCGTTTCGGCGCAATTGAATGTACCTCGAAAGGAAGCACCGGCA
AACTTCGTGCCAGCAGCCGCGGTAATACGAGGGGTGCAAGCGTTGTTCGGAATCACTGGGCGTAAAGGGAGCGTAGGCGG
AGGAGCAAGCAGTCTGTACAATCCCGGGGCCTAACCCCGGCTCTGCAGACTGGACTGTTTCTCTTGGATAGTTCAGGGGC
AGGCGGAATTCCTGGTGTAGCGGTGGAATGCGTAGAGATCAGGAAGAACACCGATGGCGAAGGCAGCCTGCTGGGGACTT
ATCGACGCTGAGGCTCGAAAGTGCGGGTAGCAAACAGGATTAGATACCCGTGTAGTCC
>t0000010_III-15;size=7;
CCTACGGGAGGCTGCAGTGAGGAATATTGGTCAATGGGCGGAAGCCTGAACCAGCCATGTCGCGTGCAGGACTACGGCCC
TACGGGTCTTAAACTGCTTTTGATTGGGGATAAAGTGGGGGACGCGTCCCCTATTGCAGGTACCAATCGAATAAGGATCG
GCTAACTCCGTGCCAGCAGCCGCGGTAATACGGAGGATCCGAGCGTTATCCGGATTTATTGGGTTTAAAGGGTGCGTAGG
CGGGCTGTTAAGTCAGCGGTGAAACCCCCGGGCTCAACCCGGGGACTGCCATTGAAACTGGCGGCCTAGAGTACGTTGGG
AGTGCGCGGAATGTGTGGTGTAGCGGTGAAATGCATAGATATCACACAGAACACCGATCGCGAAGGCAGCGCACTACGCC
GCAACTGACGCTGAGGCACGAAGGCGCGGGGATCGAACAGGATTAGATACCCTGGTAGTCC
>t0023893_III-15;size=7;
CCTACGGGAGGCTGCAGTGGGGAATATTGGACAATGGGGGAAACCCTGATCCAGCGACGCCGCGTGAGTGAAGAAGTATT
TCGGTATGTAAAGCTCTATCAGCAAGGAAGAAAATGACGGTACTTGACTAAGAAGCTCCGGCTAAATACGTGCCAGCAGC
CGCGGTAATACGTATGGAGCAAGCGTTATCCGGATTTACTGGGTGTAAAGGGAGCGTAGACGGCAAAGCAAGTCTGAAGT
GAAATCCCGGGGCTCAACCCCGGAACTGCTTTGGAAACTGTTTAGCTAGAGTGCAGGAGAGGTAAGCGGAATTCCTAGTG
TAGCGGTGAAATGCGTAGATATTAGGAGGAACACCAGTGGCGAAGGCGGCTTACTGGACTGTAACTGACGTTGAGGCTCG
AAAGCGTGGGGAGCAAACAGGATTAGATACCCGAGTAGTCC
>t0002352_III-15;size=7;
CCTACGGGCGGCTGCAGTGGGGAATATTGGACAATGGGGGAAACCCTGATCCAGCGACGCCGCGTGAGTGAAGAAGTATT
TCGGTATGTAAAGCTCTATCAGCAAGGAAGAAAATGACGGTACTTGACTAAGAAGCTCCGGCTAAATACGTGCCAGCAGC
CGCGGTAATACGTATGGAGCAAGCGTTATCCGGATTTACTGGGTGTAAAGGGAGCGTAGACGGCAAAGCAAGTCTGAAGT
GAAATGCCGGGGCTTAACCCCGGAACTGCTTTGGAAACTGTTTAGCTAGAGTGCAGGAGAGGTAAGCGGAATTCCTAGTG
TAGCGGTGAAATGCGTAGATATTAGGAGGAACACCAGTGGCGAAGGCGGCTTACTGGACTGTAACTGACGTTGAGGCTCG
AAAGCGTGGGGAGCAAACAGGATTAGATACCCGTGTAGTCC
>t0002079_III-15;size=7;
CCTACGGGAGGCTGCAGTGGGGAATCTTCCGCAATGGGCGAAAGCCTGACGGAGCAATGCCGCGTGAGTGAAGAAGGAAT
TCGTTCCGTAAAGCTCTTTTGTTTATGACGAACGTGCCTTGTGTGAACAATGCGAGGCAATGACGGTAGTAGACGAATAA
GCCACGGCTAACTACGTGCCAGCAGCCGCGGTAATACGTAGGTGGCGAGCGTTGTCCGGAATTATTGGGCGTAAAGAGCA
TGTAGGCGGTTTCCTAAGTCCGGAGTGAAAATGCGGGGCTCAACCCCGTATGGCTCTGGATACTGGGAGGCTTGAGTGCA
GGAGAGGAAAGGGGAATTCCCAGTGTAGCGGTGAAATGCGTAGATATTGGGAGGAACACCAGTGGCGAAGGCGCCTTTCT
GGACTGTGTCTGACGCTGAGATGCGAAAGCCAGGGTAGCGAACGGGATTAGATACCCTTGTAGTCC
>t0028988_III-15;size=7;
CCTACGGGGGGCTGCAGTGGGGAATATTGGACAATGGGCGAAAGCCTGATCCAGCGACGCCGCGTGAGTGAAGAAGTATT
TCGGTATGTAAAGCTCTATCAGCAGGGAAGATAATGACGGTACCTGACTAAGAAGCCCCGGCTAACTACGTGCCAGCAGC
CGCGGTAATACGTAGGGGGCAAGCGTTATCCGGATTTACTGGGTGTAAAGGGAGCGTAGACGGCATGGCAAGTCTGATGT
GAAAACCCAGGGCTCAACCCTGGGACTGCATTGGAAACTGTCAGGCTAGAGTGCAGGAGAGGTAAGTGGAATTCCTAGTG
TAGCGGTGAAATGCGTAGATATTAGGAGGAACACCAGTGGCGAAGGCGGCTTACTGGACTGTAACTGACGTTGAGGCTCG
AAAGCGTGGGGAGCAAACAGGATTAGATACCCTTGTAGTCC
>t0014189_III-15;size=7;
CCTACGGGCGGCTGCAGTGGGGAATATTGGACAATGGGGGAAACCCTGATCCAGCGACGCCGCGTGAGTGAAGAAGTATT
TCGGTATGTAAAGCTCTATCAGCAAGGAAGAAAATGACGGTACTTGACTAAGAAGCTCCGGCTAAATACGTGCCAGCAGC
CGCGGTAATACGTATGGAGCAAGCGTTATCCGGATTTACTGGGTGTAAAGGGAGCGTAGACGGCAAAGCAAGTCCGAAGT
GAAATCCCGGGGCTCAACCCCGGAACTGCTTTGGAAACTGTTTAGCTAGAGTGCAGGAGAGGTAAGCGGAATTCCTAGTG
TAGCGGTGAAATGCGTAGATATTAGGAGGAACACCAGTGGCGAAGGCGGCTTACTGGACTGTAACTGACGTTGAGGCTCG
AAAGCGTGGGGAGCAAACAGGATTAGATACCCTTGTAGTCC
>t0020152_III-15;size=7;
CCTACGGGTGGCTGCAGTAGGGAATCTTCGGCAATGGGGGCAACCCTGACCGAGCAACGCCGCGTGAGTGAAGAAGGTTT
TCGGATCGTAAAGCTCTGTTGTAAGAGAAGAACGTGTGTGAGAGTGGAAAGTTCACACAGTGACGGTAACTTACCAGAAA
GGGACGGCTAACTACGTGCCAGCAGCCGCGGTAATACGTAGGTCCCGAGCGTTGTCCGGATTTATTGGGCGTAAAGCGAG
CGCAGGCGGTTTAATAAGTCTGAAGTTAAAGGCAGTGGCTTAACCATTGTTCGCTTTGGAAACTGTTAGACTTGAGTGCA
GAAGGGGAGAGTGGAATTCCATGTGTAGCGGTGAAATGCGTAGATATATGGAGGAACACCGGTGGCGAAAGCGGCTCTCT
GGTCTGTAACTGACGCTGAGGCTCGAAAGCGTGGGGAGCAAACAGGATTAGATACCCTGGTAGTCC
>t0002336_III-15;size=7;
CCTACGGGTGGCTGCAGTGAGGAATATTGGTCAATGGGCGGAAGCCTGAACCAGCCAAGTCGCGTGAAGGAAGAAGGTAT
TATGTATTGTAAACTTCTTTAGCTGTGGAGCAATAAGGGCTATGCATAGCCTGATGAGAGTACACAGAGAATAAGGATCG
GCTAACTCCGTGCCAGCAGCCGCGGTAATACGGAGGATCCGAGCGTTATCCGGATTTATTGGGTTTAAAGGGTGCGCAGG
CGGCGTTTTAAGTCAGTGGTAAAATCGTGGGGCTCAACCCCATCCTGCCATTGATACTGGAGCGCTTGATTGCGGTCGAG
GTTTGCGGAATTCGTCGTGTAGCGGTGAAATGCATAGATATGACGAAGAACACCGATTGCGTAGGCAGCAGACCAGGCCG
TAAATGACGCTCATGCACGAAAGTGCGGGGATCGAACAGGATTAGATACCCCGGTAGTCC
>t0014414_III-15;size=7;
CCTACGGGCGGCTGCAGTGGGGAATATTGCACAATGGGCGCAAGCCTGATGCAGCGATGCCGCGTGAGGGAAGAAGGTTT
TCGGATTGTAAACCTCTGTCAAAAGGGACGATAATGACGGTACCTTAGAAGGAAGCTCCGGCTAACTACGTGCCAGCAGC
CGCGGTAATACGTAGGGAGCGAGCGTTATCCGGAATTACTGGGTGTAAAGGGAGTGTAGGCGGGACTGCAAGTCAGATGT
GAAAACTACCGGCTCAACTGGTAGACTGCATTTGAAACTGTGGTTCTTGAGTGAAGTAGAGGTAAGCGGAATTCCTAGTG
TAGCGGTGAAATGCGTAGATATTAGGAGGAACATCAGTGGCGAAGGCGGCTTACTGGGCTTTAACTGACGCTGAGGCTCG
AAAGCGTGGGGAGCAAACAGGATTAGATACCCGTGTAGTCC
>t0040629_III-15;size=7;
CCTACGGGAGGCTGCAGTGGGGAATATTGCACAATGGGGGAAACCCTGATGCAGCGACGCCGCGTGAGTGAAGAAGTATT
TCGGTATGTAAAGCTCTATCAGCAGGGAAGATAATGACGGTACCTGACTAAGAAGCCCCGGCTAACTACGTGCCAGCAGC
CGCGGTAATACGTAGGGGGCAAGCGTTATCCGGATTTACTGGGTGTAAAGGGAGCGTAGGTGGCGTGGCAAGTCAGAAGT
GAAAGCCCGGGGCTCAACCCCGGGACTGCTTTTGAAACTGTCATGCTGGAGTGCAGGAGAGGTAAGTGGAATTCCTAGTG
TAGCGGTGAAATGCGTAGATATTAGGAGGAACACCAGTGGCGAAGGCGGCTTACTGGACTGTAACTGACACTGAGGCTCG
AAAGCGTGGGGAGCAAACAGGATTAGATACCCTAGTAGTCC
>t0013293_III-15;size=7;
CCTACGGGAGGCTGCAGTGAGGAATATTGGTCAATGGACGAGAGTCTGAACCAGCCAAGTAGCGTGCAGGATGACGGCCC
TATGGGTTGTAAACTGCTTTTGTACGGGAATAAAGTGACCTACGTGTAGGTTTTTGCATGTACCGTAAGAATAAGGACCG
GCTAATTCCGTGCCAGCAGCCGCGGTAATACGGAAGGTCCGGGCGTTATCCGGATTTATTGGGTTTAAAGGGAGCGTAGG
CCGTGCTTTAAGCGTGTTGTGAAATGTAGGCGCCCAACGTCTGCACTGCAGCGCGAACTGGAGCACTTGAGTACGCAGGA
AGTAGGCGGAATTCGTCGTGTAGCGGTGAAATGCTTAGATATGACGAAGAACTCCGATTGGGAAGCCAGCTTACTGTAGC
GCCACTGACGCTGATGCTCGAAAGCGTGGGTATCGAACAGGATTAGATACCCGTGTAGTCC
>t0022769_III-15;size=7;
CCTACGGGGGGCTGCAGTGGGGAATATTGCACAATGGGCGAAAGCCTGATGCAGCGACGCCGCGTGAGCGAAGAAGTATT
TCGGTATGTAAAGCTCTATCAGCAGGGAAGATAATGACGGTACCTGACTAAGAAGCACCGGCTAAATACGTGCCAGCAGC
CGCGGTAATACGTATGGTGCAAGCGTTATCCGGATTTACTGGGTGTAAAGGGAGCGTAGGCGGTTTTACAAGTCTGATGT
GAAAGCCCGGGGCTCAACTCCGGTATTGCATTGGAAACTGTAGAACTAGAGTGTCGGAGGGGTAAGTGGAATTCCTAGTG
TAGCGGTGAAATGCGTAGATATTAGGAGGAACACCAGTGGCGAAGGCGGCTTACTGGACGATTACTGACGCTGAGGCTCG
AAAGCGTGGGGAGCAAACAGGATTAGATACCCTAGTAGTCC
>t0003896_III-15;size=7;
CCTACGGGGGGCTGCAGTGGGGAATATTGGACAATGGGGGAAACCCTGATCCAGCGACGCCGCGTGAGTGAAGAAGTATT
TCGGTATGTAAAGCTCTATCAGCAGGGAAGATAATGACGGTACCTGACTAAGAAGCCCCGGCTAACTACGTGCCAGCAGC
CGCGGTAATACGTAGGGGGCAAGCGTTATCCGGATTTACTGGGTGTAAAGGGAGCGTAGACGGTATGGCAAGTCTGATGT
GAAAACCCGGGGCTCAACCCCGGGACTGCATTGGAAACTGTCAAACTAGAGTGCAGGAGGGGTAAGTGGAATTCCTAGTG
TAGCGGTGAAATGCGTAGATATTAGGAGGAACACCAGTGGCGAAGGCGGCTTACTGGACTGTAACTGACGTTGAGGCTCG
AAAGCGTGGGGAGCAAACAGGATTAGATACCCTAGTAGTCC
>t0015768_III-15;size=7;
CCTACGGGTGGCTGCAGTGAGGAATATTGGTCAATGGACGCAAGTCTGAACCAGCCATGCCGCGTGCAGGAATAAGGCCC
TATGGGTCGTAAACTGCTTTTGTGGTGGAGCAATAAGTCGTACGTGTACGGCGATGAGAGTACATCACGAATAAGCATCG
GCTAACTCCGTGCCAGCAGCCGCGGTAATACGGAGGATGCAAGCGTTATCCGGATTTATTGGGTTTAAAGGGTGCGTAGG
CTGTGATCCAAGTCAGGGGTGAAAGCCCGGAGCTCAACTCCGGAACTGCCTTTGATACTGGATTGCTGGAATACGGATGC
CGTGGGAGGAATGAGTAGTGTAGCGGTGAAATGCATAGATATTACTCAGAACACCGATTGCGAAGGCATCTCACGAATCC
GTCATTGACGCTGAGGCACGAAAGCGTGGGGATCAAACAGGATTAGATACCCCGGTAGTCC
>t0024187_III-15;size=7;
CCTACGGGCGGCTGCAGTGAGGAATATTGGTCAATGGACGAGAGTCTGAACCAGCCAAGTAGCGTGCAGGATGACGGCCC
TATGGGTTGTAAACTGCTTTTAACCGGGAATAACGTCAGGCTCGTGAGCTTGAGTGCATGTACCGGTTGAATAAGGATCG
GCTAACTCCGTGCCAGCAGCCGCGGTAATACGGAGGATCCGAGCGTTATCCGGATTTATTGGGTTTAAAGGGAGCGTAGG
CGGAGTATCAAGTCAGCTGTGAAATGTAGTCGCTCAACGTCTGCACTGCAGTTGAAACTGGTACCCTTGAGTGCGTAAGA
GGTAGGCGGAATTCGTCGTGTAGCGGTGAAATGCTTAGATATGACGAAGAACTCCGATTGCGAAGGCAGCTTACTGGGCC
GCAACTGACGCTGAAGCTCGAAGGTGCGGGTATCGAACAGGATTAGATACCCGTGTAGTCC
>t0002140_III-15;size=7;
CCTACGGGAGGCTGCAGTGAGGAATATTGGTCAATGGACGCAAGTCTGAACCAGCCATGCCGCGTGCAGGAATAAGGCCC
TATGGGTCGTAAACTGCTTTTGTGGTGGAGCAATAAGTCGTACGTGTACGGCGATGAGAGTACATCACGAATAAGCATCG
GCTAACTCCGTGCCAGCAGCCGCGGTAATACGGAGGATGCAAGCGTTATCCGGATTTATTGGGTTTAAAGGGTGCGTAGG
CTGTGATCCAAGTCAGGGGTGAAAGCCCGGAGCTCAACTCCGGAACTGCCTTTGATACTGGATTGCTGGAATACGGATGC
CGTGGGAGGAATGAGTAGTGTAGCGGTGAAATGCATAGATATTACTCAGAACACCGATTGCGAAGGCATCTCACGAATCC
GTCATTGACGCTGAGGCACGAAAGCGTGGGGATCAAACAGGATTAGATACCCCAGTAGTCC
>t0002135_III-15;size=7;
CCTACGGGTGGCTGCAGTGGGGAATATTGGACAATGGGGGAAACCCTGATCCAGCGACGCCGCGTGAGTGAAGAAGTATT
TCGGTATGTAAAGCTCTATCAGCAAGGAAGAAAATGACGGTACTTGACTAAGAAGCTCCGGCTAAATACGTGCCAGCAGC
CGCGGTAATACGTATGGAGCAAGCGTTATCCGGATTTACTGGGTGTAAAGGGAGCGTAGACGGCAAAGCAAGTCTGAAGT
GAAATCCCGGGGCTCAACCCCGGAACTGCTTTGGAAACTGTTTAGCTAGAGTGCAGGAGAGGTAAGCGGAATTCCTAGTG
TAGCGGTGAAATGCGTAGATATTAGGAGGAACACCAGTGGCGAAGGCGGCTTACTGGACTGTAACTGACGTTGAGGCTCG
AAAGCGTGGGGAGCAAACAGGATTAGATACCCTAGTAGTCC
>t0000430_III-15;size=7;
CCTACGGGGGGCAGCAGTGGGGAATATTGGACAATGGAGGAAACTCTGATCCAGCGACGCCGCGTGAGTGAAGAAGTATT
TCGGTATGTAAAGCTCTATCAGCAGGGAAGATAATGACGGTACCTGACTAAGAAGCCCCGGCTAACTACGTGCCAGCAGC
CGCGGTAATACGTAGGGGGCAAGCGTTATCCGGATTTACTGGGTGTAAAGGGAGCGTAGACGGCATGGCAAGTCTGATGT
GAAAACCCGGGGCTCAACCCCGGGACTGCATTGGAAACTGTCAGGCTAGAGTGCAGGAGAGGTAAGTGGAATTCCTAGTG
TAGCGGTGAAATGCGTAGATATTAGGAGGAACACCAGTGGCGAAGGCGGCTTACTGGACTGTAACTGACGTTGAGGCTCG
AAAGCGTGGGGAGCAAACAGGATTAGATACCCTGGTAGTCC
>t0002740_III-15;size=7;
CCTACGGGGGGCTGCAGTGGGGAATATTGCACAATGGGCGCAAGCCTGATGCAGCGATGCCGCGTGAGGGAAGAAGGTTT
TCGGATTGTAAACCTCTGTCAAAAGGGACGATAATGACGGTACCTTAGAAGGAAGCTCCGGCTAACTACGTGCCAGCAGC
CGCGGTAATACGTAGGGAGCGAGCGTTATCCGGAATTACTGGGTGTAAAGGGAGTGTAGGCGGGACTGCAAGTCAGATGT
GAAAACTACCGGCTCAACTGGTAGACTGCATTTGAAACTGTGGTTCTTGAGTGAAGTAGAGGTAAGCGGAATTCCTAGTG
TAGCGGTGAAATGCGTAGATATTAGGAGGAACATCAGTGGCGAAGGCGGCTTACTGGGCTTTAACTGACGCTGAGGCTCG
AAAGCGTGGGGAGCAAACAGGATTAGATACCCTTGTAGTCC
>t0000085_III-15;size=7;
CCTACGGGAGGCTGCAGTGGGGAATATTGGACAATGGGGGAAACCCTGATCCAGCGACGCCGCGTGAGTGAAGAAGTATT
TCGGTATGTAAAGCTCTATCAGCAGGGAAGATAATGACGGTACCTGACTAAGAAGCCCCGGCTAACTACGTGCCAGCAGC
CGCGGTAATACGTAGGGGGCAAGCGTTATCCGGATTTACTGGGTGTAAAGGGAGCGTAGACGGCATGGCAAGTCTGATGT
GAAAACCCGGGGCTCAACCCCGGGACTGCATTGGAAACTGTCAAGCTAGAGTGCAGGAGAGGTAAGTGGAATTCCTAGTG
TAGCGGTGAAATGCGTAGATATTAGGAGGAACACCAGTGGCGAAGGCGGCTTACTGGACTGTAACTGACGTTGAGGCTCG
AAAGCGTGGGGAGCAAACAGGATTAGATACCCTAGTAGTCC
>t0001664_III-15;size=7;
CCTACGGGGGGCAGCAGTGGGGAATATTGCACAATGGGCGCAAGCCTGATGCAGCGATGCCGCGTGAGGGAAGAAGGTTT
TCGGATTGTAAACCTCTGTCAAAAGGGACGATAATGACGGTACCTTAGAAGGAAGCTCCGGCTAACTACGTGCCAGCAGC
CGCGGTAATACGTAGGGAGCGAGCGTTATCCGGAATTACTGGGTGTAAAGGGAGTGTAGGCGGGACTGCAAGTCAGATGT
GAAAACTACCGGCTCAACTGGTAGACTGCATTTGAAACTGTGGTTCTTGAGTGAAGTAGAGGTAAGCGGAATTCCTAGTG
TAGCGGTGAAATGCGTAGATATTAGGAGGAACATCAGTGGCGAAGGCGGCTTACTGGGCTTTAACTGACGCTGAGGCTCG
AAAGCGTGGGGAGCAAACAGGATTAGATACCCGAGTAGTCC
>t0003090_III-15;size=7;
CCTACGGGGGGCTGCAGTGGGGAATATTGGACAATGGGCGAAAGCCTGATCCAGCGACGCCGCGTGAGTGAAGAAGTATT
TCGGTATGTAAAGCTCTATCAGCAGGGAAGATAATGACGGTACCTGACTAAGAAGCCCCGGCTAACTACGTGCCAGCAGC
CGCGGTAATACGTAGGGGGCAAGCGTTATCCGGATTTACTGGGTGTAAAGGGAGCGTAGACGGCATGGCAAGTCTGATGT
GAAAACCCAGGGCTCAACCCTGGGACTGCATTGGAAACTGTCAGGCTAGAGTGCAGGAGAGGTAAGTGGAATTCCTAGTG
TAGCGGTGAAATGCGTAGATATTAGGAGGAACACCAGTGGCGAAGGCGGCTTACTGGACTGTAACTGACGTTGAGGCTCG
AAAGCGTGGGGAGCAAACAGGATTAGATACCCTAGTAGTCC
>t0001676_III-15;size=7;
CCTACGGGGGGCAGCAGTGGGGAATATTGGACAATGGGCGAAAGCCTGATCCAGCGACGCCGCGTGAGTGAAGAAGTATT
TCGGTATGTAAAGCTCTATCAGCAGGGAAGATAATGACGGTACCTGACTAAGAAGCCCCGGCTAACTACGTGCCAGCAGC
CGCGGTAATACGTAGGGGGCAAGCGTTATCCGGATTTACTGGGTGTAAAGGGAGCGTAGACGGCATGGCAAGTCTGATGT
GAAAACCCAGGGCTCAACCCTGGGACTGCATTGGAAACTGTCAGGCTAGAGTGCAGGAGAGGTAAGTGGAATTCCTAGTG
TAGCGGTGAAATGCGTAGATATTAGGAGGAACACCAGTGGCGAAGGCGGCTTACTGGACTGTAACTGACGTTGAGGCTCG
AAAGCGTGGGGAGCAAACAGGATTAGATACCCCTGTAGTCC
>t0026122_III-15;size=7;
CCTACGGGAGGCAGCAGTAGGGAATCTTCGGCAATGGGGGCAACCCTGACCGAGCAACGCCGCGTGAGTGAAGAAGGTTT
TCGGATCGTAAAGCTCTGTTGTAAGAGAAGAACGTGTGTGAGAGTGGAAAGTTCACACAGTGACGGTAACTTACCAGAAA
GGGACGGCTAACTACGTGCCAGCAGCCGCGGTAATACGTAGGTCCCGAGCGTTGTCCGGATTTATTGGGCGTAAAGCGAG
CGCAGGCGGTTTAATAAGTCTGAAGTTAAAGGCAGTGGCTTAACCATTGTTCGCTTTGGAAACTGTTAGACTTGAGTGCA
GAAGGGGAGAGTGGAATTCCATGTGTAGCGGTGAAATGCGTAGATATATGGAGGAACACCGGTGGCGAAAGCGGCTCTCT
GGTCTGTAACTGACGCTGAGGCTCGAAAGCGTGGGGAGCAAACAGGATTAGATACCCTTGTAGTCC
>t0000220_III-15;size=7;
CCTACGGGCGGCTGCAGTAGGGAATCTTCGGCAATGGGGGCAACCCTGACCGAGCAACGCCGCGTGAGTGAAGAAGGTTT
TCGGATCGTAAAGCTCTGTTGTAAGAGAAGAACGTGTGTGAGAGTGGAAAGTTCACACAGTGACGGTAACTTACCAGAAA
GGGACGGCTAACTACGTGCCAGCAGCCGCGGTAATACGTAGGTCCCGAGCGTTGTCCGGATTTATTGGGCGTAAAGCGAG
CGCAGGCGGTTTAATAAGTCTGAAGTTAAAGGCAGTGGCTTAACCATTGTTCGCTTTGGAAACTGTTAGACTTGAGTGCA
GAAGGGGAGAGTGGAATTCCATGTGTAGCGGTGAAATGCGTAGATATATGGAGGAACACCGGTGGCGAAAGCGGCTCTCT
GGTCTGTAACTGACGCTGAGGCTCGAAAGCGTGGGGAGCAAACAGGATTAGATACCCCTGTAGTCC
>t0025306_III-15;size=7;
CCTACGGGAGGCAGCAGCTAAGAATATTCCGCAATGGACGAAAGTCTGACGGAGCGACGCCGCGTGGATGATGAAGGTCG
GAAGATTGTAAAATCCTTTTATGACTGAGGAATAAGTCTGTTGAGAGAAACGGCAGATGGTGACTGTAGGTCATGAATAA
GCAACGGCTAATTACGTGCCAGCAGCCGCGGTAACACGTAAGTTGCGAGCGTTGTTCGGAATTATTGGGCGTAAAGGGCA
TGTAGGCGGTTTTGCAAGCTTGGTGTGAAATCCCGGAGCTCAACTCCGGAATTGCGTTGAGAACTGCATAACTAGAGTCA
CTGAGGGGCAATCAGAATTCCAGGTGTAGGGGTGAAATCTGTAGATATCTGGAAGAATACCAATGGCGAAGGCAGGTTAC
CAGCAGATGACTGACGCTGAGGTGCGAAGGTGCGGGGAGCAAACAGGATTAGATACCCGAGTAGTCC
>t0015665_III-15;size=7;
CCTACGGGCGGCTGCAGTGGGGAATATTGGACAATGGGGGAAACCCTGATCCAGCGACGCCGCGTGAGTGAAGAAGTATT
TCGGTATGTAAAGCTCTATCAGCAGGGAAGATAATGACGGTACCTGACTAAGAAGCCCCGGCTAACTACGTGCCAGCAGC
CGCGGTAATACGTAGGGGGCAAGCGTTATCCGGATTTACTGGGTGTAAAGGGAGCGTAGACGGCATGGCAAGTCTGATGT
GAAAACCCGGGGCTCAACCCCGGGACTGCATTGGAAACTGTCAAGCTAGAGTGCAGGAGAGGTAAGTGGAATTCCTAGTG
TAGCGGTGAAATGCGTAGATATTAGGAGGAACACCAGTGGCGAAGGCGGCTTACTGGACTGTAACTGACGTTGAGGCTCG
AAAGCGTGGGGAGCAAACAGGATTAGATACCCCAGTAGTCC
>t0000859_III-15;size=7;
CCTACGGGAGGCTGCAGTGAGGAATATTGGTCAATGGGCGAGAGCCTGAACCAGCCAAGTCGCGTGAAGGAAGACGGCCC
TATGGGTTGTAAACTTCTTTTGTACGGGAATAAAGTCAGATACGCGTATCTGTTTGCATGTACCGTATGAATAAGGATCG
GCTAACTCCGTGCCAGCAGCCGCGGTAATACGGAGGATCCGAGTGTTATCCGGATTTATTGGGTTTAAAGGGTGCGTAGG
CGGGGGATCAAGTCAGTGGTGAAATGGTGCGGCTCAACCGTAGCATTGCCGTTGAAACTGGTTCTCTTGAGTGCGAATGA
GGCAGGCGGAATGTGTTGTGTAGCGGTGAAATGCTTAGATATGACACAGAACACCGATTGCGAAGGCAGCTTGCTGGGAC
GCAACTGACGCTGAGGCACGAAAGTGCGGGGATCGAACAGGATTAGATACCCTAGTAGTCC
>t0001044_III-15;size=7;
CCTACGGGTGGCTGCAGTGGGGAATATTGGACAATGGAGGAAACTCTGATCCAGCGACGCCGCGTGAGTGAAGAAGTATT
TCGGTATGTAAAGCTCTATCAGCAGGGAAGATAATGACGGTACCTGACTAAGAAGCCCCGGCTAACTACGTGCCAGCAGC
CGCGGTAATACGTAGGGGGCAAGCGTTATCCGGATTTACTGGGTGTAAAGGGAGCGTAGACGGCATGGCAAGTCTGATGT
GAAAACCCGGGGCTTAACCCCGGGACTGCATTGGAAACTGTCAGGCTAGAGTGCAGGAGAGGTAAGTGGAATTCCTAGTG
TAGCGGTGAAATGCGTAGATATTAGGAGGAACACCAGTGGCGAAGGCGGCTTACTGGACTGTAACTGACGTTGAGGCTCG
AAAGCGTGGGTAGCAAACAGGATTAGATACCCTAGTAGTCC
>t0002047_III-15;size=7;
CCTACGGGTGGCTGCAGTGAGGAATTTTCCGCAATGGGCGAAAGCCTGACGGAGCGACGCCGCGTGAGGGATGAAGGTTT
TCGGATCGTAAACCTCTTTTATTAAGGAAAAAGGATAATATGCTAACCATATTATTTTGATGGTACTTATTGAATAAGCC
CCGGCTAACTACGTGCCAGCAGCCGCGGTAATACGTAGGGGGCGAGCGTTGTCCGGAGTTACTGGGCGTAAAGAGCGTGT
AGGCGGTTAGTTAAGTCAGGTGTGAAATCCTTCAGCTCAACTGAGGAACTGCGCCTGAAACTGATTAACTGGAGTCTTGG
AGGGGCAACTGGAATTCCTGGTGTAACGGTGAAATGTGTAGATATCAGGAGGAACACCTGTGGCGAAGGCGGGTTGCTGG
ACAATGACTGACGCTGAGACGCGAAAGCGTGGGTAGCAAACAGGATTAGATACCCCAGTAGTCC
>t0006305_III-15;size=7;
CCTACGGGCGGCTGCAGTGGGGAATATTGCACAATGGGCGAAAGCCTGATGCAGCGACGCCGCGTGAGCGAAGAAGTATT
TCGGTATGTAAAGCTCTATCAGCAGGGAAGATAATGACGGTACCTGACTAAGAAGCACCGGCTAAATACGTGCCAGCAGC
CGCGGTAATACGTATGGTGCAAGCGTTATCCGGATTTACTGGGTGTAAAGGGAGCGTAGGCGGTTTTACAAGTCTGATGT
GAAAGCCCGGGGCTCAACTCCGGTATTGCATTGGAAACTGTAGAACTAGAGTGTCGGAGGGGTAAGTGGAATTCCTAGTG
TAGCGGTGAAATGCGTAGATATTAGGAGGAACACCAGTGGCGAAGGCGGCTTACTGGACGATTACTGACGCTGAGGCTCG
AAAGCGTGGGGAGCAAACAGGATTAGATACCCTAGTAGTCC
>t0001534_III-15;size=7;
CCTACGGGAGGCTGCAGTGGGGAATATTGGACAATGGGGGAAACCCTGATCCAGCGACGCCGCGTGAGTGAAGAAGTATT
TCGGTATGTAAAGCTCTATCAGCAAGGAAGAAAATGACGGTACTTGACTAAGAAGCCCCGGCTAACTACGTGCCAGCAGC
CGCGGTAATACGTAGGGGGCAAGCGTTATCCGGATTTACTGGGTGTAAAGGGAGCGTAGACGGTATGGCAAGTCTGAAGT
GAAATGCATGGGCTCAACCCATGAACTGCTTTGGAAACTGTCAAACTAGAGTGCAGGAGAGGTAAGTGGAATTCCTAGTG
TAGCGGTGAAATGCGTAGATATTAGGAGGAACACCAGTGGCGAAGGCGGCTTACTGGACTGTAACTGACGTTGAGGCTCG
AAAGCGTGGGGAGCAAACAGGATTAGATACCCTAGTAGTCC
>t0017752_III-15;size=7;
CCTACGGGAGGCTGCAGTGAGGAATATTGGTCAATGGACGAGAGTCTGAACCAGCCAAGTAGCGTGCAGGATGACGGCCC
TATGGGTTGTAAACTGCTTTTAACCGGGAATAACGTCATGCTCGTGAGCGTGAGTGCATGTACCGGTTGAATAAGGATCG
GCTAACTCCGTGCCAGCAGCCGCGGTAATACGGAGGATCCGAGCGTTATCCGGATTTATTGGGTTTAAAGGGAGCGTAGG
CGGAAGGTCAAGTCAGCTGTGAAATGTAGTCGCTCAACGTCTGCACTGCAGTTGAAACTGGCCTCCTTGAGTGCGTAAGA
GGCAGGCGGAATTCGTCGTGTAGCGGTGAAATGCTTAGATATGACGAAGAACTCCGATTGCGAAGGCAGCTTGCTGGGCC
GCAACTGACGCTGAAGCTCGAAGGTGCGGGTATCGAACAGGATTAGATACCCCTGTAGTCC
>t0048826_III-15;size=7;
CCTACGGGAGGCAGCAGTGAGGAATATTGGTCAATGGGCGAGAGCCTGAACCAGCCAAGTCGCGTGAAGGAAGACGGCCC
TATGGGTTGTAAACTTCTTTTGTACGGGAATAAAGTCAGATACGCGTATCTGTTTGCATGTACCGTATGAATAAGGATCG
GCTAACTCCGTGCCAGCAGCCGCGGTAATACGGAGGATCCGAGTGTTATCCGGATTTATTGGGTTTAAAGGGTGCGTAGG
CGGGGGATCAAGTCAGTGGTGAAATGGTGCGGCTCAACCGTAGCATTGCCGTTGAAACTGGTTCTCTTGAGTGCGAATGA
GGCAGGCGGAATGTGTTGTGTAGCGGTGAAATGCTTAGATATGACACAGAACACCGATTGCGAAGGCAGCTTGCTGGGAC
GCAACTGACGCTGAGGCACGAAAGTGCGGGGATCGAACAGGATTAGATACCCCAGTAGTCC
>t0003607_III-15;size=7;
CCTACGGGCGGCTGCAGTGAGGAATATTGGTCAATGGGCGAGAGCCTGAACCAGCCAAGTAGCGTGAAGGATGACTGCCC
TATGGGTTGTAAACTTCTTTTGTCCAGGAATAAAAAAGCCCTCGCGCAGGGTTCTTGCAGGTACTGGTTGAATAAGGACC
GGCTAATTCCGTGCCAGCAGCCGCGGTAATACGGAAGGTCCGAGCGTTATCCGGATTTATTGGGTTTAAAGGGTGCGTAG
GCGGGAAGTCAAGTCAGCCGTAAAATCGCCGGGCTCAACCCGGTCCCGCGGTTGAAACTGTCTTCCTTGAGTACACTAGA
GGGCGATGGAATTCGTGGTGTAGCGGTGAAATGCATAGATATCACGAAGAACTCCGATTGCGTAGGCAGTCGCCTGGGGT
GCCACTGACGCTGAGGCACGAAGGTGCGGGTATCAAACAGGATTAGATACCCTAGTAGTCC
>t0055009_III-15;size=7;
CCTACGGGCGGCAGCAGTGAGGAATATTGGTCAATGGACGAAGGTCTGAACCAGCCAAGTAGCGTGAAGGATGACTGCCC
TATGGGTTGTAAACTTCTTTTGTGCGGGAATAACGGGCGCCACGTGTGGTGTTATGCATGTACCGTACGAATAAGGATCG
GCTAACTCCGTGCCAGCAGCCGCGGTAATACGGAGGATCCGAGCGTTATCCGGATTTATTGGGTTTAAAGGGAGCGTAGG
CGGGAGATCAAGTCAGTTGTGAAATGTACATGCTCAACATGTGCACTGCAGTTGAAACTGGTTTTCTTGAGTGCGTAAGA
GGCAGGCGGAATTCGTCGTGTAGCGGTGAAATGCTTAGATATGACGAAGAACTCCGATCGCGAAGGCAGCTTGCCGGGCC
GCAACTGACGCTGAAGCTCGAAGGTGCGGGTATCGAACAGGATTAGATACCCCAGTAGTCC
>t0007125_III-15;size=7;
CCTACGGGGGGCAGCAGTGGGGAATATTGGACAATGGGGGAAACCCTGATCCAGCGACGCCGCGTGAGTGAAGAAGTATT
TCGGTATGTAAAGCTCTATCAGCAGGGAAGATAATGACGGTACCTGACTAAGAAGCCCCGGCTAACTACGTGCCAGCAGC
CGCGGTAATACGTAGGGGGCAAGCGTTATCCGGATTTACTGGGTGTAAAGGGAGCGTAGACGGCATGGCAAGTCTGATGT
GAAAACCCGGGGCTCAACCCCGGGACTGCATTGGAAACTGTCAGGCTAGAGTGCAGGAGAGGTAAGTGGAATTCCTAGTG
TAGCGGTGAAATGCGTAGATATTAGGAGGAACACCAGTGGCGAAGGCGGCTTACTGGACTGTAACTGACGTTGAGGCTCG
AAAGCGTGGGGAGCAAACAGGATTAGATACCCGTGTAGTCC
>t0026656_III-15;size=7;
CCTACGGGGGGCTGCAGTGGGGAATATTGGACAATGGGGGAAACCCTGATCCAGCGACGCCGCGTGAGTGAAGAAGTATT
TCGGTATGTAAAGCTCTATCAGCAAGGAAGAAAATGACGGTACTTGACTAAGAAGCCCCGGCTAACTACGTGCCAGCAGC
CGCGGTAATACGTAGGGGGCAAGCGTTATCCGGATTTACTGGGTGTAAAGGGAGCGTAGACGGCATAGCAAGTCTGAAGT
GAAATGCATGGGCTCAACCCATGAACTGCTTTGGAAACTGTTAAGCTAGAGTGCAGGAGAGGTAAGTGGAATTCCTAGTG
TAGCGGTGAAATGCGTAGATATTAGGAGGAACACCAGTGGCGAAGGCGGCTTACTGGACTGTAACTGACGTTGAGGCTCG
AAAGCGTGGGGAGCAAACAGGATTAGATACCCTTGTAGTCC
>t0000830_III-15;size=7;
CCTACGGGGGGCAGCAGTGAGGAATATTGGTCAATGGACGAAGGTCTGAACCAGCCAAGTAGCGTGAAGGATGACTGCCC
TATGGGTTGTAAACTTCTTTTGTGCGGGAATAACGGGCGCCACGTGTGGTGTTATGCATGTACCGTACGAATAAGGATCG
GCTAACTCCGTGCCAGCAGCCGCGGTAATACGGAGGATCCGAGCGTTATCCGGATTTATTGGGTTTAAAGGGAGCGTAGG
CGGGAGATCAAGTCAGTTGTGAAATGTACATGCTCAACATGTGCACTGCAGTTGAAACTGGTTTTCTTGAGTGCGTAAGA
GGCAGGCGGAATTCGTCGTGTAGCGGTGAAATGCTTAGATATGACGAAGAACTCCGATCGCGAAGGCAGCTTGCCGGGCC
GCAACTGACGCTGAAGCTCGAAGGTGCGGGTATCGAACAGGATTAGATACCCCTGTAGTCC
>t0003576_III-15;size=7;
CCTACGGGAGGCAGCAGTGAGGAATATTGGTCAATGGACGAGAGTCTGAACCAGCCAAGTAGCGTGCAGGATGACGGCCC
TATGGGTTGTAAACTGCTTTTAACCGGGAATAACGTCAGGCTCGTGAGCTTGAGTGCATGTACCGGTTGAATAAGGATCG
GCTAACTCCGTGCCAGCAGCCGCGGTAATACGGAGGATCCGAGCGTTATCCGGATTTATTGGGTTTAAAGGGAGCGTAGG
CGGAGTATCAAGTCAGCTGTGAAATGTAGTCGCTCAACGTCTGCACTGCAGTTGAAACTGGTACCCTTGAGTGCGTAAGA
GGTAGGCGGAATTCGTCGTGTAGCGGTGAAATGCTTAGATATGACGAAGAACTCCGATTGCGAAGGCAGCTTACTGGGCC
GCAACTGACGCTGAAGCTCGAAGGTGCGGGTATCGAACAGGATTAGATACCCCTGTAGTCC
>t0016904_III-15;size=7;
CCTACGGGGGGCAGCAGTGGGGAATATTGCACAATGGGCGCAAGCCTGATGCAGCGATGCCGCGTGAGGGAAGAAGGTTT
TCGGATTGTAAACCTCTGTCAAAAGGGACGATAATGACGGTACCTTAGAAGGAAGCTCCGGCTAACTACGTGCCAGCAGC
CGCGGTAATACGTAGGGAGCGAGCGTTATCCGGAATTACTGGGTGTAAAGGGAGTGTAGGCGGGACTGCAAGTCAGATGT
GAAAACTACCGGCTCAACTGGTAGACTGCATTTGAAACTGTGGTTCTTGAGTGAAGTAGAGGTAAGCGGAATTCCTAGTG
TAGCGGTGAAATGCGTAGATATTAGGAGGAACATCAGTGGCGAAGGCGGCTTACTGGGCTTTAACTGACGCTGAGGCTCG
AAAGCGTGGGGAGCAAACAGGATTAGATACCCTGGTAGTCC
>t0003557_III-15;size=7;
CCTACGGGGGGCTGCAGTGAGGAATATTGGTCAATGGACGAGAGTCTGAACCAGCCAAGTAGCGTGCAGGATGACGGCCC
TATGGGTTGTAAACTGCTTTTAACCGGGAATAACGTCAGGCTCGTGAGCTTGAGTGCATGTACCGGTTGAATAAGGATCG
GCTAACTCCGTGCCAGCAGCCGCGGTAATACGGAGGATCCGAGCGTTATCCGGATTTATTGGGTTTAAAGGGAGCGTAGG
CGGAGTATCAAGTCAGCTGTGAAATGTAGTCGCTCAACGTCTGCACTGCAGTTGAAACTGGTACCCTTGAGTGCGTAAGA
GGTAGGCGGAATTCGTCGTGTAGCGGTGAAATGCTTAGATATGACGAAGAACTCCGATTGCGAAGGCAGCTTACTGGGCC
GCAACTGACGCTGAAGCTCGAAGGTGCGGGTATCGAACAGGATTAGATACCCCAGTAGTCC
>t0030509_III-15;size=7;
CCTACGGGCGGCTGCAGTGAGGAATATTGGTCAATGGGCGGAAGCCTGAACCAGCCATGTCGCGTGCAGGACTACGGCCC
TACGGGTCTTAAACTGCTTTTGATTGGGGATAAAGTGGGGGACGCGTCCCCTATTGCAGGTACCAATCGAATAAGGATCG
GCTAACTCCGTGCCAGCAGCCGCGGTAATACGGAGGATCCGAGCGTTATCCGGATTTATTGGGTTTAAAGGGTGCGTAGG
CGGGCTGTTAAGTCAGCGGTGAAACCCCCGGGCTCAACCCGGGGACTGCCATTGAAACTGGCGGCCTAGAGTACGTTGGG
AGTGCGCGGAATGTGTGGTGTAGCGGTGAAATGCATAGATATCACACAGAACACCGATCGCGAAGGCAGCGCACTACGCC
GCAACTGACGCTGAGGCACGAAGGCGCGGGGATCGAACAGGATTAGATACCCCTGTAGTCC
>t0004975_III-15;size=7;
CCTACGGGGGGCAGCAGTAAGGAATATTGGGCAATGGGGGGAACCCTGACCCAGCCATGCCGCGTGAGGGAATGAGGCCC
TACGGGTCGTGAACCTCTTTTGCCTGGGGATAACCCCTCCCGCGCGACGGGGGGCTGCAGGTACCAGGCGAATAAGCATC
GGCTAACTCCGTGCCAGCAGCCGCGGTAATACGGAGGATGCGAGCGTTATCCGGATTCATTGGGTTTAAAGGGTGCGCAG
GCGGCCATGTAAGTCAGCGGTGAAAGCCAGGGGCCCAACCCCGGAAGTGCCGTTGATACTGCACGGCTGGAATGCGGTCG
AGGCGGGCGGAATGTGACGTGTAGCGGTGAAATGCATAGATATGTCACAGAACTCCGATAGCGAAGGCAGCTCGCCAGGC
CTGCATTGACGCTCAGGCACGAAAGCGTGGGGATCAAACAGGATTAGATACCCCAGTAGTCC
>t0020671_III-15;size=7;
CCTACGGGCGGCTGCAGTGGGGAATATTGGTCAATGGGGGCAACCCTGAACCAGCGACGCCGCGTGAGTGAAGAAGTATT
TCGGTATGTAAAGCTCTATCAGCAGGGAAGATAATGACAGTACCTGACTAAGAAGCACCGGCTAAATACGTGCCAGCAGC
CGCGGTAATACGTATGGTGCAAGCGTTATCCGGATTTACTGGGTGTAAAGGGAGCGTAGGCGGTTTGGCAAGTCTGATGT
GAAACCCCGGGGCTTAACCCCGGGCATGCATTGGAAACTGTCGGACTAGAGTGTCGGAGAGGAAAGCGGAATTCCTAGTG
TAGCGGTGAAATGCGTAGATATTAGGAGGAACACCAGTGGCGAAGGCGGCTTTCTGGACGATAACTGACGCTGAGGCTCG
AAAGCGTGGGGAGCAAACAGGATTAGATACCCGTGTAGTCC
>t0022116_III-15;size=6;
CCTACGGGAGGCAGCAGTGAGGAATATTGGTCAATGGACGAGAGTCTGAACCAGCCAAGTAGCGTGCAGGATGACGGCCC
TATGGGTTGTAAACTGCTTTTAACCGGGAATAACGTCATGCTCGTGAGCGTGAGTGCATGTACCGGTTGAATAAGGATCG
GCTAACTCCGTGCCAGCAGCCGCGGTAATACGGAGGATCCGAGCGTTATCCGGATTTATTGGGTTTAAAGGGAGCGTAGG
CGGAAGGTCAAGTCAGCTGTGAAATGTAGTCGCTCAACGTCTGCACTGCAGTTGAAACTGGCCTCCTTGAGTGCGTAAGA
GGCAGGCGGAATTCGTCGTGTAGCGGTGAAATGCTTAGATATGACGAAGAACTCCGATTGCGAAGGCAGCTTGCTGGGCC
GCAACTGACGCTGAAGCTCGAAGGTGCGGGTATCGAACAGGATTAGATACCCGAGTAGTCC
>t0015697_III-15;size=6;
CCTACGGGCGGCTGCAGTGGGGAATATTGGTCAATGGGGGCAACCCTGAACCAGCGACGCCGCGTGAGTGAAGAAGTATT
TCGGTATGTAAAGCTCTATCAGCAGGGAAGATAATGACAGTACCTGACTAAGAAGCACCGGCTAAATACGTGCCAGCAGC
CGCGGTAATACGTATGGTGCAAGCGTTATCCGGATTTACTGGGTGTAAAGGGAGCGTAGGCGGTTTGGCAAGTCTGATGT
GAAACCCCGGGGCTTAACCCCGGGCATGCATTGGAAACTGTCGGACTAGAGTGTCGGAGAGGAAAGCGGAATTCCTAGTG
TAGCGGTGAAATGCGTAGATATTAGGAGGAACACCAGTGGCGAAGGCGGCTTTCTGGACGATAACTGACGCTGAGGCTCG
AAAGCGTGGGGAGCAAACAGGATTAGATACCCGAGTAGTCC
>t0004883_III-15;size=6;
CCTACGGGAGGCAGCAGCTAAGAATATTCCGCAATGGACGAAAGTCTGACGGAGCGACGCCGCGTGGATGATGAAGGTCG
GAAGATTGTAAAATCCTTTTATGACTGAGGAATAAGTCTGTTGAGAGAAACGGCAGATGGTGACTGTAGGTCATGAATAA
GCAACGGCTAATTACGTGCCAGCAGCCGCGGTAACACGTAAGTTGCGAGCGTTGTTCGGAATTATTGGGCGTAAAGGGCA
TGTAGGCGGTTTTGCAAGCTTGGTGTGAAATCCCGGAGCTCAACTCCGGAATTGCGTTGAGAACTGCATAACTAGAGTCA
CTGAGGGGCAATCAGAATTCCAGGTGTAGGGGTGAAATCTGTAGATATCTGGAAGAATACCAATGGCGAAGGCAGGTTAC
CAGCAGATGACTGACGCTGAGGTGCGAAGGTGCGGGGAGCAAACAGGATTAGATACCCTGGTAGTCC
>t0021124_III-15;size=6;
CCTACGGGAGGCAGCAGTGAGGAATATTGGTCAATGGGCGAGAGCCTGAACCAGCCAAGTCGCGTGAAGGAAGACGGCCC
TATGGGTTGTAAACTTCTTTTGTACGGGAATAAAGTCAGATACGCGTATCTGTTTGCATGTACCGTATGAATAAGGATCG
GCTAACTCCGTGCCAGCAGCCGCGGTAATACGGAGGATCCGAGTGTTATCCGGATTTATTGGGTTTAAAGGGTGCGTAGG
CGGGGGATCAAGTCAGTGGTGAAATGGTGCGGCTCAACCGTAGCATTGCCGTTGAAACTGGTTCTCTTGAGTGCGAATGA
GGCAGGCGGAATGTGTTGTGTAGCGGTGAAATGCTTAGATATGACACAGAACACCGATTGCGAAGGCAGCTTGCTGGGAC
GCAACTGACGCTGAGGCACGAAAGTGCGGGGATCGAACAGGATTAGATACCCTTGTAGTCC
>t0020525_III-15;size=6;
CCTACGGGGGGCAGCAGTGGGGAATATTGGACAATGGGGGAAACCCTGATCCAGCGACGCCGCGTGAGTGAAGAAGTATT
TCGGTATGTAAAGCTCTATCAGCAAGGAAGAAAATGACGGTACTTGACTAAGAAGCTCCGGCTAAATACGTGCCAGCAGC
CGCGGTAATACGTATGGAGCAAGCGTTATCCGGATTTACTGGGTGTAAAGGGAGCGTAGACGGCAAAGCAAGTCTGAAGT
GAAATGCCGGGGCTTAACCCCGGAACTGCTTTGGAAACTGTTTAGCTAGAGTGCAGGAGAGGTAAGCGGAATTCCTAGTG
TAGCGGTGAAATGCGTAGATATTAGGAGGAACACCAGTGGCGAAGGCGGCTTACTGGACTGTAACTGACGTTGAGGCTCG
AAAGCGTGGGGAGCAAACAGGATTAGATACCCTAGTAGTCC
>t0004622_III-15;size=6;
CCTACGGGTGGCTGCAGTAGGGAATATTGCACAATGGGGGAAACCCTGATGCAGCAACGCCACGTGTGGGAAGAAGCATT
TCGGTGTGTAAACCACTGTCGTGAGGGAATAATGTTGCGTTTCGGCGCAATTGAATGTACCTCGAAAGGAAGCACCGGCA
AACTTCGTGCCAGCAGCCGCGGTAATACGAGGGGTGCAAGCGTTGTTCGGAATCACTGGGCGTAAAGGGAGCGTAGGCGG
AGGAGCAAGCAGTCTGTACAATCCCGGGGCCTAACCCCGGCTCTGCAGACTGGACTGTTTCTCTTGGATAGTTCAGGGGC
AGGCGGAATTCCTGGTGTAGCGGTGGAATGCGTAGAGATCAGGAAGAACACCGATGGCGAAGGCAGCCTGCTGGGGACTT
ATCGACGCTGAGGCTCGAAAGTGCGGGTAGCAAACAGGATTAGATACCCGAGTAGTCC
>t0000921_III-15;size=6;
CCTACGGGTGGCTGCAGTGGGGAATATTGGACAATGGGGGAAACCCTGATCCAGCGACGCCGCGTGAGTGAAGAAGTATT
TCGGTATGTAAAGCTCTATCAGCAGGGAAGATAATGACGGTACCTGACTAAGAAGCCCCGGCTAACTACGTGCCAGCAGC
CGCGGTAATACGTAGGGGGCAAGCGTTATCCGGATTTACTGGGTGTAAAGGGAGCGTAGACGGTATGGCAAGTCTGATGT
GAAAACCCGGGGCTCAACCCCGGGACTGCATTGGAAACTGTCAAACTAGAGTGCAGGAGGGGTAAGTGGAATTCCTAGTG
TAGCGGTGAAATGCGTAGATATTAGGAGGAACACCAGTGGCGAAGGCGGCTTACTGGACTGTAACTGACGTTGAGGCTCG
AAAGCGTGGGGAGCAAACAGGATTAGATACCCCAGTAGTCC
>t0058667_III-15;size=6;
CCTACGGGCGGCTGCAGTGAGGAATTTTCCGCAATGGGCGAAAGCCTGACGGAGCGACGCCGCGTGAGGGATGAAGGTTT
TCGGATCGTAAACCTCTTTTATTAAGGAAAAAGGATAATATGCTAACCATATTATTTTGATGGTACTTATTGAATAAGCC
CCGGCTAACTACGTGCCAGCAGCCGCGGTAATACGTAGGGGGCGAGCGTTGTCCGGAGTTACTGGGCGTAAAGAGCGTGT
[truncated: 38,863,096 more chars]
